# Supplementary material for: Prediction of axillary lymph node metastasis in early breast cancer patients with ultrasonic videos based deep learning
Source: Front Oncol. 2023 Sep 1;13:1219838. doi: 10.3389/fonc.2023.1219838 (PMC10503049; doi:10.3389/fonc.2023.1219838)
Supplement: Supplementary file 1 [file DataSheet_1.zip]

Archive with 82 entries (76 files):
- 3/
- 3/5612464_高永珍/
- 3/5612464_高永珍/高永珍_54949390.jpg
- 3/5612464_高永珍/高永珍_54949390.json
- 3/5612464_高永珍/高永珍_54949400.jpg
- 3/5612464_高永珍/高永珍_54949400.json
- 3/5612464_高永珍/高永珍_54949405.jpg
- 3/5612464_高永珍/高永珍_54949405.json
- 3/5612464_高永珍/高永珍_54949411.jpg
- 3/5612464_高永珍/高永珍_54949411.json
- 3/5612464_高永珍/高永珍_54949426.jpg
- 3/5612464_高永珍/高永珍_54949426.json
- 3/5612464_高永珍/高永珍_54949431.jpg
- 3/5612464_高永珍/高永珍_54949431.json
- 3/5612464_高永珍/高永珍_54949438.jpg
- 3/5612464_高永珍/高永珍_54949438.json
- 3/5612464_高永珍/高永珍_54949442.jpg
- 3/5612464_高永珍/高永珍_54949442.json
- 3/5612464_高永珍/高永珍_54949447.jpg
- 3/5612464_高永珍/高永珍_54949447.json
- 3/5612464_高永珍/高永珍_54949451.jpg
- 3/5612464_高永珍/高永珍_54949451.json
- 3/5612464_高永珍/高永珍_54949455.jpg
- 3/5612464_高永珍/高永珍_54949455.json
- 3/5612464_高永珍/高永珍_54949458.jpg
- 3/5612464_高永珍/高永珍_54949458.json
- 3/5612464_高永珍/高永珍_54949461.jpg
- 3/5612464_高永珍/高永珍_54949461.json
- 3/700168_杨柳依/
- 3/700168_杨柳依/outputs/
- 3/700168_杨柳依/outputs/杨柳依_44703244.json
- 3/700168_杨柳依/outputs/杨柳依_44703248.json
- 3/700168_杨柳依/outputs/杨柳依_44703258.json
- 3/700168_杨柳依/outputs/杨柳依_44703261.json
- 3/700168_杨柳依/outputs/杨柳依_44703269.json
- 3/700168_杨柳依/outputs/杨柳依_44703274.json
- 3/700168_杨柳依/outputs/杨柳依_44703284.json
- 3/700168_杨柳依/outputs/杨柳依_44703286.json
- 3/700168_杨柳依/outputs/杨柳依_44703302.json
- 3/700168_杨柳依/outputs/杨柳依_44703315.json
- 3/700168_杨柳依/outputs/杨柳依_44703320.json
- 3/700168_杨柳依/outputs/杨柳依_44703337.json
- 3/700168_杨柳依/outputs/杨柳依_44703341.json
- 3/700168_杨柳依/outputs/杨柳依_44703355.json
- 3/700168_杨柳依/outputs/杨柳依_44703357.json
- 3/700168_杨柳依/杨柳依_44703244.jpg
- 3/700168_杨柳依/杨柳依_44703248.jpg
- 3/700168_杨柳依/杨柳依_44703258.jpg
- 3/700168_杨柳依/杨柳依_44703261.jpg
- 3/700168_杨柳依/杨柳依_44703269.jpg
- 3/700168_杨柳依/杨柳依_44703274.jpg
- 3/700168_杨柳依/杨柳依_44703284.jpg
- 3/700168_杨柳依/杨柳依_44703286.jpg
- 3/700168_杨柳依/杨柳依_44703302.jpg
- 3/700168_杨柳依/杨柳依_44703315.jpg
- 3/700168_杨柳依/杨柳依_44703320.jpg
- 3/700168_杨柳依/杨柳依_44703337.jpg
- 3/700168_杨柳依/杨柳依_44703341.jpg
- 3/700168_杨柳依/杨柳依_44703355.jpg
- 3/700168_杨柳依/杨柳依_44703357.jpg
- 3/701141_沈建丽/
- 3/701141_沈建丽/outputs/
- 3/701141_沈建丽/outputs/沈建丽_44724679.json
- 3/701141_沈建丽/outputs/沈建丽_44724688.json
- 3/701141_沈建丽/outputs/沈建丽_44724701.json
- 3/701141_沈建丽/outputs/沈建丽_44724710.json
- 3/701141_沈建丽/outputs/沈建丽_44724730.json
- 3/701141_沈建丽/outputs/沈建丽_44724745.json
- 3/701141_沈建丽/outputs/沈建丽_44724756.json
- 3/701141_沈建丽/outputs/沈建丽_44724769.json
- 3/701141_沈建丽/outputs/沈建丽_44724811.json
- 3/701141_沈建丽/outputs/沈建丽_44724872.json
- 3/701141_沈建丽/沈建丽_44724679.jpg
- 3/701141_沈建丽/沈建丽_44724688.jpg
- 3/701141_沈建丽/沈建丽_44724701.jpg
- 3/701141_沈建丽/沈建丽_44724710.jpg
- 3/701141_沈建丽/沈建丽_44724730.jpg
- 3/701141_沈建丽/沈建丽_44724745.jpg
- 3/701141_沈建丽/沈建丽_44724756.jpg
- 3/701141_沈建丽/沈建丽_44724769.jpg
- 3/701141_沈建丽/沈建丽_44724811.jpg
- 3/701141_沈建丽/沈建丽_44724872.jpg
