# Supplementary material for: Prediction of axillary lymph node metastasis in early breast cancer patients with ultrasonic videos based deep learning
Source: Front Oncol. 2023 Sep 1;13:1219838. doi: 10.3389/fonc.2023.1219838 (PMC10503049; doi:10.3389/fonc.2023.1219838)
Supplement: Supplementary file 1 [file DataSheet_1.zip › 3/5612464_高永珍/高永珍_54949390.json]

{
  "version": "4.5.6",
  "flags": {},
  "shapes": [
    {
      "label": "1",
      "points": [
        [
          1416.25,
          291.4166666666667
        ],
        [
          1395.4166666666667,
          193.5
        ],
        [
          1357.9166666666667,
          178.91666666666669
        ],
        [
          1270.4166666666667,
          178.91666666666669
        ],
        [
          1187.0833333333335,
          193.5
        ],
        [
          1116.25,
          210.16666666666669
        ],
        [
          1074.5833333333335,
          291.4166666666667
        ],
        [
          1078.75,
          341.4166666666667
        ],
        [
          1103.75,
          416.4166666666667
        ],
        [
          1210.0,
          468.5
        ],
        [
          1418.3333333333335,
          381.0
        ],
        [
          1435.0,
          318.5
        ]
      ],
      "group_id": null,
      "shape_type": "polygon",
      "flags": {}
    }
  ],
  "imagePath": "高永珍_54949390.jpg",
  "imageData": "/9j/4AAQSkZJRgABAQAAAQABAAD/2wBDAAgGBgcGBQgHBwcJCQgKDBQNDAsLDBkSEw8UHRofHh0aHBwgJC4nICIsIxwcKDcpLDAxNDQ0Hyc5PTgyPC4zNDL/2wBDAQkJCQwLDBgNDRgyIRwhMjIyMjIyMjIyMjIyMjIyMjIyMjIyMjIyMjIyMjIyMjIyMjIyMjIyMjIyMjIyMjIyMjL/wAARCAQ4B4ADASIAAhEBAxEB/8QAHwAAAQUBAQEBAQEAAAAAAAAAAAECAwQFBgcICQoL/8QAtRAAAgEDAwIEAwUFBAQAAAF9AQIDAAQRBRIhMUEGE1FhByJxFDKBkaEII0KxwRVS0fAkM2JyggkKFhcYGRolJicoKSo0NTY3ODk6Q0RFRkdISUpTVFVWV1hZWmNkZWZnaGlqc3R1dnd4eXqDhIWGh4iJipKTlJWWl5iZmqKjpKWmp6ipqrKztLW2t7i5usLDxMXGx8jJytLT1NXW19jZ2uHi4+Tl5ufo6erx8vP09fb3+Pn6/8QAHwEAAwEBAQEBAQEBAQAAAAAAAAECAwQFBgcICQoL/8QAtREAAgECBAQDBAcFBAQAAQJ3AAECAxEEBSExBhJBUQdhcRMiMoEIFEKRobHBCSMzUvAVYnLRChYkNOEl8RcYGRomJygpKjU2Nzg5OkNERUZHSElKU1RVVldYWVpjZGVmZ2hpanN0dXZ3eHl6goOEhYaHiImKkpOUlZaXmJmaoqOkpaanqKmqsrO0tba3uLm6wsPExcbHyMnK0tPU1dbX2Nna4uPk5ebn6Onq8vP09fb3+Pn6/9oADAMBAAIRAxEAPwDyHz6PPqnmjNbXMi559Hn1TzRmi4Fzz6PPqnmjNFwLnn0efVPNGaLgXPPo8+qeaM0XAuefR59U80ZouBc8+jz6p5ozRcC559Hn1TzRmi4Fzz6PPqnmjNFwLnn0efVPNGaLgXPPo8+qeaM0XAuefR59U80ZouBc8+jz6p5ozRcC559Hn1TzRmi4Fzz6PPqnmjNFwLnn0efVPNGaLgXPPo8+qeaM0XAuefR59U80ZouBc8+jz/eqeaM0XAmtJNlpGPY/zNTefVKP/j3i/wB0/wDoRpc0IC559Hn1TzRmi4Fzz6PPqnmjNFwLnn0efVPNGaLgXPPo8+qeaM0XAuefR59U80ZouBc8+jz6p5ozRcC559Hn1TzRmi4Fzz6PPqnmjNFwLnn0efVPNGaLgXPPo8+qeaM0XAuefR59U80ZouBc8+jz6p5ozRcC559Hn1TzRmi4Fzz6PPqnmjNFwLnn0efVPNGaLgXPPo8+qeaM0XAuefR59U80ZouBc8+jz6p5ozRcC559Hn1TzRmi4Fzz6PPqnmjNFwLnn0efVPNGaLgXPPo8+qeaM0XAuefR59U80ZouBc8+oZ5N7QD/AKarUOaT/lrD/wBdFoAu+fR59U80jyCNdzHii4Iu+fTGvYkB3SLx2zzRaaZLeGPzvMHmLujt4QPMdf7xJ4Vfc/lW8dBSyspbh47aFY1LlEh898D/AGn4z+AqXPsUonPrqELHAkH48VKLgMMqwI9Qas21vf38Qlh0qN4D0aaKEbvoAqn9aqz6esb7ZreTS5zwGYloHP8Avc7evuKXOPlF8+jz6pMZIZ2t50McydVP9KXNXe5DRc8+jz6p5rpPC2iWupJd3l95jwWoB8mLq/U9ue3ai4GP59Hn10qQeEtYgmitTJpk6DcklxLgN7csR/I1U8NaTZ6hpuryXMPmy28eYiHYYO1vQ89BS5h2MXz6PPqxc+HdYtLL7ZPZSJBgEnIyo91zkfjUWnaNqOrb/sNs0oT7xyFA/E073FYZ59Hn0X+l32mTrDe27RO33c4Ib6EcVeHhTXGuDCLB94XcfnXGP97OM+1FwKPn0efUd3Z3NhdNbXULRTL1U/55q9J4Z1qK2S4ewkEbY7jIz6jOR+NFwKvn0efWro2hkeKYNN1W36qxaPf/ALJI5U0XvhbUpb69ewsJDaRzOqfMOgPbcctSuFjK8+jz6Za2N3e3YtbaF5JycbBxj6+lWtQ8P6rpcImvLRo4icbwysB9dpOKdwIPPo8+tKeyt08H214thKtw8pVrouNjDLcbd2e393tWFmi/QC359Hn11nivwra2WmJe6bCYxH/rk3M2VP8AFye39azNQ0uzg8E2GoRw7bqWXa8m9uR83bOOwpcw7GN59Hn1Pp+garqkJls7N5Ix/GSFB+hYjP4VUvLK60+4aC7heGUdmHX3HqPendCsSefR59V4YpLieOGIbpJGCIM4yTwK7Gbwpaad4Yvp7l0nv4upjc4iPHy+/B7+tDdlcEruxy3n0efWv4b0izurW81PUy5s7Uf6tDjecf8A6vzqbWtJ0ybQo9a0ZJIoQ2yWKQk45xnknnp370m7AlcwvPo8+qma6TxlpdnpV7ax2UPlK8W5hvZsnPuadwMbz6PPrZ1DS7ODwTYahHDtupZdryb25Hzds47Cs3T9A1XVITLZ2byRj+MkKD9CxGfwouBB59Hn1HeWV1YXJt7qF4pR/Cw6/T1FaS+E9da384afJs27sFlDY/3c5z7UXAo+fR59LY6VfalNLDaQF5Il3OpYKVHTvVmTwzrUVmbt7CURAbj03Af7uc/pRcCr59Hn1o6BZW93Y6o89hLctDFuR0cKIjhuTlhnp79KvaV4QmvfD898yO1y4/0WIOoDDj5ic/Xg46UN2BK5gefR59TWehapqE00VratI0LbZPmUBT6ZJxUN/pl7pcyw3tu0LsMjOCD9CODRcA8+jz61/GOmWelahbxWUPlI8IdhvZsnJ9TXOZoTuBc8+jz6p5ozRcC559Hn1TzRmi4Et5LutXH0/nVhpsMR6Gs6f/UtU8p/ev8A7xouBZ8+jz6p5ozRcC559Hn1TzRmi4Fzz6PPqnmjNFwLnn0efVPNGaLgXPPo8+qeaM0XAuefR59U80ZouBc8+jz6p5ozRcC559Hn1TzRmi4Fzz6PPqnmjNFwLnn0efVPNGaLgXPPo8+qeaM0XAuefR59U80ZouBc8+jz6p5ozRcC559Hn1TzRmi4Fzz6PPqnmjNFwLnn0efVPNGaLgXPPo8+qeaM0XAuefR59U80ZouBc8+jz6p5ozRcC559Hn1TzRmi4Fzz6PPqnmjNFwLnn0efVPNGaLgXPPo8+qeaM0XAuefR59U80ZouBc8/3qG0k2WkY9j/ADNQ5ogGYoB2I/8AZjQBc8+jz67TxH4Z0q10e4ksbby7mFFl/wBYzfLnB4JNU/COgadqGnNPqMPmNLKUiG9l4C5PQj/Ipcw7HL+fR59dJo2i6dd+LdSsZrffbQ7/AC03sNuGAHOc1yUoCyuo6BiBQpXCxZ8+jz63NF0rTItDk1rWFklh3+XHChxu9+o9+/Y1H4k0eztrS01TS94s7ofcc52HH/6/yovZ2Elcx/Po8+l0mwbVNVt7INt81sFvQdT+ldimkeFrjUpNDihuFvEXH2jeeWA574z/AMBxTbsBxvn0efWzpelaVbT6g+tXKstm7RrArhWmIyOBnPpUniDSNNXRLXWNMjlt4pn2eTKTnvzyT6etLmHYwvPo8+qeaM1Qi559Hn11WiR+FNVuILJdMuPtLJ8zu7BSQOej/wBKpa0/hmEXNlZ6dcR3scnliQsSmQ3zfxntntU31sOxhefR59bXi7SLbT9VtbbTrZl82IHYpZyzbiO+apTeFNct7dp5LB9ijcdrqxx9Ac0cwrFLz6PPqnmuo0XStMi0OTWtYWSWHf5ccKHG736j379jTvbULGH59Hn1seJNHs7a0tNU0veLO6H3HOdhx/8Ar/KufhikuJ44YhukkYIgzjJPAoTuD0LHn0efXUzeFLTTvC99Pcuk9/F1MbnER4+X8jnn1ris0XuFiaeTe0Az/wAtVqbz6pH/AFsP/XVa6TwbplnquqTQ3sPmxrCWA3svO4eh96AMjz6PPrV8UaTb2Wp266dHtt7iMFAGLfNnB5P4Vv614b0ey8OXU9vb/wCk26qpk81j82VzxnHelzaXHy62OL8+jz62Z9Lsk8CW2pLDi7eXa0m5uRuYdM47CuazTTu7Ct1Lnn0efXUx6RoOiWlmNbSSe5u8H5WIWIfgRxz79K5zXbK1sNUeKxuo7i2IDI6OGx7EilfWwWIfPo8+mWFlPqV9FaWwBlkOFycD1NdPrXhyx0rwsk6Os955oR50c475UDOOMY9abdgWpzfn0efW94V0mxu7C/vdQtJbpISqxxxbtxPfAUjPUVT8QnSEEcNhpl5ZXCtmQXAIJXHHBY0r62BK+pm+fR59U80Zp3AuefR59U80ZouBc8+jz6p5ozRcC559Hn1TzRmi4Fzz6PPqnmjNFwLnn0efVPNGaLgXPPo8+qeaM0XAuefR59U80ZouAmaM02ikA7NGabRQA7NGabRQA7NGabRQA7NGabRQA7NGabRQA7NGabRQA7NGabRQA7NGabRQA7NGabRQA7NGabRQA7NGabRQA7NGabRQA7NGabRQA7NGabRQA7NGabRQA7NGabRQA7NGabRQA7NGabRQAqf6iL/dP8zS5pin9xD/ALp/9CNLQA7NGabRQA7NGabRQA7NGabRQA7NGabRQA7NGabRQA7NGabRQA7NGabRQA7NGabRQA7NGabRQA7NGabRQA7NGabRQA7NGabRQA7NGabRQA7NGabRQA7NGabRQA7NGabRQA7NGabRQA7NGabRQA7NGabRQA7NGabRQA7NGabRQA7NGabRQA7NGabRQA7NJn99D/10WkpF/wBdD/10WgB+aktlTMt5MnmRW5CpGekkp6D6Dkn6e9QM21SfTmr9oI4rfR/MwIzOsj56ZZyMn8I/1qZFRR2um2i6fabp5AbiUhp5WP3nPb6dgKrahrhtHnEFqZ0ttvnvv2hSegX1NW9TtJLy1QQOqzRSpKm/7pZTnB9q5EyTW8FyLzKzRztKIVjbaZGPEjt02jjFQWdlf3sen2jTyAtghVRerMegFV7G8OpC6tru1RGiYJIm4SKcjOM4/Ouf1W9aXTrKKCWWYwTo32sjmRxx+7U/e659OK39FMAszHBbXMIVvmNxGVaRj1bnrQBga5o/lIIosnYhe0bqQBy0RPcYyy/QiueRw6Bh3rttZ1K0xLbrJ/plqUuNpHoQTz/un9a4qeJba/u7dPuxzMo+meKqJMhc10vhiLWYLW61PSpIXWL5ZbZ8kyYGR8oHv6g9a5ir2k6ze6LdGezkwW4dGGVcehFaEHbaVq1r4wlaz1DR0Mgi+a5Tnbz2OMr+ZqDwlnT7fxEIXDNb52P1ztD4P6Vk3fj3Wbm3aJfs9vu6vCh3fqTWXpmu3WlWt5bwJEyXS7XMgJI4I4596i25V9jqfCmoXeoaTrcd5cy3CrDkeaxbGVbPX6VT06wI8Kxy6rqrWulSy5EEUQLyHn+LGeo9+lYOla5daRBdw26RMt0ux/MBJA56YI9ansPE97Y6d9gaC0urUNuWO5i3hfpzTa7CudF4vMbaHoTReYYyBsMuN+3av3sd6d441e+sdVtIbW6lhRYhIRG23cdx6+vSuZ1PxLf6vawQXiwsYW3LIE2sfrzj9O1Q6zrVzrl2lzcpEjogQCIEDGSe5PrSS1+YX/I7nW0ifx1onmgYKZ6dwSV/Ws+61LWV8fpbRzXHl+cqrDk7DH3OOnTPNc/da3ca9q1lJeTRWflkIJolPyc53fer0Lytfke2xqNhJZKUeS4RGWSRRye5Xn1GKNrBuZEv/JUov+uX/tM1BZavfy/ER7V7qQ2/myR+TuOzCqccfhWTrWvi38Zyalp5im8pQilvmRvlwehrJh1u5g146wiRG4Ls+0g7MsCD3z39aIob6nUW1leSeItfmtb9bC3jZvPl8oOcHJ4/ImrIXTk8CapHps1xPbo/35xjLfKTt4HH1965a18Uahaald3sawk3RzLEyExt+Gc/rUkvi2+lsLix+zWaWsy7RFHFtEf+7g+vPOaLOwJq5p3f/JMrD/r4P/oT1yGavya3cy6FDo7RxfZ4n3qwB35yT1zj+L0rNq1u2T0seqatqqWPiOztLnmzvLfypVPTJJAP64/Gs3xbY/2Z4Ns7MPuWK6wp9vnIrkNa1y61yeKW5SJGjXYvlAgY/EmptR8TX+qaXDYXKwmOEqwkCnexAI5Off0qOUpM6Xxdd3mnWGlx6bLLBY+UMPCSuTjgEj25qHxUZJvCWkXN6MXxOCSMMVwc5/8AHax9L8Y6rpVqLaMxTRLwgnUnYPQEEVn6rrF7rN1595JuK8IijCoPQCnYSZTSR45FdGZHU7lZTgg12Gjkn4d6uScnzj/JK53WdbudcuI5rlIkaNNgEQIGM+5NLba5dWui3OlIkRguG3MzA7h06c+3pTeqaBaNM6HQszeAdZhjBaRXLlR1xhf/AIk0kIMHwxuPNXHnTjy89/mX/wCJNc7pGt3uiXLTWbj5hh43GVb61NrXiTUNd8tboxpFHyscS4XPrySaTVwi7GXnmvS/FOtWWl3VtHdaPb3zPFuDy7cqM9OVNeZVpa1rl1rk8UtykSNGmweUCBj8Sab1EtDq/E11FeeBrC5htkto3uAVhTovD+wo8XXd5p1hpcemyywWPlDDwkrk44BI9ua5S4126udDt9JdIhbwNvVgDvJ5684/iParul+MdV0q1FtGYpol4QTqTsHoCCKVh3Oh1mSdtE8PXlzA0uorMjCPb88g64x74X861PttlqGpxiLU9R03UHTi2lBUZxxlHBX8q871LXNQ1S+S7uJiJIzmIJ8oj5z8v+c1sp8QNZW3EZS1ZtuPMMZ3fXrj9KVgvqbfhmC4tvGerRXMyzTCPLSBQu7JU5wOlVfCuo6zceKZobyW4ZMP50cmdsZ7YH8PNR+Aria61+/uJ3LyyQ7nY9zuFZ0njnWmsmtfMiDY2+eE/efzx+lFvyH/AJmvoKRRnxZHDjylVgmOmP3mKZot5cr8PtSkW4lDxSFY2DnKDCcL6VzGma3c6Vb3kMCRMt2myQyAkgYPTn/aqfRfE9/oUUkVssLxyNuKyqSAfUYIotoxX1+ZsWNm7eGEuNY1d7fTJ5i3lRxbnkbnktjOcj36VY8ZmNvD+iNF5hjKfIZcb9u1cbsd6xYfF1/HBNBNb2dzDJK0vl3ERdVJOTjn1Peq2qeJL7WbOC3vFhYwtuEiptY/XnH6dqdncEzb+IX/ACFrT/r3H/oRrkM1f1nW7nXLiOa5SJGjTYBECBjPuTWdQlYB2aM02imIdmjNNooAbMf3RqaU/vn/AN41Xl/1ZqaX/XP/ALxoAM0ZptFADs0ZptFADs0ZptFADs0ZptFADs0ZptFADs0ZptFADs0ZptFADs0ZptFADs0ZptFADs0ZptFADs0ZptFADs0ZptFADs0ZptFADs0ZptFADs0ZptFADs0ZptFADs0ZptFADs0ZptFADs0ZptFADs0ZptFADs0ZptFADs0ZptFADs0ZptFADs0ZptFADs0sB+S3/wA/xGmUIxWKAjsM/wDjxpoD1fUpFk8TQWD/AHLuxkiP16/0NU9NRtN1LQNKYYdbaWWVf9pv/wBTVx914pv7vV7XUnSBZrYYQIrbT9efeh/FN++vJrBSD7QibFTa2zGCOmc9/WosO50/h3/kfdZ+kn/oYrgpj+/k/wB41p2XiW9sdXutSiigM1xu3q6ttGTnjmshmLuWPVjmmlt6Db3OykzN8MYfLBbyZzvx/D8x/wDihRreYPAGjwyLtkaTeAeuMMf/AGYVhaL4j1DQt62rI0T8tFKMrn16jmotY1u91u5Wa7ZflGEjQYVfpQ1diWhSijeaVIokZ5HO1VHUmuyj+yeCbNmkKz63MnyoOVhU/wCfx+nNYs3iu9uNYttTkgtTNbpsRdjbe/J+brzWj/wsTV/+fay/74f/AOKod7AjNsNKvr2zn1uJ4Zfs0m+SNi29iMMeAOn4+tb2sSHXvBq6zdxmG5ik2qFZtjjdjhSffr/s1ztl4l1Gw1S4v4DGGuHZ5YipKMSSemc8Z9aNZ8S6jriolyyJEvIiiXC59eSTQ7gmZWaM02imI6PwQc+Kbf8A3X/9BNZ+sn/ipL7/AK+n/wDQjUGlanPo+oJeW6RtIgIAkBI5GOxFQ3N1JdX0t24USSyGRgvTJOaPtJh0Z3/iG4e08baVcJbS3JjgyY4k3MR8wOB7ZzV+Ka21HULhdN1u+tb5ly1vMCwQ9T8kg/8AQTXB3/ibUL/UrfUMxwXFuu1GhBHr6k+taMvxA1mS3aNUtY2Ix5iRncPfk4/Spa0Kuc9dxyQ3s8UpBkSRlcr0yDziurkzN8MYfLBbyZzvx/D8x/8AihXGszOxZiSxOST3rV0XxHqGhb1tWRon5aKUZXPr1HNVbSwr63N3W8weANHhkXbI0m8A9cYY/wDswrj0keKRXR2V1O5WU4INXtY1u91u5Wa7ZflGEjQYVfpRrOt3OuXEc1ykSNGmwCIEDGfcmhB5HR6Oc/DvVyTk+cf5JXG5rQttcurTRbnSkSIwXDbnZgdw6dOfb0rNotq2HQXP76H/AK6LXX/Dz/kN3H/Xuf8A0Ja45f8AXQ/9dFrS0XW7nQ7p7i2SJ3dNhEoJGMg9iPSjuI7XTbX+27fTZiNxsb+UP7Lyw/8AZaZNd/bvBGtXGch7pyD7b1x+lcrpnia/0m3uoLdYitwxZi4JKkjqOahg126t9Dn0hUiNvM25mIO8dOnOO3pUuOhSep0Fz/yS+z/67n/0Nq47Nb+l+M9R0nT47KCG1aOPODIrE8kns3vT9Q8balqVhNZzQWixyjaxRGDf+hU9U2xLVWOu1/Xp9Kk02azs4pxdDaZGUkleMKCPXNYniHTdEh8UgXsz2ltNb+Y3kj/lpnHQKev0rI0vxnqulWa2qeTNEvCecpJUegII/Wse+v7nUrt7m7lMkrdSf5Ci2o76Gjq6aRZyQtod/cTEhhIXypXt/dXqCa2rn/kmFn/13P8A6G1cZ+daT65dSaDFo5SL7PG28MAd+ck9c47+lDWlhX1ubum3Wt6Z4Pa7sGtBbGUlmClplOccg/LjgfnVnxJK1/4L0y/vVAvWcANjaWU55x74BrndF8R6hoW9bVkaJ+WilGVz69uaj1jXb7XJ1ku3UKn3I4xhV9aGrsE7GfmjNNopiHZozTaKAHZozTaKAHZozTaKAHZozTaKAHZozTaKAHZozTaKAHZozTaKAEz70Z96bRQMdn3oz702igB2fejPvTaKAHZ96M+9NooAdn3oz702igB2fejPvTaKAHZ96M+9NooAdn3oz702igB2fejPvTaKAHZ96M+9NooAdn3oz702igB2fejPvTaKAHZ96M+9NooAdn3oz702igB2fejPvTaKAHZ96M+9NooAdn3oz702igB2fejPvTaKAHZ96TNJRQA4f6iL/dP8zRn3pB/qYf8AdP8A6EaSgB2fejPvTaKAHZ96M+9NooAdn3oz702igB2fejPvTaKAHZ96M+9NooAdn3oz702igB2fejPvTaKAHZ96M+9NooAdn3oz702igB2fejPvTaKAHZ96M+9NooAdn3oz702igB2fejPvTaKAHZ96M+9NooAdn3oz702igB2fejPvTaKAHZ96M+9NooAdn3oz702igB2fejPvTaKAHZ96M+9NooAdn3oz702igB2fejPvTaKAHZ96M+9NooAdn3oT/Xw/9dFptKn+vh/66LQAjDKlfUYre0ixt9Wsra2nLKHgZQy9VdJCe/tJWDWjol29vc/Z1IDl/Nt9xwC/Qp/wJcj64qZIcTtLu7TR9OiAV53+WGJCfmkboOaxdVs7iX7ANQuDLcXFyiiBOI0XqeP4vqfWtO5jXWrW2ubKYRzW8u9RIv3WHVWHan2mm3Bvhf6jOk1wqlY0jXCRA9ce/vUFma0zpq2tXSRh5rKBEt48fdBUknFSW15e2txpzy3v2u3vxggxhdjYyCMdqu3ulTNfDULC4EF1t2OHXcki+9Fvpt1JfR32pTxySxAiKOJcImep55JoAyvFNqjanYPGAJplkhP+0DhR/wCh1zN3Is2qX0yHKvOxH0ya29Z1BXvZNRRgUiU29n/tv/E49lz19cVzqLsQLVRWpMiTPvT4YZbiVYoY3lkb7qIu4n8KirtPCzf2b4V1fV4VX7Up8tGIzt4H9W/SreiuRu7HJXFtcWkgjuYJYXIztkQqcfjUkOn31zCZoLO4liXq8cTMo/EV195cPr/gH7dfkNcW04XzQoBxuAPT2b9K29Sm1ex1XSrbR7fOmlVV9ke5cZ5yf4eMGlcdjyzNSz289qypcQyRMy7gJFKkj15rq/EejRv46traFMJeFJGAHuQx/wDHSag1G/0u58Y31xqokktYPkiij/jZcLj6fePUf0oUr2BqxzcltcRQxzSQSpFJ9yRkIVvoe9PtrG8vd32W0nn2/e8qMtj64rsPG86XPh/RZ44hCki7ljHRAVHFW9MnvpfB9lH4beL7VHJi5U7dwznOd1FwsefSI8UjRyIyOp2srDBB9DT5LeeGOOSWGRElGY2ZCA49vWup8cvDea5awQeW94EEc3l9N2eFq1f6tYaR4ttkuo5JYNOtVhjEagkPgc8n0NCYNHI3Gm39pF5tzY3MMecb5ImUfmRUVvbXF3J5dtBLNJjO2NCxx9BXoWgaze6xDqtxqoU6SEbG5AAv+yPXj1z2rPsLmTQvh/8Ab7Lalzcz48wqCQNxHf8A3f1ov3HbscXNDNbStFPFJFIv3kdSrD8DTM12fih/7T8J6Tq8yj7Sx8t3Axn739V/WuQtRC93Cty7Jbl1EjL1Vc8kfhTTExY7a4lgknjgleGP78ioSq/U9qizXohu9PuvAeqDTLU29tE2xQ33n+6dx/P9K5Lw5o41fUD552WVuvm3Eh4CqO34/wCNF9Q6GdJa3MMEc8tvMkMn3JGQhW+h71Dmu88cXEVz4e0qeBNkLtlFxjC7eK5e9j0WC3sJbKea5mIDXUT/AChTxwDtHv60k7g1YqJp99Jam5SzuGtwCfNETFMDrz0pttZXl7u+y2s8+373lRltv1xXo2ga1qOtXTXqLHa6TbLse2RfMdjt7YXPp0/KuLOu3ml6tqD6WzWkc0xzG0S5ABOAQQcdaL62DpcpyaPqkMbSSabeIijLM0DAAe/FUs16Drus3um+FYrW/m8/Ub5Dvyqr5aHqMAD6fn6VyE0OkLoMM0V1M2plsSwkfIq89Pl+nehMChFFLPKsUMbySNwqIu4n8KJYpIJWimjeOReGR1wR+Fdz4N06HTPst9eAfa75ilqh6hMZLf59vWsHXbObUPGl3aW6bpZZ9qj8Kd9bBbS5jx2tzLBJPHbzPDH9+RUJVfqe1Q5r024is7Pwbqun2Z3C0Uxyyf35OC3+fw7V5hmkndhayHZozTc0ZqtBaDs0ZpuaM0aBoOzRmm5ozRoGg7NGabmjNAaDs1YtrG8vd32W1nn2/e8qMtj64qrXoOk3aeFfCtjcyL+9vrhWcdxH/wDsj/x6k2COBdWR2RwVZTghhgg1dTRtVkQOmmXrKwyCIGII/KtTxtp4svEDyx/6q6XzlPufvfrz+Nb/AIj1rUNH0bRPsFx5PmwfP8itnCpjqD6mlfS47a2ODuLa4tJPLuYZYZMZ2SIVOPoalj0zUJbf7RHY3Tw4J8xYmK4HXnFdpHdP4q8EXsl8iNd2e5klC4PC7s/jyK1PDl0tt4Q0veAUll8ls/7TsKLhY8xggnupRFbxSTSHokalifwFOubS5s3CXVvNA5GQsqFSR+Ndb4btf7H1TWbpx/x5/uEz/eZsD+X60z4j/wDIZtf+vf8A9mai+w0tzjJf9WasiGa5vGhgiklkZjtSNSzH8BVWT/Vmuk8Jf8jna/78n/oLVRLM7+w9Y/6BV9/4Dv8A4VT8mbz/ACPLfzt2zy9vzbumMetejX//AAmv9rzfYtv2Pzf3e7ycbff+L+tZniOe1m8faasG0yxyxLOy/wB7f0/AYqYu9imrXOY/sPV/+gVff+A7/wCFU54JraZoZ4pIpV6pIpUj8DXpmvf8Jd/aj/2P/wAee1dv+q645+9zWP8AEB0+z6Yk5jOohMy7PTAz+Gc4/GlzBY4jPvVm206/vIzJbWdzOgO0tFEzAH04qbQbBNU1y0s5CfLkf5sf3QMn+VdN4k8V6hp2rvp+mPHa29qAgVI1OeB6g4x04qmxI4ySOSGRo5UZJFOGVhgg+4qaHT764gaeGzuJYVzukSJmUY681sX2tN4p1LTIJ7WGJ96RPKmdzZbn8PbtzzzXfXEOuQajEumJapptvGF8h22+bx0B2nbjj0pN23BHlFtZXl7u+y2s8+373lRltv1xU0mj6pDG0kmm3iIoyzNAwAHvxWhca7qOla1fvZR/2c80n72DCybSPcr6k9PWuk13Wb3TfCsVrfzefqV8h35RV8tD1GAB9Pz9KV3a47a2OFtrK8vd32W1nn2/e8qMtt+uKhdHjkZHVldThlYYINdj4e1nULyC00XRo4rJ48yS3DnfvHfjb7/y5pfEt9YReNra4ubWYwwoPN/dbTKwzggNjI6DPtTb1sK2hyzabfrbfaWsrkW+3d5pibZj1zjFVc+9ekaD4h1DXPEVyUGNIVDlZEUbeOMn1Ppn1rz7UDAdTujbcQea3lY/u54ovqFgtrK7vSwtbaecr97yoy2PypbnT72zVWurS4gVjgGWJlB/Ou18Fw/ZvDd/efbIrN5pAi3EuMJjvzx/EazvGEOsRwWr3mpJf2LndFKkSpzj/Z9unNDetgS0ucxBbXFzv8iCWXYu5vLQttHqcU62sry93fZbWefb97yoy2364r0LQrnSX0rVrTSLd1ihg+eeT70zFW5+nH69BXCaZrWoaP5v2C48nzcb/kVs46dQfWi+tg6XEk0fVIY2kk028RFGWZoGAA9+KI9H1SWNZI9NvHRhuVlgYgj1HFdprus3um+FYrW/m8/Ub5Dvyir5aHqMAD6fn6VleGdY1/UL+10yC/MdvGo3YhQ7I1/4D9B+NF2BzVzZXlkV+1Ws8G77vmxlc/TNPfTb+O2+0vZXKQYDea0TBcHoc9K6jWNftNQ8ZWYn2/YLOXbvIzuOeWPtkD8q6oXGpprN3cXktuNA8ncjkrg8D8fXrxSvpcdtbHlltp1/eRmS1srmdAdpaKJmAPpxTp9L1G1iMtxYXUUa9XkhZQPxIq7Y69qdjPJa6PMY4ZpyY4/LViSTgdR9K6Lxnq01tpkGiSzi4unVXupdoHfIAA9/0x607sVjjbawvL0MbW0uJwv3jFEWx+VQbWDbMHdnGMc5r1iWw1eyhsLPQ/s0FtCgaZpekh/u9CeeTn3rL0tUuviBcyXmnraXMdvuWPfvDNkfODgdqL6hbQ4K50+9s1DXVpcQKxwDLEy5/Oq+fevTtKXWNZttVstdtiIW+WIvEFwefu+oHHP615geDihO42ic2l0tqt0beYW7HAlKHYT/AL3Soc+9dlcn/i1tn/13P/ob1xdNbtC6XLMtndwJE81tNGkv+rZ4yA/09abc2tzZyCO6t5YHI3BZUKkj15rsfFH/ACBfDX+4v/oKVX+I3/Iet/8Ar1X/ANCalcLHLvaXUdsly9vMtu5wspQhGPsenY0yGGa4lWKGN5ZG+6iLuY/hXX6t/wAk00r/AK7j/wBnrj4J5badJoXKSxsGVh2NNPVg9rjp4J7WUxXEUkMo6pIpUj8DUx02/WOJ2srkJKQsbGJsOT0C8c5rvX0218aR6bqqFUZG8u7QHsOcfn+jVk3+ujV/Gemw25/0O2uESIDox3DLUk9bBbS5yxsbwXYtDa3AuT/yx8s7+mfu9elRywzQTGGWKSOVTgo6kMPwru5f+Srxf7v/ALSNJ4y06G7ki1e0wWhmFvcgdQQcAn9B+Ipc2w7bnDXNrc2cgjubeWByNwWVCpI9eafbaffXil7WzuJ1U4JiiZgD+Fdr4qsV1Lxxplm5wkkKh8f3dzE1Br3ibULHVv7I0VFt4rciNEjiDM7YHGCD+lO4WOOuLa4tJPKuYZYZMZ2SIVOPoaiz711esatrd/oIt9S0STdG25ruSBl2j16AA+/T2rkqaE0Oz70Z96bRQA7PvRn3ptFADs+9Gfem0UALmlH+oi/3T/M02lH+ph/3T/6EaAFz70Z96bRQA7PvRn3ptFADs+9Gfem0UAOz70Z96bRQA7PvRn3ptFADs+9Gfem0UAOz70Z96bRQA7PvRn3ptFADs+9Gfem0UAOz70Z96bRQA7PvRn3ptFADl/18P/XRaltrW5vJDHbQSzuBuKxIWOPXioU/18P/AF0Wut+Hf/Iwzf8AXs3/AKEtAjCOiauBk6Xff+A7f4VQr0mz/wCE2/tiL7Rt+xeb8+7ycbM/7PPSsaax07xD4+uLdHdbdgSzwkDc4HJGQe9JO5TRx+fejPvXU3vhzSvtkOlabfTT6m02yUMPkjXBLH7vb61d/wCES0KeeTTLXV5Tqsa8h1+QsOvb9Nxx74o5kKxxOfejPvWzpmk2BN7JrF59nS1JUwRuvmyN6KDVnV9AsYdBttZ0ye4a3lbY0dxt3A5I7fSncLHO596M+9dufCOh6dHbR6xqVzFcTAfOi7Ys+m4qR+Z/KofDemaZa+L/ACJL6O6aP57VosMkhwSc4zgj69RRcLaXOPdXjYq6srDqCMGkz710PjOLT49blaznkknZ2NyrjhG9BwP61zlCd1cGrDs+9Gfem0UAOz70Z96bRQA7PvRn3ptFADs+9Gfem0UAOz70Z96bRQA7PvRn3ptFADs+9Gfem0UAOz70Z96bRQAlFJmjNAC0UmaM0ALRSZozQAtFJmjNAC0UmaM0ALRSZozQAtFJmjNAC0UmaM0ALRSZozQAtFJmjNAC0UmaM0ALRSZozQAtFJmjNAC0UmaM0ALRSZozQAtFJmjNAC0UmaM0ALRSZozQAtFJmkzQA/8A5Yw/7h/9CNJQf9VD/uf+zGkzQAtFJmjNAC0UmaM0ALRSZozQAtFJmjNAC0UmaM0ALRSZozQAtFJmjNAC0UmaM0ALRSZozQAtFJmjNAC0UmaM0ALRSZozQAtFJmjNAC0UmaM0ALRSZozQAtFJmjNAC0UmaM0ALRSZozQAtFJmjNAC0UmaM0ALRSZozQAtFJmjNAC0UmaM0ALSp/r4f+ui03NLF/x8Q/8AXRf50AFNdN646ehozS5oEjStdWYOHluJLW6wB9qjG5ZB2Ei9/r1+tbUWs640WI0s7nH/AC1iDOD74U5/8dFcl1pvlL1AwfUGo5S+Y7TSru+tTcTX5vLl5CMIIWRE/F9oH/1qr6r4iR0MTuMHrb277mf2aQcKPZcn3rkvLBPzFm+ppyhVHyijlDmJZ5pbqbzptoIG1EUYWNf7oFNpM0ZqtiRa7LwlLDf6HqWgtOkM9x88O8/eOP8A7EVxmaM091YW2p3OsxJ4c8Gro0txHJeXEu91jPRc5z9PlFa1hY3Umm2Mmka7INLxuuFnZS0YGCVVguR3GMjFeYZFGRSsO56Mmo29/wCML7VomEltptm2x+zNz0/Nq88d2kdnY5Zjkn3pmRRkUJWBu52vis/8Ul4e/wCuS/8AoC1p2sM+teE9Pt9A1FLWa3A+0IHZDnHOdvPXJ9683yKMiiwX2PTr5LW/8X6RAJY5rizRnupVA/hxjPp8w6ds1y2mWH/CV+LJ2kZhAztNIR1254H8hXNZFGRQlYGz0/XfDusahClhYyWVrpcWAkIdgW/3vlrJ0aJPEPg19EiuI4723l3okhxuXOc/Tk/pXDZFGRSt0Bs7PxZJDp2haboKTJLPB882w/dOD/8AFGuNzSZFGRTSBna6L/yTjWP+up/klVtD17RLPQJdO1C0uZTNJuk8rgMOMDO4GuTyKMijdsD0jxPPpH/CH2RFrNskT/Qxn/VnHG75vT61yVxosmkLpt7f+VNa3RV/LjZs7eCQeBjg9qxMijIoSsFz0m18NWsOs2mt6VeQQ6Ui72PmMTxnPJ7euTxzWCGttb+IatDg28k4PThgq8n8dtcpkUZFCWtwvpY6Dxndm68UXWc7YsRKPTA/xzVc6JNb6Pa6zM0TWksoXYpO/qe2MfwnvWPkUZFCVkDd2emWGv8Ah7WNfszFY3a3ijZA78IgAPYPj17VXu9d0PR/Ft3M1nc+dsMcroAcuccjLccfSvO8ijIosFz1HTbvw/L4Z1Ka2sblbAMftEbsS7nA6HcfbvXmczRmaQxKVjLHaD1A7VFkUZFCVncL6C5ozSZFGRTAXNGaTIoyKAFzRmkyKMigBc0ZpMijIoAt6bZPqWpW9mnWZwufQdz+Vd74j8S6bpt+mmyaNBfLbooUysPkyOgBU9sV5uTRmk9QR6Br0sXiXwXHqkEAhezkIMQO7avQjt/smrmteHLzxBo2jfZJIE8mAbvNYjqq9MA+leZ5ozSsO531ykPhHwndabLcxS6jeZykZ+6CMfljPPqaZNO1t8NdNlQ4ZbgMv1Dsf6VwmaM0WFc9K8WyQWmkiWBudSuo5W/3Qo/wH51kfEf/AJDNp/17/wDszVxmaM0WHcST7hrpPCP/ACOlr/vyf+gNXNP9w1LOf9Ik/wB4/wA6ol6npOo+HvE9xq09xa6z5Nu8m5I/tEg2r6bcY/Cqnia5tZfFuhwxukl1DMizyLj++uAffrx7159mjNSlaxTd7ne+IfEN7o3jTck0jWyqm+3LfIQRzgdAfeqPjHRbdEh1vTVX7FdAFwo4Vj0OO2f5/WuQzRmiwXL+jah/ZWsW17tLCJ8sB1K9D+hrsNX8Lf8ACS3zaro9/ayQzgbw7EbW2j0B/I4xXAZozTauJHSatp9h4b1Gxa2vzdXULq88YAwrK3r2/wB2uuudO/tnXLDxDZ6lCLGFQz5cgqByR7cHnOK8tzRmgLnXzSW2u/EaMwkPA0q8jo+xef8A0GqHjO7a68UXefuxERKPTA5/XNc/mjNFrWHfc7W18N2HiDQrWXR2hgv4sC6Ekjdcde+OmRx/KrHiOGHXNd0rRre4E00KlJ5xzjpnPv8AKfzrgs0ZotqK+h6pqvh7Ujpq6Vor2lpYbf3hd28yQ98kL/n6cV5ld2z2V5PayFS8LtGxXpkHHFQZozSWg7nW6Joum6/oElvbmOHWY2zukdvnXPp6duB296seJ3i0rwxYaAZ0mu4n3y7DwnU4/wDHuPauKzRmm9RJ2O18Df8AIN17/r3X/wBBesDw1areeI7CFxlTKGI9Qvzf0rJzRmn1uLpY3/Gd2114ou8/dixEo9MDn9c1q+FP9A8L63qi/wCtC+Uh9OP8WH5VxeaM0ktLFX1uavhy4tbXxDZT3mBAj5YkcA4+U/gcGvRorW+ttcuNXudYjOjOm5UMh24IGOPuj6jr+NeSZozQ9UJPU67wpBbX3jiSaBAtvG0k0S44Azhf/QhWDrd217rd7ct/HK2M+gOB+lZ+aM0dgvuel3tm/jK00u806/jja35mQscxtxzgd+D6fWqmp3uman45tkN/JCkUPlrc28gXEmScbsEY5x+Nef5ozRbUL6Hq8txf6BBf3ms6qk4KFLOMYUt6ZAA+bp64rynmkzRmklYbZ6JYaRca38OrOztnjSTzWfMhIGA7egNYWo+B9T0zT5ryae0aOIbmCOxP/oNcxmjNPrcSZ2/i1tnh/wAOOOqxA/8AjqVoa3ov/CZC11PSruDiLy5EkYjaeuOAefm6V5xmjNKwXO28Vvb6b4c0/QVuEmuYX3y7P4eD19PvVxVJmjNNAdt4PYr4Y8Q4JGISRj/caub0D/kYdO/6+Y//AEIVm5ozQt7h0sehS/8AJWIv93/2kaistVS18banp1181nezFGU9A3Y/0/KuCzRmklsDZ3vjG+bTPGmnXgGfJhViPUbmyPyqW80Ea9qaa54e1G3Dlld1kPMbjocYPp0Irz3NGaErIdz0vW72Sw8K3djrGqwXWpTfdjjUAr04wB04JyQK81pM0ZppWE2LRSZozTAWikzRmgBaKTNGaAFpf+WMP+4f/QjTM04/6qH/AHP/AGY0AFFJmjNAC0UmaM0ALRSZozQAtFJmjNAC0UmaM0ALRSZozQAtFJmjNAC0UmaM0ALRSZozQAtFJmjNAC0UmaM0AOj/ANfD/wBdB/Out+HX/IxTf9erf+hLXIxf8fEP/XRf503NAj0u38O+KI9VSd9b/cCXcU+0SN8uem0jB4ohurO7+JSvZlGC27LK6dGfB/PjA/CvNc0ZqbFXOn0/UIdL8ezXM52w/aZUdv7uSRmuwvItcWee8HiO2ttJI3xyGFHKg9B0wRz13c8V5RmjNFtEF9WzvvDaRXthqd9bw21/rXnl0FwijIyMMF/h79O/erXiR7q48Dhr2WKS5S4Hn+SQwjO4/Lx3XIFeb5ozQ0CZ65pR1j7LaNaalYanZY+aSVGjkx6ZXcM/UZrnmm0uL4lWr2bQpD92Qx4CeYVYcdu4/GuEzRmnbW4r6WOm8aaTPYazJdSvGUvJGeMITkDjrx71zVJmjNC0VgbuLRSZozTAWikzRmgBaKTNGaAFopM0ZoAWikzRmgBaKTNGaAFopM0ZoAWikzRmgCt5zego85vQU6KJZEJJOc4p/wBlU/xEfXj+lZ3ZdkRec3oKPOb0FTfY/QsfopP9KPsYH8TY9dpouwsiHzm9BR5zegqc2ij+In3FN+zJn75ouwsiLzm9BR5zegqf7GD0Y/lTBboRw/TrRdhZEfnN6CgSsSBj8hUj2wVC2SRjI96gUZYD1NF2FkPMrA9PzFHnN6CpRbL/AHifcCl+yAjhs/QUXYWRD5zego85vQVP9j/3/wDvk/4Un2RecufpjFF2FkQ+c3oKPOb0FSm1UdWYfhSi0Vv4+aLsLIh85vQUec3oKla2VMbnIz7UC1BON2T6A0XYWRF5zego85vQUkqCNse1OjiVoyzMQc44ouwshPOb0FHnN6CpBBG3R/0P+FO+yp2ck+gGaLsLIh85vQUec3oKnFmCOrfkf8KX7GuOWYH0wf8ACi7CyK/nN6CgSOSAAMmpPIjz98/lTlgQOD5g4NF2FkNAkJxlAc4pD5mMgIRjPB7UFnMzcvtyfu0Rs58wMW+4etF2FkM85vQUec3oKYoBYA9CanNugH3/APP5UXYWRH5zego85vQVMLPPOWP0U0fY+/zf98mi7CyIfOb0FHnN6CpjZ4PU49hSfZk5+fii7CyIvOb0FOUyOMgLjOMmpPsnTDf1prr5UGFY539qLsLIMP2Kd/WmM7oRkDnmhmkCA5kz3z0onOTGSedgouwsgM7lVUgYUYH55/rSec3oKioouwsiXzm9BR5zegqKii7CyJfOb0FHnN6CoqKLsLIl85vQUec3oKioouwsiXzm9BR5zegqKii7CyJfOb0FHnN6CoqKLsLIl85vQUec3oKioouwsiXzm9BR5zegqKii7CyJfOb0FHnN6CoqKLsLIl85vQUec3oKioouwsiXzm9BR5zegqKii7CyJfOb0FHnN6CoqKLsLIl85vQUec3oKioouwsiXzm9BR5zegqKii7CyJfOb0FHnN6CoqKLsLIl85vQUec3oKioouwsiXzm9BR5zegqKii7CyJfOb0FHnN6CoqKLsLIl85vQUec3oKioouwsiXzm9BR5zegqKii7CyJfOb0FHnN6CoqKLsLIl85vQUec3oKioouwsiXzm9BR5zegqKii7CyJfOb0FHnN6CoqKLsLIl85vQUqzsrqwAypyKhoouwsjpbLwzdXml29+2o6XaxXG7yxczlGO1tp7VL/wAInL/0HtA/8DP/ALGrEts954Y8KWsZUPNJcRqW6ZMoHNb1pptlZW6wpbQTY+9JPArsx9eQcfQfqckl2Fkcz/wicv8A0HtA/wDAz/7Gp18D37ySRrqujs8Z2uouGJU+h+XijxJpMVsqX9sgSOR9ksY4VGxkEezYbjtt9wKvW1xbweItYM88MWNQVx5j7eFlLEj3H5Zxmi7CyKf/AAgWp/8AQR0n/v8At/8AE1XHhKVlLjXdBKggEi7OAe38Psa7S0vhNa388FvFfy3eqQQSPaMC6QurLEzHO0NuVRhsLzgFS26vPb2/hnijtYo0zAAhniY7Zwo2hsFQfpnoCad2LQu/8InL/wBB7QP/AAM/+xo/4ROX/oPaB/4Gf/Y1i0UrsdkbP/CJy/8AQe0D/wADP/saP+ETl/6D2gf+Bn/2NY1FF2FkbP8Awicv/Qe0D/wM/wDsaP8AhE5f+g9oH/gZ/wDY1jUUXYWRs/8ACJy/9B7QP/Az/wCxo/4ROX/oPaB/4Gf/AGNY1FF2FkbP/CJy/wDQe0D/AMDP/saP+ETl/wCg9oH/AIGf/Y1jUUXYWRs/8InL/wBB7QP/AAM/+xqtqnh650vTVvzfafdQNMIc2spfDYLenoKz62rn/knQ/wCwt/7SouwsjmvOb0FHnN6CoqKLsLIl85vQUec3oKioouwsiXzm9BR5zegqKii7CyJfOb0FHnN6CoqKLsLIl85vQUec3oKioouwsiXzm9BR5zegqKii7CyJfOb0FHnN6CoqKLsLIl85vQUec3oKioouwsiXzm9BR5zegqKii7CyJfOb0FHnN6CoqKLsLIl85vQUec3oKioouwsiXzm9BR5zegqKii7CyJfOb0FHnN6CoqKLsLIl85vQUec3oKioouwsiXzm9BR5zegqKii7CyJfOb0FHnN6CoqKLsLIkMrEYwKc9w7uzkLljk1DRRdhZEvnN6Cjzm9BUVFF2FkS+c3oKPOb0FRUUXYWRL5zego85vQVFRRdhZEvnN6Cjzm9BUVFF2FkS+c3oKPOb0FRUUXYWRL5zego85vQVFRRdhZEvnN6Cjzm9BUVFF2FkS+c3oKPOb0FRUUXYWRL5zego85vQVFRRdhZEvnN6Cjzm9BUVFF2FkS+c3oKPOb0FRUUXYWRL5zego85vQVFRRdhZEvnN6Cjzm9BUVFF2FkS+c3oKPOb0FRUUXYWRL5zego85vQVFRRdhZEvnN6Cjzm9BUVFF2FkS+c3oKPOb0FRUUXYWRL5zego85vQVFRRdhZEvnN6Cjzm9BUVFF2FkS+c3oKPOb0FRUUXYWRL5zego85vQVFRRdhZEvnN6Cjzm9BUVFF2FkS+c3oKPOb0FRUUXYWRL5zego85vQVFRRdhZEvnN6ClM7lVUgYUYH55/rUNFF2FkS+c3oKPOb0FRUUXYWRL5zego85vQVFRRdhZEvnN6Cjzm9BUVFF2FkS+c3oKPOb0FRUUXYWRL5zego85vQVFRRdhZEvnN6Cjzm9BUVFF2FkS+c3oKPOb0FRUUXYWRL5zego85vQVFRRdhZEvnN6Cjzm9BUVFF2FkS+c3oKPOb0FRUUXYWRL5zego85vQVFRRdhZEyzsrqwAypyKTzm9BUVFF2FkS+c3oKPOb0FRUUXYWRL5zego85vQVFRRdhZEvnN6Cjzm9BUVFF2FkWYRPcSCOCJpHPRUUsfyqx/Z2qf8AQNuv+/Df4Vc8I/8AIxQf7r/+gmugvYvE9tFcXP8AaNt5Mas+0IM7Rzj7lDbCxyENrf3MfmQWc8qZxuSJmH6U2e3vbUBri1liB4BkjK5/Ouu8Px30vhXbp80cVx5xw7jjHfsaNSmuLXQr231q9tri4kA8mOPG4e+MDuP0obaBJHFec3oKPOb0FRUUXYWRL5zego85vQVFRRdhZEvnN6Cjzm9BUVFF2FkW4Irq6LC3t5JivURoWx+VRyGWGQxyxlHXgqykEV0+lCWbwpLHbXAsJFnBa4d9iv7bvWo/EphfWLCK73hFiUTXAX/WDuV/Wi7Cxz224MHniFzCDgybTtz6ZpI3LZzXU6jdWt14Nc2VuYLeO4CKpOSfc/nXKQ/xU03cTWhLRV2y0q6v1LQqoUcZY4zV/wD4RTUv+mX/AH0f8Kq5NjDorc/4RTUvSL/vo/4Uv/CJan/0y/76P+FF0FjCore/4RDVMcCI+28/4VizwyW0zwzIUkQ4ZT2p3ArxMwjI25BNPGw9Vxz94GmQFVyS2D1qZnXAztJ96yNA2Io6fpSqEAJ2n61EHXf1/Kn71zwPxoAa0qg4xmnKqSDdyM1Wbdvzgc1NEJHGcjj1oAk8uP1fPfP/AOqg3BjOwE8UwyYIB5NPQEsMhAfegCNjvVi3UDrUC53rjrmrb8IxyAcEcVTH3hnpQBZLbj8yA89DwfzpyojdBz6GnK6heHyMc5qNnTkAqPpQA7amcbaV2RRgDHtzTVdNo7/WmysWQAAcUAKJFchSP0p5iTPO7HtVZC4OB3qc74wNxGKAH5WH5lLZphuGcc/d70gbcOF46c1KF+Qf6vH0oAqTABh16VJAyqMkvnP8JxTZ/vgZzgU+3VWU5OGoAcVBJKgN9TzTvJGM5I9qPITg5b86FCp3NADgNg3BnFO3DOSoOfUVAzEZzxUfmsCOooAsvsBxwPakCpwdoBHqTUZlBXn16Ck3gfxYPpQBJ+8zn931yMk0jB1jOfLxtxwTR8rAFxkdqCoCMQgHB69aAKqffXjPPSpwUbjgfTgioFwXGematlk4G7cPpQACNCPlyfXNOEahst69KYZFyMcAdMUrSDkdaABpthC+nTNIhSXORUUu4/SiLzGOFoAm8pCvVwfzpsjmPAQZA5yc0OzqTuPfpSqSzAbBjPegBitIeipxn1qOYksM44GODVjb82So5/GobkASAKRjFAEFFFFABRRRQAUUUUAFFFFABRRRQAUUUUAFFFFABRRRQAUUUUAFFFFABRRRQAUUUUAFFFFABRRRQAUUUUAFFFFABRRRQAUUUUAFFFFABRRRQAUUUUAFFFFABRRRQAUUUUAFFFFAHYy3D2fhjwpdRhS8MlxIobpkSg81v2mpWV7brMlzBDn70c86oyn05Iz9R+hyBiR3keneEdEedJbpZvP2R7YCsWJOcb4mPOfWq3/CQWX/AEDH/wC+LX/5HoC5L4k1aK5VLC2cPHG++WQcq7YwAPZctz33ewNZuvKG8Q6lkf8AL1L/AOhmrv8AwkFl/wBAx/8Avi1/+R6dJ4ktZZGkk06V3YlmZltiWPqf9HoAx7S7uLFt1tM6DcGZM5Rjhl+ZTww2swwR0Zh0JptzcSXl7PeTtvnnkaSR8Y3MxyTgcda2P+Egsv8AoGP/AN8Wv/yPR/wkFl/0DH/74tf/AJHoFoYdFbn/AAkFl/0DH/74tf8A5Ho/4SCy/wCgY/8A3xa//I9AzDorc/4SCy/6Bj/98Wv/AMj0f8JBZf8AQMf/AL4tf/kegDDorc/4SCy/6Bj/APfFr/8AI9H/AAkFl/0DH/74tf8A5HoAw6K3P+Egsv8AoGP/AN8Wv/yPR/wkFl/0DH/74tf/AJHoAw6K3P8AhILL/oGP/wB8Wv8A8j0f8JBZf9Ax/wDvi1/+R6AMOtm5/wCSdD/sLf8AtKn/APCQWX/QMf8A74tf/kepNYuFvfBSXMPmwxDURGbcrEF3eWTu+SNee1AHH0UUUAFFFFABRRRQAUUUUAFFFFABRRRQAUUUUAFFFFABRRRQAUUUUAFFFFABRRRQAUUUUAFFFFABRRRQAUUUUAFFFFABRRRQAUUUUAFFFFABRRRQAUUUUAFFFFABRRRQAUUUUAFFFFABRRRQAUUUUAFFFFABRRRQAUUUUAFFFFABRRRQAUUUUAFFFFABRRRQAUUUUAFFFFABRRRQAUUUUAFFFFABRRRQAUUUUAFFFFABRRRQAUUUUAFFFFABRRRQAUUUUAFFFFABRRRQAUUUUAFFFFABRRRQAUUUUAFFFFABRRRQBreHbyCx1qG4uX2RKGy2Cex9Kz7plkupnQ5VnYg+ozUQqzNp97bx+ZPaTxJ/eeMqP1oA0xf2v/CIGw83/SfP37Np6fXpU6apaanoDWWpzbLqDm3mKk7vY4H4fl6VzdFABRVmCwvLpN9vazyqDjdHGWGfwqBlKsVYEMOCD2oAbRRT0jeR1RFLsxwFUZJNADKKkkikikaOSNkdTgqwwR+FWTpWpBSx0+7AHJJhb/CgDUtb3T73w+ml3tw9o0MhkSURlw3XqB9TUOv6lbXgtLa0LPDaR+WJGGC/Tn9BWVBa3F0xW3gkmYDJEaFiB+FMeN4pGSRCjqcMrDBBoA2Ev7YeEpLEyf6QbjeE2n7vHfpWVD/FT5bK6hhWaW2mSJsYdkIU59DUcP8AFTW4nsekeCLdJ7OHcM8t/OvRhp0H9wV5/wCAf+PSH6t/OvS6TBFb+zrf/nmKeum2/wDzzFWB0FSD+tAxkemW5/5ZivDviBEsHjnVIkGFV1x/3wte/Rdq8F+I3/I/6t/10X/0BaqJLOPj69M09n3dqbE20dAalZz1wAfpUlEAVj0WnKCOq01nYnrSorP0P60AO6tnkfSnAlV7ilWF+4P4DNJ5R9CT7CgBBIdu0VIg5G6TA9qZ5XttHvTR8rYBzQBMwiWN8bicetVB1qd5CVPbtUC/eFAEyvtXG3g0xuTwtTrIdv3Rj6VG8jAY4/CgBgRx/DTv4cFcVGCScZqURP2wfxoARAcjr+VOZ8Ec0phbqQR/wGkER/uMaAF3F2zkD61IFj2jcxY1CybRksM0qvgUANuNvmDYDjHc02M4GaSVizZNOjCbctnOaAHB+MUhBPPWpNwHRAaY0hHTgelAEZY5/pTg/cAUm1jzik2sO9ADy4OPlA+lNBw1O2sQcHPsKTyn9Me5oAmVSV++APSnOkaxv8zE447VFGdpxTpHO0g4GRQBWX7wqbcCMbePrUSnDA+9WRJkcqv5UAQMTkYFHzd1NSPIQMCmAu/Q0ALkkADOPapF3AHOfXvUYicHkH6jmn7f9rH4UAG8c9KVSx5JAHvTfLODhT9TTCNuMkfhQBbCIRy+4/SqtxgSDBzx6U/f7VDJy1ADKKKKACiiigAooooAKKKKACiiigAooooAKKKKACiiigAooooAKKKKACiiigAooooAKKKKACiiigAooooAKKKKACiiigAooooAKKKKACiiigAooooAKKKKACiiigAooooAKKKKAOm1YkeC/DWP+nr/ANGCue3P710Gr/8AImeGf+3r/wBGCug8PXck3wm8Y27LCEg+x7CkKK5zMSdzAbm9txOO1Z1qns4qVr6pfe7Csefl2Hc100ugWyeBYdcEs/2p32lNw2ffK9MZ7etcw3Wu7uP+SQ23/XX/ANqNWr2YLdHCb29aXe3rTO9FMDsdI8Nad/YS6xr1/La20rbYliHzH36H0PGO1UfFHh8aHJbzW1ybixul3QyHr9D+BHNbPivH/CB+H/Lxs2pnHrs//XR4nx/wr3Qd2PMyu36bD/8AWpMEjiIhJLKkaZLOQoHvXeX/AIc8IaTcC21DV76K42hioG7r9ENcbozyRaxayxWkl3JHIJBBHnc+3nsD6eld3aeOL298RJpd5pMUNtcOIpIJFYyDcMfNng/Tb0p+gjndK8PW2ueIrm2sbt/7Nh+czuPmK/kOfwq/feFtJudFudQ8P6lNcfZM+ak3cDk4+Ve2fXNZfiPw/LbeI7630yznlt49r7YkL+WGGcHHTv8AlXSaW1rq3hG70zw/m0uEiDXImjyZjjnDbjjOP/rCp6XK6nne9vWp7W0vL52S0tp7h1GSsUZcgfhVWvRru+n8L+A9KbSykU10Q8kuwMcldx69+g/Cn0uI4KW2uoLn7NNBNHPwPKdCrc9OKnGk6q0zwrp14ZUAZ0EDblB6EjFbV14pn8QXWkQ3NrCssEybpx99znn2APHHtXZazr99Z+N9N0yBlW1mCeauwEuWJHX2wOlAHl9vY392sjW1pczCP75jiZtv1x0rXYk/DfJ/6C//ALRruDrd1D8RI9GhEcdkylnRUA3MUL7icZzmuf8AFcSReH9RSNQq/wBuk4HvDmlcdjgqKKKACiiigAooooAKKKKACiiigAooooAKKKKACiiigAooooAKKKKACiiigAooooAKKKKACiiigAooooAKKKKACiiigAooooAKKKKACiiigAooooAKKKKACiiigAooooAKKKKACiiigAooooAKKKKACiiigAooooAKKKKACiiigAooooAKKKKACiiigAooooAKKKKACiiigAooooAKKKKACiiigAooooAKKKKACiiigAooooAKKKKACiiigAooooAKKKKACiiigAooooAKKKKACiiigAooooAKKKKACiiigAooooA2PDdzbWmtwyXRVU5AduisRwa6tjrcfnTE22q2MoYLFGVU7T36c+mMmuN0e8tbK+8y8tUuIGUqysoYj3Ge9b9rceGdJuWvrS7uZJADthAbBz25UfqaGBkaZpMV1DdXt5I8FnbnDBeXY/3R6dv89H3mk2cmknU9MlnaGN9ksc4G5ffj6ipbHV7aeDULK/LQw3khlEiDd5bZzyO44FJc39jY6JJplhM1y07h5ZjGUAHoAeewoA6COa7v7GzGg39tCscQEsDgZX68E1zfiaSeXUle6sfskxjG4Bwwf3yPy/CrzTeGdTijluS9hOq7XSBMK3vwpHr71S8Ratb6jJbw2ocw2yFBI/V+nPPPYdaHuCMKuk8M3GnW1xAXhaa/lm2KSfljXjn68n8u1c3V3Sp47bVbWaZtsaSqzNjOADTQnsaV8kT+M5FmdEi+0AuznAxxmtfUEl1a7vG0vXXkkVc/ZULKu0cHDZwf/r1gXt3ZTeI5bqRDcWjSZIBKllxj2Oa07a70XRrme+srmSeR0KxW5iI2Z55Y9f8APWp6D6jBJJp/gq3ltZHiluLg73Q4OBnjI/3RWjNbJfar4euJgGe4h3ScfeKruGfzrHtL6yvdD/sy/uGtjHL5scwjLg9cggfU0+716GPVdPktAz21iojUsMFx0J/Kn1F0NPTbqfU9e1exuZWkt3SRRGx4XDYGB261x8PVq6YalpVhPfajaXTzXN0rBITEV8stycnvz6VzEP8AFTjuD2PTvAP/AB6Q/Vv516XXmngE/wCiQ/7zfzr0sUmCHDoKkH9ajHSnrQMtxdq8F+I3/I/6t/10X/0Ba96i7V4J8RSG8fasQcjzF6f7i1USWcgnA9805jx1qNeoFOYr1Xv29Kkoa3XinRtio6UHFAFpXApxkJH3jVYSY7UeafSgCRiKiY80hcmm0APz1zTV+8KTNFAE6nrz+FMYg0DaRzx70zJNAAD81Tq341XpwfHvQBbEmBwSKaz56kmoPN46UGUmgBXIpmeKQnJpKAFbrSrTacp5oAkpGIOMUjMDyO/b0pmc0ASI2D1qUSe5zVYHFLv9qALPmM38RwaYW56VGZCeopu6gBwODSscg1HmjNAAOtShuKhqRSuOePegAY5pqna2abmigCyHGalMzbfvn86ph8UvmH0oAnd++c1CxHWm7zSE5oAduprdaTOKUnNACUUUUAFFFFABRRRQAUUUUAFFFFABRRRQAUUUUAFFFFABRRRQAUUUUAFFFFABRRRQAUUUUAFFFFABRRRQAUUUUAFFFFABRRRQAUUUUAFFFFABRRRQAUUUUAFFFFABRRRQAUUUUAdJrBx4M8M/9vX/AKMFZtrrV/ZaXfabBPstL7y/tMexTv2HcvJGRgntV6/mF14X0O2CPGbfz8vIMI+58/Ke+O9Y/wBlP/PWL/vqk0pKzEQliTXbaX4o0CPwrBo2rWV3OIyzMIwACdxYc7ge9cf9kP8Az1i/76o+yn/ntF/31VAdFql/4Pl02aPTdKvIbwgeXJI5Kjn/AK6HtntXLZqf7If+esX/AH1R9kP/AD1i/wC+qQzqNI8U6Z/YS6Pr9jLdW0TbomiPzD26j1POe9UvE3iSPXJ7aG3tzBYWo2xRk8kep9OAOKxPsh/56xf99UfZD/z1i/76pgbF9q2l2ur2d94ctZrXyBlhMSdzZ/3jxjiuibxp4de7Grvos51ZV4O8bM4x1zzx325rhfsp/wCe0X/fVH2Q/wDPWL/vqgDodK8ZXVl4hudTuIxMl3xNEDjjtt+nStG48X6Np9hdReHdMltri6yHklwAv0G5vU8cAVx32U/89Yv++qPsp/56xf8AfVLyAr5rsNJ8V6cdDXR9fsHurWI5iaI/MOcgdR6nkH2rlvsh/wCesX/fVH2Q/wDPWL/vqmB0+s+KdOuzpttp+m+RZWUisHcAyED+EenfvzxRqviiyvvGFhq8UVwtvb7Nysq7zgknHOO/rXMfZT/z1i/76o+yn/ntF/31QB07+KbFvHqa6Irj7Koxs2rv+5t6Zx196m16/i1Twld3sCusU2tblDjB/wBT3xXJ/ZT/AM9Yv++q15JhH4I+w7JC39o+d5qrmPHl7duf73tSBs5+iiigAooooAKKKKACiiigAooooAKKKKACiiigAooooAKKKKACiiigAooooAKKKKACiiigAooooAKKKKACiiigAooooAKKKKACiiigAooooAKKKKACiiigAooooAKKKKACiiigAooooAKKKKACiiigAooooAKKKKACiiigAooooAKKKKACiiigAooooAKKKKACiiigAooooAKKKKACiiigAooooAKKKKACiiigAooooAKKKKACiiigAooooAKKKKACiiigAooooAKKKKACiiigAooooAKKKKACiiigAooooAKKKKACiiigAooooAKKKKACiiigAooooAKKKKACpoe9Q1ND3prcT2NPT9Y1DSmJsbl4SeuAD/OtX/hPfE//AEFpP++E/wDia5yitLEHSf8ACe+KP+gtJ/37T/4mj/hP/FP/AEF5P+/af/E1zdFFgOm/4WF4rwR/bMozxwif/E1zk00lxM80ztJK53M7HJJplFAFYMQCB0NITmnpEzjK077NJ6VkaENFTfZpfSj7NJjpQBDRU32eTGQKPs0vpQBDRUv2eT0xS/Z3+lAENFSGFwCcdKjoAeXLZzzn2plFFABRRRQAUUUUAFFFFABTtxAIB4NNooAUnNJRRQAUUUUAFFFFABRRRQAU8sWJJ5JpoGSB61L9lk9qAIaKn+yy+nNH2SX0oAgoqf7LJ6YpPs0mOlAENKAT05qX7NJjpUh3W8PI530AV/LcdUb8qbU5mZUU4XnOMZyKS4OSh/2BQBDRRRQAUUUUAFFFFABRRRQAUUUUAFFFFABRRRQAUUUUAFFFFABRRRQAUUUUAFFFFABRRRQAUUUUAFFFFABRRRQAUUUUAFFFFABRRRQAUUUUAFFFFABRRRQAUUUUAFFFFABRRRQB0Wott8KaIcZ/13/oVYnm/wCyPyra1L/kVdD+s3/oVdJ4Q03wxqdhEl/pk3k28U8usapNIyLbAjEIh2tgkn+FlYkk4BHTB1fZw5mr6swoL3X6v8zgfN/2R+Va76FeJ4cTXC9v9ldtoTJ3/eK9MY7etY0mAxA6V3Vx/wAkhtv+uv8A7UaujobLc4bzf9kflS+b/sj8qiopgdHonhXVNega4tkgigBwJJjtDH0GATVLWdJvtCvPs17EgYjKOvKuPUGuo8TE2vw+0K3jOEkCuwHc7d382pPFmbnwLoN3Kd0w2puPU5Xn/wBBFJgkcOJCxACjP0rs1+HGtMoPnaeMjOC7cf8AjtcppLWy6taPeOEtllVpWwT8oPPAr0C6v/B/ifXRbSRXMtzMBFHdAsijjjAz6+q9afQRxg0K/fXpNHijjlukYhih+X1JyccVf1fwZq+jWRu5Vt5oV++YGJKD1IIH6V0fhTSToWr+IIi4eS1iXy3xjKsCw/kKo/D13u4tatZnZ45YssGOck7gTS6adh9ThvN/2R+VHmf7I/KojXfWtrpPhjwraapfabHqF3eY2pLjaqnnuCBwOuM80eYW6HDeZ/sj8qPM/wBkflXU6rdeHdSvdLm0218i5klT7RAseIgM4x6Z+gwc11V9/wAI/pviu10w6DaySXirukKLtj5IXC4x9en40AeWeb/sj8q3JDnwMD/0/f8Asldjb2vh2w8VHw+mjxzPOC7TT4fYdpYKoI6Y71z2v2UWnaFe2kOfKi1MhM9hs6VnN7GVVbepxlFFFWbBRRRQAUUUUAFFFFABRRRQAUUUUAFFFFABRRRQAUUUUAFFFFABRRRQAUUUUAFFFFABRRRQAUUUUAFFFFABRRRQAUUUUAFFFFABRRRQAUUUUAFFFFABRRRQAUUUUAFFFFABRRRQAUUUUAFFFFABRRRQAUUUUAFFFFABRRRQAUUUUAFFFFABRRRQAUUUUAFFFFABRRRQAUUUUAFFFFABRRRQAUUUUAFFFFABRRRQAUUUUAFFFFABRRRQAUUUUAFFFFABRRRQAUUUUAFFFFABRRRQAUUUUAFFFFABRRRQAUUUUAFFXLGya9d0RJHYcgRjJq82gTqpZrW7AHJJjP8AhQBi0Vo/2fF/ef8AMUf2fF/ef8xQBnUVo/2fF/ef8xR/Z8X95/zFAGdRWj/Z8X95/wAxR/Z8X95/zFAGdRWj/Z8X95/zFH9nxf3n/MUAZ1FaP9nxf3n/ADFH9nxf3n/MUAZ1TQ96ufYIv7z/AJio5IFgxtJO71prcT2GUUUVoQFFFFABRRRQBHCyhNpUkk9qkH+xKPpjFMhUFTkAjNTGMKB1A9BzWRoA3AHlc/7g/wAKcu7JJdfyxUanflu1KWG3rz7GgBfNHIz+lIA4wVf9KqE8nip0kx2J+goAkCyEfNtPt6/lSllyNznP1o3Iy5PHrTdsTjj73c80AMZ1IOzHSo4EV3IbpipWhwrMGyMelQwttf8ACgCfyYuv8s0hjgH97ml3nB6/jUSyNnr+FAEhjgzwTSCKM9AfqDmpPlbsufem/ORxj3oAaYVBHVgR27U/yYgOR+p/wpu1sZyQ3oKduOO+aBCeTEBzk/SkMcAP8VKzEL60I5zyc0XFzDXSHaxTJxSrDGUBJxxk9f8ACnvjy2KhelMVvkAycAUDTF8qH0akCQDO7IpskhDilWTP3sGgYCOJicDP40vkRnj5hxnmn8AZUD8BTMyE/NnFAAIo+hU5+tKYYh3/AJ/4ULwRl808MT3ouJsjMUQ6BqTZB/tZoMhDkA1IrA/ex+NFxXK5AWZdvHI61ZYuozlcH05qCXmZQMfh9ak8uUHgcduaCiQNMyfKQR+FOXzh2XH4UiB1YZRQPalLYPPFAC8MMEgfTil2rjKfqM1FuxnJ60RPu55B6YoAd87cfKT7qKZKcKBKM85wFqTgZBGT70wPiTpx2AoAjwhwPKY/8AqOc/MowRhQORirWHLbg4x6mq1z/rBk54oAgooooAKKKKACiiigAooooAKKKKACiiigAooooAKKKKACiiigAooooAKKKKACiiigAooooAKKKKACiiigAooooAKKKKACiiigAooooAKKKKACiiigAooooAKKKKACiiigAooooA6HUj/xSmhn3m/9Cq8virSpvCenaDe6ReFLSSSVpLS+WETux4Z1MTZZVwoOemagurK6vPCujfZreWbb527y0LY+b2rI/sLVc/8AIOuv+/Tf4Vhywkve6M5qM4qLTfV/mUWO416Jpq6Zqnw+tdKuNZtLKUOzN5ki5X52P3Swrif7C1b/AKB11/35b/Cj+wtW/wCgddf9+W/wrbmja1zb2kO5s6p4X0uw02a6t/EtndyoAVhj25bnHZz/ACrls1of2Fqv/QOuv+/Lf4Uf2Fqv/QOuv+/Lf4Ucy7h7SHdHXWNzpXiXwla6VfanFp91ZtlXlxhlHA6kA8H1zxVLxjqthNbadounXAmgs1w8w5BbGBg9+/tzXPf2Fq3/AEDrr/vy3+FH9harj/kHXX/flv8ACjmj3D2kO5qT2um+G9dspVu7bWLXG6ZVVWGOhGNzDPeumFj4UTW4/EEOs2kNsmJRZooBDD0X7w55xtrhf7C1b/oHXX/flv8ACj+wtV/6B11/36b/AAo5l3F7SHc63SvGNq/jC/urvMVjer5QY/wheFJx68/nViKTRfB2k6k1prEN/dXa7IliIO3rjO0n+9nPHSuK/sLVf+gddf8Aflv8KP7C1b/oHXX/AH5b/Cjmja1x+0h3KFd9aXekeJ/CtrpV9qMen3lnjZJLjaQOO5APHbOeK5D+wtW/6B11/wB+W/wo/sLVf+gddf8Aflv8KOaPcPaQ7nQ6pa+G9Mn0qLTrz7ReRzIbidHzGVyCSeo/I8c5q/r2o2U3xD0u5ivLeS3QRb5VlUovzHOT0rj/AOwtW/6B11/35b/Cj+wtW/6B11/35b/CjnXcPaQ7nYyajYn4qR3gvLc2oX/X+auz/VEfe6daTXLdtXsdQ+wukytqRcMrZBHljoa5AaFquf8AkHXX/flv8K7Tw1ZS2+hGK7Els32gth1KkjaPWs5NaJMxrVIvls+qOTHhfU2/5Zp/31Sf8IvqeceWn/fVegzf2fDFu+3Fm9ARVVNQs84G76mtTpOK/wCEV1U9Ik/76pT4T1YDPkr/AN9V2z6nChG1c/jUh1xDHtEdAHCL4V1VjxEv/fVO/wCES1bOBEh/4FXZtq79dgFCaueuDmgDjl8G6y3SBT/wKn/8IRrv/PsP++q7T+1rl1/cttpyapqQ5884+lAHEDwVrecfZ1/76pf+EI1z/n2X/vqu3/te+k434PrUkd9qAGWnwtAHCDwRrh6WwP8AwKlPgbXh1tP1rvDrE0f/AC9kN+FJ/wAJFcnj7Yc/hQBwJ8Fa2Ott+tIvgzWmOBbfrXe/29epz52/2pP+ElvA33Me9AHD/wDCDa9/z6D86UeBteP/AC6j867lvFN7GOufwqM+LL4/dbn2FAHFN4F11fvWyj/gVN/4QjW/+eC/mf8ACu1fxVqpHYj1IqIeJtVJ4kX8FoA5D/hCNb/54L+Z/wAKT/hCta/54r+Z/wAK7RPE+pj7xz/wGnN4mvPU59xQBxP/AAhGt/8APBT+J/wpR4H1sjPkp+Z/wrtl8TagegP5VMPEGoMmfmB+lAHBDwTrR/5Yp+Z/wo/4QrWc48pPzP8AhXaP4g1ANzIAKj/4SW8B+SRSfcUAcefBOsg/6lPzP+FH/CE6z/zyT8z/AIV1knivUFPzMo/4DTB4u1E/d8s/VaAOX/4QjWf+eUf/AH0f8KQeCtZJ/wBUn5n/AArp28W6l1bYB/u06PxddSf8t1B9hQBy58D60OfKj/76P+FJ/wAITrP/ADyT8z/hXWHxRdA/8fGfwFSDxLeFeJgf+A0AcgPBGskZ8uMfVj/hTf8AhC9Yz/q0/M/4V1jeJr3OPNH5U5fEl53kH5UAckPBOsnpEn5n/Cj/AIQrWf8Ankn5n/CuwbxHclcicZ9MVVPim/TpJn/gNAHNDwRrJ/5ZR/ix/wAKQ+CtYU8xR/8AfR/wrpv+Ev1E/wASf980HxZqWPuxn/gNAHMf8IZrGceXH+Z/wpT4J1lRny4/++j/AIV0w8Uam3QRn8KRvFWpr2i/AUAcz/whesf88k/M/wCFL/whOs/88o/++j/hXUQ+KdSkbHyj6LT5PE1+GwXA/wCA0Acp/wAIVrP/ADyQ/if8KD4J1oDPkp+Z/wAK6oeJLzbn7Tg+mKZ/wk2oM2PtHH0oA5YeDNYP/LJB9Sf8KB4N1YnGyL/vo/4V1ba7eMv/AB85/AVWfxBdRnmXP/AaAOdPg7Vh/BH/AN9f/WpB4O1c9IkP0J/wrfPiS8Y9c/hT08W38HHyflQBzx8HauBzEmfTdUR8KaqOsKj/AIFXRt4pv2bdx/3zTD4mupTgqKAOdPhjUgf9Wn/fVKvhbU26Rp/31XRf23MeqLTv7dlToi0Ac+PB+sMOIU/76pf+EN1n/ngv/fVdMniWfZt2qp9aZ/wk95G3BBFAHNnwfrAOPIX86UeDNbP/AC7D866R/Fl0RwEWm/8ACTX8g4nC/SgDAHgjXW6WefxpD4J14f8ALmfzroF8WalH8v2t/wAAKd/wlepd7l8+4FAHON4L1xetp/49UZ8Ia0Otrj8a6pfEl6/L3Jx6U8+JGK8ytn3oA49vC2rr1tv1pn/CN6lnHkjP1rqn8QzNwj5ph1O4b5ztH0oAwU8Ha067ltgR/vUHwdrQ622Pxrootdvukc5HtUg8QX4yrSEmgDlv+ET1bOPIH/fVH/CI6x/z7j/vqumOu3QPzDJpw8RXK/eDCgDmf+EP1n/n2H/fVA8Ha0elt+tdE/iS6A+WRlqMeKL8HiUmgDDHgrXCM/ZOP96mN4P1letr/wCPV1C+Kr5kxvYVJFqt9MN3mHFAHIf8Irqw6wAf8Cpo8MaqTxbfrXZDVHDYkJNS/bXPKvtX60AcV/wimr/8+3/j1K3hTV1623613kOphOsu6obrVpmOIWoA4c+F9WAz9m/WlHhbVSM+QB9Wrqjeakx+/gfSnCS9K7musfhQByP/AAjOqd4APxpB4a1MnHkj8666O7ud2DKGp321t+GbbQByI8L6qekA/wC+qX/hFtUHWFR/wKuya7KplZWNLFNLKM5fFAHF/wDCL6pn/VL/AN9U8eEtXPSAf99V2yruP+uKH3qRrkwrj7Zn2GKAOEPhTVh1hX/vqm/8Ixqf/PJR/wACrt0vmV8vLlaWS7SVsrnFAHDHw1qQ/wCWa/8AfVH/AAjOpH/lmn/fVd2tzEq45NM+0R54LUAcN/wjeo/880/76pw8Maox4iX/AL6ruHuYEXc2c0xb+I9HxQBxh8KasP8AlgD9GpD4W1VRkwKP+BV3kd4+Ny8ik+2Ru37zd9KAOAHh3UCfuJ/31Th4Z1I/8s1/76rvvOte6Ee4pjXlop5c0AcN/wAItqn/ADyT/vqj/hFdU/55J/31Xdf2lYLw0rfhTxqWn44Z2oA4L/hF9T/uJ/31Tx4R1YjiJP8Avqu8W7tWHyZFNa8hAwJW+lAHC/8ACJat/wA8U/76pD4T1Uf8sk/76ruVvAeFYn61C+opC/7zP4GgDi/+EV1X/niv/fVIfCurDrAP++q7yLWLB1wd4anC8ic53ttoA4D/AIRjU/8Ankv/AH1Sjwrqh6Rof+BV6AJrQ85Y037SkbZRSR9aAOD/AOES1b/nin/fVA8J6qf+WS/99V2txeuxyDtFJDq3k8Mwb6igDij4U1Yf8sAf+BU5vCWrKu4wr/31XdHVHlX5Co/Cq51J87JZFNAHDL4b1Jv+WI/76qVfCessMrakj6120dwFOUdWq5HdXbdJgi/SgDzW80HUbCBpriApGuMnPvisyvQfFjN/Y82643ltvH/AhXn1ABRRRQAUUUUAFegf8It4Q/6Dv/k5F/hXn9FTKLls7Adro1rZ2Xi65t7Cfz7ZEGyTeG3ZXJ5HHXNbkMGsLeh5ruFrfccoF5x/3z/WuO8KXUNpqLSzvsQLjOCfX0rdQaDHdi5F7OXD78bTjP8A3zVbWEY+osr6jcMqGNS5+UjBH4VWq1qV0t7fy3CLtVjwD16VVpIYUUUUwCiiigAooooAKKKKACq11/B+NWarXX8H401uJleiiitCAooooAKKKKAIYwMctgZpzsMnjj60RKrRnOc57U8rF1+Y1kaEIbH1zT1c/jSF1B+VBj3pN2e2PpQAFsvk4561IhOOMgetMy+P/rUh3E80ATDy8ANk96UEY+XdjtUCttOepp5mY98fSgCRi4jYEEZX3qqnXg4qZpWCkbjgjFRR8tjjp3oAeHbPc/WnBctwvNCo4zwcUAEE/PQA4rjqcdj2ojUZ6/8A16jwc7gC1SRyEZ5xQAyRuTgn+VIGPGGP+NPd1YljksabneuAijFAD1k3HnnPrQFJGVBx9KYEfbyCB70q5Cn5qVhWBwcHL44zimK7AYzxSsCAeCR600A7chSPU9qYxxw3XNPxx8o49xzSKXHRsD2pH3d2z7UALtYnO7GPSpm4Q85x6moVYDnaCfepWcOuDtx7CgCAud/3jThIcfeP4UjmPdwCeOhNNIYfwkD3pWE0P+Qn5s/hSn1HT3oG/wDv/kKYS3c5osNaDTlZFJxnNWRIQM1Wbl1wKmWJjxn9aYD/ADSSKazrzuFKYgBktUb7OcUAIcP3H405FAbcG5FREECnIQM0AOJG5uTzSowDAnn60xju7E0i/KcmgCxlnyAMj0qC5DK67hg7asLIWwC+Kr3H3xznigCGiiigAooooAKKKKACiiigAooooAKKKKACiiigAooooAKKKKACiiigAooooAKKKKACiiigAooooAKKKKACiiigAooooAKKKKACiiigAooooAKKKKACiiigAooooAKKKKACiiigC9DquoW8QihvbiOMdEWQgD8M11UPjyz+w2sN5os080MYRpk1GSIyH+8Qo5P1zXEUVPKn0IdOD1aOtsvHD2t3diWxNxp9w2Vt3uX8yL2WX71W9T1PxJrEFv8A2VoeoWdkq7ozCksrSZ7mUjLCuHr1C9lgj8PeHhN4sutFP2BcRQRSuJPc7CBRyx7C9lDsijbeLL6af7NP4XnudWhXBWGWaPoOrQrx9axpPGd+bfVobiHbc3bIY3jcxi12nJCr2z06j8a1dHvo5NN1qxtfEiW+oyXKSJqNzI0JuI1/2uWHrj3rO+IkcSeJkeNw7S2sUkjgY3tjG7HuADRyR7B7Gn2Ra074hG2toFvtJS8uIF2JMLhow3u6gEOfc1UvvFU+p69HdWsk9tC6DfbBsIjYIO3HUd8kZ5rk6vaOAdVgBGfvcH6Gjkj2D2NPsj0K0WaeESG9lHtvNW1uoo12tcSZ9TmrukvCbYb4oxj2q232MjJWIn020ckewexp/wAqMKbUIR0mlP0yKiN/NINsPmfi1dA1vZTjBVM+1VZILO3OHwvvmjkj2D2NP+VGEZdSzwZf++qfH/aUvWWRf+BVqtc2SKQk2TVU3Cbjl2xRyR7B7Gn/ACobHa3btiW+dB7OakaPyW/4/pW+rGomlXORyPc1ag0y51MYikjQfSjkj2D2NP8AlQ1XX/n5Y+2+lnthdR7Xf5fds1PJ4MvIo95uYj7VAnhy8b5RdqD6U1FdgVKCd0kVF0S3frIn51bj8M2sicTbPfNTQeF72N90ky49jWr9lihh2cl/WmaGJ/witojZNyW+lU7rQ7WNsi4IrfEbE7VY4+lPOlwSJ8+/d70Acc2no7YM5YfSpI7WCBvvMa2pdJaSTZCyp9aZLoU0C7pLpfyoAoKltnJY/QVpQpYeV824VTEMUWd0gc0BJnO2NSw9AKAHyw2Ocox/Os+5G/5Y+K000i/kOfs7gepFXU0t4Vy5XPpigDkfJAf591bNtHpxjG4AN7itNlAPzQKR64oMNrt3eUFNAGa8FuT+6cL+FRi1AbcZgfpVieVD8qKMf7tQi3eQjy0cn2oAJUV12dPeqnkiNv8AW1efT7nGcMPrTXgnjT/VZP0oAI7SGRMtJn2FNNvbq3yDH1qBt6/f3ofpSxGR2wrK31oAnaDC8Sj6VRnjZR/WtE20oXcxC/Sqbg5/eEkUARW28cs2RUxulXgHNRhth+QL+NTqMr88SfUUAUblTOvyxfjVOOzAbJODWwNm7CnFNeDcMqN1AFEx7eq7h6mqc8W19yEfStXyzjDDAqpckKcKAfwoAr5R02SYP0oFnCq5UEU0SEnHlflVlbG6nTcrbV96AKn2Zd1O8iRfuMQPrUn9n3Yb7+amSKRfklYCgCDynUZbDe9O+ZV4ZRVnzfJ+VCjfUVXk/eNynPtQBD845Yk/SpYQp+++B6GlFtMF3fdHvUG91fD4NAFhmtlPy5Y1XaMyNn5gKY8hLfKPyqdBlMsWFADo2WIcIzH1pHuN3VCPxp0dwQCqKD7mopAudz4zQA+CQmT5F/M1pFUZfmjXPrWMJFJ2gAe9N88wyfM5I+tAGhOgBwqAVC0UaLuK5PuamS/hnQJtAPqaHjCrk4YGgCg86jhVUH2po8yfipTaeaSyIBUsKGDlk/WgCqIniONrUm07s7D+NTT3RLHGRUBuGAyzZFAErOmwjnPpVIowckUPdR/wjmoxMXG31oAn3si5wSaYXMhz5fPtVdo3zjzOKCHhYZc49qAJjLIvByBVmC3Mi79gPvmqssaeVv3s1V4Z5lbEZ496ANJ0IP3cULCjcsVFQG8li+WTafwppuAeVJHsaAJJvLhb5f0qzDC00e4P+dUxcJj5kVj9acJJCPk+RaAJHBib/WA+1RtISPuZFNIMnSMlvWo1imR/3h4oAekiA/cIq2hVup/OqMnynKmpIZdzAOxFAF0zLF91cH1pjXjN1bH4VIfs+0DOTUcxiVfkzQAxps87s0ySRmHH86I49zZY4FbVk1tHEf3cbN6kUAYcMAlcCTI9624dDhMW9HJPtULuvm/dUDPatW3v44IeCAaAM5dGl3Z25FX42W3i8o4RqbLrBkbC4/AVmT3LvLnGaALEsYEm7fmnZzgBRVYl3XJGPxpY2AP38e1AGskUQhz8ue9Yl3JiU7Dj6VJJcP0GcVXK7+d3NAE9tczqwGSR71swoLhRvBI9q5zzHU7c1bjupok/1mKANG5045PkMq/7xrJeGeKXDn8RUpmZ1z8xP1qMNI5+bJH1oAl88Iu0kGmG8lHCE49qkVISvzZBqNo4v4SfxoADK0v33P405PZy3sKh+VW5GR9auQSRxc+SR70ARyuxGAjfjSKJgMjgVdkmhlXiM5qIRyEcJgetAFYiUckN+FSRyyquFRs1djt2OMyE+wFXIrfYw6r9RQBjvFdSr8yED3pi2rr958D0zXUNsWP+F/pVGSN3ORbcUAZ8OFGAzD6GrQQuvEuPrTmREXlMH0qW0jMrhVQKPU0AVXiYjHnAioWtUwSZUBrRv9PniwyyKR7CqAs5JQS/6UAZ8iZbg7voKkW3Yr93b71eiiCnauM+4qVrc4y/zfSgCktsQvE2farcECEYIOfWpIbWHOWk2+1XB5aphAT70AU20+NfmMn5U5bO3dfmO4+9WgkYXLYY0sEkaScxoKAKP9mW3XGKnh06PGAGP48VellLH5Yxj1FRPAWTIcg+gNAGVcaa/m/KQopqWTxL/rM/Q1d2GM5kUt+NNeJ5QWhTb+NAFZFCHk/nUn2VH54z9KaocvibC+9aML28S/I25qAKgsgFwc/SpUtbPbh7f5vXFSO08jY6D2oiSfzMeVvoAbDZJuyjFB7VI1vKGwH3D6VcNtcsnyxbfrUYWeA84P40Ac54rdIdIkh2jc+3n/gQrgK9D8Wkto0xaPB+Xn/gQrzygAooooAKKKKACiiigC1Zm4Mpjtomldv4VUsTj2FXfs+sf9Ay4/8AAd6m8I/8jFB/uv8A+gmugvYvE9tFc3I1G28mNWfaEGdo5x9yhgcb9vl/up+Ro+3y/wB1PyNa1ppOm/2AuqXstyv7wqUi2/NzjjNNt9K05dOl1O8kuVtGlKQJHt8xue+eOx/KgDL+3y/3U/I0fb5f7qfka0tU0iytNGtb61mlkE7kDeAMLzxj17VhUAW/t8v91PyNH2+X+6n5GqlFAF+G5uriURww+ZIeiIpYn8KY17MrFWRQRwQQeK6TwpcadDcW8EULPezKxklY8IBn5R+X69axrZ9Pi1a6l1FHkRGYpEv8bbuh9qAIJZ7uAIZYPLDjcpZCNw9RUX2+X+6n5Gt3xhKJzpsoTYHt9wUH7uccVmeHYEudftIpBlSxYg98An+lAdBkrX8MKzS2jxxNja7RsFPpzUHnvP8AeAG30rq9Nup9T17VrC5leS3dZAEY8LhsDA7da4+H+KmtxPYlooorQgKKKKACiiigCKIqEOc5zQ2M0xGxxx+NK+fXg9D61kaDSfmqwj8c8/hVWnq2O+KALOV5yg59KQlR0Qfic1CJPc0FwRjNADpG+XgAfQVFmhjmm0AOJpAcUlSRsFbJAOOmfWgCQSc5pwlbnk/nVbJzRuPqaAJnkyuM1GGpuaSgCRm4pEbDZppOetJmgCwH596d5pxyx/Oq2T6mjcfU0ASSPuHNCSFRUVSFvlVQBx1PqaAJfOJ6/qKDKQeP0FV8nNGT60APZyzZyTS7+KiozQBIzZPTFOSXaOpqGigC15pJx39xTfNIHHH0qDNGaAFyS4PU1OrZ7kVWqZMFevPYUASMajHLfNTS9N3UAWPLQ9zmnCNB/F+lVxJ7mniUce1AExVAcgk/pUZwB90UGZT/ABGoiw9aAJEb86jlJLDPpTdxpGOTQAlFFFABRRRQAUUUUAFFFFABRRRQAUUUUAFFFFABRRRQAUUUUAFFFFABRRRQAUUUUAFFFFABRRRQAUUUUAFFFFABRRRQAUUUUAFFFFABRRRQAUUUUAFFFFABRRRQAUUUUAFFFFABRRRQAV1MPje4SwtLSfRtGu1tYhFG91amRgo9y1ctRQB0lr4xurS5vXj07SzbXZQyWTW2YAVHBVc8evXrWPqWo3WrX8t7eSeZNJ1OMAY4AA7CqdFABW74PtVvfFVlbuSFffyPZGNYVW9NuJLW/imhYq65wR9DQB7rFoUKR7BK/wCC1TuPD1wD/o8jEe/FcJF4qv4gA00p+hq8vjO4C4aWbPuaAOph8N3xU78bvXNVn8LaoZMmEyj/AHhWJF4quXPEx/76q/D4nvOn2gigC8NImtVIm0w/UYNUZLM7sLDIg9MUs3ie+A/1zN+NUV8R3k8wWZwq560Aa8Gi71DYP41tWFpJZjIUY+tVLO/sY7be85ZsdqzrnxXbQyEQbyfc0AdYoe5OxFYN9a0YfDd46BwsZ/SvPV8XXGchtnvV2PxbeSJ/x9yY/wBk0AdnPYC1X/Sxj/gVUQlg8nG3H+0a4W9164uWwZ5T/vGqQvbgHIlJ/GgD1H7FZSL+7eMH2qKTSSwygV/xrzQ63dA43uPoatw+I7nbs86Rf+BUAd79glhXd9jjPuSKx72zmuJP9So/GuYl1+8Py/aX59WqhJq12H/4+CaAOwGmiFfnSHPvip4Eu4z+5CY9sVwj6vdMOGJPrmrVt4gmiX5pGz6UAd+DeIm6WZB7VTeT7Q/zlK5k+IiYsuT+dZ8niHc2ADigDvo44Sm1/Lx9aYbKxlb5mjP/AAKvPWu5bg5Wcr7ZqFrq7gbIlLfjQB6pBY2Krt8iE/kabNaxWvzpGoX/AGa86tfEs0TASIR7g1fk8QXN2m2CQj60AdRJcCY7Y4gT71VkhnT5mQ/hXMpfXitlpCD7VoQ6nebP9ZuH+1QBpiS1ddkw/MVVm0qBzvhfaKy5L4+Z84/KrEd+hXjcDQBKdP7PO1RPbOnCMHFNN1PI20ZIpfOKcOCp+tAFaWBh1TBpio+McY96vMyqm4ndVQy9fSgBhiQfxc+1Lv8ALXAbNHmbuBtFL5LBd3mLQBA10PuutRMIcbuQadJD5jcuv4UC3TgfM1AFYHL96sJdbfkO6myt5XyiOmxz4BDIBQBMOWz5hqax0LUNdvXtdOt/PmVPMK71X5cgZ+Yj1FZpuVEh7Ukt+UXKBSfU1E1JxfI7Pz1A77U/h9q8vhnQ4LXSYhfw+f8AbCjxqxy4Kbmz83HucVxMsL6dczW10jJNC7Ruuc4YHBGRT9W8URX/AIZ0PTYhPHc2Xn+c5UbG3uGXbz6euK55priQ4M+a48DTxEIv2zT1fTz9WN2NWa9TOD0qlNcRM2VUgfSqmJQfmfIqRcHvk13iLa3UYjyOvsKT+0SflKA/UVW3AHGT+FG4LyQTQBO77+QEWoTJJ0+VqTMMnHINBgSP5t1ACgS9TFtHqKjdYScu/PpSvNt4EmR6VEyo4zs59aAF80KuEyKhM9xnBlbHuaeHQDG3mo3cEYOKAHi7mi+7MT9Kcl/Ox+bmqrYXkYpEYseRgUASyyysx3PgUxXX+LNQSIsknHH41KURU2q1AC5Ut8uKYZvm296TKovBGahUfPuNAFguV5Y0ok833qGR3fjKkU1cr9080AW97BcfLimR3Dh9q7abkom5hu9qbFJ9ok2ogB9zQBbmUbd0kimoh5LdzmkkRU4k5NCQPjei5FAFuC3TGQOfenyLxguF9qqE3bfKPlqrJbTBss5NAF5XlRsI/FOaRh/rAGrPtn2TBXDY+tdfYaRp1+ozLID6UAcwZIyepHtR8hPy7q66+0Sx0tA6YkP+1VSOW0k4eJAfagDFgtZ7hgsULMa0vsc9pHma0cn3q8l3b2zfu12n60susI/yyvlfQUAYmWlk/wBXt9hUiSGNsGr893ZCHdGvzetYdxdZbcjc0AaxljMecYPrVQ3Ue7a0hrPW6kf5W4FBjQnrk+1AGslzFH1IIpWvox8wTNZAB7gkU5mATrx6UAaH9pgnGygXZPIUVlJKC3TNWQ3HtQBba9Zvlxx7VIhjxls1TDoy4xgipIRNIcDbj3oAshkP3R+lKzDPz9KAXh+/g/SgSITx/KgBWdyv7tOKgxMT3FWVhuJWwnSnPFJEcSZoAbErheUB+tBjycsNo+lT2xiLYc4q5ctbRxj5gaAKEajPyoW/CrLlhGMxlfwp0F7Ch4xVia4M8eBFketAFWKRgPvD8alF46DhQ34UxEQsBsINXorZuNrL+NAFaPUZkbdgJ/wGrq39zdfL94ey0j24P3ypp8d7FafLgfhQBNBBz+8TFOkRQDtlkUe1Q/2ojNwcfhSNdiTgSgfhQA+G3tpH/eTsfrWgtpbxr8k7fhWLL5a9JhmrlreLCmHfNAE7W+8/6zI9Cab9mYnbgAexphutxyhAFZ1xcb5MNM34UAWrqyhQcEBv96o7WEK37x8r7GqcsqxJnaz+5NNtr/PGzFAGxItsrDYC/tVyK5t/L8t0K1jCeTO7zFUVYSdGGZJAfpQBZubSI/PH/OoBFCoyS26mtfW2Nuf1qNbuNeUdaANK3aNhtclV/wB2ra2dnPxvIPrWJ9qeX7smPoKaZ5g2N/60AalxoLuf3U7bferVj4WD/wCuvQPYNWGt1frINr7l9DW9Y6iqhS6AMOuTQBpx+F9Nj+8xlq0tlo1qP+PEM3uKntNasGT94nIHaqV5r+mNLt2snvQBHOti7furfYfYUwWglx5Xyt71Yj1mwVP3c0f4iopvEdnF/wAtEY+y0AV7zSrzbzIT7IazXtJ7Ub3tpHHqa1R4qtzE3CY9c1zepeMY0YqkjN7HpQBmeLL1ptAuY9gQfLwF/wBta83rsNe8QLqGlzQeWoZtvP8AwIGuPoAKKKKACiiigAooooA1vDt5BY6zDcXMmyJQ2WwT2I7Vn3LrJdSuhyrOxB9Rmoatrpt+8QlWyuGjI3BxE2MeucUAaT39qfCCWAl/0kT7ym09Oe/Sn2d7YXegf2Xf3DWxik8yKUIXH0wPqawKSgDq9cFuvhPTRasxhEhCs4wW+9k4+ua5SrUuoXU1lFZyS5t4jlE2gY/Hr3qrQAUUUUAa3h28gsdahuLl9kShstgnsR2rPuWWS6mdDlWdiD7ZqGigDb16/tr2HTlt5N5htwj/ACkYbj1psdxY6Xf6fd2MskzKoadW4w2MEDgeprHAJOBzUk9vNbSeXPE8T9drqVP5GmB0w1LSrCe+1G0unmubpGCQmIr5Zbk5Pfn0rmoP4qT7PMbcziFzCDgybTtz6Zoh/iojuJ7E1FFFaEBRRRQAUUUUAVwQOqgn1ppx2pKKyNAooooAKKKKACinIAZFB6E1YBjV9gQnBPAXOaAKtFWR5citheQpPTFVwM+n4mgBKKcVK9cfgabQAUUUUAFFFFABRRRQAUUUUAFFFFABRRRQAUUUUAFFFFABTyVOcDHtmmgZ9PxNKVK9cfgaAG0UUUAFFFFABRRRQAUUUUAFFFFABRRRQAUUUUAFFFFABRRRQAUUUUAFFFFABRRRQAUUUUAFFFFABRRRQAUUUUAFFFFABRRRQAUUUUAFFFFABRRRQAUUUUAFFFFABRRRQAUUUUAFFFFABRRRQAUUUUAFFFFABRRRQAUUUUAFFFFABUkLBJVY9BUdPjG5wCQPc0AdJEUeFTt/GmPDExyZVH41HBAqxDdIT9KkaK3Vc/PuoAdFDEDxL+VPaN1bMch/OoFuMfKAPxo5zlmz7CgCdZJA2JDn8abO5T7m786i3RK2TvpGuUkbARjQBNBqE8Zwd2Pap2lSU7mBz7imwmADLJz71I0rHoqhaADCuMblUVLE4txhJPzqsZFPAHPtT44N/JzQBI8jt8xkBphn2D5W5pwVRwUqKbCD5P1oAb9rmz/eFHnq3LZU0xAepNKSjdvzoAQS7mx5gpWcR/xbqQQhzgbRTmiaP0NADQ0jcqcfSnKJW/j/AANSx42HkCof4j1P0oAsoswX5lBH1pjAZ4X9Ki3qeMvUpg3J8rnPvQBKDHtxjB9qUJE3Vjn3qGK1nQ7t4x71K0jN8vyg0ANMeG4ZTV+zj2Akvj6VQEO5vmJP0p5ix1lZRQBpGNWb5Z2zVlIZQnMuRWHlUOAxanG5ZRjzHUUAbDWcYO5nz7U+M24+VQQaybdhMfvuWrTht2iG5mNAFiRHA3K5FRH1eXJ96sI+4Yf5hR5MEndhQAsbho9pANVTbymQ7Ep88Hlf6uQn8afDDK67vMOaAKVwfKHzx/NVEzk9JQtatxIgyk3J9zWJdxCNtyEEUAOeTAyJMmlS9kjHXP41TMy7cHAqq1w+7arLigDQlvPMbLPiojdjoi5Prmq/lsY+pJqNEdTnftoAdd3cnAPy1W88jnzalneNh+8bcfas8kiTKg7fpQBaeQuOWP5U0NjkDmolmU8bsUZZWyH3D0NAFlbrjDLSrKZDjdj6VXLo46YamIzq33B9aALh8xG4bI96aJgp+cmo/Pkbg4ocBl+c4NAFnYXG5AdvtT/JcjP3vqaox3EsfCvx6VZWdjjeQB65oAedpG3ywG9RTTbykDnip1uIU+beDUNxqUOMRuQ1ADvLEQwVJ/Cq00AlPy5BqH+0ZWOGkyPpUhuWEeQaAIlhaBgX5FSSSDbwoC1ArGZsvJxUk0UbRfI5oARfLIyRk+gqCVgvO3FJHCFbO/NSSSoRzwaAIkmj7xZqQywqOUYfjULyrjA5qH7x5oAvxTWwP+rz9aeyjduQYqqskIXGDmnmfAwhoA0I2iEZ39aqKEM5Mf6Uw7PL/eNj6Gi3eOJspk/WgCWc/N93J96DctDHg/L9KGHnHLCq9wAqkHJ/GgCaLUWLYZitWGRpiCZM1jVIZXOMMRQBq+RFCQxcZ961rLVorfjdHXJlnbqSab3oA6zVNXF2u3IOPQ1jB1z95lP1pbaCPyt2STTJbd3b5RtoAdLehF25JPrVT7ZJ6DFPNv8ANhmqRrNAud+DQAQ3Yb5GGfrTHhfzNy8j60osGb5gacimP5S1AEbSlGwwpBO5b5FNS+UWO7OaYcs2wYHvQA2S5mH3sipIrhGXa3X3qQWI2bmfdTBanOQARQA4OAeFq3BF5o5FQqRjBQVah+ZMA7aAJBGkfC8n3qeGIk5+UCoY7YFssxb6VcREjHzK1AEEytu4O6oQJmOERs+1a0LRM2Og96dPew2hBVAaAG2VtqYXOw7feprqNwf3x59Kh/4Sh2XYsYHvmqV1qMkvKgE0AXvLgaPBZAajWK1U/PIGrPjnmfhgBRKHUZUgmgCzcwK7/uRge1TLJNbw4J4+tZSXU6tjIFSSXjFeu5vSgC59rwciTB+tRyancj7r/lWZNcNKMGLHvTI1deVb8KANFdTmdvnkLe1WPtkUpA5B96yRbySHceKsxpGq7Sp3etAFuS9eLiNSfeohqVyDkJn6iocbT98044K45oAe97cSNnIWmy38wABz9aYklrE370mrKyWcv3efbFAEC3k+3IdvpU9tNdTN0GPUitCDT4p04VlHrirC6UmNsdzt+tAGRd3RT5XZs+1RRXZA+Uk1sS+H4Y18yS73H0xUIeGJdipn3xQBWiR7jjGCe+agntZ4W5nz7BqkuHdQfLPBrOZJS2SxzQBYFyU4cZHsaeLuMthcD6mqnkSN94bR6mpY7RCePmP0oA0FdtmUc/gamt7l0cFhn6mqOVgwu4/QVYMuIwE7+tAGqdYVRhUG6qralK7dFNZJlQSYkOPpViOSELlWY/hQBdGq3MJ+X9KadWUnMyNk96oN5kjfIc/Wo2LE7ZCKANJdSjVsoSfYioLvV7grgIoWs6ZkXhRuqMoXXoR9aAJDfuw+bP51Tnm2fPlfpVgIiDDEn6VHPDmPOwMvvQBSnnMtuflXHtVKrMyoqnAKt6VWoAKKKKACiiigBa0rr+xfs7/ZPt/n8bfN2bevOce1ZlFDA3fClpDd6yDMoZIYzLtPcjGP51oWWva/qeoO9kiSQocmD5FAX0yeawtI1J9K1FLpV3AfK6+qnrW/Hc+G45mvIL++tmf52t4iyg/7PA/9m70AV/7MfVPFbw6jb/ZDMpk2Qspx6c8j60kWh6Zdx30Npc3LXVqrNudVCNgnp37Y/WpYPEFpP4qGoTZgtxEYwWBY+2cVW0bU7S0vNTknm2LMjCM7SdxJ9hR0A52iiigAooooAKKKKAN7RLaO1ibWLpAY4mCQIf8AlpJ2/Lr/APqqz4nWBvFKLcsywFU8xl6he9VIPEUsVrb2sllYyxQ8KZYixHv160/xPq1vqV4BarC0agHzhGVdj6EntQBpajdWl14Nc2VsYLeO4CKpOSfc/nXKQ/xVqpf2w8JSWJk/0g3G8JtP3eO/SsqH+KmtxPYlooorQgKKKKACiiigBi2rMgbPBGelL9kYnAbPvg05GzGAdvT0pmcOCR19ayNBDBtGWfH4GnfZSQCG4PT5TUhVRyB+ZprD5h+549qAInh2LnepPpURFWSFzwuAOv8Ak1CVx0OR2PTNIAjGJEP+0Km2L5pbzMZY/wAQGKre2aCMUwLCIqq5DZyh4yDUUUZd8DqBnpmm4wOafDjzOfSgCT7O+0jdx15GKaIBjPmL+FSNhEJHWmrJvwHK4oAb9n/2x+RpBblujA/QGptsYOBsOfSmsRvxImeeuOtAFdl2MQeopAKmKoS3UH0phTGPmFFx2I6UKT0p2Bt/WjGcLjke3WgQyrAtmKg54Iz901BirSKpQDHO2gCM2xU4LqPrSeRz98H6A09pWVsLwppwCOMnZmgCLyO3mLmkaFlXcTx9DU5wQSAMdwAKiYxbOF59jQBD9KOakKKfuHjvmmgf7WPSgdhuKMcZpcc0Y9+KBDoozI+0Hn6ZqY2rqNpbgn0qKI4c59KlY4DcDPtQA0WpIzvXFIbfacF1/WlVw5w4X60/agOF2gfXvQBH9nb149dpqNl2MVPUVKSOQyj64puEYtn5fSgCIAnoKUqaUpjuPWk7c4+tADaKdjik4xQAlFFFABRRRQAUUUUAFFFFABRRRQAUUUUAFFFFABRRRQAUUUUAFFFFABRRRQAUUUUAFFFFABRRRQAUUUUAFFFFABRRRQAUUUUAFFFFABRRRQAUUUUAFFFFABRRRQAUUUUAFFFFABRRRQAUUUUAFFFFABU9pB9pukhxndn+VQVZsJjBexyDqM/yxQB2Vl4furmNUhRlNXm8D61t3bNw9lqTTVv4oknjl4Poa6C28UajANjuOPUUAcZN4U1OMnfbTj32VENAuIhufzB7YrvX8aXGdrCKT2xioJfFcTj99ZD8KAOEk0gY3OJfyqt5Yg4VG+pFd23iPR34khKf8BqrLLo17wkgXPtQBxxkjUZaledCmUwfxropNEszkpIGHsaoy6DAQQs5U/SgDIgukZsFKvKzH7gCioW8OyJ8ySGT6cU1dOveghkagCSaZoOcBqoyTvO3AIq8NOnJ2vBJn6VMnhrU5OYbZtpoAzUjkHVx+NPTfvxtBFa//CHavt3NbED61PbeFrkuBNlB7UAY0o2D7oBpFZVG4nNei2HgPSbuNfPvXU+lXx4E8NWxzJcl/qaAPJZJkY8OBUf2vHyjn6V662j+DLc4aJWP0qOXT/CzJiGGMUAeWRTxgZJ5qZJ03cEV3jeH9Bc537alg0LRIzyqsPWgDz+Sd5DjfxSDavI5Nekv4Z0a44jh/KqsvgeAt+5Q/wDAqAOGS53/ACgAGkcyd+Peuyl+H92x3Q+WPxoj8CaggO/Yw9N1AHFBj/f/AEqOR5CcD5vwrs38MXkeUNuo96pzeH3g+Z2A9gKAMfSlzMN4wa6A28jMNnI+tUBZOo3buB/s06K+8k7QpJoAvTQSBcIAD7VELZ1XfKxUVDLcOQXVmU1TfULkqVb5loAtGSEHA3PUiqZRtTen0asF7ycPwMCpYriZiOcGgBNQt5IZjly31qKK4QDDjNaSWUV0cyu+fatawOm2fyvCGPqaAOWkghuORndVOS2EZx0PrXc3DWU7fu41X6VkXNnGWywJU+tAHKtb3o+ZWLD604Tui4mCitu10X+0797WPVtP0/bGX8y/n8pDyBtBweeensa7DX/BxvPA3hezPiXw9EbX7V/pE19tim3SA/u2x82Oh9DXLWxcKU4wfV2/Bv8AQDzATQu+Nppkkiq2BwPejeNM1Se1eSC4EMrR+bC26N8HG5W7qexrYu57W5tAFhCvjqK6lqBhmASfMB+VAjI+7+tEizRdM7ajS6RThg2fegCT5F5brUiMj/eORQnlyjJIHtStcpGhTy1x6igA82ONvkWmMwkbJYfSlTY4+U4puIt3zZoAQhSe1Hlo/f8AWpyIdny/rULJtG4YoAv6Bo8OqeIdOsJi6w3NzHC7RnkKzAHGe/Namq+E7Cx1m/tY7tzHBcyRJ5hG7CsQM8deK0vBXxB1fTr/AEnR/wC0o4NJW5RJFeOMBY2fL5YjIHLc5rR8V+NtX1K81XTRqUc+lNcusaIkeGRXymGAyRwOc815/tMV9Y5eVctu/n6b+Vx6WOV/snT4iM/P9KW6tLT7PhE2/SoHvDGeFH4U06gr8ENmvQEUUtVVjnG33pJYkA+Tn2q7PMojyEzWebiXPyQ0AUZI5wxOwge1VznPPWtKSadlPybarJ5e7Ln5vpQBXBAHK5pOKsSxljlKYtrKx+7igCMsSOQKbWjFaeWOoZqiuo3jYEpQBUJzSqxXpUisrN93FJIik/u8mgCaOeUL8qqfpUEok3bpFIzShJY/m2ke9WGHnxj5+RQBTUc9MinbctwDirapGqbTgGrdppcUo3tLgelAFAMo+vvTCqSEncAa2biOwtoyGGWrGdoGJ2qRQBJFcS2/yqMirX9o/L93DVmpIVPHSpwYj95OaAB5JHbcf0qVCX++xFOhty7/ALvj61pR6ZIRud1A+tAFL5gMBiwpDGepjNaMiWaJtV/nqr50icABhQA+2sGunA3bBWudFs4YcyyLmubkvJY5MqcH2qeOS4uwPMJxQBcuZbSFSiSLmscTkzYLYWtGazjSLd1NZT/KfmXigDTMkQj3JtY1AdSf7vkYFVI3HqVFONxGvGN1AFo6m8QyEFPXW5GHIH5VUHkz8LwaDCI1460AXV1fn51x+FPe4huh/rMH0rPjtml43YrVtdBTZveTB96AI4YFPJJxShSJMAcetW0tBHwJFxUy+WeCVoAg+yEJ5jTKPbNRFsjCnIqzLDZtyXINMijjVuF3LQBXwp+91+tKsODkouPrV37PaMdxBU+lSosJGEh3fU0AZ0zYThM/Sq0arI/da22Krx9mU1H8u7P2YL9BQBHBZb1+V2/GrKW+OAFJ9as27sUK7Sv4VQuLecScHv2oAc8W1vnVSKnihtZBhUIapreygMAMhYSVYjhhRh5jkL9KAKf9j2bv++yDU0eixRfNbHJqxL5Ab5HLCqzTyZxGxH0oAjuJdWjXy0hJT/ZWs+SZ4hmbzFf3FbUV7cQDJOfYinHVVmOJYV/EUAcy2puGx5jEe9Wob3en+sGa0rqCxnOWUA/7NVG0a2lX9yzKfegCNZkdsM35CmyBFfKgkfSiTTri2GEYOPrUK/aI2yyZH1oAsNIki7duPxpyRsvKkY9qZNMZ48eUq4qKNAfvK1AEk3kjs2/3pp3umeMeuakW2iI+Y/nTDawq2SSV9BQBTd0B4wxp8U5iYF1G2mXBRG+QFVpse2Uc/NQBf/4+eYUP4UxrVgeQM+5qO3uHhb92MVba6jlHzptf1oArm3Ea7nT9ahaVG4G7HtT5ZN3yjGPeqqxAv/rgtACh4w3X86mniaWD5FIGOtRyWjjBjbdQxuxH5YyPrQBiTnDFc5x3NQ1buredMtJjFVKACiiigAooooAKKKKAFqzNp97bx+ZPaTxJ/eeMqP1q94buba01uGS6KqnIDN0Vj0NdWx1uPzZibbVbGUMFijKqdp79OfTGTQBwMUMs8gjhjeRzk7UXJpYLea5fy4IZJXxnailjj8K1tHH2a21W+wVMUBiQHqrOcD8qt6Cx0nRL3VyAZGIhhB788/59qAObdHikZJEZHU4ZWGCDTK6HxVAhvINRhH7q8jD/APAsDP8ASueoAKKKKACnxRSTSLHEjO7HAVRkmmVoafqs+lrOLdYw8y7PMIO5R/s8/wCcCgCtPaXNqQLi3lhLdPMQrn86aYZRCJvLfyidu/b8ufTNdNeyTReDhHqkjyXM8u+BZDl1Xjnnn1/76qpeXJ0u00aJUR3jQ3LK4ypLH5c/SgDImsrq3iEs1rNFG3AZ4yoP40yH+Kutsrq5vNF1W6uZ1uvOjO21jbcYuoztP3R0P4VyMP8AFTW4nsTUUUVoQFFFFABRRRQBGGIVSDnHapVQsRlcjrUSBnAICjHGelTNHkAE55/vjmsjQZJmPgN/jUkaFl4Ukf7uaiePZ82QPqc09Z+PvMaAHTZCEAEA98YFVDgHG7I9qklkLfLnjvUe5QeFz9TQApx78+1KU5xjjrmnCNmwVwD2ANNMTk5PfuSBSGMYfPjNORirZz270n3cYxn1zmgMM5IB449qYiXeSQMHB9KkSBdu7bk+jdKj2S9f/QSKftcdd5H0oAZ1blsY9DUudo+Z8j/PtUQ3RfNxj8CaUXMgz8x/OgBjkM55GD6im5GTls/hSF9zFmyWNKCCdoRefU0hjcDOc45p/IOQVBHp2pWjZCAu4k+lMKODgqwPuKAExkE5FSo/y884HSmElMjA6YpyZcYVVzjvimIciiUjIbp1zT2j2LlQB9etNRZQSAWH05pDG7HnP/AuP50APjGf4+/X/IpJWGwqT83t0pomeM7d23HpSSTvKMMxI+tAEXGOv6Up5yT+dISM8CpFXzBlVAwOxpDGqB3PGPXFIe+DxSlZVxw2OnSm4OeevvQAqna2Qal3lsLjg9qhDc8gH61LsfOQOv8Ad5piHpGoxtQk4z8xppJLDLAc9BTpPNyPv/iDTELRgMduPfk0ATA4HLZHpn/61QOR5jYOAfUVKbl8D5yOvSoGfexZskmgBN2Tlj+lAGTwQaReTt4Ge5qUxsoOzfj0xSGRhc9OPrScHOW5obeDhs/jRkqO3NADaKKKYgooooAKKKKACiiigAooooAKKKKACiiigAooooAKKKKACiiigAooooAKKKKACiiigAooooAKKKKACiiigAooooAKKKKACiiigAooooAKKKKACiiigAooooAKKKKACiiigAooooAKKKKACiiigAp8XEg4zTK0dDsJdT1iCzh/1km7H4KT/SgC/DfXESKI5ZF9t9XoNTcHMzO341bbwPq4bAt2Ye1J/wAINrIP+pkQepFAFWXU4S2YlYNTJNWldNrlgPXFW5PB15Hy9xg+hU1EPD9yh+eZSKAKHnRyH75Jq3bxvuG3J9sVeh02yhH71WLCntqMFr8sUYHvQBat9PvpgNuIx71r22iNj/SrxQPauWuNeuzHiJzj2rO/ty8LfM5P1oA7x4dMsn2m4Zvxpy3tvH80MyEelcEt+8z5lcVaN3bbeZufagDsJdVDfN8uR6U5PE8iKEWQL+ArkIr63XkFjUUt9Gz/ACr+NAHcHxJd7MeYT+AqjNr1z3YVyn291P3+PalN5C/3i2aAN2XXrhTkNUEviKcp/rADWUjwyMP3oH1NQ3McAbPnL+FAF3+0nd90jk1bjuY5FypIP1rEVo9uFbdQMDnOKAN57nan32P41TF9Nu+Wcr+NZjSf3GY0wbpWxgrQB01tqN0nP2lj+Nalt4ivYCMzkj3NceI5IlyrZqB5Jy3zFse1AHpcfjSZFBeZQPep/wDhYVsq4bY5ry6MFj3/ABqYxKOqfiKAPWLLxra3B+aGMirM2q6Ldn5tqMa8fQhOUbFXrZ5XbJfFAHps2nadd25EVygz9K5a/wDC0yMXt5w9ZS3k6kBSRWjBrM8K4YbvrQBnS2V5ApWSORvoKpqjq3zRMPrW9J4iLfKYgPoapvd2lwcuhDeooAy5IMHcxwKsW/kbcEZakuYFPKS8ehqvGwQ9Nx9jQBf87YdsYwfWoZYJZTkUyScoucgH0qNL2b6igC3DJ5A2uBmul8OXV95d8LeSOztiim51E7g1tGDnCsDnLHjb/F+tcihW5f5yQa0LHVL7Sorm2tLiLyLjb5scsKSq+3kcOp6ZrnxVKVSm4x3Y0O8SXWm+ItevL2O3MEcz5VOAemNxx3PU+571W1uMan4Z0XSIQkY0zz8OZM+Z5jhumOMY96q3x+03LTv5au+M+VGsa9McKoAH5VVa2JUsj5PvThQjGMU18O33WEc3e6ZcWzfMqkeq1WWeVMJkgVvSM5YqyZ+tUp4mT5tifhW4F21C+UrOd31qpfvbq/EOT7UxJTxk4FSBld+cH60ARwKso+SBgfepHtYo2/fOoqZblE+UDH0qC6EUw+ZhQAzfao+I2U/jSGBS249PrVdoIAPlDZ9TT0DldqAtQBcFuSnyt8vpUfk7vlyTUSRuh+cke1TxM2/CkL9aAEjtUikBCc+9a62bzRAhUH0NUijH7xBHtUyKsK5Dt9KAFl08xKW80K3pVByw64+uKuyFHX5Sd1UtrluSPxNAEZMj8YJqNrp7bgpzWjHbsw+V1FRXFnu+9g+9AFa1uZLp9qxZNWjY5fMqbfwqtB/oz/J19qtZublwMkfWgCQwxRLwoaomBlfbtK/SrT2n2ePe77jVVrtFbgEGgCddLmc/KrfWkuNDugm45YVdtNWcptJ4p0urlFIz+tAHMy2ro214zmnLa4XJKrUt1eyTS5DYFQjyycu+40AOdUMe3duqCOArk7SanluIo1zGgz71X+3zHsv5UAQ5Ac7gasxSui/KTioZLhifuBTSC6kAxx+VADpbkvkMoNV1G5gOlBO5smtvTrG0nUN5ig+hoAjttNEiA7gRVk2MMBBxn61YurRbePdE4GPesK4vZnbaXyPagDZNzCqbQFz7VXmZpxhWYD2qPT7RJhuZ8H3q1dw/Z1ymCvtQBmvBsPXJ+tSR3AWIg8mqlxJnkGq2TQA93ZnJwamhupY2Azx71DGzk4DfnUpG8fNjNAFu4mLQ7vMGfTNU0kVh86k0RWkkrYUVJuFoShAY0AMWVYzgjI9KjaUbsogA+lNdvMbPAo8tj05+lAFyyjDtubArYFsrxZd0AFZNssioAFyadcGQDLKQPrQBOJPJlOwbh64pLm+u5BhTge1U0vNvGM1LHJI5yqYoAZGLqVvnkIHuauQwBG5mJPoDUJRyeTg+1KqODw350AXH2sRzimNctFwmSaYIi4+bOaelnu/jNACpOz8vxVmJnzlMioo4QpwFJNXEjQLguwPpigBfOmPygqTU0Vz5HMkgz70QRorjqfrV6XTra5UEkA+lAFY6u5BCmMiqpvJpJPk5+lb2neHtNLA3HI+ldNbW+g2K/Jag+/FAHApLJn5lkz6YqaSaVwB9mbH0ruz4h0ezJ22ilvoKxr7xruk2w2AC0AcjLdyI2FjKfWkW5nUZ80D8K3Z5hrI2lI42PrVSbwnKibhhvcGgDPF7Ko+aXd7Yoi1FvNw8QZaZJo9zbnJQke1RvAQOI5AfpQB09rBps8O8Kqv6bqGtBnIX5faudhVgONwP0rVga6Me0CQigBL6OPGEDZ9qzxbSsfuMRWx5M3V1x9auC1iaD55MGgDAktXjj39PY1n+Yzvtzge1b0sCDKhg31rPk0592VwKAKuAeC2aiYDorkVbNoAfndQaR7WFl4lwaAMuZ8DaylvxqKJC3IO0VceHy2/1ufqKQRo3ofpQBDG7I3ykmrsXlNy6/N9aWCEfSpjpbynKkAUAV3iYtlEAHtUZtV3bnTJrSjsHjXaZgPaoprPy+S2foaAKykD7uVqTeChzJSR53Y28Va6fKIvx20AcvfQuNzvKWGeBWfXUazBs06RyeeOMe4rl6ACiiigAooooAKKKKANHR721sr7zLy1S4gZSrKyhiPcZ71v2tz4Z0m5a+tLu5kkAO2EBsHPblR+prlIYJrmTy4InlfrtRSx/Sla3njuPs7wyLNkDyyhDZPTigDTudRhl0eVFbFxc3bTyoAflXsM/U1qP4mj0qws7TSjFOET960iMPm9unfNczPa3FqwW4glhJ5AkQrn86goA6i/1231rQHjvWSK9jk3RKiNhv5+prl6KKACiiigArb8OvpUF21xqcoUx48pChYE+pwO1YlWLezuroMbe2mmCn5vLQtj8qANbVRY3sr3Ta4biYsAENs6gLnt6ADJqO+v7G48QmeSIz2K7UCDKkoFxx0PvVCXTb6CNpJrK4jjXq7xMoH4moTDKIRN5b+UTt37flz6ZoA6W1vNG0WW5vLK6kuHlQpHb+WV2A88sevQf/Xrm4P4qdJZXUEKzS20yRNjDshCnPoaZD/FTW4nsTUUUVoQFFFFABRRRQAyHOOAfqKsOmV7VWEgjQBQCTycj9KPtL47VkaDnbCjHPtUSjdwP0FBlY01XKnIoAH69c02lLE+lJQA5SQeDjtQcg9abRQAUopKfGAWO7OAM9KAJ1BA+9x9ad9MH8agExX7qgfnQbhiei0ALLwOcZqPGTQzFjk0gOPegA70lFFAD8kn/AOvTTyaSigAqSMjNR1IdqhSMliMnNAFhQepw3vmkILHHyj61F9ofGMCm+a2OgoAST75HH4U3FGaUtkYwKAG0oOKSigBcn1pKKKAAdatxgjj09TVdACx3ZwBnpThMVOQooAsEEDoAR71BJx1FI0zN2FMLZ6igAxkGm0uaQ8mgAp2WxnPWm0UAKTmkoooAKKKKACiiigAooooAKKKKACiiigAooooAKKKKACiiigAooooAKKKKACiiigAooooAKKKKACiiigAooooAKKKKACiiigAooooAKKKKACiiigAooooAKKKKACiiigAooooAKKKKACiiigAooooAKKKKACtTw9cyWeuW88bbXTdg/wDASKy6khQySqobbnvQB6nb+Mb+Aj98P+BVal+IOqbNojhYeoU/415tCk0OMSOwq9HLNjlSBQBvXvjC9nz5kKn6Csk6zNOxwdpqjPcoOEzn6VUabfwyjHtQBYvr2ZzgTNmqokeQfPJzUTWqFtwb8KmSJF/jANAAJpY+OSvvSnj5sUkhx1ORUqSLMuGOPpQBHvUn5sUvmK52qBUrW4VN2386rpCVk3AkfSgC2YXSHdkD61Vad+gK1PLFLMPvtio/sQH3nNAEIZ2bk/lUgWUnCnNW4oYUHALGlOR91QtAFX7PLn5v0qZIE/jQ59zViJ26NmnMvPPNAEP2ZQeG4qdISF6jHvTSpbsRUoicJymR60AKSirgqD9KQFGOFjP4GlSJm6D86sxRr/EwU0ARFQF+bIpDHE44Y1b+zo43F1pE+xofnkxj0oAqqdnCj8xTdjO/J4q/5+nt/EagdrYt+6kx+FAEX2dAetSDagxGSD60E44MvFH7kDiQk0ARmaZGyxJFON5G643MDT3RCneqyxwhvm4oAb5hL9WNWEl8oZNPEUDr8mKWCCMycrmgB0Vy02Qqb6WO3kaTOMfhW7bXdrbx7diA+1TJrlvA/wDx7qaAMp7G5EW9YN49cVnTSTpw8BX8K7KbxHaXMGwRMp9hVEX8A5aPcPcUAczDNg55z9KvLC1wowOfWtuPV7EHH2WP8qVr2ybLeWifSgDn57F4VzuJPpVMqy8uStW9S1KJZDtXI9jXO6jqjuuFBAoA0JL5EBXaGqjcXgK/cFZa3AJ+fP4UshGMrKce9AEony3CmpiWK5xiqAlKn/WE1Zik8xclqAH+ZGOoyfrSMxI+UKPrUMjICflzTEnRD/q6ALSB2OGAIq/byRINu35qqRFZI96ggUu3Y24NzQBoEKeTUbgjlNtPt5N3MmCKWZ4G4x+VAFcysBggZpd/y5fK1GSqt8rbaezGRcb934UAJ5i7uHY/hTnUEbhnNEQZDkR1MxZud2PagBIrgoMGL8anWWCVdr4WqwhLn7zUGGNOGFAExtoQ2Y3zVe4nkT5YsH3prOyHCLxVi0tvNf8AekCgDKmub4D5nOKgFzu++cH6Vv6hbw2wBB3e1V4JLPZmS3X8qAKlpKzNtHT1p81n5rffI+lSvNbMf3UOPpQt00Y/1WBQBGNOQJ94k+9REwwZV0qU3aMeuKgnmjk44JoAVVtJT9wfnVa4gEbbkXAp6rEvVcUk0igAA4FAEKkt1b86ikxu4FW1KOAFKk0v2Fn6L+VAFCnKzIcqSD7VYNsYyd3QetV2Cg/Kc0ASNdTOu1pGIpquo+8ufeo6KANNL3y4cKKT7cZoyjHGaztzAYzxSq7KeDQAjZ3HNJUjSlh8wBpgODmgBKtW0Ts24r8tVvvNVuK5ltxhU+X3oA1ERnj2QoQ3rWdcaTeRZZoyw9asQ61JF91ADSSazJK/zjj2oAzTBKvJicfVaZgiuitry3lXbg5PqKkewiYb/LXFAHPxNOOI9x+lX4rOSdd1yzj2rfsXhtsBY1q7qFxbi1LjhsdqAOWW3t7dg3lFj/t1Yk1JAAvkRqPasu6uTJKfnOM9DToIlnwN9AGslzE6/cFRFI2f7hFT29nCseGBJpnlBZPlbFAEcm6LAXdTFnnDY7VdERcjdLVuGzhxkspNAC2bJHFvyu73pzTic4Owe4FNlhKDhePaoEZkP3M0AW40gUfNICfrS+fCv3Tz65rMup4wchcH2qjLegjAOPagDak1e4B2B8CmHVZVTLSn86yYGDj5gfyqX7NubqCKALLaoWBJYMagF5Iz55qvPEicAc1EiFuAxFAGmuoFcfMQ1a+n6/PEQrSsw965uKJ4pAT81asU8arnyVz70AdQmpG4XO5D7Yq9bNFKMSKn5VxgvnJxHEq/SrVpqDRNmR9v40Ada1jaPz5Rz6iq135NrF8h2n3rGn1v5cLcEfQ1jXF21w+SxYe5oA3ZdUXGC2fpVJr/AHN98gVkhVB5yp9ainvBGQm8mgDUluI85Lke+ajF2E+6+4fWmWulJexhjcqCegJqwvhLUid0MfmL6qaAIpJ/NX5F59TUP2Yhd5fn0rTTQtZj+T7MV+tSL4V1aQ7ndE+rUAc7LluGOPpVf54jlWYV0s2jz2xxMysPUGqjRQRn5+R7UAZaXbMMP+YqRZpM4V3xV0XFrG2Ejx9RUySNJzFj8KAKqGUjpIau26rjLuPoaR5nUfvARVKe6B4T73rQBqKLVH3FgPapJdUhC7Io/m9a51t7n58t9DU0Vq/3tpUepoAXW5Gk0+RnkGePl9eRXK10urCL+zpMzBnGMD8RXNUAFFFFABRRRQAVp3Wr/arZ4f7PsId2Pnih2sOexzWZRRYDf8Hf8jBH/uN/KtO6XzvEFtqRX5Filkf6xFh/RaxfDd7b6frCT3UmyIIw3YJ6/SryavZDQL2Iv/pRaRYRtP3HKk89P/1UCLPitUur7TFll8pZI/mfaW25PoOtB8MWVxa3L266jC0QO17lFVXx6Lw2D/n0ps2uWA1XSLlWMkdvDsl+U5QkY79cVPBqmkwX17K+qzXDXMbKrvE2IhnO3179hjigZlWek6e2gDUryadMS7GWPadw9BnvUOraVbW1la6hYyySWs/y4lxuVvQ4+h/KtS0Fq/goJdyNHE1zgSKu7YfXHcVQ1e/s/wCyrTSrCRpYoSXaVlK7m56A/U0MEYNFFFABXX+EFuH03UltJFjuDs2O3QHn2NchW3pd/bW+h6pbyybZZ1URrtJ3dfamI0dfTX7XTMahfQTW8rhCsajOfvD+Ef3adaQJ9p8P6dIMja1zIMdScsM/981ykYVpFDNtUnlsZwK2rnWI08TLf2/zwRFVQYxlAu3/ABpIbNnTbqfUte1exuJWkt3SRRGx4XDYGB261x8P8VdMNS0qwnvtRtLp5rm6VgkJiK+WW5OT359K5mD+KnHcT2JaKKK0ICiiigAooooAqUUUVkaBRRRQAUUUUAFFOVdzqvqcVMIYwcM/fB5AoAr0VOYVKkq3IXJGQagoAKKKKACiiigAooooAKKKKACiiigAooooAKKKKACiiigAooooAKKKKACiiigAooooAKKKKACiiigAooooAKKKKACiiigAooooAKKKKACiiigAooooAKKKKACiiigAooooAKKKKACiiigAooooAKKKKACiiigAooooAKKKKACiiigAooooAKKKKACiiigAooooAKKKKACiiigAooooAKKKKACiiigAooooAKkhDGVQn3u1R0+MMXG04b1zQBe8yQ4WeUoParMMyLwjO/1NU47dpf8AWSbvpzWrZWoj+agBJUkZd3k4FRoP+mSmrk91KQU6D2qnHEfM3O+0epFADJLYudwH4VA37sdADWjJs24SQMfXNZ8kcitnO6gCDeXOCKsQWjqwkB/Cqs7Ec9DVizupSuPL3fSgC5JM7Lh0IHtVfcR901ZDfLmVWQe9VLgIW/ctmgBftL/dbNCzuWwMkUQ2su4M20j3q7GgDD5QPpQAxHbgMuPrUnkknKrmpZmXjjNR/aP4VyDQA9YiT82B9Kk8lc5DE06JXK89/WpYsxNzg0AIAPUfjQ06p8pbj2ptwctnNV/I3nJUn8aALSSRt9wnNQyNhuSajBWE/LlfrUM0u05IzQBYeT5OM4qEYHJBpsd3EeApzVmC3muWxHbyHPoKAK/npn+H8RTTMxPy7ceorYTwzctzIgiX1arC+HbaDDSz7vXAoAwlcjkvn2qWMSTP8iH8K6GObQbTCtaiVhSza9p9qN8FlGvtQBi/ZbyThbeQ/hTxpl63DxlB/tVYn8ZXTjECCP8ACs2XWNQu2/eTN9OlAEstu9t1kH4VGl40TYyD+FVm8z7zHdUalWfoc+9AGzDKsvLIRVwNCqYKbjWdb3zRJsaLI9qtwyRTtnbigBNhd+PkFTmAKvzSnFWtkBT7wqncSrFwuRQBDK8MS/JyfeqLXOc7j+VSXKxNGZGLflXP3NztYiM0AWLuTcxOePWs+Ux/391QyTSScOaYBk8nFACtgn5RxSqN7AE8VYitj14xUcluQx2kGgB22ND8pDH/AGqf5/8ACEX8KjitizfMOPary6dGU3LkH60AN2IYfmiA96ggjt2kwys341a+ylV/1v4VWL7G+8BQBoCYRjy0VQtMZQ7feFUvORz6mpUwnzUAa1vPFAm1o1f3NPdI58lVA9qbp5huOHX5q247a3jjLGM8e1AHMTx+UM7PxqK3n2NnIq1ql2j5RE2+5rEAfdwc0AbfnNIwwM/SpxvA/wBWM1jxPIpGw/N7VbWSYn53NAFpTufBOPpUkiiNc8n3NVY3lWTPVadd3W5NqgE0ASB43xuYCklljhGVbNZf2mTO0oBSM7DnC/SgCe4uhKPvZ+tQC4BG1v0qPAdssuPwqURqOQcUATQHZ8w/WrDsrRkuQKpGQ/dzmpFGcbskUAVnkSM52ZqEzoWzsIrSMJk6IMVXurcBeV59qAKLzM59BTCSetBBBxinKWB44oAaDg5Fbmizs7EOwwPWsRlYHmtXSWMYb93knuaANS/ihkyu3r3rIbSgfuSj6EVryMxGXTiqrzIBwOaAMWSGW2f5l/Go3fec4APtWrIFuOHqIwQKMFaAMyinyqFcgdKZQAuO9WLW2NwxAGcdqrVo6UzJNkdKAI2tH8zAUpU50793uMvNTajcyhv3eB+FZjXM8hw0jUATx2rSSbWHy+tXo7CxiIMr5Ppms9YZTjbKcn3qwulXU44Qk+poAt3FzawjECimLqZK4bOPYVVNg9s376E1ZWZUjwIce9ADxf7OVX86jl1AzLtfNVpPnPXH4U6C1cnPWgBn2eBuSSTUsJSE4C0kuIz90g+9MUhzyQKALi3Ww9yKtQyxTMN5K/hVWC13EcAitMWsKIOOaAJwkKco+/8ACj7VbRHLjn0FTRyCGE7An41jX0rsxPyGgCa81QvzCmB7ms03U0jfPkfSoAxL/P0q8sa7AyjigCARiRuWJpJLbYchAfer8aI6/wB2kMCkf6w0AV4pCMA5A9quoE27utU/lRseYwqYSoV28n3xQApljD/czStGJ/uqFoSIH7vJ96eflUg8GgCIxvHx8uPWk3qPvGkOQfv/AKVLExHDAMKAHxyLt4YUyZI5V6kH2pk8eT8igfQVEsLE/dbPtQAv2UoM7qYNyt9/FP8ALlU85x7mrCRoR1waAEDq0fq1UJIHlfdV2VB2U59aiZXjTfuP0oAhE00WAhxit7S/FV/aEL9p49CKwBM0nXAppkcHIwfwoA7qTxjeXICGRB7gU1rueVd7zMR7GuIF26n7mT9Ktxai8mEOV/GgDcuwZ4yUZs9+axJHMTfNyasPPMiYWUc+9UpQc7pG3ZoAcsiSt8/FWoiUbMTGqkZhByPyq9A6vwi/maAIrq+ZV/ePzVJLlZDxk1svYwypl4R9aoTRpF8qxkL6gUAPiuIouWRi3vTL66mmh+QlR6VUkjdlykxU+hFV0kngfMyiRfY0AQSrL5Dl+n/16p1pXWoCa3eJY9obH86zaACiiigAooooAKKKKAJYYJriTy4InlfrtRSx/IVNJpt/CjSS2Nyka8lmiYAfpWp4O/5GCP8A3G/lVqy8T6n/AGzHFNOJYXl8soUUcE46gUActRWp4gtI7LXLqGEBYwwZQO2QDj9ay6ALX2+5+wfYfN/0bfv2bR1+uM1VoooAKKKKACnxRSTSLHEjO7HAVRkmmVf07U59MaZrdY/MlTYJGByg9V96AK09tPauEnhkicjIWRSpx+NQ11muCRfC9mk0wvZBKSbpG3qvX5d3XuPyrm7S4NpdxXCxo7RtuCuMqTQAs1ldW8QlmtZoo24DPGVB/GmQ/wAVdbZXVzeaLqt1dXC3XnRkraxvuMXUZ2n7o6H8K5GH+KmtxPYmooorQgKKKKACiiigCAQyEAhSRR5Mn9w1YSRvKABx26CmiXLAd/UCsjQhMMgGSho8mT+4assGBznK+wxzSZReC2D15XNAFYxuoyVIHrimVZkYsuC30qFgysQetABF/rU/3hUvlsZyw2nLHANQhiDkUplk/vt+dAEsaFQ5OMFDjmq9P8x8Ebic+tMoAKKKKACiiigAooooAKKKKACiiigAooooAKKKKACiiigAooooAKKKKACiiigAooooAKKKKACiiigAooooAKKKKACiiigAooooAKKKKACiiigAooooAKKKKACiiigAooooAKKKKACiiigAooooAKKKKACiiigAooooAKKKKACiiigAooooAKKKKACiiigAooooAKKKKACiiigAooooAKKKKACiiigAooooAKkhKCZTJkJ3xUdTWyLJcIr/AHT1oAtFoSw8hmHvVlLySIYyXH0pHtvLTMBBFVxLNnBBFAF0XsmCxhzUJv3mBDrhaYhH8Tt9Kljti7ZQYHvQBWifbMd2dtWXkR/uhjTxbfMd7GjEUZz1oAri2EjcjAq1BGsX+rTJpBJk/d2j1p5baQY25oAhnutzbZPlPoaiiUGT5TTLmNHk3MctVm0cEBQqrj1oAmeGYgEsBURnlh43A1NPwuSyk+lUS2TwgoAl84t1anq6Y4GWqBZsHY6cU7eqNhY2P0FAFxZ5kHJyPTNSpfRjh1wfrUFtpd/fN+5t5DnuQRXQ2Hw61G7Aa6kihj925oAxftluST6VCbue4k220Dsa7+38FeGtHHm3d0JnHUF8inT+LNF00bLCxh+X+LyxQByVloOtX+N1uI19TWzD4NtIhv1G/wBuP4QKq6l43uLkfIwT2QYrnrjUJ71stLJn3NAHaI3h7T8iFEkcdzWdd+IQ7lbVEj9xXKgSFsHn8aawdTxigDbl1S9dvvl/xqpLNfOcvnb6ZqgLqSM/eFL9vkc9CfxoAtbA67jlTTdg7KWPvToHd+uQPpTpCFPMnFADQ3GCopDb+Yu5R81SRyQoN2N1Sx6nGTtKhR7CgCojOgKyLTd52nalW5Li13ZbJqB7u3X7nFAELTsq4DYNQi4mB+8TUTT7psjpVkKGIKr+lAGvplxPL8jAGrk1mVJeRgFrFSaS3+ZGC/Smzai8iEMxJ9SaAJ764Qx+UrYFc1OrI5PUVJPcPu4eqzOz/ebNACEknmnRxPKcIuaVIXY9K3NMgG0qVx70AZ1rAVk2y8fjWv8A2LC6B/PP4VHc2KqxYOc02GYxjaz4x70AXU0yzjQfvyDUcllDjMUrE1UlundsA1bTm2zuIagCn5DK5Bya9K8MfDLWLdtZOraHCwl0uaK1814pMTnGwrydrdfm4x615yN6nLEtXQ+GNdtdI/tcXEUpN5ps1pH5YBw74wWyRxxXHjI13T/ctL5X/VAZOv8Ag/WPDAtzqliLX7Ru8r96j7tuM/dY/wB4VlRWxkHXNdxfWFjP8KI7qPTrWC7TVlhaeJWMkiiHPLMSeTzgYX2FcMgltW3KT+IrTD1JTj726bW1v1YGnY29xCcoh+tbiNdOgViozWDDrErgJnB9hV6K4mJVmeugCe+0wvAcqu71rnJNOMTHNbl5cSvgeY+PrVXYJOrkn3oAyQrx9j+FTRypj5wSa0pAsUfK5rMMgMvAHWgCQyg8bGA9qRYizfKCPrVl2+QHGKByuVJNAB9niK4P3qa1pCF4wWqRZGCHcgB9ahjw8mGVvrQAsNtNM2wIB+FSS6c4OJEq7brNbMGiyf1qhrOtTiTy9uGoABapCecD60yS4t1H3lOKx3vZnHzHIqsTk5oA6e2urBozubmk86xDE9a5nPORxTlkYd80Aal3DFcMWjYKfSqDW8qtgjNC3BTkZqx9o82PJ4oAfBFx8y1ZjkaFsBeKz1uWU/JnirMFwsz4kyKANZ545IgHBX6Vl3KonzRvn2qa4iJX5WJFRJCw+8mRQBnvNK3Q/lURkY9STV+QqrbQmKQQREbiOaAM48minONrkCm0AFW4bjyoh61Up0aGRwoIBPrQBbNz5nLMKru4Zvl4qxJZRpFkThn/ALoqnyDyKAJFaQMGDdK1bTXpLZgCNwrIR8duKlIVxtwB70AbT61DeSDzflFasX9ntBkMCa4x0CnAbNSwCVDw+0UAa988BciPAxVaO4ZRgce9QvHn5/MBP1phZj8u9R+NAD5WeRuXzUXmLGfuE0+NfmGWzWvHBbvEOOaAILa8h8vG0irySKwB5xWTcxQxN/d/GoEmJOElbHpmgDVutTt4/k3vu9AKz2v45WwAfxo2wSjEw+b1ph09R80bEigCyq78EqAPWpRwuEkAFV0XYmDmnRKjtgsB9aAF+0OMr1P0p6faHGecelWY0WDlWDfSpTeAHlAfwoAg8lwnA596kjCoMSDn2qzFItyQNyj2q19itFxvkwaAM4QAtuSQinSW6BeXJatEW1mPuXAB9zVeWONX4lVvpQBDCgC4b+VMktnySqkj2pzv82ADilEksfKuw9qAK6xS7vuPUqh4z8ykfWtK31i4gXlEf6iq+oai16PuKp9qAKkk8a87Qfxqo0pZtwXC1KtiJRzkNUf2aaFsYLCgBfOQfeBp/wBojcbeKryRyk/dpFQA4aHJ9RQBMsUTnH8qd9njRs84ojGwcAj601riQDDplaAB44uqNzUIjjY/Mxz7VNAiznhMfWiS2WNsu6igCoybXGASPrVh1mePjGKbLPCi8Nmn292hHCsfwoALXTLq4b5YsiujsfCU52yPJtHpWbBqz26/Im361pQeIbloiGkX6ZoA1J9Iit4vllx65rCvpYIVIyJPpUE99cXDlS/HsarmBR8zSZPvQBSkkWbPy7aqCEGULvzz3rXUoePlX8Kr3FrDu3bwT7GgB+o6UsOiyXPmJldvA69RXM1rXyFLVvncjjgn3rJoAKKKKACiiigAooooA2PDd7b6frCT3UnlxBGG7BPX6VqxnwtZXQvku7m4kRt6xlTy3/fI/nXLwwTXMnlwRPK/Xailj+lTSaZfwo0ktjcpGvJZomAH6UAGo3j6hfzXUgw0jZxnoOw/KqlTQWtxdMVt4JZiOSI0LY/KpZNMv4UaSWxuUjXks0TAD9KAKlFFFABRRRQAVpaU2mbpYtSRwrriOZSf3R9cDrWbRQB0N1fWFnoD6VZXD3bSyeY8pjKBenAB57CqjDR7e5snQy3UJTNzGSVIbuF4FZ8FtPdOY7eGSVwMlY1LHH4U2aGSCUxyxtG69VcYI/CgDprW80bRZbm8srqS4eVCkdv5ZGwHnlj16D/69c3B/FTprK6to1kntpokbhWeMgH86ZD/ABU1uJ7E1FFFaEBRRRQAUUUUAMSQCMArkjpzSEfMSG601cDGBnPrTwzqOFArI0FLbVGPrz0FSRksjdCc89qrkkkF/m/GrKSIP4F/nQAyfy/LJD/N6CqxySc5zU00hJ4A49FFQEUABoP1pSD9aTNACdKUjHvSUpOT0xQAlFFFABRRRQAUUUUAFFFFABRRRQAUUUUAFFFFABRRRQAUUUUAFFFFABRRRQAUUUUAFFFFABRRRQAUUUUAFFFFABRRRQAUUUUAFFFFABRRRQAUUUUAFFFFABRRRQAUUUUAFFFFABRRRQAUUUUAFFFFABRRRQAUUUUAFFFFABRRRQAUUUUAFFFFABRRRQAUUUUAFFFFABRRRQAUUUUAFFFFABRRRQAUUUUAFT2kgiuUc4wM9fpUFTW0JnuFjHJOf5UAbQuEIBjGaR13gMw/Co03w/KFK/hU+JpQBsJHrigBvlQgAkYpwRM/Lux7Vaj09iB+6cmtKLRJni3MqoKAMjyNq5Vs59aidXjU/u810sGlRQ8zHd9KsLY6bcOEc7fqcUAcS94MbHTFQyXWBtjAr04eB9Cmi3vdKM/7dRL4D0FZA321PoGoA8yETsdzECpFVmO1IiT6g16hN4b8N2qZdw+P9qqck2g2RHkQRkjoTQBxMOj6hMRsgc59RWpbeDtVucAoIvdq3JPFyw8RRqPTFZ1z4k1S5zsdo19jQBetfANrbsH1HUowPQVrifwnosfyxrcMO+a8+ub26kf/AEmV3HuarBY5JOcgUAdre+Po0BSwswi9jXO3fiHWb/O2YqvpSwQWrKBsP1olt0DYizQBlCS+dz5sjsfrUiQSlvnGRV9IwrfMcfWnvKA2EwaAKDWqA8ZBp626JySaszRtt3d/aqx54bJNAEcmUbKjilEAkjL96eq9m6VMIh0CkCgDPB42bM1ZgQIMlKsfZ0U5HH1pxjTb6/jQBF9pYHCR0u4ScvFj8adGZG4RRQ1tv++xz6CgBgkjHyoR+NIyAj7gJ9RULWypk9PrREpY4RiDQAySDLdaY9rtG7Oakk81Thz+lNIzHnmgBsa5/gBNXY4pX42YqtasFJJP51Mb3LFc4HqKAJzABkOQawL5wkpRTWnM7KN4kyPesydBO+4cGgCmo3NirsFiWYEnIqS1t8Hhcmt23tk2jKEGgCCGCJNpA59MVaIfGRCQParQtlUhk2mrVy3lWwPy/hQBzd65bj5lP0qgMpy54rXuJon4bbn3rDvpBnYv6UASx7XkGxxWljy4/nc/hWLaRP5gbbwK1ZXDRjnB+tAELFnbgkirMFzFEw3Q5981WhBc4BH51K1vs6qxoA6YeIUk8Of2N+7W2+0/as7Tv37duOuMY9qyZfszoQoJ+tZZReqI2aPteF2sOamMIxvyrfUB/wBhZX8xOB9atQ3GPlcYPrVWOZivzNhasWrwh8lh+NUBYA3nGWapvsMqLvWJjTTcxhhtZfwrotPu7RoR5md1AHI3LXKA742VfUiqMcsXmfMc16BqC21xCUwhU+tcbqGl21vucNj6UAMlkWVMRkUxWMa/ezWYku2TAyRVoXkMTck0AXQ0cq8sQajeURcI2ajFxBccJ96mrEIpNz9KAOh0sny97Ov0NUtciSeTIVSfas6e9EKgx/pVizu1nwWQk+9AGd9ju5lMcNuWH0qrJp11CcSQlT716Hpl4kXBRAKqeIp4vvcfhQBw6WhDfvCAPrTJ4442wGzVq6KysWwaz2+8aAHEpt4BzRv+TbimUUALkjvTl3/wk0ylBPqaALcVzJDyX3e1TJeyuemBWeC2eOanhdnbaQKAHybpZPmfAps6LEg2OSTTZN8UnPSmTMJG3Dr6UARUUYooAKKKKAHI5Q5HWnOZJfmIJ/Ck3KFHGTUounC7QoFAFelHeg5JzSUAFOLsRgnim0/y24460ANIIpKvfYnkRSOKv2WjW7kNPcgD0oAzoLjACYxWlbmRBvPStZtP0tIv3YDN6iqEhSEFVXj3oAzL9BKd4OPrWcM546+1W7sMT3xUCyNH0WgB8YdjhycfWrsEcrtsjZhUFqrSSjcAa6CznS1/5YK1AFP7HcJjIL0/7M78CDafetRtU8xSFjCGqT3E5bLtxQBH9n8kZkODUTJLJwmMVopbQ3Ue5nIP1qq6pExQNkUAPsdImumwrgN9a0j4R1g/xIR9axorl4JgUkZT7Vrf23frGCtzLQAyTwxqgba5QVPBpL2g/f7WP1qodXv5zzcSE/lTkurouCdzfU5oAsSQOW+TbU8VpOVyyJiq7ahMD2X2xTjqU2ACePagCwbFZPvDFWIbGxRD5ltk+uax5dQk3fKzZqOa5nkXHmMM+9AGoxtYmJXaPbNCXdq5w0YNc3LCynLSZz705EKDIk/KgDpJI7KfhUAb3qF9CeRdyTIPbFYu6RRn5iaYmq30LY2vj0NAGm2iuM7pckelVvJeNvLEG9qkg1tww86LA781ptq+niPzFXDe1AGUNH1GX5hF5a0reHLiU/PKGqzN4jmlG2BeB71Sl1u7cbPuH1FAEy+GraL5rmUIPrT5G06xjIgKsfWsOa6uHJ8yZyPc1nSybiQRn3FAGu90krlv5U4SxnHFY9u+08c/Wr6DeuVFAGjHPGflLhaseQjLuDBqxDGwH3cj1FHnzIu1XcD6UAbPlM5wqooqKa3ROs8efSsJmuy2fNkH40nkufmdmY/WgC5qE0Qs5I9wLtjGPrWHVqePCFsYx0qrQAUUUUAFFFFABWnda9qV7bNb3FxvifG5dijODnsKzKKGk9wN/wAHf8jBH/1zb+VWrLxPqf8AbMcU0wlhaXyyhRRwTjqBWd4bvbew1hJ7qTy4gjDdgnr9K1Yz4WsroXyXdzPIjb1jKnlv++R/OgDQ0q0W08T6tBbBUHlAoMcKTg/1qxbHV9PmE+tanaG0wQRgAk44x8orA0zXIG1HU7u8k8o3MRVBgt9BwPSoNB1eG3jm0/UTusJlOcgnYfbHP/18UdAMWcxtcStEu2MuSq+gzxUVTXKRx3MiQyiWJWwkgBG4fQ1DQAUUUUAFFFFAHZadClv4OSZb37D50uZZwCWwCQAMc9h+tK6z/wDCU6a+o3EM8Drm3lVQobjj8c4P41mWN/ZXOhtpN/O9uEfzIpghcDnoQOe5pdS1XT7m70+DynnsLNdhz8rSDgEj8hR1F0N6wt9Sub3V7fURKbSQMF8z7vU429unp7Vw0H8VdQ+r2NgLme11G5vJZEKQRSBsQA9eW69B+X41y0P8VOO4PYmooorQgKKKKACiiigCONmK7R0x0qXcuMYX8hUI+RFLHryB1p/nqMDngfT+tZGgkjMRzkCo1YjgUrybhxn8ajBHegBzDueaZSk56UlADw3B9/UZpM802igBc5pKKKACiiigAooooAKKKKACiiigAooooAKKKKACiiigAooooAKKKKACiiigAooooAKKKKACiiigAooooAKKKKACiiigAooooAKKKKACiiigAooooAKKKKACiiigAooooAKKKKACiiigAooooAKKKKACiiigAooooAKKKKACiiigAooooAKKKKACiiigAooooAKKKKACiiigAooooAKKKKACiiigAooooAKKKKACprVzHcqy5BGen0qGrem25ur+KESCMtn5j0HBoA047mZTwAfrWjbaoqkLLFk+1KPDsoT/AI+4zUDaf9lPzsGPrQBrnUYWj+VGFEOqv93y2K/Ws6HyARv3j2pbi5dF/cIcepoA0J9VwMCIJ7ms57qSR9wlDViXV5OZMOC3tTEWaQbwpQfWgDs9OvUQjzpT9M1r3OrWLW+2Nxv9q4KNR5eRL8/uaBdyKccfWgDbupWdSzyHb9ay5JkCnAz9ageZpR99s1DufO0jdQBLEjSydMCtUMkcQUnJ9qyhvUZMbAVIru/EQI+tAGlDJbCTLpn61ow3dgZOYkFc99nlLfOfyqaOCFG+ZiaANW8khmfbbfLVJn+zyfO2TVbfH5mI5CDTnVm5bDe9ADmbzX3KfzpQA33iDUDHaOP0ozLjKxjHvQBdjhXnjd+NRSlAT/CaiRpUBbOKZ5xYndz70AP84D7qgt71CbiXJ+XHvSmHecqaVLd3baSSPSgCubhy3EhPtUqu235xn6VoR2UcQ3MgpZGiQfLBk+9AFBN6/MCRUqzSHjmmySuWxtCLTovvAg7qALsGntMN0obBrd03T7OFcvHlvpWdHqbJFtCKDUEmsXIGBwPYUAaGrQCbcLeFfxrlpba6jch1IFaseo3fUAN9arXNzNOPmAB9qAM54sdufeljwqkHrUiAg4fJp7xxjnOPY0AVpssmNnHrVTy9vA61oFd/Abj0qJQEkGRigCe2RI4ssvzVcS9ZVG3mqbr5pAQsatxaZM6jGRQBMlybh9u2nXdo+wZZlq5aaO8OJWepJ1aU7d2RQBzc9k3lE791ZJtyGywzXWMIY8q4zUJ04T/MmFHvQBhRR7V+UU4Ih4KEn2rSl02dDheR7CiC2lgfLR7qAG6fEImyE/OrkgMh5Tb9KswWl3dHEUIX61dGgagoySKAM+3sVfO44FZ+oWAiy0SsfwrpX0a9WLeZVGO1ZlxcSwoYnUMfagDlRG7SYbgVZ+xb1+WTFXCruxLR4qAxsHxvC0AOitlRcPyfWrUBaLO2Tj61TlmZY9m4E+tVtszL1OPY0AXbi8laTHnflVeTzZOshI96q7Nh/iBqJ7qXJXzAKAJsoh+bBNIjRyy7SAB71RDfNksSaGkLH0oA3IrO3hbeME066UeVuxWJHcOjA5yB2q6+oyumNige9ADYCjygSAYroYlgSICNRzXKNG7NvyPwrWtLuKOMA7iwoA6uy09mi8wgbetZerSxSv5QXGKiXxG1vAUBwMd65261Ga4mZgcZoAmuJFgfaORVGQq5L7gD6U1xITlsk00cNyPwoASpUgkkXcq8Ux2DHhQKnS8dI9gxQBXZSrYYYNKm0OC/3aHYuxY02gDRjWDqrDBqPywsvyHNVFXcwGcVMA0DZVs0ATOpbO/pVcOkZOBmpHuGK8gVVoAVmLHmkoooAKUDJpKkRD16UADoFUetMpzKcZ60ygB6bmbCmkKkNg0ihs/LT23DlgDQA3hT604O+c5poBdgAOfatSz0t8eZKMCgBLWZmTDtip1j3ZJJA9cVPHaQCQVcmCRoNhBHpQBmxyNE+FfIpJ42b5znH1onZc7sbaoTX8p+RTgUAE7oBtGc1WH3vmzSDdI+M5JrQt9OkON2DQBNZiHcGdDitgyRGMeUQPrWd9mMAwKngjZxjZmgBsk4ZsHH4U1YNx3c4qcwrGfnjxTTLH90FhQBJHOsClUQk+9QM7vJlhgU9vlTjJquhDN8zkUAWjCmA2OaeknODnFREnGEbIpQpXliaALkZRjgAYomLRj92aqrIEOT81NuLxGHyLigCwt07ja65FMd1B44qrHeN0EdWAvmLlhg0AOKq4znmomL5xkU9AMbS2KbIir/ABGgBHLFeWUimLtPAHNPGFXC4JpqXPkt86qfwoAl2TLgpnFLIfkyzgt6U4X4kXATAqrJEsj8Fs0ABZcenuaYYIpDlpCalFuij5wzUyVHRf3SAD3oAkUIihQoI9aR4o5BknFU/NuFByNv4VEt4+SG5P0oAssbRflYEn2qFyn/ACyQAf7VRSXMg6QD64qu8sr/APLPFAGjbyIvy7F3VKSBkuSv0rIS3eQ53baurmCPh9/1NAEn2hAdqtx9KX7RngIGFUzKGbaRipY2SLlYyTQBODv7bBUMw8ld4eM0ye6Z12j5RRDZW8kZZpGLemaAKMtw0owVA+lQ1PPD5JODwagoAKKKKACiiigAooooAWp3tLmK3Wd7eVIX+7IyEKfoaLO1e9vIbZPvSuFB9Peu4uZYdTfUNBjVQIIF8k/7S/5A/OgDgKtS6dfQRGWazuI4x1d42Ufma2fC0cUI1DUZYw72cWUU+vP+H60/TvFWpS6pEly6SQTOEaPYAACe3f8AOgDnoLae6cx28MkrgZKxqWOPwpEglkkMSRO8gzlApJ468V18aW+n6pqtjDdRWbtJFJG7vsG3IZlz+PSq14wL6heWatJLfyGC3Ea5YqB87AfpQBylFPkjkhkaOVGR1OCrDBFMoAKl+zzG3M/kuYQcGTadufTNOtBA13EtyzLAWHmMvUL3rqtRubS68GubK2MFvHcBFUnJPufzoA5WC1uLpitvBJMwGSI0LED8KjkR4pGSRGR1OGVhgg10gkk07wXby2sjxS3Fwd7ocHA3cZH+6K0ZrZL7VfD1xMAz3EO6Tj7xVdwz+dAjj5LK6ghWaW2mSJsYdoyFOfQ02H+Kuv026n1PX9XsbmVpLd0kURsThcNgYHbrXIQ8bqa3B7EtFFFaEBRRRQAUUUUAVSaSiisjQKKKKACiiigAooooAKKKKACiiigAooooAKKKKACiiigAooooAKKKKACiiigAooooAKKKKACiiigAooooAKKKKACiiigAooooAKKKKACiiigAooooAKKKKACiiigAooooAKKKKACiiigAooooAKKKKACiiigAooooAKKKKACiiigAooooAKKKKACiiigAooooAKKKKACiiigAooooAKKKKACiiigAooooAKKKKACiiigAooooAKKKKACp7OMS3SIW2g55/CoKlt5PKmV/TP8AKgDW+0pAdoO7Hcmp1nWUZD4NZexyd+wlTTxJHGNzFhQBeuncJlZcEVFBdyv8juKp+dDI3RzQsbGbK5C0AaPlw7stIuaSVdy/LIAKrP5XdiDVZ3c8IeKAJZN6H5mIHrTtyBRtkyfSnRrHNHtdWZvaq1xH5Z+QbfpQBKZGDfKGzVuGNtu4tzUFjJJn503L64rXikhY/OmKAKmyVzgtx7UvkhPuhyRV55I0+4vH0psN1Gr5wT9RQBQaac9jj6UJOOjcGtmW+tnj2rCM+uKrr5SjeUUigCgnDZyAPenNL8wwM1ZkNrJ/FinRpbAfKy596AGYDRgk7aIxIOFIIqQ/Zs4dx+dWo3tUj2hifcUAZ4hZpMNVk2YRcgKfqam3W6DIfJ96hM6kEAEigCu8jRHAUfhRFM5OcY+tTJEr5waaYwCVxn8aAJxeArtc8+1KxEigYB+hqsluivlzVoiED5RQBWltsdMio1VUPOfyqdp2B/d/rULyPI3+FAEycDKDP1oAeQ/PwKdEpZcZwakB42MpJoAb/q0IjGarKwMh8ziraIVP3T+ND2yN9/k0AZ00qiTCLx61HLGZBkGrUluFbjA+tVnkeLocigCKOFyeTgVYhjRJAXG4VAbkHrTUvwh2gZPvQB09tc2McfCc+4qZpmkGUUba5qK5JOGUU86o0J2gYoA6RLuURFVOD71mSXBEh818/SqK6tLIuMD60onRv4gWPrQA+5Rpl3xngepqGN5CMdPpUwTP3iAp9KuwW9u2BHuD+9AFNZJk6Ox+oq2iSzLuP6VLcL9mXDjdVVLgg5XcKALKS3kRAjDKPUVorq0kEf715GNJaBZowVxu96y9YlmifYuDQA681S6uuPMIjrNllgjXJkJeqYluSSoO2qxjlMnGSfegCw+oMARxiq4lEhyxxWhHZRvEDIvze1JJbxxDITNAFeOW0QfPyaikuVZsJgLU7eRIuxocH2qg9mPM+XcBQBdUoV5+Y1TmtoixJyp9Ku29r5WGzn61BeOrP1UUAZboUYjtTKuNLD5e08/SoEiD52nigCMAnoKm2vtAzipbWRYX2uoIq8ZLZuwzQBQWKYr3x7UsR2ttL8+9PuLt0+RF2j1qkPmbk/jQBptaoRuc5qjKkayfL096cZsJgOTxVfkmgCw12eAqiopJWlOWxSLGT1GKCpQ/MpxQAyin7cjK0zGKACiiigByglsDrQSwPJP502lBGOlAATmkp0eN4z0qWSJV+bfn2oAgop2QzDdwPau20K38Pm3BuNjSH+9QBw9TjYYiN3Ndpf2elO+23to8eoqO30GxxkrgmgDiKUnPbFdHqehqkv7o8VTXShGMsN1AGQGI4BoB+h+taz6ZuGVjx9Kq/YgH2uxFADbSYJMD5YNdEl0kkQGMVStNOto8OZCT6Gr5hiHKDH0oAVIlPKq3NWf7OlK70A+hqkb6WH5dhK+tM/tbYp/fMPagBt3cpEDHJFk1gzusj/d2irkt358pPX3NUncs+NooAI1CSAgE1oQyNuGWIFQpjZg4BqWKNBy5/WgC+JEGMsW9qtwDOCvy/QVSguIUIGOa6C3Np9nV2J3egoAoTybcfLmmi4RRnyhn6VauH3cpBketUXuc/IyAUATPJ58ZxtU+lZ7TFG2vDn3q5hNmdvPtTUCMTnk+9AEBUOoKBh7U5YpG+Xn8akMqqxGPypPtGRt2mgA+yBRkyD8Kbshb5GNORM5NNUKGOQKAKrWRMnyOMZqwInjAAIJ+tSGN25TAqRbYbSzsAfrQAiwTdfKUe5NJcRFFGWBPtTVkbdhmJWnYaQ4jiY/WgCBHZen8qkBI5dAwqXZJCfnWj5s7jgD0zQBE8sWwqke0+9Z/neTL6/Sr7xiQ8AD8aqzRxj5WXn2oAsC4g2g7sNS4hk5aRfwNUY4oHbBz+dSsLaNgAn45oAuoIEXoWHvUEj2hbIXn6VAzb12xv+FV/svlnc0hoAmeWNjgxnFVJgp+6Cv1qdCjtt3cU4wQnOXzQBRQhvl5FOSOJT87M1XY4bU9ODUMlkNxKzfhQBUnMSrhFOfWookmYjGcVK1uQ+JCaYHltmyOR70AX47XzE5VQanh0USHLzKg9jVGO8Zh935varsMczpu3HFAEWoaVFbW7ypc+YVxxj3rGrRvppMeWWG09RWdQAUUUUAFFFFABRV6fSr23sIb6a3KW05xG5YfN+HXtWl/whPiH/oH/wDkaP8A+KpOcVuwIvDd1ZWN+93eSbTFGfKXaTuY/Qen860bbxveG5jFxDbiAsN5RWyB7fNXOX1lcaddva3Uflzx43LkHGRkcj2NV6e+oHSx6zZadr15JDm50+7H7xQpB568HHqfzqeGTwtp0/22Ca4nkQ7kgKnAP4gdPc1yVFAFy7uZNU1N55CqNO/8RwFHQc+gFb9vf2w1Se0guUhjjs2tbadm2ru7tuHTJzzXKUUAaevyrNrM7pMsw2oDIpyGIRQefqKzKKKACttL+2HhKSxMn+kG43hNp+7x36ViUtAG9Z3tld6ENKvrhrbypPMilEZcd+CB9TUl3r0Karp8loGe2sVCKWGC46E/lXOUUAdWNS0qwnvtRtLp5rm6RgkJiK+WW5OT359K5qD+Koalh/ipx3E9iaiiitCAooooAKKKKAKlFFFZGgUUUUAFFFFABRRRQAUUUUAFFFFABRRRQAUUUUAFFFFABRRRQAUUUUAFFFFABRRRQAUUUUAFFFFABRRRQAUUUUAFFFFABRRRQAUUUUAFFFFABRRRQAUUUUAFFFFABRRRQAUUUUAFFFFABRRRQAUUUUAFFFFABRRRQAUUUUAFFFFABRRRQAUUUUAFFFFABRRRQAUUUUAFFFFABRRRQAUUUUAFFFFABRRRQAUUUUAFFFFABRRRQAUUUUAFWtPiE19HGzbQc8/gaq0+KRoZA69R0oA3ZrK5UYhlDCs25ikHEh5FXbS8wodyc0+ecXWF8kZ9c0AZludzhCygVsxWluMM8hb6Gqw0SQr5hKj2FNFrcIfkiYigCe+a0Ee1VZmrOjikYEjge9WX3L99AD70RCPHzt+AoArpPJbvjaPwqdp0lGDF8xpfJLsdiZFIbScHhCPc0AX7MRRpuKfNUpuME7UxVW0XZJiYk1ZllgVv3fPtQAiyeZ944FJt3HgcetJ50RHzIVNSRswHTK0AVpJXThOakWJ5I8lx9KnMkO37vzVC82xMouKAI2t0jXO47vpUYBYfeGfemyXsrcDa34VPDAzrvaM0AVzHuPLCpYVZehbFTraJnc3y+1WY3VV2KmfegCJYN67t2DT44vlOSae6MFzgColm2HDUAWI3Crt5FRMmXyW4qeNht37hj6VBIVLZRSaAJM8YXNDA7fuZ/ComJ25XINSQSSP8sjYFADfIjkU5kCH0FVgrwviNwfrV4Wabs+ZipfskbqQT+IoArQXbxnlAT7VMJnds7KrmHy5MK3FWhIqQ4H3qAIDMzScsRTLqaZE3AcetRGVfM5HNVLuVzxk4oAry3DyH3+tReY4GDmrAjgaPLHDe1V2XafkbI96AEAAGWOfaoym5/wB2MGpUZd3zjNXBZxypuRylAFVbW6A378fjUTF2fDnd9ank8yL5d7EUi7GGW+9QA2OIhh2q15IHJc1DGpDZOcVNJIWXEZoAsRDaM7s/WgXvlyfLIQapRzTq+1wMUT2jySBwDigDajnmlGWfd9TWhDdyRw7fKRqxbJltsfLu+prUmu2eD5I1X6UAOebuYyh9jUQMDtmZ8/rVIM0mfMf8KmtbiKOT/UeZ9TQAXs9mkeIoju9dtYhuHV/lwB711N2/2mDAgSMCuWvdikqi8+tAFj7YY49xlX6VBHqHnSY25qnHavJ98kLVyHTkjYMHJoAW73ovmL+VQR3lwRkkD8K0pYUMeTk+1Qpdw24x5Ck+9AFKa78xCC5z6CqKo0r4X9at3dyJmJWBAPaqas275evoKALL2ixryct7U1E8v1xV2CxnkTexIHuKZLtX5Oc+9AFaRExmpbSOFnqN2RF9abG6jkcUAX763hKA5wR6VUs4Fe4CZBB9aryyM5+/kUsKyI29Bn6UAdHcaFbpb+YChOM9awWTy5CFQVM2oXDrsY7R71XL4P8ArRQAoYLyT+FRz3BlwAMAVIBGe+TTlibqqqaAI4oppMdloaFd2KR5p1PPy/hUbTO3U0AWDDCB8xAqCRUB+Rs1GTnrSUAFOWN26LUtvGJGwa0DGipjNAGesA2/MeasxWaSEbnyKcVRuM1KhSJfvjNADzY24TGOaotZkN8rYqwJHZ+AT9KbIZx92BvqRQAlvPNbP98n2rVXV7liARgVmW9nNcNyrZrVtdCvJHC7Co9TQBaTfclS7jFaken20kP38tUX/CM3EMYP2lAKrtpl1bglJt1AElxMtopTywT2Nc5cRzz3G9Vxz2q/NHMzEOxNEcci/dFAEMVrJgb2rSjjhEeC/NZ4e5aXYExn1qa40y7jiErvx6CgBJpkTKD5qpG0WUkkAVNFG7Kd351WljcEjzKAKjyLBKUYce1QSMGbMWRViRDtPybveqyTbT92gBN7ng4zTVLCQbs08wOx3etKETIBc5oA2LGKPerOh21sGRHUJGuBWDHdGJNu7Jq3amS4PGaANmBWiO53+X0zTrgWs68pt96zzJLB8rYb60rXYaPDJQBHLsiB8tiahgk3vggmpVZXOBgUjIIxkDn2oAWeI7c79vtVRH2ScHNWki38sTUqLCr/ADqKAIB5znKr+VWobW5l+XZ+NXkaEp8mB7U37WsTcqV96AMyeGW3kKkGqMjsG61rXV4S2Qu4fSqihJeSoFABbXSquNvzetWkkdznzdtVfLXoCtH2fJ4zn60ATSxPM3zPx61G1qgODMaXMsfDcimN83IoAcTHGvy/N7mq7Okpxt5qOWX5sBKiaZv4UwaAHzxiFN2/n0qouJW+c5qwUnkXLjNQKuXw64oAk3op2iL8akGzZjrVWQ7XwHOKvWskIAVhye+aAI47aHO+XIFJNLCvELAfWrkklsBsfkVm3MUDNmHgUAIZUB+dSx9jT2lUR/u4jn1NV8FD8i5+tWFupwm0qg/CgCt9kmmG92q7FZp5PzHJHaoklui+GGF+lTN8wxvwaAIEleOTaLddvrV77SiqNp/Cq6R4+82R7GlYwxjOCfrQAXsglsJW2KDxz+IrErVuXR7KTbweOAfesqgAooooAK0NIurOzv1nvrX7VEqnEXYt2z7Vn0UNXVgO88W3jah4Q0u7dFRpZd21Oi8NxWH/AMJt4h/6CH/kGP8A+JqfVtVsrnwfpdjDNuuYGzIm1ht4PfGO9czWNOmuWzQFi+vbjUbt7q6k8yeTG5toGcDA4HsKrUUVsAUUUUAFFFFABRRRQAUUUUAFFFFABU0Peoamh701uJ7EtFFFaEBRRRQAUUUUAVKKKKyNAooooAKKKKACiiigAooooAKKKKACiiigAooooAKKKKACiiigAooooAKKKKACiiigAooooAKKKKACiiigAooooAKKKKACiiigAooooAKKKKACiiigAooooAKKKKACiiigAooooAKKKKACiiigAooooAKKKKACiiigAooooAKKKKACiiigAooooAKKKKACiiigAooooAKKKKACiiigAooooAKKKKACiiigAooooAKKK63wV8PdW8d/bv7LuLKL7H5fmfanZc792MbVb+6aAOSor1n/AIZ78Wf9BDRf+/0v/wAbo/4Z78Wf9BDRf+/0v/xugDyaivWf+Ge/Fn/QQ0X/AL/S/wDxuuT8a/D3VvAn2H+1Liyl+2eZ5f2V2bGzbnO5V/vCgDkqntITPcpGqFy2cKO/FQVasJGivY3T7wzj8jQBcnWaABPs7KPaoRMBwyODVma7kaT5zilM25fuqfegB0Uk6JkPlfQmrMF+6t3AqlvI5+XFWYHSc4Kn8KALVwRdqPmFUJITE2AhNaESLExx+tOaVJch8fhQBQWZ4gMDH1qw1w7Qk5U/Q1SnVDL8ucUCKQ9OBQAwuzv6VoW1uQmXYH6VEIAI+WwfWomdoT8shxQBfFvk9zTjH5ec/lmqkUxYcSEGpHDdd/NACfMXwEzVgW8zjawAX3pqXLouNoz602WV3H3+fagCxFaxQsD5QdqfNcsuAflHpVOBLgMMvxV4BB1BagBPtFv5fzD5vao1ER+bJxT5FiP3YyKQIpXaBg0ARSMshwGOKPJtinLkt6Yq1BaYPMyirPl20RycMaAM5EYLtReKspaySJ6fSrRmjyNsQ+tWg8Yh3YGaAMqKzYvhg2KsvpxQbkJPsTSDUCjngAVFdao8g2opHuKAEZAo+6Q1Is0w+UISPpUEBmkf5gwHrV7zfJwEbJ96AKzgDl0NMfyyvycGp598pGWqS3sTI2DImKAKUNgk7ZeTFPl0tm+SMhq04bDa5/eLSSBIDuEwLUAYc2jSQLl3x7VTa0RDnO6te/vvMjKu35VgMOS+SaAJQ1tG/TJFXhqdt5YVkH5VhtJubpimlQp+/QBqTX1s42rGfyqBTE3KxYqmWXOA+aa6S/8APTAoAvbJWXjJHpU0NpLL8v3Pc1RtzKjDE351fMlxxl+PagDa0/wxPOQ6Tx7vc1pzeFdTMfLxbfUGuaju54CGSWQfQ1eTXL5lx50mPc0AWz4cuEU75I+PemwWAgY+bKAPrVJ9TuZVIdjVbfJJwWJoA05JtOjl+fDe9SBILhf9HVif9kVji0LnJX8a2tOuBZLhADQBas/Dt5ctyxjU9zUl74FB5N3zVlb+Zl3CTaPSs26110yolYtQBQu/C09qvyTBx6VQNq9uuXABHrU9xrF1IMAtVM3k0p+dc0AQXN4WjK4waxnDF8vurZu7hSmFhy1VW+ePrtb0oAitRC7BMHNaK6fsdWFUrdUibLoSfarovEUfKrZ96ANPz2SEJise7RWYsQaWS9l68YqEXJmJBoAzHwZDj9aeGIGGAxS3Kqsny4qPgYODQA4RF2+UcUHdC3ytzStMSgC/LUNAGtBJFNb/AL3bmqE2wMQijFPSFTtJarotIGj+WQA0AUEiymfM2inxXAiblt1SNbbVI3giqzbFyvU0ASzXYk6CiIQyr0AaqmM0/wAtwu7acetAEr2pU/fBpQMLtIquCQc08ys55IFAD/MRfu8GpI2ll+XPFQFUx9+nrMEXC5oA0odHkmXdvxUg0OdG5bI9az49UuI+Fbir8HiSaIjfErUAatlpjow3ANWvJEBFtWL9Ko6d4usSw+0p5f0FdLb65pE65WRCKAMS2EUTZZMH6Vdm1ZFTanWtFtS0kDjZmsy8vdPZWZQlAFRruWY8ycelV5rxgCnmVGmq2AYqetVrsQynfCSKABXR5P3jHFK91FBJhADUNtZyXEgUvj61rJoEca75pgx9KAM9bia4bMaj8KfPqMoi8mUEVbS0ERbyW+lZ89vIZP3oz9KAIo5k6Z61BcwRlSy9aka2dm+Rar3Mcyr91s0AZkkkisVHFC25I3sDRumL4KVOpccEigCqJGBwkZqbyJpgCU2mpt5Q/LjNO8x3/i5+lACJaOmARk+orWtoPKh3+YwPpVSPzPLxnmpIYZX4ZjQAhvGeXb/OrK3Krw0e76CoDpb78hzn/dq9Bo85XcZsfUUASW8lpJ1Ug+4ouYVRd8IBFTxWfkHDOG/4DT2Reivj2IoAy4F8xsSZSrP2WKL5hLuNaKRbkxhfrTUjjik+YhvwoApBox15P0pkgeXkAYrbKQzAbVUmmypHBFjyQaAM2NPNi2lhVV08skBEPvVlZo1kPy49qesAmlB4GfWgCgIyw7Z+lIbdifl6/Wt+TTkWHcR+VZjQJG+Qx+lAFJwUYCTNRySxjohPvVib962BgfWoWfYNuVoArbAzZwMVO8KeXnGDVaRpWJ28D2FTxHMWJM/WgBMfLhTSJFF1kHNSJGisChz9aq3ckwkHlrn6UANuIAx+VQBTIrF5DiNefWnrPIw2yR4NV3e4t5N0bmgCw2nXkDZ2bvrULrOjZkj4qyt/dyIBIcfhSidl+8N9AElvdRBNothn1NVzF5lxuL7fakkkRjkIyn2ojJk4/nQBauFmaDYEXHqKy1heJju5+taiLN/CTir0SgjDlG+ooA55+eg/IVPBpL3K72uFRPQmtW7tkC7o4c/Sobbz5XESWx54oAhv9Ms7XSZpI5d0q7e/+0K5yu11nQr618P3F3LEEiXbnn1YCuKoAKKKKACiiigAooooAKKKKACiiigAooooAKKKKACiiigAooooAKmh71DU0PemtxPYlooorQgKKKKACiiigCpRRRWRoFFFFABRRRQAUUUUAFFFFABRRRQAUUUUAFFFFABRRRQAUUUUAFFFFABRRRQAUUUUAFFFFABRRRQAUUUUAFFFFABRRRQAUUUUAFFFFABRRRQAUUUUAFFFFABRRRQAUUUUAFFFFABRRRQAUUUUAFFFFABRRRQAUUUUAFFFFABRRRQAUUUUAFFFFABRRRQAUUUUAFFFFABRRRQAUUUUAFFFFABRRRQAUUUUAFFFFABXuX7O0hT/AIST3+y/+1a8Nr2r4APt/wCEi/7dv/atAHvPn+9Hn+9Z/m0ebQBoef714d+0TIX/AOEb9vtX/tKvYfNrxb4/vu/4R3/t5/8AaVAHitT2jolyjP8AdGc/lUFT2ePtSZXd14/CgC3LMsrYRBj2FXreBPJy4YH6U62VHOMKhq0bXHLSHHtQBkSWNxLJiFSQfWtOzsZ7Vf3i5PtTkVVf5JDmm3H2vI2y8UAOk3hstFmoXVm5AA9qjLz5wdxNPEkiD7hP1oAURMyfNgVEV2cBzUixSy/NnA9BTRDMrcAn3oAcoO3l8+xqQRjHzRqRSLHIBu3KT6Uxg8ud3H0oAlW3izlY2X6U5kx91WPvUEc8luPvBh6VZguRc5G3aaAK7rIGyeasQMJG2mNM02W2QKWaRs+lRQsj/Lt59aANLCJw20fjTHkVeIzn8arBZs4RMinbJFX5lx9KAGyzXBOM8Use/dz+tMJXuzZ9KdFLIzbQvHrQBcjG9sMu76VZ+xfLuVse1RR3ZhXCopNDXkzH5lAFAF61hG3944wKr308aZSHH5U3zty7S+yoPIjkb/WFqAKw/etjPPtVgW8kIDHkelSpYAvhHxUy2rwvlzuWgBm8OgGwqfWl8g7dzSrt96ivrldwVOKqvM4jOSCKALsl/axx7MZNVHurd1yodD6g1mq+6TnpVnYmPvUATRTD+GV8/WknBSMu/Iquu0P3pJ8yL1KrQBWe8jxzHmqEty7v+6ixVmQDoMH3qFd8Z+Qj6UARLa3Ep3NhR71KLVVGGkBqUSu5w5AFSSKm35OaAIY7AK25WBqw7QRrh+WpI1Vh97BpjCBX+YsTQAxJQ7YRP0q7EsrYBUgVX+1hR8gWmx3E0snD7R9aANdYl28jJpcg/KEI+lVkcY27yzVq2UERHL/N6GgCoLd26ZzTCssHVc10SaZCy73Y/wDAaBZ6fuw4kP1oA5Vr24U8KwH0qeC4Zx9w5rs47HThCdse761iXdm0Upe3j2rQBWt0mfg7gPei5soQpO7D1Zgl3cN96oLhvLfLLmgDIeCRCWZjtppmjPygir1zOJk2/drPFlls4c/hQBfs4IT8zGtEWWnsu7YCazrS3m3hVXI96144VtxumKr7A0AQCztWbO3PtiqWpabE0ZOwIPWpr3UIw+IvlHrWHqOpSzp5SMWoAzZodr7Y5SR71B5skLFQ2aeLO4I3EEfWopIpE+8p+tADGYsxJ604Stt29RTKcWJAHpQA2ilKkAH1oHXmgC3BGs0B3cYqu8ZRuOR61cSW3aLH3cdqgadRkIn4mgCvyPWkqZWUqS1Rs240AIrbWzU8t27psHC1GIZG6KaR4mTqOKAGU9Y2f7oplXoQCoGMCgCskR3fMOKJUAGVFTyusLbVXd71AZQf4aAGohkbAqVrSUdMGoNx3ZHH0qwLt9u1qAIpImjA3UwEg5BI+lSBTM+FDGtGLSHZAx6+9AGYPMJ43mpB9oxgl8e9aDwXlqM+WrL7VTkujIfn+U0AR+VIrAjmtqwjnkT95JtHpWR9oQLj5qmiuGjTekmPY0Aa80wt3++frVGbW7lH+STI96oveNM/7zkUTgNGNgFAGrbeILgfejB9wKnbVZZjk8CsGESqeCAPeluHYKB5maAN+HUUVsF1JqwtwJWzwRXHVZhvZYRhTkUAdDP5LvgKAaZ9it2/jAb61z5upi+7ea17X94FznP1oAtjw1PcHfE64+tXoPDdzbrlzGfxpn2mW3i2o+DUR1G6mOxmOPagDUttGjkb9453e1bEdhDFGFTaSPWuXWeW2O8ykfWojrMhnBEhI9qAO0BijwJEQ/hRJbwyruRyPasAa4pjUGEk+uaUavMBmKN/pQBpfYJN2Yzn61FcWTsvzIoPqKij8R3Cph7XJ9ahfWLifhotoNAD43gt/lkmyfQGoZbqLf8AIufrUcsIZd4j3Gqa71fG0igDSSZ1+ZQp9hVe8kuphwrrTYre6d8o2361d8ySFNk7An2oA5uWSWN8EMWp0d7OGHykVpOoaQkAH61A6uW+5ke1AF+DWJTEEd1/KrdtaJfMN1woz6cVlRMiHmMCrEgBXfG2D7GgDYn8MWoTebnn/ermLmz8q52IwZQetaFrfSBtjfMPep5ZUz8tuC3rQBSS3Bh6ioGs3IJxkfWrgRmz0WmBPK5Zs/SgCikWxsMnFWFt4vvLwfSpoZl87p+dbaaUtzHvDBaAMT7CZVznH1qJdNZ3wGrUu9NeMYSVc/WqEcs0DbZCdtADn07bgMQRT2WK0UZiRvwpJr9Cu2OFmb3qmVu5jnyXIoAsSj7QuURUX3FVo7VQ2SAfwp4tLtl/u+xoit7hG28MaAGSzoikKOfSqELyyT/P8i1fmt5RIN6L+FaENsjQj5FzQBLp9nC4DNIX/wCBV0lnaWwKltoUetcXd3KWL/8AxNU314u2wOUWgDtvHM9t/wAIheRQyZP7vjdn+Na8erc1PUmltWhDllfGfzzWHQAUUUUAFFFFABRS1pXWg6lZWzXFxb7Ikxubepxk47GhtLcDMooooAKKKKACiiigAooooAKKKKACiiigAqaHvUNTQ96a3E9iWiiitCAooooAKKKKAKlFFFZGgUUUUAFFFFABRRRQAUUUUAFFFFABRRRQAUUUUAFFFFABRRRQAUUUUAFFFFABRRRQAUUUUAFFFFABRRRQAUUUUAFFFFABRRRQAUUUUAFFFFABRRRQAUUUUAFFFFABRRRQAUUUUAFFFFABRRRQAUUUUAFFFFABRRRQAUUUUAFFFFABRRRQAUUUUAFFFFABRRRQAUUUUAFFFFABRRRQAUUUUAFFFFABRRRQAUUUUAFex/Ah9n9v+/2f/wBq145XrnwQfb/bv/bv/wC1KAPavP8Aejz/AHqh5tHm0AX/AD/evHPju+/+wPb7R/7Sr1Tza8k+N77v7C/7eP8A2nQB5HVrTlZr6NVGSc/yNVasWUogu0kbOBnp9KANkaZcSv8AJIFNWH0+9gjy8gZfrVD7TNK/7kMvuTUzWt9IuWuPl9N1ACreCBvmVWNWjq2R/wAe6496zJIkThn+b2FRklfQigDTk1JQAQgH0pUu4JsZBzWaAmM461bjeOOP5cGgDZhiieLIIBqIw3BYpFtYGqUT5XJlA9qSOW4E37uXigC6dKvPvGEn6Gqz20wOPKK1dN9eKgHng/hSfabgrnK596AMx4QG5Qk1ZtbKUgsiFfercVzID86AirC3Z5wpAoAo+Sy58zn61G0AT5xj8KsvJ5kvzkYqOYJJ8q8UANSZTgZIqU3LIPkw31qoInB+8KUxyryTxQBKZHJy8aflR5zL0QD8Kri7bdtP8quLE8yblUEe9AD4vJK73fB9KcJLd3wWqutuWf5sAelXUmhtlwseT60ANlt/MGY0/GqK+YkmMgVqC+YKSQAvoKqFjMx8uHJPc0AOFztGH59xUU07hco5wexpklpfg/MoK/7NNeG5C4MLfWgCANuf95St8pyOV96uW2lzXHLyBB6GnXFnHbqFaQNQBkyEu2FUflTsvEvzIfrWmstnDCT5Z3+tVGufNzjB9jQBVV8NliQKllEcq4WQ1Ve5QORL+QokmjMeY05oADCyd1NM+yvnd8tRL5kg9B71HJdiL5DyfUUAW/sMrDds/WoxbzBtmCKhhvpc4EvHpStO7PkO2fegCdrSSLk8/jSx2rPng0yB5WuBvf5a6GO6jjjxtBNAHNyW8itjZke1T2mkSzyZG9R9K6FL7A/1I+tbmla1CPlkgU0Ac/FoD+X8gJb1oj0C7EgJSU/QV28mrafsyIirewqzZ6xZLHu28+9AHP2Wj3zKEjjnHuRW1D4UuNu+ZifY1oDxBAynYQp+tVn8QuVKKdxoAgfQvL4VWU+xrNuLWSElfLY1cmvr3aXViR6VWh1CSVtrqS9AGXJAytnYoNC2Qdsth/pW+YIpFzOQD6CqsiEHFrCT70AYVxBZwy4dMNVmFIimYtpHpUtxp/ntumOG9MUsFvFZ8kK1ACBk5GzDVj30Ezy/O3yVszSBxuRMVmX0m5OpU0AQRW9si/OAx96pT/ZLeQsyBPwpyrIrbs5qtqcbTw/dyfagCpeaikvywjI9cVSBzku34GovKMbDAYfWlaISfx8+1ADJbhDlUQY9aq1PNbmLnORUFAFiJVeIg9ajMW1sFqjqe3Me7MpoARYsMD1HtTykbN90ipTcoDheB61IhRx8z9aAGNCgjyuKhCxA+9S3ELBPkfI9KpUAWZLs7dqfnUXnvj1qKigB5kJ7CpEunRccGoKKAFZixyaSiigAooooAcrshypIPtVxNTnChWYnHeoorG4mGVT86ni0m4Z8OmB60AWre/kb1Ze+a17WLSpF3zxKG96p2mlLbt+8ckelX5rONx8g+WgCrPpVneT7bVM/7opJPBt4F3IrBfQ1r6ffW2nHGRmtOfxLC0PyPmgDg5tBuIWwwYfUUkekSjpJ+Fdeur29xkPgn3qjcz2m7jAb2oA5ttKut/AyKJNIuc5210EZDMMSCrjW7snEq0AcY9m0Q+ZD9ag2qVOBg1t6iHichuRVRDEyYxzQBl9DVy0vPJkBbhakkgj25A5qFrUjGBmgDoLaa2v3AEhBret9JjADJyRXEwWuT8jsje1a1ndXlm20SM49zQB1F3DbfZSJYQSB6VzRtrbzSVXaPQ1pC9uJkwVbnvTGtQ/32YZoAYnlbMKFzUyJOqZVsD3qaPR9q7w+5auxwwrFt+bNAGYl3MjYZQRTZLqZ3AUAVLdaXOzbkc7feqq2VwH2g7qANO23FP3rD8KbLDEjbkbLelVzpd00efmHtVExTROQQy470AWpBdF/lBH0q5HpN5JF5jN+dZqynIDFia1YLgpGB5px6ZoApvZndhzz7U9LfYp2ZJ9xST+Y8n7px9BUghuETcWK/UUAUZIW8z95waeokVfliyPWnMGaX533e9WwTs2+YAPcUAY0zOGyHwfQVdsZ2cYkGPep/Ltw3zhXrTsdMs5znIB9KAM2SDz2+Q8U6Ox3ttTr710a6NFH/wAtUC+gqX7HBGvyIc/3qAMKPSJf+Wce9vpRJBqEB28qK6uJTDGCGApCpb5niyPVjQBxcltdO26Vmx9KcIU2/cJb3rrk+zyvslKAe1NlsYgcw7SPegDklhkVtxCgelSvJMUwny1ryvArlJGVD61nXEkEbfJLvzQBQF2YyfNQk+tQveBydmFqzMykcbdxoi8P3Nyvm520AZEt5hvnZqWJ7uc4hSRh7CtyDR0Rv3x3MK0bKYWU2F2Y9CKAOdh8NX96wZ4ZAPcVojwZAigzCQGupn17ZF8gQN7VkXniK88lt6Lg9KAOd8Q+H7Gx0C5uIQfNTbjPuwFcHXTazd3txaT+ZNmJsfLn/aFczQAUUUUAFFFFAF/R7yCw1e1urm1iureNwZIZV3K69CMZHbpz1r6Ubwv4BTQf7aOi2H2HyhN5gUEbT75x+tfLtext4Y8UJ8GNr30qjzBP9lMWG8opgJu+97Yx7fd5rxc3o87pP2rhrbdq9yonlWsXkF/q91dW1rFa28jny4Yl2qi9AMZPbrz1qhRRXtJWViQooooAKKKKACiiigAooooAKKKKACpoe9Q1ND3prcT2JaKKK0ICiiigAooooAqUUUVkaBRRRQAUUUUAFFFFABRRRQAUUUUAFFFFABRRRQAUUUUAFFFFABRRRQAUUUUAFFFFABRRRQAUUUUAFFFFABRRRQAUUUUAFFFFABRRRQAUUUUAFFFFABRRRQAUUUUAFFFFABRRRQAUUUUAFFFFABRRRQAUUUUAFFFFABRRRQAUUUUAFFFFABRRRQAUUUUAFFFFABRRRQAUUUUAFFFFABRRRQAUUUUAFFFFABRRRQAV6t8GH2f23/2w/wDaleU16f8ACB9n9s/9sP8A2pQB6551HnVS873o873oAu+dXlXxnff/AGJ/23/9p16R53vXmHxfff8A2N/23/8AadAHmFPiBaQAdaZUtucTKfr/ACoA07Z2jXEgOK0IfsxXJnYe2axw7yZAPFTIWUCgC89kkxJjdnqlNavC2TG9asGo+XCMIePan29/bXNxiXj60AZFthm+dNo96sgRFsLjNa11b2j/AHNrfSmW1tYx/wCuX8xQBjy2LO+5Cx+hq7bDywEdQpq8bOJ3zC4C1BcWYZxmUCgBZUEa7t6k1UaZs5YgCrogjjXHyyH61DJHbvw67foaAGLO0i4R/wAqBfTQfL1+tNFogOY5uKjlMKttdiTQBJ9peRssmKjedlbINPDRRR7uaqofNm3HO2gCRJWd8vKRV5Bu58zcKptIW+REzWnZaVdSxb9pA+lAEDooYHbVmOWMKE+575rSi0bcuCBu9Wp82hJbwmTcrN6UAVILKRjvT94KWeyZ2wUKmpLKea2b/VHHtViS9kMocJ+dADrPRbqROIwV9SKc9hcwBlOxfwp663OvHAH1qhqGrfaAwaUg+lAFSa7azkO+TcKrnXDI+FwKrkJMxy+PrUEsG3/V8+4oAvtdyyt6e4qtdRzgbnclaLWVl+8efcVfWaV/l2BxQBhtexqu3JY+lEV5HuwYse9akmlQyNuZQjHsKqy6cYDuGGFAFaWCN/3gAAqIzD7qKKv4Eke3ZimR2zYK+UT70AZ0u+UbQCvvT4NH8whpJPyq6sTq2CjYqYKyMCgoAiTR7SNsuzD6VObGzQgkZ/GnT72QE8e1QZxjk0ASyQQhf3cQNQx28sj/AHto9KerndwahnlKtkHJoAuSxusf36ht7t7d8hx+NUXuZCcHcBVqG1glTc8oX60Aa0ep2867ZHw3saliaNjhZvl+tM0vw/p1y4LXNddbeE9G8oE3AH40AcwIreN/nlY/Rqllk8lQ9tI3061tXug6VbDcJ8qPes6e9062tz5IDGgCO2u9RuBjdtT3FbVpaKUyHy/c1zVpqMM037w7FrZbVrOJQkb/AJUAacdrGZP30ucUpuY7eTbB096hgkge33o+W9MVm3NxdRkt9mJHqaAOohurWRP3sKlqil0/Tp8sVC/jXFmbUbtsRuE9hTJpNUtBh5Nw+tAGveyWtjcbEwwqtO0N7Hxb7vcVlIS0gknYde9dJZ6xZQW23YhNAHKyQskpRcgehp8ls6Qltnan63qsMkpaCPDetYrXt3cDY7kLQBXl+eYg4qJ8RNnbxRNbNnMZ3GoJJHiXaVJNAFe5nMr8Hiq9SmKRiWK4pBESucj6UAR0UvbGOaMH0oAOTxmpxbu0e4ZGKdb2kzsriJinrW9FCpi+fAFAHNFnAwSRTK2LkAuURQVqjPbiPnpQBVoqwVVk+VTmoCMGgBKKWn+Z8uCKAI6KKKAFAyaMc0qruYDpQ6lGx196ALkMt1AoKtkelWrfVXMgDnBqpbTODtZcj1ptzLh/lUY9aAN9tZSFPnUGqTavNO5EXA+lYjOz9TV61sbh1DxnbnvQBfS9hi/4+U3E0rXds/8AqoaVbKONc3MysaqXPkDiDOfagCyJ8j7uyovs4lfPmkms9lmfpu/GrsEbpHlvzoAfLmDG0nNXLa9cRZZhUUccboS3JpI4Uyev40ARTz/aJPm6U5beJV3q2TT3s+ciTFUpw8DdSV9qALscfmHLjipURC204FZ4uXVfl3YqWK5VnGTj60ATyl4nxGmfetCztbuZQwVT9arm4wARtIqwmrfZlG0MT6UAX47S5Dje4FaBtt8YypZvUVRtddicgTWxA/vVr295FPgRTxqPQ0AVoC0Lbd5HsRVmRl25KKPeo761DHf9qVTVRbtgPJCrKemQaALULBsln4HarVhLaNd/vU4z2rPWzv8AaWSIAHtmoiLm1BZ4zn2oA7qS90uGL5UB+tVI7vw9cMftAiB+tcOZ7ufJKuVqp9nlZ8lSBQB3M9n4dlmzGoI9jRdeHdPnh/0VCvvurjklu7f7v3ferserag6YEpAHagC1/wAI/cWcheCTcw7Hmh5r8oUlgjI+lSQa5eRRkeXu981XbVpGkzJDkntmgCFLOacnahSmSaReqwO8FavDXDEQGhCitOK4trqDeJVUn3oA594ja4LIpNaOnXFpK37xGVvapPsdm026W5DexrbtbSOaPbEkez1zQBXW3t5ZAIZGBPrWhNp08NvuMwIx0qjd6c1tJvR9x9BUEkkkibZZnH+zigCVrqdFIVEOPWsybUbp32SHCegq0sKxru8w7feqreTNJhZdtAF0JbS2wO8q9Z8ks0bbTO22nJbW3mYe5NTfYoWkG12dfegDOuLV5fnOSKpzWW5cozBh2rp55bCziHmSBFqEeINHiT5WDn2SgDkVd4ZMSLz71v2+qusAAA2/Wqmo6hYXrfurVt/rjFZhhmRDgYH1oA3H1B5gVRUX3quBIW+RtzVz0clxHNgkEVbN40BDI+DQBqTR3EX7yRcj2rMvr2O6XyyxX6VHPrF1KNqyjFUfIknfc+T9KAK2oW8UVjIyu7NxjJ96wq39Ttp47B3KEIMcn61gUAFFFFABRRRQBf0eaxt9Wtp9Silms43DyRx43OBzj5uOTjPtXtn/AAvfQ/K8n+wrvytuzZuTbt9MeleCUtcWLy+hi2nWV7batDTaL2sTWNxq1zNpsUsVnI5eOOTbuQHnHy8cHOPaqFLSV2pWVhBRRRQAUUUUAFFFFABRRRQAUUUUAFTQ96hqaHvTW4nsS0UUVoQFFFFABRRRQBUooorI0CiiigAooooAKKKKACiiigAooooAKKKKACiiigAooooAKKKKACiiigAooooAKKKKACiiigAooooAKKKKACiiigAooooAKKKKACiiigAooooAKKKKACiiigAooooAKKKKACiiigAooooAKKKKACiiigAooooAKKKKACiiigAooooAKKKKACiiigAooooAKKKKACiiigAooooAKKKKACiiigAooooAKKKKACiiigAr0n4Tvt/tf38n/wBnrzavQvhe23+1f+2P/s9AHqHm0ebVLzKPMoAu+bXm3xYfd/ZHt53/ALJXeeZXnnxQbd/ZX/bb/wBkoA89qSGPzZQm7bnvUdS24zMo6UATvaLEu7zwT7Vcsb2MLseEk/3sVGqFRw35ihlmVciRRQBqugMe5eAaqJGFfJQmq6faty7mJT61o+WojGxiPxoAjV2UkrlacjTOfmcfjUkcIkXG85prWcKfeO40AMFxJHJ6/SrLzhofu5amLFtHyoB7ml89N23vQBUNy0eSVpFcXHfZTp/KDbs5PpUKWlzcN+5BAoASVHiOVcsPamRxveOERTmtq10W5aPEla9loa2WJGbOfagDJg8OlYg8zufarln4dE8mEZ8egroo/IjX95Jx6Vcs3ty/+jyfNQBDpfh2G1BMkIY+4p016bSXy0i49AKmuJtURj5Z3CsiWW6ebLxnfQA6a+d2JMWBVOW6SRv9aT7VrwWs88R8wCqh0aRJDIEB+goApveZQLFESRVeS3uL45H7sCtIpPu2+WB9ae0MoUZi/I0AZcekP/ExaopbQxyYMYI9q1/KkiTd5m32qotw8c27bmgCnLbwCPOzB+lJavArgOgx71sTX3nwhDD+lSWOiC/HzJ5Y9aAHLDpbW+fLQn2rLOntJMTCrLHWheaP9jk2Ry1LGzRQhV+ZvagCgdNHRkfd61FJYoi/MjH3railYr+9YrQbtIwRs3CgDmYrJ3kOxN31qaaxuIo9/A9hWxGUlZmyI6UlQCjfMvrQBhxGEph0JelWyRgW6CrctsFYvG4A9Kg6oVeTAoAzrm2hU8Sn86qyFIgMHIq49ojNxMpH1qKWG2K4zlqAKrYnj2w4De1Eem3SLl493vUkVs3mfu/5VswpeMgQ4xQBgtp8+dzR/hUUlpI5wEINdQ1lMowADmpl0+JUBlBzQBysdve2eGR3C1rWmq3UoELN7bjWo9tGwCruxTkgit/m2rn6UATfY/MhHmz5zWfPo8B4WbPtWsJkkj5SqjSwRtmTj8KAKtv4XJ+dZRj0NWn0KOBNzMCRUM2t28C4jDvWNd6vcTg7I8J9aAOvg1qKws/LEERx3NYl94paYMPlC+grmEWe6k2plT71r2fhtpFzNL+VAFL+3pVcmIYOafPq1zMoZwTW/b6HbwcBQ31qx/Y9rO21vk+lAHGT37zx7URt1UFafdgl816R/wAI1YKMmRgKeNF0YL/tDvQBw9pp9zcplwQPU1KbZITtkOa3dUFvbQssM2SOgzXMeW0rFpZCB7mgCaVoEU+UMmsyV/ny3NWDdWttkK24+1ZtzcmWXIBAoAubkMZqi0L8soIFTQnOO1TzTiOL1NAGWPlbkVchu4UYbowfwpgut/BSopsM3yigDpLfU7Ux4BA9qhl1G2XI3CueUZ7gU0jB9aALk17mXMY496jluGlXnikdY1iDL1NQFi3WgCVZyoxtFRE5OaSlALGgBKnt1jdtrdahIxxSUAWriCOL7pzUQ3D5vlFIkrDg8j3pyoJOQKAHSLJsD9vamxsAMnrSsZSNmMCgWkzD5UJoAI5Gd+TilaLD8nIoNlP/AHKfFaBhh9ytQBftHsETDRjd6mkmvo4siNiB7VnSW4jbBY4+lL5cKqfmyaANOynglb98u/61dIs9/wAqqKyNPUiThcrWsywj7qDdQAslvG5BU4qrPFcqwxjZV1GGPnXAp8kkXl4ClqAIoijRhQMHvUc42DC5JpiiRTkJgU9GkLc5IoAqSF1GWJqPzDKdrcD1q3eBwv7sZrOVJd279KAJ5EWMYU5qnPEdwKCr8ak8/pTjblmAQUAQ2wlWP5xx61Oqu7fK351fitGji+bIpEjfdjy2b6CgCWCdI12TfNWraadbX2Ghl2v6Csl9NvXXets2PeoLe6urGbDRuPpQB1d3oN39nxHPv46Vgf2beQS8q6nPar8GsksCwkFXjr1nwrhmP0oAzP7RubJdpdz9TUsWoSXX+t+761tImm6lHn7h96h/s+0V9nmZX60AV0uoI1Kqc1D5u9jggVox+HYp5MqxC/WoNTsbSxj2Ly/rQAyCBJWxu3GkuES24x+VZauYuUkwfanI7TN88+frQATSyLko+BTLSVpJ18w5XuaW5iugPkG5fUVSErRnlXz9KAOkuobF4BtmBascxGF/lf5altpBMuPKNDW+yTJGB70AL9qgXAcE++amju5IiHguHA/u5qGS2RsMxDD2piAh8RHA96AOhtfFD2ygSwl/c0XXiAX44iEfuKyPL3L8zKT71XmhmiBaMqR6CgDUXUMnYWBHvVmN7b72xc/WuTET3MoVnCe2a0k0gRYcS4+poAvXt3FEwZCh9qqz67KYdsahPcGhYYGOx5lJqOfTIgvyuCTQBlvL9pYmedj+NOgvbazbAVZPrSzaLeEbkjBX1rOnXyvklhJYe1AF2S7LzeZGcewp5u3Y/NurIEmwZRSPalivJd/+sH0oA1nk8xfeoPLdv4fxNIHkfBK5+lPeQKvzKwFAFWRZI5R0/AVZ+0XOBgDHqKQXVt2XJ+lWYoDcjdHKq+2aAIdUdn0KcvLk/L8v/AhXJV1urWskWjXLO6Njb0P+0K5KgAooooAKKKKAFpKK07qz02K2d7fVvPlGNsf2dlzz6mhuwGZRRRQAUUUUAFFFFABRRRQAUUUUAFFFFABU0Peoamh701uJ7EtFFFaEBRRRQAUUUUAVKKKKyNAooooAKKKKACiiigAooooAKKKKACiiigAooooAKKKKACiiigAooooAKKKKACiiigAooooAKKKKACiiigAooooAKKKKACiiigAooooAKKKKACiiigAooooAKKKKACiiigAooooAKKKKACiiigAooooAKKKKACiiigAooooAKKKKACiiigAooooAKKKKACiiigAooooAKKKKACiiigAooooAKKKKACiiigAooooAK7z4bNt/tP8A7Zf+z1wddv8AD1tv9o+/lf8As9AHoXmUeZVLzPejzPegC75lcF8SW3f2Z/21/wDZK7DzPeuK+ITbv7O9vN/9koA4ip7SVYblJGUsBngfSoKmtSBcIT05/lQBo/2jAwOYzVCQmaXKZxViRPM+6ygUkME5f90STQBObloolR1wPWrEEx25UbxQNNu7iRROnHtW/DpKRRqqxDmgDCMjyH93GwqxGJCmcEGuqsdCiUbyBz2om02GOTIANAHMeXKy/MWxSR6a8rjY+PrXYRW1s6bTjPpSxx28L4CBqAOfg0aOFg8rhyfat/TvDn2j545dinsBV42cU8OVTb+FV4pLq2bbE+AO1AFp9N+xcCUt9ailvmZDF5aHHeh57mUfvIXY+wzUYs2lbJzH9eKAEsrS3u7jE7gDPSuj/s/TNPiDo6qcetcxNB5LAIMt6g0+SGaWH94+PrQB0SS2hbd9pUCoZpLdJN6SxMK5N7Hd/G350zykQYLMPfNAHb211YFdzMN3emy6vbo2yGIN9K521tIZowBdAH03VpWuniCQMkyN7ZoAnNzY3DfvbdlY9xTbqzjS2LwZJ9DV2ZSI93koW9qwb7VHtm2SxlRQBmPNN5hSRtoz3FSCwju1/dOS/tQ8iXS5C5zUSiWzbMJKtQBfs9Ku7N98ih09Caty6s6sI4lWOs8X95Iu2RifpVvT9Piu5MzvtoAoajPMTuJLH1FR2N/Kh5GR7irWsWUdqT5dypA7E1lpI2z5aAL0upQvJ86H8Kn/ALQi8rakOR6mqlrFE3zPJz6VNJFb4yZQB6ZoAjN9bIfufNUc2qptwOKrTvDtYIoHoazGI53HJ96ALUl1czn5MbfWo1ikKkudx9KgQsrfKT9K04khMeTuBoAzFgaSYDZjmtldPzGvyAVJb+QnIBP1pLnVkWNl3AGgCWNoLVfLIUt9KA7kllXiuTur2V5dwkJ5q7Z6lOFAU0AbLi5kyVYrVcz3YbY/zVPbagHG1ipb0qRo5WbcqqB9aAITNIpBPFVrnUtrdjVp4kPMhzVS5s7SRd33TQBCdUBjOx2DVTW6lclmcEe9MeJI2wjbhU8UUGPmHzUAQz3asuAnNMt5OcbMn0qUjDEJHuHsKntdPaWUMSUH5UAWIIymHaLbWnbu+f3b5pv2e2gj+eZn9s0z7ZCn+qGDQBrhYxHulcK1ZNxdwwOWSRn+lRyPJdocyLgVzt/ctCxjU0AaU+uyFvkkP0NQG6vLnlZQv0FZKNvU8gH3p8N1LCSCcj2oAsSJKH/endTJ7U3Ee0HAqvPelzzkGo1nmYfu2Y0ARTWMdsRl+ageJC33qklhmmbLkmq0sBUcA0ATebHEuAcmqruztk8CrFpbpI43tj2q7JpySYVWC+9AGQWHYUm44rUXRiWwZ0xU/wDYC4/4+BigDDordXR0j53hxT10626lc0AYS/MQueKmVFibP361Xs4T0RQKptHDC56ZoAhkYMNpTaKZ9nUc7jj2qUzrK2GwBUkUQD5XkUARQ26mQEg7ferslrbbQ23NVrhnZsJxRHM8XEnzCgB5hiYfIlSKEjX7vNON0pT5Bj8KLe9jZ9jKDQBCQjnd0IqSO/CHYRgVeWG2lfOMVdXS7WdfuigDL+2qOVwael1BJ99MGkvtLCcQp+VRW1jcZw6Nj1oAsNJDINuwH61JBoKXR3AbaWOxxIMSY+ta0EDRgbJOfXNAFCXRpLVfkcY+lJFbEDLHJq/OkzH7+6ovKkRcuDigCv5BlyN1Og0xi3LULIgY4bB96kjvjG33waAG3Fq8XyvjFQGLZHkMM1Yur9Zhy3IrHlkkkf8AiC0ATYYAljmqiyHzvmX5atdUA3cUiw4OUPPoaALa2qTIGAxTnRLRge9Pt5HYbWAGKS5j8zgkUAbNhBJfR7gRj6VLcWk9scrjj2qhpd99jO0HI9jWvJqi3C42EmgCGK8v2XYAmPpVSWSTzT50WT9KmFyITuCkH3qZdSjI/fR7vwoAy5izJlI8D6VmGNPNy77TXUG6s5E2+Xtz6jFQLpthcE7sfgaAKlnerAAvEgqydQTzQTHx6ChdDhTLRzlfYVctNPTYSy7yO9AE8V3NIgCP5amo5rV2cM/7z61HIJFkwiHjtV2GK5uI9p+X6CgCncWUbxcxAfSs/fbWin90Wb3rbGk6mWxFHJIv5U2TRdR/5a2JHvigDn/t17McQxoq+4prSzjieNT7gV09t4feVvniK/Tikn8NGNi2SV96AOaTDH90xQ0rx3DEZDvXY2WmWKRnzIAzDuBTzdW1sxVEjXHYigDiJ28tcfMje9RWzlJN8wLrXQate28rYa0Rj/eFY80SyRjau0UAE2qLjYkGB61Vzct80fAPrWjaw2tvHulO8+lJPdLOvlwQED1oAoQWUzyh3OK0ZSjxiPeaiRXRDlGU+4qtJu+9s/GgCVLPB+/SNHJbyb13NioRJIynbx+NV4rm4S6CSudme9AGv/aF5PH5aAIOmaqi2uQ3zlDnuRVuWW0VQVlYHHaqEt2jfddm+tADzpsPLOQT7Vj3mlskhkSPj1FW3eVun5ikkGpLASuJE9KAKdv5v8TYUVYldCm3zNv1qpBLcITujA9qbPIGP7xNo9aAJ4IEL8yZB71sW2mpIAInYn61zXmwqwCyitCzuJ7eQOjsy+xoAu6/pMtrpE0zN8q7cjP+0K4yuy1vXku9EntTBIrtt+Y+zA/0rjaACiiigAooooAKKKKACiiigAooooAKKKKACiiigAooooAKKKKACpoe9Q1ND3prcT2JaKKK0ICiiigAooooAqUUUVkaBRRRQAUUUUAFFFFABRRRQAUUUUAFFFFABRRRQAUUUUAFFFFABRRRQAUUUUAFFFFABRRRQAUUUUAFFFFABRRRQAUUUUAFFFFABRRRQAUUUUAFFFFABRRRQAUUUUAFFFFABRRRQAUUUUAFFFFABRRRQAUUUUAFFFFABRRRQAUUUUAFFFFABRRRQAUUUUAFFFFABRRRQAUUUUAFFFFABRRRQAUUUUAFFFFABRRRQAV2PgNsf2h/2z/9mrjq6zwUxX7d/wBs/wD2agDtt4o3iqvme9Hme9AFreK47x42f7P/AO2n/stdP5nvXJ+NWLfYf+2n/stAHJ1a0+Fri+jiXq2cfkaq1p6ApfW7dR33f+gmgDWg0OMNunkIrftNPtFjUR7frTPLQqVYmmJBJCwddxXNAG6ukIyKwFVLjyreQI5IqxHfN5IHmYx2qnLIJ5wZFytAGlazQiPKEkfWkmWGZScYPrmnwyWccGAgBquUtpslpMD03UAWLbTEK+YknPoTUjWyo2MYPrVNNg+SNyo9Q1RzvdQ/MHaRfzoA3I42SLrmqYmj3HKc1DY6uHQwuCD71N9mZn3jGKAL1lfxfcI5p088e/5kDVneRKH3JzVeZ7svxnAoA1DAJDvChB71A8avJy4xVKC/lEgSbOytdY7a4A8lG3e1ADVt7Zl2su76VnXdhCr/ALsEexrfi0lQu4s4PpSrp0Jk/ffd96AOSMSh9qId3tWra6ffqgfynC+prVuzZ6ewaMRmrkPihTBt8kcD0oAz4C8OWkY/Q1haqj38uUXpVrUtYE0xBBFR291GvzA7qAM0K9svK4NNM7scuQa0Z2+0sP3TCrC6T50PyJ81AGYLpNv3PypI7plk4LAUXNjdW74aEgetMdfIiDMOfegCS78qRMtlmqsifu+FIqWKXzuFhz71fWzGzLtt9qAMcrIikiqwucHbImfet9hAqFS6/nVT7PFuJBQr70AY1yXA3RNx6VZsUEkZMigtVucQgYPl/hVGS/htm2qmTQBNlEk5Tj6UyW8gQ8HJ9KoS3VzM2Qp21TlifzNxDCgC3c3r5+UED2qhNclhjbU7B8cLkVGYC3L8CgCuBGvzNn6VZgvIfuAbaZ9lDcjIqVbWBBlxz6mgCwpMbbhzVk3mQAXNUzjb8j8Ui7GHzcmgC9LdbYfl5qibllTJyfagyCPhFzQ1whT5kBPpigCOORZG+XINXMIiZZgWqpC3zgbCoNW5bFSocNQALOIRvxUkeoxvIARgVAQqx7TzWbK4jl5Uge1AHTNcQJ82QRSm7tCPurmsiAK0e4Ake9L9mkuD8kLfgKALU2oWysex9qxr9o5yWU4rXtvDFxdt0K/WprnwnNarnepPvQByIjlzwCavWmlTXLAu2wfWtddCvn+4matJpGpwJlosCgBIPDdkqhmlMje9Q3MUVsxRYQB60oa5R8OdtQ3lwCuCeaAM+5jbOUXj0qkdob50wPer0dxhucsKbKVnbrx6UAQJ5GPlApPLZ2yrbfrSOgjb5UwKrSzgnvQBd8kY5c5qKSV4vl3blqjJLIFyrEiprUiT77Y9jQBILqVfu8j3pzTyOOGAqQhGJVQKz7m3ljbK5/CgC0pZeS2TVeT98xycUsDskR8wVC4DsSr0AAtge+TU0X7rjmq6CaM7hyKk85s5K0AKZC0vIp7sRjpTBlhkdacsRflmoAUp8mc1FGAj/d5pxI37c/lUrwGJfMA/OgC9CVMfvVu2vTF8mM1k29wvU9auRXC7uFzQBfa9O7pT4r3Jw4AFVG3OchMCljkSVhGyUAF1Mgk3q2KfBcb1zvJPpVh9Kglj+U4OKx5LaW2lIBIFAGvHqRQ4K097mSb6e1ZsNu0vLPmr1rBsc8UANZN527SKRrPyxu4qyQ7SfN8oqK6iZvuMaAKUqoXG2iSQiPATNNDhDsPLU9UbueKAKZZgfukGp4jKeowaRgVlHPFXlXzAGGBQA6LK9etPEqE4IGaFMYPzOM+lRbovM5ANACSKqNuDc1Zs7nJw5xUluls7jcBn3qzdW0CR5VcfSgCN38xtjMCtWrS3SNtwkUj0NZdujmXhGP4VfaKY4/dMPpQBqTeRKmMjPtVdbdWO2KMlvaoUlaDHnY2+4rZ07VLfGyKJd/rigColvdJ8rqAtaluiwQcrvJpk9xIS2/C/WqMl+8I2o6sfagC4EJcsEIFWobxkPyJ8wrKTU7lkwQF+tNXUDG+XTn1FAHZWGumDAuogB6irt5rti0PEgBPauGF5c3HCp8vqRVS7sriTlCzH0BoA6d9egiJzL+QqL+37WdSGyRXIC0mgJaZWA96hG6aTEYce4NAGrqXiJLd9ttH19TWRJc3GoHfI4T6U2fRpHbcS/wCNWLbTLaNfnmIb0FAFcW1wDlJN/wBakNxJbD9/CCvsaLnMLbYZJGqoySsf35Yj3NAF1J7e6XbGm0mlaM26fI/NZ32U/ej3KKuWtvKPn+Z/rQBIWnMe5m496ri4RiU25/GrsrlxtkjYD0xVVlgib/UmgCNoYgNx+X2FUXZJJfl7VpiN5BlIV2+9VnsPNlwSFPsMUAQuGIwWFVTGVOCM1uxWNtaDdcuziq94Le4P+hqRQBk5aNvlfFWor6VOoDCn/Y0C4kPzU6KBFVsr+NAEUn+ltkR7RWTqwTAjR+e4q6xmEhEfSq1zYSSMGdlz7UAY62zqQzfdrWheFI/3Tjd71Zh0xCq75s+1PbRrMn75B9qAMe9mkeJg+0j1H1rNrb1LT47S0dlcnp1+tYlABRRRQAUUUUAFFFFABRRRQAUUUUAFFFFABRRRQAUUUUAFFFFABU0Peoamh701uJ7EtFFFaEBRRRQAUUUUAVKKKKyNAooooAKKKKACiiigAooooAKKKKACiiigAooooAKKKKACiiigAooooAKKKKACiiigAooooAKKKKACiiigAooooAKKKKACiiigAooooAKKKKACiiigAooooAKKKKACiiigAooooAKKKKACiiigAooooAKKKKACiiigAooooAKKKKACiiigAooooAKKKKACiiigAooooAKKKKACiiigAooooAKKKKACiiigAooooAK6fwg237Z/wD/2auYrovCzbftf/AP/AGagDrPM96PM96q+ZR5lAFrzPeuY8Xtu+x/8D/8AZa3fMrnfFLbvsn/A/wD2WgDna2fCoB8SWgPA+f8A9AasatTw7j+3bbd0+b/0E0AelSQiMb1UGo/7RgCbTH83pT7XU7Zv3T4rSMVm8QOxMnvigDFnk82MhIBz3zVAWly2QWCj1reurZABsIAqDy48YXk/WgDGkhmt8bZN/sakiEpI3wj862IRaxn96B+NT/arCEcFKAMpoZOCi1oI9ysIAgz7mk/tGJW3RRg0y413EJ/d4PtQBUm068nl83bj6VsafJDCgS5fafeuafXrpsrGSorNmurmaTMj8e9AHpAv9OiyBdx496rHUNN8wnzlauDSFpFyvNXbe0aTCHbz6UAbt9qVvJxbxBveoNP1qSylyybh6CrdhoywKGkG4H1q3/ZtsH3KVxQAk/jUqnyWvPuaxrnxHf3zYDrGnpWje6N5q7lwR7Vky2GwYCgUAQNLM5G5y7fWpjd3cEefKJFNijhRss2CPepWvyzCNdrCgCv9qN0uGiO6nRxXMY+SNqvbG8sH5FNItzLE3LigCn9q1JGCnaB7ituw1MwIC7nd71h6hdMeVYbqz/7Rdl8t6AN3UNfkaXCfMKzLrUDcqAVwayzI6ycHIpziVhkEUAaEV7dQJ8gTFQzajezfLvH0FVV+0FduM1JHDcRLvAIP0oAkijY/NK7CieUiPAc7aRhcOuXPy1A6jZ8jj8aAI8PIfkJ+tIPJjkHnyc0yOaRSVBqvLGJZMydaAOgivLNYxgqRUc+rQ7fkiBPvWKYljHy9KPKDLu5oAutqDsCdiYqFL6KV9ki/lUMMe87cVPHp4Uln4oAvw/Y1/jH41VuVEzNt59MUnlwqPu5P1qNrlIuEWgCntuVbAXK1JtlVc9Ksi6UrgjBpUmif5WJFAEMUTNzyTSOJQfuA1dYxxJ8pJqBZF5y350AMimOMPgVNFMGfbvOKgBG/5QG9qsRQTSSY8or+FAFzESj5ev0qB7fzTuKVKYbqI4x8tTYTAG85oAW2tyAD5YxW3FqVvBGF8nn1rFSWeP5UwR71YSbaP3qgsaANdfEEEY+XAPpVW91M3gyMfhWfLa+cNygCoks/LbO8g+1AGja3UsZ6cVrm9MtuykVz6SDzNrNkVYOo28Hy8mgDNurcmV33H6VR8kM2CPzran1CIwsVQVgS3UskhwOM9qAIL2EwA7BkGs9Y5t24ZrQuXcJ8x/OoIy7IRQA7KeX+8b5qr+VG6t8uaRh8/PNWI2Ro8DigCiYNh6fLT1hQDcKlmQ44OaYm5RyPzoAICvm9cVZuIk2Fi4qky7j0waZLkrtzn8aAEaWFvkyKelqgXepzVSS2Cru5oR3CgAnFAFmQEIarA5WhrsgY60iRF/nBoAdbktJszirz2L+Xw/NRRLCvODuqQln+45HtmgCo0Bif5jzUzyzSR+WRxThHvbuWp7QPGucGgBLK1Ebbn5HpWh5lsOEjO6qEbOvNadmUkX5gM0AV8XEj4VflqyLcLjPymrMUIeXarkVJPpznlXzQA2KUw8L831q4YRcQlnVaig0+Qx8mpnhmjjKqwoAzFtSk3y1MySRtxkUqmaJ9xXNWfNa4T7gBoApoQ7YZiTU7eSq7WfaaiaCVG4Kiq80TMP3jigB08cI+feKgE6yfKo/Gq6wB2OWLD61KgijH92gBiwGST5icVYA2DAzUbTp/Cce9Kjq33noAhlhYtuw1OG7jaBmrS+Wp5en5gDhgwoAfaSmNg0kea2/tEE8WOAfSsXzo5H2g/lT2TyeUJzQBs2RRZtpGFroYLOB8Mrg+1cVatcPIPm4rpLAuuN8tAGpd21hKmyRAT7VVisILT54Lc/U06SHDZ35qrczXONqbiv1oAW4R7/5CQlUzo/knKvlqv6dfW8OVu05q+qxztvhX5fegDlbiK7jb5o2x6gVNbK0pHmZBHtXR3Am4B27fasa/nKttRMH1AoAuxXEcC7WANO+1MG3JGpHpXPsxYfeO760yOZweZcf8CoA6Se7eeMq9ugHuawpURJCUQqajW5Yvhpj+dMmvXjOG+ZaAHSPeFPlfiqTQXJO52z+NSnUgV2qMGmNdkj94OPWgCFzcAYGGFRP523AU5qdbqEcUxr5wdsajHrQBW826RhuQj2q+mqToo3RYFNt3WZ8yOAfeo9TvIVQInWgC8motOMMFX3q5DBFKpJYMa5WKR2XCjNaFtcSRR5OaANGewuN+YmXbSxpIn+uCk+1VFnvpuUfatQzi7LcylvcUAbclmLmDk4rDlVrWQojA/Sqc19fxgxrMw+tVBNcRtvZtxoA18Y+dn5p7z/u8KM5rHbVNww0Z3VKL3MfC0AaMNi8nIOAatpoSy8mf5vTFZUWoNDEctio4tfkST5MN+NAGvNp0lv8AKm0j1qW30xpOXkx9BWDf+Ip5E2pGd3qDWWmrakjFhOw9qAOl8SWNvb6JcOCTINuM/wC8K4OtK51a5vLeSOeVm6YH41m0AFFFFABRRRQAUUtaV1/Yv2d/sn2/z+Nvm7NvXnOPahgZlFFFABRRRQAUUUUAFFFFABRRRQAUUUUAFTQ96hqaHvTW4nsS0Vf0mygvLiX7TK0dvDE0shUZOB2FaI2qqvYeHJZY2GVkmLNuHrir5rE2Oforovtep9P+EZtv/Adv8aT97Mf9K8MNj1gDIaXMHKc9RWpqtjaQ21reWLyGC43DZIPmRlPIrLqk7iKlFFFZGgUUUUAFFFFABRRRQAUUUUAFFFFABRRRQAUUUUAFFFFABRRRQAUUUUAFFFFABRRRQAUUUUAFFFFABRRRQAUUUUAFFFFABRRRQAUUUUAFFFFABRRRQAUUUUAFFFFABRRRQAUUUUAFFFFABRRRQAUUUUAFFFFABRRRQAUUUUAFFFFABRRRQAUUUUAFFFFABRRRQAUUUUAFFFFABRRRQAUUUUAFFFFABRRRQAUUUUAFbvhw4+0/8B/rWFWxoTY+0f8AAf60AdDv+tG/61X30b6ALG/61h+Izn7N/wAC/pWpvrG11s/Z/wDgX9KAMetjwvbfa/EdrBnG7fz/AMAY1j1oaJObbV4Jgcbd3/oJoA9QbREQZBBIqeMKkflsa5g+J3VduWFVX16aThDj3NAHRXdxHAS28EjsKypPEEjHagRffFY5luJiS8nBojgV2wDj3NAGiLuaV+ZVNOZwv3xuPvTLW2SL5jIp/Crv2dLlMjH1oAhXdjKSde1W4IowRvj3k1YtdIG0MpGa2I9IWKPzd2SOxoAy47W2MnzxbPqKfd6JbSxlx+lXJAT94dPapzIj2+xF+b2oA5N7OaLIiPy+9JZyG3nDSLn6Vpzxz5KGJs/SpLO1ji+aeHH+9QBow6kZYQvlnFMjnfzcEbV96WGVGmCRhQK0100ykD5RnvQBZsprQRkFgx71Un0w3cjPCnFXbbw7Gp3SzED2q+trBaqRDefgTQBw97aMHZHh6d6orFHB8+3mupumJnbcQfesDVGVFOFJoApTX2Rgqce1VRLuy3P401ZgTyn5VO0CzAfeWgCnLeQ5xItKk1nKm1Uw3rUV3HbR/K6ktVWMwZ2j5aALi2q7/lOasCyAGXcAVn48rmObcfSkeSeYbdrH6UAbMUCpykoNSFtw27qwUklhGCHBq7CHZN5JFACXIkiB2tn2rK8yVpDlcVtNIGGDIM+lRlEC7mjBPqKAMs5B64NOVAx/vGraWwnJ+Q077J5A3bsUAVUt3ZuFwKsx2xUYc5FWUeJ4sbvmp8UT4PPFAEa2dtjO7n60fZRyQdwq3Bp7StlnGPSnXNsYB8jge1AGU8MpPyJxVSRNrfOea3YmKqd3FQvDGHLtGGFAGOozxjPvVg2spTcK0PKRhuhVR+FRmSRjsYY+lAFRbZ5VwzYxT47WNPvfMauR26KeZPzp14scVvlACfWgAs4ow2dq1beXyxuK4FYdteyRyZ8vI9atvdfaSEyRQBM2pByU5/CmRsVO/PHvSJZqvzeZiq0pKvsEm6gDoLd7Z4tx+9VSeBpHJiOPqap229OSMiryzxg4ZcUAUpzeINgP5UyAXP8Ay0kI+taw2OcomfpRNG2z/VUAUoyucbt5qC6UluBU7MIUOE+aq4lMh+YYNADRbSCLJxUBZIxyOafO0oGPNwPSqUhIXrmgBty6SEd6I5VRdu2mrG7ckVHKNnOefagCOT5nPGKqMCpyM1dVPMG7mlJi24cjFAFJLls4Az9ak3szZYipTFA6/u+tMjg3HrQBUubjDYUHNIlwpX7h3VceziJyW5quUER4NAEGZnbDghae0Py/KakZ1CZJpn2g7eB+dAEYiQnBWpeIlwozUId2fOOKkLkdRmgCaAgj5hio2bEnFOVCy5GRUEhaJs7gaANW0i5DlhitGRojHjiuYa6lZflcqPaoDNJniRj+NAHVbrTYAWXNRsidY2UfjXNRl5XwWJqyY5VXKsfzoA6ewO2Xc5yK0prmJI2IYZriItTngO1myBV+C9hn5cn8aAN6LUHwQrLRI14/zIpNZUa5O6PpWxBqwghCsucUAVtt8DmSM7aVrsouCmDUV54gmn/dwKF96pRfaZX/AHhzQBoqftP3nwKr3NrGnPJodWjGeaV7n9zzt/GgCtGNoO0YrPvHdPmY59qtGYbWI61mSb7iX5icUAPiuXkH3OKsLMvYEGo4NiHaelPkKnmIUAXImaQcgGrBtkUZesu2crJlzVi5uJHYbDxQBejtgrbkfFTFHYfM2ayo7lw3PWtS1nGP3nNAEkLyW53Ag1p2+pPxuBH0qi3ksvyjFSQrtxhs0AdRBcLcxgcj61DcCZDhHGPQU6wAaHlsGkeV0k2jB/CgCrMjmPJTn1pbKYQtu8w7vSrbwXEoBY4U+lSjSIXhzvw3rQBHNNf3KnymjVaz49MvZbjMku4Uk8MttJtWfI9jV+zuiE2mXBoAq3+neUo3EfhWZ5KxNkpke9dG6GQ5J31XksmLfOhAoAw2tzJIDGCKsS6RPNEGbG32rd+zItv8mB9aqSS3CqQjqRQBz0mlTIdyoxFTW0QQ/vIWP1rct5nYFX5pktr+8378UAZF3aQTjKfI3pVFrK4AwiZrauGRGzwajEv8QOBQBgyWd0ekZU+tLZ2TtNifmr17PLIcRPioIBcIc7d340AWZbSGE/JGc1XlSXb9zC1NLLMMFximyzvLFtEi0AT20ZEOWcVA1zHHLt3iqqxyfdMmc+9IulRofNYmgDRWOxk+eUgmo5pLKLiOMflVB4ot2Q5GKsJfQRAIwRvegDOvXhd/lTB9aq7A2Npy1bMjWU8g+UZqwEtYY8qi0AYUltJ5W50UiqMjw42iMg+1at5qMbKY0XbVGJLc/M8vzUAVkCgfOhoaMsv7sj6VeaeNB8vzrUDOh+cYX2oAzmjaOKTfHgnv+NVq0rm7iktnjUfMcc/jWbQAUUUUAFFFFABRRRQAUUUUAFFFFABRRRQAUUUUAFFFFABRRRQAVND3qGpoe9Nbiexr6V/x76n/ANeb/wBK9D0Un+wrDk/6ha880r/j31P/AK83/pXQad4z020022t5IrgvFEEYhRgkfjQ9wR2O4+ppQxz1Nct/wnelf88br8h/jQPHelf88br/AL5H+NIZzmof8i9pv/Xaf/0Ksete9bf4b0xh0aWY/wDj1ZFXHYiW5UoooqCwooooAKKKKACiiigAooooAKKKKACiiigAooooAKKKKACiiigAooooAKKKKACiiigAooooAKKKKACiiigAooooAKKKKACiiigAooooAKKKKACiiigAooooAKKKKACiiigAooooAKKKKACiiigAooooAKKKKACiiigAooooAKKKKACiiigAooooAKKKKACiiigAooooAKKKKACiiigAooooAKKKKACiiigAooooAK1NHbHnf8B/rWXWhpjbfN/D+tAGxvNG81X30b6ALG81l6w2fJ/4F/Srm+s/U23eV+P9KAM+rulpv1KJfXd/6CapVpaFJLHrNu0EQlkG7CHv8poA6AWM8g2rGW960rXw3M6bnmRf9nFa0VzILcF0RG7qBUJkllGUY/hQBAuhpbt80yt9auw6bGreYVjYe1VmtLqQfNn8auQWVwsWNzfhQBL9nt3yCoWrNvpkYQsgVqZaaWJTmeRwKuF4rJdkGT7mgCudMnHzo232qJpNR2FVgdgO4rQi86QeYXBHpV4atHDFgxjIoA5lb6aM7LiMrVmC9hibehBPuKvnUrS5kIkhT8qintrdFLww5zQAy41lPLw0Q+orHn1BpmOzke9Vr292S7Cm0e9U2uA3T9KANm2nCDc+1TVuPUZN+Vk4+tcztkIz1+ppqC53fK+B9aAOxk150wrSDFMk1SCb+HHuKw4LBrgDzHzVryEgTZnNAF0S7/usSKy79UMnJJ9qswM0J+6cU+SIXDZZMe9AGZFaKDv4q/HLCFwWAPvST2yBNiSc1mPpF0reZvLCgCxc2CXJz5iVTk8PSKm6JozTJ7a7Ubhvp1rcXK/Kdx/GgCgLGW3lzKtW47ryekWPfFXnimZNzYNRGNyuXQYoAjM3mxklefpRG5VeVb8qlhHmNtWP8avpb7htI5oAycpuyIju+lHkSSnhWHtWylqFbL44qwE54VcetAGK0Utso2LzWddWt1NIDg/hXUTwjHTJqkymJs5yPagDKt9PcrhkKt61p22nMBiSYgVMt8ka/c5pvnSTDdu4oAlmaGyi+Qhm9axZbjzmzyDWpHmUlSm78KT+zXLFggAoAyw8pXbtJ+tPKHb93mrEsLxtjbg+tPR04BXLUAVAjLHw2KeuI03bcn1qxJaMzbjkLTJWijTG0mgCATq2Sy09J4ZFKutQNNxtCYzTxHvQDgGgBvkod3l1TeE5y5xWiXWKPYRz61TZy3yk/LQBEuYxnO4UwOHbOMfSplRMHGTTFQKDxQBo2ySOn7tc/U1O1vMqlnUZqraTiFd2TWtaSC7OWbj0oApQ3ssP3osD1pJtYX0NbTi1UbXUGqc8Fm/3Yx+FAGUl5DcP8wx9aknuII1wDUs+jxOu6IlW9qzJNLlVv3j8etAEMksMzcZzUBGx+cke9WWigiXKvkiq7yoV+Z6ACZwFwKgMO9T60M+/hVzTR5ueGxQBXYzI2zdharyIQe5NX2AHMrZqtNPGfuHmgCCJnibJBxUrSbfnUmojcY4YfjSCVAvBoAa98S3AqDdJO2c4qRysnCgVEN0ZwCDQAO5TjFPWdCmGFI8e9eDzUDRsvUUAPeTIwppEIHPek8s4pUKjhloAsR3L45GBVeSQs5Oc1I8m5Nq4AqvQBIZcrjaKkiiVlznn0qDvUiTFGBoAuR2ecHJU1cGnSsABKp+tUlvxjBBqT7c4w6tQBYfS2QfMAfehNNEpxvAPtVdtTnZT8/HpVeK/mWXduoA6y00Vzb4EuKj/ALIkRirTKaxf7buF+USso9qaNZlV8ly1AGuNKeBt5wRSuXjGUUVnvrMxTl6iOqMqZck0AXWuywKvkVXaTf8AKP1qg140xJzihZxj3oAtSBU43YpDEAu4HP0quZUPUHNAuPL4/hoAhcjzOp+lTpM6AbQMVHK8ON3ekhudz7dtAFkvuGcc1NGpyPSogMMCRxUkhIwRxQBbJi28gZpiOitw2KqsAw3b8NUG92lAPT1oA6O3Z5hjbVuKEpIN2RSaXLbiEDeN3vVuUpuBzxQBqW0W1VKvirsMDmTe65FQWU8KxLuXP1q0b2ADABH0NAEzhZRg5XFNSCMD7xb8arPNuHyk1as7B513CTaaAIXihV/njyPemXFtaeXuRhu9BV6TRbiUkedUA8MXu7dH/OgDLEFynzQzbfrVu11OXPlXSb/cUlxY3lk372IstVXnRTnbtPpQBpXckQThQKpI0JOOfwqNt9wnUYqu0Yi/icGgDbieGGHhM/Wo9wmb5kGKzIr6RPk2F/rVuGcZ3SRMtAE1xYW7wnYBvrFksZYj8yErW/HqMKvtCZqG71DcdvlcetAGCbVJVO1Tuqs9v5K/vFb8K2ppPk/cxZY9xWcwllba4IPvQBUjt5ZuBuC9s0r6OiqWlkrZijeKMAIDTzaGfmTAPtQBx76bdLNuhJK1eQXixYaEtW7JatH8qyKBTRF5R3GYE+hoA5aeK+mbAtXx9KjFldL1sXz9K7OPU1jbaYVY+tOn1dB92IUAcLLCwOGzE/pVW4t7yNdyTFx6V2s0Vnene8ahqofZ4YpcLhh6UAclHM0fE1u2fWp1uFkG1ITXS3lp5seVhBrL3W0B2yrsNAGUbKVju6expDpryg8L+dX7jUIPuxcr61Ja3cKrk9KAOcntngJDVBW1q93bXEZEK/MO9YtABRRRQAUUUUAFFFFABRRRQAUUUUAFFFFABRRRQAUUUUAFFFFABUsP8VRVPbqGLZYL7nNNbiexraNNbJPcQ3cpiiuIGi8wDO0noaRvC967H7JLb3a9jFKM/lVLy0/57R/k3+FKFC/duEH03f4VTjclOxZPhXWwcf2fJ+Y/xpw8Lakh/wBJENqvrNKBVXn/AJ+R+bf4UhXcMG4Uj33f4Ucg+Y3p9PS602CysZfPjsEkknuMYTJ52j1rnKtxXM8MDQxX2yJvvIpYA/pVcxqB/rkPthv8KaViW7lGiiiszQKKKKACiiigAooooAKKKKACiiigAooooAKKKKACiiigAooooAKKKKACiiigAooooAKKKKACiiigAooooAKKKKACiiigAooooAKKKKACiiigAooooAKKKKACiiigAooooAKKKKACiiigAooooAKKKKACiiigAooooAKKKKACiiigAooooAKKKKACiiigAooooAKKKKACiiigAooooAKKKKACiiigAooooAKKKKACrliceZ+FU6sWpxv/AAoAv7/ejf71Bu9zRu9zQBPv96qXxz5f41Ju9zVe6Odn40AV609AuDa63bzf3d3/AKCRWZWt4bCHX7Xem9fmyP8AgJoA69dV85vmiZvotXopn8velu6/Wr8F1bIAptgPwq+k9kU+cbfagDFbU78LtRAw+lNi12/ik2tGPoRitzfaIpaIZNYtzE1zP8qYNAGlFrcMkf8ApClG9qtWyxXUZKuMe9c5d2rLGA4/KrmmQEQ/Iz/QUAXZx9mb75A+tTm9hEHzMrVQu8+XtkDfjVeLT1nXdHIVoAbc6jCHJi4PuKgTX9RY7I4Ny+taEdmicPhz9K0LS3ticCPFAHLXPm3T5m+Q06K3VF4kUmuxl0m2df8AVmsa401I3Plpg0Acvdm483YHwtPjaaNcDaxrcXRJ7uTKoD9amHhqUvtYbPcUAY0WpzwsFdMCpXvXdw6tn2rai8Owxv8AOWY+9SNo0cMm4JkUAZlvcyyjDcVbSOUNljkVeFog+ZIwPrTJboKNjAA0AVlgDSZUZapJkmAA5AqWKSNTkEbqsNJGse6Q5oAzy+1NuefpUX9mRTfOZ9p9MVJLJEzExkA+hpsZ7kgmgCu9qITgTbhSsGkj2LH+NXfNQDLoBiq811CT8pK/SgCvFA0cn3auNA+NwXFV2n5BX5xTmvWZQqAg0AWYkjXlkZjUzSDGFiYVWgiun537ammiuI0zI/H0oAq3d2yrtXrVNYZJxuZ/wq6QP4drfWmyOsQztXNAEdvZK55HT1qd4lC7FOKgF3KR0AHtSCZx2/GgC1bW7o2WPy0+4uEtwepNRpPtj+Z6jRVuNwH60AVvtW+TLJuFMd1kbKIEqzLZtHGdnWs5Le4MuXkxjtQBabzmTaTVOdVVfnOauYZhjOKhmiRhjOTQBnPGHXcrYNSWcU5bJxj3qwsMQ4AOfepGd1XaEA96AJJLQ+WXKo1ZhkyxRkAq00rhCrNtrPOFl+Y0APWFy2VGBVhLLzeXfA9qi2uvzqSVqVbgMMCgC3HaQ7Qo5HvUxAth+7A/CsxrtkOM4qF9Q3qQz4oA2lu4n/1m3NTtNCEyqqa5ZLqEH5s02XUokPysaAOje6LKQBiuV1SS4ilLAsRUh1pBxnmqF1eyXBwelADI7l2XpzTW3E80sLIOM81K+1VyaAFQiJMl/wAKrS3yh/vEUyS4HRRVKYZbdQBpi7hePB5NZs6HcWA4p0cg2YCjNR/vC3NADAGbr0p/kl/uHNOc9ipxTlZUX5DzQBDtMbcnFKgkZvlUn8Kc0cknzdaltrl4ONmaAFaCVEyetQBXY5NWZLuSbhhtFRGTyx60ANZyP4aZI+4dMUrHzOc1HtJ4xQA2il5FAPNABtPpRj86cxbPNMoAkCAD5jUix/uzimKAV5qZJU27QvNAEaRN9RT1t1fvtNPAZTnGBUcjSHpz9KAGvA8Z4ORQioOWzn0pgZ1Pf8aNxduRQBMy7/u02YMEANOZl24HWoQDu+Y0AWII0CfOeTRhYjkDIqJmVsY/OmvLxtU8UAWExId1MmfPy7cVCgYcqcU/592WWgCIZLAVoBI0iGMZqttIO4DNPLFhxxQBbgfPDdKHly+NnFQwnjnrSGceZg0ATNsf2NSQyBOuMVHEUeUZ5FaIhgkTAwDQBFFcR78qeau/an4NUBbNEcrjFWAx8vHU0Aa9tfh1AeTbWnBdQlcD52rkMuD0FX7AyiTcpoA6pLyRP4PlrQtJfMPmK5T2rnkvgv8ArlIxV621KM8KpxQB0KXtw8oVGJ962o7i7SID+Vcrb6xbwsPmG6pb3xakMeFY59qANt7po3zcJuX3qRG0S6++ibj/ALNcBdeJbi5H3yRUMOuSx9CPxoA6++sbOKUvEMLWZPBFJgiVAfTNc9da3PL1YgVEt+mBlST9aAOiTyoWz1PrUst2rr1zXMnVIkbnefbNWrfUIJOmQfSgDTEkJfPQ1XuZXD/KcrT12zriNQPfNTxaZj5megCTTrmLZgjB96W4eINkJuPuKkMcEeBt59aYzKDgYx70ARHMq/Kdn0qF52iO12LCrm+NV4XLe1Z90shO/ZgUAMZvNfjOPepHs5CuVYfSoYpCO4q09+kURywDUAVvsL/eL7TTyGiXBRXqiuoSyTHILD2FWPnPz8/jQBSuMvNygT2qNpHRguzj1qzJZm6bfvxTkQRrsfaQKAJ4WDR9fyqrdxQlTkA/7wpu1PM/dTbPanXMIkj+aagDmry2XefLQD6VCFZIymOa0pIljfjDVFIYj95MUAYc1q6xvIzjA7fjVOta+CfZ3K+386yaACiiigAoorT0WfTba/8AN1SCSeFV+WNMct2zyOKG7AZtFdrAlr4h8OapdSaZa2bWiloZbaPZnAJ2n1/+vVr/AISnwj/0Av8AyUi/xrL2r2SA8/orS1u6s73V57iwgEFs+3ZHsC7cKAeBx1zWbWq1QBRRRQAUUUUAFFFFABRRRQAUUUUAFTQ96hqaHvTW4nsW4Ld51lKY/doXbPpUQUscKCT7VYtbhYIrlWDEywlFx65FWlv7NLhpI4WX53IwOilNoH51VybFCCFri4jhTG6RgozTSjBmGM4OOK0IL2zikicQsGQwnIH937351tWs8+m6RAzTRWpmkdwJrfzCw7fSjmCxyhBHUYpK6nWnS88OxXbyQzTLcbPNji8vjHTFctTTuIqUUUVmaBRRRQAUUUUAFFFFABRRRQAUUUUAFFFFABRRRQAUUUUAFFFFABRRRQAUUUUAFFFFABRRRQAUUUUAFFFFABRRRQAUUUUAFFFFABRRRQAUUUUAFFFFABRRRQAUUUUAFFFFABRRRQAUUUUAFFFFABRRRQAUUUUAFFFFABRRRQAUUUUAFFFFABRRRQAUUUUAFFFFABRRRQAUUUUAFFFFABRRRQAUUUUAFFFFABRRRQAVLEcZqKlBxQBY30b6g3UbqAJ99RynOKZupCc0AJWt4bBPiC1A/wBrr/umsmtjwvs/4SK18z7nz5/74agD0lR5MO/hjVFtSmaTabbjPWte0mtmQ9DU0OnLcy7/AC8JQBFbxK8IZCAx7VHJEytg9fUVsx20Vr0Ss+9KSN8jFT9KAGQaczrvm+ZfStWwgjUYjVEArOtfMVfmnyPSpRE8jYEvy+1AFjVIIXX94yAe1ZcZhhISA7varU9gAMh931othHCcmEE+ooAFtppMHaY19cVp2GkQucmTc31pv2iVo/lQY96rm+EWQNwegDWu7GWCImORAPeuZe4dJyHw30qC9u7x5Ms7snpmo42IG4xk0AacNy/VBio59QnVuUIH0qFLjauUTH1pr3iyLtfrQBMt8HIMjYqO41OL7pf9aqTxJJjDbapTWTM2AQfegCc6owYqucVXMsjyZPWp4dFuZANgIHrVxNDlh+Z23+1AFBQ7MDx+FWZFZgO/tU0toFG5UIqsVmduBQBTuIpQ+4KQvtT0AZR94GrrRSlMdaiDsv3l4HtQBEyHbu3k+2aiRXlbAUVa8xJvkReadDBsb51oAgW3cvtbge1X1SOJNoGTTzAc7hiiSGXbuTk0ASwS+SuW5qpc3M1zJsGdlPi+0O2CnFTylIY8t+lAELWSiHK/eqgbOVpMycirT34cbYzj61AtxtPzsT7UAOjtI4znP4GpiydMqBVYuZDuKkCqU8w38dBQBoTyIq9Mj2qBJGJzEDUDXkJjA61Kl1H5eEHNAE7mbbkVR8xxISzYq5HIwUls4qjPGsjMdxFACT3sYQ9T9KzFvyJcpmrSheUKkiiOzBckLgUAQPfuTxwaljvfM+VuTTLiCGE5J5qosg3HaKALkkjbxuIxSTzQqB8mT61ly3EgkwTSNOfutyKANAX3ybegqlLehH6YquVy2UNMkVnPIoAmFyXYnJxVeWQ+Z8rZqRbQtyGxUi2czeg/CgCA3CkbXU5pjR+YPkGfpWnb6aCcyA1rwWltGuAvNAHGPF5bfcbNOjjeRuQcV3Uem2z/ADOqYqG5WygBCIM+1AHMiwkZPkTHvUEmnz/xucVqtczbyFHFSiCaUAlMigDCjsMd8mklsuPmOPaun/s6MJub5T9aqyLBE2CA1AHPpZ+gqRYUzyMmtG4u4QNsaCooGQ88UAVJoiY/u4pLe138nH41clkjX77DFVJb9I/9XyKAJWh52oMmojbFPvYqv/ajg8JTxeu6/PxQAjwKG3HmoLnYAMU2a43ZUZqvyfegB+4n7tSpkrkgVXBK05WJ/ixQA7G99o4qY2RxwwzUKyKp+7VuGcP2oApyxvE2G5qOtCQxM3zJmkEUJbIAoAgjdAmOc1ESVfPer5hVu3FKlmsrZPTvQA2D9/FyKEgYE4q5HEYm+TBFWHjdk/hFAGS8XzdAfpU0WkTT/MAQKv29kJH5PNaaGSABBggUAYjaFNjqB71G+gXCruVt1bssssjBOlTCKWNATJxQBy/9mTIh+Ug+9QjTyfvSAGuwYxPHgctVVrGKZcYw1AHODT/+mooaHYMBiTWxJpQH3HOaovZTRPwMj1oAo7JE+npT0APsatMjKMheaYvzt8woAhAdW4WpRazOc7Cc1OLhIuqH8akTVnB+SEYoAi8oxrtPBqGVZIvmUk/SrEt29y33QKiJePpz9aAJba8+XD5z70y4nJPyPj6UxfmbMvA+lWFtYX+Yc/jQBTEz98n8a1dOvFHGCDVCa3Cv8g4qaF1X5SNpoA3Y7lHbDEH61OW8v5o2BHpWNHJ24+tStI23bvxQBanvsHmMA+1Z02orJ8pU0sbKJR5nIrVI094xhV3UAY6SJty7HFTKqMd0XzfjUtzaxyL8uAKgiRIuA2KAJiAR8xIqJlweGqWOQM208+9XBp5cBwR9KAKMeAfmTPvTTJFvIGV+laXktt27VzVYWEokLYWgCAXjINsUjZq1b6xdQ4ErMy0ySJIz86Yb2p0do8q5UjHvQBqpqkcyg5x9aet0kr4V8/jWYunMnzGRfpSgIrbW/MUAaonkib5WGKjur2ZxtyAPWqsQUn5GOfc08/L/AKz5qAEhSORsGYlqvrpcZwxOazWSMHcpK/Skmmnjh3JMxHpQBpSy29nwHVage7jmH3yc+grl7mae4Y9d3rmn2v2mD+IH2oA157lojhHPPtUStEo8ySQ59KpyzyzfK4waT7I23Jc0ATXd0kqZjjbI71m/bJSdjbqnDOG2q351NBYm4l5kUH6UAUXSQjeMioxKp+WTcDXTNp6QxfeyRWTPAjOfM249qAMm6VRZykEHp/MVk1t3z262cscf3uP5isSgAooooAK1/D2jPrmqJahisYG+V/7q/wCNZFWLa9urJma1uZoGYYJikKkj8KUrtaAdp4nnu4dObR9K0q6h06EfvZvIYBgOTzjp3J7/AM+Eq++s6pJG0cmpXjo42srTsQR6Hms+ppw5VYAoooqwCiiigAooooAKKKKACiiigAooooAKmh71DU0PemtxPY0NLGdWtAeR5q/zrqdUaddUnCHVAgfgRW6FfwNcpp0iRalbSO21FlUknsM12d/Y3FxqEs0VhcSxu25ZEv8AaGHqBTkKIzWjMl4giOoqPLX/AI97dWX/APXTtQkuRp9gVk1PcVO4xwqzf8CHaptWsrie6RorGeYCMDcl7sH0xRe2VxJY2aJYzuyKdyLe7Sv1P8VSUZOsNI/hWMytck/av+XlArfdPYVyldZrq/ZvDkVvLG0MzXG4RvP5pIwec1ydXHYhlSiiioLCiiigAooooAKKKKACiiigAooooAKKKKACiiigAooooAKKKKACiiigAooooAKKKKACiiigAooooAKKKKACiiigAooooAKKKKACiiigAooooAKKKKACiiigAooooAKKKKACiiigAooooAKKKKACiiigAooooAKKKKACiiigAooooAKKKKACiiigAooooAKKKKACiiigAooooAKKKKACiiigAooooAKKKKACiiigAooooAKKKKACiiigArR0PnWIBjP3uP8AgJrOrV8NxrJr9sr/AHTvz/3waAPQ9PSMLnysN7mtuK6uFjwjogrnI0jD7BIyitCO3hwB5780AWbq+vR8qShm+gqO2bUPM3XEJdPpWla6CZAskcn51fbT75fkBjK0AZsksLrgQ4b6VGirt5IWrZsLsSH5AaQ6dI4/1LZ9qAIoWMnyfeHrUM8cnm4TirMdpdW+cQtiqU0twkmWiYUAWgl6kfD5qp5dw8v7zI96vQXMbx/vHYNTGlSZ8b6AA6a23JlyKy5Zzbz7c5FXrq88hNiMfrWM6h380ybj6UAbMEtvKnK81I1ukn8GBWOl4EX5SFIqeDXERtr/ADfSgCy8NvnGSMU8Roy/IM+9Vrm7jnQsPlqvBqSxgrg/WgDZt7sxjY5wKZc3exSwk4rNObj5hLtqNxIq4zvHvQBMdRLA4LMPpUltexrwVz9apw3GMqyAVYiMbNllxQBs208EgwUWrUttZGIl4xg+lYUkisMIdnvVKa8uo/lEmR60AX54rOFybcYPvUcdzGG/eBTWW8zuvMmT6VEUk6rwfrQB0DT255DfhUiXAK4QAe9YCQy93GfSpFR2O0ykfSgDUe5MZO+TH0qGRop06k/WqaW7s3yPnH96obv7SPkyoHtQAXBt4jjp+NNS9hjX5drH3qk1kz8/Mxpy2ZxjZg0ATyag7IfSs0NIzk9qnlhnTjZxUsVlNcqMJtoArKu9+UP4VoW4SIZCfnV2GwEMHzgZ96qS27liVPFACz3DsnHFVRdJjayc1KyKyYkzmqTW8ivlFyKAJPOBfGMVMsjv+7UcU2KDA3OMNU8LiKXJxigCjc6VKfmVWOfWqv8AZ1wP4cCu4tZreWLqKine3XPSgDiHsXZx8nIq5HpoeP8AeLtrYJjDltvFV7ifC5HSgDPOl223AODUVtaQxXAVxkZq+rho9wHNQIxeTleaANP7LZ7fkVM49KqvCsRJEYNCqS3IwKrXE/ltjfuoAHvJYv8All8tR/2qT0iFOS7U/LIOKcjWrE4oAVLgXEZydvtVOa6jjO0Lk+tS3SxLGWj/ACrKSGWeX5eKALSysZASMCtEapbwR/Oykiq0dltX94c1HJBZqfnXNAFG/wBdNy+yEYFQRM0hw3Wr5gs2OUj6U5YYA2QuKAKctsoX3qm8Mw6GtlkQc54qhLN+8+TGKAMz7LNI3OTSSadMOcYFb1vPEg3Oopk2pw5KhM0Ac+tnMW4FDW0qt85rRe4VmyExUM8+4YwM0AQGNOBhafwq42io0YI2XGR7U9543ICKaAKzoWfikVAGweTVmWJmHBxUcds+7OcGgCLYFb5hxU6lQmU4pzQ54L5NL9kbyzigBEIk4LVNHGoaqccDbjjOakzMgxsJoAuyZxxxUlujnjcMVmG7kHBXFWYL3aORmgDW8navDZpdjBfu5qkuo4+6tTRXHnHl8UAWY3eHnZUqXTO3KiqbXKxjH36rtqGw/c2/jQBuB0YgkU+SQOoQdK5t7q4JyvApq3sqt8zUAdOFihXO7LGkZlChwea5pr+TeMkkVM2pswAWgDpFj86POcGm/Zjt5xWLDrJVMc08avu/iNAF/wAjkgRg+9N+zJH95B+VURqRXJ3VLBqccz7ZM5oAfcWiMu4KD+FVTbqP4PyrSEis2AeKgeM7jtbj0oApCJQ3y8Uy5GF6E1bfylHIwfUVVdHkzhsigCl87rhQakgjnQ8Bvxq5BCIl5GasCZOBtoAgi3I3zrVuQQNHllGfao5GBHUH2oWN8ZK/L70AVkt5JHyjcDtT5FdeGHNW0Tn5D+VK52EEjNAFNOV+Zc0JKit93Fa1uYJVxtGal/syGTJ2hfegDHeYdS3HpVZrvd8qJV670uYMdg3LVe3sSG+c7TQAyOdoRuwc1Y/tlymxRg1I1sg/izUtvYQycuuR9KAKAup925pDj2qVLhycrO2a1Y7OzJ2CP86eNJiUkqABQBkNdMG+f5ql/tAHCoMVeOlmZ8BlA+lSxeG4nf5mP1FADIrhViDNzTTfWz5DIPyrTXRYYBgncvuaU2+mxqVwDQBhm7tQ3yFlb61LFeruw2W+tLNaWhdmjHNZ8z7XwFxQBpSXcbnBFOeRWtiFGKz4oxKuSeaSZZoU3K5K+hoAEiR8g8GpEiijbkk1mteykYUYNSQDzuXkOfegDVcWpXnHFUZNTjibYq5FQyQxhv8AWVCQjSY2/jQBZaZZBuVf0pi3LIeFK0mVVgBxUysD99eKAL9tG9wmWmP0zTnsQqszEbfeqMV0IpNsbYqe7neWHHtQBhaosQjfyx/nNY9al0R9mlBzu4/nWXQAUUUUAFFFFABRRRQAUUUUAFFFFABRRRQAUUUUAFFFFABRRRQAVND3qGpoe9NbiexLTvMcfxt+dS2tqbp3HmJGqLuZ36AVP9htv+graf8Aj3/xNXchFTzZP+ejfnR5sn/PRvzq1JYIsEksV7bz+WMssZOQM4zyKpU1YBWZm+8xP1pKKKAKlFFFZGgUUUUAFFFFABRRRQAUUUUAFFFFABRRRQAUUUUAFFFFABRRRQAUUUUAFFFFABRRRQAUUUUAFFFFABRRRQAUUUUAFFFFABRRRQAUUUUAFFFFABRRRQAUUUUAFFFFABRRRQAUUUUAFFFFABRRRQAUUUUAFFFFABRRRQAUUUUAFFFFABRRRQAUUUUAFFFFABRRRQAUUUUAFFFFABRRRQAUUUUAFFFFABRRRQAUUUUAFFFFABRRRQAUUUUAFXtIlaHU4pEGWG7/ANBNUa0NETfq8C4zndx/wE0AdCmpTDJxg+9Kmt3QcArlRWklum35of0qvOsMQ+WLn6UAb2n+K/JhVXJT8an/AOEy/f8A3yfrXFkCQ5B/Co9o35ZST70Aegf8JpJHyFQitPTvFkF0p8xwreledQ20c6/e2n2pstu9spZLj9aAPTbrxDDEuc7vasWbWpp3yLfK/SuHttSmWTmTfj1rdg1eYp/q1/CgDfXWLdU2ywBW9NtUp9QibJhQg+1ZU+qBlwcBqqLeu3TbQBrKlxc/M7celNltZFUYxWYl9dK+VXirwv2nTa7BDQA9rOSSLhl/CsqSGeGTasZJ9RWgrtuwHzU+0rznNAEEALx4dtp96spCiry4IqKXawxjJqMZiHz8igCVtoPDOPoalWN2i3K5P41Fbzpk7xhavR6jYxpjdz9KAKyQydSDTjHOTnYcVPFq1gZNpP6Vo7YZ48pKuPrQBlF4QmJGIb61UJZgdnK9s1en0xS+8vmka2jCc5/CgClHbSuM4FWTayCLLUkaP5nyN+daXlP5OWIoAyI4ZGUnninxadcytkMcVbR9rEFcL9atwzJnCvgUAUEsLmNsFyPpSzW00XJG761o/OG3iQEUjSSTcZXbQBkgyxndtBHtTmkkm4WM/lWlIEjGAVzT4sp85KY9qAKMVsjDDg7vetGC1KJngLUU0byfOn6UsVxtXY+aAKGo3aK2xQc1Wgkd8ZG1feprq0aaXcvSnw6bnG6Xj0oAhnVZflUCqLyfZ2xLwK3FtIImznNZmsQrc/LGcYoArLd20jja/NTmOOQZDD8KxltGhb5jn6Vo2sR6jpQBOhMQIU1JEUkPz5NR4VchgajEiRP0agCafaPlj/WoJIZGjxjNIxdn3JzTpmmaLrsoAj+zxRR7pHxVdr2FEJTGR3qncRzyE5m3Cs97JiCckfjQBfbUZWY85FQl3JyappDtON1K8rqdm4GgBJ7l1faKWK+29E5qApsbdyaie4IOFTH4UAXpNQd127cUkN28fQ8/SqJkYpjBBpEZscsRQBpPqUjfKTioTcR5+Zsmqmwv1cVXb5XwOaANMXI/gcCmtflRgfMapGNwucU636/MaAJ2up5FwB1qBo5V+ZjT5ZvJOQ2apzXskntQBaXcRyeKcsSqc9aqwdNzNxUn2lM4zgUASTAN9zrVfyn9cmp1eMjIqP7Sqv1FACrEIzl+lPQQh8g0ySXzF4qnuIkwTQBo3KgjKNUccvOMc1E/KjnmpFcRR/MlAFktblenzUscikbdpxVNCHO7GPrS+ewbC0AW2iQnKDmpEwTsdearicoOTilS4Ak3/eoAsHT4W+Yjmo/7OVuFFS/a1bnGKsxT4GetAGTcWzxLtKED1qp5Lj7r4/GuglvAeHTNUWKyN8kWKAKUTTLxjdTHV5X+firjkR9cg0wXCD73JoAYBMg65WkwGP3TmpA4ccZFVzKVkwDmgCw0Xy9aVYlVMmmvMvl5bGagMxdcdqAJSFAJBpkRTfjdzUbIzABciojG8T5FAGg21OTwKVWRuVIFUzcOQA609PnI2jigC7HemN8F6s/2jlhnOKzjHk/cp5kQLt70Aai3FvIe2aZKqrnY4ArJWN3bg4qxFFMrfONy0AW4sk4+9UhQk4b5ferFu1uo+Zdpq2EjlXjmgDLWHZJlX3VYkmdlCYrRis9g3fLUixqzf6sZoAy44bkDKKcUjiVm2vXVWc0ceFeEVZmWylXLQg0AcrDCIxlHq3DIisGk3sPStmPSLOU7kGD6VBNAts+GQEe1AE0V/ZtCUCc/Ssq4t4mdisZ5rQt7iJHzs4+lOubuM/MI6AM6DTN4HyNW3b2gij/1Q/Ko7bUl8s4UCqk+tOshG8BaAEvZI1kx5ZDfSlhtLuWMuiMy/Sof7Sh3iTzAx+ldPp3iCAWwyEzQBxtwLmFyBDKG+lLDNqY6ROPqK6248RxFyogjb3FZ0t0kjb+APSgDFkkvCh81m+lUD9pB5jJH0rp2NtIASRTQbXoGU0Ac+l0iDaYzmqF1H5km4BgK6h4YC+VjH1xTJIomOMCgDm0mFuOc08PLdn5fu1tTaPDcLy4H0qn/AGO1n8yHctAGZNaFPvJgeoqBxsjwoY+9X7tZCM7Gqv5zJHhojQBVgg3/ADHk+9X2tQsW/wAwAjtUULRlS5+Wq87CVjhxigBjOxlzjIHpT5bgCP5VIPvVRW2twSDUqs8zbeM0AEA3ybi5q3MZnQrEecVNZwmNgGQMa3obYBASqg0AcBPaXUaO8obaOv51TruvESRJolx03nbj/voVwtABRRRQAUUUUAFFFad1q4urd4f7PsId2Pnih2sOexzQBmUUUUAFFFFABRRRQAUUUUAFFFFABRRRQAVND3qGpoe9NbiexoWn/Htff9cD/wChLXW+GdM0qPRUe5e1mmm+d9zAlPb2rkbCRxcCFI45PP8A3RWTocmtp/D8schjePR1cHBBuGBokKJmT2sVjdatBBKksSx/IyNkY3rWrY+Dpb6wguhfRoJkD7TGTj9abNoF3FHJb50q2MigMRMd2M571Z1fRr0xWEVtqMEaRW6od0+zcfUUXHYyNa0KXRWiDzJKkgOGUY6e1ZNdFr0E1toWlRTzLNKvmZdX3A8+tc7VohlSiiiszQKKKKACiiigAooooAKKKKACiiigAooooAKKKKACiiigAooooAKKKKACiiigAooooAKKKKACiiigAooooAKKKKACiiigAooooAKKKKACiiigAooooAKKKKACiiigAooooAKKKKACiiigAooooAKKKKACiiigAooooAKKKKACiiigAooooAKKKKACiiigAooooAKKKKACiiigAooooAKKKKACiiigAooooAKKKKACiiigAooooAKKKKACtnwtIIfElo5GQN/B/wBxqxq0tAAbWrcE4Hzf+gmgD07+0YtpzGPyqjLfW0uRsXP0qpHs5G+ql3HGnzhjQAXPlgkrHg+1VFclsMmRUyqkiZ3mmoFZtitQBJ8mzutQyW8cqkkn65qaWzd1+WTBqsUmRSrDd9KAK/lW8Z4JB9c0+J3Q/JuIqVbR5l4gf8BVfbLbPkq647EUAWAryvlkNOeMwfMDTF1F24WFvypyv5x+cMDQBPb3bsdpqO4lcSdcio9rI3JNTQXaBtjruH0oAT7U6KClN+33crYU1LdNajlQQarLMg5KkigCc3VymN3FSfbpHTls1XxDPwDt+tQzRLGfkfNAF5rlgnByT61Sa4lD7WUU9FZlBNO48wUAIjuTwAKtQXTxNnec1CpO/wCXAqRQxfnaKANJNTeUbWfAoa9ccKSRVcWQf599QuDG2Mce1AGrFd7Ez3pJL+WT+8F9aowL824Nx6GrDlmwBigCbziU5OTUkUqr981X2/u8FufaoxbzuPlwPrQBsBsplen1quszNJt3FfpVVPtMS7XIx65pECkk7iWoAvTPGBguM+uafBMirjfurCleRXIKE1PaMQDliD6GgDVn1N4EIjSsxtRuZMtVa7mYyY7UqyxiLgZNAFhdZutuwIpNKdTuFU71x9Kzt+G3EbRTZbgMuENAF9dSnx7VKb4Mn3cmsuKUBDu5qEzLvwMigC1PcfN8oNIl5LGv3qiL5XaTyaY8Wxd3egCZ7ycnLNkUjaiVGOM1VM0hXgcVVbBkDNmgDYS4m4boParq3ayLs5Le9Z9vcgxBVxTvP2tkjFAFmWNm/hA+lTQ6LJcJgZGfWqZuCrB92R6Vu2WsL5Q28GgCungpmG5pse1SjwIrch/xzV5tWwMu+KSPxGqsFDZoArDwNCPv3DfhQfCFhAQTuY+5rTOqrc4QHBpxAABZyaAMafw5YuuNuKwr3wsCf9HJ/OuwklQ8KM1SkmaNj+74oA4mTw1fID0xVM6LdRN6120147Ar5eKpvC33magDmUsrgf6zgVKunbuelbh8pvSm/Z5Zv9WuB60Ac9c6eu0gday3sJUBY9K7R9NOPnOTUsOn2wTDrn60AefhHU8VKlncS8rGa7aTTLBCWKjNJGbaFCAOKAOOXTLtm2iM1J/Y14D80ZX6iu4s7q1UcgZ96S9vIyMKoIoA4T7DcRvtpzWEo5bFb0zxtJwmKhKEnOcCgDOismYZbinyQhVxnJrQETyL8p5oFq+MOBQBjvBLt4XAquEdW+6a6JrNiORxQlkjHpxQBgBZH+90pyg7sL0roXtYNhAHNUPsaq338UAZTrKJOM1a+2SxoBitNbddh7+9VGgDsVK0AV1uWfrzVmORIxk1WlsHT7lIbSYrl2wKAJ5XWfjcBVYwIvqaasHzdSaeWfOwLxQBE0ZPO7AprBQvGCallBCYAqsUmUZ20AKsLyHLDIqUWxJwuQKZH9oZeKcsk68EUANdjbnA5pjTmQdMUSrI5yy4qIqR0BoAcgDdamjmKHaOlFuBIMEc04oqnB4oAk8/HX9KI3jeT0NIi5OM/jVgW6depoAtJGgAI5p5kVRzgVSa4SP5ehpsjF1znNAFk3ajnGalXUE2jOR9KzHyV6/lVdVld8KfzoA6RNZijXG4n61ds9Qhdt7HiuYGnXLgfLmrMWnX8QykBb6UAdfFe2ztxL+Bps16gbCPXNJaamg3mykxSg3G794hQ+hoA6WHVZISOMirK36XDjzBXKm8eJcE5qS3meQ53ECgDr2ubMDAQfWq9wLdoid1czNKyN8rs3tSpcSuuDxQBpROgYqrcVWuIEaTlsfWnWw4yqEmlksp5G3ENj0xQAwW8QTAcE+1QPuB2IzCrS20gbhWH1pjW8it0DUAQwF45Rl6s3N10Aamm0mHz7OPamNZzS8+WfxFADvPYx/fwKfBKEbd9761Xk06RVzzmo/Jm8vaUcD1oA2TqCbCN2KbFqFuuS7VheUIz824/UVOIkftQBrnV7MNgMufrUj6hC0ec1zzaUHk3qwWrAsZXXaHyKALpvYjzwaWS6tpE2sgrHlTyGKHIotrWa6f5Fcr60ASTxQM2AcCq3lwwnpk9q0k02RJOVz9atf2PNO4Pk496AMRdMe/bOGX6VOmjPYkMNzZ9a6+CFrONd9vkD+7Sz3FtNGd0RB9xQByuyRGDnIq0143l/fz9KdKUJZc8dqymfy5tv3hQBBqtz5llIrEknGM/UVz1dDqaJ9gkcDB4/mK56gAooooAKKKKACiiigAooooAKKKKACiiigAooooAKKKKACiiigAqaHvUNTQ96a3E9i/pn/IVs/+u6fzFbOq6VpUmt3MkuuRxSNKS0ZiYlTnpmsC2m+z3UU4G4xuHx64Oa3LmXw3e3cl3ML9ZJG3sq7cZptCTLXiLTdNuNXeS41mO3kKLmNombHHtS65pumzLp/naxHAEtVVN0TNvX+9xUGo3XhzU7xrmb7crsApChccDFF9deHL8W4lF8BBEIl2hfuilZjuhmuQw2+gaTFb3AuIl8zbKBjdzXPVq6tf2k1raWVikggtw2Gl6kmsqrRDKlFFFZmgUUUUAFFFFABRRRQAUUUUAFFFFABRRRQAUUUUAFFFFABRRRQAUUUUAFFFFABRRRQAUUUUAFFFFABRRRQAUUUUAFFFFABRRRQAUUUUAFFFFABRRRQAUUUUAFFFFABRRRQAUUUUAFFFFABRRRQAUUUUAFFFFABRRRQAUUUUAFFFFABRRRQAUUUUAFFFFABRRRQAUUUUAFFFFABRRRQAUUUUAFFFFABRRRQAUUUUAFFFFABRRRQAUUUUAFXNLJXUYiDg/N/I1Tq5pjiPUYnIzjP8jQB0kbyf3SfepvKlnX5iAKh/tHK7VAp633y4ORQA/wAgRKQrZpLaRVlxtFTweRIPmlGTTJ9NY8xvkUAXpJICvzED6Go4ZrcHC8msV0kR9jir9sUjX5lxQBqQ3MjS7ExVie3uZR81urj6VgSSssm6Pt71pW3iG7jj2hdxHrQAksq2YxJa7ffFUzeQyNlVUVYuNeupxh4F/Ks6V/P5ZNp9hQBc+0Wx+9URjhc7kYCqWQnUE/WnCIOMhttAErQJI3MgPtTxFGnr+NU9jwSbs5FXEnicfODQBC8Qc5TNNELlsshxWnbyW5GFwv1qKYqXxG9AFNhIThV2ipPIwN27mpN8ijlCR61XM6A/ewaAHKGRt3b3qZihTK1ED5idaeI964D4oAsWk7S/u0q6baVB9yqNnC1vLvHNX21Jy+ClACw2Mn3sU6SOSLPyVL9rnZPljxUEk8pGGzQBHDDPcS8cVqDTiqgtKc1TtVuTygqd3vBwR+NAEk1ttjzuzVLbIORxVsNKqfOc1RuS+MhsD2oAkDKPv9agdlMmegqsqvK3JJp8iyLgDkUASGJZ260k0UMUfH3qkhfCYxzTZGLNhk/GgCioLf63labNAMZhNaHlPjjkVMqosfTBoAwQsicnmmSKCdwODVi73vNweKrMpDfKpzQBJsyu7OKjWYbtrvmrUdrJPH6VPFoOQWY0AQIkXUPgVN9nTZu4YUHSMNwasrp1wEwqZWgDNeFQCyfLioEu8NhuTW0dOkZdhwuakh8LWx+d5CTQBj/afMG3bipYGZDkAkV0sWjWcahQasNaQWq/Kn6UAcz5dxO2TuCe9T+XDDg7ua6NHhWLLbapXBtXBGF/CgClZ3sazDd0rq7e5sXiBYg1y6CJMjAxUUt20eRGOKAN6+ntM5ifaax31MBtuQfes2SdJPmfg+1VZJ+0amgDZMwb5iRik862b78n61kBbl4+RgU+LTd4yzEmgDWiNkGyAppZL9E+VAoFZq6e8fbAqOS2kVvubqAJnvd0nJ49qbcMhh+VyD9ar+Q65J4qF5AylDQBT+1SRSYOXX3q7HMsiZYbaqSIhGN+DUA3x9HyKALcrx/wEioPtm4+WMk+tNA81fm4+lQFUgkyHzQBdCuBk0xt+eG4qJ5ndMo1VXu3Xg9aANSOcxd6cLoluWBrJRjJ8xfNLlW46UAay3RwcEVYtw8g3Y4rAXehwH4q3HdzQLhTxQBqPGVzk4qnLKF+XHNQy3kky/exTY5lUZkwaALEQl644qx5anoPmpkV9Gi+1RvqcQk4WgCTyXD5PNWorAXq7clarLqKSDHSrVjfhZMK2aAA+HJYx8pDZqu+h3MeWArd+3lduWzWnBcwyRAvgmgDz2a0mjkwy4NMa3lVclCa72aOznl+ZVFSnTLOVMDj6UAebbnj4CEfWlXcT81dtd6FDn5HOazG0Bix+YUAc8zIRtqMRjHOAK2bjQJ48nGR7VQbSZ88E496AM8xYb5elBRi3PNaMemuW2vxV4aa8C52/L60Ac/hlb5c05WkHAzWxJabjlOv0qB7SVDyaAMwq7tgjn1qdVYJgmr8dkD1PzU42LJknmgDOSNs+1SJb7mzjFTpDKW+VCKs+VKF5U5oAms2kRcMdwre028j3hGIB965uMzxNhhhanZHzvU4oA72N9y9VK1nX6WpBJRN1c1b6nND8u4/nUst88oywzQBFPZQPITtpPIWFOnFVTeoZtrZFW1khZgGfigCJJYt33STU4li74X61Ye2sBHuaTH41nTRWxb925NAFoXbw/6vDCrtvrvG14wKyI4mbgfKKSa3kTnO6gDoxqcL9VXFQzXFswyjKDXPrNsX5jUDTyO+IhQB0kF4meX5q8t/CflfaK5aGG5fl+BUc0ssb4QOTQB2X7mVdyAGg7NuBGBXMW2qXKIE71bj1CQNmWgC9d2bTLkIo/CqkOlys3Y/WrSa5ABtZqmi1iBTuADfWgBi6W+BuQn/AHanWz2MAUYfUVaXxTAiYYAfSoxr0M79vxoAibR4ZpNxXP1qytmtomEQD6U2XVPk+QqKzLzV5T/Fx7UAXmgctvXBNSRXrx/KUGRXPf2y6sdgZzVV9S1R3JSPaPpQB1Tao5fa6gCqmpXn7v5Erm/Put/mTPlvSraXs0y7SuBQAw75wdgOaSOBkPzJg+poWf7O+QaWW4NwuBJt+lAFHV2H9nzAY7f+hCuZroNRXbp83zbjxz/wIVz9ABRRRQAUUUUAFFFFABRRRQAUUUUAFFFFABRRRQAUUUUAFFFFABU9uxQsRj8QDUFSw/xU1uJ7Frzn9I/+/a/4Uec/pH/37X/CkiQO2D0qwI0H8Aq3KxKVyDzn9I/+/a/4Uec/pH/37X/CpJt2UCOqc85qpJLIkhVtj49qXOPlJ/Of0j/79r/hSGViCMJ/3wv+FNUh4vMA2nOCKSqTuTsVKKKKyNAooooAKKKKACiiigAooooAKKKKACiiigAooooAKKKKACiiigAooooAKKKKACiiigAooooAKKKKACiiigAooooAKKKKACiiigAooooAKKKKACiiigAooooAKKKKACiiigAooooAKKKKACiiigAooooAKKKKACiiigAooooAKKKKACiiigAooooAKKKKACiiigAooooAKKKKACiiigAooooAKKKKACiiigAooooAKKKKACiiigAooooAKu6TGkupwpJ907s/98mqVWtP3i9j8sZbnA/A0AdOtlaHO3g/WlSztA37xj9M1XjtrljkQtn2qybK8Zc+SfxoAV1tY+YFORQ2rzom3yvbOKSOHDbTGQ3vVxrdRH8xQfSgDEaWSaTex/Kr1pPbfdmyT70psQ7ZVsfWmy2JVc7lP0oA1I30phgjB+tOEFiW+QH8KzLW2Wf5N+1q0P7PmhGUnxQBIbIMfkyB702TSFYZWXDU0SXinHmBvoKkUXhOetAGZc2MtuNxkDD6VFFOMYKAmti4tZp4trjFUxpvkoTgUAVJYzKQSwHtV23hthFh8E1W+ytIx+cCpBbCNSWfNAEF2kTMVhbH0qusMkK7i9JLKVc7VFTxDzk+Y5oAkS43x7WkxUBRFbGN3vUUsYjk+UVY80KgfGaAJFVwvy9KYNyn5vlqMX0jn5VxUbyPI1AFjz3BxG+aabqVD82M1AwYemfakKt1xmgDRj1GXbgNzTxeOwO9uaoRKO4wal8rnc3AoA0bXVXh4AzT5dVnkPCgCsoSgP8AdOPpVgzo3K9fegCybm6K9RioTNcN95uKTeJF5OKfDEW6ZIoAcJmK4B5pi3GxsOasCLDdhTxCkjYZFP4UAUmly+5SfwqaJ5Jf4eKtRQGOTCQbvoK0xZSSR5MW2gDIlMoj+Q4FVFkmJO4k1vpYknDY+lOWwRMnAoAwkRmOSmaUw4bpya2zaK/BYLViHR4eH3gmgDMtbaVUyy8VMsjBsY4rVlVUXYSoxVB3hgbdvBoAY8WfnC4qaK7jhT51qFr5WXhaqtLvPAJ/CgC9LfW8w+UY/CmpdIq4NUlTbycCpIkYyZ2igC19r28rH+NPF0LpdrHFQzSfw4xSJGwGY+tAFG9eaJ9qqdnrVdMOfvHNakt0yrscZNVEiO7cF5oAj2BhgFiaa0br8pwKupuTlxxVa4kQklDQBGLDIyrZNQzQPF/Cv4VMLh/L+UYpqyFh8z80AQBzt5qWK8SIYLc0ySLHLZNIkcA+d6ALJvwUztJqnJqT5I4FFxKrjERxVQr3bk0AR3NzdSn5FyKqFrljjGDWqm/Z8oAFRbwH+7k/SgDMMEgbcxP40bD2Oavzs0vBGBVX5Yv4qAK0m5RySKahD/eGR71a8xG6nNJIiFeMCgCMMMYUcVBPAj8nira5EfApvkNKeaAK1vEucDkVMYXzgJkUTRCBfk61DHezqSMZoAn8hsZxg1CfMRuRxS/aZg+W6VZU7xuY/LQBWYgc7eaik3vztwKuyCPgjpTXKSLtQc0AV0EgX5cUAMW+Yc1YW2Xb1+alZGU/dz9KAFWFCucc1FEJI5sjpVjf8nXDVChYvgjNAFo3jEgFjVxLtlTG41QFuSc4zSsHDAY4oA0EuHBz5uK1YL5li/1lc8ytgYFL5rxrhgcetAHRrqSMDzSLdruyGrmPtDg/JuI9hTluMnqQaAOzS83R4KKajbZLy8SgetctFqMkUgwxIrSfV98IAGDQBoSQwHoPyqaKOMp87ZrBF5KRgHGakFy8UeWc80AaL28fmZQDFKIYn+UoKzo7lDyJDuqwXGA+85oAdNpqod8fHtSwwBvvpmmC+ycPkirYuIDHlWAoAYY40OAmD9KgeFpWxjA+lW4njk5ySasLLEo5FAGadEllG7dSDRLtvkVRituO5DMFSrsbsmCoBNAHM/8ACKXzLuRNxpo8L6m3BiZPwr0XS71T8su1TWxtSRc7gRQB48/heYA+Z94e1Ujot0CVBzXrs9pbOzbqzXtrJX2jBoA80FhdD926FqimspoekbZr1eKxtQdwjB+tSPpdtO3MQFAHj3lXSryjj3ppuZUXa+TXs/8AYGmbP30SmoX0DRn4W0QigDxZp2LYVc/WmBmQ5dfyr2v/AIRTw6y/NaoDVeTwToTjMUOD9aAPIob+5TohK1bi1PLYeGvRW8GWPORtX2qq/gqwJOyXFAHGo8cvOwA1UvH8pcg12f8Awh8MbH97x9aq3HhCOX5RPgUAcaP3sYO7bSomw58wmupbwJKqZS8496qnw+LQlZJA59qAMPMrNkDj3qQ/LHuZsH2rSfTpGOEXioptCumTCJnNAGb5zOhxI/4GoBK6k5kY1qReHrpF+Z8e1O/sryDk8mgDMhkmaTK9KtrqrwNtZM0828yyfImaq3CPk+ahoAsTavFIuDEc/Sqy6g6tlUO2o02Hk09GQscYoAkbUo5Bgrt+oqq0geT93KBTJ90rFSQq1WNoifMHJoAs3kUgsZHaXcOOPxrGq7KwEDqHPPb8apUAFFFFABRRRQAVal069giMk1pcRovVnjIA/E1Vq1LqN7PEY5ru4kRuqvISD+Bod+gFWiiigAooooAKKKKACiiigAooooAKKKKACpoe9Q1ND3prcT2LcH3z9KnqCD75+lTEhVLE4AokKJWvc/u8dc8UNZqIOATJjOabcSpIIiG4zzg8ik82LGPPmpFBB/x6n/fooh/49m/3qKuJEtypRRRUFhRRRQAUUUUAFFFFABRRRQAUUUUAFFFFABRRRQAUUUUAFFFFABRRRQAUUUUAFFFFABRRRQAUUUUAFFFFABRRRQAUUUUAFFFFABRRRQAUUUUAFFFFABRRRQAUUUUAFFFFABRRRQAUUUUAFFFFABRRRQAUUUUAFFFFABRRRQAUUUUAFFFFABRRRQAUUUUAFFFFABRRRQAUUUUAFFFFABRRRQAUUUUAFFFFABRRRQAUUUUAFFFFABRRRQAVf0WYQatBIwyBuyP+AmqFWbEMbuMIpZucAfSgDuItUI+5FU8mpuY/uYrCtfNQ/OSv1q1OsjJ8sgIoAmkuPNGTwfamI3y5IzWY8MqsG82pt9xwM5HtQBooJLn5YwBTpLC7jXIINR2d3DAB5m4NWqt1DPHgTfrQBgt56NkquR6VpWmpwBQsyEGq11CgYkXHP1qmGUnG7J+lAG/9us2PBxUb6hCG+WVaxliLNgsQKlbTLbG8ud1AGp/aUe3/AFgNVrnUCUwoBFQR2cBHzOM/WmyRbTgEbfWgCJTJKflXFPdJY1yzZqeNXVfkk/Op1hklABKmgDMki8wZxQsLovytWlNC1uuQmagjRrl9vllaAK4s5pucipxpzsnzNV6OxuY/+Wg207ftbZ1oAoDRwVyrnNSrpQCYPX1q9h0G4NQC83VqAM1NLkD/ACYP1qf7IYT86hjUxneKTYnJqw2ZI8vwaAK32JZF3AbWqs9tLu27cipjIyScOcU952Cg5zQBXbT5PL+Uc1FFYvnDcVpQSyuOENEiOxzgg0AVEskVvnyfpV5DGi7Y05qS0eKNT5nNS+dGzZjQD3oAgEMmN7JgVEzFzwAuKvNP8pVmGfaqcmF+Y5oAt21yY0+6MjvULazcGbZjAqCOfGcDAqpLK4kJj5/CgDWe9frkZqD7RcdQwIrIZp5G+agpMBw7fnQBtrMoXL4z9amS/XZ8p5rnjbyMuTIfpmpoZCi7CPxFAF2a9aWXDnApmFY8NmqLIQ28jIpYpCZPkwtAFzzQnDdKeJQy/IOKNvmR4kx9RVCSN9+yKTAoAtyO7YI4xTkv3yE2UWtjcFfmbcKvQ6WQN3AagCzEiNAGI5NJH8pK1RnkuIG2Z4qNZZn5Tg0AbSQxj5nVTT3jtivOBWIxumGDIwqSKPCHfKT9aAIb1k80hJPlrOmkxwhBqa9KKPlYGs75f4jQBdgieX5c1qW+mqgy4yawYrmSGQbG4q+urydC1AF+5s96FUOKyn06ZAf4qmk1Fx827iojrWeAMmgCq1vOp4XFNw6nDjNW31QMvIANZ9xqZBwic+uKALUYf2AqvI6RyZZqotcXTgnJx7VVGZJMMx/GgDYa+gxjZmqE1xvf5IuKlwscXJzVFpSznAoAc5d+gC0R5H3uaArNy3FIuwtjzMfjQBIbk42hMD1oWR15HOashYRHyar740bg8UADsucyZFVZmjzlBVlpknO3immCCPnvQA2JRKnK4+tKpKNtU5FSO+Y8LVeNSjbjmgCx5YP1PapooRHyyioDvb5gPzqRZWK/vKAJvKRmyOKe6bF+UZFRJcr04xUqzq4xjigCNGR+CvNJ5WG3MeKVlQk7Sc+1RoG3YbJoAtW4hll2k4FbMNhZqQxbP1rm3Xa/yttNS+fIFCiX9aAO0EOnGL+AYqnK1iuUwhFck/nMf9Y350pVo1yXOfc0Ab0lvbFt0QqJ9Ojf5jiseKabPDnFSvfPH/Ec/WgC7/ZLMcqMCp10wBcE4NVbTXSo2ynNOm1pGbhiPpQBbXRlIz5nNNl0mRhjzKq/2wyr+6fn3pq6peSNk0AI9jJA2G6VcjACYJpjXbSqN45qWFY5By2DQBHIVVPvCqjTGL7vNW7iwP3hyKqJb8/dzQBJFeuF64q1FO33m5qn5LK2Sn4CpGScrhI8CgDUF1tXcpwaVNeePgqSayBDOo+bin/ZZCmQeaAL8mvXLPlcRj1qzH4nvIlx5u4VjCzmYfvFzUbW7J0GKAN8a3dXJ4cj8aemoNE253yfrWHHIFXaM7qcobd84JoA3n8RuOASMe9EGv3VxJwTge9YM0eV4BqKENH92UrQB2B1i8zjzPl96cuuyxnHX8a5I3EyDPm5FWIbtpP4AT60AdcmpO53/wAzTk1uaGTjGK51ZJAvXH40rXWVwxoA76z1WK4i/eMoNK5t2JbzAR7VwCXjKMLIMVLFqLR5/eE0AdPdSWzZ2ls1BBIi/wAYx71zE2ovKxCvihbq4ReVyPWgDo73UV2lE61kyROQWZ1qkLhiCe9CSTOMEcUATJJtbhd1acL7k+dcVRhiIGdwFK0/k9ZAaAJ7kwom7msqW4g53KTT7q681ODWf5ZkYBmwKAHrcMJPkTj3p01r9pG98D2oeFI1G0/jVmJgIeTmgDMk0+F1xnBrNm094j8hzWncJIXJVXAqrLIdu05zQBnNB2PNQTIB8tbtrDGwywH41W1CxjdTsP5UAYM8QS2c7gTx/OqFXbmJY0OAciqVABRRRQAUUUUAFFFFABRRRQAUUUUAFFFFABRRRQAUUUUAFFFFABU0Peoamh701uJ7E6OUbIFS+ejgqyHB6+lQUVdrkp2HPDCyKFYLjuR1qIwIp5ct9BT6KXKHMLkKmxRgdeeppKKKpKwipRRRWRoFFFFABRRRQAUUUUAFFFFABRRRQAUUUUAFFFFABRRRQAUUUUAFFFFABRRRQAUUUUAFFFFABRRRQAUUUUAFFFFABRRRQAUUUUAFFFFABRRRQAUUUUAFFFFABRRRQAUUUUAFFFFABRRRQAUUUUAFFFFABRRRQAUUUUAFFFFABRRRQAUUUUAFFFFABRRRQAUUUUAFFFFABRRRQAUUUUAFFFFABRRRQAUUUUAFFFFABRRRQAUUUUAFFFFABV3SpDFqUTgZxu6fQ1Sq3psgi1CJzyBn+RoA3pr/AHcFWH1FMMjMmUqyvlTLng0MkQX7uPpQBBEcj5xTGnbdtQ1MtuSPl5pqxlH5AoAjZJgu/lqkhmXGXJU1KZSARz+VPt7TzQWK7qAIPtMRc5yafHJG5znFWltY5G2CPBqxHp2wcRgn6UAZxmk34TkVNJJiP5lOa0IrC43bvLBH0qSWznlXYsBoAzII/M5xVsRzBf8AVAirNtYXFq3zw8VbdzjATb9aAMSXzI+TFgU+O7VVyo5rQOJcqVFUbiCTOwIAPUUAPN27rng0R3D54H5VWFpOBlWz7U9bh4PlZBmgCc3lwHwFOKe00mNwTmo11JOhTmnxyTSvkIcfSgCFprhmGRgelWhcGNQCuPemu534dOKkkZGhoAjWWIvkP830qQMScOeKoCGNz8rYNSxAhtmc/WgC01vDnOaHgTb8r4p/2aYjLKMUx/3a8rQBNAzxr1zQ1wWbB4qCCVfxpX2A7mOKAEeVE49apy3Dx8q/4Uy5dT92qysrnaeKALMF1PI+UGatPPMflcD8KgtlWLowNK92yHCoDQA8uvQsRU8cMSjeCSaz3SSQhyce1aKMkcAz1oAcZYydoUA0jvEnDAVQknjU7kOWqB7x5Oi0AXJxEf8AVk5qEXGxdrdfaq6JJKehFaMGnR7Q0jZPvQBRaZh6kU+BvtDbQNtT3ECRHIwRVORwOYjhqANAq1uRyWFO8+IHcykVStr8o22YZ9zVmeRJVG3FAFv+2Y41CqKli1becDI+tY/yhgWTpV9J4CA2FGKALE8vmdsmkQugxxQuoWx+Xg1Tu7395+6AFAF0s4HznFRGRIlJd6zJLmdvvNxUbEEfM5NADp7qJ3wgqvLlhljj6USeUF460iEOPmzigCEISeCxqWOKRef508Mg6cVE12VOKAGyyPgq3FV23IvB5qy2JRlqYkYByKAKqF1O45p4XzfmJxTpJCGwq5pI8l/m49qADzHxsXAHvVUqyy5BzWxHFbEZcgVFcRQBd0ZyfagCg8kuMEcU2MMOSBUhbzOD1pAMtg9PagCNixOMnFV5Yip3LnNaqxoO2Ka6h2xigCpErsnzGlKgd81bKpt21CYQp3HgfWgCvwDyMGmnlutSzEOcJSJCFGWoAeirxlqc7jIA6VCzEjCrUJLA85oA0V2heuaaSpGGJxVZSygHNKzl25yKAJWQKPkJOaeg2Jy2KrNIE7mng+YOBQAqSsrkjmpVvWDcpmpYonK9KQp5YOV/SgCJpBK2SMU0ug+tOV/n6ZqUmPcPl5oAiG5+cnNBglmHy9ferpkRV4HNRrcHfyDQBWW0mBwz4+lSm0ZV5OaLq4cEFBUS3LufnOfagCQafuGc4o+ybF++KZJcORtVj9KbCkhbL52+9AEqW4zlWyanTeG4pVUD7tNdufl60ASmUFvmGPpVhZuRjFVUjLc55qZkzjHBoAvebG64bj8aYqITxLxVIiRfvj5fWpFKr05oA0o1gUcNlverkcDOoIIrE4T5i9WIbwcfOcUAaj2rH7wG2ohbRBuGOasQSecgxk1DMkqvwhxQApV4v4dwqCWWM8NH81XILoxrhlzTZGjlbJioAqLEuNyhaNiSDaDhqjmnG7Yi4p8GxG3M2TQBBNps3VZc1XW0uAfm5raknR1+Tk1EN2OeKAMWa1kB54qNZTBwDzW4bbzRljU0OkQO6syZ+tAGVb6uYRiSLcPUVbGr20g+5j2xXQx2lhwjW0f1xU39h6a3zKiCgDjJpfPbMaGpom2oA6EV0c+nQ2/+rCimLpyTJ85WgDHCQOM55oeSNEwXzV660qOKBmRxmsHyipLFsnNAFmG+jSTGzNaUeoLwNi1ibgx5GPeoZHZHG180AdK1yjKegrPfExIHWq0U58rlc+9IlyI35BoAtQ2oVvnORUkrWyOBnFV5Zw8Rw5WspUeWf77MKANt2tZCFL4pWitFXIlOfasm4Rk2gCrKNFHbfPgNQBbS7QfIuG9zUgthcn7i1iPIqgsj5p0Gp3CcLwKAF1aF7WYBeFrNluMrtLn8KtX93PcqQWBrOhtg74fNAEV1xYy/LnOOfxFZFb2o27x2Eh/hGP5isGgAooooAKKKKACiiigAooooAKKKKACiiigAooooAKKKKACiiigAqaHvUNTQ96a3E9izbwtc3EcKY3SMFGfetKWw0mCZ4pNWIdDtYCAnmquk/wDIXs/+uy/zqOe1kvvEM1tEMvJcMo/OqbsSkW/s2jf9Bdv/AAHNSQabpt5MILXVN87/AHEaEqCfrXV3Hg/S2094YYdtx5eFl3fxDvXC6Q7WGtxSvDJJ5DnesYye4qeZlWRAw2sVPUcUlPlBEr7lKnPQ9aZWiIKlFFFZGgUUUUAFFFFABRRRQAUUUUAFFFFABRRRQAUUUUAFFFFABRRRQAUUUUAFFFFABRRRQAUUUUAFFFFABRRRQAUUUUAFFFFABRRRQAUUUUAFFFFABRRRQAUUUUAFFFFABRRRQAUUUUAFFFFABRRRQAUUUUAFFFFABRRRQAUUUUAFFFFABRRRQAUUUUAFFFFABRRRQAUUUUAFFFFABRRRQAUUUUAFFFFABRRRQAUUUUAFFFFABRRRQAUUUUAFWLKNpbtEU4Jzz+FV6uaWrPqMSr1OcfkaANmBXi+UmrYgYjO84qaO3Cj5wSatxQkrwePSgCigVP46guY1b5g5Bq5JHiX7tMkt2dgduBQBTi3IOVZvetzS4TLEdvy1nrMY/kMW4e1C6nJbtlF2D0oA2Psj2snmD5qtx75B0xmqFnrVtOyid+a6uyNhdRjy2Qn60AYqLJE/zZK+1XV2FQ+7Fak1lGq9KwNStplbMIyKAH3OqW0fynJNZNxqu4nZESPpUUltK7ZZCDT0V4hhgv40AQwzSSy5CYFXJGULyCTUDS4+YAfhUMt8rDjigCUF3b5QQKqXkMg5JqQX+wdKZJcCcfcJNAFK2fypgzDI966aPVrUxqoAz9Kw1CsMeWAfeo2Qo392gDT1C7R1xFwaqwPt4kOc9qqSLIgyDuohZh8zLQBpK0Yb7mPepRHk7gy1nvOzJxUXnz/dAOKANR714/lLZFZ09y0rEgGmFDt+YtUQchtueKAFWaQPxkU5mkc8sasxJbgbmbJqC4mjBwlAETO4GFFRJv8AMyc0b23DDGraSouN3WgBuJD3wKashR/X61YmO9fkOKpyhwvr70AW3ucj3pPMaZcbqrQK3ORkVYjwpwKAH29kzP8AOeKtS28EHzbc0+BCBuDfgaWSEy/ebigCL7YmzCw/lSNPvX0qxDGi8DmmyQKz9MUAZjhmfuaMqpA24+tap+zwrzjNU55IpAdqA0AQywxNHuDDdVPzJUbAzinM6AkZxSKC33X/ADoAtQEOPmNNmj2jKVXKMrZBJp75ZOTigBI5RvxtqxIVwDVJUz9081KschHzE0AThVxljRsDdKgUhX+cnFWRMhIVaAIw0aHEi5ps9yvSKPH1qxPGqRhuCar/AH9ucUAQY3DLnBqW3tlZssastDFtBNIsYJGDxQBI1l5owg/GqzadMh5Py1sQyrDF8oqvPJcTA7QAtAGU9uucL1pFt9rYIq5HCvmYY5NWhBHG2etAGU9sQeBSOmxMYNbTSRnjAFRTLEyYYUAYQt8nO7NP2iPoBmrJt1VsqeKjmCrzxQBWlkIHHWiNty5IxVlWjKcgUvlxsvpmgCg5V34NNbg/P0qdraMN8pNNNlk5Eh/GgCtIuR+6FMWOXHz8CtAW5iH3s07yxIPmFAFGElc/LmkYqz4IxVlmWLjbUKqskmWWgBfJLYwKHgcdTUqyYbbTnkKdVyKAIPsrMOaVISsgxUqyhvvcCpS+FwgFAClnXvgVGhkd+hIpwk2j94Mip7e5h9MUAVZ4XP8ADVfDIOvNbeVkGQcVUeJRKDgGgCnDFKX3MeKfcCTHyJWzHaQyKCzY+lOEEatgHIoA53LY+dGzUsce9cBCK3nt4yvCjPvUUaBGwVBoAzUtwPvLk1KLb5eFq+2c/LEKaVfH90UAVRC6LwM05Ld2OdtS/O52rnPqKcqSocO5FAFcxSFscCrMaOowRmkeJh8wy1WIFllHHGKAIJIZmGNnFLBp/mnoc1diMiy4fkVY3mNsrxQBSk0oMuCSpqA6TLCdytuFbPmGQfOPxphj77sr9aAKltNNENoGDV4TSlPnNPiEAXO0Zp6bCT6UAVC8X98596sW5hK/M4qMxwM53YFQyKFfKj5aALE9nbOCwODVRbUpkryKkadAuNtR+Y4X5aAIXMqNwMVMEdwDvzVd55DxJwKSKXafkbIoAvjhfvc017qSPAGagM5TnbTHuckFxQBO9zMBvYnFJBqk27CnNT24inToKsRW8SHmICgCm2ozSNhlpz3s6rhEY1dZUiO7ywRSfbowMeSBQBh3FzeFTuRwKoxM4bk4+tdeoSRNzgYrLuYbaSX5Uz9KAMpnTPNMmEZXIrVmsbaSHGMNVFNPEUnzvx6UAR2soxjk0syKVLqcGrJjgj6OKrXCosZdGyaAKZM0vy5wKRRPbuNr5qFbh2Y84qfzGkGO9AE7XJH+scVUml3/AHM03ymLZkrQiFvHGGIFAGQzyKh+RqjW7kAxtx7mtG6ukdcJgCqX7ub5SKAI2u5F54NPiuAx3FufSmvbdl4FRmNI/WgCzqFyJdLmX/d/mK56r1y37lgCce9UaACiiigAooooAK07rQdSsrZ7i4ttkSY3NvU4ycdjWZS0O/QBKKKKACiiigAooooAKKKKACiiigAooooAKmh71DU0PemtxPY0NLZU1W0ZiFUSqST25rQay1ux1y4vLK2fcZG2sACCCaxKXc394/nVNXJTsdLea74kW2EVxbpAsx8rzQmDk/jWrdanp3hO1WyhiLXRjD/d++f9o1wodgwO45U5FdzFf6J4gsAl/wCVDdbNjO4AYe6mpasVcZeSaf4o0Oa7hj2Xdsu45HK+oz3FcRXY6tq2m6dpDaZpOxmcbXZOgHfnua46qiSypRRRUFhRRRQAUUUUAFFFFABRRRQAUUUUAFFFFABRRRQAUUUUAFFFFABRRRQAUUUUAFFFFABRRRQAUUUUAFFFFABRRRQAUUUUAFFFFABRRRQAUUUUAFFFFABRRRQAUUUUAFFFFABRRRQAUUUUAFFFFABRRRQAUUUUAFFFFABRRRQAUUUUAFFFFABRRRQAUUUUAFFFFABRRRQAUUUUAFFFFABRRRQAUUUUAFFFFABRRRQAUUUUAFFFFABRRRQAVoaL/wAheDnH3v8A0E1n1f0UA6tBnkfN/wCgmgDrTOgGHarFvJAy4EnPpVMiEgjvU9rGiDcMUAWTHk521FO21eBk1NLPhCFxmq1tEZZsu/HpQBXSKaQ5VQPrQ1uSP3qZ+lbotUZcI2DTfsDgcuKAOeOlpKf3Zx7VoW2mS2mHjmZT7GpgnlyEcfWmzSNgjzOKALCatcwPtlnLY/vVeXX4NvzsDWCFgk++/wA31qGXT4iCY5Mn0oA2ptatJWxkD3p6X1gy8yIa5OS2dT900BCRgLk0Abl9fWaqfK2k+1YQuFkm5BHNPNuuPmGDU1lZJJN1yaAJX8sICG5pEmdDkVovo+F3DOaokLDLh6ALSSJImWUZqlO4MnAxUj3A/gHFMDRt9771AERd2+XNMMjxr0qzsA5Xn2pr5bqoFACQsXTJFOE+Dt6GnRkovPSq8wUtuXrQAssshGCRimRRq3VsmonddvzZ3UkMkjMBGvFAFpbZg/HSiWJ0525FSl5lUZWrcYEkPIoAyVZCeetAVt9Wpo4owW24NV4isjcvigCZJgBtYYqvNMFbjmrQWJT853UOLbslAFeCYHOc4qWNsyfKKQmADjimi6jh4AyaALZ3KwYPj2qytySmGAHvWP8AaJJX6YHvVmMg8l+R2oAmkmKnhiPpTWnYAEuagmuC/wAoGPeoQhfgvQBNJMjN97NAcYO3pUDwMD8o4pu9l4bpQBLEN7nIFJOoXGDSq6quRUczBl+XrQA5WKx1JGkcqnc3NMiyY8PTVjOThuKAHuEjOE5NN89l60m3Y2SDj1qxHFFMMmgCEp5i7l60ihyQAtWvsxziI1Yhs2HLHmgCkVkzhhx9af5JC5q68G5scCnGEKu0mgCpDZGbrJgVYNgsY4kJpTDJGuVYYqazfDfPzQBGljv6uxqf7K8ScFttTvqMER+bANVZ9VeUYROKAIGkhjfPINO+1qzfLzVK5lL/AMPNJEMLnoaAL26Nmyz4PpUU80YPrVYqvLM1VmcM3C5FAEzz9ewqjJGHbO6rLSoExjmolKryaAEgXY3J4qw7oykVTkulzhRmoVmcNnFAFxWVc5qI3GH9qgYyuOhxVcyANh6ALU8pPQmohMwHBbNMV8tlVyKlZXY5xigAMzfxAVKGdl+UDFQuMfeqZNwjyv60AIsJ3hqkncBMHrUIuGVsMKkkw65Xk0AQOx2ipowJE5ohUH74qOYnfhBigCypGNvWpETBzwKprG4XPenwEsx3E0AXg5HpipNocg/yqpsDcZOabumjbCycUAayhQuKi3iN+DVYSP5eTk04MJE64NAEzTq55Y0iTBG9frVQsqnpzU0Y3/SgC0Zlk5z+VTRokqdSarQhFz3qVZ9nQYoAaFMcnApznP3qcJgxzSlVmYZ4oAmgKFcA81ajcRdAKzpIfIwyPVmGXfH81AFyNw0uStSuqM3yjFZ0Qcsdr8VE1xPHKRvoA1jECwUnFPe2wvBzWO8k3DebVm2upRjL5FAErWsxPyYFTqDBH8607z45GCg7WqX7Mw5Z9w9KAKTOkjdaSWP5flzVt1ZTwi0rh2j4UZ9qAKKJvABFJJbPnI6VctoNz/vDirM+IY8gAigDK/s6W4Xk4FIdPe3OODWhaX0bP87AVbm8uYfIM/SgDLjsmk4wBStpZB4Aq8sUgXjgVZjgmYYBzQBkfYHi+ZSB7CnxF1PzhjW0umzZy7gip/sSBfegDAe4TuM01LcTfNjArVk0vzH+WM1Zh0G8YYji4oAxGSRBtRflpoif7wQV0EvhzUo4y5249MVmyW06KVZDu9hQBmyLvYcYPtSvbROvKEn1q2LSU9IXLVL9luwPmjAFAGHJY7TnOFrLu7chtsTEiusmCKuJE/SqMkSOcxqR+FAHMNYSbc7aetuy4xwa3prSR4+AfrWbNHPAeTmgCo428P8AnUEkDnlGytXuZeHxUaxnJUZxQBSCQjjZlqf5GeVAFWIrTdNxmtFrFUUHbQBhTq8eM9KaoR16VvSQwmP5lrHup0iBESc+lAGRexlY3Pb/AOvWbWhd3LSxMrJtrPoAKKKKACiiigAooooAKKKKACiiigAooooAKKKKACiiigAooooAKmh71DU0PemtxPYlooorQgKKKKACiiigCpRRRWRoFFFFABRRRQAUUUUAFFFFABRRRQAUUUUAFFFFABRRRQAUUUUAFFFFABRRRQAUUUUAFFFFABRRRQAUUUUAFFFFABRRRQAUUUUAFFFFABRRRQAUUUUAFFFFABRRRQAUUUUAFFFFABRRRQAUUUUAFFFFABRRRQAUUUUAFFFFABRRRQAUUUUAFFFFABRRRQAUUUUAFFFFABRRRQAUUUUAFFFFABRRRQAUUUUAFFFFABRRRQAUUUUAFFFFABWloMZl1q3QcE7v/QTWbVvTZ3ttQimj++ucfkaAO7j0wbsyLkVcWwtQmStco+tXxP8ArsUo1O9b+MsPagDobizs19voariKG3O8OfxrGaa4fmRyKUPM6/O3y0AbMuqrEBtbNVjrbvJ5eeT6VnxxRluXpzxIvzqcsKANFkuG+cKTTdrkfMhFRw39wI9pAxS+bMxzv/CgBjLj7q5NM2zqw/dEVYSKcneFqf7QykB1oAz52cLliRUdvOYzlgce9XrlkI3GqpaGRcA0ATiWKTvz6UJE6yb0O2q4QL3qXI28OaAL/wBtlA2hway7t2ebdupzSoOMHNVZC4bK/rQA4OScc09lYclantmhcDePm9asTLAI+CCaAKSgr8278KmWVHHzLiqTSqW2gmje6nrkUAaCFW4HIoeHuBiiGMyRbt2DTXjlX+MkUARCMb/m5+tWE4YCNR+FQAgtg5zUisYzwRQBLNLKvy9qY27ZlWIprO0je9SB9i4YZoAgZyUIZs1XSAbtxqw4Gc7qaG3cZ4oAUW+/7nFBgKn52zUf2ho2wM0j3DOMUAStAD2JHtSi2XH3RUccrBOWpwnK9aAI5QidBzRHjrQ028fcFLF3yKAGMdxwOKRTtPA5qUqufSmMuBnrQAplOORiod5ZsZ4FAdC2KcwUdDQAGZQu1RzSK59KdGin5mp+9d3yigBN5VgWTitOF7aSHpg4rNJ3HFWI4cjG/FAEczZkKr92rFpCnV6abfbyrAn3oV33bWx+FAGvGsTjbHwaRh5HfdWYZzE3ycVOLhpIuRigBWZpZcgkCic7cYbOKpvO6DCjNQyXMjLgjFAGj5xkGAw/GopJ1hGGI/Cq0AyuWNMkCM3JzQA8tFI2amFzFGm3HNVV2KOKY0vzcKPxoAnkuI85qNpnkGFxiqtxyM8VFHORx2oAsEnPLVXluChwtSg8EnpVSQKzcZoAQzu3rn6UebKeG6UoG32FO+Rj3oAjJUHNPUgjsTTzFCB15quXWM0ATea44PSoJFBfOOacJ94wqnNN8tw240ASpK6LgLUquM5kqFnOzhcVHtZutAE8rox+Q0zeW43U1Ec8VIsexvmxQAxhnpU8EZIyTxUTbQ3XNSCUoPl5oAmUAPgGpPs653cCqkc2X+YYqR5M9H/CgCU5DYHSpTa4Tcp61BETJwo+arAE8f3hkUARIwiPzc0pcu3yrUqKHbkYqQQsvQUAREuF6iovPXO1l5q4LF2OSaU2aNx3oAqbCwyOKYkhjkwWzU7afcZwOlPi03a2X5agASZm4VPxpM/N8xq/HHHGuAmarPDukyBgUAMUmJsg1Za5QpzjPtVOVJFOFyRTrW2kZ8sOKAJgd/I4qcXaLHt70y4VVAC1CsKjBbk0ASQXbNLgDFW2RpW+c1T8klspwamV5QuCKACdSpAHSkibb0JqNzIRk5FCvtXPU0AWHMm7dz+FWIb+VflLH6Gs03JXnNRtfhjyAD60AbcuoSNweBTormRRleawftrNxjNSx3si8dqANpZnkkyWIpLqdwNvJFZ6XueaHvwwxtwaALdtLEG+eP8AOrjXgiH7vgViC6IGX6UJeh5MMMigDpra58xMvIKtpfhflTj3rNtVgeEdqcbZQ2VegDcjd5Y/v1Parhx5oLLWEl8IDszintqMjjCSUAdxb3NpEB8iZq+mqwYxkV5gZ7nd/rjU6TyBeZDn60Ad7fazbxwtvfPtXLzeIYORFHuNYMsjykjeTTLWBhNluB70AbA1Tzz8zeWa0rZlkTmUN+NYc0UW35/0pkW1P9XK6igDpJYYGADhT9acNPgUDYq81zL3zKwBctir8OrttHtQBttpqPH9xfyrMufDFjKcy5B9qlGt/LzxVW713yRkLu+tAFaTwxp0LZUufamr4dhX5t4C/SoG1G6uW3pgD0qdbqTADyEUARSaLbRnekvPvVG5iijX/Wj86v3sfmQfIxJrDEM6tlkyPegCKaGKU4RzUR0+NFLYzWiAk64RMNUYs5XyhfGaAOO1jaUbaoGP8aw66zXtEktLGa5LZUY/9CFcnQAUUUUAFFFFABRRRQAUUUUAFFFFABRRRQAUUUUAFFFFABRRRQAVND3qGpoe9NbiexLRRRWhAUUUUAFFFFAFSiiisjQKKKKACiiigAooooAKKKKACiiigAooooAKKKKACiiigAooooAKKKKACiiigAooooAKKKKACiiigAooooAKKKKACiiigAooooAKKKKACiiigAooooAKKKKACiiigAooooAKKKKACiiigAooooAKKKKACiiigAooooAKKKKACiiigAooooAKKKKACiiigAooooAKKKKACiiigAooooAKKKKACiiigAooooAKKKKACiiigAooooAKKKKACrWnqGvYwe+f5GqtWtPUtfRhTg8/yNAGkYkVjuc1atngHGc1E8bqfnAIpNq4yiYPrQBeYxN60qq0vyoPzpkFvJJjL8VadVtx8nWgCA2EwySVFMS2LthpCv0qx5xK5Jq1aoJFoArwWcQfDkkVdEcMfMcWTTXtWz8pINRyI0S5y1AD5rueNeEXFZzXLzN83H0qZpUdcF/zqKORQ/AoAHDyLhqYtui9zmrLKX74FRSoei80ANOFGGanwJ5hwelV3TjJyDTBdPFwpoA0JLNW+6cGqs1uVHJBoS5Y8u35VJuSU9c0AQouxeRimbfmz1FWWRSRnpSuYQnH6UARiCNl3beaYIM9Dj60i3HJCil+ZlOT+VAEqhkXCv8AlSG5lCkEZquC4OAcVY+zfJuLZoAqieWWbCrWmtsfK3PwaqxsitwpzUktxJgZ4HvQAqkI3TintdRqMFqrNcErjGapE7n5FAFtmjkbINICwOA2RVYsi9RipYsuPloAl9duDSIgJ+bNOVNvXmmFwrcHFAE+5QMdKryEmhpFP8XNRPJJ0UZFAB5igfM1Kl5GG2mqskbnlh+VFvCGPz0AaLFZEyr5FIiqVxmoPJZOmdtW4YN68GgCvJCq/dzSRxqDl2qd7dw+Cac0C7aAGZB4TOKljtyxyoNMhlSI8jNSNeY+4DQBN5Qj4Y0gBVxt+amwkznL5qUtFCcjrQBK77E+ZcVTaYK+7acfSpJr7OMrVaWcyrgLgUAWvkmXduxTBJt+TdkVWjbaD3pgkIbrQBbYhehzUTyKRzyary3Kge9QgPJzu2igCbzXZsDIFLv2nmo4wV/iBNJLgnk0AWd6FcjFRn5+9MWNGSm5aP3FACzW5K/KaiWCVe1OaRh0OKcLkqOetAED+Yp+eoiXboMCpZpdxyRTPMUigBCQF5OajU7mqVpE29BUZIbnpQA4nHXio2Ck+tLuBHOTQBu6UATxSpGtJJMJOVWo/KHc0qo3bBoAYZmYbQKkhZk64NKsJL8mpHi2c7qAFM/cLilMqyLj+Kmq2RjAprRsvzA0ACIWbBFTGNY+QM1XLu3fFTwLlfmagCIjLE4wKgZwWxzU8r4bGeKYFRmHegC1Zu8RzwRV9rpnGNorORYweuKke4jVcDNAGhG+0Z71Kt6OhFZEU6s2NxFPedYjxzQBqea78g4FM8w7xWPLdOT8uQKclw4HegDpVlURjpmoHbPzDrWGLmYn72KmFxIi5LZoA1FlYGpgEAyzgj0rIimeUcHFPErg4c5FAGiZ4QcbRUD6hHG+BiqkvzjAfFR/Zwgy3NAFia5DfMgNN+1g44O6mxtnhBmnvED2waAJRcvszilN7Ko+5mqhZoxheact0SuGTFAF4XDzJylCNFnDsR7U22nTaahlkTzOaAJpIYZV+RjVN7TYc9RUjXEYHy/pUIumdtvagB4wq/KwqVZVC5YZqsRtcZFSsibc0APR3ZsqABUhDFqrR/7FNeeVDjrQBO3OQTT7RGD5xn61VVt/3utTRS7DznFAG9HMRHg4FRvcumcOKorI8i4VCRVhIi3DR0AOWbe2HXn1p4laI/u2x9aY0DjouKiw+ceWTQBdS43f6wg/Q05rkDhOaqRW75yVwKsfYHcFkbFACiY9QealW62LuZuaz2hmQnLCiKDc252/CgDQkvnkX93TBeSEYZc/Soppo4EwoqKCZXySaALYmh/iV81IlxCvOXxUKyxp95xio5723EZ2ctQBdN8g5RCxoe/Vx+8hFZEWo7srtwaUT/MTI3FAGkb1AvyoBSGeSZcgBay/M8yTK9KU3bpwGoA1o7/y/ldvzouLkSRHawx9awnl3fM75pI3Rm+/gUAXra9WKQjHNWBqMSS5ZsVlSzwQDK/M1Zsl60r4ZQooA1vEmpRXOiXEaOCTt/8AQhXBVv6g0R06XBy3H8xWBQAUUUUAFaGkaXNrGoJaQsiMeWdzwo9az6Wh7AdDeeGok0ubUNO1KO+ht22zYjKFfpnrW7/wrT/qLf8Akt/9lVfTXi1TwbqNnp8RspLZFkmO7f5/HOSemdtcTWC55XXNawGhremDR9XnsPO83ytvz7ducqG6ZPrWdRRW621AKKKKACiiigAooooAKKKKACiiigAqaHvUNTQ96a3E9iWiiitCAooooAKKKKAKlFFFZGgUUUUAFFFFABRRRQAUUUUAFFFFABRRRQAUUUUAFFFFABRRRQAUUUUAFFFFABRRRQAUUUUAFFFFABRRRQAUUUUAFFFFABRRRQAUUUUAFFFFABRRRQAUUUUAFFFFABRRRQAUUUUAFFFFABRRRQAUUUUAFFFFABRRRQAUUUUAFFFFABRRRQAUUUUAFFFFABRRRQAUUUUAFFFFABRRRQAUUUUAFFFFABRRRQAUUUUAFFFFABRRRQAUUUUAFWbFil5Gy9Rn+VVqv6NZyX+qwW0RAd92CfZSf6UAaSz+Z98flT+XGI+K1z4W1NF/5ZsPam/2FfoPmiA96AMuNZlcZlx9KsO7cbyTVgaZOj/OlTSRtGn3KAKSuMcc1PbThD83BpiNhvmjqYRRSNkPtPpigB8l1KT8rcUw3UroVPNWEt4UyXbNQvLbKGwMmgDLmkw/TBpglZh8q81cECXEmdhAq2dORI91AGat1MnDoSKl+0EDIGKld4kUhhVTf5jEIMigB7h5eQ4qEu6NtKZ96tQqejcVOkKbuoNAFDbk9KeUaMZRTmtBxEgyTUDzKehzQBBCsj/6w8UMu1/lBxTmuEVfeq/nSN04FAD3CA52809CwX7vFRLKAfmUtUm4uOBtFAC5T+7k04TYGCaaN6r8u0/WqUxkDZIoAmed0boDTJ53kTkYpo/er70+NSBhsGgCKIsD97H1pZFYnO4CnNHk5B4ph5OC3FADwiYAb5jV2AbU4HFUEkSMdzUbXEhb5SQKANB3Zmx0FIIY253c1BFMxX5jmnebhewoAimQq/HIqIM5PFPeYtmo0DHJFAFhSx++PxqTGOVAqBXZvlYVKgcdxigCbzPlw1MjmkDfu+RSiPzF5OKfFGsHU0ASAu4ycg1PFGjrz1qoSzn5WwKGMkf3TmgBZ7d487W4pkSlOW5pHkmKfNgVHGzMTmgC19oMf3TUUkmfmbOaqSiTfwaY0ki8OCRQBaNwrcE0jXCKuOtVFbd3wKeEDHJegC1FKMbu1RTXELHA61C52cBqjCKfmagCwpRl+7+NIrFTjnFVzLn5Vpyv/eNAFvzY16YzULz5OMCljeMfw/nTmdH4VaAI1dwMg8Uhkdu9KATwOKkSHbyTmgCAjPrmnCNxUwdV/hpPtAHBWgCGTAHPWq4Ks2MYqw5DtmmEKOB1oAadijjmmqEY56Umxs+1AcbsUASNKVXAWoldweQac0204HNRli/TigB2/DZpyTsDwM1ASScE1MuNuP1oAebjeck4pXdnXg5qPyyD1qQREDOaAEjD564+tTO5KYJquSFPJNOyzfd6UAJvwcKM08h8Z6UgjwcjmntJjqBQBH9nL/Nupq4Q8/pU/mIRVd2JPy9KAHtubp0pRE/Y0+BABu61a3rt4GDQBAsLRru6mniEsu5j+FMZ5O1OWVwPmxQBCwcHgU4PkY5JoMhZ+DT2+UAjk0ATR25kUHoatRWob5WqiLiZR8ozUkd3KW54oA1o7eOEYzTZLWM/MGrOedn55qSK5cx4NAE7JHj5SAaiZ8cEbqiBw2WPFPLJncDmgCWJWPKptoeUR/f5+tLFdCorqVJOooARpkxu4FRofNz2qMqhHysfpTklKjDLigCzEmTgPRcwMF4bNRIxzkHFNmdjxuzQAxYyF60sSMr+tOUELT1kRfrQBKXAHzLzSbkYc1EWMp605V428UAORlzwcU5lyMjk+tVJowDycfSkijkc4RzigCVzt/j5p8Mj5+bkVJbWQMn71s/WrzxW8a8UAT210gjxtAqc3WDwvFZeY+z4qZZ1UYxmgC+bskfKtMFy3eM/hVM7ycotPBnK8LigC4l5Ev3gfxp39pxKcA1n7+cSjFM4LfIoNAF83as2QtDXIA6VQFyIwQ6YNKGaVPQUALc3Ct0aqzTFY/lbH0qxAI0fBG41ae3idfmUAUAZAk43M5NSRHe3INJPZ4f92eKQQXATtigC0IFzkEVOUhiX5sH61nxkRn5yaWZ0mGEOaAJJblGbYmB9KiklKYHWqT2s2/cjAVJtIxvY5oAtSOfJ5T8qpKjFidx+lTyTOI/9movNRl460AMIYt8tK+xRl9pNSxyJsI71FuiRsvjNAFO9UGzkYLjp/Osetm+lV7SQL04/nWNQAUUUUAFaWjavPot+LqBUfja6OOGWs2ihpNWYHR3PiaL+z7iz0zTI7BLk/v2Ehct7DPQVztFJSjFR2AKKKKYBRRRQAUUUUAFFFFABRRRQAUUUUAFTQ96hqxa7PMHmZ2ZG7HXFNbiexPBbzXMoigjaSQ9FUc10f/CJNbaTPeX8/lyIm5Y05wfeuo0NNKW0B0rYVI+Y/wAf/AqZ4nz/AMI5d4/2c/8AfQp8wrHmdbGgaPDrEs8LzNG6puTAzn61j10fgr/kON/1yaqZKM7U9DvdKc+dHui7SpyprNr2BwhjYSbTHj5t/SvOPES6Ut6BpZJ/56BfuA/7NJMbRzdFKAScDk05o2V9pHzelQWMoqR4ZIwC64BqOgAooooAKKKKACiinKNxxnFADaKdtH99f1pQmejg/nQAyinIMuoPQmjcP7i/rQA2inbh/cX9aU4KAhQOT0oAZRRT0jaQ/KPxoAZRU0sIiQfNljUNABRT41DSKpOAakktmTlfmWgCCiinRjMij3FADaKmaaQMfnPWnH7Qq7iTjrQBXoqeKV3kCs2QeoqCgAooooAKKKKACiiigAooooAKKKKACiiigAooooAKKKKACiiigAooooAKKKKACiiigAooooAKKKKACiiigAooooAKKKKACiiigAooooAKKKKACiiigAooooAKKKKACiiigAooooAKKKKACiiigAooooAKKKKACiiigAooooAKKKKACiiigArW8NXBtfEFrMOq7v8A0Aismr2j8arDxn73/oJoA9LPiQQp+8FKviOGZMYxXMSJLOPkTpURjvIhylAG7da2hyEjLGs17u4mHMe0VR33O7Pl1Ot6R8s0eKALHmnYORmq7sSewqwHt5U+TrVV7XOSHoAeqEjIfNCxRjJbiqDSTQtgMKcEecZ3c0AXxcpCMCo5byWUfIcCoUt9g+fJpzYA+SgCB0ZhljToR5fNSiIuPmfFI8GB/rKAGNPtfnpUyYkOVNVzHxzg0KjD7vy0AXHjAXrVQnY3HNNmE2Pv5pqM4X7hJ96AHsFk+tCJgdfzqEMSx3Pj2p/mKBjNAEysFNOeddvOKrLtZvaldEfhTg0AOWTceAcU87CvzCqhiuE+6cioz5wPzMaAJjEjN8rY+hpwSND97J9zUCx7ucHFOZEUZ34oAc7HoMY9qRUBGc1ErKOeppplcn7wxQBYwWGDgVCQYm5GadE3PXNSOd/yngUAC7CuScfSoXKdA9PWONe9NkRAc9fpQAREDqvHrUi7d3yHFRrJldoWm52N0oAsbNzc5oWTHyqpqM5YZzin2+A3LUASKz7ueBU+/cMEUyRlHQikRielAEgC7cdKUSJGvJBNIY3YfNwKgniCJxjNADJbh2PCDFMW4POU5qNZDH1pHYv8wFADvMO77wzTvLc8tkiq6q2c7SaUTNnGDQBM0SDBxStACmQcUB0C8g5pPPRFwaAItwXio/MJ4xmpPNB/g4qNwM+lAAENNxg1ID5Y5ORSSOHHFADQSO9OG9jkGkRFAyaC5zjbx60ASbjjqN3tQWmC9ajyFORU4ZmWgCNJP7xpxmXpig8+gphjB4oARjxnmo1k+bpUkkZC4FRbG29aAJDJu4ANJgLyeaaj8bc0pXucGgAJjK5pvmR9BTTx0WosZfpQBKevPSnBQSMGmjbnpShDnjigCViB15pd24YGaZsJ6tTSWVvloAnWNSPWgR88UiuQue9NVpGfrigB+xlzkkU3bnlsmpCSg5Oajy7njgUAPwpHpS7SRiowhJ5OKcJZE4xmgBu142yDU3Lrzx70iBW5Zufehgw6dPagBQOytk1G8Um75ifwqRf9jrT03rktyaAIAu1up/GpGDqQeoqOTzHfO04qcFDFg4zQAwhyNwNOjdn4C8+tKhXGP5Uu8rwqmgBzF1+9+lN2tjOWxU4BC5OSaN5ZcE4oAifAUHmmglh6Cp2jDJ94UxYvm+9igBFaNONxqZF8w+oo8qPPzc1GzbGwnI9qAJ/JXPHFK0boecEVCryE8LipPMlfgYoAnEaMvpTfsqls9ahaZ4xh1P4U0XODwSPrQBaeGIL1qsVRe34mrAlHl56mqckfmHcTigAkwg+XnNJGNp3PkUxYnJ5bAqYDjG8EUAOkEcq5D0+1uDGduwEetRrCnY08qFXgUAWWl81sJ8ppGSde+RVeLAbJq8LmEptJxQBWCSs1TxKehODUqhGX5HpTASMh8mgBAsy/xDFPWWfoNtQfvUOCeKmgOW5YCgB4geR/3pGParscEKL8vWosqDneDUkZVj1oApXKgucLmnwqrLtPAq0yLzyDVS4XYuQaAJlWKIZUAmo5BJOuAMe9VoJMcnmpTdyAfIn40AVZY5bc8tkVPbyh1+Y4pRGbgbnb8KckKrxQAy4t0nXCcn2rOMD2zcgitryxGuVbFRyyRkfPg0AZDSrn71RsxY8c1ek8jdwoqeFkReEFAGZufGNuB7ilVVXJIrW8uCb75ANUryOOLhDu9qAM6WM8sjkUxU8xTuyTU0hYJwuKW3ddvJFAGbdQmOBzz2/nWdWzqfzQM2emP51jUAFFFFABRRRQAUUUUAFFFFABRRRQAUUUUAFFFFABRRRQAUUUUAFTQ96hqaHvTW4nsW7a6ns5hNbytHIO6muifxYt7o1xZ38JaV0wrp0J9xXL0VdiLhWz4e1a30i4mnmieRzHtTbWNRTA1dU8QX2qkrI+yHtEnA/H1rKoooSC5BHIYySoGfU9qlnLC8JTO7tgZ7VWqRpWaXzOje1ZGhKTutW2k5DZfNVqlknaRduFUE5O0daioAcgBbnpgmpPLQEjOSO2f/rUxDhuTjgj9Kk3JknPJz3/APrUCZEww5HoaczEEABeg/hHpTXOXYjoTTmAYg7x0A7+lAwDblfIHT0HrTU+8fof5U7hVb5gcjHGfWkQ4bk44I/SgBlOT7x+h/lRtH99f1pygKSd46Ed/SgBsf8ArE+optOQ4dSegNG0f31/WgBtOP8Aq1+p/pRtH99f1pTgIAGB5PSgAi2b/wB5nFaC7do242+1ZlPSRoz8p/CgCe8/g/GqtTTTCVV+XDDrUNAD4/8AWp/vCtGs2NgsiseQDUslyz8L8q0APufK7Y3+1QRf61P94UylVirBh2OaAJE2+eS5wAattNHtJ3A+1Uy8ZOfLP/fVIWQ4whHPrmgCaO343M2z0xTZbcxjcDkVLOkjjcrZXHQd6MNHbN5hzkcD0oAp0UUUAFFFFABRRRQAUUUUAFFFFABRRRQAUUUUAFFFFABRRRQAUUUUAFFFFABRRRQAUUUUAFFFFABRRRQAUUUUAFFFFABRRRQAUUUUAFFFFABRRRQAUUUUAFFFFABRRRQAUUUUAFFFFABRRRQAUUUUAFFFFABRRRQAUUUUAFFFFABRRRQAVf0UE6tAB/tf+gmqFT2k/wBnuUl5+XPT6UAdtsnjOUp+bh1+ZRWLH4lhWPayTE/Qf40f8JNF2jlA+g/xoA1JHdflwKrTRuV+YcVnSeII3YHZJ+Q/xpx8Q27JtaKX8AP8aALEUbq3DYFSSSbD15rNfWbc9El/If41DJqcLj7smffH+NAFqWcvJjFPimdHAaqKapEow0bGlGqxBsiJqANrzWP3uRTSQR8g/KsptYidcbZB9AP8abHq0cZyBIfqB/jQBokujfNmpUcOOeaonW7Zx88chP0H+NRHWIR9xZB+A/xoA0lKqTuXFMflvkrNOs7uGVsfSkGqRL0En5D/ABoAvyyPHjNTJd5jPArLbVYG6pIfwH+NRyalGwwqMBQBLIPNlLbqQHHGfxqr9sA7GmG8J6LigDXiGV5OaiY+W2Qaz1vSo70SXu8dD+dAGitw7N3Ap8gUruJrJF0R65pWvnPQUAXlmJ+TOBUjxxhMk5rLNzk5IOaBdYz1oAubUcfLRGmG5NU1uyh4HFKbwnoMUAaGUR/u04zgnGOKzkvSPvLmnfbV/umgC08kYPBzViIpKnC4+tZbXat/BTftbKflJFAGoVCt0FRyY3VXj1IBcMpJ9aT7fHnJRjQBeCs8fFMWNt3zDH0qk1/kYUMB9aZ9tJ6g/nQBpFlQ+v1oWbaflrMa73djTku0UchjQBr/AGpyuMcetRPKHGN1ZjXm7sQKBdKvZqALsmFPNRs3HAxVVrwse4/GmtdFh0oAvxsQOaY24tVP7W+MU4Xpx0NAFl3ZFx1pir5oyc1EbzIxtNILzb0WgC0FbHFRyj5u9QG8fPAx+NN+0uT83NAFwjEeahQbjxxUTXORgDim/aCBwMUAWd+35etSiN3T0qktxj7y5pxvHPbA+tAFlCEOGGTU+8qvYCs/7WcfdGfWmm6kPegC75gY8GpFbHWs1Z2HWnLdbWzgmgC+xDcVH5fvVZrwn7q4qAyuTkmgC62AOQKiDAN1qBpcjAGKFkxQBZY5OAaNu0cmq4mPfNHnH6/jQBYDIB8o5p6vkfNzVQy+1SLcgLjZQBPtDetOjTJ6/nUC3mzotOW+UdVNAFhtydBTQSxzjmoTeqez0n23/ZNAF9E8xcNxSiLy/wCIGs/7WD/eH0oF72O7FAFt4yWznAqyqRqg3H86yzdqe70ov8DGCRQBphIn4H6Uw2xXo4xVAXqryqsDSDUCDkg/nQBpJaD+/g1IIGXqCazP7TbHQ08au4XG00AaDI/pgVG8A67gKonUzt4BzVdrtmPOTQBspFABkuAfrViJoC2CwNc79qb0p63m0fdNAHVo1sf4R+dVrg2/8IXNc8t5g5y9SDUcNkhjQBsq8Ma5dBUU91GwxDFz61mPqe7+AikGpbeiUAWxdODh0q0rxuuV61ktfq3WM5pFvwp4UigDYaR1jzjmoluGVsumKonU0PVWpf7TjK4KMaANPzDIPaoXdNxDD8qoLqYU/dbFMa/Vn3bWoA0I5DuwDkVPuXpkVkjUEyDsanHUIic7X/KgDTK+ZwKesap1ANZK6iitkeZj6CpTqsWQQJPyH+NAGgcA4AxTicHGcj0qiNUs2H7xZ8+yj/Gnf2vYgjbHMP8AgI/xoAskMW+UFaPs7tyw/GoTrNkf4J8/7o/xoXW7QdRcY/3R/jQBfhgOMCSpHWRB8hyfaqA1ywUfKlwD/ur/APFU3+37cfdWb/vkf40AaCu6/wCsb8DUwdXXjGawn1eB2yfOP/AR/jUg1u2C4CS/kP8AGgDZS4w23aB7mr6SRomdy5rlW1yH+GN/xA/xqM6yjfeR8e1AHUvdxc4xmqssjOOgxWCmr269Y5D+VJJrQYYRXFAGs9wsYwMk1Lbz/IRsyfSsFNWQfeRialGtRj+Fx+A/xoA3TK6fNtxTPtDu3XbWONciP30kP4D/ABqYa/aBceVN/wB8j/GgDSMhc7WkNQvEwbG75az21u2PRJv++R/jSHXLc4+SX8h/jQBoeQu77/NO/wBXx1+tZh1uHOQkn5D/ABpra1E2fkf8h/jQBoSy7D8tCRvLyZKyv7VhznynJqE6pJvyuVFAGtdfuxtLVVSOM/Nvqkb5XOXaQ/hULXOHyuce9AFy8uENvJGFGTjn8ayqsSTI8ZAUhvWq9ABRRRQAUUUUALWldWemxWzvb6r58oxtj+zsuefU1mUUNAFFFFABRRRQAUUUUAFFFFABRRRQAUUUUAFTQ96hqaHvTW4nsS0UUVoQFFFFABRRRQBUooorI0CiiigAooooAKKKKACiiigAooooAKKKKACiiigAooooAKKKKACiiigAooooAKKKKAJUneMYGCPQ02SVpD8x49KZRQAUUUUAFFFFABRRRQAUUUUAFFFFABRRRQAUUUUAFFFFABRRRQAUUUUAFFFFABRRRQAUUUUAFFFFABRRRQAUUUUAFFFFABRRRQAUUUUAFFFFABRRRQAUUUUAFFFFABRRRQAUUUUAFFFFABRRRQAUUUUAFFFFABRRRQAUUUUAFFFFABRRRQAUUUUAFFFFABRRRQAUUUUAFFFFABRRRQAUUUUAFFFFABRRRQAUUUUAFFFFABRRRQAUUUUAFFFFABRRRQAUUUUAFFFFABRRRQAUUUUAFFFFABRRRQAUUUUAFFFFABRRRQAUUUUAFFFFABRRRQAUUUUAFFFFABRRRQAUUUUAFFFFABRRRQAUUUUAFFFFABRRRQAUUUUAFFFFABRRRQAUUUUAFFFFABRRRQAUUUUAFFFFABRRRQAUUUUAFFFFABRRRQAUUUUAFFFFABRRRQAUUUUAFFFFABRRRQAUUUUAFFFFABRRRQAUUUUAFFFFABRRRQAUUUUAFFFFABRRRQAUUUUAFFFFABRRRQAUUUUAFFFFABRRRQAVND3qGpoe9NbiexLRRRWhAUUUUAFFFFAFSiiisjQKKKKACiiigAooooAKKKKACiiigAooooAKKKKACiiigAooooAKKKKACiiigAooooAKKKKACiiigAooooAKKKKACiiigAooooAKKKKACiiigAooooAKKKKACiiigAooooAKKKKACiiigAooooAKKKKACiiigAooooAKKKKACiiigAooooAKKKKACiiigAooooAKKKKACiiigAooooAKKKKACiiigAooooAKKKKACiiigAooooAKKKKACiiigAooooAKKKKACiiigAooooAKKKKACiiigAooooAKKKKACiiigAooooAKKKKACiiigAooooAKKKKACiiigAooooAKKKKACiiigAooooAKKKKACiiigAooooAKKKKACiiigAooooAKKKKACiiigAooooAKKKKACiiigAooooAKKKKACiiigAooooAKKKKACiiigAooooAKKKKACiiigAooooAKKKKACiiigAooooAKKKKACiiigAooooAKKKKACiiigAooooAKKKKACiiigAooooAKKKKACiiigAooooAKKKKACiiigAooooAKKKKACiiigAooooAKKKKACiiigAooooAKKKKACiiigAooooAKKKKACpoe9Q1ND3prcT2JaKKK0ICiiigAooooAqUUUVkaBRRRQAUUUUAFFFFABRRRQAUUUUAFFFFABRRRQAUUUUAFFFFABRRRQAUUUUAFFFFABRRRQAUUUUAFFFFABRRRQAUUUUAFFFFABRRRQAUUUUAFFFFABRRRQAUUUUAFFFFABRRRQAUUUUAFFFFABRRRQAUUUUAFFFFABRRRQAUUUUAFFFFABRRRQAUUUUAFFFFABRRRQAUUUUAFFFFABRRRQAUUUUAFFFFABRRRQAUUUUAFFFFABRRRQAUUUUAFFFFABRRRQAUUUUAFFFFABRRRQAUUUUAFFFFABRRRQAUUUUAFFFFABRRRQAUUUUAFFFFABRRRQAUUUUAFFFFABRRRQAUUUUAFFFFABRRRQAUUUUAFFFFABRRRQAUUUUAFFFFABRRRQAUUUUAFFFFABRRRQAUUUUAFFFFABRRRQAUUUUAFFFFABRRRQAUUUUAFFFFABRRRQAUUUUAFFFFABRRRQAUUUUAFFFFABRRRQAUUUUAFFFFABRRRQAUUUUAFFFFABRRRQAUUUUAFFFFABRRRQAUUUUAFFFFABRRRQAUUUUAFFFFABRRRQAUUUUAFFFFABRRRQAUUUUAFFFFABRRRQAUUUUAFFFFABRRRQAVND3qGpoe9NbiexLRRRWhAUUUUAFFFFAFSiiisjQKKKKACiiigAooooAKKKKACiiigAooooAKKKKACiiigAooooAKKKKACiiigAooooAKKKKACiiigAooooAKKKKACiiigAooooAKKKKACiiigAooooAKKKKACiiigAooooAKKKKACiiigAooooAKKKKACiiigAooooAKKKKACiiigAooooAKKKKACiiigAooooAKKKKACiiigAooooAKKKKACiiigAooooAKKKKACiiigAooooAKKKKACiiigAooooAKKKKACiiigAooooAKKKKACiiigAooooAKKKKACiiigAooooAKKKKACiiigAooooAKKKKACiiigAooooAKKKKACiiigAooooAKKKKACiiigAooooAKKKKACiiigAooooAKKKKACiiigAooooAKKKKACiiigAooooAKKKKACiiigAooooAKKKKACiiigAooooAKKKKACiiigAooooAKKKKACiiigAooooAKKKKACiiigAooooAKKKKACiiigAooooAKKKKACiiigAooooAKKKKACiiigAooooAKKKKACiiigAooooAKKKKACiiigAooooAKKKKACiiigAooooAKKKKACiiigAooooAKKKKACpoe9Q1ND3prcT2JaKKK0ICiiigAooooAqUUUVkaBRRRQAUUUUAFFFFABRRRQAUUUUAFFFFABRRRQAUUUUAFFFFABRRRQAUUUUAFFFFABRRRQAUUUUAFFFFABRRRQAUUUUAFFFFABRRRQAUUUUAFFFFABRRRQAUUUUAFFFFABRRRQAUUUUAFFFFABRRRQAUUUUAFFFFABRRRQAUUUUAFFFFABRRRQAUUUUAFFFFABRRRQAUUUUAFFFFABRRRQAUUUUAFFFFABRRRQAUUUUAFFFFABRRRQAUUUUAFFFFABRRRQAUUUUAFFFFABRRRQAUUUUAFFFFABRRRQAUUUUAFFFFABRRRQAUUUUAFFFFABRRRQAUUUUAFFFFABRRRQAUUUUAFFFFABRRRQAUUUUAFFFFABRRRQAUUUUAFFFFABRRRQAUUUUAFFFFABRRRQAUUUUAFFFFABRRRQAUUUUAFFFFABRRRQAUUUUAFFFFABRRRQAUUUUAFFFFABRRRQAUUUUAFFFFABRRRQAUUUUAFFFFABRRRQAUUUUAFFFFABRRRQAUUUUAFFFFABRRRQAUUUUAFFFFABRRRQAUUUUAFFFFABRRRQAUUUUAFFFFABRRRQAUUUUAFFFFABRRRQAUUUUAFFFFABRRRQAVND3qGpoe9NbiexLRRRWhAUUUUAFFFFAFSiiisjQKKKKACiiigAooooAKKKKACiiigAooooAKKKKACiiigAooooAKKKKACiiigAooooAKKKKACiiigAooooAKKKKACiiigAooooAKKKKACiiigAooooAKKKKACiiigAooooAKKKKACiiigAooooAKKKKACiiigAooooAKKKKACiiigAooooAKKKKACiiigAooooAKKKKACiiigAooooAKKKKACiiigAooooAKKKKACiiigAooooAKKKKACiiigAooooAKKKKACiiigAooooAKKKKACiiigAooooAKKKKACiiigAooooAKKKKACiiigAooooAKKKKACiiigAooooAKKKKACiiigAooooAKKKKACiiigAooooAKKKKACiiigAooooAKKKKACiiigAooooAKKKKACiiigAooooAKKKKACiiigAooooAKKKKACiiigAooooAKKKKACiiigAooooAKKKKACiiigAooooAKKKKACiiigAooooAKKKKACiiigAooooAKKKKACiiigAooooAKKKKACiiigAooooAKKKKACiiigAooooAKKKKACiiigAooooAKKKKACiiigAooooAKKKKACiiigAooooAKKKKACpoe9Q1ND3prcT2JaKKK0ICiiigAooooAqUUUVkaBRRRQAUUUUAFFFFABRRRQAUUUUAFFFFABRRRQAUUUUAFFFFABRRRQAUUUUAFFFFABRRRQAUUUUAFFFFABRRRQAUUUUAFFFFABRRRQAUUUUAFFFFABRRRQAUUUUAFFFFABRRRQAUUUUAFFFFABRRRQAUUUUAFFFFABRRRQAUUUUAFFFFABRRRQAUUUUAFFFFABRRRQAUUUUAFFFFABRRRQAUUUUAFFFFABRRRQAUUUUAFFFFABRRRQAUUUUAFFFFABRRRQAUUUUAFFFFABRRRQAUUUUAFFFFABRRRQAUUUUAFFFFABRRRQAUUUUAFFFFABRRRQAUUUUAFFFFABRRRQAUUUUAFFFFABRRRQAUUUUAFFFFABRRRQAUUUUAFFFFABRRRQAUUUUAFFFFABRRRQAUUUUAFFFFABRRRQAUUUUAFFFFABRRRQAUUUUAFFFFABRRRQAUUUUAFFFFABRRRQAUUUUAFFFFABRRRQAUUUUAFFFFABRRRQAUUUUAFFFFABRRRQAUUUUAFFFFABRRRQAUUUUAFFFFABRRRQAUUUUAFFFbQWNLCxPkxFmiLMSgyT5jj+gppXE3YxaK18x/wDPGH/vgUZj/wCeMP8A3wKrkFzGRRWvmP8A54w/98ClUI7BVghJJwPkFHIHMY9Fdfe6NFYaStxIIWuPMCuiqpVeOnTrTrLTNNuEgheRWup1LARIrLHx/FSsFzjqK6Sx0/7ZqBtvLhCoT5jhBhVHU1JfaakWsvYWkCSHjYGVcn5c+1HKHMcvRXS2emtd3ckBjt4hEf3zsq4QZ5qW8062g1v7Cphji4zJKq8cZPpRyhzHK0V1t7p9gNPe8svmSOXym82Nfm91Ip1ho8VxpdxeTxogVGaJQi/NgdenSiwXOQorXzH/AM8Yf++BRmP/AJ4w/wDfAp8ocxkUVr5j/wCeMP8A3wKMx/8APGH/AL4FHIHMZFFa+Y/+eMP/AHwK0bjTUiayt44Y2up03spVcDPQUuUOY5eius1XS7fTbW2ceVJJJuDkKu3I9OKpWh0/zG+2QnZj5fJRc5/GjlDmMCpof4q6jU7HTbWxgmgjcSzcrHMiZ2+pwPpVNtPuIruK1a1iWaXBVcLzmmkDZkUV0Wq6bDptrbODHJJJuDlVG3I9OKpWj2PmN9sjfZj5fJRc5/GqJMqiuk1O00+1sYJoUkEs3zLHKq52+pwPpVC0tZ76QpbWqSFRk4UAD8TQBlUVuJYmDU4LW/txEJGA+VV79MHkUkUAg1uK0mhiOLhUYFByN1AanM0UUVkaBRRRQAUUUUAFFFFABRRRQAUUUUAFFFFABRRRQAUUUUAFFFFABRRRQAUUUUAFFFFABRRRQAUUUUAFFFFABRRRQAUUUUAFFFFABRRRQAUUUUAFFFFABRRRQAUUUUAFFFFABRRRQAUUUUAFFFFABRRRQAUUUUAFFFFABRRRQAUUUUAFFFFABRRRQAUUUUAFFFFABRRRQAUUUUAFFFFABRRRQAUUUUAFFFFABRRRQAUUUUAFFFFABRRRQAUUUUAFFFFABRRRQAUUUUAFFFFABRRRQAUUUUAFFFFABRRRQAUUUUAFFFFABRRRQAUUUUAFFFFABRRRQAUUUUAFFFFABRRRQAUUUUAFFFFABRRRQAUUUUAFFFFABRRRQAUUUUAFFFFABRRRQAUUUUAFFFFABRRRQAUUUUAFFFFABRRRQAUUUUAFFFFABRRRQAUUUUAFFFFABRRRQAUUUUAFFFFABRRRQAUUUUAFFFFABRRRQAUUUUAFFFFABRRRQAUUUUAFFFFABRRRQAUUUUAFFFFABRRRQAUUUUAFFFFABRRRQAUUUUAFa8hxYaf/ANcG/wDRr1kVO1xKUjQvlY12oMDgZJx+ZNNOwmrlrdRuql5z/wB6jzn/AL1VzE8pd3UByCCDgjuKpec/96jzn/vUcwcp05Ynwfkkk/a+v4Vc0azuLZoLq1uIpbOVf9KLBR5YHVTmuM85/wC9R5r/AN6lzD5Trra+0mFZbNBdKJLjO+Lb8yg/KMntS6xEbjxQIbOSSO6bG52baAdvGCOelch5r/3qPNf+9RcLM1XMsV88UkhZxLhznO4g1ra1DHceKGhmnECMFHmEZA+WuU81/wC9R5z/AN6jmFynZ3UUlrorQasVPlyqLUIV3FR1xj29at2t9p18L14hdqiWpRkIUBUA/h9/rXA+a/8Aeo81/wC9Rcdi87LvOzO3PGeuKTdVLzX/AL1Hmv8A3qfMLlLu6jdVLzn/AL1HnP8A3qOYOUuhvmBPStrxK7LrAdGwpiUoQe1cx5z/AN6p59QuroRedLv8tAifKOF9KOYOU6DUj/xTuk/8D/nUC6VJDq1paTMjedtb5Cfumuf81/71Hmv/AHqOYfKb2u3RuNYn/uxt5aj0A4pupw3lldItzcGSUxhlcOWwvpk1h+c/96jzn/vUrhynT6kf+Kd0n/gf86gXSpIdWtLSZkbztrfIT901z/mv/eo81/71PmDlN7Xbk3GsT/3Y28tR6AcVb8OyTEXMUcVvcK6jdbyPtZ+v3eMVy3nP/eo85/71K+lgs73Ot1iJIrnTo4jJHNwDbtL5gi5GMHJ/yKTUHU+M49v/AD3iB+vy1y8N1NBMksb4dDuU7QcGnG/uTd/azLmff5m8gfeznNFwsVaKKKkoKKKKACiiigAooooAKKKKACiiigAooooAKKKKACiiigAooooAKKKKACiiigAooooAKKKKACiiigAooooAKKKKACiiigAooooAKKKKACiiigAooooAKKKKACiiigAooooAKKKKACiiigAooooAKKKKACiiigAooooAKKKKACiiigAooooAKKKKACiiigAooooAKKKKACiiigAooooAKKKKACiiigAooooAKKKKACiiigAooooAKKKKACiiigAooooAKKKKACiiigAooooAKKKKACiiigAooooAKKKKACiiigAooooAKKKKACiiigAooooAKKKKACiiigAooooAKKKKACiiigAooooAKKKKACiiigAooooAKKKKACiiigAooooAKKKKACiiigAooooAKKKKACiiigAooooAKKKKACiiigAooooAKKKKACiiigAooooAKKKKACiiigAooooAKKKKACiiigAooooAKKKKACiiigAooooAKKKKACiiigAooooAKKKKACiiigAooooAKKKKACiiigAooooAKKKKACiiigAooooAKKKKACiiigAooooAKKKKACiiigAooooAKKKKACiiigAooooAKKKKACiiigAooooAKKKKACiiigAooooAKKKKACiiigAooooAKKKKACiiigAooooAKKKKACiiigAooooAKKKKACiiigAooooAKKKKACiiigAooooAKKKKACiiigAooooAKKKKACiiigAooooAKKKKACiiigAooooAKKKKACiiigAooooAKKKKACiiigAooooAKKKKACiiigAooooAKKKKACiiigAooooAKKKKACiiigAooooAKKKKACiiigAooooAKKKKACiiigAooooAKKKKACiiigAooooAKKKKACiiigAooooAKKKKACiiigAooooAKKKKACiiigAooooAKKKKACiiigAooooAKKKKACiiigAooooAKKKKACiiigAooooAKKKKACiiigAooooAKKKKACiiigAooooAKKKKACiiigAooooAKKKKACiiigAooooAKKKKACiiigAooooAKKKKACiiigAooooAKKKKACiiigAooooAKKKKACiiigAooooAKKKKACiiigAooooAKKKKACiiigAooooAKKKKACiiigAooooAKKKKACiiigAooooAKKKKACiiigAooooAKKKKACiiigAooooAKKKKACiiigCWGGW4lWKGN5JGOFVBkn8BVz+wtX/6BV9/4Dv/AIVWtLqaxuo7m2fZNGco2AcH8a7a68S6tH4Osb9LvFzLO6O/lpyBntjHaonKStYDhGVkYqwIYHBB6im12fiS00e11UafBpsrXNwUczJKzFSx5Cp0Yn3PerV74c006TqJXTxZ3NpHvTN35krADOXUZVc/Wp9qrJtAcFRXXCy0LSbbTY9TtJJ3vYhNJcCVl8lW6YUdcf59KdoXh60vbK71COym1BFmMUFs0ohJXg7mbPXB7f8A6m6qSuBx1FdJ4q0OPSXtJ4YWt1uUJa3dw/lMMZAbuORXN1cZKSugCiiimAUUUUAFFFFABRRRQAUUUUAFFFFABRRRQAUUUUAFFFFABRRRQAUUUUAFFFFABRRRQAUUUUAFFFFABRRRQAUUUUAFFFFABRRRQAUUUUAFFFFABRRRQAUUUUAFFFFABRRRQAUUUUAFFFFABRRRQAUUUUAFFFFABRRRQAUUUUAFFFFABRRRQAUUUUAFFFFABRRRQAUUUUAFFFFABRRRQAUUUUAFFFFABRRRQAUUUUAFFFFABRRRQAUUUUAFFFFABRRRQAUUUUAFFFFABRRRQAUUUUAFFFFABRRRQAUUUUAFFFFABRRRQAUUUUAFFFFABRRRQAUUUUAFFFFABRRRQAUUUUAFFFFABRRRQAUUUUAFFFFABRRRQAUUUUAFFFFABRRRQAUUUUAFFFFABRRRQAUUUUAFFFFABRRRQAUUUUAFFFFABRRRQAUUUUAFFFFABRRRQAUUUUAFFFFABRRRQAUUUUAFFFFABRRRQAUUUUAFFFFABRRRQAUUUUAFFFFABRRRQAUUUUAFFFFABRRRQAUUUUAFFFFABRRRQAUUUUAFFFFABRRRQAUUUUAFFFFABRRRQAUUUUAFFFFABRRRQAUUUUAFFFFABRRRQAtFJUsEL3E8cMYJeRgqgdyelAN2I61J9X87w/a6V5GPIlaTzd/3s54xj39a3x4c0CCRbC71R/7QYYIQfKGPQdP6/lWD/YF7Lqs9haKtxJCSCyMNuPqeBWSqQl8jnhiqc79La66aE2o+IXvtfh1aOAQyQ7CqM28ZX8BV6bxZasmoLDo6Qm+jYTMJyWLH+LpjHJ4xVG08Pzprttp+pRPCJf7rDJGOx5FPn0iGOy1GZUuGa3n8tH3LsAzj5h1z9KT9m7Ir6xTvZPsT2fimKOCzW+0tLuey4t5/NKFRxjIA+bGKr2fiERR3dve6fDdWVzJ5pgUmII/qpHT/AD75a3hLW1Dn7C2EGTh1P5c8/hVOw0fUNSldLS2aRk+9kgBfqTTSp6u41XptNqSsvMXVL+G/mQ29jBZwRoESOMZJ92bqx9zWfWj/AGJqP9pLp5tiLpskISBnAzwenY0zUNIvtMWJryHyvNztBYEnHsDVqUdEmUqsG0k1dlCiiiqLCiiigAooooAKKKKACiiigAooooAKKKKACiiigAooooAKKKKACiiigAooooAKKKKACiiigAooooAKKKKACiiigAooooAKKKKACiiigAooooAKKKKACiiigAooooAKKKKACiiigAooooAKKKKACiiigAooooAKKKKACiiigAooooAKKKKACiiigAooooAKKKKACiiigAooooAKKKKACiiigAooooAKKKKACiiigAooooAKKKKACiiigAooooAKKKKACiiigAooooAKKKKACiiigAooooAKKKKACiiigAooooAKKKKACiiigAooooAKKKKACiiigAooooAKKKKACiiigAooooAKKKKACiiigAooooAKKKKACiiigAooooAKKKKACiiigAooooAKKKKACiiigAooooAKKKKACiiigAooooAKKKKACiiigAooooAKKKKACiiigAooooAKKKKACiiigAooooAKKKKACiiigAooooAKKKKACiiigAooooAKKKKACiiigAooooAKKKKACiiigAooooAKKKKACiiigAooooAKKKKACiiigAooooAKKKKACiiigAooooAKKKKACiiigAooooAKKKKAFq3plytnqdtcsMrHIrEewNV44mkPyjj1qwLVccsc0nqrCklJWZ1934VXVtSfU4b+A2MzeYzg8qO/bH50zRtMtt2rQ2rtehSoihaUxrIM9Tg84/L6ZrjHDRPt3Hj0p32mTGOPrisfZStbmOL6rV5ORz06aHod1GX1nw+5SJdqsD5P3AccgewrOmiH9h62M9b0fzFcUZZD/EfwpBI4Od7fnSVBpbkxwLil723+dz0vUNOvJfFlvfRzKLaBQZGMgHlqM5BHv/WoLSSz1Cy1K3gtkume6Mv2fzfKLrxyDXFaprFxqt4bqUKjkAbY8gcfUmqi3Ljrg1KoNrVkRwMnBKUtVbby17noAk/4qjRrY28cLwwyAqkxlKgocKxIHIwe561weoyNJqNwzsWYyNkk+9RPO7jGcD0FOS2ZxknANbQpcrOqjh1Sd/K34t/qV6KmkgZOR8y+tQ1odIUUUUAFFFFABRRRQAUUUUAFFFFABRRRQAUUUUAFFFFABRRRQAUUUUAFFFFABRRRQAUUUUAFFFFABRRRQAUUUUAFFFFABRRRQAUUUUAFFFFABRRRQAUUUUAFFFFABRRRQAUUUUAFFFFABRRRQAUUUUAFFFFABRRRQAUUUUAFFFFABRRRQAUUUUAFFFFABRRRQAUUUUAFFFFABRRRQAUUUUAFFFFABRRRQAUUUUAFFFFABRRRQAUUUUAFFFFABRRRQAUUUUAFFFFABRRRQAUUUUAFFFFABRRRQAUUUUAFFFFABRRRQAUUUUAFFFFABRRRQAUUUUAFFFFABRRRQAUUUUAFFFFABRRRQAUUUUAFFFFABRRRQAUUUUAFFFFABRRRQAUUUUAFFFFABRRRQAUUUUAFFFFABRRRQAUUUUAFFFFABRRRQAUUUUAFFFFABRRRQAUUUUAFFFFABRRRQAUUUUAFFFFABRRRQAUUUUAFFFFABRRRQAUUUUAFFFFABRRRQAUUUUAFFFFABRRRQAUUUUAFFFFABRRRQAUUUUAFFFFABRRRQAUUUUAFFFFABRRRQAUUUUAFFFFABRRRQAUUUUAdn4L8Bf8ACU2l5qF5q9rpGl2pCPdXGCC56DBIH4k9x1pvjTwI/hWC0vrXVLfVtKu8rFeW+Mbh1U4JHr0J6Gul+F0HiYaFfy6RaaVrWnSTrHeaRdSAO3Q7xuG0ZHGST06HFbXijwxodnL4c1vUtDg8PXVxqyRXeni4WWJ4c8t8vygDAzgAfMc158sRKNflb07advv/AEGtjyCbQ9Wt9OTUZtLvYrF8FLl7dhG2emGxjmt6LwBqreCh4naKYwmYKsCwMW8raWMrHsnA55Bz1Hf2++lWHxJrP2qy8X3dobeQXEUzQDTvK2jJQuyrwPQ7uue9cGLnVrj4ExiymvpBFqDRy+UztstxGcq2OidODx0pLFzmo2VrtfiNLVHl4AUYAwKhnn2/Kp57n0qRm2qx9BVDlj6kmvRJDlj3JNWorPPMhx7CltowMv36CrYoASO3iUf6tfx5qUImPuj8qaDinZoAY8ETDmNfyqrJZqcmM4PoauE000AZLIyNtYYNSwzlDtY5X+VWblA8Z9V5FUCMGgDRzXUeEvh+PFNvd6jdava6RplswSS5nAI3noACVH5nuOtclbvui57cV6n8NIfEf9iX8uk2mmaxp0k6x3ek3MgDnodw3fKMjuSenQ4rnxU5Qp3i7MRyHjTwI/hWC0vrXVLfVtLuyVivLfGNw6qcEj16E9DWBNoerW+nJqM2l3sdi+Cly8DiNs9MNjBzXr3irwxoNjP4c1vUdEg8P3NxqyRXdgJ1lieHPLfL8oAwM4wPmOa62/lSDxHrRu7LxfeWht5PtEUxgGnGLaMlC7KvA9Du6571yxxj5V137dH9xdtTw3/hA9WHgceKDDMYWmCrAsDlhFtZjMTjhOBzyOeo78rXq/2nWbr4Bx/Yp7+XytSeOfyXdtlsImyrY6Rjjg8dK8orsozlLm5ujF0EooorYQUUUUAFFFFABRRRQAUUUUAFFFFABRRRQAUUUUAFFFFABRRRQAUUUUAFFFFABRRRQAUUUUAFFFFABRRRQAUUUUAFFFFABRRRQAUUUUAFFFFABRRRQAUUUUAFFFFABRRRQAUUUUAFFFFABRRRQAUUUUAFFFFABRRRQAUUUUAFFFFABRRRQAUUUUAFFFFABRRRQAUUUUAFFFFABRRRQAUUUUAFFFFABRRRQAUUUUAFFFFABRRRQAUUUUAFFFFABRRRQAUUUUAFFFFABRRRQAUUUUAFFFFABRRRQAUUUUAFFFFABRRRQAUUUUAFFFFABRRRQAUUUUAFFFFABRRRQAUUUUAFFFFABRRRQAUUUUAFFFFABRRRQAUUUUAFFFFABRRRQAUUUUAFFFFABRRRQAUUUUAFFFFABRRRQAUUUUAFFFFABRRRQAUUUUAFFFFABRRRQAUUUUAFFFFABRRRQAUUUUAFFFFABRRRQAUUUUAFFFFABRRRQAUUUUAFFFFABRRRQAUUUUAFFFFABRRRQAUUUUAFFFFABRRRQAUUUUAFFFFABRRRQAUUUUAFFFFABRRRQAUUUUAXLDU7/S7j7Rp97cWc2CvmW8rRtj0ypov9Tv8AVbgXGo31zeTBdokuJWkbHplieOTVOiiyvcDZj13WJtN/s+XVb57FQqrbNcOYgB0G3OOKlttX1OytJrS11G7gtps+bDFMypJkYO5QcHjisu2PysPep6nlj2AbIMxsPaqSHDg+9X6qTRbDkD5T+lUBPAcKU7qasA1no/Q5ww7+tWUmHRvlPvQBZBpc1GGpd1ADs0hNN3VG8yrxnJ9BQIJX2xn1qi/3segxUkkpJyevYelMRDI2B+JoGWLYYjJ96v2Oo3umXHn2F5cWk23b5kErI2PTIqqoCqFHQUtJpPRgTarqN9qr+fqF5cXcyqFEk8rOwHpk9uTUcmv6xNpo02XVr57AAKLZ7hzEAOg25xxUUxxE30qjRyrawF+11nVLGzns7TUry3tZwRLDFOyJJkYO5QcHjjmqNJRTskAUUUUAFFFFABRRRQAUUUUAFFFFABRRRQAUUUUAFFFFABRRRQAUUUUAFFFFABRRRQAUUUUAFFFFABRRRQAUUUUAFFFFABRRRQAUUUUAFFFFABRRRQAUUUUAFFFFABRRRQAUUUUAFFFFABRRRQAUUUUAFFFFABRRRQAUUUUAFFFFABRRRQAUUUUAFFFFABRRRQAUUUUAFFFFABRRRQAUUUUAFFFFABRRRQAUUUUAFFFFABRRRQAUUUUAFFFFABRRRQAUUUUAFFFFABRRRQAUUUUAFFFFABRRRQAUUUUAFFFFABRRRQAUUUUAFFFFABRRRQAUUUUAFFFFABRRRQAUUUUAFFFFABRRRQAUUUUAFFFFABRRRQAUUUUAFFFFABRRRQAUUUUAFFFFABRRRQAUUUUAFFFFABRRRQAUUUUAFFFFABRRRQAUUUUAFFFFABRRRQAUUUUAFFFFABRRRQAUUUUAFFFFABRRRQAUUUUAFFFFABRRRQAUUUUAFFFFABRRRQAUUUUAFFFFABRRRQAUUUUAFFFFABRRRQAUUUUAFFFFABRRRQAUUUUAFFFFABRRRQAUUUUAFFFFABRRRQBLA22T2PFXetZtW4Jt3yt1/nQBPSNjad3SlLADrVSabf8AKvT19aBEJ60oYgY7elIqlmAHJNXI4FUfMNxoGVQ5HTI+hp3nN6t+dWjFGeqCm+RF/d/WgCsZCfU/U00senQe1XBDGP4B+NDwo46bT6igCjWhGECDZ0NUXQo21utPilMfB5WgC7RSK6sMg5pksoRaBEVy/RRValYlmJPU0lAwooooAKKKKACiiigAooooAKKKKACiiigAooooAKKKKACiiigAooooAKKKKACiiigAooooAKKKKACiiigAooooAKKKKACiiigAooooAKKKKACiiigAooooAKKKKACiiigAooooAKKKKACiiigAooooAKKKKACiiigAooooAKKKKACiiigAooooAKKKKACiiigAooooAKKKKACiiigAooooAKKKKACiiigAooooAKKKKACiiigAooooAKKKKACiiigAooooAKKKKACiiigAooooAKKKKACiiigAooooAKKKKACiiigAooooAKKKKACiiigAooooAKKKKACiiigAooooAKKKKACiiigAooooAKKKKACiiigAooooAKKKKACiiigAooooAKKKKACiiigAooooAKKKKACiiigAooooAKKKKACiiigAooooAKKKKACiiigAooooAKKKKACiiigAooooAKKKKACiiigAooooAKKKKACiiigAooooAKKKKACiiigAooooAKKKKACiiigAooooAKKKKACiiigAooooAKKKKACiiigAooooAKKKKACiiigAooooAKKKKACiiigAooooAKOlFFADmkZ/vMTTaKKALVsmFLnqeBViqkc+xQpXIHcVMLhD3x9RQIkopvmIf4l/Ol3r6j86Bi0tN8xf7y/nTTOg/i/KgQ25TMe7uKp1YknDoVAPPc1XoGKGIOQcH2oZixyxJNJRQAUUUUAFFFFABRRRQAUUUUAFFFFABRRRQAUUUUAFFFFABRRRQAUUUUAFFFFABRRRQAUUUUAFFFFABRRRQAUUUUAFFFFABRRRQAUUUUAFFFFABRRRQAUUUUAFFFFABRRRQAUUUUAFFFFABRRRQAUUUUAFFFFABRRRQAUUUUAFFFFABRRRQAUUUUAFFFFABRRRQAUUUUAFFFFABRRRQAUUUUAFFFFABRRRQAUUUUAFFFFABRRRQAUUUUAFFFFABRRRQAUUUUAFFFFABRRRQAUUUUAFFFFABRRRQAUUUUAFFFFABRRRQAUUUUAFFFFABRRRQAUUUUAFFFFABRRRQAUUUUAFFFFABRRRQAUUUUAFFFFABRRRQAUUUUAFFFFABRRRQAUUUUAFFFFABRRRQAUUUUAFFFFABRRRQAUUUUAFFFFABRRRQAUUUUAFFFFABRRRQAUUUUAFFFFABRRRQAUUUUAFFFFABRRRQAUUUUAFFFFABRRRQAUUUUAFFFFABRRRQAUUUUAFFFFABRRRQAUUUUAFFFFABRRRQAUUUUAFFFFABRRRQAUUUUAFFFFABRRRQAUUUUAFFFFABRRRQAUUUUAFFFFABRRRQAUUUUAFFFFABRRRQAUUUUAFFFFABRRRQAUUUUAFFFFABRRRQAUUUUASeQ3qKPIb1FW8UYq+UjmZV8hvajyG9q1tO0i+1aZorG2aZlGWwQAPqTxTbrTLyyvfsdxbSJc5AEeMls9MY6/hRyoOZmX5De1HkN7Vu6h4d1XS7dZ7yzaOJjjduVgPrg8fjVRLG4kspbxY8wRMqu+4cE9OKLILszPIb2o8hvatWPTLuXTpdQSAm1iYK8mQACf59RU+m+H9T1eN5LG0aVEOC25VGfTLEZo5UHMzE8hvajyG9q0Z7G5tbxrSeFo7hW2lG65q7B4b1a5vZ7OGyZ5oP9aA64X23Zx+tFkF2YPkN7UeQ3tWre6TfafeLaXVs8c7Y2p97dnpjHX8KsX/AId1XTLZbm8s3jhbjduVsfXB4/GiyC7MLyG9qPJb2q1irUemXcunS36Qk2sTBXkyAAT/AD6ijlQXZleQ3qKPIb2q/b20t3cR28EZeWRgqqO5p95Y3Gn3b2t1H5c0f3lyDjjPajlQczM7yW9qPJb1Fadhpt3qdyLezgaaXGcDsPUnoKnudB1KzvobK4tGS4mIEallwxPo2cUcqDmZi+S3tR5Le1dT/wAIT4g/6B//AJGj/wDiqwCuKLILsq+Q3tR5De1b+n+GdX1S1+02dn5kO4ru8xV5/E1EmhalJqb6alozXaffQEHb9TnH60WQXZi+Q3tR5De1a2o6TfaTMsV9btC7DK5IIP0I4qniiyC7KvkN7UnkN6ireKMUcoczKvkN7UeQ3tWxpGj3OtX62tqozjc8jnCxr3Zj2ArUufDljJFP/Y+q/b54OXi8nYSvdl55osguzkvIb1FL5De1WsUYo5Q5mVfJb2o8lvauh8KD/ir9H6/8fsX/AKGK1r34geKI9WuYR4huo41uJEHzk7QDxRyrqO7ZxHkt7UeS3tXZaxr2qa54Rik1HUZ7wpqDIpdyRgJ6fia5fFHKhXZWFu7BuR8oyfzx/Wk8lvUVcQcSf7n/ALMtNxT5Q5mVPIb1FHkN6ireKMUuUOZlTyG9RR5Deoq3ijFHKHMyp5Deoo8hvUVbxRijlDmZU8hvUUeQ3qKt4oxRyhzMqeQ3qKPIb1FW8UYo5Q5mVPIb1FHkN6ireKMUcoczKnkN6ijyG9RVvFGKOUOZlTyG9RR5Deoq3ijFHKHMysLdmDcj5Rk/nj+tJ5Le1XEHEn+5/wCzLXRaD4F1rxDYS6hbpBBYRZD3V1KI4xjryaOVBzM5HyG9qPIb1Fd9b/DTUr9mj03VtEv51Ut5FtfKzkfSuSvbG5069ms7uForiFijo3VTRZBdmeLd9hbIwCB+ef8ACm+Q3qKuqP3Ug/2l/wDZqbinyoOZlTyG9RR5Deoq3ijFLlDmZU8hvUUeQ3qKt4oxRyhzMqeQ3qKPIb1FW8UYo5Q5mVPIb1FHkN6ireKMUcoczKnkN6ijyG9RVvFGKOUOZlTyG9RR5Deoq3ijFHKHMyp5Deoo8hvUVbxRijlDmZU8hvUUeQ3qKt4oxRyhzMqeQ3qKPIb1FW8UYo5Q5mVPIb1FHkN6ireKMUcoczKnkN6ijyG9RVvFGKOUOZlTyG9RR5Deoq3ijFHKHMyp5Deoo8hvUVbxRijlDmZU8hvUUeQ3qKt4oxRyhzMqeQ3qKPIb1FW8UYo5Q5mVPIb1FHkN6ireKMUcoczKnkN6ijyG9RVvFGKOUOZlTyG9RR5Deoq3ijFHKHMyp5Deoo8hvUVbxRijlDmZU8hvUUeQ3qKt4oxRyhzMqeQ3qKPIb1FW8UYo5Q5mVPIb1FHkN6ireKMUcoczKnkN6ijyG9RVvFGKOUOZlTyG9RR5Deoq3ijFHKHMyp5Deoo8hvUVbxRijlDmZU8hvUUeQ3qKt4oxRyhzMqeQ3qKPIb1FW8UYo5Q5mVPIb1FHkN6ireKMUcoczKnkN6ijyG9RVvFGKOUOZlTyG9RR5Deoq3ijFHKHMyp5Deoo8hvUVbxRijlDmZU8hvUUeQ3qKt4oxRyhzMqeQ3qKPIb1FW8UYo5Q5mVPIb1FHkN6ireKMUcoczKnkN6ijyG9RVvFGKOUOZlTyG9RR5Deoq3ijFHKHMyp5Deoo8hvUVbxRijlDmZU8hvUUeQ3qKt4oxRyhzMqeQ3qKPIb1FW8UYo5Q5mVPIb1FHkN6ireKMUcoczKnkN6ijyG9RVvFGKOUOZlTyG9RR5Deoq3ijFHKHMyp5Deoo8hvUVbxRijlDmZU8hvUUeQ3qKt4oxRyhzMqeQ3qKPIb1FW8UYo5Q5mVPIb1FHkN6ireKMUcoczKnkN6ijyG9RVvFGKOUOZlTyG9RR5Deoq3ijFHKHMyp5Deoo8hvUVbxRijlDmZU8hvUUeQ3qKt4oxRyhzMqeQ3qKPIb1FW8UYo5Q5mVPIb1FHkN6ireKMUcoczKnkN6ijyG9RVvFGKOUOZlTyG9RR5Deoq3ijFHKHMyp5Deoo8hvUVbxRijlDmZU8hvUUeQ3qKt4oxRyhzMqeQ3qKPIb1FW8UYo5Q5mVPIb1FHkN6ireKMUcoczKnkN6ijyG9RVvFGKOUOZlTyG9RR5Deoq3ijFHKHMyp5Deoo8hvUVbxRijlDmZU8hvUUeQ3qKt4oxRyhzMqeQ3qKPIb1FW8UYo5Q5mVPIb1FHkN6ireKMUcoczKnkN6ijyG9RVvFGKOUOZlTyG9RR5Deoq3ijFHKHMyp5Deoo8hvUVbxRijlDmZU8hvUUeQ3qKt4oxRyhzMqeQ3qKPIb1FW8UYo5Q5mVPIb1FHkN6ireKMUcoczKnkN6ijyG9RVvFGKOUOZlTyG9RR5Deoq3ijFHKHMyp5Deoo8hvUVbxRijlDmZU8hvUUeQ3qKt4oxRyhzMqeQ3qKPIb1FW8UYo5Q5mVPIb1FHkN6ireKMUcoczKnkN6ijyG9RVvFGKOUOZlTyG9RR5Deoq3ijFHKHMyp5Deoo8hvUVbxRijlDmZU8hvUUeQ3qKt4oxRyhzMqeQ3qKPIb1FW8UYo5Q5mVPIb1FHkN6ireKMUcoczKnkN6ijyG9RVvFGKOUOZlTyG9RR5Deoq3ijFHKHMyp5Deoo8hvUVbxRijlDmZU8hvUUeQ3qKt4oxRyhzMqeQ3qKPIb1FW8UYo5Q5mVPIb1FHkN6ireKMUcoczKnkN6ijyG9RVvFGKOUOZlTyG9RR5Deoq3ijFHKHMyp5Deoo8hvUVbxRijlDmY7FGKk2ijaKsk6eyXyvhzqEifK8l0qsw7r8vFa/2i3gl8JX14wX9yyM7np8oCkn6mud0fVrW30260vUYZns7gh90GN6MMdM8dhUl/r9vPqNg0NkHsLFAkcE+DvXvu6jNS1qNbHSRaTdWtj4nW+dWjuA80QLhs/eO/Hb+H8q5q42WPhHTbeQZF3cNcSqOpVflFT3muaXBZX0Oj2k8T3x/emXaoRf7qBe3JrL1m/hv5LVbdXWC3t0hUOADx1PHvSSY2zqLzUotT8BX7W1qltbQzrFFGv93KnJ98k/55qtp6Q3Hgi3h1G5/s+3W73RTqCxl654HTvz7VkW2rW8PhO70pklM804kVgBtx8vXn/Z9Kns9Y02fQ4tK1eC5MdvJviktiue/BB+tO24r7GvqMEl78Rbb7REI4YlWRXzkPGoLbs/UYrnv7S1XVri5061dmjvrhpDCFHzEnPJ64GB37Vo3XieG5vb65EEke60NraqMHYpPJbnr9KZ4b1jStHs7n7RHeC7mBTzoFXKJ/skng5/pQkNm+r258T6DpJcXE2nxN5snUb9nA/Dbms7S2e4Hi2KZiyFJH56ZBbH+fasj7fpmm6la3+kC+eWNy0guyvzD22/jVu817TI7PUF0u2uUuNRP79ptu1B3C4+ppNOwHLxbBKhkGU3DcB3Fd3ealFqfgK/a2tUtraGdYoo1/u5U5Pvkn/PNcLt9q2rbVreHwnd6SySGeacSKwA24+Xrz/s+lOSuhJ6l/wvCmlfZdRmUG5vLhbe1Q9lLAO/5cCofED2cfjq4fUIXltAy+YidW+Qe4/nUemeK9UsGtYTdN9jhZQ0axITszyM49Pen6nrlrq/iOO5vY5pdNj4WHaFcLj2P973oa1uCehlrqTWt1eppsjW1ndMUKlQxEeTgdz0PY1ueJkUeG9HSzk+1WMe5RdYwS393afu9D/kVn2F/pNve3yT6f5lhcbhH8qmWEc7dpPf8AGn6tq9pNpVvpOmQzJZxN5jNPje7c+nHeh9ALlsf+Ef8ABrXaZW+1JiiOOqRj0/z3FYcEulrotzFNbStqLODDKD8qrxnPzfXtV3XdVt9Sg06G2SREtYBGQ6gfNxkjBPpVWCTTF0a5imtpW1FnBhlB+VV4zn5vr2p23C+xvQ3Xh670HSdIurm73h9z+QoAR2P8RYf7XbNZF3He+GtSvNMjutkcoCSSBB80Z/Ude1XbTVNBe1szfadMl1an71qqKs2MY39Kamv2l5qt9carYLLDdrt+QK0kOBhdpP8A9b19qXUOhY8TIo8N6OlnJ9qsY9yi6xglv7u0/d6H/IrkcV0OraxaTaVb6TpkMyWcTeYzT43u3Ppx3rC2j0oQPoR4oxUm0UbRVCPRPB+j6XB4Zmv7qWUyXaMkvyHasQPK8euOtP8ADtz4XmWS8tdIlsryJigBkaT5GXhu3UGsJNYs/wDhDU0oXYhuWyJCY2O1C2TyB6VWjvtPs9SWaDUHlgaERSCSIg8fdxhaybNEZ/iBbRdUZbK2FvAo2hdxJb3OaysVavLxL6+laNTsBwCe9Q7RWi2IZc0IXg16xfT4RNeJOrxIehYHIz7V7RceG9aCo6f8IfLI675t9igCt3G7PzfWvGdIOox6nC2krK17z5YiTex454+ld5a2fja88NatPdJqglg8pIbc2Y2yqxIbI284GKLtbMEM8aaNef8ACN28+o3Ok2zozOlrYW6qrMOMllOMHt3rzQDjnFd3H4O8W65oFzJNa3EcemYeKze28rcrZ3FOBkjHT3riCuDgii7e4Mag+/8A7n/sy03FSqOW/wBz/wBmWk2igRHijFSbRRtFMCPFGKk2ijaKAI8Vv6Qmk/2dIbwwiQkhvMbBx/s//WrE2irkFjORFPHJCp4dT5qgjuO9TIaKtxaTWrIJo2Teu5N3cVDiuqupReaRIt4IPtCcoUmXn39vpXM7RRF3B6FvTdFv9XaRbGDzTGAX+dVxn6kVbi8J63PJNHHZbnhbZIPNT5TgH+96EVQtry6sixtbmaAt97ypCufyqZNW1KNnZNRu1ZzuciZgWPTJ5p6iHgafa6Ze2l3ayf2qsu2OQN8qYI3A/N7N2NOHhnVzp32/7J/ovl+b5nmL93Gc4zmkjn05tJuxcwzSanJIGin3EgDIzn5uvXsetQ/2lqAt/s32658jbt8rzW27fTGelGoye88M6vYWZu7m08u3XGX8xD16cA0t5BZ6rqdvb6DZyR74wpjkbln5JOSx7e9V5tS1C4gMM19cyxHqjysy/lmrGo3Vit7DNokdxZhIwGJcht/OSDuPaiwh7eE9bS6jtmssTSKzqvmpyBjP8XuKoahpd5pVwIL2HypSu4LuDcfhUx1bUjKsp1G7MigqrmZsgHqM59qguLi4u5PMuZ5ZnAxukcscfjRqPQroPv8A+5/7MtdvofiC8vPC0uizx2iaXYhZpZBb75XzINqdRnLH8q4tRy3+5/7MtdN4XXTo7a5e81i1thMPKktLi3kcSLwwOU6cj9KAN9719Mtxrcej21hNZ3LrGkWnkbvlH+ty/wAqnf71w+u6xca/rE2pXMcMcs2MpCu1RgY4Fdrdvol/ayW114k02RGbMZ+x3AMPyquF9cBV656VwNzDFFcyxwyiaJXKrIFI3j1waAIFH7uQe6/+zU3FSqPlf/gP/s1JtFAEeKMVJtFG0UxEeKMVJtFG0UAR4oxUm0UbRQBHijFSbRRtFAEeKMVJtFG0UAR4oxUm0UbRQBHijFSbRRtFAEeKMVJtFG0UAR4oxUm0UbRQBHijFSbRRtFAEeKMVJtFG0UAR4oxUm0UbRQBHijFSbRRtFAEeKMVJtFG0UAR4oxUm0UbRQBHijFSbRRtFAEeKMVJtFG0UAR4oxUm0UbRQBHijFSbRRtFAEeKMVJtFG0UAR4oxUm0UbRQBHijFSbRRtFAEeKMVJtFG0UAR4oxUm0UbRQBHijFSbRRtFAEeKMVJtFG0UAR4oxUm0UbRQBHijFSbRRtFAEeKMVJtFG0UAR4oxUm0UbRQBHijFSbRRtFAEeKMVJtFG0UAR4oxUm0UbRQBHijFSbRRtFAEeKMVJtFG0UAR4oxUm0UbRQBHijFSbRRtFAEeKMVJtFG0UAR4oxUm0UbRQBHijFSbRRtFAEeKMVJtFG0UAR4oxUm0UbRQBHijFSbRRtFAEeKMVJtFG0UAR4oxUm0UbRQBHijFSbRRtFAEeKMVJtFG0UAR4oxUm0UbRQBHijFSbRRtFAEeKMVJtFG0UAR4oxUm0UbRQBHijFSbRRtFAEeKMVJtFG0UAR4oxUm0UbRQBHijFSbRRtFAEeKMVJtFG0UAR4oxUm0UbRQBHijFSbRRtFAEeKMVJtFG0UAR4oxUm0UbRQBHijFSbRRtFAEeKMVJtFG0UAR4oxUm0UbRQBHijFSbRRtFAEeKMVJtFG0UAR4oxUm0UbRQBHijFSbRRtFAEeKMVJtFG0UAR4oxUm0UbRQBHijFSbRRtFAEeKMVJtFG0UAR4oxUm0UbRQBHijFSbRRtFAEeKMVJtFG0UAR4oxUm0UbRQBHijFSbRRtFAEeKMVJtFG0UAR4oxUm0UbRQBHijFSbRRtFAEeKMVJtFG0UAR4oxUm0UbRQBHijFSbRRtFAEeKMVJtFG0UAR4oxUm0UbRQBHijFSbRRtFAEeKMVJtFG0UAR4oxUm0UbRQBHijFSbRRtFAEeKMVJtFG0UAR4oxUm0UbRQBHijFSbRRtFAFvyKPIoopgHkUeRRRQAeRR5FFFAB5FHkUUUAHkUeRRRQAeRR5FFFAB5FHkUUUAHkUeRRRQAeRR5FFFAB5FHkUUUAHkUeRRRQAeRR5FFFAB5FHkUUUARvYxyOXcZP1pn9nQ/3T+Zooo5UF2SparGu1VwKd5FFFFgJbdprSdZraV4ZV+68bFSPxq7/bWs5/5Ct7/3/b/GiiiwzSsfGeu2GlX9jHfTsbwKrSvKzMijOQuemc9a5vyfWiiiwhvlYlA9UP8ANad5FFFJAHkUeRRRTAPIo8iiigA8ijyKKKADyKPIoooAPIo8iiigA8ijyKKKADyKPIoooAPIo8iiigBvlYlA9UP81p3kUUUkAeRR5FFFADVi/eOvsp/9Cp3kUUUwDyKPIoooAPIo8iiigA8ijyKKKADyKPIoooAPIo8iiigA8ijyKKKADyKPIoooAPIo8iiigA8ijyKKKADyKPIoooAPIo8iiigA8ijyKKKADyKPIoooAPIo8iiigA8ijyKKKADyKPIoooAPIo8iiigA8ijyKKKADyKPIoooAPIo8iiigA8ijyKKKADyKPIoooAPIo8iiigA8ijyKKKADyKPIoooAPIo8iiigA8ijyKKKADyKPIoooAPIo8iiigA8ijyKKKADyKPIoooAPIo8iiigA8ijyKKKADyKPIoooAPIo8iiigA8ijyKKKADyKPIoooAPIo8iiigA8ijyKKKADyKPIoooAPIo8iiigA8ijyKKKADyKPIoooAPIo8iiigA8ijyKKKADyKPIoooAPIo8iiigA8ijyKKKADyKPIoooAPIo8iiigA8ijyKKKADyKPIoooAPIo8iiigA8ijyKKKADyKPIoooAPIo8iiigA8ijyKKKADyKPIoooAPIo8iiigA8ijyKKKADyKPIoooAPIo8iiigA8ijyKKKADyKPIoooAPIo8iiigA8ijyKKKADyKPIoooAPIo8iiigA8ijyKKKADyKPIoooAPIo8iiigA8ijyKKKADyKPIoooAPIo8iiigA8ijyKKKADyKPIoooAPIo8iiigA8ijyKKKADyKPIoooAPIo8iiigA8ijyKKKADyKPIoooAPIo8iiigA8ijyKKKADyKPIoooAPIo8iiigA8ijyKKKADyKPIoooAPIo8iiigA8ijyKKKADyKPIoooA//Z",
  "imageHeight": 1080,
  "imageWidth": 1920
}
