# Supplementary material for: Prediction of axillary lymph node metastasis in early breast cancer patients with ultrasonic videos based deep learning
Source: Front Oncol. 2023 Sep 1;13:1219838. doi: 10.3389/fonc.2023.1219838 (PMC10503049; doi:10.3389/fonc.2023.1219838)
Supplement: Supplementary file 1 [file DataSheet_1.zip › 3/5612464_高永珍/高永珍_54949400.json]

{
  "version": "4.5.6",
  "flags": {},
  "shapes": [
    {
      "label": "1",
      "points": [
        [
          1574.5833333333335,
          203.91666666666669
        ],
        [
          1445.4166666666667,
          143.5
        ],
        [
          1337.0833333333335,
          143.5
        ],
        [
          1230.8333333333335,
          181.0
        ],
        [
          1214.1666666666667,
          220.58333333333337
        ],
        [
          1205.8333333333335,
          295.58333333333337
        ],
        [
          1216.25,
          320.58333333333337
        ],
        [
          1299.5833333333335,
          381.0
        ],
        [
          1403.75,
          376.83333333333337
        ],
        [
          1553.75,
          262.25
        ]
      ],
      "group_id": null,
      "shape_type": "polygon",
      "flags": {}
    }
  ],
  "imagePath": "高永珍_54949400.jpg",
  "imageData": "/9j/4AAQSkZJRgABAQAAAQABAAD/2wBDAAgGBgcGBQgHBwcJCQgKDBQNDAsLDBkSEw8UHRofHh0aHBwgJC4nICIsIxwcKDcpLDAxNDQ0Hyc5PTgyPC4zNDL/2wBDAQkJCQwLDBgNDRgyIRwhMjIyMjIyMjIyMjIyMjIyMjIyMjIyMjIyMjIyMjIyMjIyMjIyMjIyMjIyMjIyMjIyMjL/wAARCAQ4B4ADASIAAhEBAxEB/8QAHwAAAQUBAQEBAQEAAAAAAAAAAAECAwQFBgcICQoL/8QAtRAAAgEDAwIEAwUFBAQAAAF9AQIDAAQRBRIhMUEGE1FhByJxFDKBkaEII0KxwRVS0fAkM2JyggkKFhcYGRolJicoKSo0NTY3ODk6Q0RFRkdISUpTVFVWV1hZWmNkZWZnaGlqc3R1dnd4eXqDhIWGh4iJipKTlJWWl5iZmqKjpKWmp6ipqrKztLW2t7i5usLDxMXGx8jJytLT1NXW19jZ2uHi4+Tl5ufo6erx8vP09fb3+Pn6/8QAHwEAAwEBAQEBAQEBAQAAAAAAAAECAwQFBgcICQoL/8QAtREAAgECBAQDBAcFBAQAAQJ3AAECAxEEBSExBhJBUQdhcRMiMoEIFEKRobHBCSMzUvAVYnLRChYkNOEl8RcYGRomJygpKjU2Nzg5OkNERUZHSElKU1RVVldYWVpjZGVmZ2hpanN0dXZ3eHl6goOEhYaHiImKkpOUlZaXmJmaoqOkpaanqKmqsrO0tba3uLm6wsPExcbHyMnK0tPU1dbX2Nna4uPk5ebn6Onq8vP09fb3+Pn6/9oADAMBAAIRAxEAPwDyHz6PPqnmjNbXMi559Hn1TzRmi4Fzz6PPqnmjNFwLnn0efVPNGaLgXPPo8+qeaM0XAuefR59U80ZouBc8+jz6p5ozRcC559Hn1TzRmi4Fzz6PPqnmjNFwLnn0efVPNGaLgXPPo8+qeaM0XAuefR59U80ZouBc8+jz6p5ozRcC559Hn1TzRmi4Fzz6PPqnmjNFwLnn0efVPNGaLgXPPo8+qeaM0XAuefR59U80ZouBc8+jz/eqeaM0XAmtJNlpGPY/zNTefVKP/j3i/wB0/wDoRpc0IC559Hn1TzRmi4Fzz6PPqnmjNFwLnn0efVPNGaLgXPPo8+qeaM0XAuefR59U80ZouBc8+jz6p5ozRcC559Hn1TzRmi4Fzz6PPqnmjNFwLnn0efVPNGaLgXPPo8+qeaM0XAuefR59U80ZouBc8+jz6p5ozRcC559Hn1TzRmi4Fzz6PPqnmjNFwLnn0efVPNGaLgXPPo8+qeaM0XAuefR59U80ZouBc8+jz6p5ozRcC559Hn1TzRmi4Fzz6PPqnmjNFwLnn0efVPNGaLgXPPo8+qeaM0XAuefR59U80ZouBc8+oZ5N7QD/AKarUOaT/lrD/wBdFoAu+fR59U80jyCNdzHii4Iu+fTGvYkB3SLx2zzRaaZLeGPzvMHmLujt4QPMdf7xJ4Vfc/lW8dBSyspbh47aFY1LlEh898D/AGn4z+AqXPsUonPrqELHAkH48VKLgMMqwI9Qas21vf38Qlh0qN4D0aaKEbvoAqn9aqz6esb7ZreTS5zwGYloHP8Avc7evuKXOPlF8+jz6pMZIZ2t50McydVP9KXNXe5DRc8+jz6p5rpPC2iWupJd3l95jwWoB8mLq/U9ue3ai4GP59Hn10qQeEtYgmitTJpk6DcklxLgN7csR/I1U8NaTZ6hpuryXMPmy28eYiHYYO1vQ89BS5h2MXz6PPqxc+HdYtLL7ZPZSJBgEnIyo91zkfjUWnaNqOrb/sNs0oT7xyFA/E073FYZ59Hn0X+l32mTrDe27RO33c4Ib6EcVeHhTXGuDCLB94XcfnXGP97OM+1FwKPn0efUd3Z3NhdNbXULRTL1U/55q9J4Z1qK2S4ewkEbY7jIz6jOR+NFwKvn0efWro2hkeKYNN1W36qxaPf/ALJI5U0XvhbUpb69ewsJDaRzOqfMOgPbcctSuFjK8+jz6Za2N3e3YtbaF5JycbBxj6+lWtQ8P6rpcImvLRo4icbwysB9dpOKdwIPPo8+tKeyt08H214thKtw8pVrouNjDLcbd2e393tWFmi/QC359Hn11nivwra2WmJe6bCYxH/rk3M2VP8AFye39azNQ0uzg8E2GoRw7bqWXa8m9uR83bOOwpcw7GN59Hn1Pp+garqkJls7N5Ix/GSFB+hYjP4VUvLK60+4aC7heGUdmHX3HqPendCsSefR59V4YpLieOGIbpJGCIM4yTwK7Gbwpaad4Yvp7l0nv4upjc4iPHy+/B7+tDdlcEruxy3n0efWv4b0izurW81PUy5s7Uf6tDjecf8A6vzqbWtJ0ybQo9a0ZJIoQ2yWKQk45xnknnp370m7AlcwvPo8+qma6TxlpdnpV7ax2UPlK8W5hvZsnPuadwMbz6PPrZ1DS7ODwTYahHDtupZdryb25Hzds47Cs3T9A1XVITLZ2byRj+MkKD9CxGfwouBB59Hn1HeWV1YXJt7qF4pR/Cw6/T1FaS+E9da384afJs27sFlDY/3c5z7UXAo+fR59LY6VfalNLDaQF5Il3OpYKVHTvVmTwzrUVmbt7CURAbj03Af7uc/pRcCr59Hn1o6BZW93Y6o89hLctDFuR0cKIjhuTlhnp79KvaV4QmvfD898yO1y4/0WIOoDDj5ic/Xg46UN2BK5gefR59TWehapqE00VratI0LbZPmUBT6ZJxUN/pl7pcyw3tu0LsMjOCD9CODRcA8+jz61/GOmWelahbxWUPlI8IdhvZsnJ9TXOZoTuBc8+jz6p5ozRcC559Hn1TzRmi4Et5LutXH0/nVhpsMR6Gs6f/UtU8p/ev8A7xouBZ8+jz6p5ozRcC559Hn1TzRmi4Fzz6PPqnmjNFwLnn0efVPNGaLgXPPo8+qeaM0XAuefR59U80ZouBc8+jz6p5ozRcC559Hn1TzRmi4Fzz6PPqnmjNFwLnn0efVPNGaLgXPPo8+qeaM0XAuefR59U80ZouBc8+jz6p5ozRcC559Hn1TzRmi4Fzz6PPqnmjNFwLnn0efVPNGaLgXPPo8+qeaM0XAuefR59U80ZouBc8+jz6p5ozRcC559Hn1TzRmi4Fzz6PPqnmjNFwLnn0efVPNGaLgXPPo8+qeaM0XAuefR59U80ZouBc8/3qG0k2WkY9j/ADNQ5ogGYoB2I/8AZjQBc8+jz67TxH4Z0q10e4ksbby7mFFl/wBYzfLnB4JNU/COgadqGnNPqMPmNLKUiG9l4C5PQj/Ipcw7HL+fR59dJo2i6dd+LdSsZrffbQ7/AC03sNuGAHOc1yUoCyuo6BiBQpXCxZ8+jz63NF0rTItDk1rWFklh3+XHChxu9+o9+/Y1H4k0eztrS01TS94s7ofcc52HH/6/yovZ2Elcx/Po8+qea7Xw/wCFrabRZr7UYyzyRl4I95XaoH3uPWm3ZXBauxy3n0efVPNGaEBc8+jz6p5ozTAuefR59dVokfhTVbiCyXTLj7SyfM7uwUkDno/9Kpa0/hmEXNlZ6dcR3scnliQsSmQ3zfxntntU31sOxhefR59bXi7SLbT9VtbbTrZl82IHYpZyzbiO+apTeFNct7dp5LB9ijcdrqxx9Ac0cwrFLz6PPqnmuo0XStMi0OTWtYWSWHf5ccKHG736j379jTvbUDD8+jz62PEmj2dtaWmqaXvFndD7jnOw4/8A1/lXN5oTuDLnn0efXU+H/C1tNos19qMZZ5Iy8Ee8rtUD73HrXFZovrYLaXJp5N7QDP8Ay1WpvPqkf9bD/wBdVrpPBumWeq6pNDew+bGsJYDey87h6H3oAyPPo8+tXxRpNvZanbrp0e23uIwUAYt82cHk/hW/rXhvR7Lw5dT29v8A6TbqqmTzWPzZXPGcd6XNpcfLrY4vz6PPrZn0uyTwJbaksOLt5drSbm5G5h0zjsK5rNNO7sK3UuefR59dTHpGg6JaWY1tJJ7m7wflYhYh+BHHPv0rnNdsrWw1R4rG6juLYgMjo4bHsSKV9bBYh8+jz6ZYWU+pX0VpbAGWQ4XJwPU10+teHLHSvCyTo6z3nmhHnRzjvlQM44xj1pt2BanN+fR59b3hXSbG7sL+91C0lukhKrHHFu3E98BSM9RVPxCdIQRw2GmXllcK2ZBcAglcccFjSvrYEr6mb59Hn1TzRmncC559Hn1TzRmi4Fzz6PPqnmjNFwLnn0efVPNGaLgXPPo8+qeaM0XAuefR59U80ZouBc8+jz6p5ozRcC559Hn1TzRmi4CZozTaKQDs0ZptFADs0ZptFADs0ZptFADs0ZptFADs0ZptFADs0ZptFADs0ZptFADs0ZptFADs0ZptFADs0ZptFADs0ZptFADs0ZptFADs0ZptFADs0ZptFADs0ZptFADs0ZptFADs0ZptFADs0ZptFACp/qIv90/zNLmmKf3EP+6f/QjS0AOzRmm0UAOzRmm0UAOzRmm0UAOzRmm0UAOzRmm0UAOzRmm0UAOzRmm0UAOzRmm0UAOzRmm0UAOzRmm0UAOzRmm0UAOzRmm0UAOzRmm0UAOzRmm0UAOzRmm0UAOzRmm0UAOzRmm0UAOzRmm0UAOzRmm0UAOzRmm0UAOzRmm0UAOzRmm0UAOzRmm0UAOzSZ/fQ/8AXRaSkX/XQ/8AXRaAH5qS2VMy3kyeZFbkKkZ6SSnoPoOSfp71AzbVJ9Oav2gjit9H8zAjM6yPnplnIyfwj/WpkVFHa6baLp9punkBuJSGnlY/ec9vp2AqtqGuG0ecQWpnS22+e+/aFJ6BfU1b1O0kvLVBA6rNFKkqb/ullOcH2rkTJNbwXIvMrNHO0ohWNtpkY8SO3TaOMVBZ2V/ex6faNPIC2CFVF6sx6AVXsbw6kLq2u7VEaJgkibhIpyM4zj865/Vb1pdOsooJZZjBOjfayOZHHH7tT97rn04rf0UwCzMcFtcwhW+Y3EZVpGPVuetAGBrmj+UgiiydiF7RupAHLRE9xjLL9CK55HDoGHeu21nUrTEtusn+mWpS42kehBPP+6f1rip4ltr+7t0+7HMyj6Z4qokyFzXS+GItZgtbrU9KkhdYvlltnyTJgZHyge/qD1rmKvaTrN7ot0Z7OTBbh0YZVx6EVoQdtpWrWvjCVrPUNHQyCL5rlOdvPY4yv5moPCWdPt/EQhcM1vnY/XO0Pg/pWTd+PdZubdol+z2+7q8KHd+pNZema7daVa3lvAkTJdLtcyAkjgjjn3qLblX2Op8Kahd6hpOtx3lzLcKsOR5rFsZVs9fpVPTrAjwrHLquqta6VLLkQRRAvIef4sZ6j36Vg6Vrl1pEF3DbpEy3S7H8wEkDnpgj1qew8T3tjp32BoLS6tQ25Y7mLeF+nNNrsK50Xi8xtoehNF5hjIGwy437dq/ex3p3jjV76x1W0htbqWFFiEhEbbdx3Hr69K5nU/Et/q9rBBeLCxhbcsgTax+vOP07VDrOtXOuXaXNykSOiBAIgQMZJ7k+tJLX5hf8judbSJ/HWieaBgpnp3BJX9az7rUtZXx+ltHNceX5yqsOTsMfc46dM81z91rdxr2rWUl5NFZ+WQgmiU/Jznd96vQvK1+R7bGo2ElkpR5LhEZZJFHJ7lefUYo2sG5kS/8AJUov+uX/ALTNQWWr38vxEe1e6kNv5skfk7jswqnHH4Vk61r4t/GcmpaeYpvKUIpb5kb5cHoayYdbuYNeOsIkRuC7PtIOzLAg989/WiKG+p1FtZXkniLX5rW/Wwt42bz5fKDnByePyJqyF05PAmqR6bNcT26P9+cYy3yk7eBx9feuWtfFGoWmpXd7GsJN0cyxMhMbfhnP61JL4tvpbC4sfs1mlrMu0RRxbRH/ALuD6885os7Amrmnd/8AJMrD/r4P/oT1yGavya3cy6FDo7RxfZ4n3qwB35yT1zj+L0rNq1u2T0seqatqqWPiOztLnmzvLfypVPTJJAP64/Gs3xbY/wBmeDbOzD7liusKfb5yK5DWtcutcniluUiRo12L5QIGPxJqbUfE1/qmlw2FysJjhKsJAp3sQCOTn39KjlKTOl8XXd5p1hpcemyywWPlDDwkrk44BI9uah8VGSbwlpFzejF8TgkjDFcHOf8Ax2sfS/GOq6Vai2jMU0S8IJ1J2D0BBFZ+q6xe6zdefeSbivCIowqD0Ap2EmU0keORXRmR1O5WU4INdho5J+HerknJ84/ySud1nW7nXLiOa5SJGjTYBECBjPuTS22uXVrotzpSJEYLhtzMwO4dOnPt6U3qmgWjTOh0LM3gHWYYwWkVy5UdcYX/AOJNJCDB8MbjzVx5048vPf5l/wDiTXO6Rrd7oly01m4+YYeNxlW+tTa14k1DXfLW6MaRR8rHEuFz68kmk1cIuxl55r0vxTrVlpd1bR3Wj298zxbg8u3KjPTlTXmVaWta5da5PFLcpEjRpsHlAgY/Emm9RLQ6vxNdRXngawuYbZLaN7gFYU6Lw/sKPF13eadYaXHpsssFj5Qw8JK5OOASPbmuUuNdurnQ7fSXSIW8Db1YA7yeevOP4j2q7pfjHVdKtRbRmKaJeEE6k7B6AgilYdzodZknbRPD15cwNLqKzIwj2/PIOuMe+F/OtT7bZahqcYi1PUdN1B04tpQVGccZRwV/KvO9S1zUNUvku7iYiSM5iCfKI+c/L/nNbKfEDWVtxGUtWbbjzDGd3164/SlYL6m34ZguLbxnq0VzMs0wjy0gULuyVOcDpVXwrqOs3HimaG8luGTD+dHJnbGe2B/DzUfgK4mutfv7idy8skO52Pc7hWdJ451prJrXzIg2NvnhP3n88fpRb8h/5mvoKRRnxZHDjylVgmOmP3mKZot5cr8PtSkW4lDxSFY2DnKDCcL6VzGma3c6Vb3kMCRMt2myQyAkgYPTn/aqfRfE9/oUUkVssLxyNuKyqSAfUYIotoxX1+ZsWNm7eGEuNY1d7fTJ5i3lRxbnkbnktjOcj36VY8ZmNvD+iNF5hjKfIZcb9u1cbsd6xYfF1/HBNBNb2dzDJK0vl3ERdVJOTjn1Peq2qeJL7WbOC3vFhYwtuEiptY/XnH6dqdncEzb+IX/IWtP+vcf+hGuQzV/WdbudcuI5rlIkaNNgEQIGM+5NZ1CVgHZozTaKYh2aM02igBsx/dGppT++f/eNV5f9Waml/wBc/wDvGgAzRmm0UAOzRmm0UAOzRmm0UAOzRmm0UAOzRmm0UAOzRmm0UAOzRmm0UAOzRmm0UAOzRmm0UAOzRmm0UAOzRmm0UAOzRmm0UAOzRmm0UAOzRmm0UAOzRmm0UAOzRmm0UAOzRmm0UAOzRmm0UAOzRmm0UAOzRmm0UAOzRmm0UAOzRmm0UAOzRmm0UAOzRmm0UAOzSwH5Lf8Az/EaZQjFYoCOwz/48aaA9X1KRZPE0Fg/3LuxkiP16/0NU9NRtN1LQNKYYdbaWWVf9pv/ANTVx914pv7vV7XUnSBZrYYQIrbT9efeh/FN++vJrBSD7QibFTa2zGCOmc9/WosO50/h3/kfdZ+kn/oYrgpj+/k/3jWnZeJb2x1e61KKKAzXG7erq20ZOeOayGYu5Y9WOaaW3oNvc7KTM3wxh8sFvJnO/H8PzH/4oUa3mDwBo8Mi7ZWk3gHrjDH/ANmFYWi+I9Q0LetqyNE/LRSjK59eo5qLWNbvdbuVmu2X5RhI0GFX6UNaiWhP4Z06PVddt7aY/uuXcf3gOcfjXpFvp2o/btSmuXtxFNEIreONjiNRnrx715jrOt3OuXEc1ykSNGmwCIEDGfcmjSdcutGS5W3SJhcLsbzATgc9MEetDVwWhXv7OTTr6azmZWkibaxQ8VXzTaKaWgmOzRmm0UAdH4IOfFNv/uv/AOgms/WT/wAVJff9fT/+hGoNK1OfR9QS8t0jaRAQBICRyMdiKhubqS6vpbtwoklkMjBemSc0faTDozv/ABDcPaeNtKuEtpbkxwZMcSbmI+YHA9s5q/FNbajqFwum63fWt8y5a3mBYIep+SQf+gmuDv8AxNqF/qVvqGY4Li3XajQgj19SfWtGX4gazJbtGqWsbEY8xIzuHvycfpUtaFXOeu45Ib2eKUgyJIyuV6ZB5xXVyZm+GMPlgt5M534/h+Y//FCuNZmdizElicknvWroviPUNC3rasjRPy0UoyufXqOaq2lhX1ubut5g8AaPDIu2VpN4B64wx/8AZhWJ4Z06PVddt7aY/uuXcf3gOcfjUGsa3e63crNdsvyjCRoMKv0pdZ1u51y4jmuUiRo02ARAgYz7k0lfcT7Hp1vp2o/btSmuXtxFNEIreONjiNRnrx715Tf2cmnX01nMytJE21ih4qxpOuXWjJcrbpEwuE2N5gJwOemCPWs2hKzKvdC5/fQ/9dFrr/h5/wAhu4/69z/6Etccv+uh/wCui1paLrdzod09xbJE7umwiUEjGQexHpT7kna6ba/23b6bMRuNjfyh/ZeWH/stMmu/t3gjWrjOQ905B9t64/SuV0zxNf6Tb3UFusRW4YsxcElSR1HNQwa7dW+hz6QqRG3mbczEHeOnTnHb0qXHQpPU6C5/5JfZ/wDXc/8AobVx2a39L8Z6jpOnx2UENq0cecGRWJ5JPZven6h421LUrCazmgtFjlG1iiMG/wDQqeqbYlqrHXa/r0+lSabNZ2cU4uhtMjKSSvGFBHrmsTxDpuiQ+KQL2Z7S2mt/MbyR/wAtM46BT1+lZGl+M9V0qzW1TyZol4TzlJKj0BBH61j31/c6ldvc3cpklbqT/IUW1HfQ0dXTSLOSFtDv7iYkMJC+VK9v7q9QTW1c/wDJMLP/AK7n/wBDauM/OtJ9cupNBi0cpF9njbeGAO/OSeucd/ShrSwr63N3TbrW9M8Htd2DWgtjKSzBS0ynOOQflxwPzqz4kla/8F6Zf3qgXrOAGxtLKc8498A1zui+I9Q0LetqyNE/LRSjK59e3NR6xrt9rk6yXbqFT7kcYwq+tDV2CdjPzRmm0UxDs0ZptFADs0ZptFADs0ZptFADs0ZptFADs0ZptFADs0ZptFADs0ZptFACZ96M+9NooGOz70Z96bRQA7PvRn3ptFADs+9Gfem0UAOz70Z96bRQA7PvRn3ptFADs+9Gfem0UAOz70Z96bRQA7PvRn3ptFADs+9Gfem0UAOz70Z96bRQA7PvRn3ptFADs+9Gfem0UAOz70Z96bRQA7PvRn3ptFADs+9Gfem0UAOz70Z96bRQA7PvRn3ptFADs+9JmkooAcP9RF/un+Zoz70g/wBTD/un/wBCNJQA7PvRn3ptFADs+9Gfem0UAOz70Z96bRQA7PvRn3ptFADs+9Gfem0UAOz70Z96bRQA7PvRn3ptFADs+9Gfem0UAOz70Z96bRQA7PvRn3ptFADs+9Gfem0UAOz70Z96bRQA7PvRn3ptFADs+9Gfem0UAOz70Z96bRQA7PvRn3ptFADs+9Gfem0UAOz70Z96bRQA7PvRn3ptFADs+9Gfem0UAOz70Z96bRQA7PvRn3ptFADs+9Gfem0UAOz70J/r4f8ArotNpU/18P8A10WgBGGVK+oxW9pFjb6tZW1tOWUPAyhl6q6SE9/aSsGtHRLt7e5+zqQHL+bb7jgF+hT/AIEuR9cVMkOJ2l3dpo+nRAK87/LDEhPzSN0HNYuq2dxL9gGoXBluLi5RRAnEaL1PH8X1PrWncxrrVrbXNlMI5reXeokX7rDqrDtT7TTbg3wv9RnSa4VSsaRrhIgeuPf3qCzNaZ01bWrpIw81lAiW8ePugqSTipLa8vbW4055b37Xb34wQYwuxsZBGO1Xb3SpmvhqFhcCC627HDruSRfei3026kvo77Up45JYgRFHEuETPU88k0AZXim1RtTsHjAE0yyQn/aBwo/9DrmbuRZtUvpkOVediPpk1t6zqCveyaijApEpt7P/AG3/AInHsuevriudRdiBaqK1JkSZ96fDDLcSrFDG8sjfdRF3E/hUVdp4Wb+zfCur6vCq/alPloxGdvA/q36Vb0VyN3Y5K4tri0kEdzBLC5GdsiFTj8akh0++uYTNBZ3EsS9XjiZlH4iuvvLh9f8AAP26/Ia4tpwvmhQDjcAens36Vt6lNq9jqulW2j2+dNKqr7I9y4zzk/w8YNK47Hlmalnt57VlS4hkiZl3ASKVJHrzXV+I9Gjfx1bW0KYS8KSMAPchj/46TUGo3+l3PjG+uNVEklrB8kUUf8bLhcfT7x6j+lClewNWObktriKGOaSCVIpPuSMhCt9D3p9tY3l7u+y2k8+373lRlsfXFdh43nS58P6LPHEIUkXcsY6ICo4q3pk99L4Pso/Dbxfao5MXKnbuGc5zuouFjz6RHikaORGR1O1lYYIPoafJbzwxxySwyIkozGzIQHHt611Pjl4bzXLWCDy3vAgjm8vpuzwtWr/VrDSPFtsl1HJLBp1qsMYjUEh8Dnk+hoTBo5G402/tIvNubG5hjzjfJEyj8yKit7a4u5PLtoJZpMZ2xoWOPoK9C0DWb3WIdVuNVCnSQjY3IAF/2R68eue1Z9hcyaF8P/t9ltS5uZ8eYVBIG4jv/u/rRfuO3Y4uaGa2laKeKSKRfvI6lWH4GmZrs/FD/wBp+E9J1eZR9pY+W7gYz97+q/rXIWohe7hW5dkty6iRl6queSPwppiYsdtcSwSTxwSvDH9+RUJVfqe1RZr0Q3en3XgPVBplqbe2ibYob7z/AHTuP5/pXJeHNHGr6gfPOyyt1824kPAVR2/H/Gi+odDOktbmGCOeW3mSGT7kjIQrfQ96hzXeeOLiK58PaVPAmyF2yi4xhdvFcvex6LBb2EtlPNczEBrqJ/lCnjgHaPf1pJ3BqxUTT76S1NylncNbgE+aImKYHXnpUEaPLIscaM7sdqqoySfavS9B1rUdaumvUWO10m2XY1si+Y7Hb2wufTp+VY/hW5sV8Xaidgt5JS62qSrt2nd932PtRfULaHJXNjeWW37Vazwbvu+bGV3fTNV816JqU9/F4Pvk8SNF9pkfFsg27j0xjb6Vxs0OkLoMM0V1M2pl8SwkfIq89Pl+nehMbRWt9PvruNpLazuJo1OC0cTMAfqKrZr0Hw9rOoaxcWtrpscVjY2KL56H94ZF9vl68H8zWBq8umz+NJpLuKeGy3bpF2FHYhf7p5G4/Tr2ovrYXS5hfZrj7N9p8iXyN23zdh2Z9M9KizXfa/dW158PoJrO2+z2/ngRx+gDMPzOM15/mmmA7NGabmjNPQWg7NGabmjNGgaDs0ZpuaM0aBoOzRmm5ozQGg7NWLaxvL3d9ltZ59v3vKjLY+uKq16DpN2nhXwrY3Mi/vb64VnHcR//ALI/8epNgjgXVkdkcFWU4IYYINXU0bVZEDppl6ysMgiBiCPyrU8baeLLxA8sf+qul85T7n7368/jW/4j1rUNH0bRPsFx5PmwfP8AIrZwqY6g+ppX0uO2tjg7i2uLSTy7mGWGTGdkiFTj6GpY9M1CW3+0R2N08OCfMWJiuB15xXaR3T+KvBF7JfIjXdnuZJQuDwu7P48itTw5dLbeENL3gFJZfJbP+07Ci4WPMYIJ7qURW8Uk0h6JGpYn8BTrm0ubNwl1bzQORkLKhUkfjXW+G7X+x9U1m6cf8ef7hM/3mbA/l+tM+I//ACGbX/r3/wDZmovsNLc4yX/VmrIhmubxoYIpJZGY7UjUsx/AVVk/1ZrpPCX/ACOdr/vyf+gtVEszv7D1j/oFX3/gO/8AhVPyZvP8jy387ds8vb827pjHrXo1/wD8Jr/a832Lb9j8393u8nG33/i/rWZ4jntZvH2mrBtMscsSzsv97f0/AYqYu9imrXOY/sPV/wDoFX3/AIDv/hVOeCa2maGeKSKVeqSKVI/A16Zr3/CXf2o/9j/8ee1dv+q645+9zWP8QHT7PpiTmM6iEzLs9MDP4Zzj8aXMFjiM+9WbbTr+8jMltZ3M6A7S0UTMAfTiptBsE1TXLSzkJ8uR/mx/dAyf5V03iTxXqGnau+n6Y8drb2oCBUjU54HqDjHTiqbEjjJI5IZGjlRkkU4ZWGCD7ipodPvriBp4bO4lhXO6RImZRjrzWxfa03inUtMgntYYn3pE8qZ3Nlufw9u3PPNd9cQ65BqMS6Ylqmm28YXyHbb5vHQHaduOPSk3bcEeUW1leXu77Lazz7fveVGW2/XFTSaPqkMbSSabeIijLM0DAAe/FaFxruo6VrV+9lH/AGc80n72DCybSPcr6k9PWuk13Wb3TfCsVrfzefqV8h35RV8tD1GAB9Pz9KV3a47a2OFtrK8vd32W1nn2/e8qMtt+uKhdHjkZHVldThlYYINdj4e1nULyC00XRo4rJ48yS3DnfvHfjb7/AMuaXxLfWEXja2uLm1mMMKDzf3W0ysM4IDYyOgz7U29bCtocs2m36232lrK5Fvt3eaYm2Y9c4xVXPvXpGg+IdQ1zxFclBjSFQ5WRFG3jjJ9T6Z9a8+1AwHU7o23EHmt5WP7ueKL6hYLayu70sLW2nnK/e8qMtj8qW50+9s1Vrq0uIFY4BliZQfzrtfBcP2bw3f3n2yKzeaQItxLjCY788fxGs7xhDrEcFq95qSX9i53RSpEqc4/2fbpzQ3rYEtLnMQW1xc7/ACIJZdi7m8tC20epxTrayvL3d9ltZ59v3vKjLbfrivQtCudJfStWtNIt3WKGD555PvTMVbn6cfr0FcJpmtaho/m/YLjyfNxv+RWzjp1B9aL62DpcSTR9UhjaSTTbxEUZZmgYAD34oj0fVJY1kj028dGG5WWBiCPUcV2mu6ze6b4Vitb+bz9RvkO/KKvloeowAPp+fpWV4Z1jX9Qv7XTIL8x28ajdiFDsjX/gP0H40XYHNXNleWRX7Vazwbvu+bGVz9M099Nv47b7S9lcpBgN5rRMFwehz0rqNY1+01DxlZifb9gs5du8jO455Y+2QPyrqhcamms3dxeS240DydyOSuDwPx9evFK+lx21seWW2nX95GZLWyuZ0B2loomYA+nFOn0vUbWIy3FhdRRr1eSFlA/Eirtjr2p2M8lro8xjhmnJjj8tWJJOB1H0rovGerTW2mQaJLOLi6dVe6l2gd8gAD3/AEx607sVjjbawvL0MbW0uJwv3jFEWx+VQbWDbMHdnGMc5r1iWw1eyhsLPQ/s0FtCgaZpekh/u9CeeTn3rL0tUuviBcyXmnraXMdvuWPfvDNkfODgdqL6hbQ4K50+9s1DXVpcQKxwDLEy5/Oq+fevTtKXWNZttVstdtiIW+WIvEFwefu+oHHP615geDihO42ic2l0tqt0beYW7HAlKHYT/vdKhz712Vyf+LW2f/Xc/wDob1xdNbtC6XLMtndwJE81tNGkv+rZ4yA/09abc2tzZyCO6t5YHI3BZUKkj15rsfFH/IF8Nf7i/wDoKVX+I3/Iet/+vVf/AEJqVwscu9pdR2yXL28y27nCylCEY+x6djTIYZriVYoY3lkb7qIu5j+Fdfq3/JNNK/67j/2euPgnltp0mhcpLGwZWHY009WD2uOngntZTFcRSQyjqkilSPwNTHTb9Y4nayuQkpCxsYmw5PQLxzmu9fTbXxpHpuqoVRkby7tAew5x+f6NWTf66NX8Z6bDbn/Q7a4RIgOjHcMtST1sFtLnLGxvBdi0NrcC5P8Ayx8s7+mfu9elRywzQTGGWKSOVTgo6kMPwru5f+Srxf7v/tI0njLTobuSLV7TBaGYW9yB1BBwCf0H4ilzbDtucNc2tzZyCO5t5YHI3BZUKkj15p9tp99eKXtbO4nVTgmKJmAP4V2viqxXUvHGmWbnCSQqHx/d3MTUGveJtQsdW/sjRUW3ityI0SOIMztgcYIP6U7hY464tri0k8q5hlhkxnZIhU4+hqLPvXV6xq2t3+gi31LRJN0bbmu5IGXaPXoAD79PauSpoTQ7PvRn3ptFADs+9Gfem0UAOz70Z96bRQAuaUf6iL/dP8zTaUf6mH/dP/oRoAXPvRn3ptFADs+9Gfem0UAOz70Z96bRQA7PvRn3ptFADs+9Gfem0UAOz70Z96bRQA7PvRn3ptFADs+9Gfem0UAOz70Z96bRQA7PvRn3ptFADs+9Gfem0UAOX/Xw/wDXRaltrW5vJDHbQSzuBuKxIWOPXioU/wBfD/10Wut+Hf8AyMM3/Xs3/oS0CMI6Jq4GTpd9/wCA7f4VQr0mz/4Tb+2IvtG37F5vz7vJxsz/ALPPSsaax07xD4+uLdHdbdgSzwkDc4HJGQe9JO5TRx+fejPvXU3vhzSvtkOlabfTT6m02yUMPkjXBLH7vb61d/4RLQp55NMtdXlOqxryHX5Cw69v03HHvijmQrHE596M+9bOmaTYE3smsXn2dLUlTBG6+bI3ooNWdX0Cxh0G21nTJ7hreVtjR3G3cDkjt9Kdwsc7n3oz71258I6Hp0dtHrGpXMVxMB86Ltiz6bipH5n8qh8N6Zplr4v8iS+jumj+e1aLDJIcEnOM4I+vUUXC2lzj3V42KurKw6gjBpM+9dD4zi0+PW5Ws55JJ2djcq44RvQcD+tc5QndXBqw7PvRn3ptFADs+9Gfem0UAOz70Z96bRQA7PvRn3ptFADs+9Gfem0UAOz70Z96bRQA7PvRn3ptFADs+9Gfem0UAJRSZozQAtFJmjNAC0UmaM0ALRSZozQAtFJmjNAC0UmaM0ALRSZozQAtFJmjNAC0UmaM0ALRSZozQAtFJmjNAC0UmaM0ALRSZozQAtFJmjNAC0UmaM0ALRSZozQAtFJmjNAC0UmaM0ALRSZpM0AP/wCWMP8AuH/0I0lB/wBVD/uf+zGkzQAtFJmjNAC0UmaM0ALRSZozQAtFJmjNAC0UmaM0ALRSZozQAtFJmjNAC0UmaM0ALRSZozQAtFJmjNAC0UmaM0ALRSZozQAtFJmjNAC0UmaM0ALRSZozQAtFJmjNAC0UmaM0ALRSZozQAtFJmjNAC0UmaM0ALRSZozQAtFJmjNAC0UmaM0ALSp/r4f8ArotNzSxf8fEP/XRf50AFNdN646ehozS5oEjStdWYOHluJLW6wB9qjG5ZB2Ei9/r1+tbUWs640WI0s7nH/LWIM4PvhTn/AMdFcl1pvlL1AwfUGo5S+Y7TSru+tTcTX5vLl5CMIIWRE/F9oH/1qr6r4iR0MTuMHrb277mf2aQcKPZcn3rkvLBPzFm+ppyhVHyijlDmJZ5pbqbzptoIG1EUYWNf7oFNpM0ZqtiRa7LwlLDf6HqWgtOkM9x88O8/eOP/ALEVxmaM091YW2p3OsxJ4c8Gro0txHJeXEu91jPRc5z9PlFa1hY3Umm2Mmka7INLxuuFnZS0YGCVVguR3GMjFeYZFGRSsO56Mmo29/4wvtWiYSW2m2bbH7M3PT82rzx3aR2djlmOSfemZFGRQlYG7na+Kz/xSXh7/rkv/oC1p2sM+teE9Pt9A1FLWa3A+0IHZDnHOdvPXJ9683yKMiiwX2PTr5LW/wDF+kQCWOa4s0Z7qVQP4cYz6fMOnbNctplh/wAJX4snaRmEDO00hHXbngfyFc1kUZFCVgbPT9d8O6xqEKWFjJZWulxYCQh2Bb/e+WsnRok8Q+DX0SK4jjvbeXeiSHG5c5z9OT+lcNkUZFK3QGzs/FkkOnaFpugpMks8HzzbD904P/xRrjc0mRRkU0gZ2ui/8k41j/rqf5JVbQ9e0Sz0CXTtQtLmUzSbpPK4DDjAzuBrk8ijIo3bA9I8Tz6R/wAIfZEWs2yRP9DGf9Wccbvm9PrXJXGiyaQum3t/5U1rdFX8uNmzt4JB4GOD2rEyKMihKwXPSbXw1aQ6za63pV5BDpSLvY+YxPGc8nt65PHNR6Lqum3Xi3WHimSGS6CpaykdTjBxn1ODjvivOsijIosFz0m4guNF8K6jD4g1CO7kuARbozlzuxxgtz1wfbHvXFy6HcwaFBrDvCbeZ9ioGO/PPXj/AGfWsrIoyKErA2egx+GLLVTp+paBNFbQoQZ1MjMyMMH35Hpx2rC8a6ha6h4gZ7R1kSONUMidGbnv364/CubyKMii2oXO1uf+SW2f/Xc/+hvXF5pMijIp9Ww6C5ozSZFGRQAuaM0mRRkUALmjNJkUZFAC5ozSZFGRQBb02yfUtSt7NOszhc+g7n8q73xH4l03Tb9NNk0aC+W3RQplYfJkdACp7YrzcmjNJ6gj0DXpYvEvguPVIIBC9nIQYgd21ehHb/ZNXNa8OXniDRtG+ySQJ5MA3eaxHVV6YB9K8zzRmlYdzvrlIfCPhO602W5il1G8zlIz90EY/LGefU0yadrb4a6bKhwy3AZfqHY/0rhM0ZosK56V4tkgtNJEsDc6ldRyt/uhR/gPzrI+I/8AyGbT/r3/APZmrjM0ZosO4kn3DXSeEf8AkdLX/fk/9Aauaf7hqWc/6RJ/vH+dUS9T0nUfD3ie41ae4tdZ8m3eTckf2iQbV9NuMfhVTxNc2svi3Q4Y3SS6hmRZ5Fx/fXAPv14968+zRmpStYpu9zvfEPiG90bxpuSaRrZVTfblvkII5wOgPvVHxjotuiQ63pqr9iugC4UcKx6HHbP8/rXIZozRYLl/RtQ/srWLa92lhE+WA6leh/Q12Gr+Fv8AhJb5tV0e/tZIZwN4diNrbR6A/kcYrgM0ZptXEjpNW0+w8N6jYtbX5urqF1eeMAYVlb17f7tddc6d/bOuWHiGz1KEWMKhny5BUDkj24POcV5bmjNAXOvmkttd+I0ZhIeBpV5HR9i8/wDoNUPGd2114ou8/diIiUemBz+ua5/NGaLWsO+52tr4bsPEGhWsujtDBfxYF0JJG64698dMjj+VWPEcMOua7pWjW9wJpoVKTzjnHTOff5T+dcFmjNFtRX0PVNV8PakdNXStFe0tLDb+8Lu3mSHvkhf8/TivMru2eyvJ7WQqXhdo2K9Mg44qDNGaS0Hc63RNF03X9Akt7cxw6zG2d0jt8659PTtwO3vVjxO8WleGLDQDOk13E++XYeE6nH/j3HtXFZozTeok7Ha+Bv8AkG69/wBe6/8AoL1geGrVbzxHYQuMqZQxHqF+b+lZOaM0+txdLG/4zu2uvFF3n7sWIlHpgc/rmtXwp/oHhfW9UX/WhfKQ+nH+LD8q4vNGaSWlir63NXw5cWtr4hsp7zAgR8sSOAcfKfwODXo0VrfW2uXGr3OsRnRnTcqGQ7cEDHH3R9R1/GvJM0ZoeqEnqdd4Ugtr7xxJNAgW3jaSaJccAZwv/oQrB1u7a91u9uW/jlbGfQHA/Ss/NGaOwX3PS72zfxlaaXeadfxxtb8zIWOY245wO/B9PrVTU73TNT8c2yG/khSKHy1ubeQLiTJON2CMc4/GvP8ANGaLahfQ9XluL/QIL+81nVUnBQpZxjClvTIAHzdPXFeU80maM0krDbPRLDSLjW/h1Z2ds8aSeaz5kJAwHb0BrC1HwPqemafNeTT2jRxDcwR2J/8AQa5jNGafW4kzt/FrbPD/AIccdViB/wDHUrQ1vRf+EyFrqelXcHEXlyJIxG09ccA8/N0rzjNGaVgudt4re303w5p+grcJNcwvvl2fw8Hr6feriqTNGaaA7bwexXwx4hwSMQkjH+41c3oH/Iw6d/18x/8AoQrNzRmhb3DpY9Cl/wCSsRf7v/tI1FZaqlr421PTrr5rO9mKMp6Bux/p+VcFmjNJLYGzvfGN82meNNOvAM+TCrEeo3NkflUt5oI17U01zw9qNuHLK7rIeY3HQ4wfToRXnuaM0JWQ7npet3slh4Vu7HWNVgutSm+7HGoBXpxgDpwTkgV5rSZozTSsJsWikzRmmAtFJmjNAC0UmaM0ALS/8sYf9w/+hGmZpx/1UP8Auf8AsxoAKKTNGaAFopM0ZoAWikzRmgBaKTNGaAFopM0ZoAWikzRmgBaKTNGaAFopM0ZoAWikzRmgBaKTNGaAFopM0ZoAdH/r4f8AroP511vw6/5GKb/r1b/0Ja5GL/j4h/66L/Om5oEel2/h3xRHqqTvrf7gS7in2iRvlz02kYPFEN1Z3fxKV7MowW3ZZXToz4P58YH4V5rmjNTYq50+n6hDpfj2a5nO2H7TKjt/dySM12F5Frizz3g8R21tpJG+OQwo5UHoOmCOeu7nivKM0Zotogvq2d94bSK9sNTvreG2v9a88uguEUZGRhgv8Pfp371a8SPdXHgcNeyxSXKXA8/ySGEZ3H5eO65ArzfNGaGgTPXNKOsfZbRrTUrDU7LHzSSo0cmPTK7hn6jNc802lxfEq1ezaFIfuyGPATzCrDjt3H41wmaM07a3FfSx03jTSZ7DWZLqV4yl5IzxhCcgcdePeuapM0ZoWisDdxaKTNGaYC0UmaM0ALRSZozQAtFJmjNAC0UmaM0ALRSZozQAtFJmjNAC0UmaM0AVvOb0FHnN6CnRRLIhJJznFP8Asqn+Ij68f0rO7LsiLzm9BR5zegqb7H6Fj9FJ/pR9jA/ibHrtNF2FkQ+c3oKPOb0FTm0UfxE+4pv2ZM/fNF2FkRec3oKPOb0FT/YwejH8qYLdCOH6daLsLIj85vQUCViQMfkKke2CoWySMZHvUCjLAepouwsh5lYHp+Yo85vQVKLZf7xPuBS/ZARw2foKLsLIh85vQUec3oKn+x/7/wD3yf8ACk+yLzlz9MYouwsiHzm9BR5zegqU2qjqzD8KUWit/HzRdhZEPnN6Cjzm9BUrWypjc5GfagWoJxuyfQGi7CyIvOb0FHnN6CklQRtj2p0cStGWZiDnHFF2FkJ5zego85vQVIII26P+h/wp32VOzkn0AzRdhZEPnN6Cjzm9BU4swR1b8j/hS/Y1xyzA+mD/AIUXYWRX85vQUCRyQABk1J5Eefvn8qcsCBwfMHBouwshoEhOMoDnFIfMxkBCMZ4Pags5mbl9uT92iNnPmBi33D1ouwshnnN6Cjzm9BTFALAHoTU5t0A+/wD5/Ki7CyI/Ob0FHnN6CphZ55yx+imj7H3+b/vk0XYWRD5zego85vQVMbPB6nHsKT7MnPz8UXYWRF5zegpymRxkBcZxk1J9k6Yb+tNdfKgwrHO/tRdhZBh+xTv60xndCMgc80M0gQHMme+elE5yYyTzsFF2FkBncqqkDCjA/PP9aTzm9BUVFF2FkS+c3oKPOb0FRUUXYWRL5zego85vQVFRRdhZEvnN6Cjzm9BUVFF2FkS+c3oKPOb0FRUUXYWRL5zego85vQVFRRdhZEvnN6Cjzm9BUVFF2FkS+c3oKPOb0FRUUXYWRL5zego85vQVFRRdhZEvnN6Cjzm9BUVFF2FkS+c3oKPOb0FRUUXYWRL5zego85vQVFRRdhZEvnN6Cjzm9BUVFF2FkS+c3oKPOb0FRUUXYWRL5zego85vQVFRRdhZEvnN6Cjzm9BUVFF2FkS+c3oKPOb0FRUUXYWRL5zego85vQVFRRdhZEvnN6Cjzm9BUVFF2FkS+c3oKPOb0FRUUXYWRL5zego85vQVFRRdhZEvnN6Cjzm9BUVFF2FkS+c3oKPOb0FRUUXYWRL5zego85vQVFRRdhZEvnN6ClWdldWAGVORUNFF2FkS+c3oKPOb0FRUUXYWRL5zego85vQVFRRdhZEvnN6Cjzm9BUVFF2FkS+c3oKPOb0FRUUXYWRL5zego85vQVFRRdhZEvnN6Cjzm9BUVFF2FkS+c3oKPOb0FRUUXYWRL5zego85vQVFRRdhZEvnN6Cjzm9BUVFF2FkS+c3oKPOb0FRUUXYWRL5zego85vQVFRRdhZEvnN6Cjzm9BUVFF2FkS+c3oKPOb0FRUUXYWRL5zego85vQVFRRdhZEvnN6Cjzm9BUVFF2FkS+c3oKPOb0FRUUXYWRL5zego85vQVFRRdhZEvnN6Cjzm9BUVFF2FkS+c3oKPOb0FRUUXYWRL5zego85vQVFRRdhZEvnN6Cjzm9BUVFF2FkS+c3oKPOb0FRUUXYWRL5zego85vQVFRRdhZEvnN6Cjzm9BUVFF2FkS+c3oKPOb0FRUUXYWRIZWIxgU57h3dnIXLHJqGii7CyJfOb0FHnN6CoqKLsLIl85vQUec3oKioouwsiXzm9BR5zegqKii7CyJfOb0FHnN6CoqKLsLIl85vQUec3oKioouwsiXzm9BR5zegqKii7CyJfOb0FHnN6CoqKLsLIl85vQUec3oKioouwsiXzm9BR5zegqKii7CyJfOb0FHnN6CoqKLsLIl85vQUec3oKioouwsiXzm9BR5zegqKii7CyJfOb0FHnN6CoqKLsLIl85vQUec3oKioouwsiXzm9BR5zegqKii7CyJfOb0FHnN6CoqKLsLIl85vQUec3oKioouwsiXzm9BR5zegqKii7CyJfOb0FHnN6CoqKLsLIl85vQUec3oKioouwsiXzm9BR5zegqKii7CyJfOb0FHnN6CoqKLsLIl85vQUec3oKioouwsiXzm9BR5zegqKii7CyJfOb0FKZ3KqpAwowPzz/WoaKLsLIl85vQUec3oKioouwsiXzm9BR5zegqKii7CyJfOb0FHnN6CoqKLsLIl85vQUec3oKioouwsiXzm9BR5zegqKii7CyJfOb0FHnN6CoqKLsLIl85vQUec3oKioouwsiXzm9BR5zegqKii7CyJfOb0FHnN6CoqKLsLIl85vQUec3oKioouwsiXzm9BR5zegqKii7CyJlnZXVgBlTkUnnN6CoqKLsLIl85vQUec3oKioouwsiXzm9BR5zegqKii7CyJfOb0FHnN6CoqKLsLIswie4kEcETSOeiopY/lVj+ztU/6Bt1/34b/AAq54R/5GKD/AHX/APQTXQXsXie2iuLn+0bbyY1Z9oQZ2jnH3KG2FjkIbW/uY/Mgs55UzjckTMP0ps9ve2oDXFrLEDwDJGVz+ddd4fjvpfCu3T5o4rjzjh3HGO/Y0alNcWuhXtvrV7bXFxIB5MceNw98YHcfpQ20CSOK85vQUec3oKioouwsiXzm9BR5zegqKii7CyJfOb0FHnN6CoqKLsLItwRXV0WFvbyTFeojQtj8qZKZoZDHLGY3U8q6kEfhV611TUPscWl2I8smTcGgysjn3Of84rX8QX/2LUNNfEU9/axfvi4yC2OM4/E/jRdhY5+S1voYfNls5o4/77RMB+dRRuXzmuq0W+u549Q1HU5mOntGylHOVLE9FB/L8a5OH+Kmm7g1oS0VdstKur9S0KqFHGWOM1f/AOEU1L/pl/30f8Kq5FjDorc/4RTUvSL/AL6P+FL/AMIlqf8A0y/76P8AhRdBYwqK3v8AhENUxwIj7bz/AIVizwyW0zwzIUkQ4ZT2p3ArxMwjI25BNPGw9Vxz94GmQFVyS2D1qZnXAztJ96yNA2Io6fpSqEAJ2n61EHXf1/Kn71zwPxoAa0qg4xmnKqSDdyM1Wbdvzgc1NEJHGcjj1oAk8uP1fPfP/wCqg3BjOwE8UwyYIB5NPQEsMhAfegCNjvVi3UDrUC53rjrmrb8IxyAcEcVTH3hnpQBZLbj8yA89DwfzpyojdBz6GnK6heHyMc5qNnTkAqPpQA7amcbaV2RRgDHtzTVdNo7/AFpsrFkAAHFACiRXIUj9KeYkzzux7VWQuDgd6nO+MDcRigB+Vh+ZS2aYbhnHP3e9IG3DheOnNShfkH+rx9KAKkwAYdelSQMqjJL5z/CcU2f74Gc4FPt1VlOThqAHFQSSoDfU807yRjOSPajyE4OW/OhQqdzQA4DYNwZxTtwzkqDn1FQMxGc8VH5rAjqKALL7AccD2pAqcHaAR6k1GZQV59egpN4H8WD6UASfvM5/d9cjJNIwdYzny8bccE0fKwBcZHagqAjEIBwevWgCqn314zz0qcFG44H04IqBcFxnpmrZZOBu3D6UAAjQj5cn1zThGobLevSmGRcjHAHTFK0g5HWgAabYQvp0zSIUlzkVFLuP0oi8xjhaAJvKQr1cH86bI5jwEGQOcnNDs6k7j36UqkswGwYz3oAYrSHoqcZ9ajmJLDOOBjg1Y2/NkqOfxqG5AEgCkYxQBBRRRQAUUUUAFFFFABRRRQAUUUUAFFFFABRRRQAUUUUAFFFFABRRRQAUUUUAFFFFABRRRQAUUUUAFFFFABRRRQAUUUUAFFFFABRRRQAUUUUAFFFFABRRRQAUUUUAFFFFABRRRQAUUUUAFFFFABRRRQAUUUUAFFFFABRRRQAUUUUAFFFFABRRRQAUUUUAFFFFABRRRQAUUUUAFFFFABRRRQAUUUUAFFFFABRRRQAUUUUAFFFFABRRRQAUUUUAFFFFABRRRQAUUUUAFFFFABRRRQAUUUUAFFFFABRRRQAUUUUAFFFFABRRRQAUUUUAFFFFABRRRQAUUUUAFFFFABRRRQAUUUUAFFFFABRRRQAUUUUAFFFFABRRRQAUUUUAFFFFABRRRQAUUUUAFFFFABRRRQAUUUUAFFFFABRRRQAUUUUAFFFFABRRRQAUUUUAFFFFABRRRQAUUUUAFFFFABRRRQAUUUUAFFFFABRRRQBreHbyCx1qG4uX2RKGy2Cex9Kz7plkupnQ5VnYg+ozUQqzNp97bx+ZPaTxJ/eeMqP1oA0xf2v/AAiBsPN/0nz9+zaen16VOmqWmp6A1lqc2y6g5t5ipO72OB+H5elc3RQAUVZgsLy6Tfb2s8qg43Rxlhn8KgZSrFWBDDgg9qAG0UU9I3kdURS7McBVGSTQAyipJIpIpGjkjZHU4KsMEfhVk6VqQUsdPuwBySYW/wAKANzQ7nSbHTXc3wg1GUEeYYWfyhntgVnm20kajbmTVjcQOxad/JdSP5k5rMgtZ7pitvBJMwGSI0LED8KZIjxSMkiMjqcMrDBBoA6rVZtI1MxxprYgtYlAjt1tXIX3rmIf4qdLZXUMKzS20yRNjDtGQpz6Gmw/xU47iex6P4It0ns4dwzy3869GGnQf3BXn/gH/j0h+rfzr0ukwRW/s63/AOeYp66bb/8APMVYHQVIP60DGR6Zbn/lmK8O+IESweOdUiQYVXXH/fC179F2rwX4jf8AI/6t/wBdF/8AQFqoks4+Pr0zT2fd2psTbR0BqVnPXAB+lSUQBWPRacoI6rTWdietKis/Q/rQA7q2eR9KcCVXuKVYX7g/gM0nlH0JPsKAEEh27RUiDkbpMD2pnle20e9NHytgHNAEzCJY3xuJx61UHWp3kJU9u1QL94UATK+1cbeDTG5PC1Osh2/dGPpUbyMBjj8KAGBHH8NO/hwVxUYJJxmpRE/bB/GgBEByOv5U5nwRzSmFupBH/AaQRH+4xoAXcXbOQPrUgWPaNzFjULJtGSwzSq+BQA242+YNgOMdzTYzgZpJWLNk06MJty2c5oAcH4xSEE89ak3AdEBpjSEdOB6UARljn+lOD9wBSbWPOKTaw70APLg4+UD6U0HDU7axBwc+wpPKf0x7mgCZVJX74A9Kc6RrG/zMTjjtUUZ2nFOkc7SDgZFAFZfvCptwIxt4+tRKcMD71ZEmRyq/lQBAxORgUfN3U1I8hAwKYC79DQAuSQAM49qkXcAc59e9RiJweQfqOaft/wBrH4UAG8c9KVSx5JAHvTfLODhT9TTCNuMkfhQBbCIRy+4/SqtxgSDBzx6U/f7VDJy1ADKKKKACiiigAooooAKKKKACiiigAooooAKKKKACiiigAooooAKKKKACiiigAooooAKKKKACiiigAooooAKKKKACiiigAooooAKKKKACiiigAooooAKKKKACiiigAooooAKKKKACiiigAooooAKKKKACiiigAooooAKKKKACiiigAooooAKKKKACiiigAooooAKKKKACiiigAooooAKKKKACiiigAooooAKKKKACiiigAooooAKKKKACiiigAooooAKKKKACiiigAooooAKKKKACiiigAooooAKKKKACiiigAooooAKKKKACiiigAooooAKKKKACiiigAooooAKKKKACiiigAooooAKKKKACiiigAooooAKKKKACiiigAooooAKKKKACiiigAooooAKKKKACiiigAooooAKKKKACiiigAooooAKKKKACiiigAooooAKKKKACiiigAooooAKKKKACiiigAooooAKKKKANjw3c21prcMl0VVOQHborEcGurY63H50xNtqtjKGCxRlVO09+nPpjJrjdHvLWyvvMvLVLiBlKsrKGI9xnvW/a3HhnSblr60u7mSQA7YQGwc9uVH6mhgZGmaTFdQ3V7eSPBZ25wwXl2P8AdHp2/wA9H3mk2cmknU9MlnaGN9ksc4G5ffj6ipbHV7aeDULK/LQw3khlEiDd5bZzyO44FJc39jY6JJplhM1y07h5ZjGUAHoAeewoA6COa7v7GzGg39tCscQEsDgZX68E1zfiaSeXUle6sfskxjG4Bwwf3yPy/CrzTeGdTijluS9hOq7XSBMK3vwpHr71S8Ratb6jJbw2ocw2yFBI/V+nPPPYdaHuCMKuk8M3GnW1xAXhaa/lm2KSfljXjn68n8u1c3V3Sp47bVbWaZtsaSqzNjOADTQnsaV8kT+M5FmdEi+0AuznAxxmtfUEl1a7vG0vXXkkVc/ZULKu0cHDZwf/AK9YF7d2U3iOW6kQ3Fo0mSASpZcY9jmtO2u9F0a5nvrK5knkdCsVuYiNmeeWPX/PWp6D6jBJJp/gq3ltZHiluLg73Q4OBnjI/wB0VozWyX2q+HriYBnuId0nH3iq7hn86x7S+sr3Q/7Mv7hrYxy+bHMIy4PXIIH1NPu9ehj1XT5LQM9tYqI1LDBcdCfyp9RdDT026n1PXtXsbiVpLd0kURseFw2BgdutcfD1aumGpaVYT32o2l081zdKwSExFfLLcnJ78+lcxD/FTjuD2PTvAP8Ax6Q/Vv516XXmngE/6JD/ALzfzr0sUmCHDoKkH9ajHSnrQMtxdq8F+I3/ACP+rf8AXRf/AEBa96i7V4J8RSG8fasQcjzF6f7i1USWcgnA9805jx1qNeoFOYr1Xv29Kkoa3XinRtio6UHFAFpXApxkJH3jVYSY7UeafSgCRiKiY80hcmm0APz1zTV+8KTNFAE6nrz+FMYg0DaRzx70zJNAAD81Tq341XpwfHvQBbEmBwSKaz56kmoPN46UGUmgBXIpmeKQnJpKAFbrSrTacp5oAkpGIOMUjMDyO/b0pmc0ASI2D1qUSe5zVYHFLv8AagCz5jN/EcGmFuelRmQnqKbuoAcDg0rHINR5ozQADrUobioakUrjnj3oAGOaap2tmm5ooAshxmpTM2375/OqYfFL5h9KAJ3fvnNQsR1pu80hOaAHbqa3WkzilJzQAlFFFABRRRQAUUUUAFFFFABRRRQAUUUUAFFFFABRRRQAUUUUAFFFFABRRRQAUUUUAFFFFABRRRQAUUUUAFFFFABRRRQAUUUUAFFFFABRRRQAUUUUAFFFFABRRRQAUUUUAFFFFABRRRQAUUUUAFFFFABRRRQAUUUUAFFFFABRRRQAUUUUAFFFFABRRRQAUUUUAFFFFABRRRQAUUUUAFFFFABRRRQAUUUUAFFFFABRRRQAUUUUAFFFFABRRRQAUUUUAFFFFABRRRQAUUUUAFFFFABRRRQAUUUUAFFFFABRRRQAUUUUAFFFFABRRRQAUUUUAFFFFABRRRQAUUUUAFFFFABRRRQAUUUUAFFFFABRRRQAUUUUAFFFFABRRRQAUUUUAFFFFABRRRQAUUUUAFFFFABRRRQAUUUUAFFFFABRRRQAUUUUAFFFFABRRRQAUUUUAFFFFABRRRQAUUUUAFFFFABRRRQAUUUUAFFFFABRRRQAUUUUAFFFFABRRRQAUUUUAFFFFABU0Peoamh701uJ7Gnp+sahpTE2Ny8JPXAB/nWr/wAJ74n/AOgtJ/3wn/xNc5RWliDpP+E98Uf9BaT/AL9p/wDE0f8ACf8Ain/oLyf9+0/+Jrm6KLAdN/wsLxXgj+2ZRnjhE/8Aia5yaaS4meaZ2klc7mdjkk0yigCsGIBA6GkJzT0iZxlad9mk9KyNCGipvs0vpR9mkx0oAhoqb7PJjIFH2aX0oAhoqX7PJ6Ypfs7/AEoAhoqQwuATjpUdADy5bOec+1MoooAKKKKACiiigAooooAKduIBAPBptFACk5pKKKACiiigAooooAKKKKACnlixJPJNNAyQPWpfssntQBDRU/2WX05o+yS+lAEFFT/ZZPTFJ9mkx0oAhpQCenNS/ZpMdKkO63h5HO+gCv5bjqjflTanMzKinC85xjORSXByUP8AsCgCGiiigAooooAKKKKACiiigAooooAKKKKACiiigAooooAKKKKACiiigAooooAKKKKACiiigAooooAKKKKACiiigAooooAKKKKACiiigAooooAKKKKACiiigAooooAKKKKACiiigAooooAKKKKACiiigAooooAKKKKACiiigAooooAKKKKACiiigAooooAKKKKACiiigAooooAKKKKACiiigAooooAKKKKACiiigAooooAKKKKACiiigAooooAKKKKACiiigAooooAKKKKACiiigAooooAKKKKACiiigAooooAKKKKACiiigAooooAKKKKACiiigAooooAKKKKACiiigAooooAKKKKACiiigAooooAKKKKACiiigAooooAKKKKACiiigAooooAKKKKACiiigAooooAKKKKACiiigAooooAKKKKACiiigAooooAKKKKACiiigAooooAKKKKACiiigAooooAKKKKACiiigAoq5Y2TXruiJI7DkCMZNXm0CdVLNa3YA5JMZ/woAxaK0f7Pi/vP+Yo/s+L+8/5igDOorR/s+L+8/wCYo/s+L+8/5igDOorR/s+L+8/5ij+z4v7z/mKAM6itH+z4v7z/AJij+z4v7z/mKAM6itH+z4v7z/mKP7Pi/vP+YoAzqmh71c+wRf3n/MVHJAsGNpJ3etNbiewyiiitCAooooAKKKKAI4WUJtKkkntUg/2JR9MYpkKgqcgEZqYxhQOoHoOayNAG4A8rn/cH+FOXdkkuv5YqNTvy3alLDb159jQAvmjkZ/SkAcYKv+lVCeTxU6SY7E/QUASBZCPm2n29fypSy5G5zn60bkZcnj1pu2Jxx97ueaAGM6kHZjpUcCK7kN0xUrQ4VmDZGPSoYW2v+FAE/kxdf5ZpDHAP73NLvOD1/GolkbPX8KAJDHBngmkEUZ6A/UHNSfK3Zc+9N+cjjHvQA0wqCOrAjt2p/kxAcj9T/hTdrYzkhvQU7ccd80CE8mIDnJ+lIY4Af4qVmIX1oRznk5ouLmGukO1imTilWGMoCTjjJ6/4U98eWxUL0pit8gGTgCgaYvlQ+jUgSAZ3ZFNkkIcUqyZ+9g0DARxMTgZ/Gl8iM8fMOM80/gDKgfgKZmQn5s4oABFH0KnP1pTDEO/8/wDCheCMvmnhie9FxNkZiiHQNSbIP9rNBkIcgGpFYH72PxouK5XICzLt45HWrLF1Gcrg+nNQS8zKBj8PrUnlyg8DjtzQUSBpmT5SCPwpy+cOy4/CkQOrDKKB7UpbB54oAXhhgkD6cUu1cZT9Rmot2M5PWiJ93PIPTFADvnbj5SfdRTJThQJRnnOAtScDIIyfemB8SdOOwFAEeEOB5TH/AIBUc5+ZRgjCgcjFWsOW3Bxj1NVrn/WDJzxQBBRRRQAUUUUAFFFFABRRRQAUUUUAFFFFABRRRQAUUUUAFFFFABRRRQAUUUUAFFFFABRRRQAUUUUAFFFFABRRRQAUUUUAFFFFABRRRQAUUUUAFFFFABRRRQAUUUUAFFFFABRRRQAUUV1vjH/kD+F/+wav86AOSortdKuD4c8DjW7GOP8AtO6vDbrcOgYwoFz8oPGTirTKPGPhy01DUFjTUF1OOye6jQKZY3x94DjIzQBwFFeoJq2vr4qutE8P6fbPptg217DbGokQYUlmbnJ9f51nRW89r4a8bRXFpHZyiS2LW8bArHl84BBPrQBwFTW1vLd3CwQrukbOB68ZrvfEWv3vg7UotE0UQQWtvDH5uYVb7SxGSWJGfyqrrllaWnjTT7iCMW0V7apdtFHwI2ZWyB+I/WgDmz4c1VRn7I35il/4RvVcZ+yn8xXokUlmFBa7Le2akSSy6mWUUAebL4d1Rulq350v/CN6oDzb4/Gu7mmSB90cxYfWhdRgIzIxB9zQBwv/AAjWp/8APEf99U8eFtVI/wBQP++q7tZonUlHH50q3QAK9fxoA4L/AIRfVf8AngP++qUeFNXJ4ts/8Cru2vUXgEqaSLU3gYNu3D0oA4NvDOqIcNBg/Wk/4RrVOot8/Q16H/biPIWe34NSHUYpCTGm36mgDzj/AIRnVD0t8/jQfDOqD/l3/WvQDqQiJL4/CkTV4ZOO9AHAjwzqhOPI/WlPhfVR/wAu/wCtdpJqr7vkxTotRnkbOVP1oA4j/hGNWz/x7H86cvhbV26Wp/Ou5n1OUfdIJqAa/dQn5kVh7UAcgPCGtMeLT9ak/wCEK13/AJ8/1rrR4out2REVqyniS5cfK7CgDiD4M1tVLNa4A9WqIeFNWJ4hX/vqu+bWLmUFDMTu7VUluJ4fmM2PrQBxw8IaweluP++qd/whutg/8ev45rrodXnLYaWrbaveFNqSZ96AODbwlq6nBtx/31S/8IhrPX7N/wCPV2n9pXaH5iCaU6tebOHx7UAcV/wiOsf8+w/76pD4S1cDJgH512S32oMMoST7Ck/tHUoR+8jJHuKAOM/4RbVe0AP407/hEtYxk23611ra3OGwi7T9KsjUryRQdwPtQBw58LaqvWAD8aZ/wjWp/wDPEfnXdnU7kjb5WPeopLiZxneB9BQBxH/COaj/AM8h+dOHhrUz/wAsl/Ouva9eDnIP4U5NSmmA2KBjqcUAcd/wjOp/88lH405fC2qN0jT/AL6rr579yoVm+Ye1Lb3s2PllX8RQByQ8J6of4I/++v8A61KPCGqn+GP/AL6P+FdZ9vmEpy/PsKmOoTY+Z9p9xQBxv/CIap6Rf99H/ClHg/VT/DF/30f8K6k6tdq37td34VYg1e8PDiNfqtAHHf8ACH6qf4I/++j/AIUf8Idq39yM/Rj/AIV2v9qXiHO6Mik/tydf+WiA/SgDij4P1cf8sk/M/wCFIfCWqj/lmn/fX/1q7P8At++Y/J5bfhUsepXEgJkaNT6YoA4ceE9UPSNP++v/AK1L/wAIjqv/ADzj/wC+v/rV3Av7ndgMvPfFTpLecMJEP1FAHAHwfq4H+pX8z/hTf+ET1XP+rT8z/hXoE+p38C8tH9MVnHX73PRPyoA5A+EtVH/LNPzP+FL/AMIjquM+Wn5n/CuwGr3b/MXQfhQden3YZ1/AUAcePCWqnpEn5n/Cg+EdVHWNPzP+FdwmsTBN/mDH0qvJ4gnBzuz/AMBoA5D/AIRDVj/yyT8z/hR/wiGrZ/1S/mf8K69deu2X5c/lQNZvyfvEfhQByB8H6uP+WS/mf8KB4P1Y/wDLNPzP+Fdgdbus48xs/So5Ndu4yMvkH2oA5T/hD9V/uR/99H/Cj/hD9V/ux/8AfR/wrqv7fmI4LZ9xTDr1yP8Alqo/4DQBzH/CHat/cj/76P8AhR/wh2rf880/M/4V0x8RXYHEy/lTB4ov8/LtI+lAHOf8IbrH/PFfzP8AhR/whus/88B+Z/wrp08UXzNjzAn4VKfEmoL/AMtgRQByf/CG612ts/jS/wDCF65/z6H866Q+KtTz8kyihfFWqdTdfpQBzf8Awheu/wDPmfzpf+EK13/n0/WumPirUcf8fXNNXxTq7ttE9AHOjwPrpH/HsB/wKlHgfXD/AMu6/wDfVb58V6rG2HlJqePxZeOfnlI+lAHM/wDCDa5/zwT/AL6/+tS/8ILrf/PGP/vr/wCtXTN4puS2BM1RP4ruFODM9AHPDwLrZ/5Yx/8AfX/1qcPAWunpDH/31/8AWrc/4SbUnOYjIV9cVZg8Qai/DzSqfYCgDmT4C10f8sY/++v/AK1H/CCa5/zxj/76/wDrV1z6tfBdz3Ug+uKpya9fx9Lxj+VAHO/8IHrv/PBP++v/AK1Rt4I1tetuv/fVb7+K9VVfluGP4VGni2/bh7hgfpQBhf8ACGa32tc/jR/wheu/8+n61u/8JXqA6XL4+lOTxdqH/PZmoA51/COsxjLW2Pxpg8Las3S3rpX8W3cvylwPqKaviy5Tjj60AYH/AAh2tbc/ZuPrSDwhrJ6WpNdF/wAJdeEYWfH4U6HxHqjnKXP5igDmW8J6un3rbH40z/hGdUzjyP1rpJ/EmoGQh5Q30FRf25dsT85WgDDXwpq7H5bbP40reEdaXraH863TrOooNyXX4cUf8JNfhPnuOaAOfbwvqy8m3/Wmjwzqp6W361vDxRP1clqB4luGPyNtHvQBiL4U1hzhbUn8al/4Q3W/+fX9a2V8S30bZ+0Y/CpD41v143hvegDDXwZrTdLYf99U7/hCdb/591H/AAKto+ML6TGxsH2pV8V3pPz3LD2IoAwT4P1dTgwp/wB9UjeENXUZMSf99V0Q8TSueZ8mmTa7dAA+bkfSgDn18I6u4+WBT/wKkbwnqyfehUf8CrbXxDcg/LMVqf8A4SC5A3PIrj3oA5k+GNUHWEfnSf8ACM6pj/Uj/vquik8SOe6ioG8Qyschl+lAGKPDOpk8RL/31Tz4W1NfvJGv1etR9fmx95V+lV31aadsmRvxNAFWLwlqczbUWLP+/Vg+BNdHWBAPXdVi11iVJBtlKt61qy+Jb2GHd9rYgdjQBzUnhPU4TiQRL/wL/wCtUJ8O3wOMxf8AfX/1q2D4kmmkzKdw9ac+qO46IAfSgDGHhrUD/DH/AN9Uf8I1qP8AcT/vqtqLUSD9/wDCrR1IbRwT9DQBzg8L6mekaf8AfVSL4R1h/uwKfo1dCL2aRQIty+tSJfXtueLlhQBzLeEtXQ/NAo/4FTB4Y1Mn/VL/AN9V08mp3jfMzk+9RjUZt3z5NAHOjwtqzHi3H/fVB8K6sP8Al3H/AH1Xc205kgDb2+lO86VPvbqAOE/4RXV/+fcf99Uf8Irq3e3A/wCBV2zXFwrYaTAqxHNI64MqgetAHn48M6oTgQj/AL6o/wCEY1T/AJ4r/wB9V28sdyGyswC+tRxCaSTYXOPWgDkE8Jau6F1hTA/26afC2qquTAP++q78RmPAEuB35pLu4jhiH74E/WgDza60i9s4TLPFtQd81QrrvEV0Z9PfBO0Y49eRXI0AFFFFABRRRQAV6B/wi3hD/oO/+TkX+Fef0VMouWzsB2ujWtnZeLrm3sJ/PtkQbJN4bdlcnkcdc1uQwawt6Hmu4Wt9xygXnH/fP9a47wpdQ2motLO+xAuM4J9fSt1BoMd2LkXs5cPvxtOM/wDfNVtYRj6iyvqNwyoY1Ln5SMEfhVarWpXS3t/LcIu1WPAPXpVWkhhRRRTAKKKKACiiigAooooAKrXX8H41ZqtdfwfjTW4mV6KKK0ICiiigAooooAhjAxy2BmnOwyeOPrREqtGc5zntTysXX5jWRoQhsfXNPVz+NIXUH5UGPek3Z7Y+lAAWy+TjnrUiE44yB60zL4/+tSHcTzQBMPLwA2T3pQRj5d2O1QK2056mnmZj3x9KAJGLiNgQRlfeqqdeDipmlYKRuOCMVFHy2OOnegB4ds9z9acFy3C80KjjPBxQAQT89ADiuOpx2PaiNRnr/wDXqPBzuALVJHIRnnFADJG5OCf5UgY8YY/4093ViWOSxpud64CKMUAPWTceec+tAUkZUHH0pgR9vIIHvSrkKfmpWFYHBwcvjjOKYrsBjPFKwIB4JHrTQDtyFI9T2pjHHDdc0/HHyjj3HNIpcdGwPakfd3bPtQAu1ic7sY9KmbhDznHqahVgOdoJ96lZw64O3HsKAIC53/eNOEhx94/hSOY93AJ46E00hh/CQPelYTQ/5Cfmz+FKfUdPegb/AO/+QphLdzmiw1oNOVkUnGc1ZEhAzVZuXXAqZYmPGf1pgP8ANJIprOvO4UpiAGS1Rvs5xQAhw/cfjTkUBtwbkVEQQKchAzQA4kbm5PNKjAMCefrTGO7sTSL8pyaALGWfIAyPSoLkMrruGDtqwshbAL4qvcffHOeKAIaKKKACiiigAooooAKKKKACiiigAooooAKKKKACiiigAooooAKKKKACiiigAooooAKKKKACiiigAooooAKKKKACiiigAooooAKKKKACiiigAooooAKKKKACiiigAooooAKKKKACuv8A+Er0a603T7XU/DX2x7KAQLL9vePIHsorkKKAOmsfFFvaLeWUmkR3Gi3EnmrYyTNmJuxWTrmrepTa1q+m2lrpPhu8sdJibzoo7eGSTe398vj5vauOr1G9lgj8PeHhN4sutFP2BcRQRSuJPc7CBQBkprrX+pZvvBpvdeiA3uhkRsqBgvEByayrjxZczW2vwXlopuNVeMuytsEJQ9NuDn061saPfRyabrVja+JEt9RkuUkTUbmRoTcRr/tcsPXHvWf8RY408TI8bh2ltYpJHAxvbGN2PcAGgCWy8dQxxQvqWiQX95DB9nW4MpTfH/dkXBD9utVdQ12HXvFdvqLpJGhiCNEcYjwp4Ujqvf8AE1y1bPhWCK68S2kM7bYm35P/AABjQB1AmgfHkwk/QVcWcNHtKlT7100eiRMmLN4yPTFJ/wAIlPnfKwK+imgDl/LXdy+2iaCHy85aQ+pWuqGipAcpbbmHqafHExby5IURfXbQBxaRo5ARCPwqwsPBycEe1ek2tnYRRbmijc/7tZl7ZiWbdFBEAKAOKTTp7hW2u35Uf2FcwAOzOfoK65riezjx9mTPYgVSlu9SuxsSILn/AGKAOcmt5goyrY+tVjboRyjL75rqU8I6pfZZ7gRj6UkngK8K/LdiT26UAckLZA3+tRvYmntGrcKij3FdJH4SWCTZcQsSO4NaR8OosIEKbfrQBxQj4x1+gp0kLYysbj8MV2cXhyeNt20EfSobmxdZNhTIoA5Jfs6LtlRgfWog1oH4V2rurHQrUyK00Bcema2T4e0dlDJAsb+5oA81Fk9zjyo2C+/FSro+CMkg969Th0W18rCmPPbFVX0ZEc5UEH0oA4aDRYcb3ZgB6U9tP0wn7spb1zXajSA6lQoAPrWZe+G3TlHC/SgDnzo9iVHl9T+dOGjWqR/ebd6ZrQj0OcfP9oyfTbUMlvfRS/6olfXFAGa9osPRG/Gniyhlj5O1qtSWdzO2VV91XrfSJmizNDJn1FAHPPFc2/3HynrUUshZf9dn2rXvoXgBXy5dvuKwpLYzy/J+7+tAFW4jy42q2falSK8OP3MuPdDW/pGiOsyy7wwHr0rrppDBbhVWE8dMUAedLdTwqQbcH6inx6g7nabQCukaCe4nP7jIJ/hWr1ro7lv30XH+7QBj2ZiKZNohPvUdzeWysVNoqn2FdFc6Iy8w4T6mqZ0C4nOSEagDl5pbd8kW2ffFUvLjLZAVK7NtJeH92Lfn1xVefSEK/vrZv+A0AcyERTvLIfxqKR4Zjz1+tdInh/TZRh45l/4FSL4d03zNqLIT9aAMOya3jfLQufetU2thcOikYZiFFac3h10h2wDH1qvDoF3HMkzkYjYMcnsKT2AyTFZL9yGQ/wDbUf8AxNVXt7NGy1tP/wB/R/8AE10cfhi8Y5ZowPaorvTbm24ZAR6gUlEDFgSyZxmCdR7yj/4mrxjsOBsYfRx/hU8cCsuHRvwFLNpcKpu+Yk+9HKgKzCz6fOR/11H/AMTUck9jAPlMhPoJB/8AE1FNbmLhUJzUa6Rc3BDbML7CjlQDJdUtnypgmb380f8AxNRKttOP9Vcf9/1/+Iq9/Yk0Z4wR7io59Mng+fymx7UcqAqLaWCffjuB/wBtx/8AEU5IdOzxDP8A9/R/8TT8xYwytu96M7eNuB7UcqAspLaxrtMEgHvIP/iaoySWJfmCcfSYf/E1KX2d931qFoGlbfx9BRyoCZHt1TKw3GP+uw/+JpS9u4z9muf+/wAP/iaheGdV6NTUN0DjdxRyoBxubWM8wXH089f/AImgzWsqH/RrjH/Xdf8A4mmHT3mbLMAfrTWtZIlIzkeoo5UA1vsidILr/wACF/8AiKY0+ndDaXBP/Xdf/iKaY5W4L/LUTWzg5Td70cqAf52n7ubK4/7/AK//ABFDS6ao4tLof9t1/wDiaYyIFGclqdHbvcYVVxRyoBsbac7f8et3/wB/1/8AiKna3sJDxbXRH/Xwv/xFXIrCCKP99kGmlbdsiJTmjlQFM2+mr1t5/wDwIX/4ion/ALNztW2uD9Lhf/iKVlPmfvBinJHG/wDAR7ijlQBGNNH/AC7XGf8Ar4X/AOIp0zWSAN9kuj9J1/8AiKh+zjzPkZgPerkfTYeR70cqAqJJp8jgfZLnP/Xwv/xFWGjsCBi1nz7Tr/8AEVSuLYpODDuqeCxmb5mkC+1HKgJB/ZyDm0uSf+u6/wDxFPWPTiN32Sf/AL/r/wDEVDdMkChc7j3NQwzK3AzRyoDUiltFXiKdAO3nr/8AEU9L6z7JP+Mw/wDiay3lKA56H1qmWGT+8Io5UB0DS2tzwbeYj/ruP/iarzJZrkC2nP0nX/4isVZsN8kh/Orq3LrGMkE0cqAiaXTVJzbXY/7eV/8AiKiD6XnItrzP/Xyv/wAbq4ESRS7xDFUZAhJ2L+VHKgCSbT1Xm2vMf9fS/wDxuoxe6aFIFneZ/wCvpf8A43URKKcOvPvVXYFfcDkUcqAurc6afvWV4PrdL/8AG6d5mkFSTbXY/wC3pf8A43Wc9wq8OM/SoBIssm3kZo5UBpG60kHAtbz/AMC1/wDjdTQXtgudtpeEe92v/wAbrMa1iTkyVHuMRzENwFHKgN65SP8A0aa3ilVZot5WRwxU72Xrgf3aidwFyyjNV766uDZ6ZtO3NsxP/f6Ss2S4kK/e5px2A0Hu0DHnbVd7rJ7EVVVwFBJ5qVpognQGmA/z0J6ACl8/H3Bx9KZDZvcr5qD5QelXxKgtvKEYDetAFKa5dSOKj89nIqSePKHJptuqOfLRGMh6UAWY5HTHAIp8riQD5MUyaKe1wZAAMU9SXUFFBoArsU7OQanEz+Xt3EqabIAeqjNIPlXlMUAOVCFyCDRES0m3bz71JDHC4+82abKI48nf83vQBJcQPHHu2Lis0yF22EgCpjcTyIV6rVVWaNslARQBZ8kHvSYwMbGNIt5Eg+4SaXzxLwoINACJKIm+aM0oukZsEE/WmspBy9RuELDLgCgC1M6qo2KBmmR3DR9UzUDjzMBc8U9Ito+YigC0t6p524q1Dcxscjt1rG2oXI3EVYi/dsO4NAHQRXS44Iq1EYZV9658sD0GPoanhYhwAzUAdFHaOp3hFYCpPs73r8KF9hWaksyL99gPerdlcP5nLtj2oA0reKa1XY0IYUssjt2C+1K8uE3mXK+9V5b9Cvyxg/jQA8L5jZYr+NQzmBWweD7VRuL6XYcIAKpG4+0cFiG9aANUX4A2buKhl1DHCsfwNZEsYQ58wtRGQ56Y/GgC/JeO4xtbn1oOnyy25lZ1QAZ5NU0YiTHUVYdXkXac7D6UAY+ovst3j3q2cdPrWNWvqtokab4wRt+9msigAooooAKKKKACiiigC1Zm4Mpjtomldv4VUsTj2FXfs+sf9Ay4/wDAd6m8I/8AIxQf7r/+gmugvYvE9tFc3I1G28mNWfaEGdo5x9yhgcb9vl/up+Ro+3y/3U/I1rWmk6b/AGAuqXstyv7wqUi2/NzjjNNt9K05dOl1O8kuVtGlKQJHt8xue+eOx/KgDL+3y/3U/I0fb5f7qfka0tU0iytNGtb61mlkE7kDeAMLzxj17VhUAW/t8v8AdT8jR9vl/up+RqpRQBfhubq4lEcMPmSHoiKWJ/CmNezKxVkUEcEEHiuk8KXGnQ3FvBFCz3sysZJWPCAZ+Ufl+vWsa2fT4tWupdRR5ERmKRL/ABtu6H2oAglnu4Ahlg8sONylkI3D1FRfb5f7qfka3fGEonOmyhNge33BQfu5xxWZ4dgS51+0ikGVLFiD3wCf6UB0GStfwwrNLaPHE2NrtGwU+nNQee8/3gBt9K6vTbqfU9e1awuZXkt3WQBGPC4bAwO3WuPh/iprcT2JaKKK0ICiiigAooooAiiKhDnOc0NjNMRsccfjSvn14PQ+tZGg0n5qsI/HPP4VVp6tjvigCzlecoOfSkJUdEH4nNQiT3NBcEYzQA6Rvl4AH0FRZoY5ptADiaQHFJUkbBWyQDjpn1oAkEnOacJW55P51Wyc0bj6mgCZ5MrjNRhqbmkoAkZuKRGw2aaTnrSZoAsB+feneaccsfzqtk+po3H1NAEkj7hzQkhUVFUhb5VUAcdT6mgCXziev6igykHj9BVfJzRk+tAD2cs2ck0u/ioqM0ASM2T0xTkl2jqahooAteaScd/cU3zSBxx9KgzRmgBckuD1NTq2e5FVqmTBXrz2FAEjGoxy3zU0vTd1AFjy0Pc5pwjQfxfpVcSe5p4lHHtQBMVQHIJP6VGcAfdFBmU/xGoiw9aAJEb86jlJLDPpTdxpGOTQAlFFFABRRRQAUUUUAFFFFABRRRQAUUUUAFFFFABRRRQAUUUUAFFFFABRRRQAUUUUAFFFFABRRRQAUUUUAFFFFABRRRQAUUUUAFFFFABRRRQAUUUUAFFFFABRRRQAUUUUAFFFFABRRRQAV1MPje4SwtLSfRtGu1tYhFG91amRgo9y1ctRQB0lr4xurS5vXj07SzbXZQyWTW2YAVHBVc8evXrWPqWo3WrX8t7eSeZNJ1OMAY4AA7CqdFABWx4XmEHiO0lIyF39v9hqx6uaXP8AZ9Rilxnbnj8DQB7Np+uWgOHUKfYVqt4is4l/1xx6Fa81g1CGRcsjBqZcPO/ZlX3NAHoMniW2YExQ7j60weJYZVKNAc+1cBHN5UZ3y/lTBfspwjY9yaAO4/taB5ORJ9CaH8V6fagobdmNcL/abgn94xNV2Hm7pDLn2NAHdt47s4uY7Lf/AL1IvxIV2A/s6NRXBxOik55HpUcsqK+4YHtQB6TH47eRm224H+6aafG1wj4WLj3rzY3rL93v6Uq3dyXyCce9AHf3PjKZ2znZ/wABqOLxfdnpPx/uVxxMsxGWU1sWGmu6hnkjRaANiXxdOR89w+PReKpS+JIHOd8hf3zUV1b2dnHvZlc+lZTTQyqVSEfUUAa0esXkkgEF04/4FVt5tRnXc9yW991cxHEGkwGK/jWlDqT2kewIrD3NAGkNWubLpMxI7VHL41vRhQzZHvWJcXTz7m8oj6GoYYS7ZKZoA6KLxbqMoJ8yXH1qwfEdy8JP2qQNjpmueNyYBsEe2ljMDhmlcqfagC1L4p1KNiFuZKYnjDVD8vnsfrWXcCAyfJKfqarS2ykAq5YmgDpYPFl+DlpG/CrqeL7w9LiQ+1cra6e5AJyB61oi2t4x99s0Abg8U30vy7i3/AalS5e75cIp9TXOi+hgJAOaqT6w7/IDgeooA9N0+/gtrcrJKD/u1E+uWcc33Mj/AG68zS/uFGI5+DTfNl8zLSls0AexweMLeGHEdvFVW4+II5RVgX8a8yRpgo2yde1Vp0O7LAhqAPQT4mjuJC8kiHPoasweKoYnwm3615lDMsJ+anm7O7KMRQB6yvjHeduyNh78VUu9dt5m/eSCMegrzAzPkv5zVF9rdmyXagD04XekyD579x7AGmifR4mzHevn8a89t77acGXH1qxNdAjcJsfSgD0VdRsXXAvHJ98imSXtmHEf2nLtwo3dTXmD6hMPuzE1Pp1+8mrWSSZJM8Yyf94UpbAeoW2qaeEyt4D9TUE2u2G799cqR6Yrza2ldlyjgU5JsviV+KFsB6V/bulyR7Ukh/Hiq0d1aeZvWaFh6E1wLhMja4FOBnI+SVcUwPRmltrleEh/ClijCkhY8ivPo9QnjGzOPer9vqtxEciXJ+tAHZy2m4ZDbPrVRoyvys28exrAfxVdxLtPlt7EVGPFDyEboAp9QaAE8Tanp2kwbRb7r6QZjjP/AKE3t/P8yOP0vW5LJ2F95lzAw6lsup9s9vb/ACZfEn2q81drwlpkcBUVctsAA49ucn86q2Ok3+qzi3ii8r5SxkmBVBj3xXp0aWH9k3N6mbcr6HYwmFo0lVQ0cihlJHUHpTmlSM4VVzTXje0t4LdTvWGJY94H3sDGajM8H/LTLH2rzXa+hoPMjs43EfhVmUqUG1dp9TVdbqwHYj601z5xzE2R7mkBGyYzu6+op6yNFgNhlqFpCjgPtFRTXB6KwoAnla3ZWOzDfSqAlYvtVsVZgikmBBK4PepBaxwt8zKaAGRyMnyMM/hU29QnGQagllQPyxIqIzqGPljIoAm89mO1zx7il2c5iK/hVWS7Tad4IqnHqAgYshoAu3NpcSvvUHFQpblf+Wu0+mapTavcO2Fc4pbec/eduaANQxwrHguS/rVK4jEf3HOfrUZv1VSNwz71QmnDnqaALwmlXGWFKzkDcZsfjWam4ngtVsqCgL8UAI8pZW+YmmQDr8+D9ajlaEABW5piojDJmC/hQBob8Jjdu+tVpViK5J59qrGOUH5X3LViFlUfOQKAGKqFOEPHeovtTqMbuKdcXiK2E5qq/wA6Z2frQBdTUGVduTtqpLevFLhFzmmQwp1YmoLt18wbKAJHLyOGdjV2Nfl27hz61j+Y+MbjirUFw4GMk0AJcKTJjIA9arqdjZ6kU6QtIxNR5IoAsIzy9VBFSJuQ4HSqiMwOVbBpTNITksaANXUw32TTP+vVuf8AttJWfCu5iC4NWdTYtZaUT/z6t/6OlrOAywGaSWgFw+SFZWIzVVUL8CnypEqjY2496iAJ6UwNmxgKRbRcbc9hUj2SYJ+cn1rLid4+Sxz9a0LfUnP3l49aAKskwiBTYfxFOt3G8Nyh9anknjmfJwarSSyfwxZFABeu7r87lvTJqtDdPCCB0NJKxLDchX2qLvQBcW8QsNyfjmpS6yDKvgfWqAjcruCnb600fXFAGqIsRlll+aqEk0m7D4JqMO6jAY4pdyH7ynNAEqTs2VI7dqb5pKkY596YpBf5flpS6nIZefUUAR0o3IQwpOhqaRSFUqCRigCQ3TPFt2/NVbaTz3pyvg5IpfMCnKDn3oAcJpFAQ/LTicKSDknvUDOznLHJoDsBgGgB+4jrxThLjHzZqCigC9HcccfrWjZlpRnj8KwVOD1xWnZXKr8qg5oA3IdjMFkkYVo+XawrgXB3ViwsVbLLUz3I3fdxQBaNw3Q5K+9V5JC54+X6VE8ncHikUEtwM0AO428sTTVwv8OTSEbG+amqgb5skCgAdztOfypEck8J+dSbEPAY/jUsSZcBBk+9ADEZgcCM81Ok8iZHA9iavRwB12uhDe1SR6I0hLZA+tAGBqkEjadNMw+X5f8A0IVzVdl4gs5LTSpQ02R8vyj6iuNoAKKKKACiiigAooooA1vDt5BY6zDcXMmyJQ2WwT2I7Vn3LrJdSuhyrOxB9Rmoatrpt+8QlWyuGjI3BxE2MeucUAaT39qfCCWAl/0kT7ym09Oe/Sn2d7YXegf2Xf3DWxik8yKUIXH0wPqawKSgDq9cFuvhPTRasxhEhCs4wW+9k4+ua5SrUuoXU1lFZyS5t4jlE2gY/Hr3qrQAUUUUAa3h28gsdahuLl9kShstgnsR2rPuWWS6mdDlWdiD7ZqGigDb16/tr2HTlt5N5htwj/KRhuPWmx3Fjpd/p93YyyTMqhp1bjDYwQOB6mscAk4HNST281tJ5c8TxP12upU/kaYHTDUtKsJ77UbS6ea5ukYJCYivlluTk9+fSuag/ipPs8xtzOIXMIODJtO3PpmiH+KiO4nsTUUUVoQFFFFABRRRQBXBA6qCfWmnHakorI0CiiigAooooAKKcgBkUHoTVgGNX2BCcE8Bc5oAq0VZHlyK2F5Ck9MVXAz6fiaAEopxUr1x+BptABRRRQAUUUUAFFFFABRRRQAUUUUAFFFFABRRRQAUUUUAFPJU5wMe2aaBn0/E0pUr1x+BoAbRRRQAUUUUAFFFFABRRRQAUUUUAFFFFABRRRQAUUUUAFFFFABRRRQAUUUUAFFFFABRRRQAUUUUAFFFFABRRRQAUUUUAFFFFABRRRQAUUUUAFFFFABRRRQAUUUUAFFFFABRRRQAUUUUAFFFFABRRRQAUUUUAFFFFABRRRQAUUUUAFT2kUk10kcRw5zg/hUFT2cjxXSPGcMM4/KgDoLaG82YlwffpVlXkHDZ/FqqI9zMRi4H8qnNqTzJcDPtQBDcFd+Mbs1EDCgyMlvTFT7YUbHnZ+oprpGx+V/yoArLOC2NnJq5DC03ypwT61UMUaPuDMD6mnI+JOu76UAWLm3e1A3lST6VDGyEfPhvwq1tlYA8FfQmgWTykFMbqAIo1TdwgP4VaMDlfu7VoSylif8AeRkj1onYA7Q+PagBUtkY4WUg1J9gdRzcfL6ZqkEmZ/kyRU5adRgnHsaAB4ZTwGytRRt5bYaTbWnYT2yOFvEJHqDXW22m+FL6FVc7GPvQBwEt3EnKMSajW+Eny8CvUF+Hnh+6XMNyRn8ajf4c6Dbcy3RI+uKAPPFnEYAZ1IPvVlRBKm5Jth9Aa7NvBnhcDi8Ib3asy68NaZa5eC6WQDtQBzTwtnO8tSMp2gYzW9HZK3CqABWjFZ2oTbMin6UAcUVQN80ZP0pd6K+VQha7qPRdJkI3EoD71PP4W0Ew/u7ohu3zCgDhBfiNcCNvxqF7mSRT0+ldZL4St1+ZLxCvpVK40NQu2PaWFAHHSs8b5IpjXbEYCDFdDc+H7l+cRise40m6hP3cj1AoArRT5fowrRG9UDjBHvWeI/Jbk8+4qfG8ffoAtrclfur81RzTysw3nNQRlFbByTViSMuoK8UAMWBX+bcfpT32qoBGPeo0klXK4/OmS7hgswNADzwvDZqPdhcuBQJI8dcUo2SejCgBkbMx+SJWpz+aeCoWrESxKflO0+1TFAR/ePvQBmmKUNw1aOkxSf2xZFn6Txn/AMeFOWNf4k/Wr+mrt1G1wi/65P8A0IUpbAZaWEisGDtj2NWZINiBjz9asFSE3OuF9jUX7qb5d7ihAUM/vOSamBl6qaR4kV8bj+VDRnGUJpgK1y4K706VbiuY3UZRRVEh2GG20+FFDYNAF/MDn5o2+tTeVaug2ZzWfLmM4jJ/GnW7ENy5H0oAv4jjUBCpPoangZuMQqB6ioEiSY4Z/wAcU9bN0PySbloA2VLPbbQFFZVwiqSBHz6irUW6BcSM2PSmSFZm+9j2oAzWSJ129D71Esfln/WMB7Gr09rG/CllPrWVdWxtXyXZx9KAHuu7JyWPuaieTyxh1pFvCy7NuB61XlcnP8QoAuxsZVxHJt9Rmo3eSEjY5Y96zGndG4TH40oupg2SOKAL9xdsUX5MtVI3Mhz8xU+gokuvMGABmoUZiTnP4UAOYzSjMgJHrSDyV/ipzzfucHn2rPkmlzjaAtAGhsQnK/N9KTPlcqSPY1Ugf5vkkxU4aRTniSgBJG3fOFFQm4LnGw59qSWSVZPuBKTLfwctQBdgLlc5OfSpPOz8si/jVCG5bfskUj3qWW5bGFGR6mgCSYRqPlQHNV/KcnPQe1Isn+zmrEGwvlzigBBC+3OWx6ZpiqS+Oh96uyIDznI9qi8uI878NQBFLbhRubBP0qAr8v3uKll89O+VquCWbrg0ANQg5+fH1FVZ9nmfKc+9X2gibO9iPpUCW0W7kkigCnmpUlCrtqV4olbGMUmYUQ4IzQBG7rj5Mg1ESTQ2CeKSgBaSlxSUWA0NQ/48dJ/69W/9HS020htZfllkKt71LepusNKJYAC1b/0dLVALvJ74oQGwNMs+nmZPsaDpVuvQMffNZcd08QwtStqUxjAHBoA1Us4Fb5oyRReSxRR+VFGo/Cs+11KbeFc5Bp1zegODsyfegCFbaR8lFxUoZrYjexJ96emqjZ/qfyNMkvreXqpFAD7m4a5g2lF+oFZgIXIIzWohtpIyA4rLfG846ZoAPMfGNxA9KZS7TSUASRymIn5QfrUwkikU5RVaqtFAC9G61KNiHpuPvTDtKjHBplAD3zuJIxQZCU29qbz0pzoFUHOc0ANAyQBVpoh9nHA3DvVTOKf5r4xuOKAJFRUQs3JqClyfWkoAKKKKACpYJHjkBX16VFSqcMKAN8XAmGQdv0qE3BR+PmX1Iquk6RrgDNSpIpj+7QBeBEiZBx7UqvgYGRVSOKSZ8KwX61r2ukxhwZnL+woApJdKW2+Szn2FW4bKWYjCkA9jxWwZLSwizHbrmqv9rh2yY9ooAdFpYTHmYx7GtK3gtbUbz5e33NY0+tKy7AQh9ayHvpGc5fctAHT3mv20TYghTI7msybxIcE7ow3oBWBczh8ZGPSqR2Agnk0AXtS1+5v4mgfAjPoMd6x6mmBJ3YGPaoaACiiigAooooAWtK6/sX7O/wBk+3+fxt83Zt685x7VmUUMDd8KWkN3rIMyhkhjMu09yMY/nWhZa9r+p6g72SJJChyYPkUBfTJ5rC0jUn0rUUulXcB8rr6qa347nw3HK15Bf31sz/O1vEWUH/Z4H/s3egCv/Zj6p4reHUbf7IZlMmyFlOPTnkfWki0PTLuO+htLm5a6tVZtzqoRsE9O/bH61LB4gtJ/FQ1CbMFuIjGCwLH2ziq2janaWl5qck82xZkYRnaTuJPsKOgHO0UUUAFFFFABRRRQBvaJbR2sTaxdIDHEwSBD/wAtJO35df8A9VWfE6wN4pRblmWAqnmMvUL3qpB4ilitbe1ksrGWKHhTLEWI9+vWn+J9Wt9SvALVYWjUA+cIyrsfQk9qANLUbq0uvBrmytjBbx3ARVJyT7n865SH+KtVL+2HhKSxMn+kG43hNp+7x36VlQ/xU1uJ7EtFFFaEBRRRQAUUUUAMW1ZkDZ4Iz0pfsjE4DZ98GnI2YwDt6elMzhwSOvrWRoIYNoyz4/A077KSAQ3B6fKakKqOQPzNNYfMP3PHtQBE8Oxc71J9KiIqyQueFwB1/wAmoSuOhyOx6ZpAEYxIh/2hU2xfNLeZjLH+IDFVvbNBGKYFhEVVchs5Q8ZBqKKMu+B1Az0zTcYHNPhx5nPpQBJ9nfaRu468jFNEAxnzF/CpGwiEjrTVk34DlcUAN+z/AO2PyNILct0YH6A1NtjBwNhz6U1iN+JEzz1x1oArsuxiD1FIBUxVCW6g+lMKYx8wouOxHShSelOwNv60Yzhccj260CGVYFsxUHPBGfumoMVaRVKAY520ARm2KnBdR9aTyOfvg/QGntKytheFNOARxk7M0AReR28xc0jQsq7iePoanOCCQBjuABUTGLZwvPsaAIfpRzUhRT9w8d800D/ax6UDsNxRjjNLjmjHvxQIdFGZH2g8/TNTG1dRtLcE+lRRHDnPpUrHAbgZ9qAGi1JGd64pDb7Tguv60quHOHC/Wn7UBwu0D696AI/s7evHrtNRsuxip6ipSRyGUfXFNwjFs/L6UARAE9BSlTSlMdx60nbnH1oAbRTscUnGKAEooooAKKKKACiiigAooooAKKKKACiiigAooooAKKKKACiiigAooooAKKKKACiiigAooooAKKKKACiiigAooooAKKKKACiiigAooooAKKKKACiiigAooooAKKKKACiiigAooooAKKKKACiiigAooooAKcjFGDDqKbV3SbGXUdTitIVDySbsA9OAT/SgDSgczwBlKDHpQu1eSpPvWiPDt5ZAh7Qn/c5p8WhXs0ZCWc2PpQBnuwl4VVpmEjIBHPqKsf2RqsEvFrL9CtS/2beyr81tJv8A92gCNIkmXhwPrVu2soYnVj8/tSQ6dfxoT9nP4irDQ6iYwvkMo9cUAXFjteoiOfSgPBG2fKIPtUFtodzOcu7LWza+Dw37ye7KrQBUiv4fMAeDK+9T3kumzLiO3jVvUCtVfDmmDAF635VZOgaWsPzyMQO4oA442ZLfu5Biq9zYOsmXLV3llBolrnjcR/fFMvru2m+WKGPb0oA4Awx9Q/PvT1d42BV8n6V2UHhyy1D5pHEXuKml8BW55t77d7GgDAtdWuIk+/j6VRudRvZZDmRyK6O48G3kI+Q+Z9KrL4avgpOzB96AMWESSDdIuR71a2hV+WNj9K27bwxqFwwUNGv1NaA8Fasi/L5Tf8CoA5Frq4QEKrqPpUa6i6H94W4rpZ/Curq3Nup+jVQn8PajH9+2x6nNAGDPrUbNt2Pn60LqeY8+V+tWZ/DkjNvaQKfSqkunLCNjS8j0FAELazcKxxbyY9qI9WnZslnUemaFtif+WrH220v9myOuY4ZGP+6aANCPV8Jy7fjUn9pRuvJ/Sq1r4dvrg8Wr49+Kvr4RvCcOBGv1oAy5vs8zHCKx+lUHsUmbailT7V2EGg6bZYae53MP4c1pi58NxQ4MQL+ooA87OmXkRHkwtJ+FQuNQjbBt2U+4rv31SzUH7NB8vuKgVIryTL7RQBwDC9lbaUbP+zUbWV2rcxyH8K9OhtLW3YFUGfUirkdwqv8A6mNx9KAPKEtHZhlXDehrVtdHvZFJt7VpW9FGa9IJ0yZ900EMZ7mtOw1LSbQ4h2Z9qAPJhoWvPJhdJuPwjNTf8Ij4pf5k0uf8RXsn/CRwRrlWSmv4wEa8PGKAPG/+ET8WE/8AIInz64q1ZeG/E9rqVpLdabMsKTIztjhVDDJr0S48fJFJksG9gKi/4Ttb4G28n/Xfu859eKUtgPOf7F8TIm1tKuNvptpn9la4nI0q4H/ADXpEnxChC/8AHvhvc1CPHwPOyJfrQgPMZ7O/jybi1nQ/7pqi7XCfcLj2Nevp4zs5+JreCSrKajoF5gPYQAn1ApgeMRtcsMsmfc1PE9xn5IyfoK9oOi+H7pQRbwLn+7UD+E9GOdoZB6igDyXbK5/eRHNTwwMG4wPxr04+C9KKkrPJXP6jollaTEQq7gGgDDhBhA3H9Kvxy2wUHfz6ZomktY49vksCPUVjljJKSML9KAN2WWJiDkY9zUFxcW8Q3YB+lYzqzv8AfzUMm7dtBzQBekv2dvkkVazrnUJJMo7Ky0G3csPk49qlNimQTEaAKS4l+XgU4WU+Dtjdl9QK3YJobaH/AI913e4q0mvSLEUSOMenFAHPJpashZywx7VE8ECLgyCtqa8muPllVQrdxWVdWPUqu+gDLkjjViyPmmpcRry5P5VFcK0UhyhAqlM4OSAaANgGKdcRxs3uKz5oCshVjj61Z0bU47RsNjPuKuajJ9tO5EUZ9KAMMoyPjqvqKsqGwNmce1NNpKv8OaAJgP7v0oAV97N8wx9akij+YZIFRqZTxvz9anQsBhgAKAGSq0bjO1hSMyFOC2fTFOyoyTg0+ECRW+bB7UAEDxhcZwaa8SM+f5UyYGE8pmn291GrDzE4oAtW0SuNgcp9auC2hiyrMGNVBcR+YNg4qd5I87jk0ANMQ3lQvFULxY4HO0YNX/OUnKKwNQyyW+4+dy1AGUJvMPc1LuJX5Izu+lPubyJBiOED3qql7KD8o4oAhlaXdtkGDUeM1PKHmbcTn61BtIOMU1q7IbTW4pjwu7cPpTasR25IyahkTY2K3qYapTgpyRCkm7AzDGBTKKKxlJyd2UaWptmx0njH+it/6OlrPAbtn8Kvaj/x46T/ANerf+jpaoAkHg4qUAhopScnJpKAFUlTkdac0jOMNTKKAHxyGM8AGmk5OcYpKkdUCDacmgCOinbflzmkwPWgBKKKKACiiigApQcHNJU8EiISHXINAEJOTmkpzkFztGBSBSxwKAEpeKeIWNN8ts9KAG05EZzhRk03vU6uI1DL1oAZJE0WN1R1JLKZSCe1R0AFSQrvfb7VHTlO1s0AaFtp+5tzNgVfSOGM8bfzqpZ3BZSCPlq3GFYZGCaAHKEEmScfSrn2xEX5QSfeqMkihMHGarn5V3NzQBfk1iRzt8lSKGnjmj4Rs/7NZIlIf5Tj61Kbx0X92MmgBzqjMchyKXbAgBII/GoVnuWzuXg1KbiFIyZGDN6CgBxuYZNqKmT24qC5tnK5b5fqKgjviJssoCZ7DkVYuD56bkZiPegDMbg4602nsqgH5vm9KZQAUUUUAFFFFABRRRQBLDBNcSeXBE8r9dqKWP5CppNMv4UaSWxuUjXks0TAD8cVqeDv+Rgj/wBxv5VasvE+p/2zHFNOJYXl8soUUcE46gUActRWp4gtI7LXLqGEBYwwZQO2QDj9ay6ACiiigAooooAKfFFJNIscSM7scBVGSaZV/TtTn0xpWt1j8yVNgkYHKD1X3oArT209q4SeGSJyMhZFKnH41DXWa4JF8L2aTTC9kEpJukbeq9fl3de4/KubtLg2l3FcLGjtG24K4yCaAFmsrq3iEs1rNFG3AZ4yoP40yH+Kutsrq5vNF1W6urhbrzoyVtY33GLqM7T90dD+FcjD/FTW4nsTUUUVoQFFFFABRRRQBGGIVSDnHapVQsRlcjrUSBnAICjHGelTNHkAE55/vjmsjQZJmPgN/jUkaFl4Ukf7uaiePZ82QPqc09Z+PvMaAHTZCEAEA98YFVDgHG7I9qklkLfLnjvUe5QeFz9TQApx78+1KU5xjjrmnCNmwVwD2ANNMTk5PfuSBSGMYfPjNORirZz270n3cYxn1zmgMM5IB449qYiXeSQMHB9KkSBdu7bk+jdKj2S9f/QSKftcdd5H0oAZ1blsY9DUudo+Z8j/AD7VEN0XzcY/AmlFzIM/MfzoAY5DOeRg+opuRk5bP4UhfcxZsljSggnaEXn1NIY3AznOOafyDkFQR6dqVo2QgLuJPpTCjg4KsD7igBMZBORUqP8ALzzgdKYSUyMDpinJlxhVXOO+KYhyKJSMhunXNPaPYuVAH1601FlBIBYfTmkMbsec/wDAuP50APjGf4+/X/IpJWGwqT83t0pomeM7d23HpSSTvKMMxI+tAEXGOv6Up5yT+dISM8CpFXzBlVAwOxpDGqB3PGPXFIe+DxSlZVxw2OnSm4OeevvQAqna2Qal3lsLjg9qhDc8gH61LsfOQOv93mmIekajG1CTjPzGmkksMsBz0FOk83I+/wDiDTELRgMduPfk0ATA4HLZHpn/AOtUDkeY2DgH1FSm5fA+cjr0qBn3sWbJJoATdk5Y/pQBk8EGkXk7eBnualMbKDs349MUhkYXPTj60nBzluaG3g4bP40ZKjtzQA2iiimIKKKKACiiigAooooAKKKKACiiigAooooAKKKKACiiigAooooAKKKKACiiigAooooAKKKKACiiigAooooAKKKKACiiigAooooAKKKKACiiigAooooAKKKKACiiigAooooAKKKKACiiigAooooAK2PC03keJLSXONu//wBAasepraY29wsoyCvp9KAPb7HX1t8Hy7dh6sK6C28XRbOYbX8FrwqLV7h0yshI9xV2PWLkrtCj6k0Ae0XPi+yC/PawsfYVlN8QdIR9j6d+VeW/bZm580ZqItck7wu73oA9Ybxd4euB81g+T7Uz/hJ/DqKR9gk/WvLo75wcSKcj2pXvVYHduFAHpEvjDQE4jsHz9KiHizT5RhdObHua83F0m7C7vxpr6hNGSEZhQB6RJr0G3dHYIPrXPap4kuHO1PLiX0FcnJqV067fOaqiyFpMy8n3oA3X1SZx88n4ioXvJsblnbH1rP3Rlsc4p5jQL1Y+1AGxaa5PCMeeT7ZrTtdeuUfJkOPrXGMG3YVMfUUnmPAwDMx9hQB6ZD4qvo8Ks3HoRmpDr+oP9+ZMH1FefQXxOAXZR71dN2+zAmP40AdtHqMzOCbsKf8AZNXotddPlfUXwO2a8xd5s5Ep/A1GZXQ53OTQB6fJ4lKv8sjv7lqkHiKKSMiVG5968tW4blssD71PFrMkeFLnFAHqFrqWjt/rbYt9as/a/D55FjHn/aFedxa4iw/NnmkTXEyeH5oA9BbWNKh+5ZWo+qCs++8aQWyERW9so/2VrgrnU2kcgZx9Kz5drcyO2KAOtuvHV5IpEG1foKwLjxPfTk+Zctn0HFZ2+3XhXNRs0EfzHDfhQBJLc3Ny24MxHrmmpK6Hgtu9zVb7Y8rYQhRRumcYyDQBsW+ttB8smCtX4vEUA+ZVA9STXNJAG+85zTzpwfndQB1y6+kw+WTp6UyXXVt/mL5BrlljW24WTn0oZZZecDb70Aat1r0U7HYzA1BFfyg5SUqDVJIh2ZAfekZyh2sA30oA2hqF0w2qdw9c01pbjrI+B9axlmCdGYe1WI1lnIYZI+tAGizoRnduap9Nk36nagLj98nT/eFVYLSQfwir1jbyR6jasRj98n/oQpS2Az5Idrbi7Y9zSSTJgAfNUT3Eh+QhSKaC4GQmR7ChASi72DHlCp4ryTGR8lUTG7/MVxTgHA6nFMDYtdZu4X+/uWrr+J5+cTMv41zazbTyT+VNZt7dSPwoA6u38WXaKf3wYehq5a+Ldz5mjiYfSuLWNAOTk1JuZFyPyoA9AuPEOm3UGx7JD7isjytKnyVbyye2a5qLUGHykcVYSVHYdN3pQBpnRGfLRXA21XGl7Gy7/jihr2S3HCAe4NL/AGoSmDyKAKdwyxyY83P0q1bvC2MuzGqk7RSHcF202ORfugmgC7ciPHzMR6U2MQ+WcHcfeqU3mnvx9aIl3KQz4NAExuUQkMmRVea8cj93932qzDa2xP77dj2qwLaxIIQsAfUUAZBmilTEi5NZtzp6SlmiBx6VrXVskbssfI9apeWqD5pyD6CgDBktJUb7hq3bT3Ea7GXOPWrMgDnCq340zDxfeT8c0ASNfP5eBEM0xbrf1iANKh8z3+lOigBOXPHtQAge2zy5DUjMx4DqVqTyLZ+iOfxqN4LcKQrFT70AOxDs+Yc+tMZsLiLH1quJPKfYeQe9SxElvlwM0AKrOQQ/zVA0KO/zORVh5QnG1SajDb2/hWgAjiKNheV9aveWjINjtuqOCYx5VlQ+9W4l3fMNpHpmgCvudVxkE1Ru2Y+7VrMrhtypgU2SGOZcmHJ9aAOfaYuNrICasW1hJIAecHtSbUaXcqADPFb9oyCH0Nc1aq4rQ9fL8DGrK9QqizjjizJgADvVCSJZJcoPkH61YvbwszRKMdufSkjIxk17mRYBVG6tX5HPm+Kgn7Glt1IXIjSs2Vt7k1duCZH2qCe5wKhVol6jDD1Fa5rXTl7OOyPKpR0uVQrMcAEn2qX7LPt3eS+PpU5vdpGwU99UlKYDc145sLqSlbLSgwIP2Vuv/XaWs6tXVJ3lstLLH71qxP8A3+krKoWwBRRRQAUUUUAFFA60UAFFFGKACiiigAooooAKKXFTwiIrhhzQBCUYLuxxTc4qykBY4WQYqYWJX5kcE0AOtQrRfNVS52eb8hyKsSCcrgDBp9vpjuNzkY9KAM6itCWxO7CLTDFbRDEhO6gCogBYBjgVaLwxJhQC1ReSr5KOMelMaJl9KAAlpTwBQIW78UsURduuMU2QkSNz3oAmjd4+C3FSxTEN98iqOc0uD15+tAFmaSQSZzkepprXchXbx+VQFiepOKkBRF45NACfPI2WzT02gE72GKiLsTy1PVMDOSPrQA5pjjAdqIUR8lmOajYKOQ+78KsW5kkyECDHrQA7yRn7uRT5FC27hQwOPWrUbSIMSGPFRXLbo2CBKAMqinmNgCSOBTKACiiigAooooAKKKKANjw3e2+n6wk91J5cQRhuwT1+lasZ8LWV0L5Lu5uJEbesZU8t/wB8j+dclVh7S5it1ne3lSF/uyMhCn6GgB+o3j6hfzXTjDSNnGeg7D8qqUtWptOvYIjLNZ3EcY6u8bKPzNAFSipoLae6cx28MkrgZKxqWOPwpEglkkMSRO8gzlApJ468UARUUUUAFaWlNpm6WLUkcK64jmUn90fXA61m1L9nmNuZxC5hBwZNp259M0Abd1fWFnoD6VZTvdtLIJHlMZRV6cAHnsKqsNHt7mydDLdQlM3MZJUhu4XgVQgtZ7pytvBJMwGSI1LED8KjkjeKRkkRkdTgqwwQaAOntbzRtFlubyyupLh5UKR2/lkbAeeWPXoP/r1zcH8VOksrqCFZpbaZImxh2QhTn0NMh/iprcT2JqKKK0ICiiigAooooAZDnHAP1FWHTK9qrCQRoAoBJ5OR+lH2l8dqyNBzthRjn2qJRu4H6CgysaarlTkUAD9euabSlifSkoAcpIPBx2oOQetNooAKUUlPjALHdnAGelAE6ggfe4+tO+mD+NQCYr91QPzoNwxPRaAFl4HOM1HjJoZixyaQHHvQAd6SiigB+ST/APXpp5NJRQAVJGRmo6kO1QpGSxGTmgCwoPU4b3zSEFjj5R9ai+0PjGBTfNbHQUAJJ98jj8KbijNKWyMYFADaUHFJRQAuT60lFFAAOtW4wRx6epqugBY7s4Az0pwmKnIUUAWCCB0AI96gk46ikaZm7CmFs9RQAYyDTaXNIeTQAU7LYznrTaKAFJzSUUUAFFFFABRRRQAUUUUAFFFFABRRRQAUUUUAFFFFABRRRQAUUUUAFFFFABRRRQAUUUUAFFFFABRRRQAUUUUAFFFFABRRRQAUUUUAFFFFABRRRQAUUUUAFFFFABRRRQAUUUUAFFFFABRRRQAUUUUAFFFFABT4wpcBzhfWmVJCA0oDKWHoKALdvkfLG2VqeQ3CjphfWmJHGFyislORmaTBfP1oAmjDbeGDN6VOt1cRjAYL7Gm+cYhxj8BRHMqtvlj3D3oAa9xkHdy3+zREZZQRH+tTC5gd8JDtP0qysT5DBdo9aAKkdvMG56/SrC2E0mcuB9asOZdvyZb1psLfP+8jJ+tAFE25gmIxuxSum47iQD6YrTuL22QbdmCKypZTLIWC/LQA4SLjHlZ9xTAwRs7WH1pokCNwMU2aVHHUg0ATmct0UVVMe9/mNCAk8E4q9FE5HLA0AQPENu1Bz60zy52GO1aCQIX5PNSSRuBiEM30FAFOOzm25LYFXI4iF5lGfelijum4ZXx70GKRWJI4FAAbctzlTj0pslmHj4TBqC6vDBjbkZp8GpBo8Fsn3oArvZSIMkMR7U1ZEUY+YGpZr1yOhAPvUYmQ9qAI5bvBwmfrUe95D8zE/SrLPuGET8SKdDAobLpn6UAU2jZ25BFQSYHBzWtMq9lI9qrNhTlY6AKCImMgGp41YNlePrU3mFxt27fekWDnO8GgARkD8tk0yaeQZCv8vtUyW4DZIqJ4tr9qAKqkb8sXNXo8FeGcD3ppjOAd4FSIjsMeZn6UAIEhzl8/WkZo14Rd1TpDkbWzj6VOkCRc8UAVYlgwGdGq4k8SYVOKl2xlB0NLstyOFxQAoumDAZJqa3kuJNXsQCxTz48/99ClguLeDnysmr1nrMMl9bRBBuaVV/WlLYDn7bSryY52MK1INNvI1wYc+5qJ9emB/dkL9BUEmt3k3yiUj6UIC+2l3Lj5tqD3NWLfRAfv3C1y819eM2GkkYfWpU3um7ewPpmmB0c+hIvKuW+lU59PeIDCVjNfzRfKk0gx23UDVXYYlZj9TQBfEajhkJNDRYGVRqpLqJCnap+tM/tFxg7tx9CaAJ2O05dBT0TzOVQ1Qlvmkb51CH2pyajMPkQk/QUAaBIj++rP+NNWZ5H2wxU1PtM642N9SKnjtZkboQfUUAWY9Kv7lckKB6VoW/huc43Oq+9U0juRwZpAPrTjLqEYxvbb65oAXUdGuYMFDuA9KyTFeM2NpJFbEV3N0eRm+ppkruzfIeT6UAU4/tkI+eEsvtRNdvtG1DGR60txdtAp3mTNZ8upmSJh7UAJI00jFzJxVd5Y48v5mW96riclWZsjFZksnmSlu1AF+S+LdcVUa4eQ4d/l9KZEm9uRxROoWUhelADd5Q/I5rQtJ2QZlk4PY1mVIZnIx2oA1PPx0YYqGV0x97JqmsgAzjNL9o55QGgCyrZIJGRWgojkVcHms6OZCMeUwq5bTHeABj60ALeQiOIOqAkVUikMo5jC4q9dRhRvZwc9qqKFkB2Ej6UAG+PO1s1KD5QzHIx9qg8jByf1pyEqfuH8KALUd66HlTj3qwNWROGTIqnvkzkA/Qij5pD9wUAPnS3aLz4BsweV7HmrSqPs4IFNFtNLblWUBKprcS5aMEYU4yRUrCVMRJRpo9PB42nQi/aEU22Tcd/70fwnjFNiE83yIpA9TwKa6kzL3Yt2qRgzArv2/SvQ56uDXs0zzKklVm5liK6trCNkD+Y5OWOKzLydZ5NyqFHtTJYGT3p9vaNPnBxj1rjlJyd2CRXzSVPNaSw9RkeoqCpA0NR/48dJ/wCvVv8A0dLWfWhqP/HjpP8A16t/6OlrPoWwBRRRQAUUUUAFFFFADlTd3xSuhGDg49aap2sD6VJJOzrt6CgCPHHWlCEqTTaUMV6UAJSgZOB1pWYuRnApDwev5UAWGspVjD8H2FS2kUUiFZDhveks7oK22Y/LT5prYMSoJPtQBPFaJE3LUkrpbtnJI9qpG8k2bRgVAXYnkk/WgDRS+ikOHytEl55R+STIrPZ92OAKZQBeXUpMEEfjVeWYzN0/GoaKAFIINJ2oooAUEjocUlFFABShiO5xSUUAPcAHjpTKUk0lACg4NS794w7YHoKhpwR2GQrEfSgCfyIsf64D60qTiFCkagn+9VcowGSp/Km0AXI4DIPMeTnrio3UktyQBUSyMvAPFTRJJKwUDr60AQEkDAbIptaNxp7wWrSMVxxwPrWdQAUUUUAFFFFABWndav8AarZ4f7PsId2Pnih2sOexzWZRRYCxZ2z3t5DbJ96VwoPp713FzLDqb6hoMaqBBAvkn/aX/IH51zXhy6srG/e8vJNpjjPlLtJ3MfoPT+daNt43vDcxi4htxAWG8orZA9vmoYiv4WjihGoahLGHeziyin15/wAP1qTTvFWpS6pEly6SQSuEaPYAACe3f86bHrNlp2vXkkObnT7sfvFCkHnrwcep/Op4ZPC2nT/bYJrieRDuSAqcKfxA6e5oGTxpb6fqmq2MN1FZu0kUkbu+wbchmXP49KrXjAvqF5Zq0kt/IYLcRrklQPnYD9Kwbu5k1TU3nkKo0z/xHAUdBz6AVvW9/bDVJ7SG5SGOOza2tp2bau7u24dMnPNCBnLyxyQyNHKjI6nBVhgimVp6/Ks2szukyzDagMinIYhFB5+orMoAntBA13EtyzLAWHmMvUL3rqtRurS68GubK2MFvHcBEUnJPufzrjq20vrYeEpLEyf6QbjeEwfu8d+lHQXUuebJp3gq3ltZHiluLg73Q4OBnjP/AAEVozWyXuq+HriYBnuId0nH3iq7hn86xrS9srvQhpd9cNbeVJ5kUojLjvwQPqaku9ehj1XT5LQM9tYqI1LDBcdCfyo6h0NPTbqfU9e1exuJWkt3SRRGx4XDYGB261x8P8VdMNS0qwnvtRtLp5rm6VgkJiK+WW5OT359K5mD+KnHcHsS0UUVoQFFFFABRRRQBUooorI0CiiigAooooAKKcq7nVfU4qYQxg4Z++DyBQBXoqcwqVJVuQuSMg1BQAUUUUAFFFFABRRRQAUUUUAFFFFABRRRQAUUUUAFFFFABRRRQAUUUUAFFFFABRRRQAUUUUAFFFFABRRRQAUUUUAFFFFABRRRQAUUUUAFFFFABRRRQAUUUUAFFFFABRRRQAUUUUAFFFFABRRRQAUUUUAFFFFABRRRQAUUUUAFFFFABRRRQAUUUUAFFFFABRRRQAUUUUAFFFFABRRRQAUUUUAFFFFABRRRQAU+IEyAA4plT2ieZdIvrn+VAF+1meRhGeE9cVozaTbMgeGZ92P4qfp8BjbaqqR71fuWnVfuRY9aAMQW6xn5pMmmsYy2HJAqeSOVmzmKkMbMQrquPagB9nqdpav/AKneR3rT/t63kwPJArGEEKn7nNLLbDAIBWgDc/teHH7uHmqEtxLNITtxn0qlFFMucHj3q/bTyQHIWP8AGgCEoV5YZPoRUUkYc5xtNWbm/d3y5XHoKjjuEk65H0FAFUxlT90GpPs/mc4IP0qz9ohRtuCWqY3pUbdoA+lAEKQlVwUyanW2YjJKqPanJqKIvzpu9sUybVIzHhYNp9aAJVMcbASKCPat2DVdJs4x8h3YrjpJzKhbcR+NQqBKcMzE/WgDoLzXoWkYopx7Viz6xLNlU4B9ajCpEcNkj6VegOmfL5kXPuKAMhy0pyz5qSP90M4B+tdG6aX5OY0RT64rInSFm/d4PvQBUeTzAMrTomjXsd1OaCUjIwfpUTKyt90g0AWPPYfLsqQMMdCDSRRnbuLLmkZA3c/hQAybI5LE01QrL9/BqTYEXG0sPpUZ8sNnaRQBLhQOWJNLhQOSKEEkgxGhI9cVbisSwzI4PtQBQ/e/wg06DS7m6k5yB6mtUm1tF7FvSqsmrO/yJ8o9qALa6IIY/wB7tb3zVd40hyFdaqNdTsCqStzVYwvks7nPtQBeUFv+WlOCleSN1Z/nOg+Tt61PBqGcCQD60AWl3ycIuKY6sjbTkmpDqUEP3XBb2qA3QupckMT7UAOGQfnyFq5pkUcmrWbqek6f+hCiKxmm4WGQ/UVpaZod5HfW8zKFRZVY/TNKWwGHMiRpneBjtVNnXBIbn2rpv+EbBYec2R3xVg6doenpumQM/oaEBx+6R/uK/wCAqzDp93cYwkp/4DXRjXNMgbbb2q1MfEMpj/cwhPemBiL4YvpAGOEX361Zi8Io5/f3OPpU1xqWoTxMVmK/hWT/AGjfwt+8Z396AOmtPBWm4+e6bHfmtSPwf4XiGZGkY/79cQNWuSDhyp9DUQ1i+zgzYFAHeto3hOLnyJG+rVTnm8PWrfuLIfjXDz6hdyvhZHIpqRy3DfO53UAdnLr9kifu7ZB+NUhqkVy3zbEHqKw2sVjHztio5MINsbBhQB0cm0JuibeaqmYs3z5BrGhnnU/JIQPTNWxciT73X1oA2ojCUwyLu9TVWW4WJyE21VE2IyCw/OoXdUUvnNAEeozRSAGV/oKw5biKJvlGRTNUuVmkUL2qhvbGM8UAWZr4uCqIAD1zVbK/3f1pAcds05E3HqBQBM25EG1cUxVBb5+T7VYZWMXzAH8aqhJCflFADzh224VaJLbyxkyDmo9u1vnFLIyEAJu/GgBu7AwOlPVQ/Crg/WoxjHvT43KN1/OgCXe8eMKTVq2lk3h3UYFQvGzqDn9adGj5AzxQBp3F4JotgjUe9Zkkb248xJfwxWnGkaqpwCag1DayLtXFAGcjXF1JjfmtARG0x5kijNZWXhbcpx9KJbiSbG9s0Ab6BmTcvz/Spo4ZCd3l1jWLS52xuwrbjedYvv8ANAFiSULDtJI9hWLLZOzl4m5PXdVzJLfvOtODbWwvNXTqSpyvFiauY53203z8tjqO1QTzN5uVJArWnj3t8q81WVIkb54wT70TnKbvJglYrQ3JfCuNxqx5wjIxxWc7/vSV454xSrKc/NzUDNJrkbeec1lyf6w4GKe05PQYpjkMAe/egC7qP/HjpP8A16t/6OlrPrQ1H/jx0n/r1b/0dLWfQtgCiiigAoopQMnFACUvepltnK5yuPrTWhIGQQ30oAiooooAKKKUDI60AJRRRQAUUUUAFFFFABRRRQAUUUUAFFFFABRRRQAUU+NDI4UDNa8OivIgYxso9aAMYirVt9l6yqT+NdBb6HaIR577hV1tK0aJdzgY+tAHPfabSJcpCpHvUyaxD5ZTylX8KuagmkLAfs0SF650xuXICKPSgCeSd5nPQLUZSNR1yfpTDHM3H6CrdtDO4/1GQO9AFeIBTnA/GrA1BYjwgJrUgS2YBZowpHtUd9pkbJ5kABoAzLi+W4t2XBU+n41QqzJaSpG0jDgdeKrUAFFFFABRRRQAUUUUAFFFFABRRRQAUUUUAFFFFABRRRQAUUUUAFTQ96hqaHvTW4nsS0UUVoQFFFFABRRRQBAIZCAQpIo8mT+4asJI3lAA47dBTRLlgO/qBWRoQmGQDJQ0eTJ/cNWWDA5zlfYY5pMovBbB68rmgCsY3UZKkD1xTKsyMWXBb6VCwZWIPWgAi/1qf7wqXy2M5YbTljgGoQxByKUyyf32/OgCWNCocnGChxzVen+Y+CNxOfWmUAFFFFABRRRQAUUUUAFFFFABRRRQAUUUUAFFFFABRRRQAUUUUAFFFFABRRRQAUUUUAFFFFABRRRQAUUUUAFFFFABRRRQAUUUUAFFFFABRRRQAUUUUAFFFFABRRRQAUUUUAFFFFABRRRQAUUUUAFFFFABRRRQAUUUUAFFFFABRRRQAUUUUAFFFFABRRRQAUUUUAFFFFABRRRQAUUUUAFFFFABRRRQAUUUUAFW9NIW/iJXcOePwNVKsWIzeJ823rz+FAHSiSEcqhH406WeFl6/nWZtbzMJOD+NTRxsjZI3+xoAmMiIpJGR7UhvbTZyCWp7TIVwYwp9hWVLG4kJiXcPpQBorN5gzFD+JoN5cD5DECe3FJak4CsrCpLi6jtMFIiT6mgBqJcysMxkVM+mzEbmUgH3qKLXZmHyoOKlk1S4mQYwM9qAIRp6biGfFP8A7KZ1PkSn6GoJJpcAlqfBfTxnGcj2oAatvNbuVkTDetXIbA3C72cj2p8dxFIfmOX/ANqrKyGT5Vwv0oAqGykWM7GX8aoSqVUhsk+1aU9wsDEPtase5vd0nyrsFAEL880+AYG7P4UwyBj6/SpA6AYwKALRLEDHJprbiPmAGKarqEyjYNP80suHOfwoAXAZOuPpSb2jXoCPWn2/ku4VnK1YmsoZD8kuaAKJmkI+X9BTQs046Y9zV1LKSI8Amphak9eD70AU47d1TIOTTkhuCcovNalraMDkY/GtmG7gjwk0S/XbQByrJP8AdcAGoxGzN82M+tegw6TpmoR7/NCE1Dc+B7KXmO8f8KAOZSaOKDGRn2rKm1QbisY59Sa6aXwLGSQl64+ppo+H9iqkzXjE+zUAcfIzTnOcn2qL5oz91q7ePw1plnkLcuasR2GmQjcyq+P7xoA4dZm24SJiTVm307ULoYjt5CT0wK7yHVtPtuI7OAkdyoNWv+EqSND5Yhjx2CigDhoPBHiC4f8A49jGp7tW5bfDbaoa9v8AYe4FaEnjWUkqZvyWsS+1m6vXJV22nuTQBtxeD/Ddh81zeGU+9T/aPDtkMW1qrkd64uUyEfvJTUKzFcru3D60Adhd+JoI1+SOOOs228SvcapbQpkrJMqE/VhXMywbmyXO361e0aL/AImlmQcATp/6EKUtgIrnX74t3ANUJbie6kDOxq3K6R/K6g/hUJxtPlDFCArldoJOc05bycYUPx6U4wBxl5DmnRwRIM7dxpgTnU7hUCKBzTJLl8KXPNV2OH4XFPEe/BL0AIC0rlgB+NOEW9zuIFSoiRfebINW0FoYsrgHvzQBXh2xtheamS5VXw+Aaie7to1woy1Uw7Svxj6mgDWuIxIm7fmsxlQHjINSmKRl+WT8qiAQDBfLe9AB5WOUbP41JHNt4Kcd6mgtYzGWaT8BSC14OyQD60AT+bbbB8jFqoXupIsbRJxUc7XCZJU4HpWTLLuc/Lz70AJLvk+c4wKiAJBPpUvnNjbtB/CpIYWlPA20AV1UscKCTV630q4mwWwi+pNW7fSpSCVGcd8057eZQd0vTtmgDSsNCtsf6RLkexou9Ms7eVhF0rLtbuWCTDDIqe5DTt5iufzoAiltk2ltlZ8lqitwSB71pxB5BsMvHvUslqsseGG4+oFAGOFhjUgnJNMt4la4HAK+hqaa1ZWK7cD3pIVMYPyc0Aavlwqo4ANIwQbSFBNZokmLfcAFTxSec2xnwfY0AXWkICgRDJ96jMU0uflXAqGaGQFfLdifrU1tJNGj7+uO9AFC4jG4o45WooLdZJcJ+tQ3MjtcuWY5Jp1tdSWj7gAc+tAG0lubcbuPwFW4Qsoyzge1Yj6u7t04qSK/Mr4QflQBoy7Gf1+lReYYuiEj1qGWZ24VcfSk+1zRjaefrQBL57IC7qQKyr2f7TKCgIx2q/NeO+AcY9KMCVMrEo+goAyEid22heTT5LaWIZYD8K1ooR95gARVhIggL7UI96AOaorZuBZytgoob/Z4qkxt4GJQbm7UASaiMWOk/wDXq3/o6Ws+tbU5PMttJLKADbMeP+u0tUpPJD7cYNCArUVeWzjI3EnFSJYq6naCaAM2pFT5dxOKnFoQx3dqaBGylWYLQBG8uU2g1GGI6HFSyRIB8kimoaAFJzSUUUAFFFFABRRRQAUUUUAFFFFABRRRQAUUUUAFFOXG4Z6VpL9nii3YWgDLp0YDSAHoadNIJJCwGBTAcHIoA37WK2jPCfMO9aLau8NvsCg1ybTyMfvEfSjz5D952P40Abfn3d022MUPZX5+8Dj61Bp1xMzBImGa6ZLC68ne8w+maAOZntZI+XTA9qhEYzkrx9a3LgMylWOR7VXWzVuQmaAKsEkHmL8laUEqZPIUVVOmuW+RBWlp8Gw7JoQfc0ANCw/McqxNOSJyhCoNp9K1IhZxyDekIHviraa3p1tNt8iMgd9tAHGavbzRWUjEER8fzFc5XdeLtcs9S094YIgrKRggY7iuFoAKKKKACiiigAooooAKKs2tuk+/cWG3HSr/APYkgi83yLny8bt+zjHrnFAGPRWrFpJnYrCk0jDkhBux+lStoM6KWa2ulUDJJQ4H6UAYtFaP9nxf3n/MUf2fF/ef8xQBnUVo/wBnxf3n/MUf2fF/ef8AMUAZ1FaP9nxf3n/MUf2fF/ef8xQBnUVo/wBnxf3n/MUf2fF/ef8AMUAZ1TQ96ufYIv7z/mKjkgWDG0k7vWmtxPYZRRRWhAUUUUAFFFFADEkAjAK5I6c0hHzEhutNXAxgZz608M6jhQKyNBS21Rj689BUkZLI3QnPPaq5JJBf5vxqykiD+Bf50AMn8vyyQ/zegqscknOc1NNISeAOPRRUBFAAaD9aUg/WkzQAnSlIx70lKTk9MUAJRRRQAUUUUAFFFFABRRRQAUUUUAFFFFABRRRQAUUUUAFFFFABRRRQAUUUUAFFFFABRRRQAUUUUAFFFFABRRRQAUUUUAFFFFABRRRQAUUUUAFFFFABRRRQAUUUUAFFFFABRRRQAUUUUAFFFFABRRRQAUUUUAFFFFABRRRQAUUUUAFFFFABRRRQAUUUUAFFFFABRRRQAUUUUAFFFFABRRRQAUUUUAFFFFABUsEXnTLH6+lRVPZnbdIcgdeT9KALb2CxYeObn0NWY7jgbt2aa3787sClOFGO3tQBciG/7rfmKSaRbcEdWNVVuXjbCH86Y8j3EnzkD6UAWLeRXfeWxTboi4bapY0hiQAADHuaZIfJTIyw9RQBNHbx28JbjNRpNGTycVWjn8x9oJ59a0Yre2RcyOu49qAJrO3N4/ynAHrU9zDFAuwLlh6U2C5e1yYgCp9KhmvpJpCWg2+5oAqvuHIX5qElkH33ZTTmuIlbJOTVaS4Zz8pH0xQA6TB5eX86rcM3yndUzI+zc/FPiSMD5WBb0oAp/OrcUod0bpmrz6fcsQUhY/hQ9nNGMSRFWoAktmiYDeh/Crq/ZlXKtz6EVQjhwp5wfrT41KNhzwfSgB8rrKcIq5p8AmRelWLVLUv84Oa1V0+FlDoSKAKEN06gBsVZDJK6qRgZ6ikms23fNgD1p6SWlmu4uGagDo9PstMjgDyZd6qatJYwg7ERPqa5641ZpOEDL9KxrqWeZvmVm/WgDb/tWK3k+SXP0rRttcuyMxTBl9DXFNvYY2bafBLdRcQhj9KAO9OuuFzLtP0rIvvEe5sRuV+lYSvJNxPIU9qHit7c79wP1oAnl1e5d85bHvULPd3BzvwKYj+c2VYYFIs2yXB6ZoAuQS3MSkNhh6VNHcQyN+8RlNUfPG4lSc0omDH5sg+9AGssdmec5pTZBlJR9o7AVjsj9VbP0qSKWdAMPn60ATPbfvCkkjYps0aRrhPzNK0csg3u3PpUXktJznFADlDbeRkVZ0lVGr2eH/5bpx/wIVXXOzaRxVvR48aranp++T/0IUpbAUXjVm3Et+IpC2OIgDV9g4jIGxqp4aIlioH1oQCcgfMBmo3ZdpXuaSWUlhzmkkClRwc+lMCOIYf7ucVYZt2AqYqASbR8qYPvTlZsEnI9KAGyq5O1dxNKlm2CWJHtT4mcSZKnmtux0f7eQ8km1fQGgDDSIFsImTVgwSBclAK7FNI0m1j/AHhCn1JrN1Q2EcZNtiRqAOcy+7gYFAS3d+AS1SrPIcqoA/Cm4EcgLsF96ALMUBCZ28U9kVlwEwfWoxfIFwJAahvbhpICyNgj0oAz7+8kiygIrJSN7iTAIyfWpJw2/P3jUtlbXEr/ALuPNAF+10kKA0g3H1Bq1JbxpjataNlYzbArsAT2qW5sJYYyTgigDIEk+CseQtVnDhju/WtCNSoJNV7jay5PHoaAKTuX4UYpiytCfm/nQ0U7DcEJX1AqB4iTkhvzoAtea7fMsePerVtdPEcM2R6CqkSMqZVj+NKXITKjLUAaLzRznDLimoUiOAgI96zFkY/M2asJcJj5g5NAE11bow3AEZ9KzJbcwneu4Vakv2PCqQBSLC12MtNj2oALe9Rl2yZ+tSzSxsnyP+FPj0oGM5kqD+z2ifKHOKAK/wBjkm5ROfeo5IpYiQ8Gcd62bZ5lJ3JxV+NLaVTufD0AceT5jYCBfpV6yZIXC9c9zVy9t0SX5GJqjJbtuD5xQBvPp2yMShlxWdOsbnr81C3DvGIy5K+1SxwKUORQBQARc8g/WrMEkJjIaTb7CsqcN5xCgn6VajtgAu/dmgC8oL5UdPWqt1cSwxsiqMdzmnkvEAY+frTUlaTdlMt6UAZJYk5yc0laa6PcP8+AqHmpJNJSKPeXzjtQBFfKWs9JA6/ZW/8AR0tVo4S0x39a0dQfy7PSyuABat/6OkrLlm3vuGQaS1AvNOkPylh9KU36xJ+7XJNUBFuTezUnmBR8o/OmBMlzIzFm6Yqs7bnLetDOzHrTaACiiigAooooAKKKKACiiigAooooAKKKKACilHXmraLbyJjo1AFOipJI9p+XkVHQAUdqKKACiiigAooooAckjxsGRipHcVojXL3y9hfIrMooA0P7WnPBAx7VZg1vyuChNY1FAG1Jr8j8Rpt9yaSHVrqTcN31rGp6OUzgmgDS+3M02XJ4NJLqinhY93uTVDzSe2D61Gc7jnrQBYluzKhXZjPvValHekoAKKKKACiiigArTute1K9tmt7i43xPjcuxRnBz2FZlFDSe4HR+D7eOfU5DIoZYk3gH1/ya0l8S3ou/Mba0Wf8AVYAGPr1rE8OXx0+9acLuXAVh6iuhB8PCb7VvlJ+95BUkZ9On9cUMQugStcaleSIiRs8ZIVegOal1BNbt7GaS4vIWi27WVVGSDx/d96padfWkN5eSEeRFJGVjTBNY9IaCiiimAUUUUAFFFFABRRRQAVWuv4PxqzVa6/g/GmtxMr0UUVoQFFFFABRRRQBHGzFdo6Y6VLuXGML+QqEfIilj15A60/z1GBzwPp/WsjQSRmI5yBUasRwKV5Nw4z+NRgjvQA5h3PNMpSc9KSgB4bg+/qM0meabRQAuc0lFFABRRRQAUUUUAFFFFABRRRQAUUUUAFFFFABRRRQAUUUUAFFFFABRRRQAUUUUAFFFFABRRRQAUUUUAFFFFABRRRQAUUUUAFFFFABRRRQAUUUUAFFFFABRRRQAUUUUAFFFFABRRRQAUUUUAFFFFABRRRQAUUUUAFFFFABRRRQAUUUUAFFFFABRRRQAUUUUAFFFFABRRRQAUUUUAFFFFABRRRQAUUUUAFFFFABUkMRmmWMHk1HVqwOL6M7S3XgfSgCzBD5a7Xb8KtwRsw4GVp81sJGDBXU+lT4dI+QyD1AoAzp4vJb5sVDDIyybwRgVNNGjsSZn/GqoAV+fmFAGiJ1mX94PxpxjLwlA456VTiTfyzFV9KkAIf5ZCQPagB0dk0R5ZcmriWqFPmb5veq4LSn7+CKcBLuCsxIFAE8UXlE/vBTbidyuAv41MohxyhY+tVpAzSfJlVoAIIoCMumafK9oBtSHDetJ5SRLu8zJqjJJJuzuFAEjrIx6/L6GrthPHbfP5UbH3rMlYbeZCW9qbCpZuOaAOyi8QxeXjy1De1QNqiTviaJSD3rnIhM0gULitEW7sASMY9aANF4bZ+Y485qzbJar8r2/PvWfDshxzz7VI8r9Q5FAGhItsuSqIg9apXOswwJsQ7j9KoTSofvufzqPFmw+eTNAEFxqVzN6YqurzTYDK34VrRLaBcrtamvqEcOV8pce1AFBkdDhm2+9XbK2hmI33JrPmla5kLoce1RQxSM/DlaANy9ttKt48pOTJ6GqUV3IqnyowR61Ra0YP82X/GpQXgXAyBQA+UpKcvlWqq0e885x61M9zGfvgsaZvUoduRQBJHHCgG0AmlwS+AmM1EFYrjOakimkhYbwMe9AF37I0abtg596hKOzAFPyqwl5nsGpzzHbkYGe1AFYylMr0NOgDvncQKTcuTvRc1JE6jnbgUAKoKv9+iV2xgOB9KfiKXky4PpTTpLzPujfj3oAiRQfvPzVvS+NWshu/wCXiP8A9CFPGl+XFmZ81NpVpEupWrbjkTp/6EKUtgM63mdX5HFXGlS4TaWUGq/mRg7HQ1HNbr99AwFCAUxbSfmH5UwKCSAQTShsJt3c0kibUHynJ70wGtIITyKYbrzT904+lOFvIV6nBpVtJc/I2frQA9JIyu0vipYmmibMU7Bfam/Z3B+dFzSk+WMKcGgCSZriR8l5CPWkSCQt940+GcnILk/WpEdlyeooAru7wtjbn3p6yJMuJACfQ1HIryN1wKqE+XJncWoAstpyFsghapXJeL5Pve4qea5kmACLgetOtkAb5+T70AV7PSp7g+YSFX3rTzDZrt6t7VIlwxOxAPwpI7dZLkfaUIUmgAivvmGGatZ5kktAGBORVqPT9MaIYwCKime2tQR5mR2FAHOz4jZsbgKpSSCQYKPj1xXRtf2ZX5oVI+lUZ7mOVisEW1aAMtZcLsG7H0psjKF2tjNW3t3T39qRLJZ5N0vAoAqJArioWgaM+orcbRopEzC5U/Wohom0/vJCR7GgDBIfPCZqaMTkf6vAroE02GCMsMmhXVjs2A/WgDnGsZpPmAAqM2NxGw2NnNdf/ZkZjLO4XPoaofY2WQ7DuUd6AMSRpYlAfOafHeMiY2nnvV65tSGzIflqhIoBO0ErQBYjnzHu38+lMMzS/wAe2qK3KROQE3/Wp/tgx80QWgCxGA5O9t1NKIz7RyKSGSBhx1qKSZLeQnOaAJtiq+ACKcCRwzEGobe7SWT5jg0XF0kUm7G4UASmKNO43VDK+D98VUe/Mj5KgD2qPMUpzv2n3oAvIfMPFadvCojJxzWVZzKjY27l9q6O3urZYcmE/jQBSmvHhXaOayJnkkfcTwe1W9QnjWQsMKD0FZT3ZLcCgC5qzYs9LH/Ts3/o6SsmtPVXL2ekkjGbVv8A0dLWZ3pR2AmabMexRj1qGiimAUUUUAFFFFABRRRQAUUUUAFFFFABRRRQAVJHC8p+UVHUsMpikBzx3oAbJGY2waaoLHArSaKC6TcCQ/rVKW3eJsdfpQBERg4pKcUZeSCKbQAUUUUAFFFFABRRRQAUUVIsErjKoSKAI6cOh6VMLK4P/LM09tOuFXcQPzoAqUVM1tKoyVJ+gpBFKp/1bj6rQBFTgR3FTeSSeRSNbsuWwce1AER29s/jTaU9emKSgAooooAKKKKAFoq9o95BYavbXV1axXVvG48yGVdyuvQjGR26c9a+lG8L+AU0H+2jo2n/AGHyhN5gUEbT75x+tedj8yjg3FSg3zbW7jSufM1mbgyGO2iaWRuiqpJOPYVd+z6x/wBAy4/8B3rU0q7gv/HLXVraxWtvIX8uGJdqou0gDGT2689a0r6LxPbRXNwNRtvJjVn2hATtHOPuV6CeiYjjft8v91PyNH2+X+6n5Gta00nTf+EfXVL2W5X94VKRbfm5xxmm2+lacunS6neSXK2jSlIEj2+Y3PfPHY/lTAy/t8v91PyNH2+X+6n5GtLVNIsrTRrW+tZpZBO5A3gDC88Y9e1YVAFv7fL/AHU/I0fb5f7qfkaqUUAW/t8v91PyNT27391u+zWrzbfveXGzY/Ks2rVncXkUois55o3lIXETldx7dKALcqanBG0s1jLHGvV3hZQPxNVft8v91PyNb/ia+ktbWHRhO8rKoa4kdtxZuoGT+f5Vg6YkT6narM6JF5ql2c4AGeaEBbMGrKCx02cAckmB6p+e8/3gBj0rqtQSXVru8Ol668kirn7IhZV2jg4bOD/9euQh/iprcT2JaKKK0ICiiigAooooAqk0lFFZGgUUUUAFFFFABRRRQAUUUUAFFFFABRRRQAUUUUAFFFFABRRRQAUUUUAFFFFABRRRQAUUUUAFFFFABRRRQAUUUUAFFFFABRRRQAUUUUAFFFFABRRRQAUUUUAFFFFABRRRQAUUUUAFFFFABRRRQAUUUUAFFFFABRRRQAUUUUAFFFFABRRRQAUUUUAFFFFABRRRQAUUUUAFFFFABRRRQAUUUUAFFFFABRRRQAUUUUAFFFFABRRRQAUUUUAFX9GMY1WEyglPmzj/AHTVCprSXyLlJPTP8qAOtaW2DfK7AehqhfXyJH8okIqtHK7Pllz9atOsRXDx5oAgsruKU7NjAn1q6Mo3AyPcVRW1jVtytj6VbYvtB5CigBk5ixtKfOewqorTRNyuF96mey+0HdFIQfeoGimjba8wbHagCRmLc7lz7UqHPVmDGp4YhKVUqB7ip7ix8lQSMj1oAqMGVf8AWtUPnMeN3FSM6Bf8apSSKvIxQBIQPM4bilmdHYAdKjjdnG47QtSIE7Dd70AWY7QzH5FA+tH2OaJ85T86cWfHytj2zUL+ao5c5oAlErJ0XA7mrtvJ5pA35HvWXHcADbJzU4lhUgoDn2oAmu5mR8BMe+aiW7dlIY01sy87HI9alEMATp81AFaTlgR+tJJ+9CrwpFW9oPGfwxTXiP3uOKAEjixGBuA96abcAljllpFdm6YHtU8NxxsfFAFYTwRE4Q0sdwjNkoVFX0t435KLUN3A4X5VG2gChdXhD4iWoUlmY/Pk1YWAuOwqykYVcOOfagCssJdhvXFOFoc4LfLVtF3cBfxNXFKIAGTigDOWwUchs1YW1BUBjj60s00ZkG04qLziTw+aAJnsdyZRwfYVSaKSJ/mjOKspIuclypqUTq/ys+aAK2wyDrt+tPKxxphjU/2eNjnLVWltneT5Mke9ADWZUTcgFNgu592A5AqYW+Dh0p628fbOfagB3252G1WNWtMLjVLPcvJnT/0IVRIVG+4QauaWJjq1mTkr56f+hCk9gKSzpdIJI1P+FL5km0j5sU3SoJIUk83cpJ4Qc/j/AJ9Kliu7eW58lC2TnDdjVTSi7J6BFNoRWGfnBB9alnkygwc4pWQDO6kQRr1XI9qQEIfcpBzRGCpzkfnVhooHjYo+PaoYLYSNgEfUmgBkkkkjfLinJaSP827mrXkpGdnBb1p4V4uuCtAEVvApbEo/EVLKi42IQBTZZcDCpimB1Ge5oAATGmxuvrVSQYbC4PuabJdkvhlpxkV27UARhXPy7MD1p7KIiDvzTTO6HHasy6vTIxAODQBqR3e2TIO2r8l7HNCA4bdjrXKCaRWGea0UumaDGMNigDUVIxyZCp7c1UuW3Hb5jNiqsZkk6vnHap0i3/xbWoAlt42GCAT9a1IZjGP9Tn6VmRxzJwHBq1FdNB9859qAJp7qKR+F2t71HiRySq5HrUFxIkrb0VgakttSEa+XKnHrQA+KRlbGGNWGl8w8gqPepQ9p5W8OtUrq6eQYhTI9aALHnkHYjcepplxJGBndz7VnRQXly2AXPsBVpbXymAm3D2NAEhvoxHtV8tVf7dKSUzgHvU+2zc8pzUi2toFLsM+gzQBUDI7fvWLUmEbcqNge9NuIIS26Jyp9KhSFi4+agBkmnQI3mPJ+FNeS2I27CR64qa5jlOF2nHrTfIPlfvMAUAUGaGNsJk/Sn74HhIxk1HM9pCD5blm9KqLcsCMKooAiYPGx6g0GRmGG5q7c7DFuJy2Kz6ALqiEwYC81XMLF8KKjDEGpjcHcCoxigDQtk8mLaVAY1Z81lX71ZJvGI6VFJPJJwWOPSgCW9kEsgO7JFVaKKANDUf8Ajx0n/r1b/wBHS1n1pX6M1jpRVSQLRv8A0dLWbQtgCiiigAooooAKKKKACiiigAooooAKKKKACiiigBSSaSipIEEkyoTgE0AXLADaxOcA1f8AJtpBndzUkcdtFb7AtYt02J2CEhaAJ7yVIzsXDVn0pJNJQAUUUUAFFFFABU9vJFG+ZY91QUUAaD3lurAxRc/SnNqismPK/Ws2igC2dQmxhTikW/mH3mLfjVdVyeTipUjyvY0AWF1ObPp9BUzahcMoGePXbUYs02bulWoLS2bAe52j0zQBmyyTSuAXz9KcgkX5d5rpre00ODDPIZDVxr/QYl+WzVzQByEtqotnlOdwx/OqNdVrGrWNxpc0FvaJEW24IPPUVytABRRRQAUUUUALXsjeGPE6fBna99KoMgn+ymLDeUUwE3fe9sY9vu815rp1h/Z0+n6rq9nM2lvIDiMpukxyBg9jjuOle/8A/CwpfJ8n/hE7vytuzZ9og27fTG7pXj5pVxCdP2EFKzu9unr1KjbqfPfh27gsNahuLl9kShstgnsR2rPuXWS6mdDlWdiD6jNaPiWCG28RXscFtLbRF9ywSlSyBgGxleO/GO1U102/eISrZXDRkbg4ibGPXOK9dO6TJNJ7+1PhBLAS/wCkifeU2npz36U+zvbC70D+y7+4a2MUnmRShC4+mB9TXP0UwOr1wW6+E9NFqzGESEKzjBb72Tj65rlKtS6hdTWUVnJLm3iOUTaBj8eveqtABRRRQAVpaHNbW2s2092+yGNixOCeccdPfFVorC8ni82G0nkj/vpGxH51DFFJNIscSM7seFUZJoAs6pci71S6uFOVeVip9s8fpVpxpFtc2ToZbqIoDcxklcHuBwKoT2lzakC4t5YS3TzEK5/OoaEB1Ftd6Lo1zPf2VzJPI6FYrcxFdmfVj1/z1rnIiWLE9TU50nUgpY6fdADkkwt/hVeH+KmtxPYmooorQgKKKKACiiigCpRRRWRoFFFFABRRRQAUUUUAFFFFABRRRQAUUUUAFFFFABRRRQAUUUUAFFFFABRRRQAUUUUAFFFFABRRRQAUUUUAFFFFABRRRQAUUUUAFFFFABRRRQAUUUUAFFFFABRRRQAUUUUAFFFFABRRRQAUUUUAFFFFABRRRQAUUUUAFFFFABRRRQAUUUUAFFFFABRRRQAUUUUAFFFFABRRRQAUUUUAFFFFABRRRQAUUUUAFFFFABRRRQAUUV1XhrSLW50jUL+50+S/aEosUEbMpJ7/AHfqKUpKKuwOWpK0tXktmuglvpT6cUGJInlZyT/wLpWbTTurgFWLJDJdxrnGc8/hVeprYyC4Qx/f7UAdVDAFizICT9KfJIicBgKrJfyGDbIcNVWQTTNuUYFAFl5It/zc/StG1K7cnp71RisZpotxVdwqvK80XyMjg/WgCW8gneb/AEfatVY9NvEk8yZMj1pnmzFvvYrRtLyV8JI7MvoKAFt7di+ShIHarVxJH5ezy9v1q2jYXhCq+tVb64gEZADM1AGLLC8rbVA21DLYuFxhSfQ1ZieVmwgP5VajtHc/OTuoA5w2k+7lDj2q/bWcrYAB21t/YdijcRikZ4oVOBz6ZoAp+QiLnbk+9ULjcz88e1PuL1mJCDFRJlz8+fxoAlSGNk6YPvVmNUjwX6eopI3bbtSPNT+RIRyp5oAbJdoQEQ1HvY/8tBirKWLOckACpRpilh+8H5UAVEQ7twOamaMuh+XFTzWRjjz5owO2KgSV1UhVJoAgW3Vf4hmkZWRcs4P0q0rK2d6c1D5ReXAVtvpQA60VW5Y8+9WZZkhU73BHpUbWuzmRXVfWq00CbMqjNQBGtwhk+QjHvVobfvLKM1RS0kxnZj604pIf4QDQBZYszfeyfaopkuVGMYWmR/aY2yig1JJLcsNsgzn0oAhSIScP9761YSAIMLgfjTAJgufL/SnLvPO0CgBAqbiGG40pKRtyB+FPUMSNvWpBEBkyKN1ACxSQMOrKac77FBVy1VcqJOwq3E5c4VAR6mgCe3fzR844pXCtwsZqykYEOTjPtUHmY+9jFAEBZQcFMfWpdOlkOrWijhfPT/0IU3flt+0Ee9XNOaM6lbHI/wBav86UtgM1Sdqskm7IyPeobTSo/N3hypHQE9KuadbRRWUKzOWkVfmHp7fh0rSisoJf9XvBoshqTWxkyoIwV37qrNMUIVc111v4diPmPPNkNjYuANox+tO/srSbfLSPuK0xHJRQecck1ajSKEkFfxq3eSWYlxbqV96pOoJLF80AK7RqSU61G0pcfO+fagKztgdKkaJkAyBigCtu5wenvSNNHGdoGT7VOVMrBQmfoKtJpwT53jI/CgDGk+7ymPrTRb+ah+UD3rZl08TLnaRVdrUwL3H1FAHNSm5icjacU6Gykn+Z/krZY7shsflVSZ9nQnFACWsEMMnz4JFSyzeY2AFA9TVDzzz6U03II6dKALUg8sb0dc+1RrIW+YvzVN7jI44pi3OOozQBrQSsx6Fq0hPbxQjzLf5vWuejmyoKjA+tTNNvUL5jHHrQBpvJ5q4Q4HpU1tBEf9Zke9Z1spcgbGLfWr7Wd0B97avpQBYaxhTlZAw9BSfu7flXyfQiktI2jfL4Iqe5C7MjZ9DQAkWpmD7o59RTGuXuMvIm6qrSkdEQ+wp6anvHlLEFNAEiLlsmPC/StVb7T4rUq0I3Y9KyPtcicHC1l301zI42OhWgDof7W01FOIvm91rNuNQEz5WNQPaqMLK4VHA3Hqa2bKK2RfmUE0AQR3iBAHYD8Kz9QuYWGFJJ9hVnUU8qUusfydqxLi4YsSFH40AQmIyZZQahIIODwalS5dGyMU97kO2WQGgCuSW96O/NS7o+oXB9KUlSvzCgCNwBjA7UsSqzfMcClkAZcrTfLbGccUAWI7WOU4WXH1pJrGSEZyGHtUIik7KfwpDJJjaWNADcc04bQck59hTKKANq+vDHYaYEUANat/6OkrGYlmJPU1f1D/jx0n/r1b/0dLWfSSAKKKKYBRRRQAUUUUAFFFFABRRRQAUUUUAFPXZ/EDTKKAFPWgEqcg4NAODmpooTcEneBQBPDdnbhjk1Dcyh2xt/Gklha3OcgikjZC3z8UAQ0VNJIvRF/GoaACiiigAooooAKKKKACiiigAopeMdKKAF8xwMb2x9aQAnmp4vI7kg+4pzxIRlZOPagCFMFgDmpmVVAAjZvwq7BFarHnHzjuasRXsUbfwnHtQBivFIBu8p1X1IqKtjUtWluYDAAgjPXA5rHoAKKKKACtDSLqzs79Z761+1RKpxF2Lds+1Z9FDV1YDvPFt42oeENLu3RUaWXdtTovDcVh/8Jt4h/wCgh/5Bj/8Aian1bVbK58H6XYwzbrmBsyJtYbeD3xjvXM1jTprls0B0mhM+ueI3u9RYTyJH5rZUDcVwo4HHp+VWLLXtf1PUHeyRJIUOTB8igL6ZPNYWkak+lajHdKu4D5XX1U1vx3PhuOZryC/vrZn+dreIsoP+zwP/AGbvWwFf+zH1TxW8Oo2/2QzKZNkLKcenPI+tJFoemXcd9DaXNy11aqzbnVQjYJ6d+2P1qWDxBaT+KhqE2YLcRGMFgWPtnFVtG1O0tLzU5J5tizowjO0ncSfYUdAOdooooAKKKUcnHSgDqNK1PVdW1i1ETeTbwBd6Q5WMIPUZ/Cq15rf2TWNSl01Yttx8olxyOOSpHqea0JZ9FGkpp9nq/wBmQ/65xbuzS/XpVDR10Sz1SWS7vRNFFt8hjCwDnuSMHpQBavZJovBwj1SR3uZ5d8CyHLqvHPPPr+dYGmJE+p2qzOiReYpdnOABnmtHWfsV20t4NaN1cHG2L7MyDGegJ6YqBxpFtc2ToZbqIoDcxklcHuBwOlCA39QSXVru8Ol668kirn7KhZV2jg4bOD/9euQg/iro7a70XRrme/srmSeR0KxW5iK7M+rHr/nrXOREsWJ6mnHcT2JaKKK0ICiiigAooooAqUUUVkaBRRRQAUUUUAFFFFABRRRQAUUUUAFFFFABRRRQAUUUUAFFFFABRRRQAUUUUAFFFFABRRRQAUUUUAFFFFABRRRQAUUUUAFFFFABRRRQAUUUUAFFFFABRRRQAUUUUAFFFFABRRRQAUUUUAFFFFABRRRQAUUUUAFFFFABRRRQAUUUUAFFFFABRRRQAUUUUAFFFFABRRRQAUUUUAFFFFABRRRQAUUUUAFFFFABRRRQAUUV1vgr4e6t47+3f2XcWUX2Py/M+1Oy537sY2q3900AcnXS6ZFr58OSSaVdE2wm+eC2z5wbjngZx07118vwD8UQ48zUNH56YmlP/tOn23wX8XWbl7XWdOgZhgtFcTKSPwSuGvmGFpy5J1Emu5SjJ7I5XxseNKE5B1AWoFz6546/jurkq9Tk+B/iiaVpZdT0t3Y5Z3mlJJ9z5dcr4w8Cal4KFl/aNxaTfa9+z7O7HG3bnO5R/eFGGx2FqNU6dRNg4tbnK1PaIXuUVc5Oen0qCrFnI0d0jp94Z/lXcSbcFlIR9/J9Kv8A9nbYssWJ9jWdbzGZ/mk2H2rREk8C/wCsV196AII38g5Fxtx2JqcSi5UiR0PuarTRi6bftwfahESP5NmTQBI9kueJFH0pLe0YOSHH1NTLChXOCD71ZjCqvMi/TFACorD70wI9M09yGQjYpA74pizww5Z13fSqtxq7ykxxRBVoAntpYIGLMR9AKivNRRm/dQtn1Aql9pVOHGCe9NN4kf3XDUAQ3V9PwCj/AI1HFL5zDfkVN9uDf8s8n3qPBc787T7CgCeWyiRQ6g00ksm1VzT4izNtkORU+zyzwvy0AU4t6twCKupJM2OBUYG5sU0xyBsqdtAGjFE7jnIP1pZRLB3J+lZZnulPLDArRs5kkA80KfxoAh+1Ju/eKWprO0h/dAIPetorZCPcbZSfY1SnlikXEVtjHvQBVWPBBPLVYSZlP3Bn/Zqg9zLH8hAAp8UzoNyyDNAFya7ZxskR8fSqrcH5Ecj6UpnlkGXb9KkjndvkXAP0oApvO3QJID71EUmbn9KvyrJ/Fg/SokjmzkfrQA1I5dvI2j1FNEuGxkk+9WWupVXDKoqvNLvx8gH0oAsJcsqH5M01pMAs2B7CmiORo+SADTls+QSQaAIRKSflJ9qhuHkdgGNXWtz0UUCxYj5iKAIorMPDkyov1NKkfkjaZAR7U7yFhyD81AniQEBMe5oAYsrI2AzkUrtv/hNBZcbic59KYr7eik+9AEyMFG1hxVmxcLrFkEGAZ0/9CFU1DsuQas6czf2vZhsH9+nP/AhSlsFhYlZ03MxHsKsRGWI7kkkUDtWPp8st5P5LsFIXO4d+la8he1XCHfRF3Q5RcXZj21aZXAkLFaqXF3JMeGIX6VC0kkz54B9MVbitZJ1+ZgAPamIqRIjN87MavxpDEu4R7/ekYxQrsC5Pc1Zt0tmiJd2WgCo77xkFF9qSGQK+6YblqveSW6SEQMx96piSaQ7QDigDsNM1WyVsC1jz6mtC41G3m42RrXBqtxE+QpxUr3rmgDpJb+1iz0z7isO71Qs52bD7Cst5DM3U1Az4+XvQBJOzyNvdgv41mzOynqav/ZpZhnKgVXlgKqVypoAoEvI3+FTx2gJBLYpgtwGyzYp2JmYIvSgCZlhi4YBhSgWZH3M042QCruY5NBs2QgoARQAm2167GUVraQNNeYLMoA9TWY9tNIgUDbVQRXFvNjJJoA9Pt9H8OTKGFysZ9jT5vD2mypiHU19stXGWNzLtxKVUVJJK5Y+U+aANK88PzWzEx3McoHvWHcmaObbIn5Un+nzzBRMRn3rq9M8NRiDz7m53N6GgDnY4JnXMKZ9qv6f4S1LUJNwAjHqa2ZnsYEITlxxxVRNcu7R8ws230NABqPgmazjDTXIbjoKxZrC3tVw2STWze6xdalCQ5CN65rlriZi7K7sxFAEM1thi6E7as288aADLEio7eNbmQIeK2v7Jgt4d/mAH09aAM6a5jlwGLY9Ky76e2X5UhDN7itOWzikZn8zaKzZoYjIVHz/WgDL+83A/KpY4CV3fzrQS2XjKBVq//ZkDQ5iclqAKFk1pEuJohu9SKrai1u0o8jGO+KddyNCxiwCfWs+gB6vgYo3sO9MooAmW5lXo1REktk9aB15pTk844oAbRRRQBq6j5bafpWDg/ZWx/wB/pKyq0NR/48dJ/wCvVv8A0dLVDBJwKS2ASirSWTnl/lFQSJscjOaYDKKU4pKACiiigAooooAKKKKACiiigAooxRQAUoJXkHFAUscAZNSNDsXLNigBplcjBYkUyiigAooooAKKKXjFACUUUUAFFFFAClcDPFA96UBe5P4U+NY2bndigB0MKyjJyKnj02SXlWAHuKmju7eJdqRZNN/tIBsbCF9qAJ7fQHuGCi5QH6VbfwpcxLkXSEewqpHeb2HkylW96J7+9jGDNuX1BoAmXRLo/KZBj1px8OMeTOPpVIanKR/rjmnrqE3BDlqAEvtNW1t3OQSuMfnWTWjeXMk8R3IQO5rOoAKKKKACiiigAooooAlhgluJBHBE8jnoqKST+FNZWRirAqwOCD1FbXhH/kYoP91//QTWZqP/ACErr/rs/wDM0ARRwyyhjHG7hBubaudo9TToLS5uiRb28sxX73loWx+Vadp/ovhm/uP4rmRLdT7D5mrV0m5Hh/QILt1BkvJ1yO4jH+T+dAjkSCDg0lbPiaxFlrUuzHlzfvUx79f1zWNQMKKKKACnxRSTSLHEjO7HAVRkmmVoafqs+mLOLdYw8y7PMIO5R/s8/wCcCgCtPaXNqQLi3lhLdPMQrn86b5MohE3lv5RO3ft+XPpmunvZJovBwj1SR5LmeXfAshy6rxzzz6/nS2tvGbjQNNlXKlWuZF9SckZ/75o8gObexu47cXD2sywkAiQxkLg9OaZD/FXa3X26W51OOz1ZJZ8HdaNGSET0UnjOODx3/GuKh/ipx3E9iWiiitCAooooAKKKKAKlFFFZGgUUUUAFFFFABRRRQAUUUUAFFFFABRRRQAUUUUAFFFFABRRRQAUUUUAFFFFABRRRQAUUUUAFFFFABRRRQAUUUUAFFFFABRRRQAUUUUAFFFFABRRRQAUUUUAFFFFABRRRQAUUUUAFFFFABRRRQAUUUUAFFFFABRRRQAUUUUAFFFFABRRRQAUUUUAFFFFABRRRQAUUUUAFFFFABRRRQAUUUUAFFFFABRRRQAUUUUAFe5fs7SFP+Ek9/sv/ALVrw2vavgA+3/hIvf7N/wC1aHsB7Rqdxgw8/wB7+lZ/2n3pmrz48nn+9/Ssv7R71+dZ3T5sbN+h6uFpc1NM1/tI9a8f+OkvmDQfb7R/7Tr0r7R7/pXlXxnk8waJ7ef/AO06vIKfLjov1/JhiqXLSbPKKlgYJMrEkAdxUVSQZ85cLuPp61+hHlGipjnOVdvyqwltcN91mZffNSWV2q/KYVQ+tX3uWXgHj6UAQw2pC4MxX2pxgIkBV9zU8FWXLSVNAVLYUqaAIVEin55SKuRyJs+byT7mkaLacmPcKgufs3lEbcNQBFc3NsjffAP+yaoyPHJykvNV5E8uTJA2+9RTTLn92ozQBPhnba5zQ0XlscYqqLi5AwEA96arXMkuGoAtqPmyHFKRKw3Enb7USWmACHyaeouI4tvG2gBsdyE6kmplvN4+fOKrKhkbkCr0UCBcbaAHIUflFb61K4zjcM0LcKq7AvNMCtK+A6/jQA4Kh56fjSbU3YRRUzabcqm5Cjg9qhW1uRk+Xg0AWY5cfKwx9KJXkAwjE1B5EifNISPapElXPDHNAEDbMHzDhveokOT+75/CtU2aXMe6TI98VUaCO3/1cufwoAjHycv+VKboK3yDLU8RpIMs2Wqs6FG6CgBz3TFss200jXErLhXP4UiwM7ZdRU8caKfmNAEKWk0o3eZn61bhQx/fjDe9MEZ52E/SpYZtp2OgxQBbh/eg4jUj3qZ7UMOECn1FVfOMZzGMVMuomMfOgb8aAGeSyuNzcVFcjaCY5ee4plxqUszYijC1X8+TJ3gUARHeeWbNPEYdvm6UFhIcEhR7VIF2qNrZoAl8hQoIC0hbZ8uwEUwMS2HNLIFPA/OgASSMNxExrRsHik1C0IVVPnJ25+8KpRqRwpGPpWhYxEX9qSMnzk5H1FKWwGbY6fHaO7AmVm4BPG1fSrslu0mAoK0iQ3IH7tMitC00+5cbpX2LQthuTlqzOgtWjlBKBqvS2527slR3qxJarCpZX3mo1ZnGGTIpiM+UxhdoAPvVVsDgOw9jWsYCzHbDUTaRczsNwVFoAyTDGW+Zs04XCQjYiAn1xWxHpMcRPmSrgUkw06NcIm5vWgDH86Xbk8fWqxlj8zfIgNW71yw+4AntWaUR24zQBI8kLfMmF9qrTPG5yMA1LsCHgZpVijP3loAjiG9f9aaazRLx1PvVtILaPl2/Co3ezR+V/KgCoNobc6jb9KbNdKBmNAMd8VJckT48lTiq/wDZ9zNxHG7e1ACJeSSMMrkCryTD5SV/Cqn9l30I/wCPaQUfZr5T/q3H4UAbkM0b4ztX/epLiOKZidyfhWdbWs24NIH+mK1UdFwHh+UdulAGZNZPIf3bY/GpIJzZDY6An1ro7O80skJJCI/c10lrpHhi8jDSfMT70Aeei9jcby2D7VE2qyqcLNLj/eNenL4Y8KbiArf99VSvtB8NwqRCPm+tAHBQ37/e6j3q2dVwoVwB9auy6ZYwTfLICPSqt/bxlP3QUjHWgCpNdiUgpj8BTRZ/aE3HC+9VF2RyfOfwFONzg4TdtoABEtvJuzwvoaiub+adtkRIUVK4BTOPzqKJoVb512n1oAi8ufGWJ/OhYW3b8Vq2sEVy3D8e9TXWnOFGxhQBiyySE4NPF7LHBtVfyrSi0G4nXc0gFZmpQXelttcqV9cUAZEpd5Cz5yfWmFSBnHFSO7TEs2BTN527e1ADaKKKACpBMwTbwR7io6eq7+B1oAEwz4IFIwAYgdKQgg4PBpKANLUVxYaUc/8ALq3/AKOlrOBKnI61f1H/AI8dJ/69W/8AR0tZ9CAsm7do8E81XJyeaSigB6BcZY/hTKKKACiiigAooooAKm8yPbjZzUNFACk5NAOKSigBSSetKqM3QZptTwzLGpzzQAyMSKflXmpDbTvyRn8aQz7mztxT/trAYAoArujI2GGDTac7tI25utNoAKXdxjApKKACiiigAooooAKKKKACnpIUzx1plFAC7iGyODQzFjk0qkDqM0hOT0xQA9FU4G4jNWPL2Lw27NQworMMtg1aERX+IkUALBHEvMkfHrinT3EMWPLXP0oZfl4c/SqjOVbBX8TQA6ZzLEXXO3uKq1YkkHlFVPWq9ABRRRQAUUUUAFFFad1oOpWVs1xcW+yJMbm3qcZOOxobS3Af4dvILHWobi5k2RKGy2CexHatSa38KTzyStqd0GkYscIccn/crmoYJriTy4Inlc87UUsfyFTvpeoRRs8ljcoijLM0LAAfXFAFu8uLV9P0+xhnyiM7TPtPBY/rgelbN74u+xyR2+lLDJaxxqoaRGzkfiPauXt7K7ugTb200wXgmOMtj8qdNp97bx+ZPaTxJnG542UfrQBs61q1rrOkWsruqahExDRqrYKn0P4Dv61zlWobC8uY98FpPKmcbo4ywz+FJPYXdsge4tZ4VJwGkjKjP40AVqKKKACtvw6+lQXbXGpyhTHjykKFgT6nA7ViUUAb+qixvZXum1w3ExYAJ9mdQFz29ABk0y61hE8TLf22XhiKrGOmUC47/jWRLbzQhDLC8YcblLKRuHqKioA65dW0ixvLvVbW4kluLhCFtzERsY8nJ6dR2rl4f4qdJZXUMKzS20yRNjDshCnPoabD/FTjuJ7EtFFFaEBRRRQAUUUUAVKKKKyNAooooAKKKKACiiigAooooAKKKKACiiigAooooAKKKKACiiigAooooAKKKKACiiigAooooAKKKKACiiigAooooAKKKKACiiigAooooAKKKKACiiigAooooAKKKKACiiigAooooAKKKKACiiigAooooAKKKKACiiigAooooAKKKKACiiigAooooAKKKKACiiigAooooAKKKKACiiigAooooAKKKKACiiigAooooAdXrnwRghuE11Z13BTb4GSOvmf4V5FmvW/gi+3+3f8At3/9qVM4RmuWSuiZwjOPLNXR6ZqaQ2vlCFdu7dnkn0rP8/3FTa9Pg2//AAL+lY32iviszoRjiZKKsj6bLMPGOGioKy12NPz/AHrzT4tybxo/t53/ALJXcfaK8++KEnmLpXt5v/slaZPT5cXF+v5FZjT5cPJ+h53ViyLC7QrGZDz8o78VXrX8MBT4itQwyPnyP+ANX2Z8yXFt1l+YgRt6VLFH5h2mXFdJe6JbXHzr5qP7DiqcHheWSXghR64oAqR6fEvzPLu9s10Wnx2MaqWt1P1FQP4LmEfmLcMSO2KQxNbARuGBFAF+6v7FPkS1A+lYGo2Auh5kQ2+1aJKY+fFMlnjWMhFyfc0AcReQSLJsbnFRiB1UfLWxfQvLLk7eaqOjwbdwyo64oArwwzNngmpDbTxrubj2qeLUwmfLT86ke7a4QbuKAKkMwBwc1K82On5VG8W9sKRVqC2MUXzkUARLJHt3Y5pxnBXjJ9hQ0C/e/rUahEPKsDQARy7jjOPep0s5H+ZfzzVPGWx0X1qyhKcxyY9qAJgbqPIWQjHvVyFr9VBVd9ZUkjqcmrEWoyqAF3CgBt5d3e/bIpT6iokmdMHOa0G8q9A81+RVOaxw+ISzCgDQg1JxDhufrTPtsTNkxflUEOlXZGTCcfWp/wCzJXG0jafrQApnWRvlUbaeht85kSlttEG/55MH61aksYo02h1B+tACILPZ8vWnQ6fbud7S7VrLkdrd9oOfcVMJpnULnigDX8iy6K+T7Gq9wtpEp45qlNcCIBR971FVXid/m8zH1NAEs16ikBelVzcZblSQafjauSAcd6QebIvyECgBVK4LZIqKSbP3OQKvx6XJcIMk7vat3SPBnmgvMflPagDjTITg4P4Cp4Ibm7YLDC26vTrPwnp9u5Z0DAetXHudMsspDDGjL3xQB5/D4Y1SSPc9q4+tSRadJbv5c0eD6Yrt21+PYMMKyr67kuH3RomPWgDPttPKjLRrtq9b24E6HYuAw6Vm3NxLs2F8VntdSQHKSMSOcg0nqBvCyb+FttSGzlEZBlGKwYtddP8AWXMxPpuNSnxI5G3L/UHml7wFy5hWOMnec+1UPtDRjKBsip11Z5Rjzp1z33Gkja9mkwt7MB/vmj3gK0mqO2BuI9aVryQqMStz71uJplxIq/8AEymB/wCuzUlzp7W8OTqtwW9BKf8AGj3gMAnKne/J9TUaIpVsHJxVlp76N/8Aj7uGX3kaphezt0uZ8+8ho94DmrwXGSP4azgWEvzZH0rt1u7gcNczH6SGq0k180p2XVyB/wBdm/xo94DnMrnjOaSSWRD8kRrqIYdVl5F3c/8Af5qe1tqUcwE2o3IHtK3+NHvAcZ5FxcNkA59KuQaNNO4EimIeprs1u3iXHnyv7mQ1Rn1G5OQt1KPo5o94DPh0hIVwZEatKBViT5UQY7iohfXCRkvezn/toaZ/a06qcXc59y5o94C7HI4fcTke9NfUYI5PnCms1tTvipIvZT9JDVeW91UJvW8uf+/rUe8B11jf6VcAb0QN7rWt/YOlX8e7ag3dxXmcetasWH+k3PH/AE0Y1rwa9qEagyuSPc0e8Brap4Qt7c7oXHXuait9Emjjylwq/SoE8QzsfnJ2+xqzD4jCSjd09HOaPeAjuLS4Xrc1VazuiPvF1rr4tWtLiIboUXPcVVuYd4L213IPbzKPeA4q7snRcqj7vcVTDSYKycCu6ga5PysJGPqCadcafeLEX86dfpIaPeA88ZbbOfLJNKfJZeVIrspFOMNf3Kn2laq4LJIH/tC7ZR1UytzR7wHN26wlxlcj3q5cW9vLs2Ip+lbdxrDNH5cZmU9N241USS+++L6Yj081qPeAoCCOIJ8gU+1aMNrLdABE49aTzr125vZlH/XQ/wCNNm12WwXEk8jD1LZo94C+bR7Fd0jKF965PxHcQ3blVwT6il1HxTfTNi3uZUX1RyKzX1vVFXnVLv8A7/t/jT94DHkhaPqQRUdaTa7q4b/kK3v/AIEP/jTf7d1f/oK33/gQ/wDjT1Az6K0P7d1f/oK33/gQ/wDjR/bur/8AQVvv/Ah/8aNQKAAJAJwKvRC1Rc7vm+tL/bur/wDQVvv/AAIf/Gj+3dX/AOgrff8AgQ/+NGoEUzw7fkwTVStD+3dX/wCgrff+BD/40f27q/8A0Fb7/wACH/xo1ANR/wCPHSv+vVv/AEdLWfVi5u7m8kEl1cSzuBtDSuWIHpk1XoAKKXGaSgAooooAKcHIXbgYptFABRRRQAUUUUAFFKOtKzbu2KAAIxGQOKbUscpTg8ikkZZGGOKAI6KmeDYgbeDUNABRSqQDyMipBIgP3eKAIqKViC3AwKSgAooooAKKKKACiiigAooooAKKt22zHzIpqw4tm/gH4UAZqlgflzmpklYsA7HbSywhWHlbjSRxsW+dSaALqrblM859c1BcgKmVUEHvintBMFzGnFVjIeVk3fSgCCinYHOKbQAUUUUAFFFFABRRRQBv+Dv+Rgj/AOubfyrq7ePWra9ae/1C1+wLuJXABA7c7R/OuN8N3tvp+sJPdSbIgjDdgnr9Kzbp1kupnQ5VnYg+2aAOz8Pb5rfWTprpGzzEwsw4Uc44we1WDJfafaXX9vX9rNFJEyxxLgMx744Getc3pmoWtv4f1K1ll2zTY8tdpO79Km0vVbSfSptK1aQrBjMEu0sUPpx/nqKGCNTw7HfS+F3XT5o4rj7QcM44xgZ7GszxINZght4dTu4Z43YsojUDBX1+Uf3qr/bbVPCkth5wa4NzvChWwV45BxWHQwQUUUUAFaOlPp8Nw8uoo8qIuUiX+Ns9D7VnUUAdR4wlE502UJsD2+7aD93OOKzPDsCXOv2kUgBXcWIPfAJ/pU2vX1tew6ctvJvMNuEf5SMNx602O4sdKvrC7sZZJ2VQ06txhsYIHA9TQLobum3U+p69q1jcSvJbusgCMThcNgYHbrXHw/xV0w1LSrCe+1G0unmubpWCQmIr5Zbk5Pfn0rmYP4qcdwexLRRRWhAUUUUAFFFFAFSiiisjQKKKKACiiigAooooAKKKKACiiigAooooAKKKKACiiigAooooAKKKKACiiigAooooAKKKKACiiigAooooAKKKKACiiigAooooAKKKKACiiigAooooAKKKKACiiigAooooAKKKKACiiigAooooAKKKKACiiigAooooAKKKKACiiigAooooAKKKKACiiigAooooAKKKKACiiigAooooAKKKKACiiigAooooAKKKKACvVfgw+3+2/wDth/7UryqvT/hA+3+2f+2H/tSgDvfEs+Da/wDA/wD2WsD7QKu+Kp8G05/v/wDstc79o96+ax9K9eTPucnpc2Eg/U1vtA9a4n4gyeYun+3mf+y10H2j3Ncr40k8xLPnpv8A/ZaeX0+XERfr+Qs5pcuDk/T8zka3fB8Mlx4psool3OfMwPX5GNYVbng+4a08U2cyNtZd/PplGFfSHw561FG8K7J1ZD9KV4HX54i341Gl4twu+SbcaX+0XX5RtK0AQtq1xH+7wrH3rB1aeZlMxKAjsK6i2tNMvQWuMo3scVna5p+kW9uxikZm9M0Ac1bTNMpLkcetUL++jXcir83qKteTG7fuunvWfPYvG7ScGgCkrvN/e+tV5ZXD7HY4FXTchVwyn8BUamB/m7/SgCmEjZ/lOM1dC7EwPzppjErYGBjvQ2+IbEG4UAVwrb9ysc+1X0DPGBI9VFcdsKaY85b5DzQBaniLcRuSfSojazt94tipbeXyTkDI9akeeSc/u4pPwFAFMQ84JJ+pq5DIm3BiHHpTv7OlYbxE5FRNY3HmDykIPpQBK0kP8UfFV2jErjy9wWrJsJnA3oxI64qZbCZSoVGGaAKaLIZVjCVbktbmLDJuzUospRKCVK471rRQsI1zkigDJ/tS/giwyA+5FQjUblzucYzW09lHK+WR8fSrS6dZpGu+PdQBix7pY9wY7/Y1XeC5YE+TJ9ea6UpZW+DCmD6AVYSSWdMRwkD1xQBxcdlds3zxttq0qSx/L5DNXZW+mGRS0nX0q/ZabHHljAGPqaAODS0mkH/HtJz3Iq9a6GZl5Uk16HA8KLtaID8KeBZENldo9RQB5+vhqcNgY+lW7Tw28cm+dflHbFdab61t8+WCfwql/aE00hwg2E96AIo9Ot4grZIHpWlDOkETbBuAFRpbsylhtOe1KsShXEjBRQBSn1GaRiI/lHpWDdGZ7g/uixNbJihS44mG3NTPcWytgJuPrigDm2s7xlH7oKPrTMXFu2Gc/SumaaI/Ng/SmNZfak3ImDQBzBieVvlDk1G2myA5GfpXUNZShNmzafWmLZiLv89AHORaR5pw0RX3NObw/NEdwOV+ldKl1MFwU4HfFX11aHywjw5P0oA40abdyYUJ8nqBTmtbmHCRqd3vXRtfMshC7Qp9acCkrr5rJz6UAc3Fa6oH/eSBV+tXl0S9ucMk4P1FdOtjp3l7ndvzqeJ9MgA2y7aAOIvdJv7ZQG2tnvipbLRUkhV5Sxc9s12FxqOnY5ZG+tYl7rFooxEVB9qAM+XR5Iz+7TimNYyKR5i4FRS67OWwjrTZdQmmjw7DP1oA3rEWqWpzw3vWDqN8nmkZyKiS78pcPIB7ZrE1Gcy3GY+ntQBaku4s4+79aiW4UNwQ1MhRHjzKmWpkhKjaqBfegBXlYE4GRVd7ncjKSq09/NAwQDmnR6e0iligz70AY/nzRykhiVrVtNTMilJQNtPNgdrKFANV/wCzjHnLflQBtWs0ZQrFCp96VkOPnjyvtVG1nW3TZu5q9HcKVwz9aAK7xIV/djAptvprTtvYsVFXUSEn7/FWbe5ggJGCw9hQBTlkIXy03KR71d0azvXuBJJvaL61n32pQLNmKHcav2Ovak8Hlw2Z2nvQB18mpQ20IVGjDAdKbHqP2hcvIMegrn7Kwv5Z99xGoU881Yu4WthlI+fUUAaF3FFIm4RIPwrGliXJwqripljvb2PZGrAe9PW2FiublufSgCk3lbdpAJ+lUrqaO2hYBeT6VZvbwup8qMY9RWIbGS5csZwPY0AU2lnkYsG4qpcLLcttfO0VryWi2ycygn2qlPOEg4GSaAMi4WK3+UPlvSs+Zizc1Jcq3mF2YAntUIbOFoAaTkUlSSqin5Tmo6ACiiigAp4K91/WmU5GA+8M0AB2lvQUr7ONtNbGfl6UlADi2RwAKTIx0oOO2aSgAooooAKKKKACiiigAooooAKKKcjbGzjNABsbGdpxTat/bBs27BUBZWJwuKAI6mgtnuDhMfjTPLOzdnikV2Q5ViD7UAX30iZE3b1PtVM28oONhqQX9wBguSPelW9cdVBoAhMMiclD+VNJJ7VbXUGAwUH51G92W/gAoArUUrMWOTSUAFFFFABRRRQAUUUUAFPUrn5lz+NNAz3xSUAWGmATCBQahDsDkGpUdEj5TJqEnJ6UATrNj+NquQnIyc49SKqxIqruyCfepFd3OOgoAtMJxlo5ePSs6WQs5EgyasMpTneR7VXlXPzYP40AMx8r8YqOlzSUAFFFFABRRRQAUUUUATQ2txcBjBBJIEGW2IW2j3x0ogtbi6YrbwSzEDJEaFsflW34PuBFrfkt924jZCP1/pV/Sj/wj9ne3TgBjeLbjd6Kfm/TP5UAcqltPLMYY4ZHlBI8tVJbjrxUsem30wYxWVw4VirFYmOCOo6da6+1tRp/iXWL1gPLhhMo/wCBfN/Q03w+t/ceGZfsM6RXTXLEvIOO2exoA5Cewu7ZA9xazwqTgNJGVGfxqtXSeJBrMENvDqd3DNG7FlEagYK/8BH96uboAKKKKACiiigCeC0ubokW9vLMR1EaFsflUboyOVZSrKcEEYINdTD9r/4Q62/srzfO88+f9nzv79cc/wB39K0NQsUm8RaK9yi+bKh84AcFlXP86BXOMlsrqCFZpbaZImxh2QhTn0NMh/irsNNup9T1/V7G4laS3dJFEbHhcNgYHbrXHw8bqa3B7EtFFFaEBRRRQAUUUUAVKKKKyNAooooAKKKKACiiigAooooAKKKKACiiigAooooAKKKKACiiigAooooAKKKKACiiigAooooAKKKKACiiigAooooAKKKKACiiigAooooAKKKKACiiigAooooAKKKKACiiigAooooAKKKKACiiigAooooAKKKKACiiigAooooAKKKKACiiigAooooAKKKKACiiigAooooAKKKKACiiigAooooAKKKKACiiigAooooAK9J+E77f7X9/J/8AZ682r0L4Xtt/tX/tj/7PQB1nip9xtP8Agf8A7LXO5rY8Tyc2n/A//Za5/wAyvDxUb1WfoOSSSwUPmWM1zXi05S0+rf0re8z6Vzvilty2v/Av6VWDjashZ5JPBTt5fmc5XReBo45vGNjHKMoRJkH/AK5tXO1reGpjb+ILaUZyu/p/uNXtH5+er31jCj7oX2n0qO3s5w4Zoww+tZMd2Wbc8bE5rXj1ZFjAkwoxQBrpGFj+aBB+Nc9rjYjYiNMCqWo67bAkJM270FYU9/JNG21sk9KAJY9mSRnd7VYSKJ2G8tz1BrPsbx42Idfm7Zq8t8kkgV1x9KAL9toEGoB/LT7vpUFx4VntHDCLKt6CtLTNRNoW8sAqetbJ1gyCMsvyigDlf+EZe4UbVKH6UqeE5dzKFdjXYPei4CCJwuasRI8Db9+5j6UAcI3giUsGO9Mnoa2bDwXpuAJ2+bvXRXKG4UfvGU+1VPsr/dMx+uaAHf8ACM6BBFkqpH1pqpo9idkdshHrTVsk8zbI7FanOkW07bUcigCKWWwmG2GEA+wrPey8yTPkha3l0drNN6OD+FKZA5CeXk+tAHP/AGUQq2IQaozh3YYj24roprWdFZ0XI9KyWkmEnzwt7cUAUPL6b0zUqkpIny4TPStKOwkkG8jYtaNtp9mUBeTLD1oAybm5h+VYxUlvNFG2ZIQw+lWZmsYrjayA4PXFaEUmlXC7HcKRQBFHcabMmPs6K3uKrTFo8rDsVPUU+6azjk2wIXHrioWvraMYFsS1ABCzqvKFvcVYjlZE7/Sqg1BSfmHlrUMlz5j/ALuTigDQHmFvvHaaiuzIuFDfKagjaZDnefpUvlzTsC3SgCPG1dvdu5qxHA4jzvFOFhO/33UD3qz9gKqrAhsdhQBizXlxE+xAR71LDbXNwu93ODWhJ83yeSoI9at2wcoFEecd6AMv+z/KUHYWqQRjyidgH4Vevp5rdMKpb6VlfbLg5BVgPpQAkccRcM579K2VvLRUwoxgVgSJKV3lcD2ot4y0nzA4oA0pNQR3OF4qn9rjMmdhqeaFVjz5gA9KpG6G0oqfjQAl2Z3G6MEJ6VUDuqEhWNWWuAkZ3y/hVT+0ZY8qiqAe5oAr4uJpPkz+NDxTxtl5Cp7Yp322dCW2Ag9xVWaaWX5tjnFAFhbu5XOZiwHrVd7+7dsIRgUC8jaIpIihh/eqg8uHJBznstABPfzmQqyioDcOWxgH3psjvuLbvwNEU0bMAy4PqKAAth/9WTUpMrLyNq06RhGflyy1BNMZPlUGgBu1ZZMuTj61ZYwFdidapKkx+XZgVcECwqGD5PpQAxpPIYZXNVzcPPMAiZq7I4YY8rJ9aSKWJeECo/rQA145gmSoFNRLlSGwxH0rQVgV+dwatGVFjC5696AMcfaJW4Rqeba4UjeOGq+dQhjVlHX1FVnnmm5b7goAv2drp8O15vnJ9a147TTLh+ETntXKsp+8kv4VYtfMLCTzsGgDtYfD1k3PkgD60kkNjpx8trVGX1rGGrtb2482XPuDWJf6klxKX81yPTNAHVxLo91dYWzjJ9607i2s44cgLEB6VwVlqdtbyBn3r71fvNdt7i1KJJQBpS67sYpDh8cZNVv7ZVz/AKQhP0rlBcSqxZCcZpzaoyoQqFnoA7Ea4scR8mMisK81dLqUiZvwrEjl1a6YrEjYPoKsLoV+i+dcqfXFABJO6E+SwIP6VQuZZUIbcQank3Idqxsv1FaFpp32uL94QRQBhx3E0zY3g1pW9j5i5fBzRPoEsU37iMn05qeHTb9T+8+UfWgDK1XQlRTNvA9qwFWILzya6vVYJUjAkkG0+lYEuls0e+3VmNAGY4wxwMCm1LJG8bbZVYGm+X6EGgBlFSPC0YBampgOCemaAG0VbeFZAChqs6lGwaAHxxq5xu5qdoAqheuahhVG4JwasCQKNhbNAELQbME9KTzUTIVM1bTIBPUVE6QlixHPpQBTY7mJxikqz5SucDio3haP3FAEVFSrAWXOajZdpxQAlLnjpSUUAFFFFAC4GOtJRRQAuDQcdqASKOpoAVQzHauT7UrxPH99SKvQNDaru3BiahubzzjwvHvQBV28ZpKkyp5xim7eM54oAQAmkxinbsDAptABRRRQAUUUUAFFFFABRRRQAUqqW6Uu7jFTRFImDMMigAS33DrSNayg8Lu+lXlubED7vP8Au0hvLQfdU0AVI7SUsNy4FT/ZC/CvtokulPK5xVWSVG6Ag0AWfsahgHlJPtUr6dF5RYTMSPWqkTTt0UsPcUsrSR/eGM9qAKxGCR6UlO3ZzwOabQAUUUUAFFFFAC0lFad1Z6bFbO9vq3nyjG2P7Oy559TQ3YCrY3Bs7+3uP+ecitx6A1u+KdXsr9LeGwk3RhmkkwrL8x+v41zXtVmbT723j8ye0niT+88ZUfrQB0d/r1pN4aEMcmb6WOOKUbT0Xrz0/wD11mpf2w8JSWJk/wBINxvCbT93jv0rJhhlnkEcMbyOeQqLk1NHpt/Mgkisrl0bkMsTEH9KAKlFTT209tJ5dxDJE+M7ZFKnH41DQAUUUUAFFWEsrqSAzpazNCMkyLGSox15qKON5ZFSNGd2OFVRkk0Abel3GnDTmie9uNOvA+TPHvIkX0wpqS78QRjV7GW1Rza2S7ED9WHQn8v89qwRDIZvJEbebu27NvOfTFJLHJDI0cqMjqcFWGCKAOoGpaVYT32o2l081zdIwSExFfLLcnJ78+lc1B/FSJbzSRPLHDI8cf33VSQv1PaiH+KnHcT2JqKKK0ICiiigAooooAqUUUVkaBRRRQAUUUUAFFFFABRRRQAUUUUAFFFFABRRRQAUUUUAFFFFABRRRQAUUUUAFFFFABRRRQAUUUUAFFFFABRRRQAUUUUAFFFFABRRRQAUUUUAFFFFABRRRQAUUUUAFFFFABRRRQAUUUUAFFFFABRRRQAUUUUAFFFFABRRRQAUUUUAFFFFABRRRQAUUUUAFFFFABRRRQAUUUUAFFFFABRRRQAUUUUAFFFFABRRRQAV3nw2bb/af/bL/wBnrg67b4fNt/tH/tl/7PQB0fiaTm1/4H/7LXP+ZWp4lk/49f8Agf8A7LWD5leXXjeoz7HK6vLhYr1LfmVh+IW3Lb/8C/pWj5nvWRrjbhD+P9KeHjaohZrV5sLJen5mPWnoCPJrVusZAY7sE/7prMrT0F/L1q3fnjd0/wB016Z8edVMdRiOzOR/eAqsySk7ndj7Voi7Mp2M5CetWkiiLABM/hQBjLYSXAyi8fStC30dIMO/JrWW2ufuxKMU82V0WCuAQfSgDAvFiSVcYFZ7yo0h+fGK6S/8OvcOuG2nHasOfw5NbyEtvb8KALtpdQRxYzktWnFNFsUeZw1cpNZ3NuCywyECo7e+ud+xYmZj2xQB6LZxWoTd53b1qwPLUFkuMjtk1ydqL1ogGgZD71ZFteKpwp/E0Ab0Fy8kxXcGq+y5HCqPxrjoHv7WQkrn8abPql2ZfvOooA69tQijbY6ge9LBqFusmBICK5OCVpX43MferP2Sf7yrtP1oA625162W1Yb+fasX+1AuXzms6O0ZlPmZPtTZLaGP1+lAHQLrqeT90Gp4NRt7xSCqA+lc9FaeYmI+/rV6HTYk2vvG4dhQBNcSyQy/cwhqu90SpC4B9RWsqCWMIQ4H0qCa2tAuz+IUAYUksgzlMn1pkV55ZGSufQ1spDaon71uPeo2tdIkXcZEX3oArm7d/u7ce1AwW3seKvQppEYG2QMautcaSI/uDI9qAMSVRM3EZNWbazZyBsINPPiWytvkCAH6VLH4sswu0MMn1oAvJaW+BvPNWhaMU/cjH1rCPiWzDZZwTUb+LsKVjb8qANtLW5MuH6e9akVlGqby4yO1cPJ4ouJGHyke4pyeI5QwGTQB2EtrC+dkR3e1VZhNarwhQd6wP+ElvFcbX4+lQXOvXFx995D7dKANZ5fOYsZiPaovtiQNhQr/AFrEW/JOBHk+9SJKkj/vCU/CgDUm1CMLvdfl9BUMWsW0h2+QR9DUBltguwhm9yKiNnCF3xMA31oA0XuFuOAoC+9RvGSNqQisuG4ZJ8SjgVpf21DFHgREn1oAiuI7ZBtkQbvrWNclEkAiBOfWrVy6XZL5+asue8hibYMMaALRnfATYpzTDcSQH5gNtJEGkUSbGPoBSGOVyd0cmPpQBQvla6O9e1V4LdgRhq1DAMgEOPwqf7CzINiDHvQBiy2waTljin5SKMKFB962fsThMttX2FVXRTlXINAFKFFk61L5SIPerEdjuTcvFQ7RHJ1JNADJkjC7g5zQRH5PDEn3p0kW4byR+NVzcKikgrQBPvVk2Z5qm8BLFutQNPI7ZU4qJpZxxvH1oAuPeLHhTwRVoX9vJGobOcdqw3BPU7moVto+YNQBp3M9udux/rUsIdoickr2rJVBuzxhq1YJxFEqdRQAAOAeMZqvM0y4U8D1q5JKdq7SDmqszEYMnODQBC6TTAIGZh7VZt9OK8yEhfer1lq1nEgTYN/0qS5imuwWi+UegoAz2W0Y7RktTWtkiXeNopF027L52Y96WXTZJGw0u32oAUTF49vlqfpT9OtIZrxQ77R71X8v7E4XO6tex0C61AhwMKfegDoIpNO0uMOLhCffFZN/4qEsuyJFce1R3Pgq4TkhnHsayLrSJ9NO4QuVFAC3+oXFyvMaIPYU2wuXj53YpbQpdMBINuOxrRNlDwqcZoABqcv8HzUkuo3jof3aAe9NuIEtovlbLe1ZEszoCZFfHvQA26nknc78VGlzKkeyJAPrVY3SM5KjAqN9QRMgKc0ARXMheQibB/CmW4t4wW2/N71UmneVi3QVDiRugY/SgC3cNHM+5uAKq7lDYwMUwhh1BptAEjPg/ISBUZ5oooAUNg5xVhJY2+9xUBRgMlTTaANL7TEkYGc0iXFrnLKc1SVAy8mp44EMWT1oAV7hDJ+7XAqOcttzuzSbFHVuajJO7Gc0AJvYLjNJk1ZWymZNwQ037KyjLjFAFeinONrYFNoAKKKcqM5wBQA2ipJIvLA55qOgAooooAKXp1FOjYI+TzUrXCseUGKAIKM8VZLwkdBmmPGCuQMUAQU47doxnNJgjqDSUAFFFFABRRRQAUUUUAFFKFLcAE04xSDqjflQAylzxSVJGm7JPSgBnakp52DsaFVGYAsRQA3jHXmlTO7C9auCyj2bt+frSxhYzgR596AEgdowwc0yWd2yNikeprStoxIPmTFQ3lkikEPkHqBQBk9aSrkqokLBU69/xqnQAUUUUAFFFFABRRRQBseG7m2tNbhkuiqpyA7dFYjg11bHW4/NmJttVsZQwWKMqp2nv059MZNcbo95a2V95l5apcQMpVlZQxHuM9637W48M6TctfWl3dSSAHbCA2Dntyo/U0MDL0cfZrbVb7BXyoDGgPUM5wPyrpbOHU5fDWnDS7mKFwp3mQZyPyNcvdajDLo8qI2Li5u2mlQA4Vewz9TUmpahaz+HNOtIpd08JPmLtI2/jQBp+KpGXSLO2vZ4ptRV9zGMdFwf/sfyrj6KKACiiigDsNB1G71HU7fddQW0Fuvli2RyvmcHopPNUtNVf+Emu7toDFHaiWcxsMFcZwP1p0D+HhcW1/HPLaNDhntdjOWYc8N/n8KiudYt7mLVrgHZPdsiRx45CDqc9O1AEvhy6sIbqF5Ynn1CefaCT8sYOPm+vJ/LtVPWYJLrxPcwQrukkm2qBVPSpo7bVbWaZtsccqszYzgA1en1n7L4juNRsvLlDE7DIpxgj8DQHc3sW9t4d1XT7fDfZUAlkH8ch+9+WMVxkP8AFXTWfiW3GnXwmtLGKZgPLiSA7ZT/ALVc2jb5JHwFyc7VHAprcT2H0UUVoQFFFFABRRRQBUooorI0CiiigAooooAKKKKACiiigAooooAKKKKACiiigAooooAKKKKACiiigAooooAKKKKACiiigAooooAKKKKACiiigAooooAKKKKACiiigAooooAKKKKACiiigAooooAKKKKACiiigAooooAKKKKACiiigAooooAKKKKACiiigAooooAKKKKACiiigAooooAKKKKACiiigAooooAKKKKACiiigAooooAKKKKACiiigArsfAjbf7Qz/wBM/wD2auOrrPBTbft3/bP/ANmoA2PEsnNr/wAD/wDZawPMrV8Syf8AHrz/AH//AGWsDzPeuOpG8mfQYKrajFFrzKztWbcIvx/pU/me9UtQbd5f40Uo2mgx1XmotFGtXw8nma7boe4fp/uGsqtPw/dGy1y3uBgFN3XpypFdh8+dmNJu5Wxao7HPetOHw14mUqyW0Z/Gq8Pi9IFyz4b1UVpxfER1XEc7n/tn/wDWoAT+zfFUA+a0jA9azru41mHLTR7MelW7nx/fzKQjlv8AgGKwrjWbq/3JPNtDe9AFuDVrlpAS549avLr6OwilCjtmsKNIolLPOD/wKqUrwncUYMaAO432s0JKsCKfbW9sg3pApPqBXAwzzIciQgfWuh07UHCACYHPUZoA6IiKWTG7YR61FKFEux3yPasubcZQ/mDJNBA35e5TPpmgDcj06F037s/jVWe2XH3ARmq6av8AZ/k+Uj2qFtbm8zKwqPwoA0PKTAxHtNWY5YF/1sZb3rObV7gwlmRfwFZf9q3sjH5Bt+lAHY299YxsPMTC+9OutS0fGfJ3H1xXEfbZ5X2yI4qzJcK0JX5hQBuXGsWcS/uoMVmvq7q28bUHWudl+1Ox2rIy+wprElQG3hh2xQB0p8SXIUBXSof7dDMTLIC3tWJt3oMxN9aaY842xk474oA0brVJLgkKwCVTSRy2NxYUgt5XUHy/0qwgmQbQufoKAF+0vHH9w5psbzSfOZG+lWooriVRuiP1rXtdDluYxsXaPU0Ac+bcTPkGmzRxw87cmupHhm5jGFmQVX/4RlppsPMD7g0AcynlyNllA9q1LbT452G2NvwrpYvCFgjK8khyPetaFLeCPYrIFXjpQBjWWhW3G9HzWh/YFkwJWNgfWr0lzCoULIBx2rJudYEL4+059gaAJR4btxlldt3vVGbRbmNmKqCo71MuuGTGxjx1Iq2t9czx7UDP68UAcvc28kLb8gN6VUe+foyDNdRLYmXBmYL7UwaNYSglnYt60Acssl5cyYA+Wr6W0iY3Hj61duLFLbhHwvqaoSSRxkjfu+poAnlgi25zzUEjw7COKoXGpsmUiw1UVnnmkz5fFAFjz5BIQFOys+aSMTblRs1cZ16FirelSwNb7vvBj9aAJdN1CbICxZx2Nbq6jhcG2wxqvZ3VspUeWmfpVm5v4VQ/J+QoAry30bKVkgx7iqxkQqdm4fWqs18pYhe/rREMgZfrQBIPmDfMTTEESqQRhveiQeXgIetRSxnGRxmgAWcISu8Ypiyf3V3D1pq2yBdzvz705tiRbloAo3kjSNgA7aoSx/L8oINWpL5GG0cGqzFh82/j3oArPuBwSce1KspLBRyKshFdcmmR2jkMyUARrgEkipk8tRlhkGlS2OCXPNP8tVXB6UAVXRWcFM4qTcVwOcVHOHjI2nioFSaRidxGPWgDT8xFjBNVZpt+MLzUS28krDzJPlq/BbWsbL8xJoArxWUkpD/drWtXuIwE3En0q1Ba+a+4YAq2bJxhkPIoAfFYalcQ/JGFPqTVOXTbu2k3ThT+NacdzeJFxKRisfULqSeXa8jD8aAIZZYZfkIw3rU+n6hPaTAJM2PSshpFjbrzSxhn+ZQxPtQB2y+JrsR4MIb3zVK51Ka9BDxqoPrWVZ3ycRvwfep5ZAWHl8mgBhijjJygGe9OjjEvEXJFRPDJcuASferHkfZU+TduoAaYhDIPOGabqMsDW5VEyT7VWaW5aX5kJ+tOlj2rvkbFAGEbPavKgZqnJprYL5reAWRj82R70qxJuIJBFAHHsoV8E5NWo5o0jxsrRvLG3afcBj6VCbAMM9BQBiTEsxOOKj610JtIAuNgNVpPskCkhFJoAy47eSQgBTj1q2ITGnQcd6HvBjCZWo2um2/e3Z7UATAhkOeageDeMjiiORj0TrUoDNweKAKWGUkelCyso61dESoxyPxNMaCNjn1oAq8HnqTSqrod22rscEKnLOCKLi7iVNkS5PrQBEmoSpxxioZJZbhufyqGpPNIXAGKAEaNkGTTKczlhg02gB8Yy4yMireQi8DFUlYqcipkLTHk9KAI5CzNlqVYJGHAzSOTux6VYhlcKAq5oAYtpIevFIbSXOMU+S4lD8ripFvN3HSgCubWUfwE1EyMpwwIq6bwofWo3n844IGKAKwxnmpGmyuAKsxRw7fm5NQXCxKfkoAjMhI6CmUUUALjikoooAKKKKAClAJ7Umc04MRxnAoAlhRt3XFXckrjeKpAkA7W3GliDEcpn3oAftUyYdQfpWqmn27xbsFfpWbHFzuxirH2mYLtAzQAyWygUk+b+FVI1CS/KN2DV+G2WRvmPPpV6GzCD5RQBQZ55Itvk/jVZbG5Zifu10sagkKxAFWxZ2zDO7J9qAOV3SQrsLktUapOzcq5J6V002lwu4ZFbNaFnaJCAZAOKAOPntLqOxklliKoAOT9RWVXdeI5kfRbhFH93/0IVwtABRRRQAUUUUAFFFFAC1O9pcxW6zvbypC33ZGQhT9DRZ2r3t5DbJ96VwoPp713FzLDqb6hoMaqBBAvkn/aX/IH50AcBVqXTr2CIyzWdxHGOrvGyj8zWz4WjihGoajLGHeziyin15/w/Wn6d4q1KXVIkuXSSCZwjR7AAAT27/nQBz0FtPdOY7eGSVwMlY1LHH4UiQSySGJIneQZygUk8deK6+NLfT9U1WxhuorN2kikjd32DbkMy5/HpVa8YF9QvLNWklv5DBbiNcsVA+dgP0oA5SinyRyQyNHKjI6nBVhgimUAFS/Z5jbmcQuYQcGTadufTNOtBA13EtyzLAWHmMvUL3rqtRubS68GubK2MFvHcBFUnJPufzoA5WC1uLpitvBJMwGSI0LED8KjkR4pGSRGR1OGVhgg10gkk07wXby2sjxS3Fwd7ocHA3cZH+6K0ZrZL7VfD1xMAz3EO6Tj7xVdwz+dAjj5LK6hhWaW2mSJsYdoyFOfQ02H+Kuv026n1PX9XsbmVpLd0kURsThcNgYHbrXIQ8bqa3B7EtFFFaEBRRRQAUUUUAVKKKKyNAooooAKKKKACiiigAooooAKKKKACiiigAooooAKKKKACiiigAooooAKKKKACiiigAooooAKKKKACiiigAooooAKKKKACiiigAooooAKKKKACiiigAooooAKKKKACiiigAooooAKKKKACiiigAooooAKKKKACiiigAooooAKKKKACiiigAooooAKKKKACiiigAooooAKKKKACiiigAooooAKKKKACiiigAooooAK6fwg237Z/wAA/wDZq5iui8LNt+1/8A/9moAteKJSPsmP9v8A9lrn/OPpW54hO823tu/pWJtrvoYGNSCkxrEzhomJ5xqKdy+3NTbahnGNtFfBRpQckN4ic/dZBVvTiBfxkjI5/kaqVZsUkkvY1iUs5zgD6GuAk2VZZG/1eBWra+UF+XaayBFKnU7far9tMVX7goAuOd4O1Rmqklq7qX2EfSrkc67d22pluyR2C0AZotmkj2hTVVrUh9vIroXmKx7ldfxqu22XG8oCaAM8WMnlgoQRRFbTl8RxMzD+7V+W48mPbGu8+3amadfXUNzvjj788UAPOn6u6qRZzHFOXStSdi72k4/Curt/FlxEoU22atP4suDCMW4BNAHGCyvg+DE2ferEen6guHaNvpW1Jq928hk8nBPqtXbS8muAPMdF9qAMkW7mP50wPepbOSyikw8ZrVnKuNm3d9KjijsQ2JoNvuaAElns3X92g3fSoCbdF5jBz2NalrFpTybUVSfrVm506wdfmIU+1AGTbzxR/dgQirElxYOn76z59qk+xRwLlRuX1NWYLOzucCQAfjQBnJJo5K/6M4xVz/iTyJtRQufarEmgWwlQrJlO4zVo6PpwUYCj8aAMz7PYRx4RQwpYXsEb/UnJ/wBmrcmmW0Tb0cY9DU8V5Zw/fhUt67aAKUyWxQmFQremKx/td+r7V+VQewrobi+t3yUjUH6VmmeQj+EUALFHf3ibjL5Ypv2CW3fJnDClOrJCu2R8GqB1dGnzsyPegC3PdzD5C4UetV924Y8wkn0rVjvNOlRRLGpOKztSl09fmh+Q+1AFGWaRG2k8VQZfMlwOanLpKcplvqaGOPu7QfSgCWO4ES7PL6dTWzZakIovvhRj0rnTMwU4T60x5XePKkgd6ANu61NWlLmTIqnNrirx5oX2rmbu7cnaoORVQsX5dsUAdU18t5GNz/lVWazby2fqorEiu1VNnPHcU46rMsZj3HB4oAikvDu2rEBz60rXUuPkTBquqKr72O7NaIuIVQEBc0AUHE0jbpARUbYiHU5q0dQmMn3QV+lOaR7khUgDH2FAFaC6cONpbNWzf3HG4HaKtWlosJDz27KPXFWriW1aPbGuT9KAM9NRVlIaMUou4z90EGqxR4yzbOPcVE7MV+Uc+1AGmLweXluCKqy3zzqEjOCKzg8/Ksn40+KIjk/lQBYxcH77g0x4327Wc7famnGRtz9KWXzWIA4oAia1AGR19aWSN1i5AxQ0cyjljTZXkaPaFP1oAiMrRnCDIq2vmGPOfwFFpYyyrvdgB6GrS2h5UOKAKy27OO4pHTZhS1Okhnib7x2+oqMRmZxvYkUASjayhVANSi13KDtqS3ijjPy5zV0HIPGD2oAzxYqxJzj2pn2E8gHOOlX4kcSksetWWiJIOOD3oAyIBewH5GJHpV6LU7mIYkTNWGiER3jJqFh5i9MCgCrc6m5jyjbWqgPMufnbJPrUtxFluEOKktbe4BwoG2gBEtcr8xFb+mfZreP94oNUI4Skg3LuNPud2QEU/hQBrztpb8mMD3qlMLNsCCqP2d2Izu+hq0lkEUHYaAGGGaMhlbiiSZgMsxqwcbCA/Poajhh8xzuYYoApSX390c+pFU7m5mlADYI9q27mOILtCKfwrNezXG4NsoAoCYxrwg/GoZZH3Zzj2FXXtgpzyw9aqTIWfgHFAFZ/MY7mbAqKaVkgIQ5p9yjlscYqCQMV2hhQBmpczJJ87Hb6VHcMGfKjip5ocNyM09FwvzdKAKajzB6YqWOBD/Ec1aKoBnGBQox8yJQA4KIo/lUk0z51UyEACphM8i4wKhnk+TYaAK73DTHb2FRsrt8q9BU0Nr8pfrU9uoBOaAKIiOcZNMaMq2MZrUmEQGR1qlNMOgHNAFbGDilZCtP2GQ7jwKR8I2OtADQjEZAo2c4PFO85sYGBSIQWwx4PegB3kkjIOaEiYk84qdpo4lwnzNTI7j5uV/KgBBCAcvk1IjCNvl6U2S6LfKqiogN2d+RQA+WfcxGMiog+DwAKcyx44bmoqAH5bORzTgGb+GlV1AAAq3EjbcnigCOOMBaRoo+jE1YixvwaWcRAdqAKEkcYPyt+dQ1Ym8vp/KoOnSgBKKKsQxAjcaAK9BqzM6Fdveq1ADgjHoCalit94yTj2qJXZDlTiplvJF7KfwoAWVWh6YxTfP8A9mp1vUbiWIGrEE9ip+aMfiKAIllh288Cgyxj7hzWzAdNmxhUNWjZ6aY/uLmgDJtEQHe8uPari3MKSAeYDS3llb+T+6wKoR2qr2P1oA3VeCZOGANWrSOFDyxNc3LFMib45MYqzYXNyVYP+BxQB0dx5Ij3B+naqi3aNwJEX61j3ssu3/WYqgiuxzyxoA1dcaM6XPiYM3y8D/eFcjWneQyrA7sMLx396zKACiiigAooooAKKWtK6/sX7O/2T7f5/G3zdm3rznHtQwLHhu6srG/e7vJNpijPlLtJ3MfoPT+daNt43vDcxi4htxAWG8orZA9vmrlKSgDpo9ZstO168khzc6fdj94oUg89eDj1P51PDJ4W06f7bBNcTyIdyQFTgH8QOnua5KigC5d3Mmqam88hVGnf+I4CjoOfQCt+3v7YapPaQXKQxx2bWttOzbV3d23Dpk55rlKKANPX5Vm1md0mWYbUBkU5DEIoPP1FZlFFABW2l/bDwlJYmT/SDcbwm0/d479KxKWgDes72yu9CGlX1w1t5UnmRSiMuO/BA+pqS716FNV0+S0DPbWKhFLDBcdCfyrnKKAOrGpaVYT32o2l081zdIwSExFfLLcnJ78+lc1B/FUNSw/xU47iexNRV/SbKC8uJftMrR28MTSyFRk4HYVojaqq9h4clljYZWSYs24euKvmsSkc/RXRfa9T6f8ACM23/gO3+NJ+9mP+leGGx6wBkNLmDlOeorU1WxtIba1vLF5DBcbhskHzIynkVl1SdxFSiiisjQKKKKACiiigAooooAKKKKACiiigAooooAKKKKACiiigAooooAKKKKACiiigAooooAKKKKACiiigAooooAKKKKACiiigAooooAKKKKACiiigAooooAKKKKACiiigAooooAKKKKACiiigAooooAKKKKACiiigAooooAKKKKACiiigAooooAKKKKACiiigAooooAKKKKACiiigAooooAKKKKACiiigAooooAKKKKACt3w4cfac/wCz/WsKtjQmx9o/4D/WgC9q/wAxh/4F/SszbWjfHcY/x/pVPbX1GX074eLOSpL3iLbx0qtdjGyr+2qd8MbPxozKny4eT9B037xSrX8MOI/ENqx6Df8A+gNWRW94NG7xXZDYHz5nB7/I1fLnUdp5K3Lbjbqx9cVPFoUtyNsaIn1rpYflX/jyH4CoLuT5TtiaM+1AGSPA1zKvzXccf0oHw+mIwL/P4VRu9aurWTYiTP7nNTweKNSO1DB5fuwoAH8A3an/AI+9w9KgbwjJCGMs2Me9aQ12/mONw+oqNbqeWRkaTJb1oAoQaIVJAmBHvQ+j3Eco2MpBPat2LT3278jNKRNvCdMdxQBmDSHRMlvmpo0y+I3jBH1rXlg2rue4xUcdyFTb5nHrQBUiivNwV0Aq81rdxLnyQR7UsL7ZS5JcVZm19raP5YS+PWgCislyr/6lvyqOW0u7qTPlNj0qT/hKbqRtwsePpTv+Ellc48rb/wABoAjOjXITckbK1XLa1vIuJsMPc1INVnnh2qSGrOn1e7hba+TQBrCc4Mci4qi4ZWOGwDWZJqdxNxyD7CpY7a5mTe7sB70Aa0U0iL8p3fjVmPUY4/8AWDDVzoMsDEByRTktLi7fcJsfWgDqY9Rsm5m5qrd3kB3GFMLWK1pcQuMyhvwq4sbuOV3fQUAQb2kJYSBfalDfLncc+tSzQsVykP6VAY7l0O2EAUAOZIpl5+ZqzriwG7Kg/SrtuHU/NwaWbzOoOaAMwxvGMncMVXYs74JOPerc1wW+UVX6NknNAEkdsvB7fWrQW1iXJ6/WseWbY3UqKqtMxfrkUAbMur28WVWIk/Ss+S/kuNx2YWk4cJ8tP8vAPpQBApDKcx9az54lSQk4x6VqJBubh2FMmtRuJ2l/rQBjmT5sIOPanbzj5EOfcVd8lg3yWzD8KsBQ2B5eB9KAMpXJ+Z6Vz5g4TmtOWwO3KoMelQfZmzk/L9KAIElEceGXFaWlXsKMQ2Mk1WWz3j5lJqCSyZJV2cfSgDp3u0fA27l9KQT20fItufXFYEbvGyhmI+la0cuIwSWI96AI7y53qdqge2KpRYYHKDitVYoZPmx9TVlbKAxkooJNAGA9t8pdODVaK1kkctJwK3Lm3MQHy4FVvK5+4QPrQBVjhiDHr+NSBFQ7upq+lp5mQMAetQmJ43KKN49hQBXDBvvx1ZgiRkyQKaqOz4YbRUy2+Fxzn2oAruiE7T+lOW3h8sgNzVh7YquFTPvUBX5gGGKAItqKCrYIqHH7zCKCKtyGMLtUZpBs2dApoArt5SMpfirCLE65zwKWOzS47fjUgsFiyASc0AUmfEuFJK1r2rxOgB61Clqiqdw5qRPlUbY+lAFryg3ygZpRpG5PQ0gbcAw4NPFy+N3mEUAMbTolTa6Zqs0McP3Y8L61LNqqLHtY5asm+1Ut8icCgCQ7ll+QVYjVpjkMAR61n2s4llHUGrLRmN9wcigC48MgIO4GraTQxQ5kFZavOzgZJq41u8seN3NAFE/vrgsgyualmkjiiwVwaQRm1fMgO32ptze2rx/6ot+FAFeJ3kz83FV7y5WL5HfOPSqk175e7yeB6GsyUTXLFmI/CgDUN/F5eEBNVJb5duOlQRr5ce05qvvQyk/zoAkllRuR8xpsUiKvzLQyE9OBTZJI1TsTQATMso4Tj1qlsw/PSnSTSY+RaYiyOd0hxQA4lHO0nFXNsCQ8HkiqLBMYHJ9adtG3l6AJY3WNs1DeTO33UwPWp9iCMHd81Nf54SAvPrQBUhlkQcnipBMpbnioVj256k0+NN/VaAJCrS9DgVSlDByG6iryLsbHSmzgbu2aAKnmtjFMLE9ameIDoMVECAp45oAbRRRQAvapY0faSBUNSJMyDA6UASbHyCamVVYAGq5uGJFMaV2Oc0AaS2kO3LVHJZRsNyHFUTK56saclxKgwG496AJVtmUgryaslZlQcVV+2Pj0NPS+dcbufagCwkErDOyobm2kByUOauJq8SryhzUU+p+cMJHj60AU0IHDJzUcis5yEIFPedh/Dg0z7Q+McUARUu5vU1IhVv4cml+zuecYFAENKMd6e8ezHPWmEDsaAHhBIfl4pjAqxB7UDIPpQST1oATFFFL1oAVWZTlWI+lTpfTrj5zipY4Y0XJ5NIFV+NoNAEgv9+AXapUuCflDZzVYwgH5Y81HtnQ/KlAGx0UbclvQUguZYeShqnFczxYO0VeXdMuZHwD2FAErTC4i5zk1AIpY8YPy1oWyQoBxmm30q+SwUAUAZV7KGs5l3Zbj+YrGq1JgpKc/MMfzqrQAUUUUAFFFFABRRRQAUUUUAFFFFABRRRQAUUUUAFFFFABRRRQAVND3qGpoe9Nbiexr6V/x76n/ANeb/wBK9D0Un+wrDk/6ha880r/j31P/AK83/pXQad4z020022t5IrgvFEEYhRgkfjQ9wR2O4+ppQxz1Nct/wnelf88br8h/jQPHelf88br/AL5H+NIZzmof8i9pv/Xaf/0Ksete9bf4b0xh0aWY/wDj1ZFXHYiW5UoooqCwooooAKKKKACiiigAooooAKKKKACiiigAooooAKKKKACiiigAooooAKKKKACiiigAooooAKKKKACiiigAooooAKKKKACiiigAooooAKKKKACiiigAooooAKKKKACiiigAooooAKKKKACiiigAooooAKKKKACiiigAooooAKKKKACiiigAooooAKKKKACiiigAooooAKKKKACiiigAooooAKKKKACiiigAooooAK1NHbHnf8B/rWXWhpjbfN/D+tAGnN85X8ai2VIh3mn7a+6yejzYOD9Tz60rTZBsqjqQx5f41qbaztVGPK/GlnNHlwcn6DoSvNGZWz4Wlkh8SWckX31LY/75NY1bfhLH/CT2eQSPn6f7jV8Md57DBrhWNd0JJrQXXYtvzWxx9K5p7oRDGw/lVpNVRY/mRfxoAu3ut2pBH2Xn6ViXl2lwuNiKKsSalDMpPkqax7q483KiIL70APVookbccD2pV1GyHCff+lZ5HGwnIPembreH5Qu5j6UAbx1TdblEfnFZ39o34bAmAFU1hkd8hcD2pXgfzAEQ5oAsSSXF0Pmncn0FW7SLZCAxdm96bYWlwJD91frWn9juh2BX2oAit5p4ZPvjb6VdkkEwBMefeoGthAN0mc1Et0pfvigC+kwUYAVR6U83SFf9Tu/CoN8LRZbAqNLhFU9hQA+e+VGCBQtQyoZiHBBP0qr5kf2gE/N9a04pogVJT8qAIILDf8zHB9hVtoPLTiRj7EVbtp4g2NhIPetNIsjOxSvvQBjQRRP/AK3H/fNTGwhlPyKR79K0X/uiIAeuKmSMGHaV7dqAMz+z4oUBMoJphLg8crT7mCSFyY0Yj3qtJcOU5hwKANC1khbKO4B96fJa7TmJwwPauckk+YP05q4mp+UnBz7UAWnskBJcDNU002V5eFLL7Ves9QhmH75PxrRiurMH5XwfSgDFbw4SN6rhvc1Sm0Z4FZ2QceldPJeLIML+dEkDSQHoc0AcX9iEzYdAfwqKSzSM7DCF966V7aOF8lWz9KzLqCcsXKEr2oAyY7WHzMH9KZdRpC4I4FXxA8jfd2gVFcaYJRnJOPegCuphkjG3hqBBMG6bhU0Fl5QX5xirkkDGLIcCgCFf9WN2FNQTmNF5cH6CkVnzs4/GrSW8TDD7cmgDJluoz8oyB61CWDfcGR71o3ujRom+OQt7GqkFm+COgoAqSOfuDP4VKkWxc9TV1NPkKkr+tPi02WdsIOnWgCrBYCXLs22p/sUinCnePSrMtjJbgA5FSxJOANv50ANitnijJMOPxoSGaZv3YCY96mZmZSGc5FRLJIp5OAPSgB0kJCkTHc3aqqWr7uTgGrLMszDAb61MVTATkEd6AKnkzRZwARUKmSP59laD/INvLGq7XXljY8fFADEuoyvzrzVkxqwyrj6VQLwk/cIpERt24bttAF90Tby2PxqoDbl8YyaYIWmOS5xUq26x9OT60AOMce3hQKqeUpY9Ks5WLJc1AxRnDDgUALlYVO3OaYknm8O+KfKE8vIqmFyck0ATyHYeNx96b9r2/L2pvm7Ac9KrmRC+4jAoAsNeKrFRmoJLli2F3FaVY/Okyqkj2q5tCLgQt+VAFCSFZv8AepFshGORuNaMAjll+Zdoq1dSQhNka5b1oAz1t8R7ioBpucjGSfapl8xuWBwKRI2dsjAoAdDE7879mKesjxSYZ8ioirFwN2fpS+ThgTn8aAGXdyEBYsWHpVOG5MzHAAHvV2TyjkFM0xIrZWyAATQBk6lBkgrwT6VUgtXTksTW9NBHIx+YYqlII422xncaAKDxOfvHC1VNopb5FJrTmLZ5YY9Kje8ht0+6KAKEkTr14qlJH1zxU9zqLSyHYvy1WWdCcueaAIfnjUnGRRGj3DYzgVJPcRdD0qBLtYj8mTQBckgW3i3d6r7i6k4pr3PnjLZprTYAA6UATLC0gq4sGITk9qpreiNQMDmmPqDAbe1ADpJUjOAMmoxLkk/dNRGZj90VA7EuaALD3DK3Y1E85Y5qIsTSUAOLsT1ptFFABRRRQAUUUUAFFFFABRRRQAU7I24xTaKACnrKy980yigCYSqww4phVN3ytx70yigCaIxqwJNLJOScLwKgooAfvJI3dKcGTPTioqUAmgCbZEy8Ng0sNuJWxvFQbT6UAkHI4oA1l0cMufNwaVdHkYfK6GqMN9NF33D3qzHrEiH7lAE/9lXSjsaQabcdimamHiE4+5mmJrbFvmQUAVpLW8VtgwfpU8GnXuNzuoHoamGqLI3CVaS9DLy1ACG0by8fKTVUwzK2NwFWDdsrcAGrNv5U5zJIBQBmGNkUs7n8KzZ5dzkLlvcmuzOnWkiYLZz71Qn8PW2fklK/SgDlQH8tz0FRV0eoaKLPSpplmLbdvB/3hXOUAFFFFABRRRQAUUUUAFFFFABRRRQAUUUUAFFFFABRRRQAUUUUAFSw/wAVRVPbqGLZYL7nNNbiexraNNbJPcQ3cpiiuIGi8wDO0noaRvC967H7JLb3a9jFKM/lVLy0/wCe0f5N/hShQv3bhB9N3+FU43JTsWT4V1sHH9nyfmP8acPC2pIf9JENqvrNKBVXn/n5H5t/hSFdwwbhSPfd/hRyD5jen09LrTYLKxl8+OwSSSe4xhMnnaPWucq3FczwwNDFfbIm+8ilgD+lVzGoH+uQ+2G/wppWJbuUaKKKzNAooooAKKKKACiiigAooooAKKKKACiiigAooooAKKKKACiiigAooooAKKKKACiiigAooooAKKKKACiiigAooooAKKKKACiiigAooooAKKKKACiiigAooooAKKKKACiiigAooooAKKKKACiiigAooooAKKKKACiiigAooooAKKKKACiiigAooooAKKKKACiiigAooooAKKKKACiiigAooooAKKKKACiiigAooooAKuWJx5n4VTqxanG/8KANi0+YvVnFV9KTzDL7Y/rWl9nr9DyOVsFD5nk4maVRoq4rL1kYEP4/0re8isbXo9gg98/0pZ7K+Bn8vzDDTTqoxa2vCjbPEto2cY38/wDAGrFrU8PEDXLcscD5uf8AgJr89PWPUo3Nx1lU+1SNZo/V1zVLTZYTEcuM5q4sQ37kYkUAUrnTGDbkkWs6azeM/NLn2raKtuyTkVE8SyOMrigDLltjJDtU84qsthKevVa3JrJ0AZAx9qouJmcIqENQBXtBdxTFVQkGtmC0vGbfs4NVIV1C2cEW0jr64rSGsXsaf8ecox/s0AXbe3uRJkxH8q0wJVTiMj2rl/8AhKLxZOYXUemKuReJJnX7jZ9xQBZuomnb5t2fSqkmmzHhEGPepYNQmupjvG2rpkDffkC0AZQ0mZesi/TNLNbsPlI/KtCS6tUX724/Wqc2pwo33RigAs9ImvJggCKp7multPCsMOHmkL+3asODxDZwL8n3vrWjB4xRRgxsfrQBpSpDGPLi2KBx0ogbaeWyKrW+sWU0hdlUFvWtD7RYSYy4GfSgCKW5CH764pEuoSPvMfpVwR6ey7U2nPUk1WfT4gxaKYAelAEFxOnl5UP+dZ3ltcj55doNX54TwrNu+lRi32H7mVoAof2LZyEhpGY+tLB4ftBJ94/UmtXyocAquDVjNvHDywz60AZ8miWwTiVhWTNpTxTfJ861shjNlVlAFMcyQ87lcUAY8sEgwN5X8aY0lxBGSLlvpmtCe8j2kyxA+4rMnuI5WG1QB60AWIr5jt8yU/jS3WooybEbJpifZygLuDj0FVbuW2CHyl5HegAYuI87wM02GQA4fkGqTTgqMNk+lXYQn2fc4wcUAPuCgQeWuTVdFmf5icA077RHjb3pN2BlmwB2oADBhs9c1JHaJuyxOaqm6MrbYsip2eURgs+TQA543L7FbikSDY+D+tVftjRNzyaQXTyt93NAGmIUC4MnPtUMPmQsTGW69KrfvZPXd2xVy2guSPmfFAD3uZpFxInHvUSSqmeabdmYMFY4FRFSVBoAsoomyduKYY0Rzx+dWrdWMB29cVC7MmfMFAEMl9HENhUZ9aUSI6B92SaidYXJOAWqttKyMAOvpQBcM6ozHgVReQSsTnmpRbEj52prpDCvOM0AV5Jcrjb+NN851j+/xTZX2n7uRTfLLDn7tADGnlb5YnqI3E0bje5NWQgjOEWmybAw3rQBA0kxPHI96mjUMvzHmnS4EeVHFQmZUxkUAS7doIZwR9aVWVF4ANQqyvk1MtqZNu04FADo2Ep4UCpmjX7u0E06GxSNsu9LclFcBDyDQBLbvHE2GXBq07q3yhRj1qnFMjnYyjNXI0Ur8tAEPlDbgKcVXe053I2PrWhvKKQayrmYxTdSRQAJcqmY2bmoZrlIzyMj2qvOokkDDgVDLymAaACTUngO7HyVn3GuzFvkfirEnlSQlGqh9kh5wMGgCaDV5WzvNJNeb+9MisYGPzs34VbGm2rL99uPegDJkd2b5XYD60guGiPyt+NaMllboD8/AqlI0IGETNADTdyNyTxVG6u/M+UcmpXVXYljgelR/Zww+RfxoAqPvf7w4qE7wOFx71oxQ7W+c1IfJUZHNAGSsMjtwpq2tosS7pCKme4Yp8owPaqhheQ53GgAZkY4XpTHlXbtUfjQ0RRTzQkAbq2KAIs/jSdatG0HYmpFs4wMnJoAo5IoAJPHNW3t1DAKDT/liH3QKAKQRmOAKHQoeae8p3kimbs8nrQAmO9KsbMMgUbhnJ/KlLnPHAoAaQQeaSlLFjzSUAFFFFABRRRQAUUUUAFFFFABRRRQAUUUUAFFFFABQOKKKAFLMe9JRTkPNAEsSY+brSOrMeFzS5IPyH8KVXf+7QBEI3B5U04K5PygipzNMB93ikSQHlxQBGryRckDFWY7uM/e4NQMfPlCrwPentbso+UDP0oAvJKki4VxmkFq7uDv49jVEWk7c8D8aesVxD0cj6GgDehtH2rgk/U1bWK8jGVQce9ZNqboKD5lTTaheQjlyfoKAItZudQNq8UygQtjOPrXO1pXd9eXUMgkH7rjPHvWbQAUUUUAFFFaeiz6bbX/AJuqQSTwqvyxpjlu2eRxQ3YDNortYEtfEPhzVLqTTLWza0UtDLbR7M4BO0+v/wBerX/CU+Ef+gF/5KRf41l7V7JAef0Vpa3dWd7q89xYQCC2fbsj2BduFAPA465rNrVaoAooooAKKKKACiiigAooooAKKKKACpoe9Q1ND3prcT2LcFu86ylMfu0Ltn0qIKWOFBJ9qsWtwsEVyrBiZYSi49cirS39mlw0kcLL87kYHRSm0D86q5NihBC1xcRwpjdIwUZppRgzDGcHHFaEF7ZxSROIWDIYTkD+797862rWefTdIgZporUzSO4E1v5hYdvpRzBY5QgjqMUldTrTpeeHYrt5IZpluNnmxxeXxjpiuWpp3EVKKKKzNAooooAKKKKACiiigAooooAKKKKACiiigAooooAKKKKACiiigAooooAKKKKACiiigAooooAKKKKACiiigAooooAKKKKACiiigAooooAKKKKACiiigAooooAKKKKACiiigAooooAKKKKACiiigAooooAKKKKACiiigAooooAKKKKACiiigAooooAKKKKACiiigAooooAKKKKACiiigAooooAKKKKACiiigAooooAKliOM1FSg4oA6jwynm/afbb/Wt/7Px0rJ8ER+at77FP611gtuOlfbZTVthIr1PmMxrcuIkvT8jJ+z8VzniuPyxae+7+ldz9m46VyPjiLy1sfff/7LSzepzYSS9PzHl1bmxEV6/kcfWt4btftmv2tuW2793P8AwAmsmtLQZmt9Zt5V6ruxn/dNfFH0x6F/YjWrcSs49Ku21ndySBS+xfY1zz6zIDl3yfY0jeJ3RwBv+ooA69rOSFex9yaIpTB8zKCRXNjxGQnz5OaY2uh+GPBoA6mfUSy42AVPp7WAkEkkfz+9cM+sMz4AwKqPrU4chSc9qAPb7S6tPL4KAVda/sli52V4THrl/jAkI9hV+DXrhQPMZmxQB6TqF1pbHd5CknuFrnrqW2km/dphfXFYq+Jkf5SmPrU39rQzR9QDQBptFDt3JIRVWSD7T8ofB9azW1Mj5QRj1NQ/2kiyfM/5GgDXXw7JKvFyPzqG98PS28O7zA5qKLWokYASEVJNq3m4Xzc0AZ9tYSPJ8/AHetlUt4Islwaq295DnDHmobyWGY7UBP0oAoXmoFbjFux/CnLqF4NpEjE0NAoGI15Pc1EFkRvnPPagDTi1e9jj4J565NWE8QXESd2Y+hrMt4nlLbmGKfhIHIXDUAdBZeIZNuXV91aVv4lCv+9AYCuTiuSrYJ2rUrrGxLq4FAHbjxXZGPGBn0xVIX9vfznc20elcWJYRJhpQfpU32uKOT5Sc+xoA6+aNIjiF8msu589TkycemaZaNJMm/JH1psnmLkMwJoAhnumKbME1EJCF+635VZS2mlbpVxbXZHhkJoAoQNvB4x9arXCuCe49q1WltY+NpBpoubFFYuaAMeDfJMFC4HrV+eBwgHmce1Ry3VirF0JBpkWpQM2MZPagAECquSh+tTRJbunIpJLlpWCbNq014SoG04oAsi0t1i3Z/Gs6aNmkKq7banYzqo3YI9BT0uYyhUptagDKZzG+M7vrQ0vlsCzge1SzDY3Cj6037I0qZcUAXtNuHf5wwwDWjLqMaDD/mBWXAsMC7VJFbFpBaXEfz4NAGXPdR3DfK/HvTILlYmKt8wrTv8AT7QQkpwfasWK3KM2FZqANhbz92dgxVOW4dvvniltrOaQk4wtTSQpCQWG6gDPW4QScqfyqcuj/cbBqcbJshFA/CqjWrLNkHLUARMkxJBJNRG1A+Zn59K1RA/V+PaopbdX4xzQBS8hAM/eNP2E8YCn61PJZmNcqKSOIBct96gCm0YiPzdaQRLIMkYFWGWSRsgDioxI5fBTIFADPJBOF3EVVuYFLjHatKGVSSpTFNlh3SDAxQBkXEEgRSnBqKO8ljUo7H2rYuYfkAP51UeyDqPmFAFQ3zhQQ+TULXkhfe3erjaUzDKSCkGkllG58/SgCv8A2gA25c596tR624XDDFRy6YnCjNQzaYyn5MkUAT/2+TkNWbJrZaQ4Gan/ALIkkOFp9v4dJb58rQBkz6vIz8Eiqc2pTAZEldjB4Wt3kAclq1bXwhpgPzx5PvQB5nDezSSDDk1rJc7U+bGa72bw3pEGP3ag1nXWn6ag2oimgDjzJO5PlgfnSo1yud+efStia3to87EwfWqpyvcYoAz7hn8sBck1SjtbqRtqxsTWwQXbIxUmXiXcG59qAKMegXpXexVfYmo5LKa2XDOtX3vZnj5l4rJuZy/cmgAKRj78nNSKtvs5YYqj14KnNTwxgLlgaAHTGI/KifL64pjIiJkdfSie4CDaicVSeRz82MUAPlWUqflGKrjeWA6Usk8p4JxUYkYHk5oA0FRmUAGjZsbLP+tUxcyYIBxUTMxOWJJoAvSXKISByapvIznJqOigBSc0lFFABRRRQAUUUUAFFFFABRRRQAUUUUAFFFFABRRRQAUUUUAFFFFABRRRQAUoyDSUUAWIxgZqYL8o+XNUgzL0NSLJKT8rGgCw2ScUyS3J5U/hQEuCeOaDFdD1P0oAij3xOHIIx61fSbemcA1F9luJFw4wKmt7YpxuoAhJZiccfjU1uCW+4D+NTJaReZmR8VZNrahfkYg+1AEkZIA/djNP3v8AxIMVWUOh4fK+9RTvKPuvQAajKxs5EGAvGQPqKwqvXGTCxY81RoAKKKKACtfw9oz65qiWoYrGBvlf+6v+NZFWLa9urJma1uZoGYYJikKkj8KUrtaAdp4nnu4dObR9K0q6h06EfvZvIYBgOTzjp3J7/wA+Eq++s6pJG0cmpXjo42srTsQR6Hms+ppw5VYAoooqwCiiigAooooAKKKKACiiigAooooAKmh71DU0PemtxPY0NLGdWtAeR5q/zrqdUaddUnCHVAgfgRW6FfwNcpp0iRalbSO21FlUknsM12d/Y3FxqEs0VhcSxu25ZEv9oYeoFOQojNaMyXiCI6io8tf+Pe3Vl/8A107UJLkafYFZNT3FTuMcKs3/AAIdqm1ayuJ7pGisZ5gIwNyXuwfTFF7ZXEljZoljO7Ip3It7tK/U/wAVSUZOsNI/hWMytck/av8Al5QK33T2FcpXWa6v2bw5FbyxtDM1xuEbz+aSMHnNcnVx2IZUoooqCwooooAKKKKACiiigAooooAKKKKACiiigAooooAKKKKACiiigAooooAKKKKACiiigAooooAKKKKACiiigAooooAKKKKACiiigAooooAKKKKACiiigAooooAKKKKACiiigAooooAKKKKACiiigAooooAKKKKACiiigAooooAKKKKACiiigAooooAKKKKACiiigAooooAKKKKACiiigAooooAKKKKACiiigAooooAKKKKAO7+Hce9dQ9jH/wCzV24g46VyPwvj3rqnt5X/ALPXoPkcV9Pl1S2HivU+Gzqry4yS9PyMwwe1cP8AESPYum+/mf8Astel+RXn3xQj2LpXv5v/ALJRmVS+HkvT8x5LV5sZFev5HndW9OVnv4lXrzj8jVSrWnuY76Nh1Gf5GvmD7g3Y7OVmyQKZJC0cnb6VPFdYXJanSBJGDlhQBVYkphsKaRSr9c7qtOkZXG4VEVIHUUANCtvHJxUTwyPJw2KmkYKv3sGoxMhHfNADgfs2M/OTTjqDn5VXFIs2ASFz9ahaRmbO1T7UAWPNZcH+I015X35Vjn2pER3wRHt96cwkRuQMetAAZndsNKQKcPvYQg+9AGTT0gRzgy7WoAeHVV+bk08zv1TNSrYBBveZTSIkcbZY0AJ57sM7SPc1JFe+Wcct9Kili805XcFptqDHN8w+WgDVjuNy5XOaHcMMynFRGRXGIuDURjuDnJB9qAEaSQMfLmO2pI1c4bzGJqJLK5mJCrU32C9hAz0oAsNu8vc4DYrPmvWD7RuVTV0GYL80earmyaVy5XHtQAsLxbclCT60p3k+ZGKY8JCgKcH0p6KyR/MOfQUAW7XVbiM7XcgVfjvpidy/N7msR5AF+eLFLaiWST91u20AdPFrRt2BkP6VJd+KMQHydu76Vj+QVHzZJ9KY9q+0sqH8qAIzqN3dTZOBn2pWeWR1XBLU+KG47RirIimPOwgigCu1pNhSw4qUQJHGGXG6pyJxHh+lZs1jO7FhIQp6CgC/Bctuw3OKfPdMazEs3t8M02M055AgJzuoA0YTPIud3FEzSkcqPrWVb6oY3IYHbVlrtZm+Vzj0oAswoX5d6tlygwxyKo740i4Y5pYpd5253N6mgC5uR2+YBRThMkJxGxP0pixlvvj8qmjkituXSgA+1ttPyOaIr5VPzRZFXLa/t7iQRhAM96s3VnbBd4YZ9qAKg1mNVwkePwrOnkubiQugwKfI6LJt/pTxtIHJoAhjNwOBwRTPtcyTkMD+VTTyhFG0Gqjvu+YKSaALhlZ3yX59KCXLdTVe2t3kbfI2BV5uFIXmgCrJelG2dR709ryIrtAGahWOOST97VoWtqB8oyaAEja3J+aT8Kjlkh8wBGxTJolQ5RagHkn7xwaAJLmNUj3xud1QwXZDDzUP1qO4ucptQVBEZn6jigDWaWGXG4jbUEwtVOAf1qulvJuyzcUy5tu4mxQA7fCGKhulTRzhDhelUIoTEGcvuNRm+hTO5wD6UAbRaNuu0H1qSJoOjMtcpcX7M3BO32qIXx24DHNAHTXTRQLvilx+NVo70BsmcN+NYv2wuuHORUqPD5ZJ4NAHTpqiLgYzTbvxFsj8tBhvWuMF5MJSE6U77RLvBf5jQBrNqFzcv8znHtUUj5dfnyaqLLN0VetIIZzlmFAFia7jKlGIzWW8paTapyKnktdyknqKrCNkPyjmgCzGp2/NxUMt4sOU3bhUcryBDvrMkyzdeKALokErZ37R6VKpiHAwaymPlnAyTSedIB020AavnwI3zIM0yfUreNcBOaxpZiT1qFmLcmgDSN8sjbUQD3xUbyovbJqkGK9KT3oAlkdG7Um6MD7uTUVFAEip5hO3j2o8rH3iBTASDxxQST1OaABhg9c0lFFABRRRQAUUUUAFFFFABRRRQAUUUUAFFFFABRRRQAUUUUAFFFFABRRRQAUUUUAFO2NjNNpdxxjPFAC8AdKkQxjrkGoaXH0oAs+dIDhHyKkWedfQ1UAdeRmpluMDa6fjQBd+3zBPuKaYt+hOXG0+1TQxwygDzAQe1SGxtypGRQBF/aMBHCkn6VJFek542/WmmBEPyYqKaOQ42c0AWGlnkPyIT9KDbXLjJhP50WbNEw8zfWwk0LgfPigDnby1mjgd3TC8c/jWZXVavJCdKnVWy3y4/wC+hXK0AFFFFABRRRQAUUUUAFFFFABRRRQAUUUUAFFFFABRRRQAUUUUAFTQ96hqaHvTW4nsS07zHH8bfnUtram6dx5iRqi7md+gFT/Ybb/oK2n/AI9/8TV3IRU82T/no350ebJ/z0b86tSWCLBJLFe28/ljLLGTkDOM8iqVNWAVmZvvMT9aSiigCpRRRWRoFFFFABRRRQAUUUUAFFFFABRRRQAUUUUAFFFFABRRRQAUUUUAFFFFABRRRQAUUUUAFFFFABRRRQAUUUUAFFFFABRRRQAUUUUAFFFFABRRRQAUUUUAFFFFABRRRQAUUUUAFFFFABRRRQAUUUUAFFFFABRRRQAUUUUAFFFFABRRRQAUUUUAFFFFABRRRQAUUUUAFFFFABRRRQAUUUUAFFFFABRRRQAUUUUAFFFFABRRRQB6h8Io/MXV8djD/wCz16V9m46V5T8MfEej6Amqf2rdi3Mxi8vMbNuxvz90H1FehR/EDwpLKsUOp75HIVVW3kyxPQfdr1cNiIwpJNnwGe4XFVMdKVKnJrTVJ22NX7MRXmfxciMa6P7+d/7JXf3HjHw/aO6XV7HCyffVnUsv/AQd36V5r8TvEej6+ul/2Vd/aDCZfM/duu3OzH3gPQ0sRioVaTUXcrJMFi6OOhKrTaWuttNjzuprUZuFA9/5VDUtu22dTgnHYV5Z96X41k37SeM1qyMvlhdpPHasvJ6gFfwqcXcyL91j/wABoAswRbWyc4p9xHuIKsc+1RQStKv7zcv4VciWHHLEmgCmlm0jfMR+dXVsTGobG7FPjCxtnYSKuwHznAwAPegDLbYG2uhXNKYY1UMi1rz2Bdht5x6VRktp0cjb8ooAdbTTSLs2gfhSSQsnLLuP0qJTMjZSOT8qfLcy7RkGgCpJBO0mdu1T6VKLJFTcz5b1zVlZWljy3A9qpSbzL+7PHvQBH5NyWzv496lxIvLHJqQRPIuFapI9Pu/4UJoAkjdmXrgfSpDFhdyNurRtdA1OaPiEEVYTQb6LiSFh9KAMZT5Y75phebPyc5roF0qQZ3Rtn6UwaPMrZ8lj6YFAGfaXdyjYIA/CrrzTyqdpJqaLQ9QeXKw8e9aCaBqYGfkUfWgDEjjugCdmaQS3DfIU2n6V0EVnMhKSEZHpVK5KxS7SelAGSNPuWlz1q29oYl3EgH3p02prEMRKS3rVMXzyy/vwQKALVvZieUCTDCt1NNihgHlqB9K55b8b/wB0MCrH9uPCwXkigDait4EbMgyaLyW2WAhQAayTqzSD5F5NVZbk4PmA5NAGj52VyCBio/Pn2nAUis4SyN04FSpPsOA2TQBI1wzHLrwtNN6DxGn50x50YMuME0+ztgxJPegCKYvLGFYAVDEiJ8jc1qT6apHDc1B9jMSZXaTQBTmgjXBqvIwiOVFTTNuO0g7qYsWxcyLk+9ABGTKfvUrs8UnB/GjG4/KNvvTniVxtRstQBNbXEwkBZyw9KvgPdfKTtWqaafcCPIcVGkd5E+N+BQBsQWIhcMr5PvU7u/8AeB+prPjhu+G8wY96l+SP/WNvJ9KAGu4Vsvg59Kd9oCqOcfhSSiN04XFRRIi85yaACRiwOTj8KhjG0sd2aslgSQeazbifyZTtQ0AaFtM24kr8tW21JI48bRmsSG/J+8Me1Qz3uZcY4oA2PtKyfMVAqL7XtbngVm/ahnviq8sxMmBkCgDRm1HEny8j2qs8/wBoRgPlNUyWD8cUhlVfu/eoAljkETYOfxqY3rgbEX8aqrc25Pz8NTPtC+Z8hzQBaa6mUjeabJeA/KoyTUQdZSd5xihkjXkdfWgB7mUwEZxxWSLdzKS/61rJckLgLuNQ3E5cAYANAFJ436DpSLaOw9KtD5k+9k1EspVzvBoAYlo7cZyaV4HBwwyakW5MbcKRThMzvkgn6CgBEtwEz0ao1Rufmp8jyE48psfSkitZZm4ytAD4OCdz8VoIYpB9/NZzW0qHaGFTRWVyoyHXmgBtyqIxw2faqZDK2dpFXWtmG5mb5hUIR8/M3FAEEqGdMEVlT20kHPWtl5EjJG+qs8q7OPmJoAxl80k5FRttY4L1orCHHLY9qBa24OcZNAGesKs3y9PenyWuVypzWkIYwvycfWq7KR/GAKAM5oCGxkCkMPGAcmrUsaMfenRiKMc9aAKRgcdRSeWcGrNw5IwvSo0RtuWbigCvRUhjOc9R7U1gR2xQA2ilx9aUAYoAbRRRQAUUUUAKBkZpwjJXNNz2FHNAFhIflyRUO0KxyOKbuYDgmlDEd6AFJ3cKKaVI6jFKHIOcmrBljZMGgCrRV2FU25ABpskSP0BBoAqUVIYJB/CSKbsb0oAbRRRQAUUUUAFFFFABRRRQAUUUUAFFFSxRo/32xQAxXZehqZWZ0+ZQae1vEvO44qMsIx8jZFADljZTkDafWrUW9Ry9VUkDsAf1qwqt160AW41fcON1Wo1mY8IMVHBIvy8GtOCVR1oAzZ45s4/lUP2O4YfLuzW088IzzzToblB1YUAczdWVzDbySSscDH86zK6zXLmOTTplVgSdvT/eFcnQAUUUUAFFFFABRRWndauLq3eH+z7CHdj54odrDnsc0AZlFFFABRRRQAUUUUAFFFFABRRRQAUUUUAFTQ96hqaHvTW4nsaFp/x7X3/XA/8AoS11vhnTNKj0VHuXtZppvnfcwJT29q5GwkcXAhSOOTz/AN0Vk6HJrafw/LHIY3j0dXBwQbhgaJCiZk9rFY3WrQQSpLEsfyMjZGN61q2Pg6W+sILoX0aCZA+0xk4/WmzaBdxRyW+dKtjIoDETHdjOe9WdX0a9MVhFbajBGkVuqHdPs3H1FFx2MjWtCl0Vog8ySpIDhlGOntWTXRa9BNbaFpUU8yzSr5mXV9wPPrXO1aIZUooorM0CiiigAooooAKKKKACiiigAooooAKKKKACiiigAooooAKKKKACiiigAooooAKKKKACiiigAooooAKKKKACiiigAooooAKKKKACiiigAooooAKKKKACiiigAooooAKKKKACiiigAooooAKKKKACiiigAooooAKKKKACiiigAooooAKKKKACiiigAooooAKKKKACiiigAooooAKKKKACiiigAooooAKKKKACiiigAooooAlgiM88cKkBpGCjPTJNdOdBm8J39jqOqPHLbrMPltyWbIBI+8AOorlKuaZqE+lX8V5bFfMjOQGGQR0IP51Mk3sB1EqaV4rg1a6t7KS1vIFM4kMxbzRzwR0HTt+dcXXSXniiF7S7h07S47F7w/6RIJC5YdwOBjqfzrm6mlFrfYBKvaS23U4WwD97r/umnnTNugrqjTY33HkpFt+8MZLZz+FQ6aGN/Ft+9zjP0NaXuB1AvFA+aBD74qyupRbP9Qn5VRawmMe4sD7CoRKFO0Ic+poA0nvI3jP7lR+FVmnQ9AB9BVCXfncz/LUA8yVvl/OgDWlvESPGQDSQM8uCGx75rMuLSWRQQeQKhhS7TIRj9KAOttpHiBCOXJ61ct455Jgduea5i21B7YYkDbj3rodO1Ihd2VOaAN4AFSkkageoFUbnTNOkPy7t/rmpYtShd/3wYCrrXWmeUMISaAMxLC0txl8kUC2sCwYQqavmCGZd6sFWoUt4A/y/P70AXIYrFIvltEBpkrIh+VF/KpFgRlwcrQFSNuXUj3oAfaarNaKQcFetTSeMYYvlkhY1k3WsW1qSqhZG9qyLzVDcHcIQq+9AHTnxpZqf+PUtmnHxlZMMCEqa5JJ1cALDk/SnG3mb/ljnPtQB0sviyID92QKhj8RzS5zJgGufWzdjjyWz9Ktixk2AbCuPWgDWW6d337shqe9jBcszPktWK6eSBlyMVo6deRKP3shHHegC/b6HHIgITmrcfhuIvmZMiqw1W2jx5dzitGLWIimfOU0AQS+G7FlOxNrVz2paGLY5EnHpXTNqKSHiZfwrPu5hM3ZqAMGKCFBkuc0v2eF3+ZyRV2W2LD5EFZ8sM0b8Lz7UALPBGgHlMalgsWmT5E5qFvMIAIxRFq0lk2FOaAGXVldQHJQVBHPcq3Hy4qa71eW5x8wFZz3sqE7Vz70Aan2qYrl5D9KY91hB85rJEs0pyXx7VaFxFHF8zbmoAZPeFH3Lkj1po1FpOSPlqncXPnfKEI/CmCN9u0ggUAaC3MjL90Ee1PhmZHz5RFZkazK+1TVrbcEjJxQB0cExljyp/Oorq8EUZ4w1ZsLSxrjcAKeYxMp3NmgBDrEw4bJX0qymopInC4b3rCk+SUg7iKkO5l+QH8aANdtQRThmy1Oju1zu3DFYQUg/NUpKKg55oA2zdop3DA+tRtdo7dAayC37sZNR/bBHgAHPrQBtOI242gGpEtYwnzAZrGTzJf3pfBq9FOzJ87UAaENjA3JNLLp9qWySQfrWcZ5fuo2aQtL5eWb5qAL8ltaxrnfWbcJbk/KRUF1JMflxx61AquOcc0AOdIV7CofLAbcrVKqM5+b8qeN2doUCgBIkRjlzUpCFlA+7THjkPAx+FICU4fNAGjHZ28gxnb9KGsoB8rEtVOKR1k+U8e9TSzXAb5FyPagC9DYQpHuVR+NN+y25G5wM1FE0nl5YkH0p8Ymk4HzCgBpsYSd2M+1WLWOKFseWKe0cmOFoAJ5CENQASXAyVES1Rmk8o52Yp08F3v3pEarlLtwd9s5/CgBxMMiZJ5qON5VJwrFaiMhjO3yXH4VYjmmwAEwPpQBDOsjqSARWc7soIOc1rl3Dk+Waf8sq8oAaAOXmyT359aaJI4fvElq2bizjMnUfhUElkmzlRQBlmXedygVA92Im24yfWrhs3VjjkVTlULMVZRQBDLcu/tUazZGGNTNBv6Yqs8JDYz+VAEhwG+U0/Yo+ZqqsCp4qTouWagBZJe3SogXbgHigvnjNNHNAE4YhcDk01i4GSPwqPcR3IoB3sBQA/wA0kABBTgSeowaR2AXbio1cigB7ZPVBTM442inbz3pzR7vagCGkpxXB45ptABTt2evNNooAWkoooAKKKKAFDFTkHFSfaJPWoqKALIu2C4xULSMxz0plFABShsA0lFABRRRQAUUUUALRg0lGaACnIobqcUgNGKAJlt94+VxTzaSE9RUUJZW+U4NaKFio3YoAoNDKpwyk1NChUY8sH61cK57cU0si/WgCq6seCgUVas0BOd/TtUeRLSGFVPDEH2NAGwluhXJYUx/JhPMn4ZrOELlcLcYBqMW2+QB5xQBrxywP020s0fmRgIQufSoINGiOG87Oa0ltIYYwN4zQBgXdkYbWWQuTjH86ya6TVXjWwmjDgt8vH4iuboAKKKKACiiigAooooAKKKKACiiigAooooAKKKKACiiigAooooAKmh71DU0PemtxPYv6Z/yFbP8A67p/MVs6rpWlSa3cyS65HFI0pLRmJiVOemawLab7PdRTgbjG4fHrg5rcuZfDd7dyXcwv1kkbeyrtxmm0JMteItN0241d5LjWY7eQouY2iZsce1Lrmm6bMun+drEcAS1VU3RM29f73FQajdeHNTvGuZvtyuwCkKFxwMUX114cvxbiUXwEEQiXaF+6KVmO6Ga5DDb6BpMVvcC4iXzNsoGN3Nc9Wrq1/aTWtpZWKSCC3DYaXqSayqtEMqUUUVmaBRRRQAUUUUAFFFFABRRRQAUUUUAFFFFABRRRQAUUUUAFFFFABRRRQAUUUUAFFFFABRRRQAUUUUAFFFFABRRRQAUUUUAFFFFABRRRQAUUUUAFFFFABRRRQAUUUUAFFFFABRRRQAUUUUAFFFFABRRRQAUUUUAFFFFABRRRQAUUUUAFFFFABRRRQAUUUUAFFFFABRRRQAUUUUAFFFFABRRRQAUUUUAFFFFABRRRQAUUUUAdV4QiiSHVtSMSSXFlb+ZCHGQrYY7se20U2TXrzV00tb21R3S5GLwpgt8w+UYwOM8/hWNpeq3Wj3f2i1ZQxG1kYZV19CPSrt54nvbqK3hWG1treCQSCC3j2IzA5yRmsnBuV7AdyNQmfxzPpJWL7FJDmSPy1/eNtHLHHPHH0rHt759W8Pa/b3McXk2YzbxpGFEeN2AMfSufHim9GvnWBFb/AGgpsK7W2YxjpnP61XtdcubO11CCNIit8MSlgcjr93n3rNUX+Q7mxczW2nReHLW8j8yCNPtM8e3Od5yMjv8ASumnuJtWguZNN1Syv4HBYWksW14lAPKkEHOf7w/+vwFzrl5carHqKssE8YUR+UMBAowMA5rXg8W3tzO8cdpY28k4Ikngh2yNxk5OacqbeqEhtvqDj5TkikmuDO2BHx609rlbePmPP0qNb5ZTtETV0ARTREEYBxSrGAw28VcfzJI8CDj3qAW0sbbynHpmgBSABycfWqn2tVkIzViZUkX7pUioFs1Y5Az9aAJdvmru6ircEUyxgowGKoCX7O20/dNX4rgFBhhigBX1C5jO35TinR6q7fKwwagk2MTtPzUkVpIRvIzmgDRXU5/L27+Pan2t3cRsGDmqi28Qjy3Bqq/mBsRMwoA6eXXZkjxis2XWpZjgkj6VnC0uZRl/MYewqeGB4TzCx9yKAHiX5s7evc1LIybfvkmqzFy/zIQKDIegQ5oA2NMcoCdmfQtWst3u4C4rlxqMsMeAKgXUbgvkE5NAHd293EvDjBp7zW8xKZwPWuOhuJvvyHj3qY6jtztIoA6GawtdpIck+5rPe0HTgL65rIk1WZlwjGoHe6mjB8xvpmgDpIdPsVGXkyfrUj2ds5xFMV+hrn7ISIBufNanC8hhmgCC5guYZgI5S1aNr9r2gtHVWOV1bIINXRqbIvzxmgBZWvn+WGFvwpn2LUShZ059DWnp+pBk6fNnpVm5vJWiOFI96AObENyzlHG2mNpMJky8hLGtpY/N+aQkGqcsTbz5a9O5oAgXw5bH5vNfJ7U8eFVY7vOYL6VOjyouQeRViHVZthBUcUAVh4bto0P73H1qqvh2LeWDFhTru+nmc54FVhe3MQwN22gAuNMFu+/aD7VTuF8zAWPmrEl/LLwuSaqG5lV+YzmgBywhX5AFEmEbJXNJvmb5yhFK8ny52k0AKhilGGXmoGkNsxHBB7U9f3nQbTUM9szN60ARStJJ86rUX2hwhDYq1HDJGPu5Wmuiqw/d9aAK0aTTn5Fqylmv/LRyW9BV6AbY+mPQVJFC8sh+XHuaAM17fLYQEY9aJLMug2gFq2XtmhGWwaZCyiTJUUAZItL1fl24FCw3Q4VMiuhkuGjbIXK0xpldclARQBkwWl00e4KaRhcIMEfpXQw3sUUWNmPwpFnST+6KAOdImlXjH0ojty7YYlTW81vEW4IB9qz54WiYlcE0ARfZDF0/lUq6czrvDU9Z5GjwVx9aVbyWEjcMrQBENMPJZyKQ2CbSWfOKnl1BpFAGADVYMzk9xQAQqvKbM47ip0wjD5DiiBFzktj2qc3MKuVagBzMsmBsqyqpEnC4FUDOnmfL0q+twskfagBm/ad+eKsB7fAJY1nzyvuwuMVLbI8q4IFAHRWs1sUHygj3pZJrNOqrWZ5c6JhelVpyw5daALcr2btkQKaY0tn/AM8lGKzpp2KYRTms94rlnzJuC0AXLy4tlY7ME1REqOTjAqGaLDfu85qqXeFiXXFAF1vLBycGo3gVvmycVS+1OzH0pXvCUx0FADpti5CDNY11F8xdhWgbjC8Y+tVZHDHLHIoAyGaRT0NJHC7tk8Vrs6MvaoA6Kp7mgCibReu4moWjfoBgVaJlZjj5RTyqAcnLUAZeOcHrSAkdK1PJAYHbmmOVB5HFAGdk5zS7zV4tBtPy/pVTynYnaOKAGFi2M0EAHBqRYZN3Cn60PA4b7p+tAENODtjGaVo2U8g0hUigBNxxijNO8tj2ppBHWgCRdgXkgmk2FuSQKZtPpS7SRQAnI4o6UZpKAFxRSUUALxikoooAKKKKACiiigAooooAKKDRQAU9ELnApDyKUHIxnFAEv2Zucc1GYZAfuGnxSvEeuavQyiTBPWgCrBZTOc7SBV6OwbglyBVqOdAOeKk86JxjOKAIhp/P+spsulI4z5hBqK4iLN8kxFV8vEuHdj75oAsrpqLwJiKk/sfzBkTHNQQPG3Yk1OJCoym4e1AA2l+X3JqKXTWbG3NW0u8Y3Mak+0Iw/wBYBQBlCO+jbajkAVJ9mvJOXm/WrUkyDjzBzUErIygLJz7UAVbu1aOB3Y5Ixzn3rNq7cRusbMXJHvVKgAooooAKKKKACiiigAooooAKKKKACiiigAooooAKKKKACiiigAqe3YoWIx+IBqCpYf4qa3E9i15z+kf/AH7X/Cjzn9I/+/a/4UkSB2welWBGg/gFW5WJSuQec/pH/wB+1/wo85/SP/v2v+FSTbsoEdU55zVSSWRJCrbHx7UucfKT+c/pH/37X/CkMrEEYT/vhf8ACmqQ8XmAbTnBFJVJ3J2KlFFFZGgUUUUAFFFFABRRRQAUUUUAFFFFABRRRQAUUUUAFFFFABRRRQAUUUUAFFFFABRRRQAUUUUAFFFFABRRRQAUUUUAFFFFABRRRQAUUUUAFFFFABRRRQAUUUUAFFFFABRRRQAUUUUAFFFFABRRRQAUUUUAFFFFABRRRQAUUUUAFFFFABRRRQAUUUUAFFFFABRRRQAUUUUAFFFFABRRRQAUUUUAFFFFABRRRQAUUUUAFFFFABRRRQAUUUUAFXNLGdRiH+9/I1TrR0RPM1iBD33f+gmgDZMCyD5+tShEjT5I+avyabxkGoGhKPtoAZFcyYx5eabM0r9eB7VZ2bFyMGoGyMkigCB4SAGPSpI7V5yqx8USFpl2rxV6zuPs6gDt1oArN4eldgdrN61FJpHktgq610i64kahSh+tXor3T5og8rKT6GgDmbWxtuN4Jx71rRtZxx7WUAVoH+yZlOxAfwqlNpdpKMoCD9aAK80Nk0e5HAqvGLYAYQNzTJ7CO1/1h49c0lvLBHwOfegDdhvYVjwIgKzr7UFV8gA+wpXtnZcjH51AbGVuMpigCnPcCdcY2j1qAQp2ck1ebTiEILZOegq7aafGy4+zkt9KAMUWDseWO01et7O3jx8pZvetiPT5WYIIioqY6LMnzYyaAM9rVZFA2cVImiWrLudCfoa0oLCaRwpTpWtHYpEu11JNAGVaeHtPljH7ts/WluPD9rGPlYgVrRhI2IGadcRRSRhgpB96AOd/4R84/dP8tSR6QIv9b8341pfaYbRfm59hWfeasZfljiI96AHpHbQtgxUye4ts7DFj3qssxkf5+DRIULctmgB5eGP5oThqcL65HBVStV5LyCMYRct9KzpLmV5PlBUUAabajtbBO2ok1Bix28j1rNW0kuHy7YH1q2IPITCkNQA9tQc7gOppI7p05fIzVZDmbCId30q6okJAZP0oAY13Gxb1qAtM4O0ZFXWslkOcYp6KsS7ODQBnW4cSEslTSDc3CfjVpY4mb5utWfs1vjuaAM5ZUA+YZFXbbyXGSo21bFpaPDjAqn9iBYiNsLQBZFpYyN9zFTLa2UTD5QfrVERMjgL81RzF0Ybzke1AGrIunldoQZrNkSBZR8oI7VWEzM4CKB71PNAZYCOj460AJMIiQUA4oLZUFTz7VlGKe3Y7pSVNWkuUjSgC/jfGCRk0xbdwS2xapDVVV8EEj2qymrR7sGN8e9ACSSuDtMQxTC4CgqtTTX8LKQseTWTPcSFdu0jmgDVM0bxjcKJYYWjyvyn2NZcYfy8sxNTpKAOaAJkt5WywkPFUJbpoptrqTU0t5Kv+rPFRsUyGb75oAljvY5BjYaHlypymRVc8nOeewFSI5RDnrQA1ZA7ADinHerfIaEgywfqTVtAqdV5NAEEYYnGeaZLC+7LcCrEw2Yde9EQeccpQBU+zl+VfbVeU3kJ+Vsj2raTTiRuPHtmo3tmH8OFoAy/7QmC8rzT4NZmif7tao0yO4FDaCir8nLUAVX8SzJjKfLUUniGKUfdOaV9MlBIk+79KqS6OXkASOgC7DrEQGdmaZca8GBVUqNPDspX/AFwT6UyTQGQ83GaAKjamckstNa9Mq8CiXSvm+eYVE9ttGxXzQBE0jbzTHDYzmnGJY+/PvVeaUjvQBHLIT8oOKAVCfMSfaoWlDNyKY8mxuKACV8ckVAtw2duMCp5CXHJAFQtaYXcrc0ADTsn0pyN5hz1quwJXB5NEbNEhAoAtlzGev60b93J5qqpZwecGlEjxnBFAFklQOgJNOWVFHzAVCrYG40wkNkk0AWiQeQdopnm444I9aZGsbAZNWltoXGAaAIQ0bL0Gah8tSc1dOnp0B5qT7EkSj5qAM0oaYAA3TJrWZIgvUGqxi3N8i0AUz+tNIwprUW1QjLcGoJbZS/B49qAMstnjApMH0rTW2QN0FJPAoHBFAGbg46UbT6VcEeB81MKY+7j8aAKtBqRomB7HPpS+S2BkgUARUVI0ezvn6Uqx/LkigCKipQuzk0zbk+1ADaWpFhz608Wr9T0oAgGO9GKsm3VCNxzTfl5VcZoAg7UlW0t2fqAKmWwyDjmgCgTmnrJt7kfSpZ7KSLnqDTEg3HGaAJ1lcrwc1IsjbelRlAAAp5qRYSVwxFADjMvWo2vU6YzQbePHJNPjihxhcZ96AFiLSHG3aKtpA5XrTkgL4wBVyG2IHLH86AIBZu2ORS/2Y7Hkj8KtlY0HLH86rSTKv3GP1zQA4adF0dM/jUq6JG4+Qbfoaz3upSeHf8qt2mpCPAeRs+9AEeraV9l0uaUknbt/9CFcxXV6zqlvPpc0KOC7bf8A0IVylABRRRQAUUUUAFWpdOvYIjJNaXEaL1Z4yAPxNVatS6jezxGOa7uJEbqryEg/gaHfoBVooooAKKKKACiiigAooooAKKKKACiiigAqaHvUNTQ96a3E9i3B98/Sp6gg++fpUxIVSxOAKJCiVr3P7vHXPFDWaiDgEyYzmm3EqSCIhuM84PIpPNixjz5qRQQf8ep/36KIf+PZv96iriRLcqUUUVBYUUUUAFFFFABRRRQAUUUUAFFFFABRRRQAUUUUAFFFFABRRRQAUUUUAFFFFABRRRQAUUUUAFFFFABRRRQAUUUUAFFFFABRRRQAUUUUAFFFFABRRRQAUUUUAFFFFABRRRQAUUUUAFFFFABRRRQAUUUUAFFFFABRRRQAUUUUAFFFFABRRRQAUUUUAFFFFABRRRQAUUUUAFFFFABRRRQAUUUUAFFFFABRRRQAUUUUAFFFFABRRRQAUUUUAFW9Nk8rUInLbcZ5/A1Uqa2jMtwiDqaAOxSWRospPuFNdpCMlefWqSWywIP3h/OrqTFk+VfxoAXznYbcVfjgzFlhmqlu2AWK1a8+UxkAqKAITaOZQU5+lJLCbfkqdxpbfVGgkbfzz1pLvUzMVKkY9KACHbLneuavJaRlMhMVWtD9pUn7pFW08xSF30ATRWgVc8irCWU8ygREE+5pqQXUhHHy1cjS4gHyK2aAM250DUZBl1DD2NZbafcQSYeF812ttNcS/el2+xFWJLTzl+aX8QKAOViim8sEAmpkjfGSnNbh0ubBETb/AGqnJpmpljiMKPegCiQ6DdtUVcttSKfLsGajXSbtWy+D7Zp8kLxLygzQBYe+c/N3pYtSl3ANzVQpvT72DSonljIy5oA021Jk5CgVXm1GdwdneqTLJvDOCo96uw26yqDvQYoAiiurmNs/eJqSe6uZFwyECkklSGTAf8qbcagdmMjFAFXD9Tj8acGjK8/eqqZ3wcAmoFMpPTNAF5ERsksKrzIhf5XwaQNgZcEUzEZORQBC8RY/L1qWKIspyATThIifeFELSlj5a8ZoASOI+Zg8CrEcEasfmzSTO+0Lt5NRILkt8q4oA1o7WCGIyrgkjNVWvIw5ULhu9VpBOi7mc/TNUpMsxfJzQBdklYuSGGKtQJbSJ87fMax4nkJ5JpJZGSQYOOaANO6sY1+dJCM+tLDiJfmbNUZLndEA0lQx3QGec0AayzDd8tV5ppA/Gce1Z6XyhvmGKmN+hWgBrX0scmMlfrTvNe4HL5NUrqQSDK9abAzJ2zQBqRsYSMjNSSXGR0IrNN46MAVxVgozxb92c0ADymQFeh9arrC6v82GFPjhdicvinmLZ/HQBILeELvxg1XlPm8LxinhmwRyR61G3HYYoAj8tx/y1p4KmMB+afCI3JAHNQSW7q33sigCYxnHyP8AhSmPbHjBLVAreSdzHApy3PzbhnFADPmRDvGKg8zbJnFSzTFnyw4pvlEsGWgB0b5fLnFSOjt82/5akELvHgDmowHjBDDNAE9ndQpJtf8AOtKSS3IB3VgNbs2WBAqJkkXGSTQBtSzwjtkU2O4RTu3YFZJn2ptxyalhjzDljmgDW+3bnwG+Wla8CtnqtZC7lXh/wpT5r9DQBuLfhOQQBU0eqjHPWucYYXBzmgggcOQfrQBtyakJCcik+1Ky/LWUqOY+JaekexSWYmgC+1wT1fFVrm+CrtB59aoyyIuSrfN6VVkm8zg0ATPKJFOTVIOyuw3UB9pK96jYdcigBzRtIS2apypvbb+tXEO1TuPFQ8bjtPFAFCZDGcZqB33Lgda0pI1dizcmqUkas3YfSgCAQsT8zUrIVjxvxU32dwM9qq5YtjmgCMMinnJNSb0x0zUbQtupzLtXpzQAb17cUxnYnA5qbamBlaCFBBC0AM3NsOQeKjDt07GrqyJtxjmonUM33aAIAMNnNTrcOD8gOaasI8yrSxjbwOaAIhcTlsmphcyEfPSpAfvGpkhU8txQBVWR85xxUiT9uRSllDbQAR7VHPIc4AxQBYOSvD809V2DJbNZ5SQkEMalV2UgNzQBJIpL/KDiiG1DtljT1k8zgNinAqnVgfxoAsLYRyYXNO/sDOSHpbe4j4+bB+tWTdlP46AM6XTXhUfLlaga2jZfmQitk3W+PtVJ5k6HrQBTh05ZP8alGlJu5bJqVZAo+U0qPIDu60ASf2REVG9gKgmsbeLhRmpJZ3H32zVVpy78cUAIY1x8oxUsaFUOUzUeXfpzTst90lgaAIJonJzszVJ4HQ7uBWo6SKud+fameSJF+br70AZyPIp65q0l5InYYpxsHQ7l6VA8T7utAE7XhlUhgBVbzNrcdPagwOoycnPpUZ6AHIoAe8pB+UZNNEzDlj+FNLgHGAaRVz95aAJvMcrwaTLqeCKRV2cHpUgZCeu40ATwTzK2e1Wvtz9Caz3mKfdXj1pA+88sB9KALzTGZT8/NRpLJGcbA1QrGE55NPF6kJ4jZqAL8c25cbcH6UPbeb1K1VXUFfgR4+tRy3ZxhSRQA6+sUhtnkDAkY/nWRVuVnaFyxY9OtVKACiiigAooooAKKKKACiiigAooooAKKKKACiiigAooooAKKKKACpoe9Q1ND3prcT2J0co2QKl89HBVkOD19Kgoq7XJTsOeGFkUKwXHcjrURgRTy5b6Cn0UuUOYXIVNijA689TSUUVSVhFSiiisjQKKKKACiiigAooooAKKKKACiiigAooooAKKKKACiiigAooooAKKKKACiiigAooooAKKKKACiiigAooooAKKKKACiiigAooooAKKKKACiiigAooooAKKKKACiiigAooooAKKKKACiiigAooooAKKKKACiiigAooooAKKKKACiiigAooooAKKKKACiiigAooooAKKKKACiiigAooooAKKKKACiiigAooooAKKKKACiiigAooooAKKKKACrml4OoxZ6fN/I1Tq/oyq2qwh/und/wCgmgDaZfNf5c4q5bQMzhWzipGg4+RGH4VYtmZGGVJHrigB0qYj2IvNQJuT76E1oSTleiE0wzs6/wCrwfegDLexkYl40/CmwWcivmWJjWrGZ93QYpJr14zsRNzd6AC3GAQibfrTmjmVg4wMVSkkuy2cbc+lN8y47yE/WgDYiv7oMMD5RWlHrhX5TDj3rlEu7iIn5gaeL26lbAKigDobnUJHPy8VJZa1NARv+dPSufknnQZ61CuqSKduzNAHpdnrtmyb8BT6GppddtZPlwv1ry5tQl3ZC4HrVmC6Mibi+KAPQ5rzT3TqM1nvLaoC6ndjsa4WS6u3b91nb61LDPek7DJ1oA7VL+zb7yAGq8urWkMnypn6VzZEoGWmyahUAMWLEmgDqp9VglgOIx06GshbyMSMWJX2FZL3DlvvYH0qzbRefyTk0AaBnaXlFOPU1BNcQRj942G9KsCKRFCLTZdNjKbpOWoAq2t/E8hUISKvpuLfu4TUFjb28LkkYrobO5jwAAtAGPKMcSIaptGHP3do9jXR6m0MkWFC7vasEoseSeT6UAV0jVZOhb61oR3cYXYYwKhWHzhu6VnSQSCb73FAGnJewKcKuW+tVv7WSOTBjqo8OCNpG6mLZFiSzZoAuPqaOcMny1F5iTN8icVWktgpAV8mlWR4/lx+NAD7otCAQ2KqoxkfJOTVqVGeHdu3Vm/ahD/D830oAtSwkHeWwPSq7ThTgLxSm88yPlKRN7duKAHIFPIBNTfY/N+bO32qSOJ0HyYNPkeVVwF+b2FAFZlMCHK5qOFnL7hgVI2WUrJkGoHjZPmTP40AXggmO48kVP5pEe1F5FUbeOVhndtzVpCsZ5yD6mgCLZIWyz7aa0fzDc5INTbRIxOc0jCIDGeRQBJ5arFw5qoTLJ8vaphMgUgg0Iy4+ZWI+lAFeJGSU81PuDtgvUivGM/Lj3qp5qCbpkUAWnTzF24/EUCBRGRmrEdwkS84phZmbcMYoAoi3VpMMT+NWHjVMfNgVFeSEuMDt2qFW/vbjQBbV1QcS0zbvbJbIqtNKuNoWkIkaPigCaUbCNh61G7k4yc/SqkjSgAbqWJz6ZNAE8jwqv3DSJcYQqopQQ/3x0oMadUNAEKmUse1WbYTLlj0pYzErfMcmraToy428UAVRKjyZc0yfZI3ysae9uvmfd4pFhwdu3FAFQybTgM1NeecofmOKsG3OT6UySLYvGTQBVAbaXzk015cISRgip/LBHB/CqVwmDyDQA0TK/1pHuXj6rUa47DBFOZ0YDeDmgCSOcOpyMmoWnAYjbim71G4jIqLcsnWgBTKXYjmnRR7DuY59qE2jgYz60jNt6NQBYVi3JOBVaRoy3BBqNnftkio8Hf0xQArH5sClUFmGQKGUemaRkKjcvSgCUgDp19KQAE/OtMSTvxmhndm4/MUAWB5Y/hphPzcDimHjB3VGz5Pc0ASbkV8mpGlUe1VCQD701t7Hk8UAXA+4ZLUwsT/ABmowq7OCajIaPpQBZVlQc9aa538rUDNjk5/KgT56jFAEofPfFJ53FMyC1DEDoBQA8PkfKaA24+lR45BA4708R7xkcUAJkiTINSSO4Gd1IIGGMc0NHJzxmgBFvJhhe1T5Urz1qssMwJO386GVx97IoAsRNjktU32jdwazt+OAxpwYtxnmgDS/wBaME00x7WxiqgnaOnxXJMnzc/WgC+owARVj92Y/mxmqayKzZzgUpBlbr8tAFkYfhQKja3dznI49KEQR9DzSsXTlDn2oAeNpAVjio5raPbuXFVpZHPXr7VCZ3OFNAEhz0xxUTWwk560rykKADmoxJtPyk0AD2jAcJn6UwW0x5ZcCrgumRcjB+tQvqJYUAVnVk+9+VMEgB4XBp0k7u2MVIExhm5oAlWIlMtipovKjPKioPtGV2hTQsjd15oA0ftUQXsB9KjeW3fGMGs2Ql256e1LFGm7l2B7UAEsKeYSjYPpTRI6nAANWvIhyPmyTR5SLnaRQBWkeR7d8qAvGfzqlVy4chGXsap0AFFFFABRRRQAUUUUAFFFFABRRRQAUUUUAFFFFABRRRQAUUUUAFTQ96hqaHvTW4nsWbeFrm4jhTG6Rgoz71pS2GkwTPFJqxDodrAQE81V0n/kL2f/AF2X+dRz2sl94hmtohl5LhlH51TdiUi39m0b/oLt/wCA5qSDTdNvJhBa6pvnf7iNCVBP1rq7jwfpbae8MMO248vCy7v4h3rhdIdrDW4pXhkk8hzvWMZPcVPMyrIgYbWKnqOKSnygiV9ylTnoetMrREFSiiisjQKKKKACiiigAooooAKKKKACiiigAooooAKKKKACiiigAooooAKKKKACiiigAooooAKKKKACiiigAooooAKKKKACiiigAooooAKKKKACiiigAooooAKKKKACiiigAooooAKKKKACiiigAooooAKKKKACiiigAooooAKKKKACiiigAooooAKKKKACiiigAooooAKKKKACiiigAooooAKKKKACiiigAooooAKKKKACiiigAooooAKKKKACtDRWK6vAwOCN3P8AwE1n1e0gZ1SEYz97/wBBNAHYm8c8J83vUsUs7dQBVeF1gG1xzU+9XbPIFADyLgnGQRSgSY2NzmnRrk5RnNW0SIj5nO6gBkVo+zJfFQNEo3fMN3rTriZ4ztUuVqjcSfum/hJ96AHq6KxWSTP0q9HFZtFksMnvXNh3Xdu5qxbXaDAkzigDSltoXZhHxiohYuo3BuafHIjNujerJlzjBBFAGa4mHykkj2qIJhvuZNWrsfPkE1XadFHGd1AFoWjMvKDFMESqdipn3FC30xj5HHrTYrkg/MOvegCzEYoxh+DUpkhRSVPNIsaSY+TOaaqIHw0fFAEMYdpN4yRmrsMTT57CnRom3gba0bOCPH3waAIYoIlG1kBPvSyRgcRp+VWnhWN87s0hO5uMCgBlsJlGHQ4qSXY33W5PanG4RBtZ+fSqd1NGnzx/eoAe0SgYZgMU0XKp8q5NVBco4JkPzVCsuHLD7vrQBorNLK3t708xMz7sfnWel6I/mHIol1Vl+6tAF2WZouAKpzzCKMuetMS5e6+YD86ZcfvRsI4oAqNevI4IXI9qel1Mrcr1qS3iRWICVZW2DtmgCqjvuLOOtDM27PUGr0cCCT5ulTuYdu1UB/CgDLyxXaOKiFrn7y/jWltiXlmUfWmGaEkjepoAqiGJF6HFSWturSeoqOQ5kyvK1JDelTtVMCgCzLGsK8daqh3kbkYFSTSM7A9qGGVz0oAjdkVhu5NNk2yL8uAaesCy9zVeaKRGxnNAAspDBCuD61OeR61TjK8hm5qyilRuJ3CgBMLHk/pTY5NzHMdE9zEq9gaoNqDDiPmgDSa7iQ48vmoZ70MPukCqay5AZ2wTUnnxHA60AOEpdQqA1Idqplh83tTVkhzlTg08Kjndvz7UAR72lPTbSmZ4xgvmpyVDdOajnTIztA96AIDJO5yEzULG5Jw3yirLSui/LUP2hW4c80AMFux5aTNTKxiU9xUbFUGQc1NEySKQ2KABDbzff/ShYIg25WwPSqBixcHacc1YG0dXoAsysoX5RRalJRsziqUrPzgnbUcLlG4fFAGyI7eFslh+NKbqEdFyPasmSRc/McmoJblk+VBQBqS38YbngVFNqluq8Nk1gOzvJ+86Vajt4WXOKALg1F3+VeKR5nA+ZuKqPGsfKGhFaXlyaAFaR85QZpGLOPm604Ic4BxQ6svOc0ARrHjPaghV6803eVJLD8KieZn6AAUAMkALZHGaY4A96kJBXlMmkEbMOmBQBGSQv3cUkZz1p75XoeKDt8vpzQAmccdKZtx6UZxwaUIRyBxQAhwOhpPmPbApV9VWkMrZ5XFAClcYCrmgcAjoaVJNx9KYzENlTQAhR2OGOaRl2cUplYkUZyeaAI1XDE4pTlucYp4T5qVlY9uKAIt3z05iSadjH3VFMyA3PFADgcJg1EUDDgfjT8ZHJ+Wnqcj5eBQBHt249KeozTjg0KpHqaAEVtnHHNP8wKvpSeX3Ix9aikjkyMj5aALMd3ggdqsi4jHOKz4tmCpp3lOnzLyKALRlRmOOKY0gxjGagG5jnGKGVgd3WgBjnJ44psa+o5p5O5uVpcYbNACbWx7UD73T8akZD1oJ+X0NACDDDofwpyO4+VQaSNfrmpTGSM5waAFLuByc04ykp3zTGidRknNKTtXpQA1bjOQaazE/Q09YVYZ4yaeLVnHBxigCoysxxuzUsK+WfnGalW3dWI70MJIzyAaAK0sDyuSnA9KjW1kQ5OCKtl2HJT8qmguIwuGXB96AKLptPK0+I7jwvFXJ3idc7agjK7cDge1AFdgfunj3pMyAfeyKtGMMd3akCACgCtsP9/B9KFA3Y6mpZYmPzDAxTVix82eaABcDOVyaQn0BFSD5ffNMd0UH5qAKsku4Fe1Q1NII8Eg81DQAUUUUAFFFFABWndaDqVlbPcXFtsiTG5t6nGTjsazKWh36AJRRRQAUUUUAFFFFABRRRQAUUUUAFFFFABU0Peoamh701uJ7GhpbKmq2jMQqiVSSe3NaDWWt2OuXF5ZWz7jI21gAQQTWJS7m/vH86pq5KdjpbzXfEi2wiuLdIFmPleaEwcn8a1brU9O8J2q2UMRa6MYf7v3z/tGuFDsGB3HKnIruYr/RPEFgEv8AyobrZsZ3ADD3U1LVirjLyTT/ABRoc13DHsu7ZdxyOV9RnuK4iux1bVtN07SG0zSdjM42uydAO/Pc1x1VEllSiiioLCiiigAooooAKKKKACiiigAooooAKKKKACiiigAooooAKKKKACiiigAooooAKKKKACiiigAooooAKKKKACiiigAooooAKKKKACiiigAooooAKKKKACiiigAooooAKKKKACiiigAooooAKKKKACiiigAooooAKKKKACiiigAooooAKKKKACiiigAooooAKKKKACiiigAooooAKKKKACiiigAooooAKKKKACiiigAooooAKKKKACiiigAq5pjFdRiK9ef5GqdW9NOL+In3/kaAOoW5hPLhs+9a9lNbSRYJA+tc9J0AXgVcC7YflIoA6SwjiYlY8bSetWn0xPviUVzGn3/2dSpfHNTS64SdqZNAG22lsQS75WqUmksxJEfHbApkGsTMU3D5e4q6uvneqIv50AZreHJn+dWGPQ05PDk0gwhXdW3HqnnNsYgE+lX44niHmI350AcsfDmoxD/Vk/7tSxaZdxp/qH3fSuvi1UIAs3HvTZ9SgL5WTPtQByD2c4U746qrFEEw6DNdsJradjlfzqpeWNrISfJAPrQBzUSwhPu04WkLc8VfksowpAODVB08mT5wce1AFoRBI8oelNMaN998n2qOOU7fRabK6D5loAseUQmV6Usd0qfKF5p1vMnlckVXMQdyyGgBLm9fcOOKEld1+U9amjgUn5yv41MbdUG9ccUAVhaOwLNVeSF+eeK0/wB68edyqKpHc+RuzQBRXcDgEE+9S7GZOQuParUdrCRufOasG0geLCPtoAx1MY69fQVaht55edgVfepBYtvwuCPWrsm6OHhhQBREBtzmgyKRtcc09S8gPeq86szjHBoAjS4EbkUpuZS2V6Uw2655JrUihjW3yBk4oAqQGWVzjNX8pGmG61XhYhyRx7U950dsHAIoAz7tPNbKZH4VBHYlmHBrWEsStzTmeNuV4oApnT2jjBVvzojjVR860+W8X7gOapy3gVtpNAF2SSFI+KrfaWbgLgepqmZcPnORUkk+9cLigC8jY5qvM+9txGAKrpcsoxmh7jAyORQAxmiD8cN70+W4+QAcn2qlcK7YcVH9o2L70ASGJ5SWYGlEJ6IuM06G+Cj5hmh9SG75UAFAE6aflQ0kv4Ustuij5CCfeq5vt3JzSS3BZQRwKAGqu1juxTwX3c9KgW4V+hzUxdWjGCT9KALKXAQdQabNeMEwF5qsoQ+1NkABxuzQAjXEj/ewBTACTndzTTGV+bNOCNIvpQA0yt0OWq9bsmzJGKrwwhM5phJ8zvtoAmeaPecUKN53UzHI2LUywSkE9AaAIpJf4aaiE9AM1OLVhlsg1NEoKcYzQBTa0lLbiOKsppyMuTyaswl16rke9T739Bj2oAzZNOVfuLk006fJj7pzWooBO4dfepHm+XAIzQBjDTDu3SAkVZ+zZTCRN+VaKNkZZwKsLMFXgrQBz8tlKP8Alk35VUMEob5g1dVJe8Y2ioJGjkTlQc0AclcfKwzzQqYAbGQa6R9LjuFzhRUJ0p14BBoAwTHlgVqUnCldta7aRITkkCoprHyh80mKAMCSI5z+lJ06n9K0p4dnIbNVFXfycUAVpBuXIFAG1e9W8xY649qZLIjLhBQBXTnjpTWUB8HNLznINJ5ig/Mcn2oATaoOQTS/KvQZzTgoYcZqIg5NAEobIwFFRtz90YNODgDAHNKF3ZOeaAGA49zUoZSPmNJFa+Yx+apDZgNy/FAFdgrDAOaVIwBlqteVGg4FLHGkntQBVKptz19qSJSxzwBVmS2Ur8lMWIquBzQAZjB28Zoyi896X7IfvZqxHAidRk+9AELEMvXn0qMoWU7uBVjyG357U+S3dk+QigCrHFGhBNT5Q8cYqEW7gEMpNPWF16rxQAkqdMdKaIwV4pSD5m0mpfs5/hagCsVXoBmm+UWP3sCroi+TDcU9VjC4wCaAKDK+MA5NPjgbfmT+VXY4wOQtIzOHwFoAiaNWX5QfwFMWKVR9wkVaWSQchKlSdyORigCqJ9pAaM0O4m+URkVdzGWGVpjtGoyuc0AZ7W8kXzfw0guxGOFNWXm8z5cE1VfCsV28UAKb1uPlxSmTzOetCCJc8ZoLoBu6fSgAIJGNoFROvANJJdBFyMkmo0uvl6UAS71PXNIrIqnNIlwh4K00hWGQv40ASqwZDiqjk7+GIp7SheF/OnxKJI2I60ANXeRw/wCdPw23kg0/yG2E5BphjbgZoAOq9Kj+ztIGwKmG5egBp5mePB24oApy2RigMhPTtVSr91eebC0e3GaoUAFFFFABRRRQAUUUUAFFFFABRRRQAUUUUAFFFFABRRRQAUUUUAFTQ96hqaHvTW4nsS0UUVoQFFFFABRRRQBUooorI0CiiigAooooAKKKKACiiigAooooAKKKKACiiigAooooAKKKKACiiigAooooAKKKKACiiigAooooAKKKKACiiigAooooAKKKKACiiigAooooAKKKKACiiigAooooAKKKKACiiigAooooAKKKKACiiigAooooAKKKKACiiigAooooAKKKKACiiigAooooAKKKKACiiigAooooAKKKKACiiigAooooAKKKKACiiigAooooAKKKKACiiigAq1p2TfxY68/yNVatae4S+jY9s/yNAG4Vc8v09qkRi3GSq1LFMHXPFRu5f5duB60AWo7e2yCzk1KsMKOGRCaqQYH8Rqwd4XdlqALZbaufJwPWoRuIJUYqMyl1wzMTUe2bscCgC5FIYGWRn5HSuhstc8yLDkYrlHiYKCzZ9qljjdlBX5fxoA6K61CFTuXqagW/Rmzs/GsiGNmmwefrWgbVm+6wxQBakvVAyjEH2qv9suZD1fFPjsRs+Y1YhiRY9ueaAKfmtuyX596HlMrYIJFTrbRtLyciiWzCfNHJj2oAplQvO7b7UqwiYfMc03gZ3nJqRb5YCBsytAEUluyI2xTTbe5MJIcEfWryahDIvCkVUmCNKGHIoAWS+jIPyZNRxzyu33G2n0q1GsW3OwZ+lSEfL8oxQBSllmHyo20VHCl27/IRirHkSNJ0zV+IxW6/MQDQBUWOSPO/imbGU5Vs1YnufNOEAIqLzvLXOwUARfaZYztZSKeL0LwQWoZ2mO7aBTzbLKmR8poAnhngI5+U1G0sRf7uapzxNBGcmmq4WPcTigCa5ZYgCv5U1NQVY8ZINVpLhXIwQ31qs43tzx6YoAsPcSu3AIU+lSKB5eTnNVg5VSM5qP7UACHJ+lAFqHLNjOBT5Swyq81nvcAKGTNPjvi64K80APxsyT1qq7ZYllzUjO0namklecZoAbvbbwMClaXCfL1pu4sOmDRhPfNACLPhD60RyFs8VHIig5Jp9uhPQ8UASmQp8vY1TnU7jzwatmJ2fp0pG2jIcCgCukI2U5IweNwqN5drYU8UBkT5iSaAHuir8oOTUiIdmG6VGrBm3biBUnmbjhTQBLFbxbc4GajaL5sjOKekLnktx7U77vyqc0AReUSvNIIccnmpxGS3WpWhGzGSKAKfkNIcuwAqVdicAA+9SSQIi5yWquAxfCLigCTar+1PjeMZTHNMWNi+H4pptmWQFaALCBDnnHvTHkKHh91SrgD51/Gq8mC3y0AKbhtu3jmpLXapznmqmwhjnmnK4XjGDQBpNMvdwB6Ui3gTnjFZ4WQnO3io5pMfKeDQBqtqELrtH6VFHcJggZ+tZKBlbJJNXImJWgCSScqc78+1CX6IPu4b3qrIpVsg0yeMtgigDVS8Vx868Usk8arlFrLUsE5bioprjoqvQBoNeSbTiQr+NRR3Vxu/1zY+tZokbdgHJp7O6Yy3B9KANKS9lAP75qzZ7+UnBJP1prS8fLyPeonPmD0NADJpJZWwXwPSkQOn8RqRI5AMlR+NI0uzsN1AADn7yVG5KthRgUDznPtT2idU3MaAK7lm6fpQqqvUc0qjJyKkCN12ZoAEkXvxSkJIfQCo3XJ5UrSkBV60APaMMQEpRFt75py3Cog4qs9xIX+VeKALsahRkNSElm4aqW92J4p6tIO1AFyRQseOtJDkdBVcyMfc09LgqMbaAJWQmT2qTepGFGKqrO7tgU9ATwRzQBdt1LtjFTywhWGOtUYHeM4U1KZJWOSaAHlDEDI7HA7VUkunZjtUgetSuzP94kLTGaNE45oAmiDsgJap9wC4yDVAT7sDt7U43CrgD8c0AWmt0lG7vTVR4xjbxVU3kiH5B8tNe7kb1oAvBA6ddtOW2Vec5rO+0llx0NAnfb980AaSRx/3qdtXdw4NZcd2TwetS+cSvHWgDQyi9TVdpFLELyap+ZIOmTQI2Jzkg0AWmZ2HTFMDrtYNTC7xj5jx703eWU/KOaAGvOvY9KiE24885o2ZY5GKc1sWAK0AV5QQ2VP4Uze5XGw1cWEYwetAZIflPJFAFAkscHj2NPMQA65qaVkkY4Xn1qJXCjBXmgBhDE4xTgjvH6+1NAcycHH1pSsm7CnFACPGpjxtxT4X8hcc89qGG1cbsmml+RkcUAW1uVZf7tNRPNY4OPeqxAY+1OHmKp2CgC8bcAf63FVbiF2HEm70qNnuXXA4pUik4LS/hQBUaMqDnqKjq5cxqsZIPNU6ACiiigAooooAKKKKACiiigAooooAKKKKACiiigAooooAKKKKACpoe9Q1ND3prcT2JaKKK0ICiiigAooooAqUUUVkaBRRRQAUUUUAFFFFABRRRQAUUUUAFFFFABRRRQAUUUUAFFFFABRRRQAUUUUAFFFFABRRRQAUUUUAFFFFABRRRQAUUUUAFFFFABRRRQAUUUUAFFFFABRRRQAUUUUAFFFFABRRRQAUUUUAFFFFABRRRQAUUUUAFFFFABRRRQAUUUUAFFFFABRRRQAUUUUAFFFFABRRRQAUUUUAFFFFABRRRQAUUUUAFFFFABRRRQAUUUUAFFFFABRRRQAVYs13XSA+/wDKq9WtOKi+jLdOc/kaANdJ0TgYLVbjmWUYbAqpNZo3zpx7URwuOcYoAsNiP5kerQvH8njrWa29VIYZHsacqzMvByKALBuZXzk4+lIZi4wCd1JEpjU7hzQEQ7mYEUAG65H3hkfWpYZGLYdyMds0xJkyAGpHRSTg5J7CgDUikjJ+V+nvTnu2VvlfFZkdu6jJ3c+lPESrj72fegDSTUJFHMgxUi3JY7i/61S8oNHxzTFVAfnJoA2lm+XIWhZd5+4ax/tbowEakrWmkw2g7sUAThIw3PWh7NJyB0qoX8xuWpwl2D5ck0AWotO8vI4xUNzB5IOGFIbyRht5X3qvv3MxLlm96AJrYOeS2Ktebs65OKzEjd5N27GKtpsIO5uaAJZb8bMLwarrJubdJkg+tMkDBhjlasKuY+cUAQhojcAZAFdBFaWrxAYB+tYq2kTLuLYamGeSEbRMcUAazWUUR+8AtRtLGiEKwNZokd/vSFhVWWd/Mx0FAFy5kjlBBbms95AI2X+dMlAT5i/NVWO9sZ4oAadyyZ7U8SbzimkBCPm4prOm07RzQBYDJGODnNRPtO5qhjJJ55pX2/Q0AOiZTx6U5yAvyg1CjFW4qV3I7YoASN8n+lSPkH0qs4IbcrfhSvcsABigCxscpmqzvz6VOtyWhwBk1UkDN0NAEweM9zupVkKn5KosfLcVdj4XryaALAlwvOar+ZvY0sitt4aoo938Qz9KAGlvn2gZzVhYHC7iKs28cUvUYxU80AWPKngUAZEpcNjGBUsEAZs5NP3qWwVFX4DEF96AGQ277tpYgVoCyiRd5qobpUbAXJptzdTNH93j2NAFvdAvQrTDcwg7etZkLENubNSMPn3A4oAvXDK0fFQR4QZaopJG4AaonkJIBbigCeS4hj5PJqu907dB8tMuVRo/lPzU2KVYY8Pg0AO88t6mmvOw4AxTGnVTuReTULXR3jeuKALsYZguacU2yZ21Ck64BBzTJrtnbapoAuzXTKuFFUJUMrbyaQ3Gfl27jSqfwoAcsgC4709GyMngVFJGrR5HBqu8bj7rnFAFtyWbGeKccbcVltITxk5pUklzxk0AaACgHJqvNErnK00zno6Uj3OAABQA+Ndg5od1PGRVXzmJPU0w5bnOKAJ2K9uaZnpTV3cd6ewxjgigAmdiODVcjIzjmpWwpzQqbhndge9ADElcHAFSPKxTrmkCBTz0pBHg7h0oAjXIO4CpBM6EZzinE4YdKdLGJY8ZANADWnEopgC9cU2O2MbZZuKn+VegzQBD+7Y4NPWFMdeKGAbnGKiLcgUAWlaONeFyahkkJYlQMUKwIwOKRgH+6KABWL9SB9KG4OFGfenxRgfeFLKNo+WgBke3t96pwdpyearwoQ25jViSVFXAGaAHGVVXheajS4kQ5Zflpqyq3apWRQuTzQBE9x5rccCnb1ZcYqPyw2SBTFXDYNAF23gQ9e9SzWUeMg4qlHKYm5Jq3HK8jZIwtADDAFA/rUMkSjnBrRO1gPlyKbIUIAC0AZqW5fkZAp6xYO05zWrEilRgCnPboDnbQBlC1I6GgKySjjP0rRMSMOOtOVY4hk8mgCr5RPOdtMaPcPVqvK6yHGw0xoyG3KOKAK4gZ49sgOKrbBG5UZrUZn28CoVtZnJYYoAi8tGQZ6mmb9nygfSrDaddnBBwKruk8T4ba1AFd1lMhO2kMLN8xHPerih2Pp7UNDN14IoApGPEfSqrKf4RmtfhTh14qJxCG44oAzkjJ+bODShHz61dWONmzt4pGCIuG4oAoNHJuzgAetM+82c1eKxFD82aqsF3bU5oAZG370ZNXAcjgjFVxauxHy0fZZg2EyBQBYz8pDHiogp3cfMKUQzDhuRUyx7MEcZ9aAKVysuwkjC1TrQu3Jjdaz6ACiiigArQ0jS5tY1BLSFkRjyzueFHrWfS0PYDobzw1Emlzahp2pR30Nu22bEZQr9M9a3f+Faf9Rb/AMlv/sqr6a8WqeDdRs9PiNlJbIskx3b/AD+Ock9M7a4msFzyuua1gNDW9MGj6vPYed5vlbfn27c5UN0yfWs6iit1tqAUUUUAFFFFABRRRQAUUUUAFFFFABU0Peoamh701uJ7EtFFFaEBRRRQAUUUUAVKKKKyNAooooAKKKKACiiigAooooAKKKKACiiigAooooAKKKKACiiigAooooAKKKKACiiigAooooAKKKKACiiigAooooAKKKKACiiigAooooAKKKKACiiigAooooAKKKKACiiigAooooAKKKKACiiigAooooAKKKKACiiigAooooAKKKKACiiigAooooAKKKKACiiigAooooAKKKKACiiigAooooAKKKKACiiigAooooAKKKKACiiigAooooAKs2HF5HkZ6/yqtU9nxdJg+v8AKgDoArOtWVZUXaRzWWiMwypIqeIvuG5vzoAtyRMxzswKga4Efy9DV3/WRgIc1lXsLiQADP0oAm89mkHzj8KHDu2C+Qe1U/8AUgblOaljvdg+ZPpQAPb7WGzNOSC4WRWT19aR7vd91OaPtkwwAKANZbidE+bbTVmeTmqSSOR85PPalMcrYMXHuaAL6LKG4NTiJyMumfelsLaTyQzSZapZo5MkF8CgBiNGEwqgn0p7JvH3cCqTwvEd6TAn3ojuZWODn8KAL0YEYw/Sh5Bn92CfpTY9jff3fjSy7I1+TrQAp80rlTUaWj+YDI2FNOgldT8yZFWmljdeOtAEf2eNGGJcg9RmiSWFBtXHFRSgsh2nms5DIZ9h7mgDSN2Ao2jNNW7DNnp7VYg0p3GTIAKmGk26N8zk0AZ8l1I3ERxToI953TMKvNHZWvoT71Tur6Ax/KB+FAEk2IuUOR7VSnnQjOPmqFLwMcM2BSSJE3IagCGSYzHb0qFhsPBqwIkU7i2agZsvwKAFAV+r8+9MkOGCgcVNsHBYYpryInTmgAiUdc4pspXfTCS3K8Gostvx1oAmxzuzigB3brUUrgADNHmFVGz9aAHFXEhy2BSFgPlPT1p4+ZcuearuDnAbigC3HtXgVJLGNuVHNVGfEeV5NSW8jSL854oAbJbuTux+NPwQAKdJcJH8vUUwTPJ91QKAJ1+VPm5FNC78kZApoBbq1Kd4I280ASQMY2JPSrxuA8eBiqKFz94Ypx3gjmgBGCqeg5pjvtGFPX0pX54Y1CwAb5TmgB8KSCTPJ+tXl+YfOTVESSA1KbqTbjaPrQA6dtrYUZqFpSzYOQKnO4oSRzWU0h8w/NmgC85KDINMGG5qE73THT8aVR5S5JoAa2Q/XFJlTx94+9OL5YYGahmkeM9KAJUXaeRTJUy2T0qJJHbnvUvmZTD8UAM3AdH49Kk3ZH7sfjVc46rzU0UwCYI5oAUN6tg0FzjJY1GzK7ehok4GM5oAeHbqGJp63BJ+ZeKiy+MDFMZtn8WaAJRHGDvPFR/aQGwBgVEW3HvmnmNtvzLmgAkZm5DVEpZurUkh2+3tSqQq56mgB+MdKjMnzUjFm5PAp0aqTn+dAEisR2qRnDLkmoHOTxzTHl4wOKAJNysegpx+5wajjyR2xUisD8pH5UANT73NSbty9MVHM0aNxUQnL8dKAJmUDqafG656VVO8dwaU59KALJkDngYpM8Hjmq4Rwcrz9aC7scdKAJM5PzdBSOQen51Dh8nc3Bp6rgEZJoAcDkdeKcshXhQTUart+YNR9ox0XNAEmWzlgaVnA9M1CbjecdKeAmcnmgB29ivPSk8wqvABpXYBM1XGS1AEikht2MVKrM/G/ioGbHUZpEbnk8UAaAjwBhqryhuctjFV2uXU4ppZpMEkmgCQzKpHPNSi5l28fdquYwBmnpJsXsaAJzPIVG1yKZ9okbgsTULOp5I5pqnn2oAvw3cka8Gpk1f5tsgyPWqSjI4AqM4DYagDYFzGW4bFOEyM2GbNY+eOeKXJ6h6AOiguVyMcire+JkztxXLxXLx9sirSXrFfSgDWnePiqZnkQnY2BVOS8Kr0zUQuXcjFAGo2qTRqA1N82Kb5jjcapb84yM0b03Yzg0AW2VB0NMeR1j4biomSQqNpFNeJ9mWOaAAXHXNQyShlztApUAPPf0oaNWX5n/CgCLz9vygZqeNTOuWGKotC2/5W5pY3mTryPWgCaeNVfAGKVbYnlGApPNjbhuvrSb3jGV5FAE6u0X3l/Gn+aH74NQC53J84puFfkZFAFlpQOOtMclxwmMVEoY9W/GpBtHVj9aAKt0mIGb/PWs+tK7x5DgPnp/Os2gAooooAK0tG1efRb8XUCo/G10ccMtZtFDSaswOjufE0X9n3FnpmmR2CXJ/fsJC5b2GegrnaKSlGKjsAUUUUwCiiigAooooAKKKKACiiigAooooAKmh71DVi12eYPMzsyN2OuKa3E9ieC3muZRFBG0kh6Ko5ro/+ESa20me8v5/LkRNyxpzg+9dRoaaUtoDpWwqR8x/j/wCBUzxPn/hHLvH+zn/voU+YVjzOtjQNHh1iWeF5mjdU3JgZz9ax66PwV/yHG/65NVMlGdqeh3ulOfOj3RdpU5U1m17A4QxsJNpjx82/pXnHiJdKW9A0sk/89Av3Af8AZpJjaObopQCTgcmnNGyvtI+b0qCxlFSPDJGAXXANR0AFFFFABRRRQAUUU5RuOM4oAbRTto/vr+tKEz0cH86AGUU5Bl1B6E0bh/cX9aAG0U7cP7i/rSnBQEKByelADKKKekbSH5R+NADKKmlhESD5ssahoAKKfGoaRVJwDUklsycr8y0AQUUU6MZkUe4oAbRUzTSBj85604/aFXcScdaAK9FTxSu8gVmyD1FQUAFFFFABRRRQAUUUUAFFFFABRRRQAUUUUAFFFFABRRRQAUUUUAFFFFABRRRQAUUUUAFFFFABRRRQAUUUUAFFFFABRRRQAUUUUAFFFFABRRRQAUUUUAFFFFABRRRQAUUUUAFFFFABRRRQAUUUUAFFFFABRRRQAUUUUAFFFFABRRRQAUUUUAFS25CzqScCoqkiIEgyMigDobYw+Vw4JoLBpMYx71nRyIg+Xj61JG7tJ8rZoA1BIIVzvyKqSzyO2YxT0xtweTTgo+lADPPL4V0BNI7BCMov5U+MJv602RQXyWGBQBJHhhkBRTnVTt4FU/MHmfLxU4uR0IoAuxRRLyfmPpT3JbARCBVKOR2Y4yPrUv2uSI7RzQBdjEoX5Gx7Ux1mU5Zi1U/tUrv83yirkM8ip6igBFiVz0bNWYtkPGQKgW4dn+7TZS7N83FAGzFAkoDbgaV4lj7g/WsMSTIvyOaa0ly/WVsUAX5Lr5yo24qBpkGeMGs8syNgtmpFhZ8HOBQBbRm654pjy5fpg+tOX92uNuajlcbPu4oAmTUJoDjeWHpTpb25dcqxXNZyvjqKnVxjhuaAArI+WkYmq7bd21VqWd5Cveq+Pl5HNAE3kq6/LgVE8bRnGeKfFuxx0qMl2k56UATR4Iy78VI0tui5XGaqyOh42k0w25YZ24HpQA64uGIyuNtRCdNn+1TZYwi4ApqomzpzQBJhpFOT9KrncjctipWdgoCdajCiX75w1ACh+cnkU8yEgEDH0qN3SMbepFLGZJOicUAWAflzmmkKw+6QfpUibYh8wzVlHR1yuKAKSo23hcU8Bo16Zq4V3LnFVHLl/u0AMKLJyVIan7cke1ShTtySKik3DlaALEXHQZ+tSfd+YiqsV4oO08e9WmcEA9aAF3BvalfGwZNC7cc9KVzEy+lAFRwe/TtSoVC9gaUyopwcYpkjK3K0AWFGV7VGd0fQcVCC+3rTPObGGNAFg3jAFdv6VQYb2JB5+lTHLN8r00M/3cc0AMWdozhhmpmcMvtVWUNnOMUmX6cEUATqAr/exUdy+WGOaAp9cfWojw/rQBIvy4O4DPrQ0m87f1qMtuOHOBUYZVfjmgCdo0Vfvc01SVHT8aGkU9uaQLvGc8UAO4HzHk0gcOfSkwgXrmgKG5oAcc9jzUYjbPNLvKPz0p+9WGQOaAIwpB+YfjUw3EYByKaZFC4qFppA3BAoAe8QY4xzTSPLwNtSgfJuzk1GFLtzQArFCoz1poBIxuxTG+/g0hbbwKAJgyIMdTUZYhskcVGG5FSOAORxQArFeqnFNDhTnmo2OW6U4OABxQAj5Y5OQKaECnPWleX5ueRTsqUyooAljxJ7VMWjUjpVHBzx1prbt2OaALbvj7tRYduegqNXcdOKkLtjnrQAuPVqYYnzlGGKUjjLHFIG29DxQAMr7eeaZHE3fipRLkfLTQ/97n6UAI0IK9eaYqsjc81KrEnHNLtweTzQAYLdQcUwpnoKf5vt+NIxHpigBhPak+Q9BzQ5YDJXIpoXeOmKAJAAw5FKV2j71IFJ9xS4x3/CgBu3dzupoXBOT+ApCzB+lLn25oAco9MYpSC2OgqPBPsaVAfyoAlDGM4zxSsynkdajILYOeacyDbkmgB2d68UBfm5NND4GFGRTASG45oAnJY/d4oUsF5pA+OOlKEkzweKAHAiUYIpm5owVFSBNrCoZGKyetAEsc+Pv1KJUc8Cq6MrZyuKQh89PloAvpNsHXNMe838YxUEYY9eBUxjTZjvQBD5qjnkUySQMfl608AAetNeIMOGoAVArDrzRlfujJoiiMZ65p52g9qAGbSrZKjFOMiAVE+7Py9KI2C8N19aAJQ8Xc1PDLCwIGAKoSBSCd2T2po4HBxQBpGW3wV3VE0kXAyD9KqoEz1yanASPtQBDcshifAIP/16o1euQDEWqjQAUUUUAFFFFABRRRQAUUUUAFFFFABRRRQAUUUUAFFFFABRRRQAVND3qGpoe9NbiexbtrqezmE1vK0cg7qa6J/Fi3ujXFnfwlpXTCunQn3FcvRV2IuFbPh7VrfSLiaeaJ5HMe1NtY1FMDV1TxBfaqSsj7Ie0ScD8fWsqiihILkEchjJKgZ9T2qWcsLwlM7u2BntVapGlZpfM6N7VkaEpO61baTkNl81WqWSdpF24VQTk7R1qKgByAFuemCak8tASM5I7Z/+tTEOG5OOCP0qTcmSc8nPf/61AmRMMOR6GnMxBAAXoP4R6U1zl2I6E05gGIO8dAO/pQMA25XyB09B601PvH6H+VO4VW+YHIxxn1pEOG5OOCP0oAZTk+8fof5UbR/fX9acoCkneOhHf0oAbH/rE+optOQ4dSegNG0f31/WgBtOP+rX6n+lG0f31/WlOAgAYHk9KACLZv8A3mcVoLt2jbjb7VmU9JGjPyn8KAJ7z+D8aq1NNMJVX5cMOtQ0APj/ANan+8K0azY2CyKx5ANSyXLPwvyrQA+58rtjf7VBF/rU/wB4UylVirBh2OaAJE2+eS5wAattNHtJ3A+1Uy8ZOfLP/fVIWQ4whHPrmgCaO343M2z0xTZbcxjcDkVLOkjjcrZXHQd6MNHbN5hzkcD0oAp0UUUAFFFFABRRRQAUUUUAFFFFABRRRQAUUUUAFFFFABRRRQAUUUUAFFFFABRRRQAUUUUAFFFFABRRRQAUUUUAFFFFABRRRQAUUUUAFFFFABRRRQAUUUUAFFFFABRRRQAUUUUAFFFFABRRRQAUUUUAFFFFABRRRQAUUUUAFFFFABRRRQAVNarvuVXr1/lUNS28vkzrIc8elAF7ygq52irMLcfKoFU3v0bs/wCNMW8TPzBgPagDTM+0fMMU0GWfpwKoyX0TMMB8D2FTRarFGMFH/ACgC55YBA71E6hTzUR1eH/nm/5CmDU4d2WiY0AWka3GMjJpzvGGUhaqNqNoekLj8B/jUL30T4+V+KANyPLLnAGe1HllTkisaPVAnGHx6U59TjZs/vPyH+NAGlIQP4MtUazSr04rP/tNd2cPUg1SEj50cn6D/GgDVS928Owp5uVk5BzWO2qQMPuSfkP8aT+1Y8fccfQCgDYS6ROGFPa6jcgKwrCGpoOzk+4FI2oxP95XB9hQBtSLHjJIzTY5sAjGR7Vim/jI/wCWlA1MpwoP40AdHHcqVIxiqs86A4OPaskaopHzK+faj+0Lc/eSQn8P8aANNI9/R+KFjeFs7s/Ws4apEoARZPxA/wAaJNXVlGFbPvQBpPOcc8Ulth5PmPFZY1NSMMrflSLqKK2RvH4UAdAxiU9aibawJReayV1aMdVdvqBSHV1xgKwoA14bffy3FS9MisEau+MfNj2p41gAY/eUAX5QWY7ah84RcEfWqa6nGHyQ5psupRuCFjYZoAndwzZUYqMhi/Heq63iAYKtTxqCAcK1AFoWzr8zjNWo9iR56VRGqptwyvSDUoT95ZD+A/xoAt+ajnBzmrMcX90gGsoalADkRv8AkKcNXVTlEb8aANs/uhk81EzCXoMGsv8AtnLfMrY9qcdajH3YmoAus3O0LUM3ykbsge1VzrEbnLI4+mKZJqkTLgK/44oAuQhP7n4mp857fLWSmpIgxsY0HVc9nxQBekuGDbVJApBMxX73FVRqseOUc1A9+rMSAwHpQBbZkd++asopX0xWYuoKowFNOGp4H3TQBrEBVLZqhLcKxIqudSyuMGoBdKDnaSaAL0BycljUp3b9yAms77dz90/nUp1QhcKlAF1JNwxIPzpGKKDgDNZcl2ZDnBH0pFuMcHOKANBGBJLdKRpEzxVP7WuMbTUbXLZ+UAUAX22EcigBQv3RVJLrH3gTSvdBuzCgC0zKByvWlVl24qkbhT1DH608XYC42mgC1tUL60xwzfdOFqo10x6DFO+1fLgLQBYWEufX8asRxqi9eazhdEetSC8XGCrUAWpwuOKrFc/dxQb0FdpUkVELkj+EYoAvwyIqYcUjTJn5Vqg1wW/hx+NItwVzwDQBeJBUtiomIx1xVX7Q/wCHpStOxGMCgCwiZ5DZp7DavzGqXmsOhppkc8Fs0AWCVI68UqFWHTmqwcinec2MUAWjDu5b9KhYAH5TgelMNw59Kj3NnOaALPJGVpMbfmqLzCTz+lHmtmgCUkgbsYNLnjdnBqNp9wwVphlY+woAlMwbj9aN+OAM1F5mVxgUm9sYzQBKpIb5h1pznHqKrhiDmnNIWPNAE6t+HvSMXPT86gLknrRvOMZNAFlFz9KVztPyrk1W8w4wKBKwbJOaAJySF+br6UgI+lRGXcelAkwMAUASBzkjtRjb8x5pqzADlaGn3fw4FAD1Xdzg00qwYkc4pPPwPu0NOWXGKAFEhPGOaQE7z1FNEuBgjNN3kdOKAJ23Dov405XJyGqDzDjFL5vy42/nQA8H5s5H0pwwOec1XDkdAKXzGx1oAsAhjwae0pGFFVRKR60vnHuKALIJk4DmmFyjbcAmoVnZDkCgzEnO0ZoAsFmA6DntTQ75+4cVX81s0pmbscUAWxMR3xStJ2zzVHcd2c80rSu3egC0uN338GlcgDC8+9VA5zTvMAGBmgC0InPIcgU+O3APLbjVb7VhcYNC3bLQBrLax8ZAqT7Lbr0UE1jm+cfd6+uaZ9smz9+gDXa1t93K7aiNpCclWrLa5lbq5pFuJEPDH6UAaX2DkMrCmeU6ucjIquL5guMHPtUQupA+4MfpQBZuYwIGbP0rPqea4Mo5GDUFABRRRQAUUUUALWldWemxWzvb6r58oxtj+zsuefU1mUUNAFFFFABRRRQAUUUUAFFFFABRRRQAUUUUAFTQ96hqaHvTW4nsS0UUVoQFFFFABRRRQBUooorI0CiiigAooooAKKKKACiiigAooooAKKKKACiiigAooooAKKKKACiiigAooooAKKKKAJUneMYGCPQ02SVpD8x49KZRQAUUUUAFFFFABRRRQAUUUUAFFFFABRRRQAUUUUAFFFFABRRRQAUUUUAFFFFABRRRQAUUUUAFFFFABRRRQAUUUUAFFFFABRRRQAUUUUAFFFFABRRRQAUUUUAFFFFABRRRQAUUUUAFFFFABRRRQAUUUUAFFFFABRRRQAUUUUAFFFFABRRRQAUUUUAFFFFABRRRQAUUUUAFFFFABRRRQAUUUUAFFFFABRRRQAUUUUAFFFFABRRRQAUUUUAFFFFABRRRQAUUUUAFFFFABRRRQAUUUUAFFFFABRRRQAUUUUAFFFFABRRRQAUUUUAFFFFABRRRQAUUUUAFFFFABRRRQAUUUUAFFFFABRRRQAUUUUAFFFFABRRRQAUUUUAFFFFABRRRQAUUUUAFFFFABRRRQAUUUUAFFFFABRRRQAUUUUAFFFFABRRRQAUUUUAFFFFABRRRQAUUUUAFFFFABRRRQAUUUUAFFFFABRRRQAUUUUAFFFFABRRRQAUUUUAFFFFABRRRQAUUUUAFFFFABRRRQAUUUUAFFFFABRRRQAVND3qGpoe9NbiexLRRRWhAUUUUAFFFFAFSiiisjQKKKKACiiigAooooAKKKKACiiigAooooAKKKKACiiigAooooAKKKKACiiigAooooAKKKKACiiigAooooAKKKKACiiigAooooAKKKKACiiigAooooAKKKKACiiigAooooAKKKKACiiigAooooAKKKKACiiigAooooAKKKKACiiigAooooAKKKKACiiigAooooAKKKKACiiigAooooAKKKKACiiigAooooAKKKKACiiigAooooAKKKKACiiigAooooAKKKKACiiigAooooAKKKKACiiigAooooAKKKKACiiigAooooAKKKKACiiigAooooAKKKKACiiigAooooAKKKKACiiigAooooAKKKKACiiigAooooAKKKKACiiigAooooAKKKKACiiigAooooAKKKKACiiigAooooAKKKKACiiigAooooAKKKKACiiigAooooAKKKKACiiigAooooAKKKKACiiigAooooAKKKKACiiigAooooAKKKKACiiigAooooAKKKKACiiigAooooAKKKKACiiigAooooAKKKKACiiigAooooAKKKKACiiigAooooAKKKKACiiigAooooAKKKKACiiigAooooAKKKKACpoe9Q1ND3prcT2JaKKK0ICiiigAooooAqUUUVkaBRRRQAUUUUAFFFFABRRRQAUUUUAFFFFABRRRQAUUUUAFFFFABRRRQAUUUUAFFFFABRRRQAUUUUAFFFFABRRRQAUUUUAFFFFABRRRQAUUUUAFFFFABRRRQAUUUUAFFFFABRRRQAUUUUAFFFFABRRRQAUUUUAFFFFABRRRQAUUUUAFFFFABRRRQAUUUUAFFFFABRRRQAUUUUAFFFFABRRRQAUUUUAFFFFABRRRQAUUUUAFFFFABRRRQAUUUUAFFFFABRRRQAUUUUAFFFFABRRRQAUUUUAFFFFABRRRQAUUUUAFFFFABRRRQAUUUUAFFFFABRRRQAUUUUAFFFFABRRRQAUUUUAFFFFABRRRQAUUUUAFFFFABRRRQAUUUUAFFFFABRRRQAUUUUAFFFFABRRRQAUUUUAFFFFABRRRQAUUUUAFFFFABRRRQAUUUUAFFFFABRRRQAUUUUAFFFFABRRRQAUUUUAFFFFABRRRQAUUUUAFFFFABRRRQAUUUUAFFFFABRRRQAUUUUAFFFFABRRRQAUUUUAFFFFABRRRQAUUUUAFFFFABRRRQAUUUUAFFFFABRRRQAUUUUAFFFFABRRRQAUUUUAFFFFABRRRQAVND3qGpoe9NbiexLRRRWhAUUUUAFFFFAFSiiisjQKKKKACiiigAooooAKKKKACiiigAooooAKKKKACiiigAooooAKKKKACiiigAooooAKKKKACiiigAooooAKKKKACiiigAooooAKKKKACiiigAooooAKKKKACiiigAooooAKKKKACiiigAooooAKKKKACiiigAooooAKKKKACiiigAooooAKKKKACiiigAooooAKKKKACiiigAooooAKKKKACiiigAooooAKKKKACiiigAooooAKKKKACiiigAooooAKKKKACiiigAooooAKKKKACiiigAooooAKKKKACiiigAooooAKKKKACiiigAooooAKKKKACiiigAooooAKKKKACiiigAooooAKKKKACiiigAooooAKKKKACiiigAooooAKKKKACiiigAooooAKKKKACiiigAooooAKKKKACiiigAooooAKKKKACiiigAooooAKKKKACiiigAooooAKKKKACiiigAooooAKKKKACiiigAooooAKKKKACiiigAooooAKKKKACiiigAooooAKKKKACiiigAooooAKKKKACiiigAooooAKKKKACiiigAooooAKKKKACiiigAooooAKKKKACiiigAooooAKKKKACpoe9Q1ND3prcT2JaKKK0ICiiigAooooAqUUUVkaBRRRQAUUUUAFFFFABRRRQAUUUUAFFFFABRRRQAUUUUAFFFFABRRRQAUUUUAFFFFABRRRQAUUUUAFFFFABRRRQAUUUUAFFFFABRRRQAUUUUAFFFFABRRRQAUUUUAFFFFABRRRQAUUUUAFFFFABRRRQAUUUUAFFFFABRRRQAUUUUAFFFFABRRRQAUUUUAFFFFABRRRQAUUUUAFFFFABRRRQAUUUUAFFFFABRRRQAUUUUAFFFFABRRRQAUUUUAFFFFABRRRQAUUUUAFFFFABRRRQAUUUUAFFFFABRRRQAUUUUAFFFFABRRRQAUUUUAFFFFABRRRQAUUUUAFFFFABRRRQAUUUUAFFFFABRRRQAUUUUAFFFFABRRRQAUUUUAFFFFABRRRQAUUUUAFFFFABRRRQAUUUUAFFFFABRRRQAUUUUAFFFFABRRRQAUUUUAFFFFABRRRQAUUUUAFFFFABRRRQAUUUUAFFFFABRRRQAUUUUAFFFFABRRRQAUUUUAFFFFABRRRQAUUUUAFFFFABRRRQAUUUUAFFFFABRRRQAUUUUAFFFFABRRRQAUUUUAFFFFABRRRQAUUUUAFFFFABRRRQAUUUUAFFFFABRRRQAVND3qGpoe9NbiexLRRRWhAUUUUAFFFFAFSiiisjQKKKKACiiigAooooAKKKKACiiigAooooAKKKKACiiigAooooAKKKKACiiigAooooAKKKKACiiigAooooAKKKKACiiigAooooAKKKKACiiigAooooAKKKKACiiigAooooAKKKKACiiigAooooAKKKKACiiigAooooAKKKKACiiigAooooAKKKKACiiigAooooAKKKKACiiigAooooAKKKKACiiigAooooAKKKKACiiigAooooAKKKKACiiigAooooAKKKKACiiigAooooAKKKKACiiigAooooAKKKKACiiigAooooAKKKKACiiigAooooAKKKKACiiigAooooAKKKKACiiigAooooAKKKKACiiigAooooAKKKKACiiigAooooAKKKKACiiigAooooAKKKKACiiigAooooAKKKKACiiigAooooAKKKKACiiigAooooAKKKKACiiigAooooAKKKKACiiigAooooAKKKKACiiigAooooAKKKKACiiigAooooAKKKKACiiigAooooAKKKKACiiigAooooAKKKKACiiigAooooAKKKKACiiigAooooAKKKKACiiigAooooAKKKKACiiigAooooAKKKKACpoe9RVLD3prcT2JaKKK0ICiiigAooooAqUUUVkaBRRRQAUUUUAFFFFABRRRQAUUUUAFFFFABRRRQAUUUUAFFFFABRRRQAUUUUAFFFFABRRRQAUUUUAFFFFABRRRQAUUUUAFFFFABRRRQAUUUUAFFFFABRRRQAUUUUAFFFFABRRRQAUUUUAFFFFABRRRQAUUUUAFFFFABRRRQAUUUUAFFFFABRRRQAUUUUAFFFFABRRRQAUUUUAFFFFABRRRQAUUUUAFFFFABRRRQAUUUUAFFFFABRRRQAUUUUAFFFFABRRRQAUUUUAFFFFABRRRQAUUUUAFFFFABRRRQAUUUUAFFFFABRRRQAUUUUAFFFFABRRRQAUUUUAFFFFABRRRQAUUUUAFFFFABRRRQAUUUUAFFFFABRRRQAUUUUAFFFFABRRRQAUUUUAFFFFABRRRQAUUUUAFFFFABRRRQAUUUUAFFFFABRRRQAUUUUAFFFFABRRRQAUUUUAFFFFABRRRQAUUUUAFFFFABRRRQAUUUUAFFFFABRRRQAUUUUAFFFFABRRRQAUUUUAFFFFABRRRQAUUUUAFFFFABRRRQAUUUUAFFFaVsU+zpmONjzyVBPWmlcTdjNorXzH/wA8Yf8AvgUZj/54w/8AfAquQXMZFFa+Y/8AnjD/AN8CnRiOSRU8uBdxAyygAUcgcxjUV2U+mac1pcvZuJHtQpd2jXY/+6RTbHRI57GW6uFhUeUzxIirlsdz7UrBc4+iuqsLGyk0+a+vE/dRsE2wxruzx6/WkvdKEOpJaW0UcplUPGGRQceh/KjlDmOWorprO0tDNcC/8mFIAdyKq72b0Wpb3S447m1S0iR1ukDRrIihh9aOUOY5Sius1XS4NOtbZ1EUkkhYOQq7cj04q5/Ydh5os+fthh83f5a+X/jRYdzh6K18x5/1MP8A3wKMx/8APGH/AL4FPlFzGRRXSaZZw3ksrSxIsEMbSSFUXPHbpVvR9Fj1AiWdYY4CSq4VdzH2pcocxyFFdTpVhBe3U6SQjy4kZiI413H2HFRahHZQSKlvazRt/GtzEoPtjFHKO5zdFdXp1tp7WF1c3giIUBfLjRfMHzL8wz+X50l9pQiv4be1ijlE6B49yKDj0NHKLmOVqaH+Kt+z01ru7eAx28QiP753VcIM81PdadDBrq2EKLsZlGWVc89e1NLUTehz1FdJqlrYWSuiW12sobajyxKEb1wcc1T06G2ubgi5eGGFV3MSFBPsM96pCMeiuhvbOzGmx39kCYi/lssyLkH8Kp2lrPfSFLa1SQqMnCgAfiaAMqitxLEwanBa39uIhIwHyqvfpg8ikigEGtxWk0MRxcKjAoORuoDU5miiisjQKKKKACiiigAooooAKKKKACiiigAooooAKKKKACiiigAooooAKKKKACiiigAooooAKKKKACiiigAooooAKKKKACiiigAooooAKKKKACiiigAooooAKKKKACiiigAooooAKKKKACiiigAooooAKKKKACiiigAooooAKKKKACiiigAooooAKKKKACiiigAooooAKKKKACiiigAooooAKKKKACiiigAooooAKKKKACiiigAooooAKKKKACiiigAooooAKKKKACiiigAooooAKKKKACiiigAooooAKKKKACiiigAooooAKKKKACiiigAooooAKKKKACiiigAooooAKKKKACiiigAooooAKKKKACiiigAooooAKKKKACiiigAooooAKKKKACiiigAooooAKKKKACiiigAooooAKKKKACiiigAooooAKKKKACiiigAooooAKKKKACiiigAooooAKKKKACiiigAooooAKKKKACiiigAooooAKKKKACiiigAooooAKKKKACiiigAooooAKKKKACiiigAooooAKKKKACiiigAq7A2IVqlTxIyjAPFNOwmrl7dRuql5z/3qPOf+9VcxPKXd1PiCPMiSOI0ZgGfGdo9az/Of+9R5z/3qOYOU7UWsljpd5BeyxyafszbuNoLv1G3HNUvD7sw1DcxOLRgM1y/mvj71Hmv/AHqVx8p12hmf+ybn+zWX7eZBlSRnZ7A8dzRqcT3HiCCO0mVLx0HmurkBZMHPI6cCuR85/wC9R5r/AN6i+twsdDZ6fLc3tyguVF9C25EPPmsDzyfpVnX5GUWbTOBqITE+w9PTOO/Ncr5r/wB6jzX/AL1FwsdPqR/4p7Sc9Pn/AJ1vfvN4HmR/2H9n27i49Mdeua8681/71Hmv/eouHKXSw3HHTtRuql5z/wB6jzn/AL1NSFynT6Q2dH1dV/1nlKf+A85pvhl2bW4FLEgK2B6cVg2+oXVqZPIl2+YhR/lByp7c1B5r/wB6jmDlOj0xb+WS7jsLhI5G6pu2u45+6cf1FXdThlul0zT5ZEbUMMJCzZ255AYiuP8ANf8AvUec/wDepXHZnY6HpMg+2yzRCZEzEIgceYysD1PbKiqt1DqtxrsazH7PdS/6rD8KvPQrn3rm0upo0kVX+WRdrDA5GQf5gUzzn/vUXCxqv5sV88UkhZxLhzn7xBrZ1VpR4sPkTRwy/Ltkk+6Dt+hrkfOf+9R5r/3qOYXKdnci8tNEvE1aXdJK48hWcMSc8ke1Urbw/PJqUdrK6BTGJWdOcL+PeuZ85/71HnP/AHqLjsdZr8N5FBGn2X7Pp8LbYxvU7j6nB60zw7JMRcxRxW9wrqN1vI+1n6/d4xXLea/96jzX/vUJhY63WIkiudOjiMkc3ANu0vmCLkYwcn/IpNQdT4zj2/8APeIH6/LXLw3U0EySxvh0O5TtBwacb+5N39rMuZ9/mbyB97Oc0XCxVoooqSgooooAKKKKACiiigAooooAKKKKACiiigAooooAKKKKACiiigAooooAKKKKACiiigAooooAKKKKACiiigAooooAKKKKACiiigAooooAKKKKACiiigAooooAKKKKACiiigAooooAKKKKACiiigAooooAKKKKACiiigAooooAKKKKACiiigAooooAKKKKACiiigAooooAKKKKACiiigAooooAKKKKACiiigAooooAKKKKACiiigAooooAKKKKACiiigAooooAKKKKACiiigAooooAKKKKACiiigAooooAKKKKACiiigAooooAKKKKACiiigAooooAKKKKACiiigAooooAKKKKACiiigAooooAKKKKACiiigAooooAKKKKACiiigAooooAKKKKACiiigAooooAKKKKACiiigAooooAKKKKACiiigAooooAKKKKACiiigAooooAKKKKACiiigAooooAKKKKACiiigAooooAKKKKACiiigAooooAKKKKACiiigAooooAKKKKACiiigAooooAKKKKACiiigAooooAKKKKACiiigAooooAKKKKACiiigAooooAKKKKACiiigAooooAKKKKACiiigAooooAKKKKACiiigAooooAKKKKACiiigAooooAKKKKACiiigAooooAKKKKACiiigAooooAKKKKACiiigAooooAKKKKACiiigAooooAKKKKACiiigAooooAKKKKACiiigAooooAKKKKACiiigAooooAKKKKACiiigAooooAKKKKACiiigAooooAKKKKACiiigAooooAKKKKACiiigAooooAKKKKACiiigAooooAKKKKACiiigAooooAKKKKACiiigAooooAKKKKACiiigAooooAKKKKACiiigAooooAKKKKACiiigAooooAKKKKACiiigAooooAKKKKACiiigAooooAKKKKACiiigAooooAKKKKACiiigAooooAKKKKACiiigAooooAKKKKACiiigAooooAKKKKACiiigAooooAKKKKACiiigAooooAKKKKACiiigAooooAKKKKACiiigAooooAKKKKACiiigAooooAKKKKACiiigAooooAKKKKACiiigAooooAKKKKACiiigAooooAKKKKACiiigAooooAKKKKACiiigAooooAKKKKACiiigAooooAKKKKACiiigAooooAKKKKACiiigAooooAKKKKACiiigAooooAKKKKACiiigAooooAKKKKACiiigAooooAKKKKACiiigAooooAKKKKACiiigAooooAKKKKACiiigAooooAKKKKACiiigAooooAKKKKACiiigAooooAKKKKACiiigAooooAKKKKACiiigAooooAKKKKACiiigAooooAKKKKACiiigAooooAKKKKACiiigAooooAKKKKACiiigAooooAKKKKACiiigAooooAKKKKACiiigAooooAKKKKACiiigAooooAKKKKACiiigAooooAKKKKACiiigAooooAKKKKACiiigAooooAKKKKACiiigAooooAKKKKACiiigAooooAKKKKACiiigAooooAKKKKACiiigAooooAKKKKACiiigAooooAKKKKACiiigAooooAKKKKACiiigAooooAKKKKACiiigAooooAKKKKACiiigAooooAKKKKACiiigAooooAKKKKACiiigAooooAKKKKACiiigAooooAKKKKACiiigAooooAKKKKACiiigAooooAKKKKACiiigAooooAKKKKACiiigAooooAKKKKACiiigAooooAKKKKACiiigAooooAKKKKACiiigAooooAKKKKACiiigAooooAKKKKAForW0DSBrOpC3aQxxqpdyBk4HpWjqekaH9hmm0zUS00P3opztLfTIHP51DqRUuUwniIRqezd7+hzFFatp4d1W+s/tVvaM8PODkAnHoCcn8KSz8PapfxNJb2pdVcxt8wGG64IJ4p88e5brU1e8lp5mXRWtbeHNVvJJUgtCxiYo53qACO2c4P4VY0jQftOsS2GoJLE0cbMQMA5H1B4odSK6ilXppN32MHtRW1PpUEfhmHUQz+c8pQqSNuBn2rFpqSlsVCant0EoooplhRRRQAUUUUAFFFFABRRRQAUUUUAFFFFABRRRQAUUUUAFFFFABRRRQAUUUUAFFFFABRRRQAUUUUAFFFFABRRRQAUUUUAFFFFABRRRQAUUUUAFFFFABRRRQAUUUUAFFFFABRRRQAUUUUAFFFFABRRRQAUUUUAFFFFABRRRQAUUUUAFFFFABRRRQAUUUUAFFFFABRRRQAUUUUAFFFFABRRRQAUUUUAFFFFABRRRQAUUUUAFFFFABRRRQAUUUUAFFFFABRRRQAUUUUAFFFFABRRRQAUUUUAFFFFABRRRQAUUUUAFFFFABRRRQAUUUUAFFFFABRRRQAUUUUAFFFFABRRRQAUUUUAFFFFABRRRQAUUUUAFFFFABRRRQAUUUUAFFFFABRRRQAUUUUAFFFFABRRRQAUUUUAFFFFABRRRQAUUUUAFFFFABRRRQAUUUUAFFFFABRRRQAUUUUAFFFFABRRRQAUUUUAFFFFABRRRQAUUUUAFFFFABRRRQAUUUUAFFFFABRRRQAUUUUAFFFFABRRRQAUUUUAFFFFABRRRQAUUUUAFFFFABRRRQAUUUUAFFFFABRRRQAUUUUAFFFFABRRRQAUUUUAFFFFABRT44mkPyjjuasi1XHLHNAF7w1E0urAR6gLKcKTE5XIZv7v412WqW8r6PcHXfsJcR4hkiB3l+3X8OnvXm7AxSYzyO4p/2mQjBI+uKxnScpXucdfCurUU07W8tfvO5ewudTTRrvTblY4raIJJIMHyWGM5UnmqkiSR+Db5DdGVmvSHlUk7+F79644yyH+M/hR5j/AN9vzpexe1xLCNaOWl77edzsI7KXV/C1naae4aW3kbzotwUnJOG5Poa1o5I5PEscayrLNBZGOZ1Oct9e9eciVwc7j+dPFy464NDo3e5MsE5XXNpr+J0V6rL4GtQf+flv61y9SPO7jHQegp8dszLknANaxjynVSp+zTV92395XoqaSBk5HK+tQ1RqFFFFABRRRQAUUUUAFFFFABRRRQAUUUUAFFFFABRRRQAUUUUAFFFFABRRRQAUUUUAFFFFABRRRQAUUUUAFFFFABRRRQAUUUUAFFFFABRRRQAUUUUAFFFFABRRRQAUUUUAFFFFABRRRQAUUUUAFFFFABRRRQAUUUUAFFFFABRRRQAUUUUAFFFFABRRRQAUUUUAFFFFABRRRQAUUUUAFFFFABRRRQAUUUUAFFFFABRRRQAUUUUAFFFFABRRRQAUUUUAFFFFABRRRQAUUUUAFFFFABRRRQAUUUUAFFFFABRRRQAUUUUAFFFFABRRRQAUUUUAFFFFABRRRQAUUUUAFFFFABRRRQAUUUUAFFFFABRRRQAUUUUAFFFFABRRRQAUUUUAFFFFABRRRQAUUUUAFFFFABRRRQAUUUUAFFFFABRRRQAUUUUAFFFFABRRRQAUUUUAFFFFABRRRQAUUUUAFFFFABRRRQAUUUUAFFFFABRRRQAUUUUAFFFFABRRRQAUUUUAFFFFABRRRQAUUUUAFFFFABRRRQAUUUUAFFFFABRRRQAUUUUAFFFFABRRRQAUUUUAFFFFABRRRQAUUUDrQB603wg0S1htjqPj2wsZpoVmENxEiMAw/wBqUce/tXB3Xhe/OpXcGk29zq1nDctbR3lpbs8czDpgrkZI5xk8V694y8baJ4du9Ls9Q8HWGsTNp0MguLgpuAORt+aNuOPXvXNaJrF5p3wT1y80yeSylk1naGgbayKVjOARjHTHFedSq11HmlrdpK9ravy1HbQ8+tvDWu3ss8VrouozyW77JkitXYxN/dYAcH2NV4dK1G6FyYLC5l+zczmOFm8rt82B8vQ9a9r8Fx6lb+F/Dd8H13Vjf30rvDZS+TBDl8M9w6De5zlvmbBxg4xzM93Lpvif4oXVkzQTxWkTI44KtsPI/nVvFy5nFLb/ADsCVzxd/DOvRX0VlJomordTKWjga1cO4HUquMnFVxpl2t8bOa2mS5D+WYGjIk3f3dvXNepaj4o15Pg3oV3Hq94Lya+ljkuhK3msgLHbv+9jgd+wrs0+zSfGBnm/4/JNDDQFAokaTuV3cbtu7r/KlLFzim3Hv+AdDwm+0nUNJZI9Q0+6s2cZRbiFoyw9twrNnn2/KvXufSvZvF9xEnw1v47iy8UyA3KG3uNeMQaOXIyF+YOQV3dFI6+9eX+EbTw3faxJH4q1C5srHySUlt1JYyZXA4RuMbu3at6Vdyg5NbdtQasjn+WPqTVmKzzzIcewrV1m10e21y6TQrqW601SBBNMMMw2jOflXvntVYVupcyTE9BI7eJR/q1/HmpQiY+6PypoOKdmmAx4ImHMa/lVWSyU5MZwfQ1cJppoAyWRkbawwalhnKHaxyv8qs3KB4z6ryKoEYNAGjmq80H8SD6in277oue3FS5oAzaKmuI9j5HQ1DQAUUUUAFFFFABRRRQAUUUUAFFFFABRRRQAUUUUAFFFFABRRRQAUUUUAFFFFABRRRQAUUUUAFFFFABRRRQAUUUUAFFFFABRRRQAUUUUAFFFFABRRRQAUUUUAFFFFABRRRQAUUUUAFFFFABRRRQAUUUUAFFFFABRRRQAUUUUAFFFFABRRRQAUUUUAFFFFABRRRQAUUUUAFFFFABRRRQAUUUUAFFFFABRRRQAUUUUAFFFFABRRRQAUUUUAFFFFABRRRQAUUUUAFFFFABRRRQAUUUUAFFFFABRRRQAUUUUAFFFFABRRRQAUUUUAFFFFABRRRQAUUUUAFFFFABRRRQAUUUUAFFFFABRRRQAUUUUAFFFFABRRRQAUUUUAFFFFABRRRQAUUUUAFFFFABRRRQAUUUUAFFFFABRRRQAUUUUAFFFFABRRRQAUUUUAFFFFABRRRQAUUUUAFFFFABRRRQAUUUUAFFFFABRRRQAUUUUAFFFFABRRRQAUUUUAFFFFABRRRQAUUUUAFFFFABRRRQAUUUUAFFFFABRRRQAUUUUAFFFFABRRRQAUUUUAFFFFABRRRQAUUUUAFFFFAFq81C81GRJb27uLl0QRq00rOVUdFBPQe1KuoXqae9gt3Otk7+Y1uJD5bN/eK9M8DmqlFFkBoW+tapaWMljbajeQ2chy9vHOyxseOSoOD0H5U6TX9Yme6kk1a+d7tAlwzXDkzKOgfn5h7Gs2lpcq7AaMN/eSWKWT3c7WcTFo7dpGMaMepC9Aasz6nqF1dx3VzfXM1zHtCTSSszrt6YYnIxWbbH5SPerFHKgLep6vqmrov8AaOo3l4Ywdn2idpNueuNx46ViocOCfWr9VJothyPun9KEklZATwHClO6mrANZ6P0OcMO/rVlJh0b5T70wLINLmow1LuoAdmkJpu6o3mVeM5PoKBBK+2M+tUX+9j0GKkklJOT17D0piIZGwPxNAyxbDEZPvU1IoCqFHQUtAEc4zEfbmqVXpjiJvpVGgAooooAKKKKACiiigAooooAKKKKACiiigAooooAKKKKACiiigAooooAKKKKACiiigAooooAKKKKACiiigAooooAKKKKACiiigAooooAKKKKACiiigAooooAKKKKACiiigAooooAKKKKACiiigAooooAKKKKACiiigAooooAKKKKACiiigAooooAKKKKACiiigAooooAKKKKACiiigAooooAKKKKACiiigAooooAKKKKACiiigAooooAKKKKACiiigAooooAKKKKACiiigAooooAKKKKACiiigAooooAKKKKACiiigAooooAKKKKACiiigAooooAKKKKACiiigAooooAKKKKACiiigAooooAKKKKACiiigAooooAKKKKACiiigAooooAKKKKACiiigAooooAKKKKACiiigAooooAKKKKACiiigAooooAKKKKACiiigAooooAKKKKACiiigAooooAKKKKACiiigAooooAKKKKACiiigAooooAKKKKACiiigAooooAKKKKACiiigAooooAKKKKACiiigAooooAKKKKACiiigAooooAKKKKACiiigAooooAKKKKACiiigAooooAlgbbJ7HirvWs2rcE275W6/wA6AJ6RsbTu6UpYAdaqTTb/AJV6evrQIhPWlDEDHb0pFUswA5Jq5HAqj5huNAyqHI6ZH0NO85vVvzq0Yoz1QU3yIv7v60AVjIT6n6mmlj06D2q4IYx/APxoeFHHTafUUAUa0IwgQbOhqi6FG2t1p8Upj4PK0AXaKRXVhkHNMllCLQIiuX6KKrUrEsxJ6mkoGFFFFABRRRQAUUUUAFFFFABRRRQAUUUUAFFFFABRRRQAUUUUAFFFFABRRRQAUUUUAFFFFABRRRQAUUUUAFFFFABRRRQAUUUUAFFFFABRRRQAUUUUAFFFFABRRRQAUUUUAFFFFABRRRQAUUUUAFFFFABRRRQAUUUUAFFFFABRRRQAUUUUAFFFFABRRRQAUUUUAFFFFABRRRQAUUUUAFFFFABRRRQAUUUUAFFFFABRRRQAUUUUAFFFFABRRRQAUUUUAFFFFABRRRQAUUUUAFFFFABRRRQAUUUUAFFFFABRRRQAUUUUAFFFFABRRRQAUUUUAFFFFABRRRQAUUUUAFFFFABRRRQAUUUUAFFFFABRRRQAUUUUAFFFFABRRRQAUUUUAFFFFABRRRQAUUUUAFFFFABRRRQAUUUUAFFFFABRRRQAUUUUAFFFFABRRRQAUUUUAFFFFABRRRQAUUUUAFFFFABRRRQAUUUUAFFFFABRRRQAUUUUAFFFFABRRRQAUUUUAFFFFABRRRQAUUUUAFFFFABRRRQAUUUUAFFFFABRRRQAUUUUAFFFFABRRRQAUUUUAFFFFABRRRQAUUUUAFFFFABR0oooAc0jP95iabRRQBbtkwpc9TwK9R+EOn219ca402j2uqzQ2qvBb3CoQz5PAZgQuema8qjn2KFK5A7iu58B+KbDQdP8R+ffPaXVzYmO0ZFfcZOcYKj5frxXPioylSajuLqj0bxFo1pd+DdYn1nwTYeG3tYhJa3EE8LNJJyAv7tR7DB659q801LwZ/Z83hqP7f5n9twxS58nHk7yBj73zY3e1aUfizTPFHg+40zxTfbNUsxv07UJFZ3f1jcqCefU/wBOdRNe8H6vp/hW81LWp7K80WOOKS0W1ZzKFZcEMOF6Z78dvXip+1oqzvv5vppa92U2Z0Xwz83xDr+lHWo4hpECzG4ltyFcFd3OGO0D1+as7xF4NttK8O2mvaVrceq6dPMYDIIGhZH542sSf4T6dvWulu/Gnh+TX/HF0moqYdTsRFZt5T/vH2Yx93jn1xXMz+ItLb4S2+iLdZ1JNTNw0Ijb/V7CM7sbep9a1pyrtxbv06eWoaXONuUzHu7iqdWJJw6FQDz3NV69AQoYg5BwfahmLHLEk0lFABRRRQAUUUUAFFFFABRRRQAUUUUAFFFFABRRRQAUUUUAFFFFABRRRQAUUUUAFFFFABRRRQAUUUUAFFFFABRRRQAUUUUAFFFFABRRRQAUUUUAFFFFABRRRQAUUUUAFFFFABRRRQAUUUUAFFFFABRRRQAUUUUAFFFFABRRRQAUUUUAFFFFABRRRQAUUUUAFFFFABRRRQAUUUUAFFFFABRRRQAUUUUAFFFFABRRRQAUUUUAFFFFABRRRQAUUUUAFFFFABRRRQAUUUUAFFFFABRRRQAUUUUAFFFFABRRRQAUUUUAFFFFABRRRQAUUUUAFFFFABRRRQAUUUUAFFFFABRRRQAUUUUAFFFFABRRRQAUUUUAFFFFABRRRQAUUUUAFFFFABRRRQAUUUUAFFFFABRRRQAUUUUAFFFFABRRRQAUUUUAFFFFABRRRQAUUUUAFFFFABRRRQAUUUUAFFFFABRRRQAUUUUAFFFFABRRRQAUUUUAFFFFABRRRQAUUUUAFFFFABRRRQAUUUUAFFFFABRRRQAUUUUAFFFFABRRRQAUUUUAFFFFABRRRQAUUUUAFFFFABRRRQAUUUUAFFFFABRRRQAUUUUAFFFFABRRRQAUUUUAFFFFABRRRQAUUUUAFFFFABRRRQAUUUUAFFFFABRRRQBJ5Deoo8hvUVbxRir5SOZlXyG9qPIb2rW07SL7VpmisbZpmUZbBAA+pPFNutMvLK9+x3FtIlzkAR4yWz0xjr+FHKg5mZfkN7UeQ3tW7qHh3VdLt1nvLNo4mON25WA+uDx+NVEsbiSylvFjzBEyq77hwT04osguzM8hvajyG9q1Y9Mu5dOl1BICbWJgryZAAJ/n1FT6b4f1PV43ksbRpUQ4LblUZ9MsRmjlQczMTyG9qPIb2rRnsbm1vGtJ4WjuFbaUbrmrsHhvVrm9ns4bJnmg/wBaA64X23Zx+tFkF2YPkN7UeQ3tWre6TfafeLaXVs8c7Y2p97dnpjHX8KsX/h3VdMtlubyzeOFuN25Wx9cHj8aLILswvIb2o8lvarWKtR6Zdy6dLfpCTaxMFeTIABP8+oo5UF2ZXkN6ijyG9RV+3tpbu4jt4Iy8sjBVUdzT7yxuNPu3tbqPy5o/vLkHHGe1HKg5mZ3kN7UeS3tWnYabd6nci3s4GmlxnA7D1J6Cn6hpF9pU6w3ts0TsMryCG+hHFHKg5mZPkN7UeQ3tXQzeFtat7E3kthIsKrvY7lyo91zkflxWRiiyC7KnkN6ijyG9RW/ZeG9X1G1Nza2LyQ84bcq7vpk8/hVay0q+1C7Nra20kk653J0249c9Pxo5UHMzK8hvajyG9q2NS0XUNIdFv7ZoS4ypyGB/EcVRxRZBdlXyG9qTyG9RVvFGKOUOZlXyG9qPIb2rY0jR7nWr9bW1UZxueRzhY17sx7AVqXPhyxkin/sfVft88HLxeTsJXuy880WQXZyXkN6il8hvarWKMUcoczKvkt7UeS3tXQ+FB/xV+j9f+P2L/wBDFa178QPFEerXMI8Q3Uca3EiD5ydoB4o5V1Hds4jyW9qPJb2rstY17VNc8IxSajqM94U1BkUu5IwE9PxNcvijlQrsrC3dg3I+UZP54/rSeS3qKuIOJP8Ac/8AZlpuKfKHMyp5Deoo8hvUVbxRilyhzMqeQ3qKPIb1FW8UYo5Q5mVPIb1FHkN6ireKMUcoczKnkN6ijyG9RVvFGKOUOZlTyG9RR5Deoq3ijFHKHMyp5Deoo8hvUVbxRijlDmZU8hvUUeQ3qKt4oxRyhzMqeQ3qKPIb1FW8UYo5Q5mVhbswbkfKMn88f1pPJb2q4g4k/wBz/wBmWui0HwLrXiGwl1C3SCCwiyHurqURxjHXk0cqDmZyPkN7UeQ3qK763+GmpX7NHpuraJfzqpbyLa+VnI+lcle2Nzp17NZ3cLRXELFHRuqmiyC7M8W77C2RgED88/4U3yG9RV1R+6kH+0v/ALNTcU+VBzMqeQ3qKPIb1FW8UYpcoczKnkN6ijyG9RVvFGKOUOZlTyG9RR5Deoq3ijFHKHMyp5Deoo8hvUVbxRijlDmZU8hvUUeQ3qKt4oxRyhzMqeQ3qKPIb1FW8UYo5Q5mVPIb1FHkN6ireKMUcoczKnkN6ijyG9RVvFGKOUOZlTyG9RR5Deoq3ijFHKHMyp5Deoo8hvUVbxRijlDmZU8hvUUeQ3qKt4oxRyhzMqeQ3qKPIb1FW8UYo5Q5mVPIb1FHkN6ireKMUcoczKnkN6ijyG9RVvFGKOUOZlTyG9RR5Deoq3ijFHKHMyp5Deoo8hvUVbxRijlDmZU8hvUUeQ3qKt4oxRyhzMqeQ3qKPIb1FW8UYo5Q5mVPIb1FHkN6ireKMUcoczKnkN6ijyG9RVvFGKOUOZlTyG9RR5Deoq3ijFHKHMyp5Deoo8hvUVbxRijlDmZU8hvUUeQ3qKt4oxRyhzMqeQ3qKPIb1FW8UYo5Q5mVPIb1FHkN6ireKMUcoczKnkN6ijyG9RVvFGKOUOZlTyG9RR5Deoq3ijFHKHMyp5Deoo8hvUVbxRijlDmZU8hvUUeQ3qKt4oxRyhzMqeQ3qKPIb1FW8UYo5Q5mVPIb1FHkN6ireKMUcoczKnkN6ijyG9RVvFGKOUOZlTyG9RR5Deoq3ijFHKHMyp5Deoo8hvUVbxRijlDmZU8hvUUeQ3qKt4oxRyhzMqeQ3qKPIb1FW8UYo5Q5mVPIb1FHkN6ireKMUcoczKnkN6ijyG9RVvFGKOUOZlTyG9RR5Deoq3ijFHKHMyp5Deoo8hvUVbxRijlDmZU8hvUUeQ3qKt4oxRyhzMqeQ3qKPIb1FW8UYo5Q5mVPIb1FHkN6ireKMUcoczKnkN6ijyG9RVvFGKOUOZlTyG9RR5Deoq3ijFHKHMyp5Deoo8hvUVbxRijlDmZU8hvUUeQ3qKt4oxRyhzMqeQ3qKPIb1FW8UYo5Q5mVPIb1FHkN6ireKMUcoczKnkN6ijyG9RVvFGKOUOZlTyG9RR5Deoq3ijFHKHMyp5Deoo8hvUVbxRijlDmZU8hvUUeQ3qKt4oxRyhzMqeQ3qKPIb1FW8UYo5Q5mVPIb1FHkN6ireKMUcoczKnkN6ijyG9RVvFGKOUOZlTyG9RR5Deoq3ijFHKHMyp5Deoo8hvUVbxRijlDmZU8hvUUeQ3qKt4oxRyhzMqeQ3qKPIb1FW8UYo5Q5mVPIb1FHkN6ireKMUcoczKnkN6ijyG9RVvFGKOUOZlTyG9RR5Deoq3ijFHKHMyp5Deoo8hvUVbxRijlDmZU8hvUUeQ3qKt4oxRyhzMqeQ3qKPIb1FW8UYo5Q5mVPIb1FHkN6ireKMUcoczKnkN6ijyG9RVvFGKOUOZlTyG9RR5Deoq3ijFHKHMyp5Deoo8hvUVbxRijlDmZU8hvUUeQ3qKt4oxRyhzMqeQ3qKPIb1FW8UYo5Q5mVPIb1FHkN6ireKMUcoczKnkN6ijyG9RVvFGKOUOZlTyG9RR5Deoq3ijFHKHMyp5Deoo8hvUVbxRijlDmZU8hvUUeQ3qKt4oxRyhzMqeQ3qKPIb1FW8UYo5Q5mVPIb1FHkN6ireKMUcoczKnkN6ijyG9RVvFGKOUOZlTyG9RR5Deoq3ijFHKHMyp5Deoo8hvUVbxRijlDmZU8hvUUeQ3qKt4oxRyhzMqeQ3qKPIb1FW8UYo5Q5mVPIb1FHkN6ireKMUcoczKnkN6ijyG9RVvFGKOUOZlTyG9RR5Deoq3ijFHKHMyp5Deoo8hvUVbxRijlDmZU8hvUUeQ3qKt4oxRyhzMqeQ3qKPIb1FW8UYo5Q5mVPIb1FHkN6ireKMUcoczHYoxUm0UbRVknT2S+V8OdQkT5XkulVmHdfl4rX+0W8EvhK+vGC/uWRnc9PlAUk/U1zuj6ta2+m3Wl6jDM9ncEPugxvRhjpnjsKkv8AX7efUbBobIPYWKBI4J8Hevfd1GalrUa2Oki0m6tbHxOt86tHcB5ogXDZ+8d+O38P5VzVxssfCOm28gyLu4a4lUdSq/KKnvNc0uCyvodHtJ4nvj+9Mu1Qi/3UC9uTWXrN/DfyWq26usFvbpCocAHjqePekkxtnUXmpRan4Cv2trVLa2hnWKKNf7uVOT75J/zzVbT0huPBFvDqNz/Z9ut3uinUFjL1zwOnfn2rIttWt4fCd3pTJKZ5pxIrADbj5evP+z6VPZ6xps+hxaVq8FyY7eTfFJbFc9+CD9adtxX2NfUYJL34i232iIRwxKsivnIeNQW3Z+oxXPf2lqurXFzp1q7NHfXDSGEKPmJOeT1wMDv2rRuvE8Nze31yIJI91obW1UYOxSeS3PX6Uzw3rGlaPZ3P2iO8F3MCnnQKuUT/AGSTwc/0oSGzfV7c+J9B0kuLibT4m82TqN+zgfhtzWdpbPcDxbFMxZCkj89Mgtj/AD7Vkfb9M03UrW/0gXzyxuWkF2V+Ye238at3mvaZHZ6gul21ylxqJ/ftNt2oO4XH1NJp2A5eLYJUMgym4bgO4ru7zUotT8BX7W1qltbQzrFFGv8AdypyffJP+ea4Xb7VtW2rW8PhO70lkkM804kVgBtx8vXn/Z9KcldCT1L/AIXhTSvsuozKDc3lwtvaoeylgHf8uBUPiB7OPx1cPqELy2gZfMROrfIPcfzqPTPFeqWDWsJum+xwsoaNYkJ2Z5GcenvT9T1y11fxHHc3sc0umx8LDtCuFx7H+970Na3BPQy11JrW6vY9Nka2s7pihBUMwjycDueh7Guk1hWTS/Do07F9axS7UmI2l5N3C4P3en+cVj2F/pNve3yT6f5lhcbhH8qmWEc7dpPf8as3fiC3htbGy0iGVLa1lE+64wXdwe+OMUdg7nVOIl17VLm2uPP1NrMK2n9l4X+Lo30968/gl0xdGuYp7aRtRZx5MoPyqvGQefr2roz4n0qG8uNWtrO6GqTRbdrspiVuOfXt/wDqrn4ZdN/se5Se3lfUXcGKYH5VHGc/N9e1JIdzT8OXxvNX06PUdRMUVmQLaMR/eY8bcgcfU1DqV9q1rrmqWkQMEl5LtkhjUMWB+6AcZ5DdvWrFnqugmCye906ZLu0PBtVQLNjGC/Q9qn03xLYrrt3rGo20zXEmFhESqwjXGO5HOMc/Wm9xLYb4hxpnhjTtDmkEl6r+dIAc+UOcL/49+n0rkcVt6tJo1wrTWb6m9277na72EEd+nOayNooSBkeKMVJtFG0VQj0Twfo+lweGZr+6llMl2jJL8h2rEDyvHrjrT/Dtz4XmWS8tdIlsryJigBkaT5GXhu3UGsJNYs/+ENTShdiG5bIkJjY7ULZPIHpVaO+0+z1JZoNQeWBoRFIJIiDx93GFrJs0Rn+IFtF1RlsrYW8CjaF3Elvc5rKxVq8vEvr6Vo1OwHAJ71DtFaLYhlzQheDXrF9PhE14k6vEh6FgcjPtXtFx4b1oKjp/wh8sjrvm32KAK3cbs/N9a8Z0g6jHqcLaSsrXvPliJN7Hjnj6V3lrZ+Nrzw1q090mqCWDykhtzZjbKrEhsjbzgYou1swQzxpo15/wjdvPqNzpNs6Mzpa2FuqqzDjJZTjB7d680A45xXdx+DvFuuaBcyTWtxHHpmHis3tvK3K2dxTgZIx0964grg4Iou3uDGoPv/7n/sy03FSqOW/3P/ZlpNooER4oxUm0UbRTAjxRipNoo2igCPFb+kJpP9nSG8MIkJIbzGwcf7P/ANasTaKuQWM5EU8ckKnh1PmqCO471Mhoq3FpNasgmjZN67k3dxUOK6q6lF5pEi3gg+0JyhSZeff2+lcztFEXcHoW9N0W/wBXaRbGDzTGAX+dVxn6kVbi8J63PJNHHZbnhbZIPNT5TgH+96EVQtry6sixtbmaAt97ypCufyqZNW1KNnZNRu1ZzuciZgWPTJ5p6iHgafa6Ze2l3ayf2qsu2OQN8qYI3A/N7N2NOHhnVzp32/7J/ovl+b5nmL93Gc4zmkjn05tJuxcwzSanJIGin3EgDIzn5uvXsetQ/wBpagLf7N9uufI27fK81tu30xnpRqMnvPDOr2Fmbu5tPLt1xl/MQ9enANLeQWeq6nb2+g2cke+MKY5G5Z+STkse3vVebUtQuIDDNfXMsR6o8rMv5ZqxqN1YrewzaJHcWYSMBiXIbfzkg7j2osIe3hPW0uo7ZrLE0is6r5qcgYz/ABe4qhqGl3mlXAgvYfKlK7gu4Nx+FTHVtSMqynUbsyKCquZmyAeozn2qC4uLi7k8y5nlmcDG6Ryxx+NGo9Cug+//ALn/ALMtdvofiC8vPC0uizx2iaXYhZpZBb75XzINqdRnLH8q4tRy3+5/7MtdN4XXTo7a5e81i1thMPKktLi3kcSLwwOU6cj9KAN9719Mtxrcej21hNZ3LrGkWnkbvlH+ty/yqd/vXD67rFxr+sTalcxwxyzYykK7VGBjgV2t2+iX9rJbXXiTTZEZsxn7HcAw/Kq4X1wFXrnpXA3MMUVzLHDKJolcqsgUjePXBoAgUfu5B7r/AOzU3FSqPlf/AID/AOzUm0UAR4oxUm0UbRTER4oxUm0UbRQBHijFSbRRtFAEeKMVJtFG0UAR4oxUm0UbRQBHijFSbRRtFAEeKMVJtFG0UAR4oxUm0UbRQBHijFSbRRtFAEeKMVJtFG0UAR4oxUm0UbRQBHijFSbRRtFAEeKMVJtFG0UAR4oxUm0UbRQBHijFSbRRtFAEeKMVJtFG0UAR4oxUm0UbRQBHijFSbRRtFAEeKMVJtFG0UAR4oxUm0UbRQBHijFSbRRtFAEeKMVJtFG0UAR4oxUm0UbRQBHijFSbRRtFAEeKMVJtFG0UAR4oxUm0UbRQBHijFSbRRtFAEeKMVJtFG0UAR4oxUm0UbRQBHijFSbRRtFAEeKMVJtFG0UAR4oxUm0UbRQBHijFSbRRtFAEeKMVJtFG0UAR4oxUm0UbRQBHijFSbRRtFAEeKMVJtFG0UAR4oxUm0UbRQBHijFSbRRtFAEeKMVJtFG0UAR4oxUm0UbRQBHijFSbRRtFAEeKMVJtFG0UAR4oxUm0UbRQBHijFSbRRtFAEeKMVJtFG0UAR4oxUm0UbRQBHijFSbRRtFAEeKMVJtFG0UAR4oxUm0UbRQBHijFSbRRtFAEeKMVJtFG0UAR4oxUm0UbRQBHijFSbRRtFAEeKMVJtFG0UAR4oxUm0UbRQBHijFSbRRtFAEeKMVJtFG0UAR4oxUm0UbRQBHijFSbRRtFAEeKMVJtFG0UAR4oxUm0UbRQBHijFSbRRtFAEeKMVJtFG0UAR4oxUm0UbRQBHijFSbRRtFAEeKMVJtFG0UAR4oxUm0UbRQBHijFSbRRtFAEeKMVJtFG0UAR4oxUm0UbRQBHijFSbRRtFAEeKMVJtFG0UAR4oxUm0UbRQBHijFSbRRtFAEeKMVJtFG0UAR4oxUm0UbRQBHijFSbRRtFAEeKMVJtFG0UAR4oxUm0UbRQBHijFSbRRtFAEeKMVJtFG0UAR4oxUm0UbRQBHijFSbRRtFAEeKMVJtFG0UAR4oxUm0UbRQBHijFSbRRtFAEeKMVJtFG0UAR4oxUm0UbRQBHijFSbRRtFAEeKMVJtFG0UAW/Io8iiimAeRR5FFFAB5FHkUUUAHkUeRRRQAeRR5FFFAB5FHkUUUAHkUeRRRQAeRR5FFFAB5FHkUUUAHkUeRRRQAeRR5FFFAB5FHkUUUAHkUeRRRQBG9jHI5dxk/Wmf2dD/dP5miijlQXZKlqsa7VXAp3kUUUWAlt2mtJ1mtpXhlX7rxsVI/Grv9tazn/kK3v/AH/b/GiiiwzSsfGeu2GlX9jHfTsbwKrSvKzMijOQuemc9a5vyfWiiiwhvlYlA9UP81p3kUUUkAeRR5FFFMA8ijyKKKADyKPIoooAPIo8iiigA8ijyKKKADyKPIoooAPIo8iiigA8ijyKKKAG+ViUD1Q/zWneRRRSQB5FHkUUUANWL946+yn/ANCp3kUUUwDyKPIoooAPIo8iiigA8ijyKKKADyKPIoooAPIo8iiigA8ijyKKKADyKPIoooAPIo8iiigA8ijyKKKADyKPIoooAPIo8iiigA8ijyKKKADyKPIoooAPIo8iiigA8ijyKKKADyKPIoooAPIo8iiigA8ijyKKKADyKPIoooAPIo8iiigA8ijyKKKADyKPIoooAPIo8iiigA8ijyKKKADyKPIoooAPIo8iiigA8ijyKKKADyKPIoooAPIo8iiigA8ijyKKKADyKPIoooAPIo8iiigA8ijyKKKADyKPIoooAPIo8iiigA8ijyKKKADyKPIoooAPIo8iiigA8ijyKKKADyKPIoooAPIo8iiigA8ijyKKKADyKPIoooAPIo8iiigA8ijyKKKADyKPIoooAPIo8iiigA8ijyKKKADyKPIoooAPIo8iiigA8ijyKKKADyKPIoooAPIo8iiigA8ijyKKKADyKPIoooAPIo8iiigA8ijyKKKADyKPIoooAPIo8iiigA8ijyKKKADyKPIoooAPIo8iiigA8ijyKKKADyKPIoooAPIo8iiigA8ijyKKKADyKPIoooAPIo8iiigA8ijyKKKADyKPIoooAPIo8iiigA8ijyKKKADyKPIoooAPIo8iiigA8ijyKKKADyKPIoooAPIo8iiigA8ijyKKKADyKPIoooAPIo8iiigA8ijyKKKADyKPIoooAPIo8iiigA8ijyKKKADyKPIoooAPIo8iiigA8ijyKKKADyKPIoooAPIo8iiigA8ijyKKKADyKPIoooA//9k=",
  "imageHeight": 1080,
  "imageWidth": 1920
}
