# Supplementary material for: Prediction of axillary lymph node metastasis in early breast cancer patients with ultrasonic videos based deep learning
Source: Front Oncol. 2023 Sep 1;13:1219838. doi: 10.3389/fonc.2023.1219838 (PMC10503049; doi:10.3389/fonc.2023.1219838)
Supplement: Supplementary file 1 [file DataSheet_1.zip › 3/5612464_高永珍/高永珍_54949411.json]

{
  "version": "4.5.6",
  "flags": {},
  "shapes": [
    {
      "label": "1",
      "points": [
        [
          1585.0,
          278.9166666666667
        ],
        [
          1503.75,
          193.5
        ],
        [
          1360.0,
          183.08333333333337
        ],
        [
          1243.3333333333335,
          210.16666666666669
        ],
        [
          1189.1666666666667,
          258.08333333333337
        ],
        [
          1172.5,
          366.4166666666667
        ],
        [
          1210.0,
          456.0
        ],
        [
          1391.25,
          460.16666666666674
        ],
        [
          1462.0833333333335,
          412.25
        ],
        [
          1537.0833333333335,
          397.6666666666667
        ],
        [
          1620.4166666666667,
          310.1666666666667
        ]
      ],
      "group_id": null,
      "shape_type": "polygon",
      "flags": {}
    }
  ],
  "imagePath": "高永珍_54949411.jpg",
  "imageData": "/9j/4AAQSkZJRgABAQAAAQABAAD/2wBDAAgGBgcGBQgHBwcJCQgKDBQNDAsLDBkSEw8UHRofHh0aHBwgJC4nICIsIxwcKDcpLDAxNDQ0Hyc5PTgyPC4zNDL/2wBDAQkJCQwLDBgNDRgyIRwhMjIyMjIyMjIyMjIyMjIyMjIyMjIyMjIyMjIyMjIyMjIyMjIyMjIyMjIyMjIyMjIyMjL/wAARCAQ4B4ADASIAAhEBAxEB/8QAHwAAAQUBAQEBAQEAAAAAAAAAAAECAwQFBgcICQoL/8QAtRAAAgEDAwIEAwUFBAQAAAF9AQIDAAQRBRIhMUEGE1FhByJxFDKBkaEII0KxwRVS0fAkM2JyggkKFhcYGRolJicoKSo0NTY3ODk6Q0RFRkdISUpTVFVWV1hZWmNkZWZnaGlqc3R1dnd4eXqDhIWGh4iJipKTlJWWl5iZmqKjpKWmp6ipqrKztLW2t7i5usLDxMXGx8jJytLT1NXW19jZ2uHi4+Tl5ufo6erx8vP09fb3+Pn6/8QAHwEAAwEBAQEBAQEBAQAAAAAAAAECAwQFBgcICQoL/8QAtREAAgECBAQDBAcFBAQAAQJ3AAECAxEEBSExBhJBUQdhcRMiMoEIFEKRobHBCSMzUvAVYnLRChYkNOEl8RcYGRomJygpKjU2Nzg5OkNERUZHSElKU1RVVldYWVpjZGVmZ2hpanN0dXZ3eHl6goOEhYaHiImKkpOUlZaXmJmaoqOkpaanqKmqsrO0tba3uLm6wsPExcbHyMnK0tPU1dbX2Nna4uPk5ebn6Onq8vP09fb3+Pn6/9oADAMBAAIRAxEAPwDyHz6PPqnmjNbXMi559Hn1TzRmi4Fzz6PPqnmjNFwLnn0efVPNGaLgXPPo8+qeaM0XAuefR59U80ZouBc8+jz6p5ozRcC559Hn1TzRmi4Fzz6PPqnmjNFwLnn0efVPNGaLgXPPo8+qeaM0XAuefR59U80ZouBc8+jz6p5ozRcC559Hn1TzRmi4Fzz6PPqnmjNFwLnn0efVPNGaLgXPPo8+qeaM0XAuefR59U80ZouBc8+jz/eqeaM0XAmtJNlpGPY/zNTefVKP/j3i/wB0/wDoRpc0IC559Hn1TzRmi4Fzz6PPqnmjNFwLnn0efVPNGaLgXPPo8+qeaM0XAuefR59U80ZouBc8+jz6p5ozRcC559Hn1TzRmi4Fzz6PPqnmjNFwLnn0efVPNGaLgXPPo8+qeaM0XAuefR59U80ZouBc8+jz6p5ozRcC559Hn1TzRmi4Fzz6PPqnmjNFwLnn0efVPNGaLgXPPo8+qeaM0XAuefR59U80ZouBc8+jz6p5ozRcC559Hn1TzRmi4Fzz6PPqnmjNFwLnn0efVPNGaLgXPPo8+qeaM0XAuefR59U80ZouBc8+oZ5N7QD/AKarUOaT/lrD/wBdFoAu+fR59U80jyCNdzHii4Iu+fTGvYkB3SLx2zzRaaZLeGPzvMHmLujt4QPMdf7xJ4Vfc/lW8dBSyspbh47aFY1LlEh898D/AGn4z+AqXPsUonPrqELHAkH48VKLgMMqwI9Qas21vf38Qlh0qN4D0aaKEbvoAqn9aqz6esb7ZreTS5zwGYloHP8Avc7evuKXOPlF8+jz6pMZIZ2t50McydVP9KXNXe5DRc8+jz6p5rpPC2iWupJd3l95jwWoB8mLq/U9ue3ai4GP59Hn10qQeEtYgmitTJpk6DcklxLgN7csR/I1U8NaTZ6hpuryXMPmy28eYiHYYO1vQ89BS5h2MXz6PPqxc+HdYtLL7ZPZSJBgEnIyo91zkfjUWnaNqOrb/sNs0oT7xyFA/E073FYZ59Hn0X+l32mTrDe27RO33c4Ib6EcVeHhTXGuDCLB94XcfnXGP97OM+1FwKPn0efUd3Z3NhdNbXULRTL1U/55q9J4Z1qK2S4ewkEbY7jIz6jOR+NFwKvn0efWro2hkeKYNN1W36qxaPf/ALJI5U0XvhbUpb69ewsJDaRzOqfMOgPbcctSuFjK8+jz6Za2N3e3YtbaF5JycbBxj6+lWtQ8P6rpcImvLRo4icbwysB9dpOKdwIPPo8+tKeyt08H214thKtw8pVrouNjDLcbd2e393tWFmi/QC359Hn11nivwra2WmJe6bCYxH/rk3M2VP8AFye39azNQ0uzg8E2GoRw7bqWXa8m9uR83bOOwpcw7GN59Hn1Pp+garqkJls7N5Ix/GSFB+hYjP4VUvLK60+4aC7heGUdmHX3HqPendCsSefR59V4YpLieOGIbpJGCIM4yTwK7Gbwpaad4Yvp7l0nv4upjc4iPHy+/B7+tDdlcEruxy3n0efWv4b0izurW81PUy5s7Uf6tDjecf8A6vzqbWtJ0ybQo9a0ZJIoQ2yWKQk45xnknnp370m7AlcwvPo8+qma6TxlpdnpV7ax2UPlK8W5hvZsnPuadwMbz6PPrZ1DS7ODwTYahHDtupZdryb25Hzds47Cs3T9A1XVITLZ2byRj+MkKD9CxGfwouBB59Hn1HeWV1YXJt7qF4pR/Cw6/T1FaS+E9da384afJs27sFlDY/3c5z7UXAo+fR59LY6VfalNLDaQF5Il3OpYKVHTvVmTwzrUVmbt7CURAbj03Af7uc/pRcCr59Hn1o6BZW93Y6o89hLctDFuR0cKIjhuTlhnp79KvaV4QmvfD898yO1y4/0WIOoDDj5ic/Xg46UN2BK5gefR59TWehapqE00VratI0LbZPmUBT6ZJxUN/pl7pcyw3tu0LsMjOCD9CODRcA8+jz61/GOmWelahbxWUPlI8IdhvZsnJ9TXOZoTuBc8+jz6p5ozRcC559Hn1TzRmi4Et5LutXH0/nVhpsMR6Gs6f/UtU8p/ev8A7xouBZ8+jz6p5ozRcC559Hn1TzRmi4Fzz6PPqnmjNFwLnn0efVPNGaLgXPPo8+qeaM0XAuefR59U80ZouBc8+jz6p5ozRcC559Hn1TzRmi4Fzz6PPqnmjNFwLnn0efVPNGaLgXPPo8+qeaM0XAuefR59U80ZouBc8+jz6p5ozRcC559Hn1TzRmi4Fzz6PPqnmjNFwLnn0efVPNGaLgXPPo8+qeaM0XAuefR59U80ZouBc8+jz6p5ozRcC559Hn1TzRmi4Fzz6PPqnmjNFwLnn0efVPNGaLgXPPo8+qeaM0XAuefR59U80ZouBc8/3qG0k2WkY9j/ADNQ5ogGYoB2I/8AZjQBc8+jz67TxH4Z0q10e4ksbby7mFFl/wBYzfLnB4JNU/COgadqGnNPqMPmNLKUiG9l4C5PQj/Ipcw7HL+fR59dJo2i6dd+LdSsZrffbQ7/AC03sNuGAHOc1yUoCyuo6BiBQpXCxZ8+jz63NF0rTItDk1rWFklh3+XHChxu9+o9+/Y1H4k0eztrS01TS94s7ofcc52HH/6/yovZ2Elcx/Po8+l0mwbVNVt7INt81sFvQdT+ldimkeFrjUpNDihuFvEXH2jeeWA574z/AMBxTbsBxvn0efWzpelaVbT6g+tXKstm7RrArhWmIyOBnPpUniDSNNXRLXWNMjlt4pn2eTKTnvzyT6etLmHYwvPo8+qeaM1Qi559Hn11WiR+FNVuILJdMuPtLJ8zu7BSQOej/wBKpa0/hmEXNlZ6dcR3scnliQsSmQ3zfxntntU31sOxhefR59bXi7SLbT9VtbbTrZl82IHYpZyzbiO+apTeFNct7dp5LB9ijcdrqxx9Ac0cwrFLz6PPqnmuo0XStMi0OTWtYWSWHf5ccKHG736j379jTvbULGH59Hn1seJNHs7a0tNU0veLO6H3HOdhx/8Ar/KufhikuJ44YhukkYIgzjJPAoTuD0LHn0efXUzeFLTTvC99Pcuk9/F1MbnER4+X8jnn1ris0XuFiaeTe0Az/wAtVqbz6pH/AFsP/XVa6TwbplnquqTQ3sPmxrCWA3svO4eh96AMjz6PPrV8UaTb2Wp266dHtt7iMFAGLfNnB5P4Vv614b0ey8OXU9vb/wCk26qpk81j82VzxnHelzaXHy62OL8+jz62Z9Lsk8CW2pLDi7eXa0m5uRuYdM47CuazTTu7Ct1Lnn0efXUx6RoOiWlmNbSSe5u8H5WIWIfgRxz79K5zXbK1sNUeKxuo7i2IDI6OGx7EilfWwWIfPo8+mWFlPqV9FaWwBlkOFycD1NdPrXhyx0rwsk6Os955oR50c475UDOOMY9abdgWpzfn0efW94V0mxu7C/vdQtJbpISqxxxbtxPfAUjPUVT8QnSEEcNhpl5ZXCtmQXAIJXHHBY0r62BK+pm+fR59U80Zp3AuefR59U80ZouBc8+jz6p5ozRcC559Hn1TzRmi4Fzz6PPqnmjNFwLnn0efVPNGaLgXPPo8+qeaM0XAuefR59U80ZouAmaM02ikA7NGabRQA7NGabRQA7NGabRQA7NGabRQA7NGabRQA7NGabRQA7NGabRQA7NGabRQA7NGabRQA7NGabRQA7NGabRQA7NGabRQA7NGabRQA7NGabRQA7NGabRQA7NGabRQA7NGabRQA7NGabRQAqf6iL/dP8zS5pin9xD/ALp/9CNLQA7NGabRQA7NGabRQA7NGabRQA7NGabRQA7NGabRQA7NGabRQA7NGabRQA7NGabRQA7NGabRQA7NGabRQA7NGabRQA7NGabRQA7NGabRQA7NGabRQA7NGabRQA7NGabRQA7NGabRQA7NGabRQA7NGabRQA7NGabRQA7NGabRQA7NGabRQA7NGabRQA7NJn99D/10WkpF/wBdD/10WgB+aktlTMt5MnmRW5CpGekkp6D6Dkn6e9QM21SfTmr9oI4rfR/MwIzOsj56ZZyMn8I/1qZFRR2um2i6fabp5AbiUhp5WP3nPb6dgKrahrhtHnEFqZ0ttvnvv2hSegX1NW9TtJLy1QQOqzRSpKm/7pZTnB9q5EyTW8FyLzKzRztKIVjbaZGPEjt02jjFQWdlf3sen2jTyAtghVRerMegFV7G8OpC6tru1RGiYJIm4SKcjOM4/Ouf1W9aXTrKKCWWYwTo32sjmRxx+7U/e659OK39FMAszHBbXMIVvmNxGVaRj1bnrQBga5o/lIIosnYhe0bqQBy0RPcYyy/QiueRw6Bh3rttZ1K0xLbrJ/plqUuNpHoQTz/un9a4qeJba/u7dPuxzMo+meKqJMhc10vhiLWYLW61PSpIXWL5ZbZ8kyYGR8oHv6g9a5ir2k6ze6LdGezkwW4dGGVcehFaEHbaVq1r4wlaz1DR0Mgi+a5Tnbz2OMr+ZqDwlnT7fxEIXDNb52P1ztD4P6Vk3fj3Wbm3aJfs9vu6vCh3fqTWXpmu3WlWt5bwJEyXS7XMgJI4I4596i25V9jqfCmoXeoaTrcd5cy3CrDkeaxbGVbPX6VT06wI8Kxy6rqrWulSy5EEUQLyHn+LGeo9+lYOla5daRBdw26RMt0ux/MBJA56YI9ansPE97Y6d9gaC0urUNuWO5i3hfpzTa7CudF4vMbaHoTReYYyBsMuN+3av3sd6d441e+sdVtIbW6lhRYhIRG23cdx6+vSuZ1PxLf6vawQXiwsYW3LIE2sfrzj9O1Q6zrVzrl2lzcpEjogQCIEDGSe5PrSS1+YX/I7nW0ifx1onmgYKZ6dwSV/Ws+61LWV8fpbRzXHl+cqrDk7DH3OOnTPNc/da3ca9q1lJeTRWflkIJolPyc53fer0Lytfke2xqNhJZKUeS4RGWSRRye5Xn1GKNrBuZEv/JUov+uX/tM1BZavfy/ER7V7qQ2/myR+TuOzCqccfhWTrWvi38Zyalp5im8pQilvmRvlwehrJh1u5g146wiRG4Ls+0g7MsCD3z39aIob6nUW1leSeItfmtb9bC3jZvPl8oOcHJ4/ImrIXTk8CapHps1xPbo/35xjLfKTt4HH1965a18Uahaald3sawk3RzLEyExt+Gc/rUkvi2+lsLix+zWaWsy7RFHFtEf+7g+vPOaLOwJq5p3f/JMrD/r4P/oT1yGavya3cy6FDo7RxfZ4n3qwB35yT1zj+L0rNq1u2T0seqatqqWPiOztLnmzvLfypVPTJJAP64/Gs3xbY/2Z4Ns7MPuWK6wp9vnIrkNa1y61yeKW5SJGjXYvlAgY/EmptR8TX+qaXDYXKwmOEqwkCnexAI5Off0qOUpM6Xxdd3mnWGlx6bLLBY+UMPCSuTjgEj25qHxUZJvCWkXN6MXxOCSMMVwc5/8AHax9L8Y6rpVqLaMxTRLwgnUnYPQEEVn6rrF7rN1595JuK8IijCoPQCnYSZTSR45FdGZHU7lZTgg12Gjkn4d6uScnzj/JK53WdbudcuI5rlIkaNNgEQIGM+5NLba5dWui3OlIkRguG3MzA7h06c+3pTeqaBaNM6HQszeAdZhjBaRXLlR1xhf/AIk0kIMHwxuPNXHnTjy89/mX/wCJNc7pGt3uiXLTWbj5hh43GVb61NrXiTUNd8tboxpFHyscS4XPrySaTVwi7GXnmvS/FOtWWl3VtHdaPb3zPFuDy7cqM9OVNeZVpa1rl1rk8UtykSNGmweUCBj8Sab1EtDq/E11FeeBrC5htkto3uAVhTovD+wo8XXd5p1hpcemyywWPlDDwkrk44BI9ua5S4126udDt9JdIhbwNvVgDvJ5684/iParul+MdV0q1FtGYpol4QTqTsHoCCKVh3Oh1mSdtE8PXlzA0uorMjCPb88g64x74X861PttlqGpxiLU9R03UHTi2lBUZxxlHBX8q871LXNQ1S+S7uJiJIzmIJ8oj5z8v+c1sp8QNZW3EZS1ZtuPMMZ3fXrj9KVgvqbfhmC4tvGerRXMyzTCPLSBQu7JU5wOlVfCuo6zceKZobyW4ZMP50cmdsZ7YH8PNR+Aria61+/uJ3LyyQ7nY9zuFZ0njnWmsmtfMiDY2+eE/efzx+lFvyH/AJmvoKRRnxZHDjylVgmOmP3mKZot5cr8PtSkW4lDxSFY2DnKDCcL6VzGma3c6Vb3kMCRMt2myQyAkgYPTn/aqfRfE9/oUUkVssLxyNuKyqSAfUYIotoxX1+ZsWNm7eGEuNY1d7fTJ5i3lRxbnkbnktjOcj36VY8ZmNvD+iNF5hjKfIZcb9u1cbsd6xYfF1/HBNBNb2dzDJK0vl3ERdVJOTjn1Peq2qeJL7WbOC3vFhYwtuEiptY/XnH6dqdncEzb+IX/ACFrT/r3H/oRrkM1f1nW7nXLiOa5SJGjTYBECBjPuTWdQlYB2aM02imIdmjNNooAbMf3RqaU/vn/AN41Xl/1ZqaX/XP/ALxoAM0ZptFADs0ZptFADs0ZptFADs0ZptFADs0ZptFADs0ZptFADs0ZptFADs0ZptFADs0ZptFADs0ZptFADs0ZptFADs0ZptFADs0ZptFADs0ZptFADs0ZptFADs0ZptFADs0ZptFADs0ZptFADs0ZptFADs0ZptFADs0ZptFADs0ZptFADs0ZptFADs0ZptFADs0sB+S3/wA/xGmUIxWKAjsM/wDjxpoD1fUpFk8TQWD/AHLuxkiP16/0NU9NRtN1LQNKYYdbaWWVf9pv/wBTVx914pv7vV7XUnSBZrYYQIrbT9efeh/FN++vJrBSD7QibFTa2zGCOmc9/WosO50/h3/kfdZ+kn/oYrgpj+/k/wB41p2XiW9sdXutSiigM1xu3q6ttGTnjmshmLuWPVjmmlt6Db3OykzN8MYfLBbyZzvx/D8x/wDihRreYPAGjwyLtkaTeAeuMMf/AGYVhaL4j1DQt62rI0T8tFKMrn16jmotY1u91u5Wa7ZflGEjQYVfpQ1diWhSijeaVIokZ5HO1VHUmuyj+yeCbNmkKz63MnyoOVhU/wCfx+nNYs3iu9uNYttTkgtTNbpsRdjbe/J+brzWj/wsTV/+fay/74f/AOKod7AjNsNKvr2zn1uJ4Zfs0m+SNi29iMMeAOn4+tb2sSHXvBq6zdxmG5ik2qFZtjjdjhSffr/s1ztl4l1Gw1S4v4DGGuHZ5YipKMSSemc8Z9aNZ8S6jriolyyJEvIiiXC59eSTQ7gmZWaM02imI6PwQc+Kbf8A3X/9BNZ+sn/ipL7/AK+n/wDQjUGlanPo+oJeW6RtIgIAkBI5GOxFQ3N1JdX0t24USSyGRgvTJOaPtJh0Z3/iG4e08baVcJbS3JjgyY4k3MR8wOB7ZzV+Ka21HULhdN1u+tb5ly1vMCwQ9T8kg/8AQTXB3/ibUL/UrfUMxwXFuu1GhBHr6k+taMvxA1mS3aNUtY2Ix5iRncPfk4/Spa0Kuc9dxyQ3s8UpBkSRlcr0yDziurkzN8MYfLBbyZzvx/D8x/8AihXGszOxZiSxOST3rV0XxHqGhb1tWRon5aKUZXPr1HNVbSwr63N3W8weANHhkXbI0m8A9cYY/wDswrj0keKRXR2V1O5WU4INXtY1u91u5Wa7ZflGEjQYVfpRrOt3OuXEc1ykSNGmwCIEDGfcmhB5HR6Oc/DvVyTk+cf5JXG5rQttcurTRbnSkSIwXDbnZgdw6dOfb0rNotq2HQXP76H/AK6LXX/Dz/kN3H/Xuf8A0Ja45f8AXQ/9dFrS0XW7nQ7p7i2SJ3dNhEoJGMg9iPSjuI7XTbX+27fTZiNxsb+UP7Lyw/8AZaZNd/bvBGtXGch7pyD7b1x+lcrpnia/0m3uoLdYitwxZi4JKkjqOahg126t9Dn0hUiNvM25mIO8dOnOO3pUuOhSep0Fz/yS+z/67n/0Nq47Nb+l+M9R0nT47KCG1aOPODIrE8kns3vT9Q8balqVhNZzQWixyjaxRGDf+hU9U2xLVWOu1/Xp9Kk02azs4pxdDaZGUkleMKCPXNYniHTdEh8UgXsz2ltNb+Y3kj/lpnHQKev0rI0vxnqulWa2qeTNEvCecpJUegII/Wse+v7nUrt7m7lMkrdSf5Ci2o76Gjq6aRZyQtod/cTEhhIXypXt/dXqCa2rn/kmFn/13P8A6G1cZ+daT65dSaDFo5SL7PG28MAd+ck9c47+lDWlhX1ubum3Wt6Z4Pa7sGtBbGUlmClplOccg/LjgfnVnxJK1/4L0y/vVAvWcANjaWU55x74BrndF8R6hoW9bVkaJ+WilGVz69uaj1jXb7XJ1ku3UKn3I4xhV9aGrsE7GfmjNNopiHZozTaKAHZozTaKAHZozTaKAHZozTaKAHZozTaKAHZozTaKAHZozTaKAEz70Z96bRQMdn3oz702igB2fejPvTaKAHZ96M+9NooAdn3oz702igB2fejPvTaKAHZ96M+9NooAdn3oz702igB2fejPvTaKAHZ96M+9NooAdn3oz702igB2fejPvTaKAHZ96M+9NooAdn3oz702igB2fejPvTaKAHZ96M+9NooAdn3oz702igB2fejPvTaKAHZ96TNJRQA4f6iL/dP8zRn3pB/qYf8AdP8A6EaSgB2fejPvTaKAHZ96M+9NooAdn3oz702igB2fejPvTaKAHZ96M+9NooAdn3oz702igB2fejPvTaKAHZ96M+9NooAdn3oz702igB2fejPvTaKAHZ96M+9NooAdn3oz702igB2fejPvTaKAHZ96M+9NooAdn3oz702igB2fejPvTaKAHZ96M+9NooAdn3oz702igB2fejPvTaKAHZ96M+9NooAdn3oz702igB2fejPvTaKAHZ96M+9NooAdn3oT/Xw/9dFptKn+vh/66LQAjDKlfUYre0ixt9Wsra2nLKHgZQy9VdJCe/tJWDWjol29vc/Z1IDl/Nt9xwC/Qp/wJcj64qZIcTtLu7TR9OiAV53+WGJCfmkboOaxdVs7iX7ANQuDLcXFyiiBOI0XqeP4vqfWtO5jXWrW2ubKYRzW8u9RIv3WHVWHan2mm3Bvhf6jOk1wqlY0jXCRA9ce/vUFma0zpq2tXSRh5rKBEt48fdBUknFSW15e2txpzy3v2u3vxggxhdjYyCMdqu3ulTNfDULC4EF1t2OHXcki+9Fvpt1JfR32pTxySxAiKOJcImep55JoAyvFNqjanYPGAJplkhP+0DhR/wCh1zN3Is2qX0yHKvOxH0ya29Z1BXvZNRRgUiU29n/tv/E49lz19cVzqLsQLVRWpMiTPvT4YZbiVYoY3lkb7qIu4n8KirtPCzf2b4V1fV4VX7Up8tGIzt4H9W/SreiuRu7HJXFtcWkgjuYJYXIztkQqcfjUkOn31zCZoLO4liXq8cTMo/EV195cPr/gH7dfkNcW04XzQoBxuAPT2b9K29Sm1ex1XSrbR7fOmlVV9ke5cZ5yf4eMGlcdjyzNSz289qypcQyRMy7gJFKkj15rq/EejRv46traFMJeFJGAHuQx/wDHSag1G/0u58Y31xqokktYPkiij/jZcLj6fePUf0oUr2BqxzcltcRQxzSQSpFJ9yRkIVvoe9PtrG8vd32W0nn2/e8qMtj64rsPG86XPh/RZ44hCki7ljHRAVHFW9MnvpfB9lH4beL7VHJi5U7dwznOd1FwsefSI8UjRyIyOp2srDBB9DT5LeeGOOSWGRElGY2ZCA49vWup8cvDea5awQeW94EEc3l9N2eFq1f6tYaR4ttkuo5JYNOtVhjEagkPgc8n0NCYNHI3Gm39pF5tzY3MMecb5ImUfmRUVvbXF3J5dtBLNJjO2NCxx9BXoWgaze6xDqtxqoU6SEbG5AAv+yPXj1z2rPsLmTQvh/8Ab7Lalzcz48wqCQNxHf8A3f1ov3HbscXNDNbStFPFJFIv3kdSrD8DTM12fih/7T8J6Tq8yj7Sx8t3Axn739V/WuQtRC93Cty7Jbl1EjL1Vc8kfhTTExY7a4lgknjgleGP78ioSq/U9qizXohu9PuvAeqDTLU29tE2xQ33n+6dx/P9K5Lw5o41fUD552WVuvm3Eh4CqO34/wCNF9Q6GdJa3MMEc8tvMkMn3JGQhW+h71Dmu88cXEVz4e0qeBNkLtlFxjC7eK5e9j0WC3sJbKea5mIDXUT/AChTxwDtHv60k7g1YqJp99Jam5SzuGtwCfNETFMDrz0qCNHlkWONGd2O1VUZJPtXpeg61qOtXTXqLHa6TbLsa2RfMdjt7YXPp0/Ksfwrc2K+LtROwW8kpdbVJV27Tu+77H2ovqFtDkrmxvLLb9qtZ4N33fNjK7vpmq+a9E1Ke/i8H3yeJGi+0yPi2Qbdx6Yxt9K42aHSF0GGaK6mbVC+JYSPkVeeny/TvQmNogg0vUbqIS29hdTRno8cLMD+IFINM1A3JthY3RuAu4xeU24L64xnFek2lvNaeHtJs7fWINNmdN3zormQtztAY+rVx2q3+vaJ4illnux9sMYTzljXDx9sDGO3p2ovrYVtLmYdE1cDJ0u+/wDAd/8ACqGa9FXX9R03wj/aGpXHnXd5xbRlFUKP7xwB25/KvOc0J6hZWuLmjNNzRmq0FoOzRmm5ozRoGg7NGabmjNGgaDs0ZpuaM0BoOzVi2sby93fZbWefb97yoy2Priqteg6Tdp4V8K2NzIv72+uFZx3Ef/7I/wDHqTYI4F1ZHZHBVlOCGGCDV1NG1WRA6aZesrDIIgYgj8q1PG2niy8QPLH/AKq6XzlPufvfrz+Nb/iPWtQ0fRtE+wXHk+bB8/yK2cKmOoPqaV9LjtrY4O4tri0k8u5hlhkxnZIhU4+hqWPTNQlt/tEdjdPDgnzFiYrgdecV2kd0/irwReyXyI13Z7mSULg8Luz+PIrU8OXS23hDS94BSWXyWz/tOwouFjzGCCe6lEVvFJNIeiRqWJ/AU65tLmzcJdW80DkZCyoVJH411vhu1/sfVNZunH/Hn+4TP95mwP5frTPiP/yGbX/r3/8AZmovsNLc4yX/AFZqyIZrm8aGCKSWRmO1I1LMfwFVZP8AVmuk8Jf8jna/78n/AKC1USzO/sPWP+gVff8AgO/+FU/Jm8/yPLfzt2zy9vzbumMetejX/wDwmv8Aa832Lb9j8393u8nG33/i/rWZ4jntZvH2mrBtMscsSzsv97f0/AYqYu9imrXOY/sPV/8AoFX3/gO/+FU54JraZoZ4pIpV6pIpUj8DXpmvf8Jd/aj/ANj/APHntXb/AKrrjn73NY/xAdPs+mJOYzqITMuz0wM/hnOPxpcwWOIz71ZttOv7yMyW1nczoDtLRRMwB9OKm0GwTVNctLOQny5H+bH90DJ/lXTeJPFeoadq76fpjx2tvagIFSNTngeoOMdOKpsSOMkjkhkaOVGSRThlYYIPuKmh0++uIGnhs7iWFc7pEiZlGOvNbF9rTeKdS0yCe1hifekTypnc2W5/D27c88131xDrkGoxLpiWqabbxhfIdtvm8dAdp2449KTdtwR5RbWV5e7vstrPPt+95UZbb9cVNJo+qQxtJJpt4iKMszQMAB78VoXGu6jpWtX72Uf9nPNJ+9gwsm0j3K+pPT1rpNd1m903wrFa383n6lfId+UVfLQ9RgAfT8/Sld2uO2tjhbayvL3d9ltZ59v3vKjLbfrioXR45GR1ZXU4ZWGCDXY+HtZ1C8gtNF0aOKyePMktw537x342+/8ALml8S31hF42tri5tZjDCg8391tMrDOCA2MjoM+1NvWwraHLNpt+tt9payuRb7d3mmJtmPXOMVVz716RoPiHUNc8RXJQY0hUOVkRRt44yfU+mfWvPtQMB1O6NtxB5reVj+7nii+oWC2sru9LC1tp5yv3vKjLY/KludPvbNVa6tLiBWOAZYmUH867XwXD9m8N3959sis3mkCLcS4wmO/PH8RrO8YQ6xHBaveakl/Yud0UqRKnOP9n26c0N62BLS5zEFtcXO/yIJZdi7m8tC20epxTrayvL3d9ltZ59v3vKjLbfrivQtCudJfStWtNIt3WKGD555PvTMVbn6cfr0FcJpmtaho/m/YLjyfNxv+RWzjp1B9aL62DpcSTR9UhjaSTTbxEUZZmgYAD34oj0fVJY1kj028dGG5WWBiCPUcV2mu6ze6b4Vitb+bz9RvkO/KKvloeowAPp+fpWV4Z1jX9Qv7XTIL8x28ajdiFDsjX/AID9B+NF2BzVzZXlkV+1Ws8G77vmxlc/TNPfTb+O2+0vZXKQYDea0TBcHoc9K6jWNftNQ8ZWYn2/YLOXbvIzuOeWPtkD8q6oXGpprN3cXktuNA8ncjkrg8D8fXrxSvpcdtbHlltp1/eRmS1srmdAdpaKJmAPpxTp9L1G1iMtxYXUUa9XkhZQPxIq7Y69qdjPJa6PMY4ZpyY4/LViSTgdR9K6Lxnq01tpkGiSzi4unVXupdoHfIAA9/0x607sVjjbawvL0MbW0uJwv3jFEWx+VQbWDbMHdnGMc5r1iWw1eyhsLPQ/s0FtCgaZpekh/u9CeeTn3rL0tUuviBcyXmnraXMdvuWPfvDNkfODgdqL6hbQ4K50+9s1DXVpcQKxwDLEy5/Oq+fevTtKXWNZttVstdtiIW+WIvEFwefu+oHHP615geDihO42ic2l0tqt0beYW7HAlKHYT/vdKhz712Vyf+LW2f8A13P/AKG9cXTW7QulyzLZ3cCRPNbTRpL/AKtnjID/AE9abc2tzZyCO6t5YHI3BZUKkj15rsfFH/IF8Nf7i/8AoKVX+I3/ACHrf/r1X/0JqVwscu9pdR2yXL28y27nCylCEY+x6djTIYZriVYoY3lkb7qIu5j+Fdfq3/JNNK/67j/2euPgnltp0mhcpLGwZWHY009WD2uOngntZTFcRSQyjqkilSPwNTHTb9Y4nayuQkpCxsYmw5PQLxzmu9fTbXxpHpuqoVRkby7tAew5x+f6NWTf66NX8Z6bDbn/AEO2uESIDox3DLUk9bBbS5yxsbwXYtDa3AuT/wAsfLO/pn7vXpUcsM0ExhlikjlU4KOpDD8K7uX/AJKvF/u/+0jSeMtOhu5ItXtMFoZhb3IHUEHAJ/QfiKXNsO25w1za3NnII7m3lgcjcFlQqSPXmn22n314pe1s7idVOCYomYA/hXa+KrFdS8caZZucJJCofH93cxNQa94m1Cx1b+yNFRbeK3IjRI4gzO2Bxgg/pTuFjjri2uLSTyrmGWGTGdkiFTj6Gos+9dXrGra3f6CLfUtEk3Rtua7kgZdo9egAPv09q5KmhNDs+9Gfem0UAOz70Z96bRQA7PvRn3ptFAC5pR/qIv8AdP8AM02lH+ph/wB0/wDoRoAXPvRn3ptFADs+9Gfem0UAOz70Z96bRQA7PvRn3ptFADs+9Gfem0UAOz70Z96bRQA7PvRn3ptFADs+9Gfem0UAOz70Z96bRQA7PvRn3ptFADs+9Gfem0UAOX/Xw/8AXRaltrW5vJDHbQSzuBuKxIWOPXioU/18P/XRa634d/8AIwzf9ezf+hLQIwjomrgZOl33/gO3+FUK9Js/+E2/tiL7Rt+xeb8+7ycbM/7PPSsaax07xD4+uLdHdbdgSzwkDc4HJGQe9JO5TRx+fejPvXU3vhzSvtkOlabfTT6m02yUMPkjXBLH7vb61d/4RLQp55NMtdXlOqxryHX5Cw69v03HHvijmQrHE596M+9bOmaTYE3smsXn2dLUlTBG6+bI3ooNWdX0Cxh0G21nTJ7hreVtjR3G3cDkjt9Kdwsc7n3oz71258I6Hp0dtHrGpXMVxMB86Ltiz6bipH5n8qh8N6Zplr4v8iS+jumj+e1aLDJIcEnOM4I+vUUXC2lzj3V42KurKw6gjBpM+9dD4zi0+PW5Ws55JJ2djcq44RvQcD+tc5QndXBqw7PvRn3ptFADs+9Gfem0UAOz70Z96bRQA7PvRn3ptFADs+9Gfem0UAOz70Z96bRQA7PvRn3ptFADs+9Gfem0UAJRSZozQAtFJmjNAC0UmaM0ALRSZozQAtFJmjNAC0UmaM0ALRSZozQAtFJmjNAC0UmaM0ALRSZozQAtFJmjNAC0UmaM0ALRSZozQAtFJmjNAC0UmaM0ALRSZozQAtFJmjNAC0UmaM0ALRSZpM0AP/5Yw/7h/wDQjSUH/VQ/7n/sxpM0ALRSZozQAtFJmjNAC0UmaM0ALRSZozQAtFJmjNAC0UmaM0ALRSZozQAtFJmjNAC0UmaM0ALRSZozQAtFJmjNAC0UmaM0ALRSZozQAtFJmjNAC0UmaM0ALRSZozQAtFJmjNAC0UmaM0ALRSZozQAtFJmjNAC0UmaM0ALRSZozQAtFJmjNAC0qf6+H/rotNzSxf8fEP/XRf50AFNdN646ehozS5oEjStdWYOHluJLW6wB9qjG5ZB2Ei9/r1+tbUWs640WI0s7nH/LWIM4PvhTn/wAdFcl1pvlL1AwfUGo5S+Y7TSru+tTcTX5vLl5CMIIWRE/F9oH/ANaq+q+IkdDE7jB629u+5n9mkHCj2XJ965LywT8xZvqacoVR8oo5Q5iWeaW6m86baCBtRFGFjX+6BTaTNGarYkWuy8JSw3+h6loLTpDPcfPDvP3jj/7EVxmaM091YW2p3OsxJ4c8Gro0txHJeXEu91jPRc5z9PlFa1hY3Umm2Mmka7INLxuuFnZS0YGCVVguR3GMjFeYZFGRSsO56Mmo29/4wvtWiYSW2m2bbH7M3PT82rzx3aR2djlmOSfemZFGRQlYG7na+Kz/AMUl4e/65L/6AtadrDPrXhPT7fQNRS1mtwPtCB2Q5xznbz1yfevN8ijIosF9j06+S1v/ABfpEAljmuLNGe6lUD+HGM+nzDp2zXLaZYf8JX4snaRmEDO00hHXbngfyFc1kUZFCVgbPT9d8O6xqEKWFjJZWulxYCQh2Bb/AHvlrJ0aJPEPg19EiuI4723l3okhxuXOc/Tk/pXDZFGRSt0Bs7PxZJDp2haboKTJLPB882w/dOD/APFGuNzSZFGRTSBna6L/AMk41j/rqf5JVbQ9e0Sz0CXTtQtLmUzSbpPK4DDjAzuBrk8ijIo3bA9I8Tz6R/wh9kRazbJE/wBDGf8AVnHG75vT61yVxosmkLpt7f8AlTWt0Vfy42bO3gkHgY4PasTIoyKErBc9JtfDVpDrNrrelXkEOlIu9j5jE8Zzye3rk8c1Houq6bdeLdYeKZIZLoKlrKR1OMHGfU4OO+K86yKMiiwXPSbiC40XwrqMPiDUI7uS4BFujOXO7HGC3PXB9se9cXNodzBoMOsM8Jt5n2KoJ35568Y/h9aysijIoSBs7weFbDXILG90KWK3j4+0ozsxU8Z655HPHHaqHiu8t9c8VWtvayCSNdkHmLyGJbnHr1rksijIotrcL6HXfEC4zrUNmg2xW0ChV7ZP/wBbFclmkyKMihaA2LmjNJkUZFMBc0ZpMijIoAXNGaTIoyKAFzRmkyKMigC3ptk+palb2adZnC59B3P5V3viPxLpum36abJo0F8tuihTKw+TI6AFT2xXm5NGaT1BHoGvSxeJfBceqQQCF7OQgxA7tq9CO3+yaua14cvPEGjaN9kkgTyYBu81iOqr0wD6V5nmjNKw7nfXKQ+EfCd1pstzFLqN5nKRn7oIx+WM8+ppk07W3w102VDhluAy/UOx/pXCZozRYVz0rxbJBaaSJYG51K6jlb/dCj/AfnWR8R/+Qzaf9e//ALM1cZmjNFh3Ek+4a6Twj/yOlr/vyf8AoDVzT/cNSzn/AEiT/eP86ol6npOo+HvE9xq09xa6z5Nu8m5I/tEg2r6bcY/Cqnia5tZfFuhwxukl1DMizyLj++uAffrx7159mjNSlaxTd7ne+IfEN7o3jTck0jWyqm+3LfIQRzgdAfeqPjHRbdEh1vTVX7FdAFwo4Vj0OO2f5/WuQzRmiwXL+jah/ZWsW17tLCJ8sB1K9D+hrsNX8Lf8JLfNquj39rJDOBvDsRtbaPQH8jjFcBmjNNq4kdJq2n2HhvUbFra/N1dQurzxgDCsrevb/drrrnTv7Z1yw8Q2epQixhUM+XIKgcke3B5zivLc0ZoC5180ltrvxGjMJDwNKvI6PsXn/wBBqh4zu2uvFF3n7sRESj0wOf1zXP5ozRa1h33O1tfDdh4g0K1l0doYL+LAuhJI3XHXvjpkcfyqx4jhh1zXdK0a3uBNNCpSecc46Zz7/Kfzrgs0ZotqK+h6pqvh7Ujpq6Vor2lpYbf3hd28yQ98kL/n6cV5ld2z2V5PayFS8LtGxXpkHHFQZozSWg7nW6Joum6/oElvbmOHWY2zukdvnXPp6duB296seJ3i0rwxYaAZ0mu4n3y7DwnU4/8AHuPauKzRmm9RJ2O18Df8g3Xv+vdf/QXrA8NWq3niOwhcZUyhiPUL839Kyc0Zp9bi6WN/xndtdeKLvP3YsRKPTA5/XNavhT/QPC+t6ov+tC+Uh9OP8WH5VxeaM0ktLFX1uavhy4tbXxDZT3mBAj5YkcA4+U/gcGvRorW+ttcuNXudYjOjOm5UMh24IGOPuj6jr+NeSZozQ9UJPU67wpBbX3jiSaBAtvG0k0S44Azhf/QhWDrd217rd7ct/HK2M+gOB+lZ+aM0dgvuel3tm/jK00u806/jja35mQscxtxzgd+D6fWqmp3uman45tkN/JCkUPlrc28gXEmScbsEY5x+Nef5ozRbUL6Hq8txf6BBf3ms6qk4KFLOMYUt6ZAA+bp64rynmkzRmklYbZ6JYaRca38OrOztnjSTzWfMhIGA7egNYWo+B9T0zT5ryae0aOIbmCOxP/oNcxmjNPrcSZ2/i1tnh/w446rED/46laGt6L/wmQtdT0q7g4i8uRJGI2nrjgHn5ulecZozSsFztvFb2+m+HNP0FbhJrmF98uz+Hg9fT71cVSZozTQHbeD2K+GPEOCRiEkY/wBxq5vQP+Rh07/r5j/9CFZuaM0Le4dLHoUv/JWIv93/ANpGorLVUtfG2p6ddfNZ3sxRlPQN2P8AT8q4LNGaSWwNne+Mb5tM8aadeAZ8mFWI9RubI/KpbzQRr2pprnh7UbcOWV3WQ8xuOhxg+nQivPc0ZoSsh3PS9bvZLDwrd2OsarBdalN92ONQCvTjAHTgnJArzWkzRmmlYTYtFJmjNMBaKTNGaAFopM0ZoAWl/wCWMP8AuH/0I0zNOP8Aqof9z/2Y0AFFJmjNAC0UmaM0ALRSZozQAtFJmjNAC0UmaM0ALRSZozQAtFJmjNAC0UmaM0ALRSZozQAtFJmjNAC0UmaM0AOj/wBfD/10H86634df8jFN/wBerf8AoS1yMX/HxD/10X+dNzQI9Lt/DviiPVUnfW/3Al3FPtEjfLnptIweKIbqzu/iUr2ZRgtuyyunRnwfz4wPwrzXNGamxVzp9P1CHS/Hs1zOdsP2mVHb+7kkZrsLyLXFnnvB4jtrbSSN8chhRyoPQdMEc9d3PFeUZozRbRBfVs77w2kV7YanfW8Ntf6155dBcIoyMjDBf4e/Tv3q14ke6uPA4a9likuUuB5/kkMIzuPy8d1yBXm+aM0NAmeuaUdY+y2jWmpWGp2WPmklRo5MemV3DP1Ga55ptLi+JVq9m0KQ/dkMeAnmFWHHbuPxrhM0Zp21uK+ljpvGmkz2GsyXUrxlLyRnjCE5A468e9c1SZozQtFYG7i0UmaM0wFopM0ZoAWikzRmgBaKTNGaAFopM0ZoAWikzRmgBaKTNGaAFopM0ZoArec3oKPOb0FOiiWRCSTnOKf9lU/xEfXj+lZ3ZdkRec3oKPOb0FTfY/QsfopP9KPsYH8TY9dpouwsiHzm9BR5zegqc2ij+In3FN+zJn75ouwsiLzm9BR5zegqf7GD0Y/lTBboRw/TrRdhZEfnN6CgSsSBj8hUj2wVC2SRjI96gUZYD1NF2FkPMrA9PzFHnN6CpRbL/eJ9wKX7ICOGz9BRdhZEPnN6Cjzm9BU/2P8A3/8Avk/4Un2RecufpjFF2FkQ+c3oKPOb0FSm1UdWYfhSi0Vv4+aLsLIh85vQUec3oKla2VMbnIz7UC1BON2T6A0XYWRF5zego85vQUkqCNse1OjiVoyzMQc44ouwshPOb0FHnN6CpBBG3R/0P+FO+yp2ck+gGaLsLIh85vQUec3oKnFmCOrfkf8ACl+xrjlmB9MH/Ci7CyK/nN6CgSOSAAMmpPIjz98/lTlgQOD5g4NF2FkNAkJxlAc4pD5mMgIRjPB7UFnMzcvtyfu0Rs58wMW+4etF2FkM85vQUec3oKYoBYA9CanNugH3/wDP5UXYWRH5zego85vQVMLPPOWP0U0fY+/zf98mi7CyIfOb0FHnN6CpjZ4PU49hSfZk5+fii7CyIvOb0FOUyOMgLjOMmpPsnTDf1prr5UGFY539qLsLIMP2Kd/WmM7oRkDnmhmkCA5kz3z0onOTGSedgouwsgM7lVUgYUYH55/rSec3oKioouwsiXzm9BR5zegqKii7CyJfOb0FHnN6CoqKLsLIl85vQUec3oKioouwsiXzm9BR5zegqKii7CyJfOb0FHnN6CoqKLsLIl85vQUec3oKioouwsiXzm9BR5zegqKii7CyJfOb0FHnN6CoqKLsLIl85vQUec3oKioouwsiXzm9BR5zegqKii7CyJfOb0FHnN6CoqKLsLIl85vQUec3oKioouwsiXzm9BR5zegqKii7CyJfOb0FHnN6CoqKLsLIl85vQUec3oKioouwsiXzm9BR5zegqKii7CyJfOb0FHnN6CoqKLsLIl85vQUec3oKioouwsiXzm9BR5zegqKii7CyJfOb0FHnN6CoqKLsLIl85vQUec3oKioouwsiXzm9BR5zegqKii7CyJfOb0FHnN6CoqKLsLIl85vQUqzsrqwAypyKhoouwsiXzm9BR5zegqKii7CyJfOb0FHnN6CoqKLsLIl85vQUec3oKioouwsiXzm9BR5zegqKii7CyJfOb0FHnN6CoqKLsLIl85vQUec3oKioouwsiXzm9BR5zegqKii7CyJfOb0FHnN6CoqKLsLIl85vQUec3oKioouwsiXzm9BR5zegqKii7CyJfOb0FHnN6CoqKLsLIl85vQUec3oKioouwsiXzm9BR5zegqKii7CyJfOb0FHnN6CoqKLsLIl85vQUec3oKioouwsiXzm9BR5zegqKii7CyJfOb0FHnN6CoqKLsLIl85vQUec3oKioouwsiXzm9BR5zegqKii7CyJfOb0FHnN6CoqKLsLIl85vQUec3oKioouwsiXzm9BR5zegqKii7CyJfOb0FHnN6CoqKLsLIl85vQUec3oKioouwsiXzm9BR5zegqKii7CyJDKxGMCnPcO7s5C5Y5NQ0UXYWRL5zego85vQVFRRdhZEvnN6Cjzm9BUVFF2FkS+c3oKPOb0FRUUXYWRL5zego85vQVFRRdhZEvnN6Cjzm9BUVFF2FkS+c3oKPOb0FRUUXYWRL5zego85vQVFRRdhZEvnN6Cjzm9BUVFF2FkS+c3oKPOb0FRUUXYWRL5zego85vQVFRRdhZEvnN6Cjzm9BUVFF2FkS+c3oKPOb0FRUUXYWRL5zego85vQVFRRdhZEvnN6Cjzm9BUVFF2FkS+c3oKPOb0FRUUXYWRL5zego85vQVFRRdhZEvnN6Cjzm9BUVFF2FkS+c3oKPOb0FRUUXYWRL5zego85vQVFRRdhZEvnN6Cjzm9BUVFF2FkS+c3oKPOb0FRUUXYWRL5zego85vQVFRRdhZEvnN6Cjzm9BUVFF2FkS+c3oKPOb0FRUUXYWRL5zegpTO5VVIGFGB+ef61DRRdhZEvnN6Cjzm9BUVFF2FkS+c3oKPOb0FRUUXYWRL5zego85vQVFRRdhZEvnN6Cjzm9BUVFF2FkS+c3oKPOb0FRUUXYWRL5zego85vQVFRRdhZEvnN6Cjzm9BUVFF2FkS+c3oKPOb0FRUUXYWRL5zego85vQVFRRdhZEvnN6Cjzm9BUVFF2FkS+c3oKPOb0FRUUXYWRMs7K6sAMqcik85vQVFRRdhZEvnN6Cjzm9BUVFF2FkS+c3oKPOb0FRUUXYWRL5zego85vQVFRRdhZFmET3EgjgiaRz0VFLH8qsf2dqn/QNuv+/Df4Vc8I/wDIxQf7r/8AoJroL2LxPbRXFz/aNt5Mas+0IM7Rzj7lDbCxyENrf3MfmQWc8qZxuSJmH6U2e3vbUBri1liB4BkjK5/Ouu8Px30vhXbp80cVx5xw7jjHfsaNSmuLXQr231q9tri4kA8mOPG4e+MDuP0obaBJHFec3oKPOb0FRUUXYWRL5zego85vQVFRRdhZEvnN6Cjzm9BUVFF2FkW4Irq6LC3t5JivURoWx+VRyGWGQxyxlHXgqykEV0+lCWbwpLHbXAsJFnBa4d9iv7bvWo/EphfWLCK73hFiUTXAX/WDuV/Wi7Cxz224MHniFzCDgybTtz6ZpI3LZzXU6jdWt14Nc2VuYLeO4CKpOSfc/nXKQ/xU03cTWhLRV2y0q6v1LQqoUcZY4zV//hFNS/6Zf99H/CquTYw6K3P+EU1L0i/76P8AhS/8Ilqf/TL/AL6P+FF0FjCore/4RDVMcCI+28/4VizwyW0zwzIUkQ4ZT2p3ArxMwjI25BNPGw9Vxz94GmQFVyS2D1qZnXAztJ96yNA2Io6fpSqEAJ2n61EHXf1/Kn71zwPxoAa0qg4xmnKqSDdyM1Wbdvzgc1NEJHGcjj1oAk8uP1fPfP8A+qg3BjOwE8UwyYIB5NPQEsMhAfegCNjvVi3UDrUC53rjrmrb8IxyAcEcVTH3hnpQBZLbj8yA89DwfzpyojdBz6GnK6heHyMc5qNnTkAqPpQA7amcbaV2RRgDHtzTVdNo7/WmysWQAAcUAKJFchSP0p5iTPO7HtVZC4OB3qc74wNxGKAH5WH5lLZphuGcc/d70gbcOF46c1KF+Qf6vH0oAqTABh16VJAyqMkvnP8ACcU2f74Gc4FPt1VlOThqAHFQSSoDfU807yRjOSPajyE4OW/OhQqdzQA4DYNwZxTtwzkqDn1FQMxGc8VH5rAjqKALL7AccD2pAqcHaAR6k1GZQV59egpN4H8WD6UASfvM5/d9cjJNIwdYzny8bccE0fKwBcZHagqAjEIBwevWgCqn314zz0qcFG44H04IqBcFxnpmrZZOBu3D6UAAjQj5cn1zThGobLevSmGRcjHAHTFK0g5HWgAabYQvp0zSIUlzkVFLuP0oi8xjhaAJvKQr1cH86bI5jwEGQOcnNDs6k7j36UqkswGwYz3oAYrSHoqcZ9ajmJLDOOBjg1Y2/NkqOfxqG5AEgCkYxQBBRRRQAUUUUAFFFFABRRRQAUUUUAFFFFABRRRQAUUUUAFFFFABRRRQAUUUUAFFFFABRRRQAUUUUAFFFFABRRRQAUUUUAFFFFABRRRQAUUUUAFFFFABRRRQAUUUUAFFFFABRRRQAUUUUAFFFFABRRRQAUUUUAFFFFABRRRQAUUUUAFFFFABRRRQAUUUUAFFFFABRRRQAUUUUAFFFFABRRRQAUUUUAFFFFABRRRQAUUUUAFFFFABRRRQAUUUUAFFFFABRRRQAUUUUAFFFFABRRRQAUUUUAFFFFABRRRQAUUUUAFFFFABRRRQAUUUUAFFFFABRRRQAUUUUAFFFFABRRRQAUUUUAFFFFABRRRQAUUUUAFFFFABRRRQAUUUUAFFFFABRRRQAUUUUAFFFFABRRRQAUUUUAFFFFABRRRQAUUUUAFFFFABRRRQAUUUUAFFFFABRRRQAUUUUAFFFFABRRRQAUUUUAFFFFABRRRQBreHbyCx1qG4uX2RKGy2Cex9Kz7plkupnQ5VnYg+ozUQqzNp97bx+ZPaTxJ/eeMqP1oA0xf2v/CIGw83/SfP37Np6fXpU6apaanoDWWpzbLqDm3mKk7vY4H4fl6VzdFABRVmCwvLpN9vazyqDjdHGWGfwqBlKsVYEMOCD2oAbRRT0jeR1RFLsxwFUZJNADKKkkikikaOSNkdTgqwwR+FWTpWpBSx0+7AHJJhb/CgDUtb3T73w+ml3tw9o0MhkSURlw3XqB9TUOv6lbXgtLa0LPDaR+WJGGC/Tn9BWVBa3F0xW3gkmYDJEaFiB+FMeN4pGSRCjqcMrDBBoA2Ev7YeEpLEyf6QbjeE2n7vHfpWVD/FT5bK6hhWaW2mSJsYdkIU59DUcP8AFTW4nsekeCLdJ7OHcM8t/OvRhp0H9wV5/wCAf+PSH6t/OvS6TBFb+zrf/nmKeum2/wDzzFWB0FSD+tAxkemW5/5ZivDviBEsHjnVIkGFV1x/3wte/Rdq8F+I3/I/6t/10X/0BaqJLOPj69M09n3dqbE20dAalZz1wAfpUlEAVj0WnKCOq01nYnrSorP0P60AO6tnkfSnAlV7ilWF+4P4DNJ5R9CT7CgBBIdu0VIg5G6TA9qZ5XttHvTR8rYBzQBMwiWN8bicetVB1qd5CVPbtUC/eFAEyvtXG3g0xuTwtTrIdv3Rj6VG8jAY4/CgBgRx/DTv4cFcVGCScZqURP2wfxoARAcjr+VOZ8Ec0phbqQR/wGkER/uMaAF3F2zkD61IFj2jcxY1CybRksM0qvgUANuNvmDYDjHc02M4GaSVizZNOjCbctnOaAHB+MUhBPPWpNwHRAaY0hHTgelAEZY5/pTg/cAUm1jzik2sO9ADy4OPlA+lNBw1O2sQcHPsKTyn9Me5oAmVSV++APSnOkaxv8zE447VFGdpxTpHO0g4GRQBWX7wqbcCMbePrUSnDA+9WRJkcqv5UAQMTkYFHzd1NSPIQMCmAu/Q0ALkkADOPapF3AHOfXvUYicHkH6jmn7f9rH4UAG8c9KVSx5JAHvTfLODhT9TTCNuMkfhQBbCIRy+4/SqtxgSDBzx6U/f7VDJy1ADKKKKACiiigAooooAKKKKACiiigAooooAKKKKACiiigAooooAKKKKACiiigAooooAKKKKACiiigAooooAKKKKACiiigAooooAKKKKACiiigAooooAKKKKACiiigAooooAKKKKACiiigAooooAKKKKACiiigAooooAKKKKACiiigAooooAKKKKACiiigAooooAKKKKACiiigAooooAKKKKACiiigAooooAKKKKACiiigAooooAKKKKACiiigAooooAKKKKACiiigAooooAKKKKACiiigAooooAKKKKACiiigAooooAKKKKACiiigAooooAKKKKACiiigAooooAKKKKACiiigAooooAKKKKACiiigAooooAKKKKACiiigAooooAKKKKACiiigAooooAKKKKACiiigAooooAKKKKACiiigAooooAKKKKACiiigAooooAKKKKACiiigAooooAKKKKACiiigAooooAKKKKANjw3c21prcMl0VVOQHborEcGurY63H50xNtqtjKGCxRlVO09+nPpjJrjdHvLWyvvMvLVLiBlKsrKGI9xnvW/a3HhnSblr60u7mSQA7YQGwc9uVH6mhgZGmaTFdQ3V7eSPBZ25wwXl2P90enb/PR95pNnJpJ1PTJZ2hjfZLHOBuX34+oqWx1e2ng1Cyvy0MN5IZRIg3eW2c8juOBSXN/Y2OiSaZYTNctO4eWYxlAB6AHnsKAOgjmu7+xsxoN/bQrHEBLA4GV+vBNc34mknl1JXurH7JMYxuAcMH98j8vwq803hnU4o5bkvYTqu10gTCt78KR6+9UvEWrW+oyW8NqHMNshQSP1fpzzz2HWh7gjCrpPDNxp1tcQF4Wmv5Ztikn5Y145+vJ/LtXN1d0qeO21W1mmbbGkqszYzgA00J7GlfJE/jORZnRIvtALs5wMcZrX1BJdWu7xtL115JFXP2VCyrtHBw2cH/69YF7d2U3iOW6kQ3Fo0mSASpZcY9jmtO2u9F0a5nvrK5knkdCsVuYiNmeeWPX/PWp6D6jBJJp/gq3ltZHiluLg73Q4OBnjI/3RWjNbJfar4euJgGe4h3ScfeKruGfzrHtL6yvdD/sy/uGtjHL5scwjLg9cggfU0+716GPVdPktAz21iojUsMFx0J/Kn1F0NPTbqfU9e1exuZWkt3SRRGx4XDYGB261x8PVq6YalpVhPfajaXTzXN0rBITEV8stycnvz6VzEP8VOO4PY9O8A/8ekP1b+del15p4BP+iQ/7zfzr0sUmCHDoKkH9ajHSnrQMtxdq8F+I3/I/6t/10X/0Ba96i7V4J8RSG8fasQcjzF6f7i1USWcgnA9805jx1qNeoFOYr1Xv29Kkoa3XinRtio6UHFAFpXApxkJH3jVYSY7UeafSgCRiKiY80hcmm0APz1zTV+8KTNFAE6nrz+FMYg0DaRzx70zJNAAD81Tq341XpwfHvQBbEmBwSKaz56kmoPN46UGUmgBXIpmeKQnJpKAFbrSrTacp5oAkpGIOMUjMDyO/b0pmc0ASI2D1qUSe5zVYHFLv9qALPmM38RwaYW56VGZCeopu6gBwODSscg1HmjNAAOtShuKhqRSuOePegAY5pqna2abmigCyHGalMzbfvn86ph8UvmH0oAnd++c1CxHWm7zSE5oAduprdaTOKUnNACUUUUAFFFFABRRRQAUUUUAFFFFABRRRQAUUUUAFFFFABRRRQAUUUUAFFFFABRRRQAUUUUAFFFFABRRRQAUUUUAFFFFABRRRQAUUUUAFFFFABRRRQAUUUUAFFFFABRRRQAUUUUAFFFFABRRRQAUUUUAFFFFABRRRQAUUUUAFFFFABRRRQAUUUUAFFFFABRRRQAUUUUAFFFFABRRRQAUUUUAFFFFABRRRQAUUUUAFFFFABRRRQAUUUUAFFFFABRRRQAUUUUAFFFFABRRRQAUUUUAFFFFABRRRQAUUUUAFFFFABRRRQAUUUUAFFFFABRRRQAUUUUAFFFFABRRRQAUUUUAFFFFABRRRQAUUUUAFFFFABRRRQAUUUUAFFFFABRRRQAUUUUAFFFFABRRRQAUUUUAFFFFABRRRQAUUUUAFFFFABRRRQAUUUUAFFFFABRRRQAUUUUAFFFFABRRRQAUUUUAFFFFABRRRQAUUUUAFFFFABRRRQAUUUUAFFFFABRRRQAUUUUAFTQ96hqaHvTW4nsaen6xqGlMTY3Lwk9cAH+dav/Ce+J/+gtJ/3wn/AMTXOUVpYg6T/hPfFH/QWk/79p/8TR/wn/in/oLyf9+0/wDia5uiiwHTf8LC8V4I/tmUZ44RP/ia5yaaS4meaZ2klc7mdjkk0yigCsGIBA6GkJzT0iZxlad9mk9KyNCGipvs0vpR9mkx0oAhoqb7PJjIFH2aX0oAhoqX7PJ6Ypfs7/SgCGipDC4BOOlR0APLls55z7UyiigAooooAKKKKACiiigAp24gEA8Gm0UAKTmkoooAKKKKACiiigAooooAKeWLEk8k00DJA9al+yye1AENFT/ZZfTmj7JL6UAQUVP9lk9MUn2aTHSgCGlAJ6c1L9mkx0qQ7reHkc76AK/luOqN+VNqczMqKcLznGM5FJcHJQ/7AoAhooooAKKKKACiiigAooooAKKKKACiiigAooooAKKKKACiiigAooooAKKKKACiiigAooooAKKKKACiiigAooooAKKKKACiiigAooooAKKKKACiiigAooooAKKKKACiiigAooooAKKKKACiiigAooooAKKKKACiiigAooooAKKKKACiiigAooooAKKKKACiiigAooooAKKKKACiiigAooooAKKKKACiiigAooooAKKKKACiiigAooooAKKKKACiiigAooooAKKKKACiiigAooooAKKKKACiiigAooooAKKKKACiiigAooooAKKKKACiiigAooooAKKKKACiiigAooooAKKKKACiiigAooooAKKKKACiiigAooooAKKKKACiiigAooooAKKKKACiiigAooooAKKKKACiiigAooooAKKKKACiiigAooooAKKKKACiiigAooooAKKKKACiiigAooooAKKKKACiiigAooooAKKuWNk167oiSOw5AjGTV5tAnVSzWt2AOSTGf8KAMWitH+z4v7z/AJij+z4v7z/mKAM6itH+z4v7z/mKP7Pi/vP+YoAzqK0f7Pi/vP8AmKP7Pi/vP+YoAzqK0f7Pi/vP+Yo/s+L+8/5igDOorR/s+L+8/wCYo/s+L+8/5igDOqaHvVz7BF/ef8xUckCwY2knd601uJ7DKKKK0ICiiigAooooAjhZQm0qSSe1SD/YlH0ximQqCpyARmpjGFA6geg5rI0AbgDyuf8AcH+FOXdkkuv5YqNTvy3alLDb159jQAvmjkZ/SkAcYKv+lVCeTxU6SY7E/QUASBZCPm2n29fypSy5G5zn60bkZcnj1pu2Jxx97ueaAGM6kHZjpUcCK7kN0xUrQ4VmDZGPSoYW2v8AhQBP5MXX+WaQxwD+9zS7zg9fxqJZGz1/CgCQxwZ4JpBFGegP1BzUnyt2XPvTfnI4x70ANMKgjqwI7dqf5MQHI/U/4U3a2M5Ib0FO3HHfNAhPJiA5yfpSGOAH+KlZiF9aEc55OaLi5hrpDtYpk4pVhjKAk44yev8AhT3x5bFQvSmK3yAZOAKBpi+VD6NSBIBndkU2SQhxSrJn72DQMBHExOBn8aXyIzx8w4zzT+AMqB+ApmZCfmzigAEUfQqc/WlMMQ7/AM/8KF4Iy+aeGJ70XE2RmKIdA1Jsg/2s0GQhyAakVgfvY/Gi4rlcgLMu3jkdassXUZyuD6c1BLzMoGPw+tSeXKDwOO3NBRIGmZPlII/CnL5w7Lj8KRA6sMooHtSlsHnigBeGGCQPpxS7VxlP1Gai3Yzk9aIn3c8g9MUAO+duPlJ91FMlOFAlGec4C1JwMgjJ96YHxJ047AUAR4Q4HlMf+AVHOfmUYIwoHIxVrDltwcY9TVa5/wBYMnPFAEFFFFABRRRQAUUUUAFFFFABRRRQAUUUUAFFFFABRRRQAUUUUAFFFFABRRRQAUUUUAFFFFABRRRQAUUUUAFFFFABRRRQAUUUUAFFFFABRRRQAUUUUAFFFFABRRRQAUUUUAFFFFABRRXW+Mf+QP4X/wCwav8AOgDkqK7XSrg+HPA41uxjj/tO6vDbrcOgYwoFz8oPGTirTKPGPhy01DUFjTUF1OOye6jQKZY3x94DjIzQBwFFeoJq2vr4qutE8P6fbPptg217DbGokQYUlmbnJ9f51nRW89r4a8bRXFpHZyiS2LW8bArHl84BBPrQBwFS29vLdTrDCpaRugrvvEWv3vg7UotE0UQQWtvDH5uYVb7SxGSWJGfyqtrUEGm+NtPvLS3SJby0W7MCcBGdWBAH4Z/GgDnz4V1gKD9kYg+lKPCesEZ+ynH1r0mPWJTCMqoFIdcKHA4oA83/AOET1cD/AI96VfCWqt/yyT8Wr1OHXtq/PGj0Sai8o+S2jH0FAHl58HawBkwp/wB9U3/hEdW/55J/31Xoct3PG2WO0ehFVpNUnz8jR0AcN/wh+sY/1C/99Un/AAiOr/8APAf99V3qavd44WNqlXU71uSkYH0oA4AeDNaIz9mH/fVNPg/WB1gX/vqu/fWrpTtHP+6Krf2ndF9w49jQBxA8I6uf+WK/99VKvgjW2GRbrj/ertjq1yD82wUja3cAcSH/AIDQBw7eD9YQ4MKD/gVM/wCES1bP+pX/AL6rsm1iZn5OfrS/2nc9UMdAHHHwfrAGTAv/AH1TR4T1Y/8ALFf++q66bV7yPqR+FMj1edx0BNAHJnwnqw/5Yr/31TR4X1QnHkr/AN9V151eRTztPtUg8QPH0hQ0AcePCWrn/lgPzp//AAhutdrcH/gVdpF4hml4wqVKNVuSflm/KgDhD4R1heDAo/4FQPCOsEf8e6/99V3hu7uXo2fcinBr4c7xQBwQ8IawT/qF/wC+qePBWtt0t1P/AAKu5a4uk5MgFN/ti9ThHAoA4k+CNdH/AC6j86VfA2uv0tR+dd/H4gv1T5sN+FJ/wk1+eg2/8BoA4B/BGuRn5rYD/gVJ/wAIXrWM+Qv5n/Cu2m8R6hu++W/Ck/4SPUSuAMfhQBw//CIav/zxH6/4Uo8Haw3SFfzP+Fdp/bmqN3U/UU6PU9bY/IiH8KAOKPg3WV/5YD8z/hQPBmsEZ8pB9Sf8K7o6trgHzogA9Kg/t683YdsH3FAHF/8ACHav/wA8k/M/4UDwdq7HAiT8z/hXcjXbtem0/wDAaYPEd2rfwj/gNAHFnwVrIOPKT8z/AIUHwXrA6xx/99H/AAruh4hvH5BH4LR/bF1J1f8A8doA4b/hCtYxny4/++j/AIU0eDdYLY8pPzP+Fdydanj/AOW36U1vEM+OJTn/AHaAOKbwVrC9Y4/wY/4U3/hDdX/55x/mf8K7H/hIr0Hgq31FB8SagvJRcfSgDjx4L1gjPlxj6sf8KT/hDdXz/q0/M/4V2J8R3kn3UUH6U4a7qK/3QPpQBxo8F6wf+Wafmf8ACkPgzVxyY4/zP+Fdk2v3p6SD/vmo/wDhIL1D874/CgDkl8F6u3SOP8WP+FB8Gaup5jj/AO+j/hXWt4luV7/mKRfEk56yfpQByP8Awh2rk/6tPzP+FPPgrWFGTHH/AN9H/CuubX7luUk/SlXW71hzL+lAHHf8Ibq//POP8z/hTh4K1g/8s4/++j/hXYf2/eActj320HX7gjm4UfhQBxx8F6wD/qk/M/4Uf8IVrOM+Un5n/CusbxHcjhJ8n2Apg8R3+fnlOPpQByn/AAh2r5/1afmf8KUeDNYY8RJ+Z/wrsBr9ww+WbJ9xTH8SX8XRkI+lAHInwdrAbHkr+Z/woPg3WB/ywX8z/hXUf8JdfZ52fXFP/wCEpvNu4T8+mKAOW/4QvWv+eC/mf8KD4K1sf8uw/OumHi3UyflYflT/APhK9XA4IP8AwGgDlh4K1s9Lb9aX/hCNd/59R+ddOvi7VQfnP6VIfFmpEffI+tAHJ/8ACFa3n/j2/Wl/4QjXf+fUfnXRt4t1cHHmD8qVPFmssfvZ/wCA0AcyfBetjrbfrSp4K1t+lsPzrrD4i1sruPA+lRf8JbqqcYJ/CgDmv+EG17/n1H/fVL/wguv/APPp+tdD/wAJnqYPzOwpx8X6rtz55A+lAHNnwPrw62o/Om/8IXrY62oH410P/Ca6iD80xP4UreMb1+AzGgDnB4L1w9LXP407/hB9dPS0/Wt//hLdTX7rsPwpw8ZakOtwVP0oAwT4E18Ln7IP++qb/wAIRr3e0/8AHq6EeNNS3Y+05p03jXUFTHmBqAOXbwfrKfetwP8AgVRnwtqoOPs/61vHxdfMckAmj/hK71/vIq/SgDFXwfrTDItc/jSf8IjrIODbY/GumXxROIf9cymqL+KdQ3/Lctj6UAZA8IayT/x7frTv+EM1rP8Ax7r/AN9Vrp4n1BjzdH8hU48T3K/eck+tAGKvgbXnHy2oP/AqP+EE1/8A58/1rpI/F1wicXLr+VNPja/zj7U2PpQBzn/CD66OtsB/wKkPgnXB1t1/76ro38X3bDi4cmoT4rvW/wCXo/pQBgnwXrY/5dh/31SHwZrQXJtgP+BVvp4svQf+Pk1YHim6cfNNuFAHJjwpq5bH2b9akHg3XCMi04+tdIfEku7jNTx+K7rG3ew+tAHIt4S1deGt8fjQvhLWH+7bZ/Guql8Qzk5aXdSwa7L/AAzYoA5X/hD9bH/Lp/49TW8J6up5tv1rrJNcu9//AB8nFD69Iq8ylmoA5P8A4RTVsZ8gfnTf+EY1Mf8ALNB/wKuqj1+dzhnO2rK39u653bmoA40eF9UPSJf++qd/wier4yLcEf71dol0/VQQKka/Kx/65gfSgDhD4X1UdYB/31TV8Namxx5A/Ouz+3TM33sipPtUu35FxQBxR8L6qD/qAf8AgVIfDOqL1gH/AH1XZPczbfv7TVVrq5zzLkUAct/wjeo/881H/AqQeHNRJ/1a/wDfVdOZJjyJTSxvMW/1lAHNf8IxqX9yP/vqnL4W1FjgeVn03f8A1q7FJHRPmkXPvURbe2fMwf8AZoA5weCNZ2bykQX1L/8A1qh/4RHUycDyT/wP/wCtXUG7m+550jL6UJI5+6XBoA5hvB+qqMlYv++//rVGfCmpgfcj/wC+q68R3DHIdvxapfJnHLSqPxoA4oeFtUP/ACzT/vql/wCEV1T/AJ5J/wB9V173EkRwHBoSZ35M2KAOQ/4RPVh/yxX/AL6pT4S1gDP2cf8AfVdxHOp4advwqUyyEfLK233oA4D/AIRbVu8AH/AqB4V1Un/VKP8AgVd/9ohRf3pfPrUK39nv+aZgKAOFPhfU1PMSf99Un/CM6l/cT/vqu+fVdMX7zuR9KYNU0pm+WRh9aAOIXwlqzDIiQ/8AAqcPB2sHpAn/AH3XcHU7YkBHP4Uj6nFH0Lk0Aee3mgajYQPNcw7I1xk598VmV23iXU3udLli2/KdvOf9oVxNABRRRQAUUUUAFegf8It4Q/6Dv/k5F/hXn9FTKLls7Adro1rZ2Xi65t7Cfz7ZEGyTeG3ZXJ5HHXNbkMGsLeh5ruFrfccoF5x/3z/WuO8KXUNpqLSzvsQLjOCfX0rdQaDHdi5F7OXD78bTjP8A3zVbWEY+osr6jcMqGNS5+UjBH4VWq1qV0t7fy3CLtVjwD16VVpIYUUUUwCiiigAooooAKKKKACq11/B+NWarXX8H401uJleiiitCAooooAKKKKAIYwMctgZpzsMnjj60RKrRnOc57U8rF1+Y1kaEIbH1zT1c/jSF1B+VBj3pN2e2PpQAFsvk4561IhOOMgetMy+P/rUh3E80ATDy8ANk96UEY+XdjtUCttOepp5mY98fSgCRi4jYEEZX3qqnXg4qZpWCkbjgjFRR8tjjp3oAeHbPc/WnBctwvNCo4zwcUAEE/PQA4rjqcdj2ojUZ6/8A16jwc7gC1SRyEZ5xQAyRuTgn+VIGPGGP+NPd1YljksabneuAijFAD1k3HnnPrQFJGVBx9KYEfbyCB70q5Cn5qVhWBwcHL44zimK7AYzxSsCAeCR600A7chSPU9qYxxw3XNPxx8o49xzSKXHRsD2pH3d2z7UALtYnO7GPSpm4Q85x6moVYDnaCfepWcOuDtx7CgCAud/3jThIcfeP4UjmPdwCeOhNNIYfwkD3pWE0P+Qn5s/hSn1HT3oG/wDv/kKYS3c5osNaDTlZFJxnNWRIQM1Wbl1wKmWJjxn9aYD/ADSSKazrzuFKYgBktUb7OcUAIcP3H405FAbcG5FREECnIQM0AOJG5uTzSowDAnn60xju7E0i/KcmgCxlnyAMj0qC5DK67hg7asLIWwC+Kr3H3xznigCGiiigAooooAKKKKACiiigAooooAKKKKACiiigAooooAKKKKACiiigAooooAKKKKACiiigAooooAKKKKACiiigAooooAKKKKACiiigAooooAKKKKACiiigAooooAKKKKACiiigArr/APhK9GutN0+11Pw19seygECy/b3jyB7KK5CigDprHxRb2i3llJpEdxotxJ5q2MkzZibsVk65q3qU2tavptpa6T4bvLHSYm86KO3hkk3t/fL4+b2rjq9RvZYI/D3h4TeLLrRT9gXEUEUriT3OwgUAZKa61/qWb7wab3XogN7oZEbKgYLxAcmsq48WXM1tr8F5aKbjVXjLsrbBCUPTbg59OtbGj30cmm61Y2viRLfUZLlJE1G5kaE3Ea/7XLD1x71n/EWONPEyPG4dpbWKSRwMb2xjdj3ABoAlsvHUMcUL6lokF/eQwfZ1uDKU3x/3ZFwQ/brUF5q48T+LrW7jjkQvGEMLYIjwp4Ujqvf8TXJ1u+EJWg8U2UiAFhvxn/cagD1HT/C+mTQq9zNKp9Mmp7nwjpZX9zJOT+NW7a4mlwWVX9sVrxt8v3cf7OaAOJl8KmNsoZMe5pw02eBPkLZ+tdhcW5kGRG49waxphNFJ8gY/WgDDktJ5Bh4pGqD+zMN80YH1NdQguJU24xnuRVObQbyR8rNnNAFCC0hUfwLT2sVb7s649M1fTwdqknKXkSj3FTQeB9RV8yX0ZHstAGJNprKmUbJ9mrPNnIrZZxn0Nd2vhqWIbXm3D/ZFNbw5an7/AJv6UAcEyO/BQGmC0yceYF9sV6CvhzSgfn8/P+8P8KnXw9ozfwuPctQB56liiDJkQ1YSxsH5km59hXoMfh3Q1/1hQ/VqsJpHhocFoh+NAHnD2Gmn/lo7VNb2Fkv3E/Ou9udJ8LxjKMmf96qwttC27VeNf+BUAcHeW8AY5gX61TMcSqdqCvRW0zRZf+WyH/gVZt7otmAfs7xYoA4YW80jfu1p/wBglj5kLD6VvtpRRspyfalWKSI5kTI96AOeEMqn5JpBT90y/emP4iuniSC4OCu36VYbTbD+ONn/ABoA5ITMFwXDUiRNM2Rx+FdtDpOlvx9kx9Wq4uh2AXChU/GgDhRaOPuT4+tTLDcAf69fyrsT4YDNmLY1Nl8PSwrny0b2xQBxsltO/V0NRiOWJuV3V2Uen4ODCg+tSGwgTl0joA49mlcACH8SKcq3Sfw8exrrmtbNkPyj8DWe2mLKxCOV+tAHOymY/wALfnVdoSwz5LE/SumfQrn+F1Iqza6U8bfvTx7CgDid5jbBiI9jRujc8w/jXdXWkWTfNtIasq4sYVG0op96AMCPYF+9t9qmjOfunP1q62lW+NxbHtSJaKo+RM/U0AU3iTPz7TUiQRBcpDT5Ldt+XTA9qnjWLb98/SgDOlRCclAtMESMPvVpvbLP0cD8KpvAbduQGFADVtYQuS4H407/AEdV+YA00/OpKW5Jqm0lyG5hKj6UATGaENxbq1Qyosv3Ywn1qeJHk5wB+FPe2dun60AZ5sXb0/CkFmy8NjH0q40ckZwQfwqN0abgOR9aAIvssAPLipVhhVDs5alOn/Jw2WpkVtMJNucUAU5ZJFJDJkVWkKP1jxWrdWbDH7zNVGtpEXgb/wAKAKymJV/1RNNwzHoQtWFhz/yzbNSpE+cGI4oAqiIscIn45p7Whx8+KneIA/KrA0+NVQfM5z6GgCqIlReFH41CdoOcZNaMh39NpFN8lZFwUC+4oApxzZO3oPpVsGNFyDlqhNoiN8r7vao51cY+UigBZd7ncU4p8WwLkxjNRxoSPm3U10dT6CgAd9zf6mnxSbGB2Y/GmZ4+9k1HKGYZzj6UAan2xyAF4qJizn58n8azYSS2NzCrsRCHLncPegCOS3AbIUH8aRoSyYZOPanz3qZwiCohK8p4Q/nQBVa1IJ2ZqJ7eVOc4rTEUgGWQ/nVSeVN2DkUAV1ZyMbiKiOC2Dkmpmmwp2Faqeb8/LUAWVTAyQB9aZlWbB6e1MUb26mrHl4HSgCMssZ+VM04MjjPl4/CnMYwuOlM+0NEPlw1ACGVN2D0qYLGy8FM1TZ/Nb5h+VKsD5yqtj3oAtfY9/IZPwqxHaRhfmAzUCA7cdDSrL5ZwxoAV41DYApVst/zb8VE05LcJ+NKZztxv2/hQA57ZkGA61W8td3LUsgyu4yZqFCWbj+dAF5Et9vzkVIogPTbVMuoXDDmlR0A+6aALTZ6IvHsKYBzznNUzdTI2EJx7037U4OTtzQBfYMRg9KcluMZBqkl2zNjZn6VcW6iK7WyhoAcFycYFIU+baFFG5M/LJkVJ5UR53yZoAaYjGM9KYu52+XrUjRDbneTUIdgcLQBcimuoD7VdR2m++pP0rNz8nzMc0iXMkZ7gUAbEaqG4GPrUk77U6fkazYr1z/EPxp0kzufmfNAE8bmRscfjU7aeWXcCD9DVSMlfm61Za4maPaqYFAFeSIwHIx+dVjJlugpzwFuSXB+tVnR4/wD9dAF+O3abksoFWHhgjj4b5qy0nZV/wp4nmfopIoAnMzIfkenC9uCMfriqEszxt8ykUqXZPY4oAuSSzuv36gy687jmnC5j2/dOabJdBhjZQAouZwPvrTXkZ1yT+VNQBuiVOlqCfnBAoAqxly3+sxUplkHHmbv+BVY+z22dv9amWxtup6/WgDPZp26uwH1q1BZ71yZeala4htuAik+9SRXiSAkrj6UANW2RlKmTmqM1ltfrx6irr30StxD+Jp8V3byH50UUAZewwcp8xqSK6n3YkQEe9ar3MKHCLGR9KswXVgV/eQoD60Acnrty7Wpj8vCtjJH1rm67LxM9i9lJ9mb5uOB9RXG0AFFFFABRRRQAUUUUAWrM3BlMdtE0rt/Cqlicewq79n1j/oGXH/gO9TeEf+Rig/3X/wDQTXQXsXie2iubkajbeTGrPtCDO0c4+5QwON+3y/3U/I0fb5f7qfka1rTSdN/sBdUvZblf3hUpFt+bnHGabb6Vpy6dLqd5JcraNKUgSPb5jc988dj+VAGX9vl/up+Ro+3y/wB1PyNaWqaRZWmjWt9azSyCdyBvAGF54x69qwqALf2+X+6n5Gj7fL/dT8jVSigC/Dc3VxKI4YfMkPREUsT+FMa9mVirIoI4IIPFdJ4UuNOhuLeCKFnvZlYySseEAz8o/L9etY1s+nxatdS6ijyIjMUiX+Nt3Q+1AEEs93AEMsHlhxuUshG4eoqL7fL/AHU/I1u+MJROdNlCbA9vuCg/dzjiszw7Alzr9pFIMqWLEHvgE/0oDoMla/hhWaW0eOJsbXaNgp9Oag895/vADb6V1em3U+p69q1hcyvJbusgCMeFw2BgdutcfD/FTW4nsS0UUVoQFFFFABRRRQBFEVCHOc5obGaYjY44/GlfPrweh9ayNBpPzVYR+OefwqrT1bHfFAFnK85Qc+lISo6IPxOahEnuaC4IxmgB0jfLwAPoKizQxzTaAHE0gOKSpI2CtkgHHTPrQBIJOc04Stzyfzqtk5o3H1NAEzyZXGajDU3NJQBIzcUiNhs00nPWkzQBYD8+9O8045Y/nVbJ9TRuPqaAJJH3DmhJCoqKpC3yqoA46n1NAEvnE9f1FBlIPH6Cq+TmjJ9aAHs5Zs5Jpd/FRUZoAkZsnpinJLtHU1DRQBa80k47+4pvmkDjj6VBmjNAC5JcHqanVs9yKrVMmCvXnsKAJGNRjlvmppem7qALHloe5zThGg/i/Sq4k9zTxKOPagCYqgOQSf0qM4A+6KDMp/iNRFh60ASI351HKSWGfSm7jSMcmgBKKKKACiiigAooooAKKKKACiiigAooooAKKKKACiiigAooooAKKKKACiiigAooooAKKKKACiiigAooooAKKKKACiiigAooooAKKKKACiiigAooooAKKKKACiiigAooooAKKKKACiiigArqYfG9wlhaWk+jaNdraxCKN7q1MjBR7lq5aigDpLXxjdWlzevHp2lm2uyhksmtswAqOCq549evWsfUtRutWv5b28k8yaTqcYAxwAB2FU6KACr2kXbWGqQ3KHDJnB+oI/rVGpIiVlUrjPvQB6xpHityg3zL9K0JvGQU42Bq8yt7md1G2LHuKsecR99ufQ0Aem2vjUov+qBH1qRvHQzxbZ/CvM1uUC8sQfami6cNxIaAPST44Zm/1IX221Wn8WyzHGQg+uK4QzSKu9XzULagm794+fpQB36eI5gOLgD/AIFTX8TXg4Wdh9GriYLyCVgquB9a2odPidQ32kZ9qANj/hJdVB+W5cg1oWVzq16u9ppAPZq5K5gltx8kwNRwajfQj5bhlHtQB2zXnlkrPcyg+5NZ0+pxI/E0jD61zh1EyNmZy31qJ57YnJc49KAOmXWImG0N+dVrjVCo+R+a5yS/gXhIWJ9arm78w/cx9TQBtTalcSL80wFUJLhT9+4UfjVCVyB2/OqEmHOelAG2NQSPiOcE+9H9ozKc/awP+BVhiMkdzTxayv8AcjJoA6CLW5k/5eW/BqtQa8Wf94xf/eauTMTRnDqwNCK2cgNigD0iHxDBFDkW8TNTf+EvhBwYUX6Vw0M5j9fpUrSNJ8wAoA66TxYrP8uTTx4hSUfNkfSuK84g9Kf57Do/4UAdyPEbwJ+7nkH0JqL/AITC4/iuZP8AvquLM8sgxuwKQQFhwTmgDt4vGmG5mJ+tTXPjWEw7fLSQ156bWUHKstMxMjclaAOq/wCEgmkl3IhUegrTt/FZjGyWEN71xUd48eNzKKe2oLnrk0AeiQa7ayjJd09qtDxLa264Ein615tFeeYMCXbTjMYznerUAd83ia1kk+baRRLqemzL02n2NcAboN1AqSO4P8JANAHdQXOmE5aXPsRVsSWjjMagj6V58L1kb5zV6PWtqYDUAdPM5k+VUUD3qvsdeka/hWQmph15elTUpFb5M4oA0WiIOXQ/hT0EanLxFh71DDepJzMxNPk1CzHyjNAFltQto1xFAFb6VTn1AlT5kS7aGe2kXgsSfSqdxaqU3DdQBH9sBk/djaPpT2Y/eZ81QAaNuhqX7UF/1q5HtQBaE5I2gZ+tQyo4OeKQ3MLL+7Xmq0t46nBK0AWk3d2Ip7SPEM4VxVBb2Nhh3FPR0f7r8fWgAlu3Zs+UfwFIbyTGBGR9RTwFByGzTJ7nYMDj60APR5mXPl1G05j+8hzVOTUZBwr01bjf8zyUAXEkeRvkWpWhc/fK1kSayYwUjQH3qkbu4kbd5u2gDfkDwjICNVaS+Yfe2rWM0kzH/Xkn609YiwzIxNAF2TUEP3FyaYLydxgR/nURaFF+TBNKkzD0FAD/ALbcIcMq0/7WzjlUFQMCzZPP0pdhx8qEUAS+aB/EKTzN3Xn8KhAwfmFK0gT7rYoATyyW4GKn3eWnzyLVcv5i85JqPyAfvFqAJWliduXA+lMN5DE3yPn6VD9kTd1JprwIDhY+fXNAFh9VmddqdPWs6ZZpWyz1MFdeM4pyxoTycmgCCGIA/MC1SskQPQrUvlhein8DTGMP8WSfegCBpWVvkb86a1zKv3n/ACokEL+341VYRhvlJP1NAFkTl+WLGnLN2HH4VWEmBjgUcnndQBZMZY5DGn750GN/FRLkJw2acu9hyuaAJYpSD8wz+NTMVbnYc1XjKIfmHNSeZuPykigAMjDoGH4UE7l5cU1mP941EuS3JoAVQC/zZIp0xgC8Ag/WpRG5X5cUwwFjytAFQSlW+XmtaxnYkZjGKii09G5ZwPammBo3wjZ+lAFy8aOQcbAay2j2nPB+lWGjYfM4NG9cYWPmgBbeRI/vR/pU7TQSDiMVBFFK7YApZbVkPz5FAEXmlW+T5asJdSqvzOCKhCLjb3qRbLK/O3FAE63iMMcZ96C5C7lZapfY13/LJVuOEImG5FAEJuADypzUkc3mfw/nTJNgPqKEmCn7mKALbR/KD8oNIoYdWqMurDOarvP2XNAGmpPZwKGurlRgcj1xWdDK+fWpzdkHG3FAEhuZm+81BTeMk5NN83ucU8ToR0oAYkmxsMnFaMMsCrnOD6VniUBvvrTjJkfKhY+woAlumFwflIFUmtpFOQ4P41JGJ2k5jwKttEgXoc0AUlEmcYprBlYcmryQuem0CrEcCn70i/8AfNAEFrP5afKuT71ZE/nHDkD60jWRkP7pyT7Cp49FuSQXjY0AVprZfvB1/Ci3tUZstKRW7aaExb/V4/3q1Y9JjhPLRk+lAHJS2KO4wxNW4tNRYx8xU+tdaLRAP+WIp4sLeQfvLmNR7CgDkTobv8wYOPSo0tYIZAj2/wA3vXZbNGtx89yzH2p8V7oETZKFz7igDn00xJYx+7jQHviq114cfYXWUMPQCuvm17TGXYltxWRf6xY28RkAkA9KAPN9bsWtrdyYnXGOT9a5yuw8SeI4NRspbeOPBbGGJ9CDXH0AFFFFABRRRQAUUUUAa3h28gsdZhuLmTZEobLYJ7Edqz7l1kupXQ5VnYg+ozUNW102/eISrZXDRkbg4ibGPXOKANJ7+1PhBLAS/wCkifeU2npz36U+zvbC70D+y7+4a2MUnmRShC4+mB9TWBSUAdXrgt18J6aLVmMIkIVnGC33snH1zXKVal1C6msorOSXNvEcom0DH49e9VaACiiigDW8O3kFjrUNxcvsiUNlsE9iO1Z9yyyXUzocqzsQfbNQ0UAbevX9tew6ctvJvMNuEf5SMNx602O4sdLv9Pu7GWSZlUNOrcYbGCBwPU1jgEnA5qSe3mtpPLnieJ+u11Kn8jTA6YalpVhPfajaXTzXN0jBITEV8stycnvz6VzUH8VJ9nmNuZxC5hBwZNp259M0Q/xUR3E9iaiiitCAooooAKKKKAK4IHVQT60047UlFZGgUUUUAFFFFABRTkAMig9CasAxq+wITgngLnNAFWirI8uRWwvIUnpiq4GfT8TQAlFOKleuPwNNoAKKKKACiiigAooooAKKKKACiiigAooooAKKKKACiiigAp5KnOBj2zTQM+n4mlKleuPwNADaKKKACiiigAooooAKKKKACiiigAooooAKKKKACiiigAooooAKKKKACiiigAooooAKKKKACiiigAooooAKKKKACiiigAooooAKKKKACiiigAooooAKKKKACiiigAooooAKKKKACiiigAooooAKKKKACiiigAooooAKKKKACiiigAq3ptlJqF/Hax/ffOPwBP8ASqlWbGaWC8jkhcpIucMPpQB1tt4U1WMjZ83sGFW28E6xN832cfi4rFj17VYmyt0xNaCeLNV27Tcyg0AXk8Car/FBGP8AtoKkHgXUNwzGg/4GKz18Taox/wCPxx+NS/2zqx+c3ZI+tAGiPAeqNGdrxgem6sS88F6tbMxERYf7IrSj8R36YxcNn2rcsvGtxCoSdfMHqRQB5xJaz28nly27qw74qWITKwxkf8Cr0iafR9YG6VhG5rFvNEtocvA/mLQBgIZtvzOcfWgy4Ujcfyqa5iVFPylfesxpyp2qfzoAn3c/M3FKpjDZyaqPK3RjV3T7GK64ecpQBKbi324LDNRkxNyMU2802O3fEc4eqwtm6+YPwoAmZYWPLEU4w2ir8u5nqJID0xn3qTY8POFFAFdlbP3GAqeK5ni4RsUu7zPvyYFQySxo2EOaAJpQ8g3vJhqgG/8Av8VIoaQZPSmvuXgJigBQyIPmcE0G5HqD9Kj2oeWBNJ8i/wAFAFlJM8gE/hTt+7jyhmq3mqBncRQtySaALiQser7fap0jccKc/WqAuDng1Os7suN+KAHTQ3K84H4NVN95++hP41Y3Me+fqaZ5jg8KpoArCEk9AKsRwJntTZJHP8I/CiORx1XFAFgwAfT2pRb4+ZKbuJ5pRcY4PT2oARy7DBH6VBlkPy1MZU6h/wADSrKrH7i/XNADFzIfmHNBL5xwBUjMP+eYP0pOT/yzoAeksiLwy1Il9Kn8eRVYxMxzwKesUI++xoA04tTh24fOfrUyXNvIc/LWOIYC3y7qsRLEuNo596AOghuYFXgflTvtWfugEe5qrarIFGIwRVh48LkxrmgCCSdt38IqlOzMeimrTq7nhFFQvC4+8q/gaAK6RkclwKe6IV4j3GlaDjIDU03YhjK96AKMy7DkoB9abE8Z/ix9DUVz+8y2T+NZxLKflU/nQBrPIE+6SfxqF73PynJ/GqkMsg4bp71K0iH/AJZ5PrQAOzOflJFI2/b600AnuwHpUZYqcAN+NAChyG5GKeCT0wfrVV45MFgP1qNJCG+bd+FAFp3OceXj6UommC/d4pEuU6AkfUU24llxhNpFACecwbJXNPW4+b5gR+FUS9wP4M0+MzHquKALjXXPyg4qRbnPGSPxqm2fQ5pULelAGgZkC8yAn0qBgrnOwmoFIDfNmplcE4DN+VAE8I7BMU6SVozxg+1L5TeXuD1CDg/eyaAAvI/JQU0q5/5Ymp1dwfmwBTpJcrhG5oAjijyMFAKrzqyNhVX60ksc3Uuai8qNh88pz9aADc0fLtgfWpY3tZeHI/OqLiAtt3k0zyFHzDIFAF+azibmFs1UNmYjlqWG5gjPzM1Xknt7j5Q+KAM1hFnk5NIIkLfeAFaT2MJ5DCoZYYIFy5FAESlEPy81ZWVdvKY/Cs8XCb8Ipq9DFcTr8sZx70AMYRk8DJqIkqfvYp0ttNA/zVG+4j5v0oAcr72AZsirIEa42jmqKo5bMYJq7FvI+aLB9aAHSLIy9cL7VX3FTj7QfxNXHaTbtAAqhJbZOc5NAFqKPfz56/nSSTeWcCVSfaq0cZzt2Vcj0p2XfkfSgCL7Yx4Mo/GlW529GU1HJDEjbJAAaRLaFj+7YmgDUtr6ReSFxVe+v33bmII+tQ+U4G3GBQdPilTksGoAg/tJD1j/ACqRbhpBwh/E1TksZEfCkNVm2s5R97JoAsBvlPyDNV5JZOnb61b+wO3TimPZSjoB9TQBQaVlPUip47rem0uacbebowU0CwkznKigBvU/fOPepw8MaYPJpPs7oOxojQFsGPNADd6HocVKkiHjaW/GrcNrDuBkj4qzO1gseEQhvagDPBjzzGR9alWCKToxHtVfBZuAT9asxb1GNooAVbUKc9akAkziNWP05qa3jy+W6e9bcVxbW0eSUFAGPDbXsxwqlfrWlFolw4/fSjH1pk+tQ5ITJPtWbPrErHCkgUAbR0RYRuM4x9aat1pFo2Jg7tXNyX79Wmaqr3DSNxuP4UAdvH4osIOIbXI9StOm8asUxDEqH3WuNhuNn3g35UskwZuhH1FAGtc+ItSuCcz7R/sjFZ0mr3Ib/j5lJ/3jUI2E5Mn5ClZLU/3s+1AEqaxNn55pPxarf9tXGz5JqzvsljIMtJIpqGSyt1/1UrmgC1JrVyzdSaj/AOEhuYuq5qotrLu4cge9Tm0QLydxoAsr4ruBwYPyFUdR166uk2fcU09YY0PAYmiRYG/1i4+tAGGSSeTmkq7cpZqjGJyX7DtVKgAooooAKKKKAFrSuv7F+zv9k+3+fxt83Zt685x7VmUUMDd8KWkN3rIMyhkhjMu09yMY/nWhZa9r+p6g72SJJChyYPkUBfTJ5rC0jUn0rUUulXcB8rr6qetb8dz4bjma8gv762Z/na3iLKD/ALPA/wDZu9AFf+zH1TxW8Oo2/wBkMymTZCynHpzyPrSRaHpl3HfQ2lzctdWqs251UI2Cenftj9alg8QWk/ioahNmC3ERjBYFj7ZxVbRtTtLS81OSebYsyMIztJ3En2FHQDnaKKKACiiigAooooA3tEto7WJtYukBjiYJAh/5aSdvy6//AKqs+J1gbxSi3LMsBVPMZeoXvVSDxFLFa29rJZWMsUPCmWIsR79etP8AE+rW+pXgFqsLRqAfOEZV2PoSe1AGlqN1aXXg1zZWxgt47gIqk5J9z+dcpD/FWql/bDwlJYmT/SDcbwm0/d479Kyof4qa3E9iWiiitCAooooAKKKKAGLasyBs8EZ6Uv2RicBs++DTkbMYB29PSmZw4JHX1rI0EMG0ZZ8fgad9lJAIbg9PlNSFVHIH5mmsPmH7nj2oAieHYud6k+lREVZIXPC4A6/5NQlcdDkdj0zSAIxiRD/tCpti+aW8zGWP8QGKre2aCMUwLCIqq5DZyh4yDUUUZd8DqBnpmm4wOafDjzOfSgCT7O+0jdx15GKaIBjPmL+FSNhEJHWmrJvwHK4oAb9n/wBsfkaQW5bowP0BqbbGDgbDn0prEb8SJnnrjrQBXZdjEHqKQCpiqEt1B9KYUxj5hRcdiOlCk9Kdgbf1oxnC45Ht1oEMqwLZioOeCM/dNQYq0iqUAxztoAjNsVOC6j60nkc/fB+gNPaVlbC8KacAjjJ2ZoAi8jt5i5pGhZV3E8fQ1OcEEgDHcAComMWzhefY0AQ/SjmpCin7h475poH+1j0oHYbijHGaXHNGPfigQ6KMyPtB5+mamNq6jaW4J9KiiOHOfSpWOA3Az7UANFqSM71xSG32nBdf1pVcOcOF+tP2oDhdoH170AR/Z29ePXaajZdjFT1FSkjkMo+uKbhGLZ+X0oAiAJ6ClKmlKY7j1pO3OPrQA2inY4pOMUAJRRRQAUUUUAFFFFABRRRQAUUUUAFFFFABRRRQAUUUUAFFFFABRRRQAUUUUAFFFFABRRRQAUUUUAFFFFABRRRQAUUUUAFFFFABRRRQAUUUUAFFFFABRRRQAUUUUAFFFFABRRRQAUUUUAFFFFABRRRQAVLBnzl2jJqKtHQ7MX+sQWzOED7vmJ6YUn+lAFyA5I3x4PrWxb2UUyhnHFbtt4bjjHzTxEe5rTi0zS4l/e3EY+hoA5V9Gt5V/dsytVSbw9qCLvR2ZPrXfpHoMQybjcR6Uj6rokY2qsh+goA87is7yJsbHY/SrBt71fmeN1HuK7GXXrOI/uYMj/aWtHTtb0eYf6RB83+7QBwKyYXBzuqeO6ePhidv1r0OdtDu+MRr/wABqu3hrSrofuXiJ+uKAOQjubWT5ZF3D3ps2mWE/wA0eErpZvBU4JMKoR7Gs278ParaAn7Idg7igDAfSbf+/n6UiaUc/I+PrV0q4fYY3V/92tO20SeWMSb8fWgDDbRpW/5aKaUaBuX/AF3PtXTppDAcygVNFY26OPOuAfpQBxbWZtGwX/OoZGQHkhq9L+zaAqjzoTJ+FWIrbwrjcbDA9cUAeVKkEvGw/hTm0tX+5G5/CvWtnhn/AJZlI/YrTJJLONf9GMDj3FAHkEunXMQ+SN/pUK2d9KceTKfwr025uvNcgrEPoKhimMTZEIb6CgDzv+zr6L71tIB6laadOmf5j8v1r077Ys3yyWox70/7BpM4zJHt9hQB5atqy8blNP8AIkHQA/SvWbfw3oUw+4B7mpl8HaOW4kA+hFAHkAikUZKLQEkc4VRmvYj4V0OH/WLv/Gq0uj+HYn+WMKaAPNYNKu5l5KgVbj8LTyHIYMfau6kg0mBMo/HoKz21Cwif5A/4UAYMfgq8m/iCD3pJPBVzGObla6Btbt1X5fOFEOtQs3zEt9aAOQn8KzxdJ91VxolyhwW/OvSItW04r88fP0qvcXumXB2+Tj3xQBwI0S4JxtVvxpH8P3i8rH+RrvotK0+flLvYfQ1M2iw4wt6re2cUAefwaTdr96Bj9BUj6fKn3oXX8K7dtPFqdwkU/jU0S28g/eIXoA8/Fl6j9aFsZi3yIpFd5I+mI2DYgmliubBTlbOMfWgDifsLKOUz9KmgtlHWHBrsZtUjx8ltGBWbcXf2lSMBPcCgDMFz9nGPlx6VFNco65CsPpVWcFZTlN/vUBlZD0A9qALayJ13En0NRSTIW/elh9KiEyScMn4iporOOUZ3fnQBC1wifckOPeq7bJj9wsfatFrBY+VCt+FTJcfZk5jUfhQBlx6XPP8A6q3cj0NLJpssKkSWrqfXbV461co37oY/CmSapfTn9590+1AHPywqr/PUbyRqvykityaBJF3FdzemKxL2Axn5YttAFf7VtP3qcZWmX5EyaqMrYzmpbXUJYG+VQfrQA0zPE2HVhTg6Pzipbq6lu/vog+lVDG6/x0AWfKgPJJ+lN3xD5VWoklI4IzUiw7juUigB4cxjO3IoW6Q/w4NPAZvlY0C2xzwRQBEW385Wp4MnjAIpywxn+DBpjKwyA2BQATQseUHNFvYXUp9KSNpUbIyRVpZj1LEUASm3ktxslk4pESJWyOTSiRJPvksasRvEi8rigAYJKuGG38KzLmMI37tXNXZJFLZUk1A7M/TcKAM5p5m+QkqPpVd4d3Qlqvv8rcvmmM6j1NAGa0D/AO7TTLLH8u6rzxeZyoOahk3L8pAoAqABgSx5p0Sl3xu2j1p5gPXJx9KsWyxKfmwfrQBbhtV2gmdnPpmlmhUjDrx700zKp4OB7VJ8ko/1mfrQBBG0EJ4j5q5FeyHhMgVXa3XqSAKrtJFC336ANOeLzly2SaqeWIz8yZpItQRyFUnPvV3DsuWXNAFZHRTwMfSlaVc8swpkjYYgLtp8Swk/O4oAhuLiMD5SSagWQN/EauS2kB+ZXB9qgEsMB6c0ACLJ1TP41M086rtLY+lVZb1pOEXAp0TOxGVB/GgBkkHmHez5PvUkLCPgHFWjJGiYaOoUaMPu2ZFAAZ33fKSfwq9AyGPLtg+lVnuy5xHFim+WztmQ7aAJWwZPlGav21u7LkLVFIIwRiTFbNnPbRrtZ8mgCCSGdOdmaiMyEbJUKmtK5uLcp/rcVg3EkLy8SZFAE0giH3Dmq0m8jCwuTTxIijgA/jWjZajDbfNKgagDIitbpzyjKPetSCxZUyZAKuXPiG1lXbHDtrO+2tIeGAHtQAs8DL0ctUcS/wB4EfUU170J0fJ+lVJNRkJ6ce1AGiWjj5b+VRvqKhSI1X61kyXPm9mzUG72IoA0WvJWbrinfaJMYbkVmK29sBTU2XQ4wRQBPI7HkcVDlieXP50pVpR8zBaVYYlPzSE0APjC9cqfrUvnSDhNo+lLmALgJmnxTrE2VjU0AIj3bHCpupzJd4w8OPwqcXTvyFCUGSbvICKAKfkTod2DVuFZZFwY8e5FDl2XlsVDulj+5JQBZ2CI/OV/Kk85M8FB+FUmZpOXfJqaKP5fut+VADZ5xuxwR7VGZox9xSTVgQyr8wTK/SnIxP8AAKAIYpiGG9MfhTrmVEXd5YP1FOaTDfMgqO8HnQcpx7GgDIupUl+6iLj+7VSpJdoOFGMe9R0AFFFFABRRRQAUUUUALVmbT723j8ye0niT+88ZUfrV7w3c21prcMl0VVOQGborHoa6tjrcfmzE22q2MoYLFGVU7T36c+mMmgDgYoZZ5BHDG8jnJ2ouTSwW81y/lwQySvjO1FLHH4VraOPs1tqt9gqYoDEgPVWc4H5Vb0FjpOiXurkAyMRDCD355/z7UAc26PFIySIyOpwysMEGmV0PiqBDeQajCP3V5GH/AOBYGf6Vz1ABRRRQAU+KKSaRY4kZ3Y4CqMk0ytDT9Vn0tZxbrGHmXZ5hB3KP9nn/ADgUAVp7S5tSBcW8sJbp5iFc/nTTDKIRN5b+UTt37flz6Zrpr2SaLwcI9UkeS5nl3wLIcuq8c88+v/fVVLy5Ol2mjRKiO8aG5ZXGVJY/Ln6UAZE1ldW8QlmtZoo24DPGVB/GmQ/xV1tldXN5ouq3VzOt150Z22sbbjF1Gdp+6Oh/CuRh/iprcT2JqKKK0ICiiigAooooAjDEKpBzjtUqoWIyuR1qJAzgEBRjjPSpmjyACc8/3xzWRoMkzHwG/wAakjQsvCkj/dzUTx7PmyB9TmnrPx95jQA6bIQgAgHvjAqocA43ZHtUkshb5c8d6j3KDwufqaAFOPfn2pSnOMcdc04Rs2CuAewBppicnJ79yQKQxjD58ZpyMVbOe3ek+7jGM+uc0BhnJAPHHtTES7ySBg4PpUiQLt3bcn0bpUeyXr/6CRT9rjrvI+lADOrctjHoalztHzPkf59qiG6L5uMfgTSi5kGfmP50AMchnPIwfUU3Iyctn8KQvuYs2SxpQQTtCLz6mkMbgZznHNP5ByCoI9O1K0bIQF3En0phRwcFWB9xQAmMgnIqVH+XnnA6UwkpkYHTFOTLjCqucd8UxDkUSkZDdOuae0excqAPr1pqLKCQCw+nNIY3Y85/4Fx/OgB8Yz/H36/5FJKw2FSfm9ulNEzxnbu249KSSd5RhmJH1oAi4x1/SlPOSfzpCRngVIq+YMqoGB2NIY1QO54x64pD3weKUrKuOGx06U3Bzz196AFU7WyDUu8thccHtUIbnkA/Wpdj5yB1/u80xD0jUY2oScZ+Y00klhlgOegp0nm5H3/xBpiFowGO3HvyaAJgcDlsj0z/APWqByPMbBwD6ipTcvgfOR16VAz72LNkk0AJuycsf0oAyeCDSLydvAz3NSmNlB2b8emKQyMLnpx9aTg5y3NDbwcNn8aMlR25oAbRRRTEFFFFABRRRQAUUUUAFFFFABRRRQAUUUUAFFFFABRRRQAUUUUAFFFFABRRRQAUUUUAFFFFABRRRQAUUUUAFFFFABRRRQAUUUUAFFFFABRRRQAUUUUAFFFFABRRRQAUUUUAFFFFABRRRQAUUUUAFTWr+XcqwJGM9/aoacgy4GcUAbizzuPkkfH+8akV5CcO5P402yD+WOEapWUlvugUAPU3Cfck4qU3EiR/M9RHcV6CoGjQ8nOaAJReuD1OKu2uqRx9Tz9ayo9qtgjA96s7bcHO3NAGo9+ZeUY/nU0N+UGfNYN7Gs+GVB91AKWWaEHLtQBu23ie+tm/d3Dge5zXQ2Pjlyu26YP+FeeNdRfwfrTPPdum00AemSaxYXeX8hA3rWdc60sfywHH1rhPtD9uPoakSZmOC1AHVNqcsi7nkGPSoP7TtweTg/WsdLjyhyu4UyW4WcYjt23ewoA15tZXGFkqMalJIu3zAtc7LbXjHi2l/AVF9lvweIJh+FAHRO7gbhPmmDU3C7N/PrWZbQaljHlNj3q19gu/vOm0etAE66k8Rz5ma0rXxN5S4LDP0rAkjhj++4LelQeci/djH1oA6aXXbmc/I2V/3ai+3ysPmcg1grdyKMK6gfSoXlZiSzmgDoBeSg8zyD6NQ+oTp/q5pCfdq5xLqRW4BxUwleQ5zigDZbVb4rhrhgPrVU38+755XI/3qpMzDpzTgC4xwv40AaseoJs5lI+tQSajHv4krNkiK/xZpoh9OtAF6XVJNpC1SW+ctlnI+lROsgPOAKkgi3n5jQBrWeqwxD5ncn3q7/atuRnfn2rGMYXhVzURYBsFaANs63b9FTBpiamGblyPxrEdF+9kimggDhuaANi51NwfleTb/vU+21t1XHmMKxlVn+8SR9aQgr9z9aAN5dQd3yZifxqczSSL8rE1ziyzDoM/QVKt3cL/AASCgDaY3CDuPxpFuLo8cGqMN6WH7zd+NWY7sA8c0AOllmH3l20iQJOcu36VaSaBhmSVB9agm1FI/wDUsjfhQAv2W2j/AISTUMoZT+7BxVSW9uZm64HtULSOOWYmgDVgklPDHFJLKqt87bh7Vnw3fbaalZlfkbR7UAWftVmOdvP0qF73c3y4AqEJG5wSBVqFIYVyYxJ9aAIvtUg+7hjUZlSY4mUflVsXFtn/AI9Sv0FQzMucpHx70AZ93YWjLlHINZLWOM4et07TyVFVpo0lGNpH4UAYyWzF8bjVr7KE5JLUksJiOUYmo90z8BT+dAE3mQp/BmmtKh/2PwpUQJzKvNK1xCP4M/hQBCMM3D5qYyGJfWog8LP93bT3ZcfezQA4TysOIx9aRmfHPBqWAJ3NSSWfmfNHz9aAKSiTP3uKnDhQNyZppieI/MQKQFy3VSPegDWsxFKAPKxUk9kByqMRUdherDgNsrTknW4jwH2igDEK7T97bSbtvPmCppRGjffDfSoJXRhwhH4UARSzR4I8oMfWqflueREQParKsytwmfrV2O8mC4KKBQBldBzkU+O3WZuGqSaUPLztqJ5GjOUAFAF9rLZD93dWc1nubhAPxqzFqbnCSLmrLSrt3cCgDMexfZ2WqyxOjbTV+4uc9OfpVMzbv4cUASGUouNuaSNIpW+dVAqISH1BqZXV/wDWKQPagC7FHZxLkBaY97Huwh4qpNHbAfI5qoyEH5c4oA2InSQ8hTUN+8KR5jUbqoIxxyxobym+89AEH2hycE4q7BFC65Y5NVdiK2QwIqwkjMMKAKACS1iLcEilVYoh8snP1p6xMfvVWucQuMAGgC4r+bwz5FKI41OPMArO+2OFwFApY7hW/wBYtAGzF5MYzvBqO4uLQjmT8qyJWRj8jYqAkk5JzQBaa6Cv8jEj3qddQKj7n41nA4Oan+1ErgoKAJ5bt5RnOB7VAJwD1JqAkk1JGRnDLQBcW4Qocdaqtcu2QTxVxVUJwBVd4Fc8DBoAgEj54cipVuJUGN2aY1vt6uKdHAxOcAj60APS4kdsFv0qUxcbnlNVpISpzuUfQ007ehZjQBP9oVOFG6mfaXJ+6opEhjb+M0ptygyDke9ADvOmBypAqZZnk+/yarR/e6CphCXOd+36UAaFu8K/6yIN+NTyGwlXiNlb61lmF16OTTmD7euTQA+SOMH5HIpIvlb7xP0pIlfvt/GrMUO48vj6UATxTQkYdyPqKkGxj8j7vrUP2ME53gj3pywhDgGgCVoz3HHtUkUcIHzCq5YRc9ab9qjY/MCKANJBaRjd5YNSHULbGD8v0FZBu0BwrkihfKmP3yDQBcn1Heu2MMfwqtGsshz0+tW4LZMY6mrOHtxwgagCslqzEbnFTTWkTRYJJ+lTJNNLxsVfrTpoMx8uB+NAHJ6jBBFnyyCaza3tVt447Z3Gzdx0PvWDQAUUUUAFFFFABRRRQBo6Pe2tlfeZeWqXEDKVZWUMR7jPet+1ufDOk3LX1pd3MkgB2wgNg57cqP1NcpDBNcyeXBE8r9dqKWP6UrW88dx9neGRZsgeWUIbJ6cUAadzqMMujyorYuLm7aeVAD8q9hn6mtR/E0elWFnaaUYpwifvWkRh83t075rmZ7W4tWC3EEsJPIEiFc/nUFAHUX+u2+taA8d6yRXscm6JURsN/P1NcvRRQAUUUUAFbfh19Kgu2uNTlCmPHlIULAn1OB2rEqxb2d1dBjb200wU/N5aFsflQBraqLG9le6bXDcTFgAhtnUBc9vQAZNR31/Y3HiEzyRGexXagQZUlAuOOh96oS6bfQRtJNZXEca9XeJlA/E1CYZRCJvLfyidu/b8ufTNAHS2t5o2iy3N5ZXUlw8qFI7fyyuwHnlj16D/AOvXNwfxU6SyuoIVmltpkibGHZCFOfQ0yH+KmtxPYmooorQgKKKKACiiigBkOccA/UVYdMr2qsJBGgCgEnk5H6UfaXx2rI0HO2FGOfaolG7gfoKDKxpquVORQAP165ptKWJ9KSgBykg8HHag5B602igApRSU+MAsd2cAZ6UATqCB97j6076YP41AJiv3VA/Og3DE9FoAWXgc4zUeMmhmLHJpAce9AB3pKKKAH5JP/wBemnk0lFABUkZGajqQ7VCkZLEZOaALCg9ThvfNIQWOPlH1qL7Q+MYFN81sdBQAkn3yOPwpuKM0pbIxgUANpQcUlFAC5PrSUUUAA61bjBHHp6mq6AFjuzgDPSnCYqchRQBYIIHQAj3qCTjqKRpmbsKYWz1FABjINNpc0h5NABTstjOetNooAUnNJRRQAUUUUAFFFFABRRRQAUUUUAFFFFABRRRQAUUUUAFFFFABRRRQAUUUUAFFFFABRRRQAUUUUAFFFFABRRRQAUUUUAFFFFABRRRQAUUUUAFFFFABRRRQAUUUUAFFFFABRRRQAUUUUAFFFFABRRRQAUUUUAFOTBYZ6U2igDVs74R/KENbUIjkj3szCufsrdWIdyQe1a8bsqbQ4IoAtGMEHY5P4VSkgdTnkU4tKudsmKRRcsct8w96AIhKg4kJNWA0BT5WApHG75XjWq7x7D8ik0ASk/7fFIy7jkc/WmCbHG3FWMbl6ZNADBtK7SB+FN8sDocU7a47igbs/NzQA+FMN61qW1qGIZlAFUoJOQNua2IYmePITAoAtx6bauoLE1ZhSztT8oXPvVISKilSnzeuazZrvy5KAOpi1KFHyVXH0q5/b2mBfnt1Jrgbi/ZhwufoaqC4DH51NAHYal4ltVyIIIlrnbvW7m5UrwF9BWazIzfLEKeo44BFAEfzMc55pQ83THFDXLK20CpI3dx83SgBVRyuWKioy6BsYyasR20MzgPLgVqReHbR1DC8AoAyEUt7CrEcOegzUt3YpZfcuFkHpVWOYhsgflQBYFvhvm3CrH2CNlyDzVc3k23gfpUDyXD8ksPpQBaaCFPvPk00JF6GqfkueQxz70KJhwc0AWnVTxgGmJsjblag8lw240pH1FAF3cvVc0paFhlmANVQUC/NIRTCyYOMmgC1vhY4L8VN/wAS+NcsNxrHMp3YxT2dFHKmgDZhv9NjPzQ5qydZ0wrtW0H1xXMNLHjqtQmdVPyjP0oA6RtQsgcqNp/3aYdSDDAZD9RXOh55W+WJ/wAquxWF/IuRDJ/3zQBoCXzX++B+FK7SRHhlIqrHpGrM3yWzn8KnGga1J0smoAXcGGXxUMhRuhAFXI/CuuN1tMfVhVtPBmpkZcRp/wACoAwwSvQmrFva+cwMkuBWyvhmW3/1k0a/U0ySzht1x5is3tQA2Kxthx5xxUr6JC65hnJNVSoA+Z+KFlMbfKSRQAkmizKeHz+NTW+lzjkvj8aY88jH5UbNMZ5wuShH40AW3UwNhwKpXk67cJxVd7l05YN9c1SubwAbs5PoaAJDMi/ezn1qvJfFM7X/ADFZdzfszdh9DUYvEYYcE0AWJtRcHopqD7VITnODVaZoi37sEUiO46LmgC+twzD58NT/ALZn5Qij6iqKzJkluDSPI7t+7zigCw7jdx1pwlYDkioYFkLfPkVZZPV/zoARZ5DwDj6VaieVRk7jUcAj3fPgj2q2Sh42EigBBNk/OhNO86NuBFQYodudhzVV5Y4zgR8+9AFnyZXOUULULzTQnaWzSLeOBwuKcJlfmSgAtw8r5PFXSNh65rNluVXiKn20sxb7/HvQBffc64Tg/Sqktpcqu5mytXGu2C4xlvaq8l5IV2umFoAoSQPIMJw1VpLa7jGeTWjug6g80oniPGT+NAGOHnVuQSfcVZW+lZdhiH1q1Itux4zmo3tfMHyUAND/AC5wKgeTecYqZbGY9EBpxhlg++gFADI4crnbg1IFyuHfFM86Q8LQUfaWZgPrQBJGIVblgfrV+PyGA+4RXPOsjsepFR7WU9CDQBuanJbRQlY0G49xWEpGfm5FKSx+8T+NCtsOeKALUcsKjlPzq/BcQMMDArIaQyfeOKAQo460AdDJ/qT5ZBNYNwku8l+aWO7dOpJFOluQw4WgCtg+lJUgkPQ9KQqMZDUANAJPAzSlGHVTT4JRG2SOtTPiblWFAFXaRQoyeafIpVsHmlwdvCkUASxyJF6GnOEm/jC1V3UqgufvUAPaF15Dg/Q0wSuvG6nNAw7g03yn6bTQA3JY1LGzE4L8U0wSAZK0IDn7uaACThsCnRsF/hBpywM5+7Sm2bPBC/U0ANZhuznaakFwmMP81QSRsp5Ib6Ui4ByTigC9HIjdEOKlESt0JFQJMhXG+pVJYfKcj3oAjkTYev60qvgcDNSeQr8sVWpFFvEP9Zk/WgBIvvAlauiaILgrioVXz+j7fpTvspHWUmgBGAkb5Gx+NSr5ca/OTn601YD1DKfqKWS3BGWIz6CgBF+ZuGyKSSL05qMRnOPJz+NWI1iUfvIW/CgCNBGo5HNP3wj/AJYn60/Fkv8AA4p2+1ZfkVm+tABDPsbhGIrRS8wufL/OseR0PCKQfY02P7QT944+tAG8uo9vIU+9PnkWW3LCLJqjArLj5GY1opaXk6fIVUe9AHH6pBIhLsCF9Kyq6nxBbzQWbiUg9On1FctQAUUUUAFFFFABWndav9qtnh/s+wh3Y+eKHaw57HNZlFFgN/wd/wAjBH/uN/KtO6XzvEFtqRX5Filkf6xFh/RaxfDd7b6frCT3UmyIIw3YJ6/SryavZDQL2Iv/AKUWkWEbT9xypPPT/wDVQIs+K1S6vtMWWXylkj+Z9pbbk+g60HwxZXFrcvbrqMLRA7XuUVVfHovDYP8An0ps2uWA1XSLlWMkdvDsl+U5QkY79cVPBqmkwX17K+qzXDXMbKrvE2IhnO3179hjigZlWek6e2gDUryadMS7GWPadw9BnvUOraVbW1la6hYyySWs/wAuJcblb0OPofyrUtBav4KCXcjRxNc4Eiru2H1x3FUNXv7P+yrTSrCRpYoSXaVlK7m56A/U0MEYNFFFABXX+EFuH03UltJFjuDs2O3QHn2NchW3pd/bW+h6pbyybZZ1URrtJ3dfamI0dfTX7XTMahfQTW8rhCsajOfvD+Ef3adaQJ9p8P6dIMja1zIMdScsM/8AfNcpGFaRQzbVJ5bGcCtq51iNPEy39v8APBEVVBjGUC7f8aSGzZ026n1LXtXsbiVpLd0kURseFw2BgdutcfD/ABV0w1LSrCe+1G0unmubpWCQmIr5Zbk5Pfn0rmYP4qcdxPYlooorQgKKKKACiiigCpRRRWRoFFFFABRRRQAUU5V3Oq+pxUwhjBwz98HkCgCvRU5hUqSrchckZBqCgAooooAKKKKACiiigAooooAKKKKACiiigAooooAKKKKACiiigAooooAKKKKACiiigAooooAKKKKACiiigAooooAKKKKACiiigAooooAKKKKACiiigAooooAKKKKACiiigAooooAKKKKACiiigAooooAKKKKACiiigAooooAKKKKACiiigAooooAKKKKACiiigAooooAKKKKACiiigAooooAKKKKACiiigAp8XMgwM+xplSQjdKooAuI7oeQBV1GZ1+Uj8qrqyADjJqUTPjCrxQBZjilc8VYEdwOM/pWct3InTrT/AO0LoDmXH0FAFw28znnP5U5YZIzyv51nHVLuM55IqdNUkkHzqT+FAFiRXc/cUUqOUG0rUSXDt0Bq9DDdTj5Yd1AEIQEZC5NIPl6rj8KsvDcwn5rcioWLA55B9KAJY5inJh3D6U+TU3K7UHl1CtzOBtGfxFOa0uZU34FAEDXMhP8ArSaYZA3Xk05reRD82KmiC5GRmgCtnH8IFIWY9lrbSKAp8sTsfZap3GmzSNuitpD/AMBoAyyshPBApwjYry+fpUk1jeDgW0o/4DTYtLvXPEMooAYIgDzz9aeiY/8ArVMdHul5aGT86iNtcxtwrD60ASrEp9RUv2d8cSN+dVt80f31b8Klj1Ar1GPrQArLtPzoT+NPjSE9crTvt8bL8zpUD38ROODQBOwH/LNifrTd0o+8BVcXi5+UrQ1z5nGM/SgC0MP1OPpUcqZ+4WP1qNFmP3EY/hVmKzvJT/qSB7igCovnKeRmlZ3PVfyrVTTJ+jBU+pqyulpGMyXUYFAHN/Nnpj61IpfGAmfpXSR2uko2Z7jf7AVoQ6nolkMwWiuR3NAHHx6ddXDfJC5+i1oW/hLU7r5duxfV63JvF4BxDGqD/ZqhP4lnm/5aSD6cUATQ/DtF+a6v41HoDWnB4U8NWo/eXTO4/wBr/wCtXPNqPm8tIxP+0ary3qp9+TH0oA7NRoNp/qkZsfSpk1+xh4S2H415zNqiD/Vu351W+1STf3vzoA9RfxbCo+SOFfrVO58aNGuVEZ+i155HEzno31NWhb7V5koA37nxvfy58rCfhVT/AISbU5SQ8+PwrKDIh4OfrT/M3c8CgCWa5nuZd0szH8amQxoAOSfXNVmfK8Mv41B5jBsZBoA1C4x8hz9akTdtyUrLDke30p5vCq7QSaAL3mN0BK0yRtq7pHOPrVHMrDcvFZ15esmVMmT6UATX2qQqCiEk1hS3TSH296Rx5zltwqFl2tjOaAAnNJUsSRsfnYipzDbY+81AFcGMLypJ+tCuAeOKk8lM/KSamjhReWT86AIgiNztrQgWGNfuc1GGXooAp21epwaAEZHkk+U4FSNatt+Yg0zdt6cU7zZCOcEfWgCW0twkgZuma6JtRtVtPL8hA3riudhbe2PlB+taAsZnXIUN+NAFWdJJSSjED2rOkidG+b9a3mtZo4+VC/jWdJYyTN94mgCC3+Y4IFOkQq+FFSpo1yvKyj6VOtq6HEjjNAFIwu4yIj+FPibyziRMVt2tshH3qzdUTy39RQAySWLHyHH0qPcrDneapearccg0obHVyfagCV05+UACm5CDpk0zzGXnyiwqCa7V/wCAqaAJDJg7m4pRqAA2449aptKXGM4pqKSegNAF3+0WU/ITT/tLXI+b+dV/LR0xgA00QlTQBYGUPyuKSQyS9WzUBOPT86YSd3Xj2oAlZni4wDTGZiuQOalRk2/40huEj6JmgCqxJPzUp2Y4zn3qVpVk/wCWa1DsY9BQA8BAMtT4jb7vmU1ARg0DHegC5OtttGzr9apU/KAcDn3plAC9KSnAgUfL6GgBtFFFAC5JPWnB2PGc0sMRlYDtWvFBbQKGZRuoAylh/vZp0ibFBQH8q247q2Mg+RSK2IbmwdQvkoPqKAOGO7vmnLJIp4Y12N42lhTjyy3oKwbuBJVJhT8hQBUS4kJG8Kwq8LqCNPlgyayDHIh5RgfpSbm/vH86ANBtQGT+7xVB3LuTnrUkLsTjG760+UBD8wGfpQBGofHy80ghcn5hUiSgego875uooAuWcMIcGSPIrSlNlt+SMrWbby7u64qwRETyVH40ANk+zer/AIVVZIif3cZPuanf7OOhyaiV1z3AoAbGshbC8VoRI6/ffNUzKkZz1p63BPKDPtQBeYjsce9QOhzkyZqJTcSHJXaKaUw33iTQBaVkxwakHzDgnNVsJtwVIPrim8xnKsSKALLBm4K/nR/ql6A1Wdy653HP1pqM6jnn8aAJljM8mNwSt+w8PtMoYXKGubV1Lfdb8K07a5kThWbHoTQB039ntaJ89xGVFZ09+0bFYpOPaqc9wqx72GT7msC81Np8ouxB7UAXNZumntXDSFunGfeucqR2J6sDUdABRRRQAUUUUAFFFFAEsME1xJ5cETyv12opY/kKmk02/hRpJbG5SNeSzRMAP0rU8Hf8jBH/ALjfyq1ZeJ9T/tmOKacSwvL5ZQoo4Jx1AoA5aitTxBaR2WuXUMICxhgygdsgHH61l0AWvt9z9g+w+b/o2/fs2jr9cZqrRRQAUUUUAFPiikmkWOJGd2OAqjJNMq/p2pz6Y0zW6x+ZKmwSMDlB6r70AVp7ae1cJPDJE5GQsilTj8ahrrNcEi+F7NJpheyCUk3SNvVevy7uvcflXN2lwbS7iuFjR2jbcFcZUmgBZrK6t4hLNazRRtwGeMqD+NMh/irrbK6ubzRdVurq4W686MlbWN9xi6jO0/dHQ/hXIw/xU1uJ7E1FFFaEBRRRQAUUUUAQCGQgEKSKPJk/uGrCSN5QAOO3QU0S5YDv6gVkaEJhkAyUNHkyf3DVlgwOc5X2GOaTKLwWwevK5oArGN1GSpA9cUyrMjFlwW+lQsGViD1oAIv9an+8Kl8tjOWG05Y4BqEMQcilMsn99vzoAljQqHJxgocc1Xp/mPgjcTn1plABRRRQAUUUUAFFFFABRRRQAUUUUAFFFFABRRRQAUUUUAFFFFABRRRQAUUUUAFFFFABRRRQAUUUUAFFFFABRRRQAUUUUAFFFFABRRRQAUUUUAFFFFABRRRQAUUUUAFFFFABRRRQAUUUUAFFFFABRRRQAUUUUAFFFFABRRRQAUUUUAFFFFABRRRQAUUUUAFFFFABRRRQAUUUUAFFFFABRRRQAUUUUAFFFFABUkGfNXHWo6khOJVOce9AGirADo2afjeMlgKgWQf89ARUnlRyjoKAGtJHu29fpSbgrdSBThb7T8qfjQ8TfxJ+VAE2+J1AIY1LHEi/dVqzCp34Viv41pWbbVw0nNAFuKNS3zEitzSmeJuHG2sLbvPyjd71KryxKQAy0Ad6hguIeSmfeqcmiwTMW+UD1BrjFvZoz/rJD+NW4L65cfK8n50AdXFoWmj78rbvrRPp1tAv7t2I965hdRubZt5k/OorvXru4XaGX8BQB00Vlp7c3G0fjU2PDcK8uNw9K4HzrmRvnZsU8uQvQmgDs28Q2Nu222RGHqVq9beIbV4ySkYNefpNGf4Ka0gJ+VyPxoA6678QRGYjII+lV21q368g+1cqWbOfvfjUMkm5umKAOqbUoJetyy1UdoWOftv5isDaxHU00sV/iJoA31+zs2HvUA+lXorHQpV/fXzZ/wBmuRCs/bFSIs6n5TkUAdjHpHhcHP2x29jVwQeFoF+5v964di+3kYP1piecDwc0Ad6l14dj+5Zo31pRrGjxH93p0QPua4uIj+MHPtUx8kj7hzQB08+uRSg+VbRp9KpnUSxO7I+lYQAGeSBQgcn5WyPegDWkulJ7n6mqstxFjgEn0qEWksnIwKeLXZH87igCnLc8/cIHtTVbeOFP4051Ctw+6hXOcdKABEG75uKkYr0VjTHty3zbzUfkOOetADpGRR1JNQMpnOASKcwlz0xViK3cruLEUARLpoHL/NVqGOGD7qZPvTCrg4Emfqad5jAf6vJ+tAE7Alcj5aoypLu4bIqV53cYwBURlK8E0ANGO7DNWo7xYRtwpPvVT90/UDNBQEfImPegBLqWUncOntVVZpwflQn61YDSI2OtXFuk8va0fNAFJZ7j2qeOdz94LmkIVj6fSqt432dch+aALMt60I5b8KxbyUSMWz1qBpmkbL5NL5ZkxtVqAIhkmp4bbzGwzgVag0x36qRWhFpHGTIBQBBFp0IAJfP0FXI1s4uHh3fWm+R5Lf6z8qZNMu3G7JoA0omsyPltlpGgt5j/AKkCshHlHKZq9bXEinLDNACvpSFsj5ahfT41H32z7VdkvQx+7U9vcxD+7n3oA5yaz2n/AFh/GoQdgxn8q6q5tFvF+XaPpWa+hzIcqAaAM2BNx4zmteAyKo4kNFo5spR5kIOK34tWt5QFEIyfagDMWYv8pQk+9MkjaPnbithgM7/KCis67fzWwsbH6UAVY3ZmwScVKYEPPX8aFQKMsjD6ip1+zsvI5oAqv5cK58zbWVeTxz/Kr5PrU+oQKW+XOPes4lI/4cmgCJIW3Y4NTPZtGu8HmoTO6nKjFIXnm4+c/hQA4StH97BqrcOjtnZUwRlb50/MU2S2MrfuxQBTqVJSBtxmrcelSty5CirkGmQKwySxoAyVDbuOPrT3MgHLLj2raubO3EfCfNWM9oxf5VOKAINy9xk04bgMgVP9ikxj5aRYJlbbuFAEAfd96l2M3firT2jKuXkH4VGuxFOWJoAg27WGGyakcvt6jFRcl/lp21ifm5oAaoGfmppAzx0q3ErAZMPFW4JoWcK8QH1FAGZGm49KmS0Lcnitt4LZI/MBjFZ/mR7jhwBQBALZDwRmkYwwNjGTTnvAjEDBFU5GDuWAxQBdg+yTTASjArVk07S3hzGxVvXNc1UsfmSuEVz+JoAluLb7O52Shh602JnlPzvxTprOaPlmB/GprXR7y7P7mPP40ATxW0B+85X6VbFmgTKTkfWmSeGtat4vMMJIHpzWRLNcoTHIWUjsRigDQIUMckN70q3G3hSBWUszL3JqaNoyc78H3oAtTTZ+9zVMuJMjGKfLcjG0YIqv8pOScfSgB4GxuMn6VKHjYfOmfqagUlfunI96azBj0oAV8bsr0pF2k88U2ngEfNwaAHMUX7lKshbgChFMz84FaUNkxHBOKAIYInbopNWDheHUZqZUkT5ecU/yAR84/HFAFRkhYfd5p8cZHCRc1YFsoGcUsEpik6ZFAEkcEjJ+8QgVGHhWTaB+dXPt+4424FNlFs67sDd6CgCrKcDIP6VVJlHParDS442kVDncecmgBu8bfmU0xI3nbbEpqVzjgJkVLCWgAdCFJoAeIUs03SnmqT3fmSfJxV2acSx/vSrVkyoHPyfL9KAFupZSmC5I+tVUgLrnOKc8Tg53FqFuXRcY5oAkktBHbtIXyR2qpUjzO4wzcelR0AFFFFABRRRQAUUUUAbHhu9t9P1hJ7qTy4gjDdgnr9K1Yz4WsroXyXdzcSI29Yyp5b/vkfzrl4YJrmTy4InlfrtRSx/SppNMv4UaSWxuUjXks0TAD9KADUbx9Qv5rqQYaRs4z0HYflVSpoLW4umK28EsxHJEaFsflUsmmX8KNJLY3KRryWaJgB+lAFSiiigAooooAK0tKbTN0sWpI4V1xHMpP7o+uB1rNooA6G6vrCz0B9Ksrh7tpZPMeUxlAvTgA89hVRho9vc2ToZbqEpm5jJKkN3C8Cs+C2nunMdvDJK4GSsaljj8KbNDJBKY5Y2jdequMEfhQB01reaNostzeWV1JcPKhSO38sjYDzyx69B/9eubg/ip01ldW0ayT200SNwrPGQD+dMh/iprcT2JqKKK0ICiiigAooooAYkgEYBXJHTmkI+YkN1pq4GMDOfWnhnUcKBWRoKW2qMfXnoKkjJZG6E557VXJJIL/N+NWUkQfwL/ADoAZP5flkh/m9BVY5JOc5qaaQk8AceiioCKAA0H60pB+tJmgBOlKRj3pKUnJ6YoASiiigAooooAKKKKACiiigAooooAKKKKACiiigAooooAKKKKACiiigAooooAKKKKACiiigAooooAKKKKACiiigAooooAKKKKACiiigAooooAKKKKACiiigAooooAKKKKACiiigAooooAKKKKACiiigAooooAKKKKACiiigAooooAKKKKACiiigAooooAKKKKACiiigAooooAKKKKACiiigAooooAKKKKACrWnvBHexvcDMQzuH4GqtPiAaQAjIoA6lbbSrtd0fyfWlbTbRV4uAPwrDVniXgnFXI900WBkn6UAWZLWONci6DD6VTkdT8ofirEenTMN2xvypG058fN8ooAfZRWWR5i729zWm1lbS4MaqPasI2rRng1IjzRHhv1oA6GGKFU27Dn1qBogWPz8elZy3Ug/wBZIR+NV3uJS/yOfxNAGrN5ESZJyfeqDamUysSge+arP58n32yKiMajgDmgAlnmlf53pgmkj+4c0jwybd1MjMoP3TigCyJ5iPmSlErd1Kinx3K42lcGpsK2Cen1oAjVS/K/NSmEsOEwfrVnzI0TCqc1D5mG5QmgCJD5R2sv40149xzkYqwUdxkAY9KrtHLn/VEfhQApjAX5Tz702OGR2zxT44yD8yPn6VYVW7ArQAixqo+Y80OSfuLTxECfnfn60x4Xz8r/AK0AR7ypwyZNOyw5IwKeIpl5yDUg82QYKA0AJHg9jmpP3nbFQOjoemKAR3JH40AStIWOMYp2TGueKhwCw5Jpsk+z5FX86AJTcTdnwPSmGZ2X5mzUe2d1+WM49cVJFbyfxbh+FACxtH/EDn3pSzg/LjFPaH/ayakRAF+YAUAItnPLGXQgVW2yqxDk1b+1qvyA5+hqIykt6UACFQOVOamWfK4xio9ok+9JTRGwbg5FADTgt901YQrGucGpIsP8pFTsiQYYx7x70ARwWk9437m1ZvpVxdDmB/e2jA1saN4iS1Tatsq1X1PxLNNKRENvuKAMy40d4oy3kgAetZewZK+Zj6VZur6+lBDzOVPbFVIogTknmgA8gA5D5pPK3HmpvLOTyPxqu7Pu4+WgCOdTAN2azbpzcVcnXzRzNmqiwOx2pzQBXit13chq3bG0RgMcmm2OmgkGQk+1dBaxQwYHl496AKr2Mqx8DFMhsZnz84H1ralP7v5XGKqbiwIU80AZFzYSIx3MprKu18vgJg1uTx+WxLFt1Z1xvbkjj3FAGalzIBjGB9KnjmHcsTUUp29D+lLHPtH3OaAJHJJ+Vf1qWBcctVcXBY81Oj5HHIoAma88pv3blTT/AO1bkjbvU/hVbajNypFOcbBlEBoAlaWRvmY1PBMQfvEe9Zj3Mij7hH4UkWor0dsUAdD9o3LgyO1C3Pkj5QCfesuC4RufM4+tTrdIrcYNAFmSae6bk7V9qjLJCdu45q3C5lXKBao3No7SbiwFAD3jikXc0uT6VnT2jOfkxipLhobWPLOC3pmsl9VmJ+RcCgCwLbyuXGcVYhvoIxtwKyHvZZRtZsA+lV2AB4OaAOlWe0dwZCCPStEzaSYPlVQ31ri4nVW+fOKurJblfl60AWbvULdXKort+NV49V8ts+Vx9aQRo55VfyqvcQiM5A49qALsutO64SMD61AtxJOfnBqCDaW4T86uvEWTO7FAEOMN98ipDFKFLq2QPWqhKh+SxqX7YRGUVGoAja6dgVIFQZ+bNLsY5OMVPCkDL82S1ADFTIyP1qSLIfLCkkGxv3fI96jYSHvigC9NcMU2p8tZ7E5yXyaGd14JzUdAEnnNjFMJJNJRQAUUUUAFKrFWypwaSigCVriRvvMTWhpmpyWUgcMcVljJ4AzViO3k6sCooA7A+OXWAx9fwrltSvkvZTLt+Y1WaNQ3UmmSIF5HSgCOiiigAp+5ccLzTKUAmgBVG6lVctg9KaRinwoJJQpOM0AWD5SpgR5qOKJmfO3ArS/s4ogOc0jIYl+ZMe9AFQphh0rQtXYrt7VW2RkZDYNRLO8D8NmgDUM6Jx0NMa5cr8xwvrVbz/tBG4gU4lF4MvFACecWb5XNTZkRckjFVpFTjyDk1IkcmR5jY+tAFy2mhP3wakkmh3YiUUyFUAwSMetWbe0tC+S7ZoAqyRbhlhioWhXb8rnNaF9boF+SQ49Kq26qn39xoAoEOjYxmrkUkhj5QD61O6gHcI+PekYow5GPpQBWdy3B209Y49nzR1JII/L+QfNVRC+75s0ARSQRFsBmUUx7SwhXc87sf7oq0WO05/lWfO5Y48tSKAElmszAyRQOr9mY5qlUjgDnG0+lR0AFFFFABRRRQAVp3Wvale2zW9xcb4nxuXYozg57CsyihpPcDf8AB3/IwR/9c2/lVqy8T6n/AGzHFNMJYWl8soUUcE46gVneG723sNYSe6k8uIIw3YJ6/StWM+FrK6F8l3czyI29Yyp5b/vkfzoA0NKtFtPE+rQWwVB5QKDHCk4P9asWx1fT5hPrWp2htMEEYAJOOMfKKwNM1yBtR1O7vJPKNzEVQYLfQcD0qDQdXht45tP1E7rCZTnIJ2H2xz/9fFHQDFnMbXErRLtjLkqvoM8VFU1ykcdzIkMoliVsJIARuH0NQ0AFFFFABRRRQB2WnQpb+DkmW9+w+dLmWcAlsAkADHPYfrSus/8AwlOmvqNxDPA65t5VUKG44/HOD+NZljf2VzobaTfzvbhH8yKYIXA56EDnuaXUtV0+5u9Pg8p57CzXYc/K0g4BI/IUdRdDesLfUrm91e31ESm0kDBfM+71ONvbp6e1cNB/FXUPq9jYC5ntdRubyWRCkEUgbEAPXluvQfl+NctD/FTjuD2JqKKK0ICiiigAooooAjjZiu0dMdKl3LjGF/IVCPkRSx68gdaf56jA54H0/rWRoJIzEc5AqNWI4FK8m4cZ/GowR3oAcw7nmmUpOelJQA8Nwff1GaTPNNooAXOaSiigAooooAKKKKACiiigAooooAKKKKACiiigAooooAKKKKACiiigAooooAKKKKACiiigAooooAKKKKACiiigAooooAKKKKACiiigAooooAKKKKACiiigAooooAKKKKACiiigAooooAKKKKACiiigAooooAKKKKACiiigAooooAKKKKACiiigAooooAKKKKACiiigAooooAKKKKACiiigAooooAKKKKACiiigApyDLjnHvTafEdsgO3d7UAWwrbcb81o2zLCgYlvwqlb3MSH5ogT6VdGox7cC3A+tAGrDqkDqF87b9RSzNA67vPDVgyTRyHmML9KYu3+FzQBozOq/dcY+lVQzFuJakhU4+Y8e4qfauflQUAVnaVRyQ34URxSOc9KnlJH8Ip0Eij71AELRqPvvTGEQ+4C1WrkxmPKD5vpWc3mnjdigC9DeQKm14uaVrqBgQExWYQyH79WI0LLnBzQA2RV3bghpm41Y+zyS9yKjeAxd2z9KAJIZAT/CfrVhgSOw+lV7ePJycfjVrYmfmOKAGKXQ8Nmp/tzRfwZpnlx54cVIscZPLrQBC2oGVuUC0eazfx4qw8EQGVZDURKdttAEZjdz94/gKnitpCOH/OkWcgY4x7U1rgH7o5+tAE7RzxLkumKr+aQfv5PtUJlkc4J/M0scT7s4oAmJmlH3Pxp6wEDLnFKqyY5fFRyy44LE0AKygj5KiBbdyM1NFs257+9O3j+ID8KAJYrmZVwE4oN1M3RPzqsJSDwxxTiz9iaAHSRM/PANRCKVRzyKni3sOac6FvagCp5Kt7GmtHj+Ij61cSN88YP1qcWsjLudRigDPicp3yKlYl+gqy32Xbt2Yb2quUb+DO33oAI3kTkGpRdySfKW4qEIAcl+fSrO+Py8Mg+tAD4nTPzuRUrPEo+RMn1NZxVSflZs09A2PvkUAJLIrMeuaj+YD7tT/Z0+8XOaRi2MBM0AQKeuc1E0gZtq8VOFy3OBUqxIPQ/SgCkmnzyvxgCti205YFBkfPtiohcJFxnFSLeJIR86/jQBeGnyzf6gAfjT/wCxdWP3dh/4FToL1EjwGH4VJHqcpkxl8UARDTdVjG1ljx9anh0m8PzHZn2NJdakQvDNuqrHqt3F8yE/jQBZk0+8JwbcN75qtJpN0VO4Kg9KSTxJe9MLn2FZtzqV9cn5pGA9BxQBUvbCWOQhmB+lUHtirYKk1rxkLzNk0P5bngUAYnlYbhT+NXYoX8rOzj2q9Hboecqav29jLNxGUAoAwSRjBVqeFAGQrCumHh2YfOZI6juNPCxlXdAaAOad0dcF6pywBejKa0p4HiJxDvX1AqobiINgwgGgColvcP8AdIxVlIZYBlhmpkYk5UgCpzLlCGOKAI4NUMHBFNlu0uG+ZsVnzsgkOBuqBmOfugUAS3awhuDmqwUdj+FSbMrnANRjr2FADGKD+E5pybGXlKRYneTA5qw9u8a/MMUANjSI/e4FNlRA/wC5NNeJ9vDZpkfDfNQBP+9XHzZp8iidRzzSF1A+8MVFnzMhKALVtZp1aQCrMtvbIud5P41mrbydSxFQyFlbBYmgCy0kAY9qgeVC3yrUixfKDtBPvTDbnruA9qAImYsaeP3QDKwJqQQxAfOxFNdYB0ZjQAfanI6Coi7E5zQdnbNNoAd8zn1oZSpwaTJpKAFpQwH8INNooAViCeBikoqWGJZM7mxQBFSirkcdqG+ck/jVuSKwMOVGPpQBQieNCMA5qYzsf4sD3qo5jJwimjy+OWA9jQBZMyjoVJqKbLrnctV6KAFDEDFJRRQAUv8AOk6UoGTQAlWrSAvKrMPlBqBVO4d63beKLyQW+WgC2txCqjPUVBNP53y5CiqkibpP3RNSG1byyWY0AVZQsLcODTVdZDhkpphXJyxqaAovG6gBwgjb2p5two4INPFtK75DZFTSIsKjcRuoArRQSA/3alNvu6uSaclxHJ8pOK0LaySXnzuKAMpS0TYC5q3FcOwwSoqeeyjVyBOKi+zQxjPLGgByOFPzHNTCRCMiJ298VDG/lncsSn61oJrGyPb5Ma/RaAKLXK9AuPrSK5k43KKjmuop5fuL+VOEIK5X8qAI5XWH+MZ9qpyTO59qttCn8QwailhULy/FAFTePTdUUwJX5WC1YVWB/dqWqC4tbh+du0UAUWVQD8+T6YplSvA0YySKioAKKKKACiiigAooooAWp3tLmK3Wd7eVIX+7IyEKfoaLO1e9vIbZPvSuFB9Peu4uZYdTfUNBjVQIIF8k/wC0v+QPzoA4CrUunX0ERlms7iOMdXeNlH5mtnwtHFCNQ1GWMO9nFlFPrz/h+tP07xVqUuqRJcukkEzhGj2AAAnt3/OgDnoLae6cx28MkrgZKxqWOPwpEglkkMSRO8gzlApJ468V18aW+n6pqtjDdRWbtJFJG7vsG3IZlz+PSq14wL6heWatJLfyGC3Ea5YqB87AfpQBylFPkjkhkaOVGR1OCrDBFMoAKl+zzG3M/kuYQcGTadufTNOtBA13EtyzLAWHmMvUL3rqtRubS68GubK2MFvHcBFUnJPufzoA5WC1uLpitvBJMwGSI0LED8KjkR4pGSRGR1OGVhgg10gkk07wXby2sjxS3Fwd7ocHA3cZH+6K0ZrZL7VfD1xMAz3EO6Tj7xVdwz+dAjj5LK6ghWaW2mSJsYdoyFOfQ02H+Kuv026n1PX9XsbmVpLd0kURsThcNgYHbrXIQ8bqa3B7EtFFFaEBRRRQAUUUUAVSaSiisjQKKKKACiiigAooooAKKKKACiiigAooooAKKKKACiiigAooooAKKKKACiiigAooooAKKKKACiiigAooooAKKKKACiiigAooooAKKKKACiiigAooooAKKKKACiiigAooooAKKKKACiiigAooooAKKKKACiiigAooooAKKKKACiiigAooooAKKKKACiiigAooooAKKKKACiiigAooooAKKKKACiiigAooooAKKKKACiiigAooooAKKKKACpIV3yhQcZ71HU1tu+0LtGW7flQBZjsHLZLqPrUj2pT/AJag+wqRwSPmyG9qiUFDzmgBCuBzmpoMbutRkB+pNICqnKsc0AaaIoOS5+lPkOV/dRsT6gVSt7lg2Nu761rQXkqYwkY+tAGaY7kZZo8/WoDdPuwcCte6meReCoPtWRLFIGyVzQBILlTw/wClI4QjKVX2uW6YqXEijrQBEx2t6mp4WZh0phXK5JGaFD44NAFgLPnIZR9af9pnj4Kxt+NVApY4YsKtQwW4b5zIaAATvI3+rwfapODwwIqysUG3EYYGmMiofmoAhA7Bj+IqKXKt8vNWSQ38YApyBB/EpoAigkduGBA+lSlQvO4Z9xUof0wfoKHjdx8qHNAEDRmQcgfWmRxoGwasLBMPvKcVIUIx+6oActojfMGX8aV4fLX+A/SmF5Dx5ZApo46t+BoAiYkg5JqEcnGCasPz3/IU0BM45NADQpB4FS4yvzLS+UBghWFPKgjO4k+lAFdYsnk4qxGEjx/FUe9lblM1PGN3LDFAFuKSN0IEOKi8kF8ngUqTlTtHIqx5SMu5l/I0AROIlT5eW9qi818bXOFoKIX4yB9aawVT0J+tAFeWBCcxuSfTFQ7HBxlxV4FOwINTAAj7pBoAoC3bHTP1pPLkJ2ha0mcCPBAzUSOwPG2gCAWTIu5n/CmHcp+7V1mDjLulQMC3CuCKAG73KcEYqqz84BxVtSEBBHNULiCY5eM49qAGShhyXqSG/S2j9TWe8kynEhz7EVF9/wBqAJ57/wC0SZwaagLc8io0UIeoq1EI34yRQAxr6WDhM/WlTW7lP4qlkgRFyrZ+tVlgRzyvNAEh1aaZxufFaEOpHZtOGzWf5UcHOFJ96FcM2QoH0oA2VZiNyoKiM0e/Doc+1V0mkxgK9SrMq/eQ7vegCwsccn3XYfhTXTYccGnwXpzjCAe4qeUq65DxlvQCgDPKqTypFXbWGQ/6uTH41EtrNKeFGKuQbrfh1Ue9AF6JLmFNz/MP96su+v1aTABU0X8kzLmO4bHoKw5klByWY/UUAaJvPkx/OqMiCRt20fWoo0aQ87qkWGfdhRQA5VZeEUGpxbzOPm2YpUjlGA3NXYlgC/M+G96AMm5s4lXkgGsmRY0bG7NdBfDPCulZTWUhORtNAFeN0Wqkzh5CV6VfVjbNiRAagnkikfIQA0AVldkOQSKV5JHPzMxqeNFdhk8VfkS2SHnFAFa0t3kipTpsrNyuaIbqOInY+Kl/tVh/EDQBGulPuGRxVwaekaf4VTbWJM8IDUL6pcOMZAoAnmtXB+VsD3NU549nJfcajaaV/vOxphYt1oAk8w7PvfhSBmPQUynxyBDyMigBhZj1JpKtm6iKY8n8aruUP3ARQAylzSU7YxHAzQA2ilxR0oASinFgVxtA96bQAUucUlPWGRxlUJ+lADhMNuCoo3KOo/Kk8mX/AJ5P/wB80mxx/A35UADNz8oxTTyaMUlAE0Vu8p44FSSQLEvqajinMfbNLLK8g6ECgCEjBpUcoeKSlUKTycUADuXOTTakkVFA2nNMBwaALNuQmGZM1pR38QwpjxWV5xK4KmmYLnuKANz7RDnK/pRJdRlSOaxFYo3XP0q5HHLLjbCzUASLcQBjvDfhTvtNrn5YHPvinixuRj9wcfSr8Fizrh4ytAFRLiIgAoy1P5cLrwM/WnvaJG2GpPIUH5W5oAetqqLuVBn3qeJGkOC4H0pUmwmzYTTPsxdtyPsoAS6gC/cUk1V2ztx0q8GdfkZt3vVqKJCueSaAK9tpfmqDJPt9qW70tEjylxzVkvGOGVs0nleb9zcaAOf+ySBz89Ji5Rsbjiuuh022WLfcNz6VQur2xi3RxxqfegDGkPyYLHNQhGX5i3HvV4eS7Z3YpzwwlOpJoAoPeLGuFHzVmzTzzuQWOKmvUdZeBxUblhFnofagCq6svWmUpJPU5pKACiiigAooooAKKvT6Ve29hDfTW5S2nOI3LD5vw69q0v8AhCfEP/QP/wDI0f8A8VSc4rdgReG7qysb97u8k2mKM+Uu0ncx+g9P51o23je8NzGLiG3EBYbyitkD2+aucvrK4067e1uo/LnjxuXIOMjI5Hsar099QOlj1my07XrySHNzp92P3ihSDz14OPU/nU8MnhbTp/tsE1xPIh3JAVOAfxA6e5rkqKALl3cyapqbzyFUad/4jgKOg59AK37e/thqk9pBcpDHHZta207NtXd3bcOmTnmuUooA09flWbWZ3SZZhtQGRTkMQig8/UVmUUUAFbaX9sPCUliZP9INxvCbT93jv0rEpaAN6zvbK70IaVfXDW3lSeZFKIy478ED6mpLvXoU1XT5LQM9tYqEUsMFx0J/KucooA6salpVhPfajaXTzXN0jBITEV8stycnvz6VzUH8VQ1LD/FTjuJ7E1FFFaEBRRRQAUUUUAVKKKKyNAooooAKKKKACiiigAooooAKKKKACiiigAooooAKKKKACiiigAooooAKKKKACiiigAooooAKKKKACiiigAooooAKKKKACiiigAooooAKKKKACiiigAooooAKKKKACiiigAooooAKKKKACiiigAooooAKKKKACiiigAooooAKKKKACiiigAooooAKKKKACiiigAooooAKKKKACiiigAooooAKKKKACiiigAooooAKKKKACiiigAooooAKsWQBu4wxwOf5VXp8ZKuCDg0Ab8lpbmLekh3fWqYWfnYhaqaSTMcK9a9vcvFBtIBPrQBR8uVm+ZOfep47FnbLjaPapXmQHcxOaEd7hsR4H1NAE6x29qOV3GopJlfpERTWglibMnNSqd4x0oAiQt/DUoG777GnGZLccAE1BLfb1OI1oASSH5sgZppG0fMlRJMzHnNTYL9X4oArO8bHjipYsNgdakaGNU3dabHNHF/Ac0ASNayZBVDViJJUHKVWbVCRtUGmLcStz5hH4UAayy44JxTZWBHCZ96zA7Mfmkqwrnb98kUANmVj0UUkYXo64qZJIwec5qVpE28AH8KAGq/k8q61Kl3K7cMPwqmwd24QH6VPArRDmMUAWmkl676YbuYcc0iRSTNx8tLLFJFxvz+FAEsd5x86vTDcwl+c/jUAkkX+AtS7yetmx96ALe8OuUcVVaWSN+xp8aFz8kLLUrWrjtzQBCbssMFa1tNaBfnkCD61QFtIR/qx9aY1u8YzkigDsUisrlM+VB+NW7XTNPfh4Y/wxXBIZQeHf8KvQXt5DysjD2NAHW3Phi1kbdD8tUZvDVzjCOuPesg61qBGN+KVNXvgcl2NAFyXwvc7ONm761RbQbxP7mf96rh165aPargH3rKuLy73FnckH0NAEE9vPbyfvgPwNOWSJk/izSJIkrfvAT9TT3snb5ojgelAEbtEV+6S1Vg0jPjYcVOwmhHzKPrT7d0kbDnFACmD5A2MVGpKtwgNXkS2ZwrFj+NdPpuh6fNDvZPzNAHILaGblhtpws1X5dxrs5tPsLZv9XtHqTWZe3+nWv8AAsh9jQBgDSLZ/meTNQXOlWccZZeasahqkdwn+jQFK5+51Z1BRiKAGytbocIgJqLfuOQm0e1VTdh24Tn1pkk8g+6aANIMdvEv5io2YxnPmVmtPNu+9ingSyDkk/SgC090D/ECaEuckZX9KSGyOQxU/jWpDCpXGxKAIluNiZU0C9jP3xz71ZNrbKMv19AaptYRyyZQ4FAEqXCk8DK+1WozE33UbP1qNLX7Mn3QamiwOQuKAJ40m/gdxS/PvxM350gZiMibFRiWPd87MTQBaZI0XcuCaqu0h6jC0G8YN8qAr7ioru6MkeMgfQUAMmkiiTcJBn0plvqiIfmGaymTc/GWprwlf4dtAG69/AwzkiqUkySPlZKpQY34ZuKtSRRbeHAoAmWGKTq+T9aJLOQD92/FUhHt+ZX5qWO/uEOMBhQAn2B5W/eH86sCwso4/nwx9q0LS7imX94mDUdzHBJkAbPfNAHPXKxK58liKjS3ebqSasXlosb/ACvuqKN/J5JNAEU9nLANxGR61Wq9PO8yY38VAlpI/oBQBEoz3xUgt37AGpBD5LfMA1SCVuqqBQA1bWULyVA96iMDAn5l/OpzmY8vj8aYYArdSaAIPJY/SnC3ZvunP4VdDsqYVM/hUYkmQ5MOKAHJbKI/myPrTCiAYwMU6S5lkThMVAiTOceWTQBEyfN8vNKscnQcfjVv+y7hhuYBBVyz06En95cc0AZi2Ur9MUG22H9435V0FxBa2sYKTA1hXdwsjfIPxoAbJDEI8gnNVacXZupzTaACrFvdyQHjkVXqzaxwStiVytAE39pOeooa9X/eptxBbIuYnJP1qmDigC6pjkGTCaqyKofA4FHmEryx/CmGgBSNvIYGpFLuv3qiAJPAzT1jkLYCsDQAFPm5IpRCS2M1q2+nMYw7Lk05rZ933MfWgCiLRUXcxzT4ooy33BWiLY7eq1KLRmiOwKDQBlTNGvy5xVZ0QrkTZ9qW7jeOQh8E/Wqw60AWbWHzJOWxXSWjvGgVGBrnreRAwyK2raZlGURce9AF8peTHCEn6VDcR6hapmQfL7Gp01F40zgBvaq76lJKfnwR70AZpuHZjuQn61LE+WBKVe89GTDJGKh2I7cNigDQjlhEWFT5vao5GRV5XmoxHHFghyTT5GDx/wCNADElROWOKmjvYwcKCR9KohRu+c09X8v7qZoAuvdoOUjIb1NV5tTmhXoPwqHzgzfONtPdYZB94n8KAKMs81y2TIx9qsWtlI/3kH1qeJI4udtSiWQnKA4oAcmnLnMj49hVK8Uo21Mn8auySt5Z+Uk1jXbT5zjAoAbtMnDkfjUUtuAOBk1Vkd0PzNilF66Lw4NADZ0lSI7kAWqdTyPJKpZnyB2qCgAooooAK0NIurOzv1nvrX7VEqnEXYt2z7Vn0UNXVgO88W3jah4Q0u7dFRpZd21Oi8NxWH/wm3iH/oIf+QY//ian1bVbK58H6XYwzbrmBsyJtYbeD3xjvXM1jTprls0BYvr241G7e6upPMnkxubaBnAwOB7Cq1FFbAFFFFABRRRQAUUUUAFFFFABRRRQAVND3qGpoe9NbiexLRRRWhAUUUUAFFFFAFSiiisjQKKKKACiiigAooooAKKKKACiiigAooooAKKKKACiiigAooooAKKKKACiiigAooooAKKKKACiiigAooooAKKKKACiiigAooooAKKKKACiiigAooooAKKKKACiiigAooooAKKKKACiiigAooooAKKKKACiiigAooooAKKKKACiiigAooooAKKKKACiiigAooooAKKKKACiiigAooooAKKKKACiiigAooooAKKKKACiiut8FfD3VvHf27+y7iyi+x+X5n2p2XO/djG1W/umgDkqK9Z/4Z78Wf8AQQ0X/v8AS/8Axuj/AIZ78Wf9BDRf+/0v/wAboA8mor1n/hnvxZ/0ENF/7/S//G65Pxr8PdW8CfYf7UuLKX7Z5nl/ZXZsbNuc7lX+8KAOSqSGPzZVT1qOpISRKpAJPtQBp/2ciR7+9N+0Mq7PLAHrTEmPQqfxNMcFm+WgC2BG65dgKRXEbZjcVGYHC5K8e1RgBm2ovNAF37Tv4aQU+MxHpMc+9VUt3HXbQ0DMfvKPpQBckKL97a1LH9nf/lmtZxxG2CM+9TJl/wCLFAGgQB9wKBUT27y9HQUW6bGyxDCrQlQt8sYoArJpbsOZT+FSNokhXIbNSS3Vyi5jRdvtUA1mZPvDBoAF0+WNv9V+OKspaySfLsFV11u8c7URT+FWY57yQ7nQL9KACbRbgrlYPyqFdLnQZMb1pjV5o12+lNbWhtw2c/SgCn9jlC/cqIiVeGTAq6urRMec1P51vcDGG/KgDIO0HhuaBJjvW7DbWqciEt9aZdeQq/8AHuAfagClbyR7cbiDVjy4X5Lk1AjLnlAKlVHZsjGKALMaRxn5f1q7HdeWPmRSvtWS7AHDbhSrImMebge9AF651WzYEKhDe1Zkl0hOQGNTpbQPk7w1Up4kST5H/CgB5vGIwiyLSIHlb53cfU0kc6jhlH51MNjnPSgCxFYlh8rk/Q0sttNGvMbMPrRDMkLDnI+ta0csFwgwCD7UAc6w2nJRhT1mlAwDt+tbkkMPIK5P0qi1ihf72B6GgDMkcsfmJzSLGzfdY/ia3VsoAgyqmp0t4I1/1Sk0AZtrYuw7GrQtvIYGXeo9qvwrHGc7gtTT31rFCd+1jQBRkj0+aP8A1pLehWsi7tkhO6Eg/SrEl5bzuQq7fpULCMZO6gCkBKW3FytXodUu7ZcJOStVWUM3IJ+lSfZMpuCGgB93q9zMuC0jfjWPJLIz527frV+ZlTgLk1WeRGPzIaACKWXYRuFZN1ZSO5diK0Sw3fKMU10J64oAzEtcjgUrwqODj8Kv7UUHiqbg7uM0AQG2QjggmnpE6DI4qVYCxznH1qV1eNcBwRQAkVy3RuaspcIp96rRoTzvSrcVmJeWdRQBKkhY7jEGWta0u7DbtktQD64qlEiW64Dj8ac2xhnev4UAWbwWp5hBH41QccdTikYHPXIqeGHcOFJoAjt51hb5l3fWrLSwy9ItrVH9hLNlkYVLHFFEeU/OgCF7YyfdY1Xm0u5K8Ageua6C0sjc8psH41e+wvF8r7SKAOLg0W5ZsrMg+pqO7064jJDTof8AdrqrzT+6DbWVLp0u0nzAKAOfNiEG4y80qxkDhlNWpbOfpuXFNis3Q/MQfxoAz3LlsZ/KrUUNwV+VCavRx4OAgrTtrNmwzcD2oAxBDcINzIy+9VppeO5P1rsnaAp5RQVlX2nwiPcqD8KAOWedVPTmoJJi/wBK1JYYV6x81RkgRmyvFAFeMF2xk1oLCwj4NV0tyvIzmr0DTDjZmgCiysOvNHltJwAR9K1gI92ZIsVpWumpcYaNlFAGBb6S0jZYsFrTj0eFR98mt9dMKphnXFQS2scX/LQZ9KAM1LSFDjYTVlLOIcsoI96URlz1xUyQlvlZ8j2oAb5VhjAt1Lf7tTx2MW3ckaimtblPuGpUW4VeHGPcUAVm+d9kkY21Dc6ZaSpiHCvUkskpY5/SrtnNaiPDJukoA5WbTTAx3hjVX7Cr9Inz7V3nmp/HbDb71FJeWcWQIlB9qAPP5bGWM/6tsVEYXzjbiupv7wSZ8qMVzskh8w5FAFRlKnBFJWxaWkF2wEjFa6C30OxhXdgOfegDh6K9EgWwWTY9nG1bCaBol5GGa0iWgDyOlCse1en3Hg3SHfEWU/3aif4fxOmYJ3z7igDzyDzY3yo4rcs3VsGRRW2PBd4j48suPWkk8Nz25+ZWUfSgCE3Uca/IgqCWfzxtEf41aWFIDtdc0ryQiP5QA1AGesXl8uvFUry8eI4hOBWh5gZtrtxWfqLRRMCuKAMxlEzbpH5qKWFV+4alkuIjng5qv88nrigBgJHQ1p6bOejHP1qnHAS3zA4+lXIo2T7i4+tAGhJG8gyufwpq2m5fmQ1LC5WP55AD7VG13Ip9RQBPFaxoOnNTRQndkso+pqqrPJ82QPxqzG397B+lAEkxEJ+8r/Sqskxc9vpVny1c8IKUwKv3lAoArR+efuR5+gpxZwfnQj61civJLc4WMFatJfxH5jAGPvQBQhtpbj5YbYufXFRXFjd2jZlXaPaurh8QCG2/d2keaw7/AFOS9lzIgA9KAKMexh87MfarSAIuQoUe7VTeXa2EUCkXe5zn86ALDzSsfk24rK1GeTOHlQj0FWphNJ8gOB7VWNnGhzIpJoAzvIa5xs5p76ZMqcsh9hVuVRCN0a7RVJ75yeozQBUkDxjYybaiqeaWSQfPjFQUAFFFFABRRRQAUUUUAFFFFABRRRQAUUUUAFFFFABRRRQAUUUUAFTQ96hqaHvTW4nsS0UUVoQFFFFABRRRQBUooorI0CiiigAooooAKKKKACiiigAooooAKKKKACiiigAooooAKKKKACiiigAooooAKKKKACiiigAooooAKKKKACiiigAooooAKKKKACiiigAooooAKKKKACiiigAooooAKKKKACiiigAooooAKKKKACiiigAooooAKKKKACiiigAooooAKKKKACiiigAooooAKKKKACiiigAooooAKKKKACiiigAooooAKKKKACiiigAr3L9naQp/wknv9l/9q14bXtXwAfb/AMJF/wBu3/tWgD3nz/ejz/es/wA2jzaANDz/AHrw79omQv8A8I37fav/AGlXsPm14t8f33f8I7/28/8AtKgDxWpraQRzq7dBn+VQ1LAN0yjOPegDVit3uhujx+NMltZoOWVce1QLc3UXyxyLinGa8lXBKGgCeOTzPl+b86nitsSZBqnHp12zBty49jV77LcRLkS5PvQA9/MQ/dBoXef+XdTVV7u4Q7Ww30pY7mUjkEfQ0ATyKgHzwgfSiONAM4AFMYlxlh+ZqMSoP4SfxoAtHySPl60z7THDwf5VUkuZf4EwKiUyyH5+lAG1b3dqx/eKStaSwaJcJypDfU1yhj2DKk0qTMDy5FAHWx6TYn/VZUeuacdKgzj7Qw/Guchu5QQFfP1rSjvJV5aT9KANeLQrY9boj61P/wAI5Y43G6DH0yKxjqcx4Tn8Ketwrr+9cqfagCW50qyjk2o+asQ29vbR7wPzrMYx7siQ/jThcPjAORQBclvY24U4NU7hmm/izVOaKR3zn8qEg2j53IoAlS1fOd1WFmVBtyM1Vy0f3XyPrTWuQOqg0AWWlQ8M345pNkLDiXn61nu7Tv8Au1YfhVyz0m9u5Asan8qAHE+X92TIoMkbDBTJ+ldBH4K1ARBzs59as23hCYHM8kYFAHJrDl8hCa07awe4+UW/410M+jWdr96QA1ELu2teEfNAGc2gugyVx+NNEYtfY0+7vpXYskuR6ZqkZnm4K5oAufamY/KTmnrbPdMNz4/CqcDLFJ+84rYS7jZAEIFACrYRwJljuNNSXY/CEik8qaVvkkyKV7G5jXeJB9KALTRvcx/JbZrOl8O3dy/3Ag/3qdHqF5A2BzVhtWmcYcgH60AV4/Bpj+eSYY+tWo9E06P/AFkyn8apS3lw+QCSPas6e6lQ4IP4igDcnGlWykRR7m9cVl3N5uRlRVC1ntdO8ZG+qDByx+YigBZHYSE0u8EZK5NVHDhvlbP1pRvxk/pQBI7ZbstRlQT8zZpNzE/cH40uyR+FwKAGPsB+8BURVnPBGKla2djgpz61ctrIBfnoAym2rww/WmM2T+75+tdEbG1C5KBqfHYacw+aIigDnVc4w8Y/Cp4WUH0rpo9N08D5Vz9TUMmmWrN90/hQBQjtxMOJMVKuniP/AJbCri6YiDKeZT0tiDxG5oAgS0VhzPimN9ot2/dfN9K0otPuJGBS2katWOzuli5tNv1oA5Z7jUHHMMmPULRFZ3d033Xz711scsyfIIkz71KIrpjuKxqPagDBtNNu4D0YfQ1rxKsS7pJef9pqjvdX+zIYwmX9a5a5ee7lLsTg9hQBrahrGJNikY9qzZLkuu4jP41HDpD3DDG6tuy0Hay+chK0AYcTS3L7EiH4itCLSCfmmQfhXWC0tbSD9wo3fSqrzYQl1AoAyI7O1iHAGfemmZIm28YqhfX6iZhE5rPaSRzkyUAa83lyNlEyfarUWnXNzDtWHj1NYEdw0J3FjWvY68n3Hm2igAn8HSyIXeQKfQVzl1pE9pLs3Aiu1uNat0tWIfc31rhrzUpp52ZTxmgBY4BGfmyTUkk4QjsKpm4ZvvdaGuPlwVBoAlknR/4qnhmEK58zH41nCSMn7uKWTZjqaANgX4I/1j/nU8Jhfl35+tYcE4X5VGa0oIzIM4AoA24RbAfczUyKkjfIm0Vn2cyW8w3gMK3HmtriHOQgoAcvlxx4CBjWDe3Ei3BC8ewqWeZEYrHckCqrJC7bjPuNACrI7ffU1dt44QN4ZVPqTWcblLc44aqd3cpcD720exoA1r7WobdDHvRz7GuYmvTLITnaD706Wzt2hL7zuFY5oA2lIZeHqQWobtmsNZHT7rEVcg1GSNxvYsKANkWrxx5RcUQ/apDs80rT7fV7eVNudv1qOS4TzMxZZvagDRh0e9b50lP41Z/4mdkMMdwqrbapfRL/AKk7fenTX93c/fO1fSgCzFrU0Lb2UfjWtb+NJAAgi5rnobe3kP76XBrVtLK33AQkE+9AG3F4jvZRkJxVe51O+nziIY+lOXTZlXcki/jTZW+yoWlaM/RqAMWeznlcu4IJ96ybuJ7b5m6Voah4jgUlY0+b/ernb7V3u4ip4FABJeB/ujFZdyWeTkk/WhNqAkvUsUAkO7dmgCp0+tTwysvJYVMbY5+VAfemi0bdkkfSgBTfP0Xn6VLA0855BpqIEPzKK0oLmKJMgc0ANW0uD9wDHvUwtFVf3vJ9AahfUt56Y+lC34XkLk+9AE32YKcrG/5VIvmL0T9KWPVGkj2Mn5VH5jFvvECgC0HeNclT+FR5Ep+aUj8aliUT/K0uB9Kc9gufkloArSyR24z5hb2qr/aQc4AYVpQ2m2T5mDfhU8turfdh5oAowiV13b3xTnWPuxJomt7pF4wB6VS3OpxIh+tAFqNgp+VMmnSg9WYr7CoFlQD7xzVuONpFyV4oAj88Q25IILeprLe7eV/mkx9K2JBGF2OuKo3MEITKjn2oAozlXjx5xJrONvIO2a1UtvN/i2D6VBJCYXIVi1AGcyMn3uKbU00Uq/M44qGgAooooAKKKKACilrSutB1KytmuLi32RJjc29TjJx2NDaW4GZRRRQAUUUUAFFFFABRRRQAUUUUAFFFFABU0Peoamh701uJ7EtFFFaEBRRRQAUUUUAVKKKKyNAooooAKKKKACiiigAooooAKKKKACiiigAooooAKKKKACiiigAooooAKKKKACiiigAooooAKKKKACiiigAooooAKKKKACiiigAooooAKKKKACiiigAooooAKKKKACiiigAooooAKKKKACiiigAooooAKKKKACiiigAooooAKKKKACiiigAooooAKKKKACiiigAooooAKKKKACiiigAooooAKKKKACiiigAooooAK9j+BD7P7f8Af7P/AO1a8cr1z4IPt/t3/t3/APalAHtXn+9Hn+9UPNo82gC/5/vXjnx3ff8A2B7faP8A2lXqnm15J8b33f2F/wBvH/tOgDyOpYBmdfxqKp7OPzbpE9c/yoAseaqHlaesgPO0VdGmblzgj8KpyxSI+zBI+lAFiOfjlgv/AAKnySh1wGz/AMCqkMLxtOfcU1mdRz09hQBKS+eAtMxJnBJ/ClhuEXrG5/CpTcIvIiI+ooAZsYjBY/iacIAvJkz+NCL5zZ2mp/I2KSYzQAzbEozkn8ajeZ8fJgUq72baiGpntpSo/c80AVFaVur0rRnGc4NTiykH31b8KkjsefmjY0ANtXWPqy5qy103TbkUxrJkPFuW+goWyl3ZMEgHpigCRNRCHp+lElzNOfk4H0qzBo+oXJ/c2bH3xVtfD+rhsG2IoAykEzHG4VOisThq24PB+pzDcYXH4VMvgXVJDypAoAxBAmeXI/GmzRL2fNdnbfDR2j3zSSA/Wg+BLeOTBlkA9SKAOIMBK/Kv61PZw/OFMOfwr0Sz8K6VbkGR9496uvZaVb8JbLj1oA5ax0kygbIFH1FadtaSWc4JKqB6VqK8MX+phP1qpetvG7yyp9aANa41a2FqE8z5sdjXO3U5kBMUr5+tNk5jzjJrPwcklWFAFS6EzN+9kOPrVIxxFsEk/jWhNbfaPuuV+tUHtTC33t1ADZLZFG4Fj7Ukcbsf3YxU2ydxhUwK1LG1wv7xDuoAzFtZZOHOKUW00R4rWltpd37tgPrUtsk4cLKEb6UAZsfn95sfSpMXEny+cSK3ZdNt5Y/njZT6rWdLo80YLQzbl9D1oApPGYBkyA0yMrIdzVI9pOeHiP1zU1rppdwHkwPSgBgZWHyrj3qKWOLHzHf7V1Eei2flD5yTVS5sLaFgEGfrQBzBsoZGyqbajk0l3Pyg7fpXWCGPyvkVQajXd93FAHKr4cR/vu4q1H4ZtyvE5/Gt+eNfLyTj6VTWVM4U4NAFE6LbW4wcNUf2G2ibKQ5NXp5lYYJyfasqa6VWxsbNAE8n2YD54sfhVaS4tkGFxj3FVp7s471TuJkdeTQBNPfJ9xFBqBWk+8eBVQPDu54qZSCPlbIoAtx3C56tmrUOqy2zf6oOvuKykjeR8Bc/SrkdrIRja340AdbpmuW12oWS3RT9K2FfTAu5kUGuJsbqOwP7yEv74rYj1ixuRgQPuoA6K21WxhmGzOK1bnW9PNtyueK41XRz+7iIoaN5GwQwFACzCS6ume2BCk02cajGu0N+VSLFc2/Kcj2pZGkcZfep9aAMOa0uHbdIpP1FXLGyQLkw5NSM7o33t4qxHqUMahSMGgDTsdPTAdgMegqXULuKGIoI2ptvfoIMhhVV7v7TJgsmPc0AVI7tPmzx9ayL2Oa4mPlzHaewrV1KWyji/eSKre1YUOoJHLmMll9cUAZt1p17Bl/s7MPXFUd0jZDLtNdZca8jW+zaM+9cxcXiszE4FAFF2mZtueKXyioyTUYuXLHDUh86X/loAKAJpZQISN+PxrIeRw5w/wCVXDDKxxncKhktjH1Q0AVtzE5yTTi8uOScVZSPjnihw5+VCDQBDEJWPyn86vptC/vmpkVm4XcRTki8x8MCaAG74Q3yZNTpdyhcKhAp628CfeyKmBGMRkfjQBTaaYNnLUrXcypyz/nVySMCPLmqpRZOAPxoAroZ5jneR9TVqOOZR/rBTGtpEXcr8VX+07OuSaAJZ9wP39xquEcn0pWu0LfMpFNluxt/dj8TQBJtkXvkUy6VfJ3HG6qjyu5yzGm5J70AJRRRQAVbtJ2ikBDkVXVkHVaVWQHODQB1UOryGMIQPrUhbzujjNcvHcAHknFadq6Mu7OPxoA24tNdvmyD+NWRHLaDcMD6Gs22WR2zG/H1q/E2JMSKXoAhu9YvGUpGXH41iXFxfSk+ZK2Pc11M/kmPiEq3uKxriyupSfLi3L9KAMRbIO+5361ae1t44euaJbK5gPzxkVH5E8nOw4oAy5I8OdoJWhJHj6EgVPdb4ztIxUMcm3rzQBbivv4SMe5qyGibndWcSrjqBSxvsOBzQBclCtwrCmLA5HDDFOt3jMg34ArZjt4WTcjZzQBiqmznqacFlc5VOK1pdJu3XfFb5FUGMsDbZgy+1AEkbSDAMdWULk/dx+FQxTwtxyfrVlTGo4fmgBxl2fdAz70qtcSn5VY/QVNFB5gyEJPqatIs9sM5Xb6UAUBa3bNnJX61MrXSfK8gAqd7tXzuBzTYLTz5NzHKelAChtoyZNxqOVPtHTn8Kt3IsoU2oh31UiuCh4TP0oAhMEcJ+eHNTfalEexEp07SypkI2PpUEUvlnGwlvegCu8EzNvbOPeoDMgOwsBWpIk0y/Ovy+1RJpcA+fv6GgCi0Owb1eq7OuSWYD6VqSIB8q9KqSqgOFGT70AYt3cB/kAOPU1TrYv7ZFtHkP3xjH51j0AFFFFABRRRQBf0e8gsNXtbq5tYrq3jcGSGVdyuvQjGR26c9a+lG8L+AU0H+2joth9h8oTeYFBG0++cfrXy7XsbeGPFCfBja99Ko8wT/AGUxYbyimAm773tjHt93mvFzejzuk/auGtt2r3KieVaxeQX+r3V1bWsVrbyOfLhiXaqL0Axk9uvPWqFFFe0lZWJCiiigAooooAKKKKACiiigAooooAKmh71DU0PemtxPYlooorQgKKKKACiiigCpRRRWRoFFFFABRRRQAUUUUAFFFFABRRRQAUUUUAFFFFABRRRQAUUUUAFFFFABRRRQAUUUUAFFFFABRRRQAUUUUAFFFFABRRRQAUUUUAFFFFABRRRQAUUUUAFFFFABRRRQAUUUUAFFFFABRRRQAUUUUAFFFFABRRRQAUUUUAFFFFABRRRQAUUUUAFFFFABRRRQAUUUUAFFFFABRRRQAUUUUAFFFFABRRRQAUUUUAFFFFABXq3wYfZ/bf8A2w/9qV5TXp/wgfZ/bP8A2w/9qUAeuedR51UvO96PO96ALvnV5V8Z33/2J/23/wDadeked715h8X33/2N/wBt/wD2nQB5hWhogzq8AyB97r/ums+tTw9H5uuW6eu7/wBBNAHd2tn5yZeb5fRQK07ezsFAHkBye5FYa3M1i3IGz0rWtPENoqYKYP0oA1z4a0aaMO8IUn0qjN4R0hz+7bB9DVa815yu63JFZJ1e7uZPnlx9KAOhg8O6dBwfL/Grv/CNaRMmZY0b/drk2uLvHD7/AK0+31SaD77Nn0FAHSDwxpCtiJGU9smraeCUkXnaUNYS66xVck10ljq9zPCAUC+hzQBF/wAIFpe07jtb2NZ1z4JsYnzHcufYmtmWa5PMkwC1kX+qrB8qOSfrQBZtfCulRpmeUn6tio5LPw7FJs3cj1aueuNUkdtvzYNMhJkbOzd9aAOlE+lwDEMcbfrThfWx6wxn2CisNPL3c5U1fjVSud5P4UAalvrkcUgHkqi/7tXZPEMagGNEZvTFc40PmZ3ZqxbWRxhQv4mgDY/4SmXp5KrThq97L+8RwBWebJVOZSAf9kVaiuIo18vZuHqRQBpDWX8kb3G72qhdaq7/ACr0PeopLVWO9WwD6VFLZ7Y9yu7H6UAKis3zcn8asNKqp80eTWSYrpfmBIFWYJrhyA7KB70ATm47FFUVXuZcrx81XJJLfbhlVjVYW6GQOr7R6UAZEwmByiMBTIrW5um5JC12UBsRGAQHP0qq8kSyN5aBVoA5/wDs1F+XDMfUGlTSIScvk/jWkWlLnbtA96YYpCctIFHsaAKJtoYD8oxQ7L/A3PpVmWJSuFJZqqeQAT5m5T7UAMcu4+7iprOVVba+PrVfYgfl3NJMMrlBQBsSzxxRE+fxjvWK95iQlX3D2qHa0y7WLVAY1tnwz8UAXl1EE/cOPrV23vbBvvrhvrWMz2x6fN9DVU+U0ncUAdW15CnKHioG1pEb57YP71z0k0cced7H2zVaPUkQ/ckNAHWDUI7pfkiWKs+e+WE48zP0rFfVZ5eIIiBRHDcznc0XPqaANCTUGZDggfWqXnsMnzPyqT7BIf8AWuAParEUNtHwSGoAxzJI0hO4mkMUjNkjH1rSunhj6Q4HrVJJTu+UcUAQSRH1BqFtKWUZ5Ga0VgMzfKCD61KtpMW2s+0UAYEul7B91jVX7DNG+UyB6V3SWSLF87hjUS2ybiflxQBz1gGSVdwx9BXX2QiSPeyKw96q+XER8o59qHUsu0AigCa7urJlYeUmfTFZQaAt8kW0+1aEWnu/Qge5FWRpSxjc0iE0AUFe4tl3QrmrED6lON4RMVZ2qq7d4pgAhBYy4HpQALdzJIBIuD7VLqGrbLTasag46msa41eGOUhI97eppov0u/lnXaPQUAVobx5pjvI69qvwrHLKFKhqz7uO1jGYNwaiw1L7O2G5+tAHSzLb2kAYQ54rFupPtzBIR5ZPpWgmpRT48xhj0qfybM4kHyj1oAxJdDljj8xn3n3qkthd7vkUKK6s3mmpHgzAt71lXurWyZEK7z7UAZsuhyyjdLJ+VY11p0e8xhyp9a1Tq82479wFZ094jTFupoAoLpEitgS5FX7fSYEbNxISPQVAbt+oFQvcTO3LFRQBuNLp1iv7uIH/AHjWNf3aTPujQY9BVO5w4/1pNVBKE4zQA+5YzgBV24qCJZI5ARUgYM2ScCnrNGG70AXUvG27XBzULySRtuXvTg6MKVWU0AQ+fIG3suR71ctrq2mI3Kyn2qBpAOGHHtVd5kDfIrUAXr9odmI3cn0qjbxTSNw+KabjdxtqeG4WM8jFAF1bZ9vzy5FUrmIRk4X8a1baaGVfmYUlxGCpKLkUAYCxeY2S1JIyIdqoD71JKSkh/hqF5Hz6UARE5PTFAoJLHJp8ShjzmgBqoW6UMjJ1FK2UbgEVJCwJ+c8UAQUVJLt3/L0pqpuPWgBtPQv/AAk0piA6uKFjYn5SKANGz1GW2XaOta1hrE8Um9lDD6VmWdu7MMp+NactqdmEbn2oAvyeJ97fNGp/Ctax1q1ltyZAqtiuUj0e5mOdhIq7HpflL852n3oAsX9158x8kbh9Kr/6T5f+qAoSV7d8BCyiob3VHCYCFaAMu8tXeQmWqZsxuwpJqdpnmOTk1JCHJxsx70AU3tvK5ao1IJ44rpI9Ce6j3CUZ96D4QmIyJVJ9KAMKNFZgTkV1OiafFcAFXZiO1Ys+iy2smJiQvtW5olzBZYWJsk+tAHVW9t+78p3K1mXnh5ZnJ+9+NWGuLhT5pI29eKfHrCch480Ac3deHzCD5cZ3e1Z6acYpf9I8xea7D+1czcLgVoCG31CMb4gT7daAOVWbZGEgBP1qWJsHMxXPvXVW2g2aDdLAMe9VrnTNOdvlwtAHP71L5CLt+lEt06LiIKK1205QCsIUj3qOPSA5+daAOclhmnO/k1ctY3hT/V7jXQLZRR/IseauIIbaIu9nn3FAHMGWTHzhlHsKi2q5yqkn1NXNRv2u3MabYkHY1SthDDJiRhIKAJYfMEgDNx6VNdBNo3LxUkotEj8z7n0NZgu4p5inm/LQBFdLEqYRsH61zF5K8cpUMfrmtzVBGvCNn3rJWFGzuXJoAz2mkZSrMSD6mo6uXEKIpZRiqdABRRRQAUUUUAX9HmsbfVrafUopZrONw8kceNzgc4+bjk4z7V7Z/wAL30PyvJ/sK78rbs2bk27fTHpXglLXFi8voYtp1le22rQ02i9rE1jcatczabFLFZyOXjjk27kB5x8vHBzj2qhS0ldqVlYQUUUUAFFFFABRRRQAUUUUAFFFFABU0Peoamh701uJ7EtFFFaEBRRRQAUUUUAVKKKKyNAooooAKKKKACiiigAooooAKKKKACiiigAooooAKKKKACiiigAooooAKKKKACiiigAooooAKKKKACiiigAooooAKKKKACiiigAooooAKKKKACiiigAooooAKKKKACiiigAooooAKKKKACiiigAooooAKKKKACiiigAooooAKKKKACiiigAooooAKKKKACiiigAooooAKKKKACiiigAooooAKKKKACiiigAooooAK9J+E77f7X9/J/8AZ682r0L4Xtt/tX/tj/7PQB6h5tHm1S8yjzKALvm15t8WH3f2R7ed/wCyV3nmV558UG3f2V/22/8AZKAPPa09Abbrduc4+9z/AMBNZlaegKX1u3ULuJ3cevymgDsZjJKmN6EUW9kGUYxupJYFPym0lB9QtQR2MiSB1jlx7UAb8diBCFcCqT6aY58ooA9TVqO7uIo1DW77R3NWE1OOY7Gj/MUAVBAAMSMv4U37LG3CqGqw0tssuSoxV9NR03aB9mYn1AoA5y4tZVbiMhR6U+1vL6OQIs3y+9X7qSYuWhRljPY1QNvJu3lGoA1GlupF+e5UVny6fK77zJ5g9qSJ083DJitKNC4/c/LQBQ+zJGvKNVqGWFUxnFSGAk/vufxqRLZFIMS5/CgCEzQDnYx9xQl5KGzCBj0Na8USNGFMNPTTo4zv4X2oApx3U0yYeEE+wqeHcvLAqa0rdYIudwqZrm1cbeCaAKcfluRuY59zV02cTR/L19c06Oxinw3ygelTSWqoNqKv1oArW9sysfnB/GpZZHT5MA/SneQqL/rUU1WKJvybkZoAR84+dse2KFhXbkru/CqU+qCCXYzhxSS65bKm5mAPoKALclg8yfJBt96ryWa2aZm3E/WoIvFbAYRdw96hudbe67BaAJvtCOcJuX6UFufm3VXtxK/zgge+KvxSq3EjAmgBwgcQF9y7arQspkKnJ+lSzhf4SW9hVfLRjJhI96AL6WYzu3bPrUF1CoGPNBNRLcM/RGJ9zUMsdxI+T/OgCtIxTIC7j61mtLLvOd2PSugjtSV+ZwDVeW2jCkF+fegDLe5ZY/l4NUbi5O39784qxdRPCxJYMntWdOgkGUfPtQAiNbk7g5X2zUwmX+Fd4qpDCzPhoc1qR6YjJnay5oAoSmM8lSPbNNFzEPlEdX20ZBzl2NPgspFbAtgw9xQBBamV/wDVx4Hrir26aJPnIFPNtOfuqY/pUEtrcEYZ80AN82Nm+d/1oYwjlOTQlkgwX4qXNtE3CbvpQBWLxgfvPyNNEcMq5TCipLwwSLnaVrMSbEmEGBQBoKfK4GceopWm77iaqNd7OMipYrqGRcSbc0AaEMsbR/Mf1pomiV8nOKplbfqr4/GoDhc4fd7UAaRv49+YwKoXF/K0uUOMVXQZY9j7CoJMiTPzUAaUev3UaYKKQKpT65cTP/dHpUUckXmjNaLJZ7A42k0AUTqczL/rcU1r+Zo8BiateTDOceUo960bWzskX94AfagDnwZeH2bj7CrSzl1w0ODXTRtYQY2QflV/7bZyxYFsM/SgDlY5B5f3Aaq3MRmOUQLXUQ21jdXGJXEYq3Ppml2y7kl3UAcIkdxC3yxs30qdru7I2tHIF+ldhDeWcYIATiopdetI2K+UD+FAHLqkJTMkUmahMeX/AHUL4rp5NetAu5lX6YrKu/E8LfLDADQBQ+wvOvzKVNY9zbvDOUKkitSTWbmZuE2VGJ/m3ykE0AZqodw+QgVoRxweX8ynp3qG51Ak/JDx71Xe4luE/hWgCnqCJHJ8h4qsER/vYq1Jp13NyGUioWtLi3GZAMUARtAP4QDTRlf4BSsyjktijztw2hcj1FAEmVZOaqSMEb5GJ/GiTf05202JkVvnXNAD4ZtsmXyRV2W5gKfIozVfz4AOE/SomkiLZVMUACFzJnbVvyGmGOBUQnhxyKUHzT8jMPpQBahjEH8WasCWVhtRuKoJbvn7xP1qdXlhOMgUAV5tPuWkLYzVaSIxsFc4rSfU3Xg4/OqF1Osw3EfNQBp2b2EcIEgUt71LJeWMQ+SNK57JooAvz3scrYEYApFiilGAQPpVEHB4pxlagC+NMBb/AFlPGlFW+V81Tt7oxPlua1LfUiHyIWP4UATwaZGg3SjI9xVnyrMABYB9aVdTikXbIrr+FXYI7aZciUfTNAFUwxFMR7lakhtpEfc0tT3FlKGzEcj2NVjazudrLj60AaK6k0OFDqajkvI5Wy5yfaq0WiuxyWz9KbNYXcHKxkr9KAJ3v4kUhV/OsW7vUuGI4FQ3S3TE5jcCqabFb5hzQBchiDvgHite3t4wnqaw2mQYwMVMmpLGNq5JoA6i13Iv38Adqux6qsbbWUGuOXVZC205AqwlxG3OcmgDrbry9Rg27AKrWugQxncXxWPDqKRNjJx7GtKG6SXlVYe5oA6CHSo5I8GYn8ahm0tYAfkJ96LGBZsN9o59M1reeY4xGwBHqaAOeTTHkfKA5qfyrqz5cMB6iugtbiwhbczKX9KTUrtLiLbswvrQBhDVZnXZvbFCtDnLuc0sqRxpu8tmA9qoNd2knyBdp9aAOptVs/I3eb83pmq13qD2kbFLYsv96sW3j8pg6tuB6VoXc92bT5guygDIk8SyQuX2Jn6VRn8WXU+RgKPapWghmB5XdUJs4TwyKKAMW6u5Lhy/Iqqs1zu4atq4soo+YuT6CmQ6ZNKNy27mgCorPIu15Wb2FOhhjifcA/41oLplyg+4E+tQtbSh8Svx9aAKk6+fIAvH1pslvDAuXl59BWhHYb+YwPzpDYoH/fDH1oA566kiMDhVbPGCfrWdXS6tHbpp0vlOCfl4/EVzVABRRRQAUUUUALSUVp3VnpsVs72+refKMbY/s7Lnn1NDdgMyiiigAooooAKKKKACiiigAooooAKKKKACpoe9Q1ND3prcT2JaKKK0ICiiigAooooAqUUUVkaBRRRQAUUUUAFFFFABRRRQAUUUUAFFFFABRRRQAUUUUAFFFFABRRRQAUUUUAFFFFABRRRQAUUUUAFFFFABRRRQAUUUUAFFFFABRRRQAUUUUAFFFFABRRRQAUUUUAFFFFABRRRQAUUUUAFFFFABRRRQAUUUUAFFFFABRRRQAUUUUAFFFFABRRRQAUUUUAFFFFABRRRQAUUUUAFFFFABRRRQAUUUUAFFFFABRRRQAV3nw2bb/af/AGy/9nrg67f4ett/tH38r/2egD0LzKPMql5nvR5nvQBd8yuC+JLbv7M/7a/+yV2Hme9cV8Qm3f2d7eb/AOyUAcRWz4VlaDxJaSKMld//AKA1Y1bXhSJ5vEtpGhAY7+T/ALjUAemjV9y4eNPxWmNqKBchUz7CmzWFz5eFMZNURps4bdKfwBoA3bWZbpNrxgA1HLpMbS5CEL7VkiSWOVVTcMVr/wBqTwxdFfigBpsbJeDG273pwtrdBlY/yqjJdXNwxZk2ioQ1ywOx8CgC9OoK8cVDlGGx3z9Kov5wPzOzfjmpYpG2nbwfegCRrO2D7mLgVZaS2tIxs5rJuLufGzbn6VQea5f5TuUfSgDfXULZ3wVOferDapbwYAWuReOVOf3v1xUqRu6ZIkz6kGgDsU1+0QD93Ud14kt2TCR1yHlzZ53Y+lTJGzjlmH1FAG6ut2x6/K1NfUYn5EwX8axWsnnIVF3/AIUNoFwOTC34UAao1W53bYrgkD0pH1y+iOfNH41mw6NeK2Yo5F+vFXl0C7uMB8A0AJL4knkXDfMfamRanNP/AMtCta1n4UMXM+APetmz8I2UnzMAfoaAOYV3fqobPerH9hpPFvaTBPYV076BaQHajY9qd9gEA3CJWX1oA5OHw/KrfLNkelX00xIcGUtmupgWBlzsTI7Gi6vrKCLEsaE+g5oAxN9pDHwSRWbc6nEzbIk2+5pdQmN3MTarsWs99NuXbOzcfXNAGtavKoDcMPrWhH++OGj/AFrBjguYVwysPxq1DdywL3NAGpe2SIm6E7TWWC+755P1qG51a4YFVbI9KoGVz8zHBoAuzTSK/wC5LE1Uurm58k+ZgfhTorgBuZ1B96tNa292B5t1n2FAHO+YzjG/86fHZ5O7P61uf2DAT+7kB+tS/wBh+WmQwJoAwDBMH+SraSXESZMvTtV5ofJUh8LVB/IZ+XOaAJE13Z8rxn61aj1FZuVJX8Kx5odzYSrNoZoD87rj0oAvy3kyfdBb8Kge+nK/6jB9cVoQ6vBGANiE1BqOtq0XyIg+lAGM80u/94MA1DPlRuR+ainvvPPTBqoyzMeGyKACW5lkO1zj6VXkJRchian8h85c1K8MLJhuKAKUDRyt87NWpFbQDHFUVs4423ISam+1zINoXj6UAXJYEjXchzTrV4mIBTBqrFqSo2JUqwbtJv8AVYU0AasSQKchKiukjfOxBurKa5uYz1p0d+4zlSTQAx7KUSbtlSrB6gVC97ITyG/OovP3Nn5gaALhHOM7anSMFfv5rNlcbQSaRJ0A4LfhQBey6yY3H86tpeGJcYFZO+Nhn5s1FIx/vsaAL82o7H3Mh/CqV1ql7MNsL7Uqpuk3Y7e9Stny+HGfSgB9jbzXMuGnxn3rfTRYVUGSbP41y8MpV+rL9K0I3V+s0hoAvXZ060G3ZvasvdbTv8kYStNLZJYzlc/Ws97FPNO1tvtQAySJAv3+aqhoo2y8i1Jd2Z8snzMD61mG1V1I3ZP1oAuPcW0jY85MUh+xngSc+tY76e4bAIp/2OSJchxmgDVlPlp8kpqs8u9DvctVJrl0XaxzUS3DsfSgBJIdzkg4FWrdWRfujFIib8FiKtB4duwdaAI1Ks33RSyacjqXzj6VYgttzDDAfWrzWchj++poAwhaxgEbc1EbVOcA1pzI0PQZaqglYtyMGgDP8iQtjYa0bXTpCm4vtFWVmVE7ZqGXUnClAlADw6W7YZ91Nub+2eMqFyazjcMzHI61E6Ec0AMJySaSnYINO8pmGRQAwHHan5RhyMUm7bwVFNyTQA9Yy7YWtSDR1dQXeslXZGyDV6O/kAxuI+tAFw6QkTb99KD5LcEEVW+1TynG/j6UhiZuj80AX/PhkG04FTxi2iQtv5+tZ0dgx75aiXTpl5FAFk6xNBJiN+Per1r4g+bNwiH6Vz0kDgZccfWmRKm6gDvoPEdkF4UCo5/EcLHCqCK5BETPSkkZBwOtAG1dayJwUEQ5rEuI41Bc4FM83YOTTFX7S/z9KAIUfc+AOKkKjdxjNTvaxwnKEmmhSOQvNAEEisTxSpMU4Jqfa7j5kxQbWMjOKAGpeJG3C5PvWxavdXMeUKge1YDwANntXQaXMLeAFUoA19PvJLFv3i7q3otWkvR5cVuB7tXKNfl5PnXatXYdS8oDY+RQBsSafdwv529CfQGpY7qeQbZDjHoKpwaikpG85/GtJZonXEfWgB0cylSm4kehFJFp1i82+WMfQUxP9b84P1FTySwoRsbmgC01lZDHlx7APWrEhsJLfyX+Y9MA1UWN7mMdG/Gs/UYXsozIVHHoaAK9z4eikk3QzeX7U1dIgt1zNI0lUYvEUQb54jWxb+ItMaP5osn3FAFErZhsLFgitKynU4UYxWNeaxambdFbfpSR6kjjIUr9KALPiO4EVrlCAfauWtd9wN0hYj61r3kUd8MPcBV9zTLWysbX793uHpmgB9kxjOI0wPc0alseI7yc+1E91p0fCyHPsazJr6FXyqtJQBj3kEiQStn5OP51lVt6hdNLZyAwbFOOfxrEoAKKKKACiiigAooooAKKKKACiiigAooooAKKKKACiiigAooooAKmh71DU0PemtxPYlooorQgKKKKACiiigCpRRRWRoFFFFABRRRQAUUUUAFFFFABRRRQAUUUUAFFFFABRRRQAUUUUAFFFFABRRRQAUUUUAFFFFABRRRQAUUUUAFFFFABRRRQAUUUUAFFFFABRRRQAUUUUAFFFFABRRRQAUUUUAFFFFABRRRQAUUUUAFFFFABRRRQAUUUUAFFFFABRRRQAUUUUAFFFFABRRRQAUUUUAFFFFABRRRQAUUUUAFFFFABRRRQAUUUUAFFFFABXY+A2x/aH/bP/wBmrjq6zwUxX7d/2z/9moA7beKN4qr5nvR5nvQBa3iuO8eNn+z/APtp/wCy10/me9cn41Yt9h/7af8AstAHJ1paEzprNuUfYw3Yb0+U1m1b00Z1CIfX+RoA7ZpLqIeYLwn8as2OsTyvsl+ceornZVYDC8+2a0NLFzH8wxj0oA6hk34OQF96lVIwvDA1QaGa7UAFhVi2sZbRw0jbk9M0ASOkzfcAIqEwXIU4UY+tay6mgXZHZl/otBugzYe0MZ9SKAMZEuUPCZpskU8n3o2X6VulgvJZcewpUe1Y4Mxz6UAYcdrMOoyKe0EkfITP1FbkkscA+UKw/WmQ3EMufMAX60AZaLKRiSL5fpU6xO42IoAq+EiYnMg2/Wqc8Q83/RmbPrQBJFpak/PjdU8mlIqfMoIp1rciNMXY3H2p7ajACNjHHoRQBUhtHiOY9i1JLHcOnyHJ9quSXVs8YYRgH8qkt7q22cIAaAMf/S1XDcGi3vbm2fJTd7k1qM6PJu3rj3oa3trjBZ0H0oAqyazNIMPtUVGNXmiU+TcIPrWzFpujTR7Zhk+tU7vw5oBPyyMh9nNAGFN4ku4ZD5jI/wBKj/4Se7uAVUlRVy/8L6asJa3uWLf72awBpV5byZVQ6e1AFtb+6aTmZvwq0bqMYMrMxqhuK8PEy/hSLG0jcBz9aANX7TE0f7oGiO/aJfmestjLFwMiqs12R8rDn1oA6KB2vCcPT5IRCv72Qba5UX7xD5HKn2NQyanNJw8jfnQBs6k9vCN0fX61QF+CvzLkVn3U7yRjndVZZG+7txQBdeQNJuBq7bSMw5JrNWGSQDb+lTBnhwPNP0NAGm1/JAeHNIfEEyqcP+dUc+aPmOTUDWb574+lAD5tSurhs781A9zMepxUoszGMk4pTED3UmgBIr2VRk4NStfqy8qxNQyWU2NyNTFhutuNhP4UASLdjd90ikeffnOcVHHE4fD8U9rRWbmXFAFNmG47XxTkaUfdBPvVkw28I6hjTY5gWxuAFADRMejDmnFi1I8CltwcGhTk42496AJzGdlRiMjndUq200o4bikkgnjGCwIoAqygN70IAFz0NSGPZyRUM23qq0ASrO27DNxR5ih+tVdjSfcU5p4s5MdDmgCVpEzzzSh42GFHNU5IbiJsBCfwq7a2U8o3GMj60AWYoIZVxI1TjSrYrlX5+tQGzf7ucVNDY7BukZqAEXTU/wCehqNrNFbG4mp5Fcf6ljirljo816M+btagCgmmrJ/y0I/Cnr4fSVv9efyrpbfwreoMiRWHvVuLS3tmxMqg0Ac4nhuKIbsM596RoxF8v2cAD0FdRIzRnauMetMYWqrukOW9AKAOSlvIYgR5bA+1ZElw7yFkQgV1uoW32g/uYciqX2GVIzuhwBQBzM0jMuGJqrsU8bsVqXaBpiBgfSpoLGGYYdsUAYuI0HOGp4CMnC/nW1J4egC7kl59zWZPCbZtgcN9KAM57Zd/zLQ8UMa/dq35LzdWxTGsX/hGaAKqhWU4Q4qAId/yjFWTJJAdhSljRpX4HNADo2YdatxlmI+c/nQLRohlxQw/uCgB0yZXCkZqk0aJ/rAeO9Wdpxk8UvkCZfmYigDO82MvhOfrTmtsqWzzVlrKEH5X+aj7OB9580AY8ibZOeKR2XoWqzeWzyS/u+RSR6TMwy36UAQxxxt0GatJbOy4xgU+DTgkgJDcetaZdFXaFx+FAGT9mAz8mah8r5vu4+laXkF5Mrk1aSJ1H+qFAGXDYPI33Tj3p0unujdM1sx+YP4MU2WTn5koAzYoHVfujFNPlhjkGrrTpuxipkS2YZYLQBRhmYttjQj3NaS2byR7pJR9KqyiJXwhwPapFIK8Mx/GgBktqgBUjNUxpsW7PIq+sEsh+VG/GnGxuByVJoAzm09WOFkIqRNKhx8zkmrJiaM/PG1OWISHPKigDOn06OPLK2faqyT7W2rHW6YEHA5qlcWe394uBQBW+duSuBT/AD8Daqc+9NHmMMYNMdGTnNAEgR3OXxUUzCPjFIk+D81TNKkiYZQaAKaBWbOK1oZgkOFqjEiZoMzo21elAEzSu7fM2KtQR+cAqtzUdvbTTLuMLN9KcRNbv8iFfwoA3NO00RsHlY49K3Y7uBAFRDnpXKQavOgCyoCK17O/gch2wPagDbR5Pv8AAWleaOXgR8+tRLdxNjpt96nBRsPGQfpQBPaQsT/rNgpb61h2ZaTefQ1WmuFjTLZrJm1BpThM/jQAlxYWs33YcN7VnXGnxxL3BrZtYru443qi+tTz6SEUuz+YfSgDj202Yjesv4Govs18qndGSPUV0U9/bWyFWtnDD1HFYlzrVy5KogVPYUAUQ0zPs2EN71MbGZx98Zp8c4I3SHBqrPesXxFuJ9hQBaj02RV+dlrPubj7IxATcal8m/nXdmTHpVWSO4VsSRt/3zQBTuL6a4UowAU9gKqVduAgjY7Tn3qlQAUUUUAFFFFABRRRQAUUUUAFFFFABRRRQAUUUUAFFFFABRRRQAVND3qGpoe9NbiexLRRRWhAUUUUAFFFFAFSiiisjQKKKKACiiigAooooAKKKKACiiigAooooAKKKKACiiigAooooAKKKKACiiigAooooAKKKKACiiigAooooAKKKKACiiigAooooAKKKKACiiigAooooAKKKKACiiigAooooAKKKKACiiigAooooAKKKKACiiigAooooAKKKKACiiigAooooAKKKKACiiigAooooAKKKKACiiigAooooAKKKKACiiigAooooAKKKKACun8INt+2f8A/9mrmK6Lws237X/wD/wBmoA6zzPejzPeqvmUeZQBa8z3rmPF7bvsf/A//AGWt3zK53xS277J/wP8A9loA52tHQ4vO1iCPaWzu4H+6azq2PC8vkeI7STbuxv4/4A1AHWLbRoPubWHqKns4CJtzoSvsK0PtQdsvDgfSpRPGFyvFAFv9yEHUe1W7e3hlXd82KxpJmdDsIqzYamIlKP1oA2kktrbvj3NTLNazLkzA/hWJc3VtcA5dQfrWf5ywkgPkexoA2p7q2DsitWMzp5pPzD3FNeSFh1G6kXYnzbsmgDQjRPLDsSfrVj9yY8swAqlHLIy/cJX2FK9xC67WQg/SgC4ktpg4OaiN6iPtRMZ71RWAE5jfHtmpfKc43dqANBWIGeDmoJIJGYtgH6UqR7gAsg/GrcMDqeCGPpQBh3T3KcbCoqoL26TjOR9K6ySJ5FKvCT74qk9tDGMMnPuKAOee7un/AIsU6Oefb8rkGtaSwik5UD8KpyadKh+T5qAK5vrmH70x/CmfbJLg8yOarT28ySfOuKdFNHFyRQBOXnB4mI9qlhvpo5AGYlay7u48z5oyRVeKWUMCzPQB2DXlq0fzferOu9SMXEcPHrWQbmTcMjinSTgpy2KAJGu5Z2y5wKo3bbj8qHPrQH3H75qwhVRnOaAMtm2Dv+NKr+aMdKtz/N2z+FJFEF5Az7UAEESRjLnd7VMLiI8GDIph2yHBXbUUuUbCHj2oAtJcxofubR71FJ5cr/eqFWU8SA052hQZQHNAF23QQncpyfergui5+ZB+FZEM8p6YI96sCSVj8pGfagC9cSwsmGQis9hFn5cipdl1IR8m78KuQ6TduoPkfpQBVV0C4LGqslxMGwhbFbP9lTq3zRED6VbTTg67dmDQBy5S4PzlGNKLe6m/5ZY966xNIjTl3P0pHtYIz1wKAOTNjM3yleaVdIuQ3tXRuLeM580H8age5DcK+RQBiyWEsI+bBpYrbuRWnLPEy4IYmoVDSfcU/SgCBl8tcruFRCR2PJNaIjlHDxn8qbJYMULBMUAZ8mW5FRxo277qtUrROMimRpIr/KCRQBftUg3fvIgPpV8/Y0GRxUFvCGXpk02a0+b5jgUASCeKR8KAPrVoOgTDFfyrOHlwdQKmMqSJgD8qAGzSJE2VYHNQyT7v4hj0pzxeYhHT3qr9kA/5aA0ATwsXOFArRtopomDK+Kz7YLA4Pls1bSapAFA8lQaANCPU7yOMAc1Vu9RuJOZOvtSpqaAfdXFP+0JP2XH0oAoi5dxyv61D9rKyY5NWJxHuwoxVQ2aMc+bz9aAJpNTaNf8AVn61Ru9Qmkj+V9ue1aMNjblf3zkj60lwulQL95d3pmgDnbdN8mXXJ9addIE5TirEqrNJm3O1fao2tizYd80AVI1dxy5AqZIYe+CfeidYYEwGOap+Y4HyxsffFAFqbyl/hH4VWMj5xEKrvK7N84Iq1DJxwv6UAQvabzvkODSJHHE2e9WpA0nPQVWcqG+9QASS+YcF+KaRHtxuxSS7D2OaicgY5oAOjYzkUmCW+WnpLt44NV5ZZFYlQBQBI0mPl2YPrURBz9+qzzeY2STmofO2vg7qANWGZI2+dc+9XBdxEYBAFY8VygXnmphcR7c7OfpQBeeWHBxJzVT7z531Vebd22ioQz7vlyaANqB40781aVQ3zbsiufMk4H9360+G6uez0Ab7sETriq+5WNUPtMrDDg1ctgXHBoAspDbMPmFWrWys5DyuazpEmH3TUcc08JyGxQBvNplmRxHSJY2kZ5GKz7fVBjD5Jq+lxFIudpJoAla2h/gciq8zpCPv5qXcw6JxVWcKPmcUAZ97cFvuZqqkrsOTVmS5VeFTP4VVMvz5KhaAJYRK7feAFSyIgb5mqss25uCaedvVsk0ANbYzY7U9bdWPAzVGWQrJ8pxUkF6ycdaALEmls7ZGKhOnyA7dvHrVxNQwBk81bF0jKMYBNAGQumMx+Vjn0xWhbaOUw8ibqtK6KcmSr9u5PKyce9AElkduEWIgfSr5ghPMkW78KjSSdRlArD0p66xGG8uaEqfXFAEM+l204zHCAfesm7tvsnUIv0rqIzbSjdHKMntVDU9OW4hOXA460Acm0+48OzewrSsNQuoyETgH1rMe2ltZCEXeB3FLHeSo46j8KAOxS0kuUDyvn2xRJp4XhUArKtvELQwhWwahn8SzSt8iYoA3o4WhHf8ACh5H7A1z48RSIvzsPpV618T27/K5Ab6UAR380DfLICT9KzPJtZAQRgVp3jxz/vS0a1z80uZsDGPUUAQ3GnorZhc/jRYh4JskI31rQARo/u5/CqTRgSelAGhLqEoGFVR7CqpleUkvxUDTGNsLg1Kk2T8wFAFLUrfFjLJ8vGOn1Fc/XTamC2lzsANo2/8AoQrmaACiiigAooooAKKWtK6/sX7O/wBk+3+fxt83Zt685x7UMDMooooAKKKKACiiigAooooAKKKKACiiigAqaHvUNTQ96a3E9iWir+k2UF5cS/aZWjt4YmlkKjJwOwrRG1VV7Dw5LLGwyskxZtw9cVfNYmxz9FdF9r1Pp/wjNt/4Dt/jSfvZj/pXhhsesAZDS5g5TnqK1NVsbSG2tbyxeQwXG4bJB8yMp5FZdUncRUooorI0CiiigAooooAKKKKACiiigAooooAKKKKACiiigAooooAKKKKACiiigAooooAKKKKACiiigAooooAKKKKACiiigAooooAKKKKACiiigAooooAKKKKACiiigAooooAKKKKACiiigAooooAKKKKACiiigAooooAKKKKACiiigAooooAKKKKACiiigAooooAKKKKACiiigAooooAKKKKACiiigAooooAKKKKACiiigArd8OHH2n/gP9awq2NCbH2j/gP9aAOh3/Wjf9ar76N9AFjf9aw/EZz9m/4F/StTfWNrrZ+z/wDAv6UAY9anh9/L1y2Y9t3/AKCay60NEZF1eAv90bv/AEE0Ad+ZnZflIxSospGTKMVFbyQIm4kEelSPeQMMRxkn2oAsozINud9PS3kZ+VCD1plvdDABgK+9WVYyzBd3FAEsenwtzvDt6VFLpzHpCB75rYstPSY9x75q9JpsMa5MjcepoA56HTd6YK5qKSwSFuUYGtve8bBYwCtSy2jTR73UigDIiiuBGdhwtVQryTbXBP0rbS3UqV8xhUYhhhY/Pk0AUJIPKwRxT4fnOC/PvV+SPzYjtXdWY6tC/MZBoAv/ANkPMN3m4+lQxxT2k+I2z70kd5eYAVG21N55Vdz53UAaI1BgoBTLe1V7pfOTfg5rJbUZVkPpUy6uSNu2gB8R8r7yE1DMs00n7sbR71Ziu03Z2Zz1zVyO4hLjEYzQBiXOnSgbjhjVVrHfH+8jrqHmAb/UA1DPlly0aAUAce2lyEnYQB6GoRa+W2COfU11TwIwyi5PoKd9jhnTbcQ7T60Act5DFeZFpv2cAfd3Vs3Okwxt8hbFQx6cu7mRsUAZIt0/54mjynzhU4rbktEVMIefWohZXDD5WBoAzRBLt/1dRNA8XzOMfStk6bLsJZyp+tQHTJMZaTdQBmJtbkrkUCJJH4jq+bKXGFTiprewfvgUAZLwKG4WnCGMr86itaTTHLZHNKbDavMNAGRFYeY2URse1Wo7GVTgR1rQzJDFs2AH1NNjkLScNQA+zd7cYZU/Grh1OT7oQfhTobezfmc/N9as/YbMHKSEUAZ889yU3gGqKXt2z4MZrofsw6JLke9H9nw9WwD9aAMXzJWwWBqGcyy/KOK6OOxjDdVIqC9hgX6+1AHLmwYH5yTSi0ijbO7FbCl34VM4qZXhCkTRoD7igDG8uDbxyaSKQo22NOferUjxLMdm3HtSmWIjlQDQBBIbnGTsxUaXb52PgitGO3hmTO79ahltUTjapFAFdktX64z7UMLREwAM014OcqmB9ageIqCRyaAHLPHGCRkVTnvSGJ2kilk37DlariRVUhk5oAryXEkv8HHrUttG6nfvpqRyyP8AKvy1cht3XjbQA+OcHIc0jSRqe5qUQKjZkSnPHER8ooAdbCS44jxirUWmp5oMxxVe3kktv9WuanfUZD/rIce9AGrHptiV+VhmqlzapC+FOBVZbrcuYzg1LFMZeJTmgB+1NvL5qrMiR/MOaWSXy5PlGRVO9Wa4T922ygAlulddgfb+NZ7qQSQwf61ENNuJGxvFSDSLxP480AEN2ytjZge1SS3iHg1GLC9HQA1GbC8LfMlAD4ZrcSbpOR9K0zqmmrHtCc+m2sp7CaNN2f0qkcbsNnNAF+a5t55PkTaPemvKka/KRVUqqgGq82Xb5aALLzLKOXxUIKIckZ96gQeU3zLmraSxOfnWgBjsJeAMVFJbh1xhifatBfs/oKDOqH5VBoAyBaurd6DaytnPSr7yB5Mmp43QcYzQBz0trIjcA/hUfkSMcFDXU5h/uDNQy7WOFTFAGNFYnggVI8EyDCgVpHfEuQoqAyvI3zUAU47B3O56lltmhj3DAqd5gg+XGaqStNPwXIWgCAfvT871bjiiTFUxC6N93NWo5cjBAFAFwPCB9yoy/P7vijyyy/KKaLaYNycCgCVGc9TRsRm+ZsmmNFJn71TW8AzljmgCN44kXrioknMZ+WX9avyWyyL93NVzpQI3LQA7+1JVXrmmSai0q8g0ospdv8IpjWcgHDrQBVe4lc/ItOEE83UgCmvDIjffzVy2VyMUANjtfJH38mkmk2LzV3yyOoJrNvEaXhWAFAFCd/NOFFLFAw5yKd9kKjOc04K/RVJoAlEQwCetWYmXgYqGPOMMtWlRAOODQBJhTwFOamjgbHzErUEZYtgNitG3y3DsCKAGQLMj4WYgfWty3tUZQzurfUVkTw7F3I3NV4ryZTgk0AdZstmXZ5eD6io5rSIRn96R9a59NUliHMlQS61O5wo3UAbEdrCWOZajubSzRSfMGfpWSl7dyHCxKKlNjeXP32IHtQBXuIIeT5w+mKzh8zFQnHrWsdM8r7wLUhZIR/x74oAoGJFTJXmq4+9worRmnSdNuFWqqwL3fAoARInf+KhnjhOCcn2p+0J92QVXeZUfJhz70ATi4uJBtjTA9aYY5VbMvP0qxBcmRMolSl8j56AKDhGXjg0QYLYZGb6VDeziKT5eRRbX8W7DNtNAFjVSq6ROqqRnb/6EK5Wui1SdZLCQLJuzjj8RXO0AFFFFABRRRQAUUUUAFFFFABRRRQAUUUUAFFFFABRRRQAUUUUAFTQ96hqaHvTW4nsa+lf8e+p/9eb/ANK9D0Un+wrDk/6ha880r/j31P8A683/AKV0GneM9NtNNtreSK4LxRBGIUYJH40PcEdjuPqaUMc9TXLf8J3pX/PG6/If40Dx3pX/ADxuv++R/jSGc5qH/Ivab/12n/8AQqx6171t/hvTGHRpZj/49WRVx2IluVKKKKgsKKKKACiiigAooooAKKKKACiiigAooooAKKKKACiiigAooooAKKKKACiiigAooooAKKKKACiiigAooooAKKKKACiiigAooooAKKKKACiiigAooooAKKKKACiiigAooooAKKKKACiiigAooooAKKKKACiiigAooooAKKKKACiiigAooooAKKKKACiiigAooooAKKKKACiiigAooooAKKKKACiiigAooooAKKKKACtTR2x53/Af61l1oaY23zfw/rQBsbzRvNV99G+gCxvNZesNnyf+Bf0q5vrP1Nt3lfj/AEoAz61PD1sbzXLaBTgtu5/4CTWXWt4ankttftpogC678A/7jUAegweHkH33yasLo04YCELiqY129GcwofqKU+Jb6NcrFHQBqNpV4gG5U/OmGKWJsFfyrJfxNdSKfMYqfaq39u3ByxfNAHT29zJGcKsn51pW0sRO65l2j061w0OqzF97vtFWxqay9OT65oA9Dtn08tlFJHrVya6gSPCxlh9K85j1xoVCr1+tXY/Elwq4bGPegDdnuRJIQke0fSqE2C3If8RVePWZJv4F+tWBcq6dcn0oAkim2JhHoNsZjvK5PrVJ4Wf5s7au28rxRhdwoAlW2uEH+r+X61PHYyPyentT1iu5kG2RdppJEv7ROMMPagBzafHt+7k/Sq76TbOMvkH6VLBqjKcT8UTXguTtR8CgCBdIB/1L/rU40oxrud1zVR2aNvkmOalS5nxhpMj3oAhkZgWU8gelV4ZpPMI8vcvvVuSWCP5pHz9KpvqUMX+qBNAF2CaOKbJAU0Xuo5P7tVNZTXHnNuNOSLd91wKAEnuDJ97g+1V43LN8x4q0Ldg3zANSugQcR0AVJ7kBdq8mks2cyfP0olx97CihbpVHymgC+6sx+Vc1KFwmGQVBDesV/hFHnF3wcH6UARPHKr8dKsQWTud74A9KJWCgHH5U6HUEU4YGgDUtoEA5ApZWt1O1gD9KzW1JDwjYqu2osjdAaALcllbSvuU7aRtPG35Rn3qk+rIOec1CdUuG5TO2gDThSO3b98hNPneF/wDVcVhyahPKdvNRpczq2KAOgRBs5bBphjbvJgfWqUfmyDLNTZpNoxn8zQBe8sLyHJ+hoWXJ+7n61mR3DEY3YFTR3KgEbgaALjzCME9KzrgpJ8xJqpNO4mJYnbTjL5mAiGgByLGPmxk0FzIceWMVZTasYyOaVkRloAq5mBwmAKRo5XYZNT5VB2H1qN5gpGOaAHLbydCc0piQKRjmkF04OOBS/wBoRQtmVVIoAz5hJyABVIQOzHcv5V1VveWN1wEU1O6WiqcRqKAOYhjRRz1q1EEHJapbiOF3Jjqs0ajrnNAE0jRMRyKUwB0zGMmlghtuDIM/jWjG1mqYUY/GgDPhtpcfMlMkUBtvJq6bqFdw34FVRdwiTOA1AERsSwyqkUq2DAfeINXjr1nEmxsA1SfWbWR+JRQBE6zx8BAfeoGjkkBLVdOoIV/hI9aqSXO7POB7UARxxgHgNu+tPZ5Iu9Q7uCVYVA8alsySsPxoAtG7dOc1OmqAJ8yjNY8oUfcbcKbG0efnoA0Jr/erYFZLShpPmHNXC8AXIrOlmHm5UUAWzDHtDMapzMok/d1aiUyr8zVWuEEbe1ACGIyDJFM2bG5HFO+0qi8N+dRSXJbknigCbcCOKj8xy2BUCSgtjkCrGE/vUALkqeTmnb1j+YtioJXSBd2c1D9sideTQBYkucncORUX2pXOBuBqu9zETjFQvIAf3ZoAtyGV2ADtipo7d9vzNzWcs0m4bmqY3pXigCeRI4z8zZNMZmK/IM1XNxvbmpPtuwbQooATc+fmP4VbgCHtis83HOccmpI5iBnpQBoySiPHzUedkA7qoG6jxg8mojJluDQBoySOR1FRx3BU/e5qAK7jrij7JcuflxigDTjvHVeeakF/8pHes9LG6x0JFILKQN8xIoAna7kdiAcCkDsCcmkNseNvWiSGRF7UARhvnqdZtp+8arxxSHqQKVl2N81AFiSeVlIDcVQO9GyxGKn+8OM1Ayjdh+RQA4XSk7VqdbhI19TVeOKMMdopS6xH5hmgCdZA7bsYp5wej4qAXKMMY21L5KOoIb8qAIJJWhfKtmpo9Qz1DZ9qPJRTnGfrTo0Rn4SgC7bv5v3mP4mp2tUOWL4qq0IC5U4NRfaHHBGaAI7hQrkLLmnR3DRLgBT70zfEzc5zV2GG2ZMscUAOtnLsGc4+lai3uxcbjis1bKJ2/dSNUht3i/iz9aAH3c7Pyjtms55ZukjcVpLAXGS+KintUP8Ay05oAzk2Bs5NWNyEYAzThphYffNSjT9g9fxoAy7jCHjAqIr5ijmr11boi5fj8apJcQbticmgCxC7RLhAKnS9xwyCq/AGc1VZ3eTH8NAE16yzKSirmuemDLIQ3BroT5caZPWsa9uFkbaEX60ARiXdayIWJPH86rU4Z2t6d6bQAUUUUAFFFFABRRRQAUUUUAFFFFABRRRQAUUUUAFFFFABRRRQAVLD/FUVT26hi2WC+5zTW4nsa2jTWyT3EN3KYoriBovMAztJ6Gkbwveux+yS292vYxSjP5VS8tP+e0f5N/hShQv3bhB9N3+FU43JTsWT4V1sHH9nyfmP8acPC2pIf9JENqvrNKBVXn/n5H5t/hSFdwwbhSPfd/hRyD5jen09LrTYLKxl8+OwSSSe4xhMnnaPWucq3FczwwNDFfbIm+8ilgD+lVzGoH+uQ+2G/wAKaViW7lGiiiszQKKKKACiiigAooooAKKKKACiiigAooooAKKKKACiiigAooooAKKKKACiiigAooooAKKKKACiiigAooooAKKKKACiiigAooooAKKKKACiiigAooooAKKKKACiiigAooooAKKKKACiiigAooooAKKKKACiiigAooooAKKKKACiiigAooooAKKKKACiiigAooooAKKKKACiiigAooooAKKKKACiiigAooooAKKKKACrliceZ+FU6sWpxv8AwoAv7/ejf71Bu9zRu9zQBPv96qXxz5f41Ju9zVe6Odn40AV60tBZU1mBmOAN3/oJrNqa1z9oXBx15/CgDuftkJyCaQ3drtHzj8q5uFXJ/wBZxUoXL43cUAdOo0+eL55KoNbQmTFvJn61XjmSNAoXn3pyqHk+Z9v0oAnW18tv3zjHtSi1R5MITipbWASSY8wkD1retUs0I+QE0AZEVj5fIzUU8sqNjbmuplmhWM7YqxJZ7d3O5AKAK1vdzbfuED2q3HdyiRQNwHvVUyqD8vIpDOFPJwKAOqt5V8sbgGqO6uI8/u0ww9K50X8iLiNwRUbTXLHeGJoA6eDU7iNeB0qz/wAJDLjDqa5Bb64UYZCaspfDy/u80AdINWt7ltsoGfepfMtx91o/zrjjOJH44P1q/a2skxDCSgDdkAZso4H0qKWKRUykuT6ZpkVjchcZqtLHNbvmRzQBCRI0nzt+dSj5F+YD8Kb56N70+CdGkw6nFAFSWQs3C7R70z7SYu+a1r17JIclecVirJG8vCjZQBaGqyqMeXketMmv5Zl+UYq4q2rx4UjdSR2KMx3HAoAyn3nljn2zRHJt/hxWubCIfc5+tUp41jbJIz6UARDfnJBIqxEGDApQsjOm1I8+9Ibe5Qb+lAGgTI0fINQeSOuSKgS5uFH3gfbFXrfUkQfvocmgCg+A/wAwzTGw5+Tj8a07y8tZ1+VAtUo1gZsLzQAkdujffk/CrMaohx1FM+zqrZxipdybcZFAEF4AF3Jg1RRnY/dNaG2NjjJNKsUanoaAKf2uWPipBLEw3S/e96nlgQrlojj1qn9ljduCfoaALcRikGFKgUvkomdnWoEtQjbRmpvsdyrDYMj3oArMrb/nfH1pVdQfvk1oHTJZV3SYFNWzMfG0GgCu74T7uaSJ3P3eBVp4C3VABTBHtPCgUAVJ4jndv5qAyMOrYq5c/InQZrMeYO3zNigAy0kvcinzABdpTP1qrLeRW54OTVKbWXkUqqUAXQ5tn3o34A1YOsuF5IP41zvmXD5JPHpUTAk85FAG02rqzHHBpDfvIOvFY3kpjIfmnbjt2qTmgDWW8j6O3NObUEX5V5rGWNwPmFOCsvNAGstyHGd3PpUTagy5TbWYzuThRUsSbSGkBPsKAFlmkmbAB/Cozbygbtj1tWV1YoeY9p96s3eq2oj2BQaAMS3ecAKM4rUXc8WHOKzHuQG3KOKH1VVjIA5oAusrp92QYqNwWX5iTWI+qSc4JFNXVJu/NAF6WdgSgO0VSkneNvlkzVSeSad92cU9I0VcueaALS3T7M9aRb9ScMMVBmMfdYimvEp5DZNAGit8AvBqtJdF25PFQKspGPL4pHt5TyFNAD3YZytRtIX4NNWGU8A4p4s5MZLUAM27eWamPcSfwEirQtW28nPtVS5jmX7sZxQBHuLHMjk/Wo5HV+F+Wo88/OSD6VIIwyZBoAZHndy1WRIR34qspXO0j8ac0YH3WNAEzOR0GTSBnPbFRI7qeeaXzPm54oAkIkHOaTz9n3hzQbhcYBpVeJl+bBoAVGEzZPAqVsD5QaqDZvzuwKkaSPs3NAFhIU7nNWoYlU9Kz1lX+9TvOdWGHyKANZ1CruzSw3Z3AbiKzWuDjqTTVuR0xzQB10FxGI8s+aqXMqFs7xisq3DSLkuRTjbSufv8UAXBdKOgzUUl00nAU1We2mXvTPKmHfNAFk3IjHzDmozI1x0AFH2Z5F5SnKhjXG3BoAYBKgxnNKkJduW5qWMA/ePNTxw4+bNAEIsgOd5zUMtsd/zHNTtNtkxmo5pQT1oAha3z0NSJbSqud2KhM2H6mrqSoVGWNAFc+dnnpWrYNDswfve9V1KnpinKVDfdoAsysiE/NUKQ/aJMeYAKaUL9Izj1p6WxHJOKALB0FXXcsoBqrNYPb8GQH6GrIWdVwj5FRSRyfxgk+tADIN0Y+Uk05rkoc96Ym5eMUHjl1/OgB5v2ONynFW4L22YgYwaoPLGBziq7SKW44FAHTm4t/L61kXVyok+RyBWY9x/Cu4/Q1EG5+bI+tAFy9CzW2Gb8a53yzHJ8jVrz3Aji55FZH2hHl+6QDQBbhYhhlyavwrLI3y4AqGG3CYYY5q0s7Rn7v5UAWfsMjjqtZtzo4dyd+DV37XK33Tis+8mvVJ2qWHtQBQuNPkt4HcyKVGOB9aoVNM8zkmTcPrUNABRRRQAUUVp6LPpttf8Am6pBJPCq/LGmOW7Z5HFDdgM2iu1gS18Q+HNUupNMtbNrRS0MttHszgE7T6//AF6tf8JT4R/6AX/kpF/jWXtXskB5/RWlrd1Z3urz3FhAILZ9uyPYF24UA8Djrms2tVqgCiiigAooooAKKKKACiiigAooooAKmh71DU0PemtxPYtwW7zrKUx+7Qu2fSogpY4UEn2qxa3CwRXKsGJlhKLj1yKtLf2aXDSRwsvzuRgdFKbQPzqrk2KEELXFxHCmN0jBRmmlGDMMZwccVoQXtnFJE4hYMhhOQP7v3vzratZ59N0iBmmitTNI7gTW/mFh2+lHMFjlCCOoxSV1OtOl54diu3khmmW42ebHF5fGOmK5amncRUooorM0CiiigAooooAKKKKACiiigAooooAKKKKACiiigAooooAKKKKACiiigAooooAKKKKACiiigAooooAKKKKACiiigAooooAKKKKACiiigAooooAKKKKACiiigAooooAKKKKACiiigAooooAKKKKACiiigAooooAKKKKACiiigAooooAKKKKACiiigAooooAKKKKACiiigAooooAKKKKACiiigAooooAKKKKACiiigAqWI4zUVKDigCxvo31Buo3UAT76jlOcUzdSE5oASp7SNpLlFUZJz/KoKv6MSNWhwMn5v/QTQBqCKOOPhGLemKrEvuwqFa3PtLBtvlDNQPEHk3OMfSgCCJZNowjGlNvMW3gkVofMsfycD3qtLPIgzwRQAWrTRvjdj3NXDeSw87g1Y8l07dD+lSQRzOdzdKANcajO6nL1RaRg5LNR5KZ5cg1MlpGo3N81AEHnSA5UZFODzzDBTFTElW2qmKk+dEycUAQx28uPvgfjUxkaPC76rfvXbOcVKsch7A0ATNdALhuTUaJubcRgVINPmk5AwaedMvNvUUALshxkGpbXWEtJMZIFRppV4BncKY+m3DnY6D6gUAdND4stggzKtU7/AFi3vVOJVrMh8NTSLwgP40SeGbyNvkQUARi88pvlbIqzHqrgcc/hUtn4VvrltpG2teHwReRHcXUj3oAw5Lme7G1UzTfs91EuTECPautTw7JEOWVT9Khl094jh5FxQByguzG/zKVq0mpq5C5YZ71o3VvYqp8yRc1z1wYhMRH931oA6WJSYwd+c+9SrYxvGXdlzXNRSuoyspqyl3Mf480AWy3lSkRmpWeSZNu7H41RW5aNssAael2jyc/LQBet7VQeeTTLmGRWyikim/a1jOUkBrf0vF3AWfHSgDAEO9cyZzVq1SBeFxu961bi1gQMcisyKPfPwvHrQBYdH2HLLVDy2eTbwa2HSGOPL+lUWkhL5Tj6UAaFnaRxx/OnPrio7qJM8A5+lRLesowhJpJZ7mReMCgCuwl+6TxSCA5zwaXZcOOXA/Cm4khOTKDQBL5aqOhz7UN9oA+Rz+NR+c0vCtip0kRVxK/NAEQmu8bTItOiEqyZkbK1YSW2HOM1FdTrJFhMA0ATSkFRsYCsW/uHt29fpUsMrxvhmDVNPJDInzAE0AYyXMkpOahl06aYnCEZ71rqkKnIwKtiSNY80AcdNpU0bfMCadb6bNIcKh+tdK06O3OKikvNnyxjHvQBlf2RdIPuikGlzfxpmtJrqTHLikXUWT0NAGTLpyD70bA/Sq5sXLDZC/1xW6L7zX+Zaf8AbUjf7tAGMbCfaPkx9ahksZc4Zc/Suti1C2ZfmjqKS9gD/IoAoA5pdJVl3GXHtTDYJ93zjXVRRxXjYCpVz+xrULnjNAHCNpbg7lkzUTWkj/KK7/8Asa3foMU5NEtBQB56bOdF5Gaj+zs/BRvyr0hrGzg4KKfrTkazT/ljHQB5k1k/ZG/75qGWzmQZEZ/KvVTPY/xRRgVSu5dNbgICfQUAeXBX3YIwae1o78/1rq7+2jkf93BtX1xUEejpL0fFAHN/ZmReRmk83yk+5W/daO1upKyg+xrMFqd3zpmgDOF/Lu4Tih9TlHGytKaGBE5UCqOyJn4FAEH2iRzuAxUgvZOhGaV4EXJDVVYsmeKANCO8ZRkqKsJqMUgwRWLmVh1GKRm2jp83tQBeuYopW3BMe9RLZHb8p4qCN5MfMeKsic7MKaAKjQmF+aMg96WSF3O4kmmpE/8AdzQAknUYqFutWzEcZANQSE91waAIwpboKCMHBqzDJHtwwxSYRnyooAr0lXGRG4OM0xrXjINAFapY2GfmNRkFTg1NFGrLuzzQA5nyOMmkV1HJ607Dv8qikFpKT93NAE8d0B/HtFT/ANqLEODuqGDSnl6titW38MxyKC8pFAFBtaLJjyqZHq2G+ZK6WLwpYqAWlP406Xw3pu3hqAOfXWiWwqcVHLquX5XFas+g20A3IxrGnsV804agC2lz5igrz7VK1y2zGDWdG5gbAqYz7vvUAPjR3fJ4qw9soXdv5qv5u5cKcU/zsDafmoAcqR55yacY8fdGakjhcrnoKnVW24xQBHDGvUk5qwrRxnJ5pq2+ejc1GYH3HPNAGlFfJjGKimkZmB7VWjjIHA5p251OOKALkcwVRmMmpC6OvPy1FDGZMbnC1cWzjJyTuoAoc7vl5oa3aRck8VfmSKFeExVUTP8AwoTQBjz2E+8lRlfeqDiSN/mSunKzuMnGPSs26t/nyymgCilyyD5Up6TmRvm4qQxLt4FRCIg8YoAdKUC/PyKxbow+Z+6UithymNrjn2qo9ojcqp+tAFaK8lTG9mIFWU1JieFNNNiFXcCTTUVV420AW474hs7CafJqu3hlwKzbjI5TIqoxYn5iSfegC9c3gnhdf89az6cGwpGOtNoAKKKKACtfw9oz65qiWoYrGBvlf+6v+NZFWLa9urJma1uZoGYYJikKkj8KUrtaAdp4nnu4dObR9K0q6h06EfvZvIYBgOTzjp3J7/z4Sr76zqkkbRyaleOjjaytOxBHoeaz6mnDlVgCiiirAKKKKACiiigAooooAKKKKACiiigAqaHvUNTQ96a3E9jQ0sZ1a0B5Hmr/ADrqdUaddUnCHVAgfgRW6FfwNcpp0iRalbSO21FlUknsM12d/Y3FxqEs0VhcSxu25ZEv9oYeoFOQojNaMyXiCI6io8tf+Pe3Vl//AF07UJLkafYFZNT3FTuMcKs3/Ah2qbVrK4nukaKxnmAjA3Je7B9MUXtlcSWNmiWM7sinci3u0r9T/FUlGTrDSP4VjMrXJP2r/l5QK33T2FcpXWa6v2bw5FbyxtDM1xuEbz+aSMHnNcnVx2IZUoooqCwooooAKKKKACiiigAooooAKKKKACiiigAooooAKKKKACiiigAooooAKKKKACiiigAooooAKKKKACiiigAooooAKKKKACiiigAooooAKKKKACiiigAooooAKKKKACiiigAooooAKKKKACiiigAooooAKKKKACiiigAooooAKKKKACiiigAooooAKKKKACiiigAooooAKKKKACiiigAooooAKKKKACiiigAooooAKKKKACiiigAooooAK1fDY3a/bD13/wDoBrKrW8Njdr9sM4zu5/4AaAO9S1Rz88YPviibR7eQZHyn2p3nlRtxu+lMUyluTtX3oAyprKSNyoclfTNNj0t7ptiZU1tNBAxzuO72FOUvAQUJHvigDPj8I6jnMSB/rVxfDerhMG2/KtODX5LYAAkn3Fatv4juZR/ABQByL+H71D+8tWJ9hSjSNQA/49HI+ldTceIblG4VCKWLxO/8axigDmBpN8/DWb/lTTot5uxJE4X0xXXp4iSR8FkH4VPPdPIoaPaw9qAOTh0NVxmJyavrobMoIiCVpG6kDdAPrVW51GcE7Rn6GgAj0vYvzoDipPstuq8pz9aypdRv3+RE61A76oqZCtQB00Gn25AYgAe5q4qWQ+URR/WuEF7qTnY0hWp45rpespNAHZGS1gJ5RayrrVIRLhHBrnLgzu3zEiq7BlH3qAOvg1rycHk/SrUviAMvEjZ9BXEQ3jxn74I9DU7ahNjMaKaAOgm1Ce4JPnMF+tZ8rF85mYn3NZRvZ5f+Wip7VGDKDuMlAEtxGytuYBhVeaPzE+VMU97tXG3kmiOcYwD+dAFVVKjABzQplRuVIH0q2HfkgLSec2eVFAFaUtJ0Rs0ojcp83FXkbdjpVtbUSjkCgDGitmDhgxOK6XTdUnjAiMYC9M4qs1n5a5XmmxSMDjZz9aANO7Jujw+PoafaWYQfNJ+tZTGYPlcD8anS8kRcOQKANOe1DL80ox9arRR20TfezUOFmXczmofKBPDtQBoyNB/C/wCVNGHX5HrNkPlj/WGoEuZQ4IJIoA1ZEliH36reWZG+d6eL8nGVzS/bUY5wM0AXrSwtnHzSY/SiaytVkx5hNUJLwEeg9qqnUgrfLk0Abn9nQsvyNikXTIFOWOfrWVHq0gQndVSTVbliTv8AloA2ruxhRdygfhWQ8vzYCcDvUI1NpV2ksTSLcmLqoIoAuK0TJ93JqsJXVipT5Kga7Z+IxigSSKPmXNAEzIjcoajD7TyAaiMx6bdvvUE7kLndmgC3IN68KoNU/OaF8MAarR3L7sDJqSWRyOY+aAJjcgkYxUckxzuKE1UWSUP9wYpZJJd3KcUAPku53GIkYUI9/s4iJ+oqa3vEQjdEceta8Wo22wY4oAx421eI7liOPapGvtSX5piyitR9Yj+4gFU7mb7ShHGaAJLfX3Vdu4mrsfiBV5bcTWEti+PuUq2sqt0OKANK612Sc4WI49aqPqKwrubcT6ClUIv3nApxlgBGSpoAxrvWZpeEjcD1qO31GZOSN31rekmtdv3QfwrNd4BISIuKAHDWXx82KRdV+fOcVDMIX+4vNV/7Plm+6uKALkl8sz8vmoLnUIY1xVCewuoOcflVQoT99TmgCaa5Fx90VXPB9KtIE2hdtDW6jkmgCnu59aV87eVFX444cdDUkllE69cGgDGWNnPIwKe0KjlTg1eaykQHByKqNCysdxoArvLt4NMGcbg2Klkj396BFtXGaAIPtEo/iFTw3WeHwKaIFU5apktoX56UAOLnOR0pj4araJCoABqTyIz81AGSbVieKb5Mitgg/hWoQp6CpIwM8oPrQBjk+WeUI+tPS4kzwuRW35UDDJXJpCY1XCQigDBmkMh+7io13Dpmtie2VhuCY+lVjaE/dJoAqx+cjZWrsV7IB84B+lAsJtpNUm3pLtagC+L9w2QuKux6y6J1xWSXUJgdaFCYyxoA1W1qWTjfUR1adeN2aynnAb5V4p/m7lzigC+97JKMl/1qHepOWNZ5lbPpR5rGgDUzBt6ZNRGDdynArO3nOQTUqzTL3OKALewqKfAyCQF6i887PemKXZ+1AHQLdIUAFWYZI2A3jiuakEyfMDU0dxOFyWoA7O1SzJ7Z96sPDa9sCuBGqTRyfexTpNauD0egDt0tYWOQQagubFQ2U/KuTttYnVvvGtJdbkYfNQBsbTGmPJ/GlgWTfuxhaz01xVHzDNWI9bjZeFwaANF3AXL7Me9U2vIFOAQPpVSa8E5+bp7VEYoCM80AaRDSpvWTiqzRu33kLfSnw5MW0fdp32owH7ooAz5LObOVjO2q725B+ZCPrXQpq8IT546p3Op2svATFAFGHTVlG45B+tVbq1WFjiZs+lWm1NIThQfyqhdXH2tvvYoAi/fEffUioijluWp6WrZ/1xqwLJD1nOaAKTqB945qBrbechCK2PsMQ/5bVHIscQIVwaAMl7QJbu5PIx/OqlaVzIWtpBx2/nWbQAUUUUAFFFFABRRRQAUUUUAFFFFABRRRQAUUUUAFFFFABRRRQAVND3qGpoe9NbiexLTvMcfxt+dS2tqbp3HmJGqLuZ36AVP9htv+graf+Pf/ABNXchFTzZP+ejfnR5sn/PRvzq1JYIsEksV7bz+WMssZOQM4zyKpU1YBWZm+8xP1pKKKAKlFFFZGgUUUUAFFFFABRRRQAUUUUAFFFFABRRRQAUUUUAFFFFABRRRQAUUUUAFFFFABRRRQAUUUUAFFFFABRRRQAUUUUAFFFFABRRRQAUUUUAFFFFABRRRQAUUUUAFFFFABRRRQAUUUUAFFFFABRRRQAUUUUAFFFFABRRRQAUUUUAFFFFABRRRQAUUUUAFFFFABRRRQAUUUUAFFFFABRRRQAUUUUAFFFFABRRRQAUUUUAFFFFABRRRQAUUUUAFXtIcx6nCwOMbuf+AmqNXtHj87VYUwTnd0/wB00AdIt3KG3CQinSazMOCQ1Mm01tvCMKo/ZZoXyeB60Aaf9rTFRs3L+FKNQuG5MxP4VVjRnAy4xUjKsQ+9mgCf7SZB87vT4JJVlBjkcj61Q86ToBxV6xYBhvPNAE91d3J4Gc0y2N9LwIyfer4WLeMkmry7FT5DigCgtsyYaZ8N6Ctm01byIwgQsKzWTL7nbipRIgHy4OKANaTUEmXiKoTdQgfNCaopck9VwKlS4hc7XFAGlBJCRuROanN8Qu3yCfwrPTyf4JCKsxwnG5JcmgCvciKT5ngK/hUcYt1Hyrz7066e5ib94VYe1CSbx/qwKAHFotp3pWZOtrv5IA+taDRRt/rM/hVC608SH90x/GgDQ0/SNPuF3Ej861l0awjQ7SBXLwaNdg5FyUHsamk0q8RN32yQ0AJqenWEcpYXQB9AaxZHaNsK+5KsvYkuTIzs3rSKqI21hke9AFXDOflXFRSpt7tmp7y6SJcRnn2qlHcSynrmgCWOZEGGZqmMse0YJNVyhJ+eneQGX74FAGhbTRquT+tWPtyA8E1h5MbfK2asLckrjYCaANwXy+UWxWXJq53nCYqBbpwMbKhmfPVAD7UAW1vnkbPSpTKZFzk1mLIqrzQs8o4VsD3oA11uJVT5SadHdS/8tCRWYl5Kh+bkVa+0JKvPBoAnkkd2+Q04JLt+9iq8bjdwcVIzuf4/yoAP3idZKXyyRuWSohMo+VuvvU0ZjP3pF/OgAXeT85qYJE3tTN6E4VgaXYM8c0ANuI4Qvyuc+1U1cfdJIqxIdpxjFUZ1G/IagC4sa/w81HLG4P3qZHIyqOCaGuMc4oAcEIX53x9KlTIP3iRUK3CP9/gUpnUH5M0ATyzADAQk1SkkfPzKcfSp/tAU5YZpy3CSg5TigCqksW8FasmUEcKTTQkWf3S81IspB24oARDEx6YaoLubyh93Iq7GVJ+dQKSa0hlGaAMc3YdcY21Etx5b8citM6WMZUU1LIjhU596AKodpvuripcsg+8c1YAeE/MmailZJDnO00ASxX7xrhzn8KZLqJcHBwKrbyGxnIqeOK2YfMeaAIhLFJ97dUZjjZspnNaiWkBj4OarSRwxt/hQBSIcN8x4psj4GBzVvzYKZKYyPlGKAKKli9aEdw8acCqals8ID708iZurACgCd7tm4as6eDe25j+VSyBF6tlqYS5FAFRotvK7jTftB+6UP41dOEXk59qamwnLAUAZ8lzjgZBqxbXL4y3P1q+i2xOWjFTeRA6/dAFAFMXnmZUYrOuI33Etk1smwjPKHFQyWwC4yKAMUMijnrSHB5zVyWxc8qARUYiVOChzQBXWTJxgU5mb04p7R4OSuBUTYJxzigCSIZ5zUjO447VWIVRwcUB8jBNAFpH46805ZHPy4qosvln1qcXXHSgCwJdvy96lUkLnNZxmJfkcVYN2qKAo5oAs+efQGnKwJBbAqisrucgVMjncN1AFuW9SJSPasWWQSSE7etbBt45R0yao3OnTZzGhoApEbKeAHXrT1sbluGX86kGnMqnJ59KAKbQKp60uOMZxUhjMbcimiNmbOcCgBUgTI43Uswjj/h5qdblI1x3qrNL57ccUANUqeQOaaXbPXija0Y4INOjeMHkc0APTaeTU8ZQd6rPKp4FIGJPy/rQBclcsMZqHyyV++RUD+YDnNNEhJ5NAAyOGxndTQr/3D+VSebhulWVnQLyRQBSDOp6YqZJpX4VamDxynkirMQQfdxQBUS3uCck4qcJIv/LSi4uWj47VAtxGTzmgCw0si/xmnpcyhcb6sW7WpXORmo7iWE8KAaAEF5cDpNxR9slk+81U/JZ2zjipFGw9cUAXRcOVxvp0K7my/NUDlnGOlbNrDCYxuPNAFiNYMfOq/lStbQMMpGPyqN4kjOUbNTxS8YIxQBnTxsmQBgVXSLc3JrdeGKZMM9UZLCJD+7cmgClMiBfeqmxS33TW7BYpkF/1q0IY1ONgoA5G5KiF1Ax/+uqFdRrIQafNtQA/Lz+Irl6ACiiigAooooAKKK07rVxdW7w/2fYQ7sfPFDtYc9jmgDMooooAKKKKACiiigAooooAKKKKACiiigAqaHvUNTQ96a3E9jQtP+Pa+/64H/0Ja63wzpmlR6Kj3L2s003zvuYEp7e1cjYSOLgQpHHJ5/7orJ0OTW0/h+WOQxvHo6uDgg3DA0SFEzJ7WKxutWgglSWJY/kZGyMb1rVsfB0t9YQXQvo0EyB9pjJx+tNm0C7ijkt86VbGRQGImO7Gc96s6vo16YrCK21GCNIrdUO6fZuPqKLjsZGtaFLorRB5klSQHDKMdPasmui16Ca20LSop5lmlXzMur7gefWudq0QypRRRWZoFFFFABRRRQAUUUUAFFFFABRRRQAUUUUAFFFFABRRRQAUUUUAFFFFABRRRQAUUUUAFFFFABRRRQAUUUUAFFFFABRRRQAUUUUAFFFFABRRRQAUUUUAFFFFABRRRQAUUUUAFFFFABRRRQAUUUUAFFFFABRRRQAUUUUAFFFFABRRRQAUUUUAFFFFABRRRQAUUUUAFFFFABRRRQAUUUUAFFFFABRRRQAUUUUAFFFFABRRRQAUUUUAFFFFABV/RpBFq0Dk4A3c/wDATVCtHQlVtZgDLuU7sj1+U0AdM1+rDAZjUT3KFcFST71sQWtiTkw4NPns7YrlEQEUAc4CGbgbfpUzWzkAkH6mrzS/wCJeO9RtIx+VuR6UANgghCjdKAasMlvGuUcM1aWl6bbXa/PDg+pFW7jRrGAEmP8AKgDmS90xyvA9qmhurksFYsF9a2I4IScRqQvvWvbWFqY/njH5UAc+WjaPJlJpiHnhs10D6TYO/cD0qB9Lt0b9183tQBjSXPl/JjNTWcybh8g59auSWcZ+8iigCGED92frQBfWSFFGVQ1IbuNFyEFUxLZzLhmwaj8u2DcPn8aAFuLj7SehFSWzui42Z+tRSSxxr8nWoY78q3z8CgDSaMsQTxSOiouQ2TVGa9DD5WwKZHKJD/rcN70ATvfSA7VXpVmG8kkXDgCqw8zoChokEyjkqB7UASvcwxNhgDTHFjMpJgyfaqcskKLlnBaqp1HAKKKAG3VvZlvkjK/jVaSFIVBT9KGMrybsU4u/TAFAFZ5PM42HNRi1kbkkgVeJm2/cU1E002MGI0AVdgTgr+NKsadVfFS7wR9xs/SojA8h5UgUAI0uDhnBoDhl+RcmpE0rfzuxV2LTdoxjigDMWN3bninsmOD+lbkOmoo3HmrS29ueNmT9KAOXwvYn8atxNBGBuUZ+tby6fbu+DADVtdFsQPnhoA5maWJk+UAU1JkUffzXZ2+g6W3WHH1p03hnTM7lTFAHItHFNHhBlqqmyeLlga7aPTLCNvkTpVgWlkxw0WaAOBjif0IFXrePbyZK7ZNN04jHlU8aHppGfJFAHC3Sebwr5PtUA02Vjn5jXdNp+lxMf3YzTQLaNsIn50AccdNuFTIjakWwcj5hzXfQRo6/PjFV7oWdvnLLmgDjI9KeRsYxVgaNKg4wRWi9xC0p2txSNdHPDDH1oAzzpmBhsGmjSWU8dDWit0ofOKWe+A+6KAKsemCI1FLbRh+gq2tyr8nrQ8av83egCiUXG1EzU0dq23OcVLu2jBFDTBE4oAryymNSgGTUcBIb5hmnZWQEkVAJEVsEkUAS3OWb5RioDZqxzuWrImjx9/NMYqW4NAFdrCNj6n2qu+kSsfkDCr6SGJ88H61eW+jK9OaAOfGnXUeQHJrPure7jydrEV2SyJJzg0FY5PlIzQB520kuehBqSK4nPy4run02yzlo1qB9Ns2PyKq0Acil08Z+bpTZdRycbSRXQXmlW6/d5PtWedGLdIyRQBlfaw3bH1pfte4bVOTV99DcD7hH4VUbSJFPythqAIz5rL0piAq2WbFTPZX0a4xmqrWl30ZaALYff/HgU9ZtnTms9baUH72KUQyjktmgDQa7mAyoGKrtcuTk1AHkJ20ElfvGgC1FeAdTT2vID1XNUCVPanBQBmgAuLkOPlXFQIWb+Gnna/UGl2ZX5GxQBXmDDqKhIkarJDZw3NVpPlbgmgBMkcPzUgbBwtRlt2MinqdvAGaAJcM+MZp3kkDrUYJU5zipSwb+KgBQGQZD0zzpQ2W5FSqY8VA90OQEoAv2+qIhxir8eqoeo4rn1kT72ADUnmI6/exQBuNfw4JBrMur9mb5QAKpbU2nDZqErz1oAsNIXGeSaiadwNvSkDHoBR8pPzDmgCMsT1NA6VIIix4FBi2feoAWMrj5jn604lM/KlPVk281G7IvKN+FADh838IFMlZlOOlOiO5ulFyuKAI1c9+aQtk8KKaCMUZ9qAJQOPmFRsuPpSks1PRDjpQAkYQjk4pRuVvkehlYjrUex/7poAtsWeP5uagEOT3FIJJEGM/nT0Jk65oAkiaNGCtmr2ICvAxVFIMt3qUwEjrQA8y7DgZxViJoZcbhzUEaIOGFXILe23Dc1AF63hhxkIholjQnsv0qeH7CigbqJvsWPlOaAKrKirw2TWfPdTRnCNTrsAk+W5ArMM5jbGM0AXE1C5VuXzUq6ndFscD6CqKXKsPu81YjMknRQKALg1G67DNTR38ucycVW2mNOTzVcjdyxzQBb1S9SbT5UBBJx0+ornauzsPJcDH+TVKgAooooAKKKKACiiigAooooAKKKKACiiigAooooAKKKKACiiigAqaHvUNTQ96a3E9i/pn/ACFbP/run8xWzqulaVJrdzJLrkcUjSktGYmJU56ZrAtpvs91FOBuMbh8euDmty5l8N3t3JdzC/WSRt7Ku3GabQky14i03TbjV3kuNZjt5Ci5jaJmxx7Uuuabpsy6f52sRwBLVVTdEzb1/vcVBqN14c1O8a5m+3K7AKQoXHAxRfXXhy/FuJRfAQRCJdoX7opWY7oZrkMNvoGkxW9wLiJfM2ygY3c1z1aurX9pNa2llYpIILcNhpepJrKq0QypRRRWZoFFFFABRRRQAUUUUAFFFFABRRRQAUUUUAFFFFABRRRQAUUUUAFFFFABRRRQAUUUUAFFFFABRRRQAUUUUAFFFFABRRRQAUUUUAFFFFABRRRQAUUUUAFFFFABRRRQAUUUUAFFFFABRRRQAUUUUAFFFFABRRRQAUUUUAFFFFABRRRQAUUUUAFFFFABRRRQAUUUUAFFFFABRRRQAUUUUAFFFFABRRRQAUUUUAFFFFABRRRQAUUUUAFFFFABWhoj+Xq8DDtu/wDQTWfVzS136jEvXO7+RoA7WN2c7icj2pWlcHhGIqrFG0Y+TA+pq/HBM0WfM/KgCs0iBSSOavaZF9ofItyw9az54rhHyEZq19L1KeA4dAlAHQ2EL52pbt+VLfaLeXKlgpX2qxpOvRxyHznGPetWfW7aVTslX86AOStbOa2mCTKSM9MV1cKWXkjcFH1rKe/UuxMitVM38YY7mGKANicaYxwFJPtVaOxglJ8lyKzpNSg8v5APwpkWqMB8gC0ATXNgFlwz5qlNZ+UCWPFSPe/PvkkBqpd3bTxnYhNAGdKF8w7aeqKOW4/Gsx7eZ5jwRTjDOfk38e9AGijKZPvgiicQMeXwazmhaEfe5pokPVhuoAklkVWwpzSo75zj8aQKkuCqEGr8drczJhFxQBX8/YeXI/GpTdgp99j+NPTQLiR8uwqY6A/RpAB7UAYszh3zuxU0MW7GWFaY8Oru5lzVqPQLQAbpTmgDKXCsO9TlEcfKvPtV86ZBE42fMKn+yiJQyx0AZiW7AZPA9DVpDbhcMBmtGG1E4+cbaX+yYy3OPrQBmIiNMCIlxWi1rBLGB5YBomtY4GARgPpVuNVEYwwJ96AKK6Qh5C7asxaI8n3DV9LjEeOCadFfsmQOKAII9EYA735qJdMKSZxuFXzqnln56RtTT7yjFAELW+B8q4NQSWtzJwiZq6NVgI5wTTDrSRH5U/KgCmlhfjvgU57a6VTulaornXLlm/dpgVXN7dT/AH5MfSgB620wk+/+NXFiWJcmTJqoJ3VcbxmmZct85oA040M38eKlMixoybsmsYy3Ef8Aqyce1NS8k3fvRQA91fzGfJpguHB9aHuAT3xU9sYy3MZI9aAIvtEzdCRUM0DTHLnH41qyi3C/dxVCXbu+TcaAKRW0i4dSTTDNZg/KCTUkxjz84yaqlkLYWLH4UAWBMjcCPFISrnBjpqssS7v0qCW6eR8KhFAFvEMXO3mq8skzH5RhaaHdeXyak+0uV/1fHvQAsbMV+ZC1NxubBAA96g8+TccBgKjYPI3DNuoAtiFU53ioJYFfnqKjMNyF+ZuKr/apIWwDuFACNasz/KcCleOSLnPFTJdvJ0TFTK6SrhxzQBR8xx8wbNTR3Kbf9qqs5EUpwfwqu8xkb0oA2kkcjhwKsBCse8PzXMySSrgIxP41cgln8sb2IHvQBqsxC72bNRfad44WqZlATlsn0ogukJ2k4oAuJMQfug1Ygvkjf50/SqQALcEVYRNvzZFAF+XU4CmFh5+lZcsiSSbjFirKuRksc1GzpJxQBEkccrYfiludKiK7lfFP2RIclqcUSTpJQBivpjFiBg+9QjSmJxW60CoOZagK4f5HoAzG0NmX+7VWXSDH/FurZmmbG3zSDWdLJLg/OSKAKLWSRrljis2YEthOlbKxiQHcMn3qtJYZc0AZocBcNSplj8tTS2RB4GaRYZE6LQBDKhTrnNVSFBya0ZI3I+ZTVSRFHbmgCBkJ5FOV3xgL+NSKuR0xUbDLc5xQAHIOT8xpjKzc9KnyiLwOagkLZzQAgZ1701jnmnBGfqcCgqF46mgCOlxS7SO1Kp7baAEUZp28LxjNDpgZqOgCQN+FNLc5FNpQPagCxDMMYapfL83kdKpYPpUq3DrwOlAEn2R93HSmG1kz8qmp4b7Bwwq4l3Dt96AKAt5I09DTHDZ+fmrr3HmHgcVAdo68GgBI41Pap1tYWquDjvkU5X3H0oAtLawq3zDFXIbWzHJP51neYAeTTklDtgmgDcSwsZR8oFSCytI+BtrPgGwffxVtE3j7+TQA421tvwYkNWTp1rJH9xV+lQPa5UYfmmossTcvxQBBPo5GfJas97S6ibBU4rfecLH15qg7ySHJJAoAzggQ/vAc1dijWUDZETQbcsaeY5kGUY4oAlTS5G5wF/GnPp5A+8DVbzZwfmdsU0XhT+LNAE7ac7J8oBrNuNHmySVxV5dWdBgU9tRZlO5/zoAxTpzKOCc0sQaLjNW2nBb5jx7UpNuR70AVX8yRvmzR9nB6lhUslxDEeCT7UxtTx92JjQBUnijjjbBO6qdWZ7ozAgxhc1WoAKKKKACiiigAooooAKKKKACiiigAooooAKKKKACiiigAooooAKnt2KFiMfiAagqWH+KmtxPYtec/pH/37X/Cjzn9I/8Av2v+FJEgdsHpVgRoP4BVuViUrkHnP6R/9+1/wo85/SP/AL9r/hUk27KBHVOec1UklkSQq2x8e1LnHyk/nP6R/wDftf8ACkMrEEYT/vhf8KapDxeYBtOcEUlUncnYqUUUVkaBRRRQAUUUUAFFFFABRRRQAUUUUAFFFFABRRRQAUUUUAFFFFABRRRQAUUUUAFFFFABRRRQAUUUUAFFFFABRRRQAUUUUAFFFFABRRRQAUUUUAFFFFABRRRQAUUUUAFFFFABRRRQAUUUUAFFFFABRRRQAUUUUAFFFFABRRRQAUUUUAFFFFABRRRQAUUUUAFFFFABRRRQAUUUUAFFFFABRRRQAUUUUAFFFFABRRRQAUUUUAFFFFABRRRQAVp6Anma3bp67v8A0E1mVpaDKYdat5AMkbuP+AmgDqpbZyxCJJWlY2dyYxl1A9D1pY7xTHlxikF7bp912FAGsIsIB8pNVZraVm4t2J9qgj1OCNg+WJrdsPFVoCFkAA9SKAMX7NcdGtnNJ5TH5TE6/jXVXHibStnUE+wrDn1u1lJMKUAVodIuJT8jsPrUF5p9xa/eGauWuseTLuZSFp2oatb3CEkFqAMJTIDjgH3o8yZT1H4VG9yjSEqjUyJpSxITj3oAn+1Ip+ZSTVyG6XH3OKqpAH+Y8GpNsajrzQBcLROeBg010U9BzUUEioemR9andxIOMCgCAYY4Kg1ILYOeFwPYUgEaj73NTQXflnG8Ee4oAnjgt4ly2c+9L9oZXxEcipVnhk+9GT+FSqkXUIQKAHRzMV+ZalG1x8zYpiGOQ7c8Vcit7YD73NAESW1sCGLk/jWtbwadIoyeaxrh4I2xnP0qr58gOUHy0AdJdQ2EUfybS1Yc+oxxMVMYYe1VLm8by+oBrIe7cNzhqAN0aqjfdjx9aryahMrk/wANYrTux5+X6U+MkDht1AFuW6kmfIbFNN1dL05FRL5gBO0VJF50nG0UAJ9quwwOTUv2q6POcVN5LoPug0m1y3QGgCMTXEp5bNWQshj5NQrJ5UnzCrIuNw4wKAK6Bo2y4JFS+ajdPypTcP8AdIAHrVaRsNwwNAGihDL9yiSLj5VrN8/y1z5hqVdVATAfNAEjSeWwyOauwP5wweKxzqKSSZxmpY75A4IFAGxLDKg+TkVDsU/6xfmqtLqTBR8x/CoTqO/uc0AaKWobk5xU6pkbE+Ws6K/4xzVpbttuQpoAnmt5Y48n5qxJrmVHIUVoT6u2wpzWLJdtNJwMUATRzB3+cAGnyTpFwoFU/nD9M1N5W7BoAnEkbpuYZpDLCv8ADUbFQMAVGkW47m6UAS+b83yjK+9NYjqad8hXCdaj2uvagCVCu3hfzpnnpG/QZqFpSWwppjAFsvQBNJO0xx29qpzwfNlamAK/cIpXVimSwoAghQrwcmklyvfAp8UyKcb1qX91IMlwRQBScpt9TULmPHTJqe4aJeFIqoAPvbvyoAfHJGpyy0s10rDCjiohJ5hwBxTQqFsFM0AVpJW3/Kaahy+S1an7iNOUFRg20hwEC0AQG5JIAbmnG6nXjecU+e0iC742+b0rNkmeNuaANMXVx5f3qgXUZo29TVX+0SiY28+tRC4BO48mgDRe7uZhngUR3lzEck5qkJycEk1I8o2dxQBam1OZ+CtVTeyLznmq32k9Bz9aiZnLZYjFAF4Xsj/e6U0XeXxUSsuyohPEh5BzQBpfaYwvvSoRJyxrJacOeBxT1uNoxnFAFyRQH+XkUgfJwEzVL7SRTo7zBoAuOGdcFMCoPIixyuTUy3aMuM5NSoEkHPWgDLkjbdgKNtRvGoH3ea2RFGOq5pTawOPSgDC8lcZqCSNTzXQvp6BfkOarPp42ncKAMZMdOtRtgv0xWi2n85QmoJLQDrnNAEJaNVxUSqC/Q4qb7G/XtTSjZwaAEYopBwTR94cAfjSMUHBoLJt64oATaoP3c/SpQ6Af6uoFdQelPwXHtQA9plC/6sVXJB/hxT1DA/dzTWB3cCgCOnKGPIpSuByMGlQlVPFACo7g4pzgnvk0inuakQZOStADEZgMEVLH3zSsPRaZ2xmgCTbk+1OjVt3XApiRr1L1YRV7UAWEbI5xmla5ki+7g1XPyt608PnjgUATrqMjdRV221KHcPNTNZnAU5x+FQFWJyBQB29rNp8wHyj8atNDZkfKi1w0N08JHWtFdVdccmgDTvoxGcqmR7Vky3zL8qKfxqZdQSY7WerkNpAfmk5zQBiPdyyDG2og6n/WACuo+yaf1KigWWl5+ZFNAHMgK33BSi0ll5ziulktdNH3UA+lUJRAjHbnFAGRJauqdqqGKVOdma13wx+UGmb9p5BPtigDIcFv4MGomWRRkc+1a0yef92Fs+uKri0nX+CgDMLOyNuWoq0LiGRIHZhxx/Os+gAooooAKKKKACrUunXsERkmtLiNF6s8ZAH4mqtWpdRvZ4jHNd3EiN1V5CQfwNDv0Aq0UUUAFFFFABRRRQAUUUUAFFFFABRRRQAVND3qGpoe9Nbiexbg++fpU9QQffP0qYkKpYnAFEhRK17n93jrnihrNRBwCZMZzTbiVJBEQ3GecHkUnmxYx581IoIP+PU/79FEP/Hs3+9RVxIluVKKKKgsKKKKACiiigAooooAKKKKACiiigAooooAKKKKACiiigAooooAKKKKACiiigAooooAKKKKACiiigAooooAKKKKACiiigAooooAKKKKACiiigAooooAKKKKACiiigAooooAKKKKACiiigAooooAKKKKACiiigAooooAKKKKACiiigAooooAKKKKACiiigAooooAKKKKACiiigAooooAKKKKACiiigAooooAKKKKACiiigAooooAKKKKACrWnuyX0TKcEZ/lVWrNgCb2Pbyef5GgDpfMdlGXyaeZmjj6c1TiMityhNTvHNMo4IoAmilbbk0G4jP3v0p8du/lhSAKX7HH/H+eaAGBEcZTdViBY43AJqNIhHnDEirNtZxzN8z/AJ0AaCeW6gBxT5bUhMgAimJYrasG7Vd2SPHlSCPQUAZYgK5Y4/AU124O0YrVijdjt8vFTvp/mryoH0oAzdOsjdPtYNj2rdPhuPZ3qCyjFnJknirl1raKNoJoAYuh28cZz1qSPTbcJ0B+tZ76tI42oc0iTzYyc/nQBbu7W3hXoKwbmLMmY2GKl1W9l2hQTWWl26/8siTQBpxTyphTgitD7WFhrnRdndkqVpZLx8cOKANF72VnOzApY9Tli4cZ+lZizM44BJ9qaEctxn8aALVzqrNJ0xU8Wqlo8VmtaSlslOPepFt2x/hQBYedpW70xoeQepqRIyV2jIPvVq3tJOrkEUAQiHbHlhmrEQiC520+bYvHeiJ4+mf0oAilkUn5VxU0M6hcbOakKxAgnFV5pIg42qPrQBY80ScHIqWGSFD81VhLAE96jaRMcJmgCzczxFv3QBNQtLuX7hzUUEgDZMdWkvEU4aNcUAV/MYLhsAe9V5GLHC81fuJoJlwBj6CoUAAwoz70AV/scsq4zTk0KZzncQKuK4gG4nJ9KkXWyvAXH4UAQDQio++Qac2kpGP9YS1SHWCeXGRTTq8MmBjBoARbPyh9/P1oEKNyQPwokulYA4zVaW6HRePpQBcAROg4FSJeQ/dyKy1myCDJTFX5sgZNAGlcXMGDtAzWd5nzZ2/jTP8AlpyvNNml2mgAnndF4yaiW8crwQD70jzFl6VWEfzbttAFhbmRj6mny3ciRkH9KSOVQOgolAlXHSgCkt3KrZDVb/tHKfO1VXtgvRqabddvNAE32pC2QaaboF/QVWaBQeKU274znIoAsyXe1OHqt57SjG81GybuKcluRzQAqwMfepgksa8Ux2KKMVGJZGPLn6UAOMTuckE1KiL0K4qq93KDtDGnKzFdxfn2oAstGWO0YH0qKZPKH36akuB1OajZd7ZdiaAE3p3Yk1GHYv8AIKUbFfkcVdtJYFfkZoAYBKy/dIqCW3/iatG61GHZtUc+1Z4uC2eMigCBrZJB605I41+Xbg07fjJC01SC2aAJREvUjio5RuXCrxUwB7KTTJ0cj5BigCn5DDPGaiMHU4OaspK6nawNSqBnLMKAMwCXdgKcVMbdyucYq0+M/KaYxbHBoAqC3kBpHjXHPBq0Ff8Av1I1vvXOOaAMgcPyKkyo5xVlrM96iaNl4K4oAblm5Xipop3HDHFIqMq8dPem43H3oAvRXRB9asRzo7ZbgVnASIPu0hLepzQB0MUkIxyMVPMkLw8YrnofMAyxq0lywPJ4oAmNso74pv8AZ6SHjmmPdk4BPFXLaWNl+VuaAIH0z5cKKqHTsthlrXEkgbAOaljR5DzxQBgNpMG7uT6UPp0Sr/q+K6lI4YRl1UmoplSXlsBaAOaXTYGH3Oahk07YThTiujARR8ozUZQyH5uFoA5Z7V48nbkVWYhWxsxXVT20Z4Sqv2FA2WXP1oAwNvykmog2Gx2rontFzwgx9Krvaxqc7RQBkF9o+7UfzyH5RWu9tGwyF5qWGJY15QflQBmwwP0bNOa22tWn8v8AdqPydzUAUSqL/DzQGx0UkVoNajbk1AsI3ECgCt5qk9CKlQRMOeTSvbjPXmmC3cnggUASKqr/AAmp0jZ1xtwKiVHRhnmr8JZ8LwBQBCtjEeSeailtMfdNbEdtGfvE042MDdzQBgxoYmzg5+lX0uHOBnFXhpgPR2xSjTEB+8c0AVWZz1cVFucN1OKtvYYbIJNPMDlcCMmgCsbrYuPvGqMl1Kz4CcVoNaupyUxUEybR0NAFYTMn3uKd9rA6cn6UybBjPc1RjmdG6UAaa3kzfdjAoLzMctiqf2wqaikv5N3ynFAE+ob/ALDJkfLx/MVhVfuL55oGjLZzj+dUKACiiigAooooAKKKKACiiigAooooAKKKKACiiigAooooAKKKKACpoe9Q1ND3prcT2J0co2QKl89HBVkOD19Kgoq7XJTsOeGFkUKwXHcjrURgRTy5b6Cn0UuUOYXIVNijA689TSUUVSVhFSiiisjQKKKKACiiigAooooAKKKKACiiigAooooAKKKKACiiigAooooAKKKKACiiigAooooAKKKKACiiigAooooAKKKKACiiigAooooAKKKKACiiigAooooAKKKKACiiigAooooAKKKKACiiigAooooAKKKKACiiigAooooAKKKKACiiigAooooAKKKKACiiigAooooAKKKKACiiigAooooAKKKKACiiigAooooAKKKKACiiigAooooAKKKKACrmmDOoxfj/ACNU6u6ScanD3+9/6CaAOljcL0XdVpTvj6YNMh0ySQ7t+0GtGKySJcMcmgDNjh3t8zEVZt7aN5cElvrVlRGpINSQRIJNw6UAWEsrcL8oAPvUyeTHx8magvUUxjaSp9qz0imH3efrQBrTMrLywIpsNxCg2b+aorHIv33xTBAWfcmTQBovcFDlHNKb6QL9+qyQ4G5gaRkyCNjUAPN/ubrVhYzOu/gCs2O1CtuLEe1WGl8tcK2aAHTDy+jACoxf+WuNxNMEQkO53/Co7qDam6ME/SgBk05uW5U0g8xDwmRS2cig/vEbNXZGQr8vFAFURCcfOmKg+xoJO+KvxwM4+V6hktZQ/WgCxBFFGM4xU2+AyDDLUaWKvGPMlI/Gqt1ZxRf6rJPrmgDUkZGGFwajVWH91RWfBFMOS+KtGOXZ97NAE0s0KrjOW9qhW8ZeO1RpEBy3NPIQ42Kc0AMkumDfNiojNlsgYq59kEi5PFR/YTnjpQAqtuTk5p8MSO3JFSC1QJluv1qJ9kaZThqAL/kQJjcoNW1fTimCwBrnWuZguS2RUHnpI3RvwoA6ST7Cgyriqc0tsFyADWckMTrklvzqjKrpJiPcRQBq+dG64xtqJZdr4HIqpFHLnL5FWGCBchuaAEuJ+gFCK7JmkVg/bmlbC9T+VAD4bfe3zNinz2CxjermqTXCI3D4pJNRym0HNAE6ygDazU1i4OUXcKoC4YPnbmrK3p24AGfegCeONmbc2BUyyKpxVT7TIo5Gc+lNactwBg0AWJ5yOhFVWmdugXNMkEj1AyGNuSaAJXuNo2kDdUPmO564qGQ/NkA/jUsWGFAE8cu3g9aZLcuuQKjYYbIBprEE96AJrbzWbJHFSyo+famRMVHy4xUrTlV4GaAGbRtyetMaRyMbeKaWdmzs/Knl2xxx+FAEGxg2SNtLIzY25q3FiQ4fA+tSPZxuePzFAGOVkZvvGniNu3WtYWSBetQNEsbcjj1oAzjCxb58ClYbRxWhiFv4agmiRj8lAFdWGPm4pjyYPAzT/KAbDc0nlqW4FAERmUD5kpiz/MeOKllgHUH8KiaDjJGKAFUruzTy+7gcUxI1xwaQjZQA/Pld6ElUt2zULhWGeTTUGBlRQBoJIqHJbFK8w/vcVRMgP3jzTi+B60AWGVGUt3qspXfyacpGPmyKhkZM0ATPMv3UXJphLFelN3KFymM1C1y2eKAJEDg8GhrqVTt7UqS5XJWmbwcnGaAHC5JXlaU3CMOaqkSN92mlcD5utAFvzY3XbnFRiWOM4xn3qsgINNY/N3oA1op4nA5qRlhPKkZrIO4LxinxuVHvQBoswAxnNQPI2MLTI3Yn7v41OCg5agCnmTPWhZnjPyuQatELL0oNore340APgv5f4jmri6lL0HFUBbqh+U1Kuxfc0AW2vZGP36f9sYriqZ+ccIBVWSV43xnFAGyt56gVJHM0zbcYFYiTM3NTxagY2wRQBsNGFHXmoWhZucmq41DdQL47uvFAFwW+Y+aoSWrBjgZqb+0csE7VcDqFG1gc0AZMitGv3MVAZR3rdMBnGHdagOkwq2S2aAMoypt7UvnKq9s1en0lCMofyrNl0+dW+6cUAMMjycE4FMZDGeGzSSRTjjbxTkifb81AEbs2aA5HU1IEV+GJqPyFLbdxxQA4NuU/MabFPJG3BqzHZIR941bjsI1GcigCh/aE+flzUseozKOVqWSKGLOOtVHx2oA0YtTZRliauR6wrfeTj1rCUB1xTGYqdvQUAdMNQif7rUC5xyGBrAhVl5XJq0kzqf8AVk0AXJZpJDwCfpTGtriUcQuafDqSwDLw/pWgniS0VRu2igDDubSeOM5hYVkmPY2WBH1rsJfENnKuOCayr2SO9X5IwPpQBz80eV+UZqsYJVGea2VgZG56U5vm+UD9KAMLy8RM2MVDWteWxW1kkxgDH86yaACiiigAooooAKKKKACiiigAooooAKKKKACiiigAooooAKKKKACpoe9Q1ND3prcT2LNvC1zcRwpjdIwUZ960pbDSYJnik1Yh0O1gICeaq6T/AMhez/67L/Oo57WS+8QzW0Qy8lwyj86puxKRb+zaN/0F2/8AAc1JBpum3kwgtdU3zv8AcRoSoJ+tdXceD9LbT3hhh23Hl4WXd/EO9cLpDtYa3FK8MknkOd6xjJ7ip5mVZEDDaxU9RxSU+UESvuUqc9D1plaIgqUUUVkaBRRRQAUUUUAFFFFABRRRQAUUUUAFFFFABRRRQAUUUUAFFFFABRRRQAUUUUAFFFFABRRRQAUUUUAFFFFABRRRQAUUUUAFFFFABRRRQAUUUUAFFFFABRRRQAUUUUAFFFFABRRRQAUUUUAFFFFABRRRQAUUUUAFFFFABRRRQAUUUUAFFFFABRRRQAUUUUAFFFFABRRRQAUUUUAFFFFABRRRQAUUUUAFFFFABRRRQAUUUUAFFFFABRRRQAVf0bP9qw4/2v8A0E1Qq/o//IVh5x97p/umgDurVht+ds1FNMyv8vSoYSig4Yk0FXlbHQUASL5jtyN30q5HbXJ5UBarxNNARxkD2rThvGY4K4oAjEdxjDqDUaxuJOlW5rp0H+rzUEV0Wb7mDQBDO/zbW4pIrlY1IQGppY3Lb2TNQOYSvBw3pQA4Tzyfd6U/zplXD1FAhDbvM49KfeSBk4OfpQBZt1LfM3IoukRl+UY+lM06QNEQetSyXCRn7maAKyQbV3daH3bfb0qSS93rtRQDVUCXcS7YoAniijPfmnBERsYzVcMN2Bkmp14X7uWoAljOG+QYqRihGX4qujEHlMUsoeReKAHfK7YVgPrVpYkCcutZW10H3TmojNKaALk4RJPvA1IAHTO8Aegqiv7z7/BpVkVDt2k0AaEIhJxU0iRKvpWRucPkHFE00jDBzQBfF4sYx1oOpJtweKzkG5etV5ImDdM0AWpL0FuCaja4ZuO1QIAeGAzUseA2DzQBNjKVGCqHFLLcBflGMVGxiA3bqALccqgfMKjklRW4FUxdEn5RmoppC3LHB9KANTeGTg1CHWNuWFZiyuOhNAZ3zkZoA0J7mNT8rfNVVrlzz1qm4Kt82RUmDgYagBzyq/3utOXaq5waaYYyM5y1SgAJgrmgBI5Pm5IxQzKX4FOW0LfMhwanTT7p/wD9VACwDeOW/OmyLhsMfxq3Bo87EdRV86SoX52yaAMaMPuwM4qV4C3OR+NbMFlbpwTUzQQrwqBqAOcayLAdKk/s1uMcVti2QnIGPapRGpHzDGKAMddNkZQD+dTp4d8xcs+KvGdFGwcH2pi3Xlt8znFAFb+whEcZ3ClOkR/xfLV77fEf4qguLwN91qAGf2TGi5VuKRrSMjAAzU8M58vk5phmiznPNAFW4gSNPuZ9xVUYXkLVi6ufN+RCaokvH94cetACyB3OVzioZDgY2nNadqEkXg0TWpJ+VaAMhAZBgAinCEr941caArndxVR1BJ+YmgCvLFuaq0iOn3RV5Cu7GM02Z9nVRQBm4k+8akDbl5FaEMKzLmo5rJlOcce1AFJsbeBSAoUw1WTbN/CM0w23BLDBoApEjkKKYIpB3wPSp9gRsHipgvoM0AVQA3B60u0r93mpZ4sfMo5qHzHA5AoAcUMg5OKiYeWMZB+tLG25jk02YbjxQBEDu7U3HzdfyqQsuzFJEwXnFAASFGOaegQDpUbEu1KijPORQAjgKcqaQuHGO9KYhuwCad9nCc7qAIShQZz+FJHh25WpvLMn8QpoIhOM0AK6ccKahxjgCpCXY5D5WnfL/DkmgBhLKvpTBMTx1NPlViO4qEfIc9aAHrK6tnpVqOeR+2ahQh+MCnBWjagCwJRnkYNOBjU7mqIAtztpPLLHlgKAJ3uFx8h/CoiBKM8UARpwaUbaAIWGx8A4p59TSNHvOd4ox8u0mgBS4OAMVJgDkmoNnHQ05Imcc5xQAGXn0p6XTL/FmmmDPGahaFxwozQBox3rphs5zVkajIzDI4rFG+MfNn8aPPcng0AdG2ocABKX7+CW61jxXIKgP96rJuMAEGgDbg0+GXlqc2lW+49axY9ZeE/dqyurzOCeMUAWJtCt3GVcqazm0KdWzG+atwXkkjfMeKurPt+5zQBgSWF6mfkPHeoBFfZ28gV1JmBTL1Sdlc8AD3oAxWsZMZkOTUDwmPr0roTAjr/rMGoWtAPmbDCgDnw2G4FDFmccgVtPaxN0jwaqtpzg7gKAKyzSIeoYVdtbmNzhuDVSW3YDkYpqsq8dDQBsTQW8if6zn0rnLtBFKdrbhVh5Sj/eJqCUbjuxQA63MXVgavx3cKD2qhEV6MpxT3WEjjigDRWaKboalSNFOcisQ8DKMRSfapYxy1AGrqpT+yp8Yz8v/oQrlquzXkk0Dox+U4/nVKgAooooAKKKKACtO60HUrK2e4uLbZEmNzb1OMnHY1mUtDv0ASiiigAooooAKKKKACiiigAooooAKKKKACpoe9Q1ND3prcT2NDS2VNVtGYhVEqkk9ua0GstbsdcuLyytn3GRtrAAggmsSl3N/eP51TVyU7HS3mu+JFthFcW6QLMfK80Jg5P41q3Wp6d4TtVsoYi10Yw/3fvn/aNcKHYMDuOVORXcxX+ieILAJf8AlQ3WzYzuAGHupqWrFXGXkmn+KNDmu4Y9l3bLuORyvqM9xXEV2OratpunaQ2maTsZnG12ToB357muOqoksqUUUVBYUUUUAFFFFABRRRQAUUUUAFFFFABRRRQAUUUUAFFFFABRRRQAUUUUAFFFFABRRRQAUUUUAFFFFABRRRQAUUUUAFFFFABRRRQAUUUUAFFFFABRRRQAUUUUAFFFFABRRRQAUUUUAFFFFABRRRQAUUUUAFFFFABRRRQAUUUUAFFFFABRRRQAUUUUAFFFFABRRRQAUUUUAFFFFABRRRQAUUUUAFFFFABRRRQAUUUUAFFFFABRRRQAUUUUAFaWgru1m3H+9/6Caza2PC5UeIrUt9358/8AfDUAdQtnKWwBhfpVlLRYOWyTWzFPbLUV3c2pGAfyoArxshxtH6U8EmQELg+9VlvY4/uKTUgu3bkR4FAGrDPAB+8AzVn/AESVeCgrl5boOxG01H9pz8sYcfSgDfnaOIHa4NYb3arMdyCpUc7fmz+NQyWwlO4MAaALsTrImQAKaYhk8VSzLEu3eopqPK7cyZoAtLEUk+Xir8FpLOecAetUIFEkgG45rXBaOMAE0AObTML95arSW38Gz8RTpJZOo3fjVG5u5lHcfSgCY2ax8tIAKQpCvKy5NZRkklblyamCsq5oA0o7mNRg8077ZB3BH4VlK+P4gKhmkVW5fmgDWa6ickJioDsJyvWqKyKFzjml+fG7dQA6dxu6EGoVnKMAQSKgnmbP3s0sTO45xj3oAvNdJjgEGmPcLt55qLy1YZLUSRqE+8KAJo5cp8tBLMORVaFCTweKnaTacUAPRto5UUzKluuDSHaRnfzUWUDc5NAE5iRuWf8AGqcxAfaGyKWQsOnSkjiUfNnJoAkhC/wjmkk29COanWHjO7FSCzRhktQBnF2XjjFIqvnctaIsEY/Kc0klsyEfKcUAUmR5T93JqRIXAwy1o28IZsqhzVpLNpH+ZQKAM1LJmYHpWjHYKygHBNWWtngG7GVpvmIPm6GgC1a6SqEM1WzBChxzVKHUGVfmPFMe+y24g/hQBqRxqRhRUwjiRD5n61jQaqUb7hIpl9qxkiwvBoAuTNbq/wApFVX1BEb5VzWNG7Sv85arLukQ6ZoAsyaoGOMEVAbh5TxLiq/nRlslKcyKw3LQBIY8fMzn8KTzYm/iJqNZd3yHio3UR8jFADpAXb5QQKiMpi4ZuKT5n58wAVWkjJb72aALA1DHyg5oW4Zn+Y4FRIoQY4zTwqfxCgCysiK2S35U2aZGPAJpu2Mp8vWmJlaAJA8iDdGMVPFqcnRgM01QCmWNUZmi3fLxQBYu7qabhQBVMRTEcn9am3oIuetVDLtY4bAoAV0eOm53Y300nzDkvxTFlRMjrQBMZjF9w4qcXrlMNWeXyeaeWDLgHmgC9Fdon8NBlid8nIFZwLjoc03zmHDcUAXpTE7YUio2Xb9KpeYwbhc1IWcrycUAWHwVxjNQMF6UxAfWhyfxoAb5ODkUhQJ7UedIvVaiZZJOaAGOEZsCk2gd8/WpY4eeabOuwdBQAgwDximkHfkDNNRcjNPEpU4oAe27bxxULMSME5qzgMnPNVjHtJODigAhUl/arLWqyY5qtFndkcCpi7buGoAmWyQLjvS/YQi5DZNNSZ24pTK44FAEfkYPz81FJb5+7Vvc5GTQx3HjrQBSW3K/WnLE/erRBWnCTnBFAFMrNjG3FIYJQM9a0d6DnrSZY/dGaAM5Ipt3IFOmicAY/SrpjbbyKbuGMEc0AVRGyx80zdx2JqWUSMfRaZsTb6GgCIuzDpTo5HHanpCGOc8VIYwB8gzQA0Ss3HSpFbavBzTBD3alVAQcZoAJPmXmoNqr7VZVdv3ulNdUbpjNAFckdqehcnil8lgaUll420ASiRW4I5pyt2WqpDBsjr705CwfOfyoAtiQoKmS7dV461Sc96aGYsPSgDXW4kkHVaQrnkt+VVo2UKB0NSbM/wAdAD5CUxtOaY943QimmPJ+9SFAOOtADvtL8HtU4ugQBVIvtbGOKeRuXcq0APuP3nArOmjcN92rJmdD9w1LFKH+8AKAMt5tnysKUQs+GU8VYu40LZ/lUWPl+UMKAHtGVj6ZqsVYnJOFqcOdmME0xgMdMUAU5XzwmaZtZl+birToBzkVSmlbJUN+VACFl8pl71BSgEgn0pKACiiigAooooAKKKKACiiigAooooAKKKKACiiigAooooAKKKKACpoe9Q1ND3prcT2JaKKK0ICiiigAooooAqUUUVkaBRRRQAUUUUAFFFFABRRRQAUUUUAFFFFABRRRQAUUUUAFFFFABRRRQAUUUUAFFFFABRRRQAUUUUAFFFFABRRRQAUUUUAFFFFABRRRQAUUUUAFFFFABRRRQAUUUUAFFFFABRRRQAUUUUAFFFFABRRRQAUUUUAFFFFABRRRQAUUUUAFFFFABRRRQAUUUUAFFFFABRRRQAUUUUAFFFFABRRRQAUUUUAFFFFABRRRQAUUUUAFFFFABRRRQAVpaCca1bn/AHv/AEE1m1paCca1b/8AAv8A0E0AdskvODwPepmEYXPBqpJICPeq5idxneQKALT3UYOOlTeaXi4asrBjbkb6fun7KAtAFtot6/MwFPtj5XGc1WiuEB2P1qYuFO5KALcqtJHlf1rPMc+4nsPSraXDuMYxTx+7560AZktw33TG2fenCR0jzsx70+4uGZ9ojFTxnzIwuBQAy0n2HeRVs6irHPzGqkkKovyk06JMp1FAEsmo5GN5HtVVpy/IfAqQWaltxOae0KqnAFAFZZ9zBc81dXzNnSqcSK78Lg1YeQxj5nAFACyW3mDJGKi+zIRhl/GozeNuwGyKVpmdeDg0AVXjbftX7tLlo128ml3Mrc4NLLPtX5VGaAIwB3HNDtjoMVEXZvmOBSKS55agCyHQp97mnINw6ZqluCtjrU4kfpyBQBM5dBgDj2pFZgvJpVbtkmn/AGUONxcigBqosjdeaHt5N2Rmp4IY0PG41pQQRueSaAM0Wu5OWqxb28SfeTn3rSe2jVCcVXhERkw4/OgBkkCH7oAqSG3hA+c81a2Qn7tQNDg7gvFAAqJHJwmRVkFSvzJxVRS27oKuqyKvznFAFZn+bEQxUf2iVJBuFLLLGkmQ3FVpJo5G/wBZQBsreKYcOR+NZlzNGTwuaYgDL9/NMkZPu96AHRASLwMVMlvgZL1SEnlKSKrteSZzk0AaRlEYYVSI8x84NMW4VxljSrdpuwOaALOMLxUbK7/xYFRzTvt4G0e1UvPkfIzmgC4VRDy1ONwESs8bt3JOKc7oy9eaAJTKd2+mvvmGRn86rZZuOaUySqMUAWUgO3G/FRnIbGM+9ME5C8jmoHmLN6UAWZJMDA60g80rjOKreYxbpmpfMYDlqAHksnUnNOS7IXDKah3bj1zQzBaAJTK7Dh9oqPcv94E1XkPPBpFC5+figCcTbjt61DOxB6VKPKUZ3YpkhRujUAMRxt64pPkbpwaAgz1qT5AOetAELKRwaYW2+9TH5+3FRSAAc0ASqwC5HWgsG6io0eLbzUvmJt4SgCRI0ZOQaYVXPypSGQgcULMf7uaAFWBmPpT5bYgZWhGZjzgU55NvV6AKpjYU5TjjNPMyE/4VHgvQAm35vSkMW8+tOETDkmnq+04NAFSWLyz1xTSEYe9TXXJyKiUfJwM0AOEYC53YoLjZjOTTE3buVyKV2UdF5oAcmF5JxUikMahRd3U1KHC8YoADjdgcVMqL6g1EpLHPFBb5unFAEzlm4Xj6VHiRDinheMg4p4+YdiaAGqh6uCalESN6CkUkHmnBlXrQBMkKFcYqSKER5JwKrrKP4eKeCX6k0ALM25SqjNZ7Jh+citEBU6HmmOyt2FAECDK9AaettCTlsZp2QfTFOwmMg0AMkRBwE4qIxgjCVOGB4ppj2ncpFAFQoQfnzQiHOBVjehPz08TRhwBigCuyhD865qMxoxyi4q7LKmOcVGk8ag4UUAVcNn7tHkylh6VdW5hPVRQbmIN8ooAi/syaTkCp00iXb90ZqxFqiLgGr0WoI/IIoAwbjTrhDjy/yqERSxj50OPpXTm6iZueKilliPHBoA5h5GD/AC5pVmfdzW7Jb20g+YDNVJLCEDKnFAGeLkI33sVYjmSUcvTm0+LGetVpLUxtuTpQBYKxg53ZqSN/RsiqAidskqcU1GVX5Yg0AbBKMvIzUEmwdEFQmTCZBqJ5G45zQA6SQH+Hmmjp1pwPHKCpI0T7zYoArhWLe1JJaiT7vWr4kgIweKTzY0PGKAMw2Mu3lBiqFzasgJ24relvFUVkXd55uVK5FAGYPutTaeUwpJ4plABRRRQAUUUUAFFFFABRRRQAUUUUAFFFFABRRRQAUUUUAFFFFABU0Peoamh701uJ7EtFFFaEBRRRQAUUUUAVKKKKyNAooooAKKKKACiiigAooooAKKKKACiiigAooooAKKKKACiiigAooooAKKKKACiiigAooooAKKKKACiiigAooooAKKKKACiiigAooooAKKKKACiiigAooooAKKKKACiiigAooooAKKKKACiiigAooooAKKKKACiiigAooooAKKKKACiiigAooooAKKKKACiiigAooooAKKKKACiiigAooooAKKKKACiiigAooooAKKKKACiiigAooooAKuaW+zUYm9N38jVOrWnf8f8AH+P8jQB0y3Rc4wQanRXc/M5AqkmOxwaevmMcBqANFlCgDOfeozMsbYZqhBc/KWx+FKIjuw3PvQBfgtElHmZBqyluOmBWWPPhGA+B6UwTThuGagDXaLa2GPFJImR8prON3KB+8PFKlzMw+QgD3oAt+Up5dTmoZY1j+ZMimi7kVcOQalSZJR6fWgCoZ2kOGJApYvmkwGIFWpCoHyqDVYgA55U0AaJsx5OVfmqbyTQDBXctMW7kj4zke9LLMXjyRmgCNbg5yikVHLKXPzcVFJMEXhcGqxkLjmgC+skaJ0zTVlXnA5qlvZRxzUyTqUwRg0ASFiGyTUjYlXgiq8WC3XNSSJsXcaAEKKvDGmBNv3aRJc9RQHIbvigBVQ9SBTVc7yKc5YkYarVpEjfeBzQBLbRCRctxUy2khOVfj60vCMMDirG8BcigBseYzzgmrUTSs3C4qBSH4281atv3ZwRQBZJfy+QKrCAyHOVFWZk85cK4FUXDW/HWgCRYQrcPT/tQj+VqpMr/AH80pAdc0ATTToo3fyqnJeO4+VSRQykDOM+1MjuFVsOuBQBUklmlbABFWI4HKZxz70TXkKN8q5pBeqy8ZHtQBYiDKME0jIitlmxVRrwk4C1FLd5G3aaALsskSL99SPSqTSq7YQVBt3ckUoCrz0oAtCRFXDjmkDBTuA4qn5o3/N0qyZl2fKuaAHG4Z8jGaptLJGx4pWmYtgLilK7lw1AEXn7+pxTPMweRT2REHqajOT24oAesjA5BJpXlc8kUxWKnginSSDbzQAqyEjrg005J64pqguOAaQqejCgBxbb3GfrSBmHPWmLC27vipygUUARK7A+lBYZ+ZqUg9sVE8fmdetAEqSD+ClLZ60yG2Kclx9Kc2M4oAaDk9c0jsIxzTWUI26lLKw5oAVLgY6VKF3DOaqSYx8ox70sMrY2k0AWDIFGM1EzK3U/lTDGztg8UrRJGueTQBG5PRTTkZ8YXrTo4RJzmpB+7PQD3oABDKwyxpUUg807zmPCmo3dv4xx7UAWRtbgsBTGRd2N2RVItg/Lk1LGGJyTQBaAVeFppTnIpMnFChjnDUAO2ZOS+KazRL3yaY0Ls2e1KRtHSgBrJ5gyDgU5SqrtA59aNylccUzesYoATcE4PJ9qWONmb0HvQjK3PAoaVVPDZ+lAEcyGI9jQkTMMk8UjSmQ+1GSOM0ATZ2LjpSKmOSc0pXenXmmqG3cmgCUn04FG9QOG59qa0bOOelJFHg9c0ASKwzkk0O+7oKjlQ/wAJpsYZeGoAlDMO9SiXC9eajX8aYx+bGDQBLvbrmo5d7dDQFHfNKZNvy9aAGrvC/M1ODnHB49qNpK528UqRcelAChg33eDT/MIGCeai+znduwfwpskcgOR0oAleQFcHrVdxg7s0pQSDk4NNxsOMbqABiSoPNNG5elPDqp+4RSyDzOVIFADlUYzjBpjoV5U0DaBhmyaaN275elADlDt1p4jlXlWp4VitJmQDtQBGDck85xTHnulOOSKtRSkcPVn5MdjQBkjUZhwWpWvJjzvxWjJa20n8GD7VXlsI9vymgCBLyQjk0r32FxmoTZyRng5HvTTGQ2GXNADhfyHgEYpi+ZNJyCamT7Ov3k5qwbi3RPlFADPKIX5s4pm5UPOfxpPtYbO0H8agZnkJOaALHnIDkk06O5Qn5ulVVBbg0FgvylcUAaAktmHL4qvLNbK2N5qt8pHAyaZsz98UAPkuYyu1AfrVRgCfm6VNsiHrUEnDcKfxoAifbtODUVTPEQhfpUNABRRRQAVoaRpc2saglpCyIx5Z3PCj1rPpaHsB0N54aiTS5tQ07Uo76G3bbNiMoV+metbv/CtP+ot/5Lf/AGVV9NeLVPBuo2enxGyktkWSY7t/n8c5J6Z21xNYLnldc1rAaGt6YNH1eew87zfK2/Pt25yobpk+tZ1FFbrbUAooooAKKKKACiiigAooooAKKKKACpoe9Q1ND3prcT2JaKKK0ICiiigAooooAqUUUVkaBRRRQAUUUUAFFFFABRRRQAUUUUAFFFFABRRRQAUUUUAFFFFABRRRQAUUUUAFFFFABRRRQAUUUUAFFFFABRRRQAUUUUAFFFFABRRRQAUUUUAFFFFABRRRQAUUUUAFFFFABRRRQAUUUUAFFFFABRRRQAUUUUAFFFFABRRRQAUUUUAFFFFABRRRQAUUUUAFFFFABRRRQAUUUUAFFFFABRRRQAUUUUAFFFFABRRRQAUUUUAFFFFABRRRQAVa07/j/i/H+RqrVmxYLeRk+/8AKgDoHx2AH0qeKdUABPNVlYMM5wKZMVwCvWgDYB8zb0qVkVSMVjw3DqozkVajvnIwcfjQBdl+VMkg/Woot8p+VeKozvcMc7ht9KlhkkRc5xQBPPC/fpUaxuIyN2Ke178vIzVR7jd0JFACbSj/AHyasGYqBmqxLEe9Ml81V5FAGlHcIeRiq810DJjFUUaU/dAFaNtYecN0kg+lADXmTaMrmmmYbflOPxqzPp8aL94mqDwqD9+gAkzIPWo8ZHHWpAFUYznNSImOgzQBAsZJ6VN9m4zTC5WSrYBePg0AQRL5T5xmppzuHNV/KYydauRWu8ZLc0AVQsQHvUqREjOeKtG0BHaq8m6HjORQBBsxJ978q0LdN2BuwKqqqtzinEPt+XigDSZMHpmpo4kHzEGsmGVy2C5FWhcSKdpIIoA0kVd2QoomuAGC8Cs5rmRD8pqvIZJG3buaANtApXd5mKrXE6KfvbjWOLiWM8sajkuXY9aANdbgkdMj3qGV2+8Dis1Gdv4sUrzOo25zQBc+0Ejl6Yx8z78gxVQEEe9O88AYIFADpoEVdyvUcUgX+LJpjzBhjmod+08CgCwzMzZHFLvXo35mohM56LQ7tj5gKAJPdXppwTywqON8tweKc6Ked2KAAoWPtU6ybEwFqqZSoxS7mYZJwKAHMxL5GaJNxXJ4phIx940xlJ6scUAOABHU1Mk6Y2stQIEHG6g4FADrhU2ZQc1VQyE/41YHPODSMN33etAAsrr97Ap32lMfNgmq5Dg/NjFNYpjjBNAFn7Tu+6uaflnXkcVTilCHGM1OZwOnWgBGLq3y807a55bj6VGX3DI4NRvM7DaKAJZJNn3eajDs5znBqHL5wRUwbYORQA12bOGNKqhx1pCVfvimHI6NQBYWNR/D+NJ8qH7uar75MYzSo5IIxQBIbnDZ28VJ50ci88VWVQzfNUzCJFwOtADkOB8pFMdix5OfpSDaRjdimH5D60AWY9oXNM3hmwxppb5elQ7gG4zQBcKgchc0/JC8riqygjDZqX53GOgoAiabDH5aFmJFKbY565qQWvy0ANNw4X1qHzZuuCauJFGBzQ8qKMKM0AZ7NJn5uKkXG3Oc1OUWQZNQMFHGcUANY5PFIWPYDPtQQKaGw2AKAHjgfMKEBZsZNI5bHFJGW70AWxjGC1QyKd37uot25sU9ZtnBXNADlkkHymlBlTkcildWkTcBSRSFflK5oAkSUN944p5dB1aq0shPCrimqWJw4oAsmU/wikWRi3IqJlIGQeKSN9p6mgC6pLCgjHrUHngDmonlfs3FAGiJUC4fFTRtCRnisXzHxzyadGJD1JFAG6Wjx8rVXaXc204NUDIyDrTFm+bO40AXykanJphTc3ypVfz1z3NToWAyGoAVoW7oTQtk0n/LM0+O6Ib5uauxXo7rigDKntpo+FT8qrhpg2CD+VdJv3/NgEVXlijdsrHz7UAZsTN34p7qmc5yatm0ZuiH8aiFnMrf6vNAEPlOy8Ypv2aYDJarLQXYX5YSBULeeg+YMDQAzYyDqT+NKGx60AO3U01kKn72aAF83celLJGGXcOKiMpTqBSi7LDCrk0AQd/mp67AOgJpWLZyyU3KufuMKAI3TByUpExn5RU8mSmAjGooxxg8GgBfNUN0qNnyx4BqcW6/eY0NDFjvQBU3YbkflT1yTzkfWleNAeHNAAIHzUAQylVNRqDIevFW3jRSO9MJQngYoAq3HyxMvrVKrlyAEb1qnQAUUUUAFaWjavPot+LqBUfja6OOGWs2ihpNWYHR3PiaL+z7iz0zTI7BLk/v2Ehct7DPQVztFJSjFR2AKKKKYBRRRQAUUUUAFFFFABRRRQAUUUUAFTQ96hqxa7PMHmZ2ZG7HXFNbiexPBbzXMoigjaSQ9FUc10f/AAiTW2kz3l/P5ciJuWNOcH3rqNDTSltAdK2FSPmP8f8AwKmeJ8/8I5d4/wBnP/fQp8wrHmdbGgaPDrEs8LzNG6puTAzn61j10fgr/kON/wBcmqmSjO1PQ73SnPnR7ou0qcqaza9gcIY2Em0x4+bf0rzjxEulLegaWSf+egX7gP8As0kxtHN0UoBJwOTTmjZX2kfN6VBYyipHhkjALrgGo6ACiiigAooooAKKKco3HGcUANop20f31/WlCZ6OD+dADKKcgy6g9CaNw/uL+tADaKduH9xf1pTgoCFA5PSgBlFFPSNpD8o/GgBlFTSwiJB82WNQ0AFFPjUNIqk4BqSS2ZOV+ZaAIKKKdGMyKPcUANoqZppAx+c9acftCruJOOtAFeip4pXeQKzZB6ioKACiiigAooooAKKKKACiiigAooooAKKKKACiiigAooooAKKKKACiiigAooooAKKKKACiiigAooooAKKKKACiiigAooooAKKKKACiiigAooooAKKKKACiiigAooooAKKKKACiiigAooooAKKKKACiiigAooooAKKKKACiiigAooooAKKKKACpbb/j4X8f5VFU9n/x9J+P8qANe3yP4+PQ1aIXGQAaq7AVzkVLGy7cbqAGHeT1wKmjX/8AWajZS7egpC5DbQeKALau6nqCtWFlQryBWe+4pxmo4w39+gDtdL8OabeaDLrGpaymm2a3P2ZG+ztMWfbuPC9OP69O8qeDbC4XztP8WaHJbt9xrqYwSH13IQSvOfqOah04C++FusWpIT+zr+G83dfM8weVt9sdc81xkpkT/V158I1qk5tVGrO1rK39fMdzs5vh/rrI8+nfY9WtowS82n3KyAEclccMWxg4APUVi3VvLZSNbXkEkE6Y3RyoVZcjPINZ1jLJHIk6Tuk8bBkdDtKsOhB9a6yy+IOqwQpaavDaa1ZLIr+VqEfmMvJzhz3IYjLbsfpWj+tU+0vwf6r8g0ObAgHJwDUDTMsnyMdtdiv/AAgOsxdL7w9deX73UGd3/fZJU/7IGPzfc/DvU1he50iez1m0RnHm2UysRt55X+8Qei7v5ZSx1NO1S8H5/wCe34hY5eJldPmck+5qlcxgvj+VW7yxvLGZ4bqGSCVPvRyIVZeM8g1VVw3HU11xkpK6YiFYmjYfMT9asGV14AocbOcU6Nkc5YVQDkKNjI5q/GkCr98VDHFCwzmmSpCT94igCyY42PykU4N5XBOazTPs4Q5qRLh2HOKALE0krcJkVCqj+NiTVq2lV+GGDUxKRnpmgCgEHY5p4TAzux9auPLFs5xWbKyl+KAHNExPBH4VKkZA+/k/WoRIyDIGaaLgs33eaALowv3+KRp0VuCCKoNIScNxUJDKdwORQBcuJfO/hwPaqhbnC/rR527jBFNfANACkkH72fpSGVs+tLyV+8BUY4680AOJc98Uw7h0OaUsB3poYycUARszlsE/lVuPG3lc1B5XvigSeXxksaALOcN04qRgpXNUvNcrk8U6O5LfKSKAHOYweuDTMmTgUPhe2aUNhcjigCdIgBTZZCg4HFQLcPuwaexzyTQAzzQw9KYs+W24JqRsBetReXxuU80ASbRuyRihsEjrUYOepOad5pHG2gBxYKPvYNNDN1GDTSVY5Y4oMuDhaAFZt3LcCoHGfuVMw3dWxSKvbdQBGsLEZJp4DoM4zQVx/GTQJCBgGgBqhnOM1IISo5YU2N2J605iX4bigBeEwTTJLhOgANMbJ4zkUwpnvigAMik9KbuGeQaPIGc9aUZ6UALtD/dOaUSeWduAKaJPLbGKRl3tuWgB+7BzUiOmctz9ah3du9LjA5oAsOYT3/Kom2D7pP41H/FU6wBxndQAzO7Gf0qRQobpSmOMcVE6svKtxQBc+TjOKeZIV/iFZ5ZwvrQpXHI5oAtveJ0UYpgnkY4xUSh2GVAFKGI68GgBxDM+M05yka84zVcu+7g0vlk8mgByzbcnBNRu5kbhcUnKnA5p+1lGaAImGOp59qRVbrk0pQnmgHA70AIz7uO9MDsOKkQqT0xTZFTOc80ASx4I+bineXnkHIqBdz9+KeNw4BoAsqzqPUUpJ7AZ96qmRxwKAxAy2c0ATkOT8xx+FPMG5euahSQuOGxSmWROAaAJANowxz7VEWUE4Bp45XJ61EB83TNAD1bjlaeIty5PSmNJhcd6jWRiec4oAmTy1POB9ac0jH7pGKrsRnlaYWO7C8UASPLuOO9SQgbuTUJG1cmiLk5zigC3sQtxSHeDxyKhJXP3qlWVQtAFhB8uSBTRIQ3WoY7j5sMeKkZ0x1oAv290y9RWjFcRHkgA1zySIDgk1a3qVAH60AazXqb8Y+WpVnjIyGxWIFw3PNTK2eKANlblcffFTRS28nDhWrnXTP3WxSrLLGMb6AOwgg09xzFH+VJLp9gT/qE/KuRW9uEPyNzUq6ldBvmegDduNGs5BxGB9KqNolsvRcVV/ti4XHcVMutTMP8AVigCT+zIlHal+xRIPuCpUuzIu4pyakCmTrkUAZkscQOFHNZ9xAx6Rj610MtopXjr61mzWUw+4/50AYTpOhxSKzkEHFaE1lc5yWFVWieNTwDQBUZOrA1GcjnDflSySsOOafHMdnr7UAQvKW9hUeGJ+U8etTgBieKZtAbpQBSuA3XOar1duAfLbiqVABRRRQAUUUUAFFFFABRRRQAUUUUAFFFFABRRRQAUUUUAFFFFABU0Peoamh701uJ7Fu2up7OYTW8rRyDupron8WLe6NcWd/CWldMK6dCfcVy9FXYi4Vs+HtWt9IuJp5onkcx7U21jUUwNXVPEF9qpKyPsh7RJwPx9ayqKKEguQRyGMkqBn1PapZywvCUzu7YGe1VqkaVml8zo3tWRoSk7rVtpOQ2XzVapZJ2kXbhVBOTtHWoqAHIAW56YJqTy0BIzkjtn/wCtTEOG5OOCP0qTcmSc8nPf/wCtQJkTDDkehpzMQQAF6D+EelNc5diOhNOYBiDvHQDv6UDANuV8gdPQetNT7x+h/lTuFVvmByMcZ9aRDhuTjgj9KAGU5PvH6H+VG0f31/WnKApJ3joR39KAGx/6xPqKbTkOHUnoDRtH99f1oAbTj/q1+p/pRtH99f1pTgIAGB5PSgAi2b/3mcVoLt2jbjb7VmU9JGjPyn8KAJ7z+D8aq1NNMJVX5cMOtQ0APj/1qf7wrRrNjYLIrHkA1LJcs/C/KtAD7nyu2N/tUEX+tT/eFMpVYqwYdjmgCRNvnkucAGrbTR7SdwPtVMvGTnyz/wB9UhZDjCEc+uaAJo7fjczbPTFNltzGNwORUs6SONytlcdB3ow0ds3mHORwPSgCnRRRQAUUUUAFFFFABRRRQAUUUUAFFFFABRRRQAUUUUAFFFFABRRRQAUUUUAFFFFABRRRQAUUUUAFFFFABRRRQAUUUUAFFFFABRRRQAUUUUAFFFFABRRRQAUUUUAFFFFABRRRQAUUUUAFFFFABRRRQAUUUUAFFFFABRRRQAUUUUAFFFFABU1qM3Cge/8AKoakgkEUyuRwKANZCydTkVN8jj5SAazWv1IwqEUqagqjlSaANAs6kDjFWEiJGQBWY2pxkDCODTxq6hcfP+VAGiZQnDnikUQk5Disea+WQ/xfiKYt6yH5Sce9AHpfhhFvPCnivS4j++ltI7sMfu7IX3MPqc8f0rkgkbLtBwateBfEqaX4wsGutpsrh/s1ysrhYzHJ8pL54KjIYg8fLVLxLbXPhzxLfaTc/M9tJtDgAb1PKtgE4ypBxnjNctJclecX9rX9H+gCG0ZDkNTtjdxms1NWTPziQ/TFWl1u1xjy5fyH+NdQE7Kw6Liuh8OaL4k1GX7RoVrc+ZFn/SI38oKehAckDOG6Zzg1oDSdD8L6dBqfi9pTeTwtLb6GuVlccBWkYH5B1ODg8dyCtc/4i+JGo+IC1vua00xflhsYMLGiDGFOMbsbR16HoB0rgnVqV3y0Yq3Vvb5Lr+XmPY9ZsLx9Pimt/GviXw/qVrbsqi2ZBcTKy5X0DbgSMkqx69OTWINA+Hur398dMn1UR21o14625AjVUwCo8xdxbvzxz17V48dUTIIVxXa/D3UI5f8AhJ8BwU0C6Y/htrjnl0qKlVhNp9lZL7h3NKXRfBN0qS2/ia8sVK4aC8sjLIGyedyYXGMev9Alz8ONTWCS50i4tNZtEZwZLKZWK7eeV/vEHou7+WfPl1mIH5lc/gP8ant/Eb2d0lxay3FvMmdskTbWHGDgg12/V8RDWnUb8mlb8LMVzRnie2keGYSRSoxVkYYKkdQRTUTefWuktfiRpPiDyrLxnpy3Ct8i6nAgSeEfNydv3gN3QDHGcMaqeJNIfwrFb3gnXUdLuWYW9/ZsrxMQSNpOeG46fXBODi6WIlzKnWjyy6dn6BYyxZuzD5MCr8VjEVGaxx4ptQMGOc/8BX/Gon8TQE/Is4/Af411iNtgkTlVNRechzyKwJNchc5xN+Q/xqNtWt27Tf8AfI/xoA3GliCnIBqq0qZOAay/7WhH8MhHuB/jSPq8ZGFjb8aANNJyPcVIgLvkHFYg1bHRDmj+13znbigDYmHzAUGNtnBzWSdWDdVbPrTf7UBGDvoA1N7A4cAUMQTzzWM18D/fpyagF+9v/CgDW3YPApDKx7YrLOoqTwHFIdRyf48UAaJKN97G7606FefSswX0QOdr5p/9qAfdVqAL0rYbBamZ28lMj1qk2pBjylMOoAn7rYoA09nmjKGkS2Jb72D7VUTVlVcbDR/aqZztegDRMJjHJJqMyhetUW1UNwQ+Kb/aMePuNQBdwz85pypkcsazxqKj+F8UHUlx8qsKANJ0XAG6gKqLnpWT9u553fnTzqORg7qAL+RnO6m7ixql/aCgfdNN+3j+4aALTDDegp21ccNzVBr0nouKQXZ7g/hQBeL7eDzTxjbnpWeLwY5BNI11nsaAL+5N3JzSEqWwBVEXQH8JoN2CckGgDQBK8bfxpSo6s1Z7XpPQHFOF4uMMG/CgDRjeMDGKgkZd3TH0qoLxQeA2Kd9tTOdrUAWwxIwKXYVIJqm1+D0UilXUSBgrkUAWWUMaawK8LUQ1IDohpv29d2dhoAlEbH60/wAtwOQTUK6imcsrfhUn9o256pJ+Q/xoAftAX7pFPRnC4Vc1XbUICPuyfkP8aF1CFf4ZPyFAFja+7kVKy/JwtUW1FCeBIPypDqI9Gx9KALu1AvznFQOo3fK2RVZr5SOjUi3ig5IagC4rMvANSYJ+9VM6ghH3W/KmG9TOQHz70AXSoDcU8jC881mm/Y8Y4oF4B/eoAulscDj3o83b33Gqf20Yxg/lQL1R1Q0AXW3lc4wKaq7+OlVDfnGAvFNF4Qc4IoAv+QO1MeNV71VOouRxTTesRyvP1oAupGpGeabtG7g1XTUmUYK5p39oj/nnigCzgCmiMt71X/tDnlOKcNSUHIQ0ATMjKODg1EGwfnJpG1GNjko2aje9Rx91hQBOTjpyKQMeobFVvtS4xhqQ3K/wqaALmcrnqaBuAzmqZuc/3qBdduSKALec8NmmgYfjmoGukb+Fqj+0kNkZoAvtyOeKjLbehJquLrA5BoFyo/hNAFzgpk8VGJDnGM1Xa6DdjSi7UDABoAuALjJ60mcNxVP7Uv8AdNOW7UdQ1AFwZ3c1ZUSHGBxWaL5Mch6eNSUdA9AGwAwG7NIHJPpWZ/ayAcK9IdVX+42aANUFwM4z704PgZday11hAuDG34Uh1hMfLG340Aa4IK5GBUXm4b5sVlNq5YY2mohqThs4OKAN0yqV4OfpUYkdenFZI1Nc5IelfUo2GNjigDoYryUKO9XY9RlH8Brl7bVoYvviUj2A/wAavr4isQPuXH/fC/8AxVAGxNqzr1Q1Sn1Ziv8AEKpPr1g/VLj/AL4X/wCKqtJqlgxyEn/FV/xoAum9ZhksaFlDDLdKzH1O2PCxyfiB/jTBqiAfdegC9MsbggcmoBEFXkgVT+3IWyd9Kb2EnlXNAErMobCPzSguepIqhJOC+UXAoNwexIoAmuGbymHaqVPMrspBJwaZQAUUUUAFFFFAC1pXVnpsVs72+q+fKMbY/s7Lnn1NZlFDQBRRRQAUUUUAFFFFABRRRQAUUUUAFFFFABU0Peoamh701uJ7EtFFFaEBRRRQAUUUUAVKKKKyNAooooAKKKKACiiigAooooAKKKKACiiigAooooAKKKKACiiigAooooAKKKKACiiigCVJ3jGBgj0NNklaQ/MePSmUUAFFFFABRRRQAUUUUAFFFFABRRRQAUUUUAFFFFABRRRQAUUUUAFFFFABRRRQAUUUUAFFFFABRRRQAUUUUAFFFFABRRRQAUUUUAFFFFABRRRQAUUUUAFFFFABRRRQAUUUUAFFFFABRRRQAUUUUAFFFFABRRRQAUUUUAFFFFABRRRQAUUUUAFFFFABRRRQAUUUUAFFFFAC16H8RFbW9D8NeMFR2a/tPs14/kKmbiIlS7FeMt82Bx8qfgPPK7/wr5eufDbxNoD+T9ossaxa7t4PyDbKcjj7gAAPd/xXnxHuuNRdH+D0/wAn8gOAr0bw7YWvgjwxF4y1ey8/U7iTZo1nPgL93P2hhncVHbj+6f4lZcDwF4di8SeKYLe7ZE062Vrq+kdwqrCnLZORgE4XIPG7PaofGPiRvE+vyXaRJDZQqLexgSMIIoFJ2Lgd+cnnqeOMClVvVn7Jbbv07fP8vUZlalqV5rGoz6hqFw9xdTtukkfqT/QdgBwAMCqdJRXSkkrLYQV3Pw36+LP+xcu//ZK4au4+G3/M2f8AYuXf/slZYj+GwOIPU0lKeppK1AWuy8CeKoNIupNI1v8Af+GtQyl7buhcKcfLIoBypBC5I5wOhIXHG0lRVpxqRcJAb3irwzP4W1j7HJPDdQSxi4tbqFgUnhbO1xzxnB49uMjBOFXo2kXP/CZfDfUtEvZt+paDEb+wmkOT9nUYkiztJwBjAzySg4VK8571FCcmnGe609fP+uoCUUUVsAUUUUAFFFFABRRRQAUUUUAFFFFABRRRQAUUUUAFFFFABRRRQAUUUUAFFFFABRRRQAUUUUAFFFFABRRRQAUUUUAFFFFABRRRQAUUUUAFFFFABRRRQAUUUUAFFFFABRRRQAUUUUAFFFFABRRRQAUUUUAFFFFABRRRQAUUUUAFFFFABRRRQAUUUUAFFFFABRRRQAUUUUAFFFFABRRRQAUUUUAFFFFABRRRQAUUUUAFFFFABRRRQAUUUUAFFFFABRRRQAUUUUAFFFFABRRRQAUUUUAFFFFABRRRQAUUUUAFFFFABRRRQAVND3qGpoe9NbiexLRRRWhAUUUUAFFFFAFSiiisjQKKKKACiiigAooooAKKKKACiiigAooooAKKKKACiiigAooooAKKKKACiiigAooooAKKKKACiiigAooooAKKKKACiiigAooooAKKKKACiiigAooooAKKKKACiiigAooooAKKKKACiiigAooooAKKKKACiiigAooooAKKKKACiiigAooooAKKKKACiiigAooooAKKKKACiiigAooooAKKKKACiiigAooooAKKKKACiiigAooooAKKKKACiiigAooooAKKKKACiiigBa6v4da7/wAI/wCOtMu3k2W8kn2ecmXy02P8pLHptUkPz/dHTrXJ0uampBVIOEtnoB6xNoz+A/C3jpi6RST3aaVZO4WSVoz87AkLgB4XU9uV7ECvJ6928RL4j+JHwt8Otp+li5uJZGlupftEaYaPdFnB2j5yWbj7uMVwH/CofHP/AEBR/wCBcP8A8XXmYPGUoxk684xnfXVdNP0uNrscRSV6DYfBfxte3iQSafBaI2SZp7pCi8d9hZvbgHrWt/woDxT/ANBPQ/8AwIl/+N13rE0ZLmU1b1FY8ughluZ44IInlmkYIiIu5mY8AADqa9T0Dw3a+BW1UeJ/EOlWbahpklg1vA7XFxbvKFILxqOgAPOcdOeRW74f+HV/4A07VNTvNW8NW2ryqkGmXt1csI4GbPmfeUDcV+7weh7E58s8VeH5dGninn8QaRrM140jvJp96bhlYEEmQkDklvxwaylzYhuMXaPdbv06af15vYs+IPAGsaFpiatvtNR0p8D7dp83mxAklcE8HqMZxjJAzniuUrtfhlrIsPFK6XdK82mayv8AZ91CGI3B/lU8EcgnGeoVmxyatXvwd8Yw31xFa6aLm3SVlim8+FPMUHhtpfIyOcUvrUaMnTxEkuqb0uvv3QWOAort/wDhUXjn/oCD/wAC4f8A4uj/AIVF45/6Ag/8C4f/AIuq+v4X/n7H71/mFmVvhnq8uj/EDSJI97LcTC1kRZNoZZPk59QCQ2PVR061j+JtJ/sPxPqelhJlS2uXjj84YdkB+VjwOq4Oe+a6EfCLxxn/AJAg/wDAuH/4uj4u/wDJT9Y/7Y/+iUrOnXo1MR+6knda2d9mrfmwscPRRRXcIKKKKACiiigAooooAKKKKACiiigAooooAKKKKACiiigAooooAKKKKACiiigAooooAKKKKACiiigAooooAKKKKACiiigAooooAKKKKACiiigAooooAKKKKACiiigAooooAKKKKACiiigAooooAKKKKACiiigAooooAKKKKACiiigAooooAKKKKACiiigAooooAKKKKACiiigAooooAKKKKACiiigAooooAKKKKACiiigAooooAKKKKACiiigAooooAKKKKACiiigAooooAKKKKACiiigAooooAKKKKACiiigAooooAKmh71DU0PemtxPYlooorQgKKKKACiiigCpRRRWRoFFFFABRRRQAUUUUAFFFFABRRRQAUUUUAFFFFABRRRQAUUUUAFFFFABRRRQAUUUUAFFFFABRRRQAUUUUAFFFFABRRRQAUUUUAFFFFABRRRQAUUUUAFFFFABRRRQAUUUUAFFFFABRRRQAUUUUAFFFFABRRRQAUUUUAFFFFABRRRQAUUUUAFFFFABRRRQAUUUUAFFFFABRRRQAUUUUAFFFFABRRRQAUUUUAFFFFABRRRQAUUUUAFFFFABRRRQAUUUUAFFFFABRRRQAUUUUAd7qJj1H4L6LdbXjm0vU5rFcPlZFkXzixGOD90DnsfXjg8n1Neh+BlbxB4L8UeFtryTLCNTslWBZCskZAcL/ABbnGxBjsW+h88rnoWjKcOzv9+v53A9D+DvibSPC3i67vtavPsttJYPCr+W75cyRkDCgnoprzvJooroA73wDJZ6zp2r+DtQnSI6kqy6dJNJhI7tPugfKdpfOCRgkLtGSRXM654a1nw3di21fT5rV2+4WGUfgE7WGVbGRnB4zWTXqnw08X6+tjr9kdTme3sdFuLq1SXD+VIgQLgsCdoH8P3fauSsqlFupTs0+j01231+6wGd4H8NrozxeM/EyPZ6RYsstskisJLyXG6MRjIyOjZ6HHpuI4jVNQm1XVbzUZwiy3UzzuqZCgsxY4z25q1rviXWPEl0LjWNQmu3X7gY4ROADtUYVc4GcDnFZFaUqc+Z1Km77bL0/zAXJ9TRk+ppKK3AtWVpcahf29nap5lxcSrFEm4DczHAGTx1NdX8WJop/iZrLwyJIoaJCyMCNyxIpHHcEEH3FM+GGlpqXjqymnby7TT839xKZFQRrHyGJb+HfsB9ienUc7rWo/wBr67qGpeV5X2u5kn8vdu2bmLYzxnGa5/ixHovzf/AAz6KKK6ACiiigAooooAKKKKACiiigAooooAKKKKACiiigAooooAKKKKACiiigAooooAKKKKACiiigAooooAKKKKACiiigAooooAKKKKACiiigAooooAKKKKACiiigAooooAKKKKACiiigAooooAKKKKACiiigAooooAKKKKACiiigAooooAKKKKACiiigAooooAKKKKACiiigAooooAKKKKACiiigAooooAKKKKACiiigAooooAKKKKACiiigAooooAKKKKACiiigAooooAKKKKACiiigAooooAKKKKACiiigAooooAKKKKACpoe9Q1ND3prcT2JaKKK0ICiiigAooooAqUUUVkaBRRRQAUUUUAFFFFABRRRQAUUUUAFFFFABRRRQAUUUUAFFFFABRRRQAUUUUAFFFFABRRRQAUUUUAFFFFABRRRQAUUUUAFFFFABRRRQAUUUUAFFFFABRRRQAUUUUAFFFFABRRRQAUUUUAFFFFABRRRQAUUUUAFFFFABRRRQAUUUUAFFFFABRRRQAUUUUAFFFFABRRRQAUUUUAFFFFABRRRQAUUUUAFFFFABRRRQAUUUUAFFFFABRRRQAUUUUAFFFFABRRRQAUUUUAFFFFAGv4a1yfw34isdXtxue2k3FMgb0PDLkg4ypIzjjNbnxG8PwaP4iF9pq50fVoxe2TqhVdr8lQNoAwTwvZWXNcbXeeDtesL/AES68GeJLt4dOu2V7G7YKy2MwJOeeitnBwRjJ6bmYc1ZOElWir9H6f8AA/zA4OitrxH4X1bwtqLWeqWrxHcRHMAfLmAxyjfxDke4zzg8Vi10QnGcVKLumAldx8Nv+Zs/7Fy7/wDZK4eu5+G//M2f9i5d/wDslZ4j+GwOHPU0lKeppK1AKWgV6B4d8O6d4d0eLxb4th3wvzpmlMcPet2dh2iHB568dQQHzq1Y043erey7sC1fpL4C+Ga6ZIHg13xE3mXSE7XgtVyFVgH4LZPVeQzqeVrzWtPXtbvPEWt3Wr35Q3Fy2WCLtVQAAFA9AAB68c5rMqaFNwjeXxPV/wBeWwCUUUVsAUUUUAFFFFABRRRQAUUUUAFFFFABRRRQAUUUUAFFFFABRRRQAUUUUAFFFFABRRRQAUUUUAFFFFABRRRQAUUUUAFFFFABRRRQAUUUUAFFFFABRRRQAUUUUAFFFFABRRRQAUUUUAFFFFABRRRQAUUUUAFFFFABRRRQAUUUUAFFFFABRRRQAUUUUAFFFFABRRRQAUUUUAFFFFABRRRQAUUUUAFFFFABRRRQAUUUUAFFFFABRRRQAUUUUAFFFFABRRRQAUUUUAFFFFABRRRQAUUUUAFFFFABRRRQAUUUUAFFFFABRRRQAVND3qGpoe9NbiexLRRRWhAUUUUAFFFFAFSiiisjQKKKKACiiigAooooAKKKKACiiigAooooAKKKKACiiigAooooAKKKKACiiigAooooAKKKKACiiigAooooAKKKKACiiigAooooAKKKKACiiigAooooAKKKKACiiigAooooAKKKKACiiigAooooAKKKKACiiigAooooAKKKKACiiigAooooAKKKKACiiigAooooAKKKKACiiigAooooAKKKKACiiigAooooAKKKKACiiigAooooAKKKKACiiigAooooAKKKKACiiigAooooAKKKKAO28P8AjtINOOheKLN9b0JmQpFJKRJalcDdE3UDbkbcge4BbN65+GJ1ZGvfBGq22u2ZbmEusNxCCWxvV8cfL1+UnsuOa88qWCea1njngleKaNg6OjFWVhyCCOhrmlh2m5UXyt9N0/lp+DXncCfUNL1DSZ1g1GxubSYrvEdxE0bEcjOCOnB/Kus+G+f+Ks/7Fy8/9kpmn/FTxZYwrbXF8mo2e1ke3v4lmWVWByHY/Ow5/ve3Tirdt8Vbmz837L4V8LwedGYpfKsCu9D1U4flT6VFR4iUXFwX3/8AA/zA8/I56Guk8PeBfEXiZ4v7P02b7PJz9qmUpCF3bSd54OD2GTweOK2E+Kmp2iSHSdE8P6TcyLt+1WNgEkC5BI5JGDgdQaw9a8b+JfESNHqer3E0LKFaFSI42AORlFwpOe5GeB6CqcsTLRRS827/AIWX5j0OnSLwX4GjaV7mHxRrwjISJUDWELMq8sT/AKzGWwR6YIQ4I47xF4i1HxRrEup6nN5kz8Ko4SNeyKOyj/EnJJNZNFaU6Cg+aTvLu/60EJRRRWwBRRRQAUUUUAFFFFABRRRQAUUUUAFFFFABRRRQAUUUUAFFFFABRRRQAUUUUAFFFFABRRRQAUUUUAFFFFABRRRQAUUUUAFFFFABRRRQAUUUUAFFFFABRRRQAUUUUAFFFFABRRRQAUUUUAFFFFABRRRQAUUUUAFFFFABRRRQAUUUUAFFFFABRRRQAUUUUAFFFFABRRRQAUUUUAFFFFABRRRQAUUUUAFFFFABRRRQAUUUUAFFFFABRRRQAUUUUAFFFFABRRRQAUUUUAFFFFABRRRQAUUUUAFFFFABRRRQAUUUUAFFFFABRRRQAVND3qGpoe9NbiexLRRRWhAUUUUAFFFFAFSiiisjQKKKKACiiigAooooAKKKKACiiigAooooAKKKKACiiigAooooAKKKKACiiigAooooAKKKKACiiigAooooAKKKKACiiigAooooAKKKKACiiigAooooAKKKKACiiigAooooAKKKKACiiigAooooAKKKKACiiigAooooAKKKKACiiigAooooAKKKKACiiigAooooAKKKKACiiigAooooAKKKKACiiigAooooAKKKKACiiigAooooAKKKKACiiigAooooAKKKKACiiigAooooAKKKKACiiigAooooAKKKKACiiigAooooAKKKKACiiigAooooAKKKKACiiigAooooAKKKKACiiigAooooAKKKKACiiigAooooAKKKKACiiigAooooAKKKKACiiigAooooAKKKKACiiigAooooAKKKKACiiigAooooAKKKKACiiigAooooAKKKKACiiigAooooAKKKKACiiigAooooAKKKKACiiigAooooAKKKKACiiigAooooAKKKKACiiigAooooAKKKKACiiigAooooAKKKKACiiigAooooAKKKKACiiigAooooAKKKKACiiigAooooAKKKKACiiigAooooAKKKKACpoe9Q1ND3prcT2JaKKK0ICiiigAooooAqUUUVkaBRRRQAUUUUAFFFFABRRRQAUUUUAFFFFABRRRQAUUUUAFFFFABRRRQAUUUUAFFFFABRRRQAUUUUAFFFFABRRRQAUUUUAFFFFABRRRQAUUUUAFFFFABRRRQAUUUUAFFFFABRRRQAUUUUAFFFFABRRRQAUUUUAFFFFABRRRQAUUUUAFFFFABRRRQAUUUUAFFFFABRRRQAUUUUAFFFFABRRRQAUUUUAFFFFABRRRQAUUUUAFFFFABRRRQAUUUUAFFFFABRRRQAUUUUAFFFFABRRRQAUUUUAFFFFABRRRQAUUUUAFFFFABRRRQAUUUUAFFFFABRRRQAUUUUAFFFFABRRRQAUUUUAFFFFABRRRQAUUUUAFFFFABRRRQAUUUUAFFFFABRRRQAUUUUAFFFFABRRRQAUUUUAFFFFABRRRQAUUUUAFFFFABRRRQAUUUUAFFFFABRRRQAUUUUAFFFFABRRRQAUUUUAFFFFABRRRQAUUUUAFFFFABRRRQAUUUUAFFFFABRRRQAUUUUAFFFFABRRRQAUUUUAFFFFABRRRQAUUUUAFFFaVsU+zpmONjzyVBPWmlcTdjNorXzH/zxh/74FaOk6Wuoy5dII4FYK7bVySegHvVcouY5elrqUsLL+1ri3maGK3hLZZlXcwHYe9Sy6XZz2tvc6evySyiErNGuQ3rxSsO5yFFdlcaTYeVdpa5a5tBukEka7WHfbSW2n6S/2aGWQPc3AyPJVCsZ7BqLBc46iuibTpfOu0S3hcWpPmMFUYHr+lXdH0WPUMSzrDHASQuFXcx9qOUXMchRXTWVtYSGeS7aKOKHoiqu9/pmrj6NbzT2X2QL5F0CQZI13LjrRyjucbRXW3Wn2BsZbmxXIhk8uRZo1/MYqeLStKmmFlFKJLox7vMREaLPp60WC5xdFbB2BiDDDkf7ApMx/wDPGH/vgUcouYyKK6TTLOG8llaWJFghjaSQqi547dKt6PoqagRLOsMcBJVcKu5j7UcocxyFFdRp2nw3ck7SRqIIBlvLiBZjnhR7mo9St7O2lQQRkbly0c8G10+vFHKFzm6K6mxsrN7GW+vUAgRgirFGu5m/Gn6npZi1lrWC3gYy/PEoRV4OePw5o5dbDv1OTqWH+Kugs9Na7u3gMdvEIj++d1XCDPNWLjSo010adbom1tvzMgJHGSaaWom9DnaK6LULOwt7bfCsquG2jz4MLKPVTiq+l2i390Y3WNI0UvIwQZ2iqJMWit++tbRbKK9shugdyjCVF3K34VVtLWe+kKW1qkhAyflAA/E0AZVFbiWJg1OC1v7cRCRgPlVe/TB5FJFAINbitJoYji4VGBQcjdQGpzNFFFZGgUUUUAFFFFABRRRQAUUUUAFFFFABRRRQAUUUUAFFFFABRRRQAUUUUAFFFFABRRRQAUUUUAFFFFABRRRQAUUUUAFFFFABRRRQAUUUUAFFFFABRRRQAUUUUAFFFFABRRRQAUUUUAFFFFABRRRQAUUUUAFFFFABRRRQAUUUUAFFFFABRRRQAUUUUAFFFFABRRRQAUUUUAFFFFABRRRQAUUUUAFFFFABRRRQAUUUUAFFFFABRRRQAUUUUAFFFFABRRRQAUUUUAFFFFABRRRQAUUUUAFFFFABRRRQAUUUUAFFFFABRRRQAUUUUAFFFFABRRRQAUUUUAFFFFABRRRQAUUUUAFFFFABRRRQAUUUUAFFFFABRRRQAUUUUAFFFFABRRRQAUUUUAFFFFABRRRQAUUUUAFFFFABRRRQAUUUUAFFFFABRRRQAUUUUAFFFFABRRRQAUUUUAFFFFABRRRQAUUUUAFFFFABRRRQAUUUUAFFFFABRRRQAUUUUAFFFFABRRRQAUUUUAFFFFABRRRQAUUUUAFFFFABRRRQAUUUUAFFFFABV2BsQrVKniRlGAeKadhNXL26r2jyN/a1mm47fOU47Viec/8Aeo85/wC9VcxPKdT/AGa+qeJbuEHbGsrM7egzVjVkv7Z7YJAtpZQShYSzgjdn7zYzXHea/wDeo81/71K+w7HoFzKbO1vri4tYIGmi2+bHLu89iONo7CqunaVdWOnreQW3n30o+QFgBEp789TXE+c/96jzX/vUXCxvw2moOdQxMY2hUm4Uufm65HHXvU3hl2bW4FLEgK2B6cVzXnP/AHqPOf8AvU+YXKdLo2k/2neyvJnyImywHVj/AHauXL6nFrFnLJFFaICUt0dwUUY6HGa47zn/AL1HnP8A3qVx2O51J/smk3UD2kdrLcSgJGkm8uc8t9KVNJvdM0/bZW/m3ky4lm3qPLH91cn9a4Xzn/vUec/96i4WLpJDEHqKN1UvOf8AvUec/wDep8wuU6fSGzo+rqv+s8pT/wAB5zTfDLs2twKWJAVsD04rBt9QurUyeRLt8xCj/KDlT25qDzX/AL1HMHKdboU7FdStYZPLupl/c84yRnge9P1SCW6/sywkkQ6htIkLNnHpuNcf5z/3qPNf+9SuOzOttbaS50a70yEo93Dcbtm7G4dCRmpdad7/AMSQ29lMEmRdm8MRtbknkVxvmv8A3qfLdTTTPLI+53YsxwOSe9F9bhbSxpP5sV88UkhZxLhzn7xBroLq5jtfGqyTNtTAUsegyuK4rzn/AL1Hmv8A3qLi5TttR+0W+k366jLvMs2bbLbieeo9Biq+l2zabqb2txJGHurYiMg8ZboOfpXI+a/96jzn/vUXHZnU38b6d4fhsbjatw8xlKBgSq9O1Hh2SYi5ijit7hXUbreR9rP1+7xiuW85/wC9R5z/AN6hMLHW6xEkVzp0cRkjm4Bt2l8wRcjGDk/5FJqDqfGce3/nvED9flrl4bqaCZJY3w6Hcp2g4NON/cm7+1mXM+/zN5A+9nOaLhYq0UUVJQUUUUAFFFFABRRRQAUUUUAFFFFABRRRQAUUUUAFFFFABRRRQAUUUUAFFFFABRRRQAUUUUAFFFFABRRRQAUUUUAFFFFABRRRQAUUUUAFFFFABRRRQAUUUUAFFFFABRRRQAUUUUAFFFFABRRRQAUUUUAFFFFABRRRQAUUUUAFFFFABRRRQAUUUUAFFFFABRRRQAUUUUAFFFFABRRRQAUUUUAFFFFABRRRQAUUUUAFFFFABRRRQAUUUUAFFFFABRRRQAUUUUAFFFFABRRRQAUUUUAFFFFABRRRQAUUUUAFFFFABRRRQAUUUUAFFFFABRRRQAUUUUAFFFFABRRRQAUUUUAFFFFABRRRQAUUUUAFFFFABRRRQAUUUUAFFFFABRRRQAUUUUAFFFFABRRRQAUUUUAFFFFABRRRQAUUUUAFFFFABRRRQAUUUUAFFFFABRRRQAUUUUAFFFFABRRRQAUUUUAFFFFABRRRQAUUUUAFFFFABRRRQAUUUUAFFFFABRRRQAUUUUAFFFFABRRRQAUUUUAFFFFABRRRQAUUUUAFFFFABRRRQAUUUUAFFFFABRRRQAUUUUAFFFFABRRRQAUUUUAFFFFABRRRQAUUUUAFFFFABRRRQAUUUUAFFFFABRRRQAUUUUAFFFFABRRRQAUUUUAFFFFABRRRQAUUUUAFFFFABRRRQAUUUUAFFFFABRRRQAUUUUAFFFFABRRRQAUUUUAFFFFABRRRQAUUUUAFFFFABRRRQAUUUUAFFFFABRRRQAUUUUAFFFFABRRRQAUUUUAFFFFABRRRQAUUUUAFFFFABRRRQAUUUUAFFFFABRRRQAUUUUAFFFFABRRRQAUUUUAFFFFABRRRQAUUUUAFFFFABRRRQAUUUUAFFFFABRRRQAUUUUAFFFFABRRRQAUUUUAFFFFABRRRQAUUUUAFFFFABRRRQAUUUUAFFFFABRRRQAUUUUAFFFFABRRRQAUUUUAFFFFABRRRQAUUUUAFFFFABRRRQAUUUUAFFFFABRRRQAUUUUAFFFFABRRRQAUUUUAFFFFABRRRQAUUUUAFFFFABRRRQAUUUUAFFFFABRRRQAUUUUAFFFFABRRRQAUUUUAFFFFABRRRQAUUUUAFFFFABRRRQAUUUUAFFFFABRRRQAUUUUAFFFFABRRRQAUUUUAFFFFABRRRQAUUUUAFFFFABRRRQAUUUUAFFFFABRRRQAUUUUAFFFFABRRRQAUUUUAFFFFABRRRQAUUUUAFFFFABRRRQAUUUUAFFFFABRRRQAUUUUAFFFFABRRRQAUUUUAFFFFABRRRQAUUUUAFFFFABRRRQAUUUUAFFFFABRRRQAUUUUAFFFFABRRRQAUUUUAFFFFABRRRQAUUUUAFFFFABRRRQAUUUUAFFFFABRRRQAUUUUAFFFFABRRRQAUUUUAFFFFABRRRQAUUUUAFFFFABRRRQAUUUUAFFFFABRRRQAUUUUAFFFFABRRRQAUUUUAFFFFABRRRQAUUUUAFFFFABRRRQAUUUUAFFFFABRRRQAUUUUAFFFFABRRRQAUUUUAFFFFABRRRQAUUUUAFFFFABRRRQAUUUUAFFFFABRRRQAUUUUAFFFFABRRRQAUUUUAFFFFABRRRQAUUUUAFFFFABRRRQAUUUUAFFFFABRRRQAUUUUAFFFFABRRRQAUUUUAFFFFABRRRQAUUUUAFFFFABRRRQAUUUUAFFFFABRRRQAUUUUAFFFFABRRRQAUUUUAFFFFABRRRQAUUUUAFFFFABRRRQAUUUUAFFFFABRRRQAUUUUAFFFFABRRRQAUUUUAFFFFABRRRQAUUUUAFFFFABRRRQAUUUUAFFFFABRRRQAUUUUAFFFFAC0VraBpA1nUhbtIY41Uu5AycD0rR1PSND+wzTaZqJaaH70U52lvpkDn86h1IqXKYTxEI1PZu9/Q5iitW08O6rfWf2q3tGeHnByATj0BOT+FJZ+HtUv4mkt7UuquY2+YDDdcEE8U+ePct1qaveS08zLorWtvDmq3kkqQWhYxMUc71ABHbOcH8KsaRoP2nWJbDUEliaONmIGAcj6g8UOpFdRSr00m77GD2oran0qCPwzDqIZ/OeUoVJG3Az7Vi01JS2KhNT26CUUUUywooooAKKKKACiiigAooooAKKKKACiiigAooooAKKKKACiiigAooooAKKKKACiiigAooooAKKKKACiiigAooooAKKKKACiiigAooooAKKKKACiiigAooooAKKKKACiiigAooooAKKKKACiiigAooooAKKKKACiiigAooooAKKKKACiiigAooooAKKKKACiiigAooooAKKKKACiiigAooooAKKKKACiiigAooooAKKKKACiiigAooooAKKKKACiiigAooooAKKKKACiiigAooooAKKKKACiiigAooooAKKKKACiiigAooooAKKKKACiiigAooooAKKKKACiiigAooooAKKKKACiiigAooooAKKKKACiiigAooooAKKKKACiiigAooooAKKKKACiiigAooooAKKKKACiiigAooooAKKKKACiiigAooooAKKKKACiiigAooooAKKKKACiiigAooooAKKKKACiiigAooooAKKKKACiiigAooooAKKKKACiiigAooooAKKKKACiiigAooooAKKKKACiiigAooooAKKKKACiiigAooooAKKKKACiiigAooooAKKKKACiiigAooooAKKKKACiiigAop8cTSH5Rx3NWRarjljmgC94aiaXVgI9QFlOFJicrkM3938a7LVLeV9HuDrv2EuI8QyRA7y/br+HT3rzdgYpMZ5HcU/wC0yEYJH1xWM6TlK9zjr4V1aimna3lr953L2FzqaaNd6bcrHFbRBJJBg+SwxnKk81UkSSPwbfIboys16Q8qknfwvfvXHGWQ/wAZ/CjzH/vt+dL2L2uJYRrRy0vfbzudhHZS6v4Ws7TT3DS28jedFuCk5Jw3J9DWtHJHJ4ljjWVZZoLIxzOpzlvr3rzkSuDncfzp4uXHXBodG73JlgnK65tNfxOivVZfA1qD/wA/Lf1rl6ked3GOg9BT47ZmXJOAa1jHlOqlT9mmr7tv7yvRU0kDJyOV9ahqjUKKKKACiiigAooooAKKKKACiiigAooooAKKKKACiiigAooooAKKKKACiiigAooooAKKKKACiiigAooooAKKKKACiiigAooooAKKKKACiiigAooooAKKKKACiiigAooooAKKKKACiiigAooooAKKKKACiiigAooooAKKKKACiiigAooooAKKKKACiiigAooooAKKKKACiiigAooooAKKKKACiiigAooooAKKKKACiiigAooooAKKKKACiiigAooooAKKKKACiiigAooooAKKKKACiiigAooooAKKKKACiiigAooooAKKKKACiiigAooooAKKKKACiiigAooooAKKKKACiiigAooooAKKKKACiiigAooooAKKKKACiiigAooooAKKKKACiiigAooooAKKKKACiiigAooooAKKKKACiiigAooooAKKKKACiiigAooooAKKKKACiiigAooooAKKKKACiiigAooooAKKKKACiiigAooooAKKKKACiiigAooooAKKKKACiiigAooooAKKKKACiiigAooooAKKKKACiiigAooooAKKKKACiiigAooooAKKKKACiiigAoooHWgD1pvhBolrDbHUfHthYzTQrMIbiJEYBh/tSjj39q4O68L351K7g0m3udWs4blraO8tLdnjmYdMFcjJHOMnivXvGXjbRPDt3pdnqHg6w1iZtOhkFxcFNwByNvzRtxx6965rRNYvNO+CeuXmmTyWUsms7Q0DbWRSsZwCMY6Y4rzqVWuo80tbtJXtbV+Wo7aHn1t4a129lnitdF1GeS3fZMkVq7GJv7rADg+xqvDpWo3QuTBYXMv2bmcxws3ldvmwPl6HrXtfguPUrfwv4bvg+u6sb++ld4bKXyYIcvhnuHQb3Oct8zYOMHGOZnu5dN8T/FC6smaCeK0iZHHBVth5H86t4uXM4pbf52BK54u/hnXor6Kyk0TUVuplLRwNauHcDqVXGTiq40y7W+NnNbTJch/LMDRkSbv7u3rmvUtR8Ua8nwb0K7j1e8F5NfSxyXQlbzWQFjt3/exwO/YV2afZpPjAzzf8fkmhhoCgUSNJ3K7uN23d1/lSli5xTbj3/AOh4TfaTqGkskeoafdWbOMotxC0ZYe24Vmzz7flXr3PpXs3i+4iT4a38dxZeKZAblDb3GvGINHLkZC/MHIK7uikdfevL/CNp4bvtYkj8Vahc2Vj5JKS26ksZMrgcI3GN3btW9Ku5Qcmtu2oNWRz/LH1JqzFZ55kOPYVq6za6Pba5dJoV1LdaapAgmmGGYbRnPyr3z2qsK3UuZJiegkdvEo/1a/jzUoRMfdH5U0HFOzTAY8ETDmNfyqrJZKcmM4PoauE000AZLIyNtYYNSwzlDtY5X+VWblA8Z9V5FUCMGgDRzVeaD+JB9RT7d90XPbipc0AZtFTXEex8joahoAKKKKACiiigAooooAKKKKACiiigAooooAKKKKACiiigAooooAKKKKACiiigAooooAKKKKACiiigAooooAKKKKACiiigAooooAKKKKACiiigAooooAKKKKACiiigAooooAKKKKACiiigAooooAKKKKACiiigAooooAKKKKACiiigAooooAKKKKACiiigAooooAKKKKACiiigAooooAKKKKACiiigAooooAKKKKACiiigAooooAKKKKACiiigAooooAKKKKACiiigAooooAKKKKACiiigAooooAKKKKACiiigAooooAKKKKACiiigAooooAKKKKACiiigAooooAKKKKACiiigAooooAKKKKACiiigAooooAKKKKACiiigAooooAKKKKACiiigAooooAKKKKACiiigAooooAKKKKACiiigAooooAKKKKACiiigAooooAKKKKACiiigAooooAKKKKACiiigAooooAKKKKACiiigAooooAKKKKACiiigAooooAKKKKACiiigAooooAKKKKACiiigAooooAKKKKACiiigAooooAKKKKACiiigAooooAKKKKACiiigC1eaheajIkt7d3Fy6II1aaVnKqOignoPalXUL1NPewW7nWyd/Ma3Eh8tm/vFemeBzVSiiyA0LfWtUtLGSxttRvIbOQ5e3jnZY2PHJUHB6D8qdJr+sTPdSSatfO92gS4ZrhyZlHQPz8w9jWbS0uVdgNGG/vJLFLJ7udrOJi0du0jGNGPUhegNWZ9T1C6u47q5vrma5j2hJpJWZ129MMTkYrNtj8pHvVijlQFvU9X1TV0X+0dRvLwxg7PtE7Sbc9cbjx0rFQ4cE+tX6qTRbDkfdP6UJJKyAngOFKd1NWAaz0foc4Yd/WrKTDo3yn3pgWQaXNRhqXdQA7NITTd1RvMq8ZyfQUCCV9sZ9aov97HoMVJJKScnr2HpTEQyNgfiaBli2GIyfepqRQFUKOgpaAI5xmI+3NUqvTHETfSqNABRRRQAUUUUAFFFFABRRRQAUUUUAFFFFABRRRQAUUUUAFFFFABRRRQAUUUUAFFFFABRRRQAUUUUAFFFFABRRRQAUUUUAFFFFABRRRQAUUUUAFFFFABRRRQAUUUUAFFFFABRRRQAUUUUAFFFFABRRRQAUUUUAFFFFABRRRQAUUUUAFFFFABRRRQAUUUUAFFFFABRRRQAUUUUAFFFFABRRRQAUUUUAFFFFABRRRQAUUUUAFFFFABRRRQAUUUUAFFFFABRRRQAUUUUAFFFFABRRRQAUUUUAFFFFABRRRQAUUUUAFFFFABRRRQAUUUUAFFFFABRRRQAUUUUAFFFFABRRRQAUUUUAFFFFABRRRQAUUUUAFFFFABRRRQAUUUUAFFFFABRRRQAUUUUAFFFFABRRRQAUUUUAFFFFABRRRQAUUUUAFFFFABRRRQAUUUUAFFFFABRRRQAUUUUAFFFFABRRRQAUUUUAFFFFABRRRQAUUUUAFFFFABRRRQAUUUUAFFFFABRRRQAUUUUAFFFFABRRRQAUUUUAFFFFABRRRQAUUUUAFFFFABRRRQAUUUUAFFFFABRRRQAUUUUAFFFFABRRRQBLA22T2PFXetZtW4Jt3yt1/nQBPSNjad3SlLADrVSabf8q9PX1oEQnrShiBjt6UiqWYAck1cjgVR8w3GgZVDkdMj6Gnec3q351aMUZ6oKb5EX939aAKxkJ9T9TTSx6dB7VcEMY/gH40PCjjptPqKAKNaEYQINnQ1RdCjbW60+KUx8HlaALtFIrqwyDmmSyhFoERXL9FFVqViWYk9TSUDCiiigAooooAKKKKACiiigAooooAKKKKACiiigAooooAKKKKACiiigAooooAKKKKACiiigAooooAKKKKACiiigAooooAKKKKACiiigAooooAKKKKACiiigAooooAKKKKACiiigAooooAKKKKACiiigAooooAKKKKACiiigAooooAKKKKACiiigAooooAKKKKACiiigAooooAKKKKACiiigAooooAKKKKACiiigAooooAKKKKACiiigAooooAKKKKACiiigAooooAKKKKACiiigAooooAKKKKACiiigAooooAKKKKACiiigAooooAKKKKACiiigAooooAKKKKACiiigAooooAKKKKACiiigAooooAKKKKACiiigAooooAKKKKACiiigAooooAKKKKACiiigAooooAKKKKACiiigAooooAKKKKACiiigAooooAKKKKACiiigAooooAKKKKACiiigAooooAKKKKACiiigAooooAKKKKACiiigAooooAKKKKACiiigAooooAKKKKACiiigAooooAKKKKACiiigAooooAKKKKACiiigAooooAKKKKACiiigAooooAKKKKACiiigAo6UUUAOaRn+8xNNoooAt2yYUuep4Feo/CHT7a+uNcabR7XVZobVXgt7hUIZ8ngMwIXPTNeVRz7FClcgdxXc+A/FNhoOn+I/PvntLq5sTHaMivuMnOMFR8v14rnxUZSpNR3F1R6N4i0a0u/BusT6z4JsPDb2sQktbiCeFmkk5AX92o9hg9c+1eaal4M/s+bw1H9v8z+24Ypc+Tjyd5Ax975sbvatKPxZpnijwfcaZ4pvtmqWY36dqEis7v6xuVBPPqf6c6ia94P1fT/AArealrU9leaLHHFJaLas5lCsuCGHC9M9+O3rxU/a0VZ338300te7KbM6L4Z+b4h1/SjrUcQ0iBZjcS25CuCu7nDHaB6/NWd4i8G22leHbTXtK1uPVdOnmMBkEDQsj88bWJP8J9O3rXS3fjTw/Jr/ji6TUVMOp2Iis28p/3j7MY+7xz64rmZ/EWlt8JbfRFus6kmpm4aERt/q9hGd2NvU+ta05V24t36dPLUNLnG3KZj3dxVOrEk4dCoB57mq9egIUMQcg4PtQzFjliSaSigAooooAKKKKACiiigAooooAKKKKACiiigAooooAKKKKACiiigAooooAKKKKACiiigAooooAKKKKACiiigAooooAKKKKACiiigAooooAKKKKACiiigAooooAKKKKACiiigAooooAKKKKACiiigAooooAKKKKACiiigAooooAKKKKACiiigAooooAKKKKACiiigAooooAKKKKACiiigAooooAKKKKACiiigAooooAKKKKACiiigAooooAKKKKACiiigAooooAKKKKACiiigAooooAKKKKACiiigAooooAKKKKACiiigAooooAKKKKACiiigAooooAKKKKACiiigAooooAKKKKACiiigAooooAKKKKACiiigAooooAKKKKACiiigAooooAKKKKACiiigAooooAKKKKACiiigAooooAKKKKACiiigAooooAKKKKACiiigAooooAKKKKACiiigAooooAKKKKACiiigAooooAKKKKACiiigAooooAKKKKACiiigAooooAKKKKACiiigAooooAKKKKACiiigAooooAKKKKACiiigAooooAKKKKACiiigAooooAKKKKACiiigAooooAKKKKACiiigAooooAKKKKACiiigAooooAKKKKACiiigAooooAKKKKACiiigAooooAk8hvUUeQ3qKt4oxV8pHMyr5De1HkN7VradpF9q0zRWNs0zKMtggAfUnim3WmXlle/Y7i2kS5yAI8ZLZ6Yx1/CjlQczMvyG9qPIb2rd1Dw7qul26z3lm0cTHG7crAfXB4/GqiWNxJZS3ix5giZVd9w4J6cUWQXZmeQ3tR5De1asemXcunS6gkBNrEwV5MgAE/z6ip9N8P6nq8byWNo0qIcFtyqM+mWIzRyoOZmJ5De1HkN7Voz2Nza3jWk8LR3CttKN1zV2Dw3q1zez2cNkzzQf60B1wvtuzj9aLILswfIb2o8hvatW90m+0+8W0urZ452xtT727PTGOv4VYv8Aw7qumWy3N5ZvHC3G7crY+uDx+NFkF2YXkN7UeS3tVrFWo9Mu5dOlv0hJtYmCvJkAAn+fUUcqC7MryG9RR5Deoq/b20t3cR28EZeWRgqqO5p95Y3Gn3b2t1H5c0f3lyDjjPajlQczM7yG9qPJb2rTsNNu9TuRb2cDTS4zgdh6k9BT9Q0i+0qdYb22aJ2GV5BDfQjijlQczMnyG9qPIb2roZvC2tW9ibyWwkWFV3sdy5Ue65yPy4rIxRZBdlXyG9qPIb2rf0/w1q+qWv2mzs/MhyV3eYq8/iaWDwvrFzdXFtDZ7prcgSr5qDbnp35osguznvIb1FHkN6it7UfDmq6TbrcXtr5UTNsDeYrc/gfaszFFkF2VPIb1FHkN6ireKMUcoczKvkN7UeQ3tWxpGj3OtX62tqozjc8jnCxr3Zj2ArUufDljJFP/AGPqv2+eDl4vJ2Er3ZeeaLILs5LyG9RS+Q3tVrFGKOUOZlXyW9qPJb2rofCg/wCKv0fr/wAfsX/oYrWvfiB4oj1a5hHiG6jjW4kQfOTtAPFHKuo7tnEeS3tR5Le1dlrGvaprnhGKTUdRnvCmoMil3JGAnp+Jrl8UcqFdlYW7sG5HyjJ/PH9aTyW9RVxBxJ/uf+zLTcU+UOZlTyG9RR5Deoq3ijFLlDmZU8hvUUeQ3qKt4oxRyhzMqeQ3qKPIb1FW8UYo5Q5mVPIb1FHkN6ireKMUcoczKnkN6ijyG9RVvFGKOUOZlTyG9RR5Deoq3ijFHKHMyp5Deoo8hvUVbxRijlDmZU8hvUUeQ3qKt4oxRyhzMrC3Zg3I+UZP54/rSeS3tVxBxJ/uf+zLXRaD4F1rxDYS6hbpBBYRZD3V1KI4xjryaOVBzM5HyG9qPIb1Fd9b/DTUr9mj03VtEv51Ut5FtfKzkfSuSvbG5069ms7uForiFijo3VTRZBdmeLd9hbIwCB+ef8Kb5Deoq6o/dSD/AGl/9mpuKfKg5mVPIb1FHkN6ireKMUuUOZlTyG9RR5Deoq3ijFHKHMyp5Deoo8hvUVbxRijlDmZU8hvUUeQ3qKt4oxRyhzMqeQ3qKPIb1FW8UYo5Q5mVPIb1FHkN6ireKMUcoczKnkN6ijyG9RVvFGKOUOZlTyG9RR5Deoq3ijFHKHMyp5Deoo8hvUVbxRijlDmZU8hvUUeQ3qKt4oxRyhzMqeQ3qKPIb1FW8UYo5Q5mVPIb1FHkN6ireKMUcoczKnkN6ijyG9RVvFGKOUOZlTyG9RR5Deoq3ijFHKHMyp5Deoo8hvUVbxRijlDmZU8hvUUeQ3qKt4oxRyhzMqeQ3qKPIb1FW8UYo5Q5mVPIb1FHkN6ireKMUcoczKnkN6ijyG9RVvFGKOUOZlTyG9RR5Deoq3ijFHKHMyp5Deoo8hvUVbxRijlDmZU8hvUUeQ3qKt4oxRyhzMqeQ3qKPIb1FW8UYo5Q5mVPIb1FHkN6ireKMUcoczKnkN6ijyG9RVvFGKOUOZlTyG9RR5Deoq3ijFHKHMyp5Deoo8hvUVbxRijlDmZU8hvUUeQ3qKt4oxRyhzMqeQ3qKPIb1FW8UYo5Q5mVPIb1FHkN6ireKMUcoczKnkN6ijyG9RVvFGKOUOZlTyG9RR5Deoq3ijFHKHMyp5Deoo8hvUVbxRijlDmZU8hvUUeQ3qKt4oxRyhzMqeQ3qKPIb1FW8UYo5Q5mVPIb1FHkN6ireKMUcoczKnkN6ijyG9RVvFGKOUOZlTyG9RR5Deoq3ijFHKHMyp5Deoo8hvUVbxRijlDmZU8hvUUeQ3qKt4oxRyhzMqeQ3qKPIb1FW8UYo5Q5mVPIb1FHkN6ireKMUcoczKnkN6ijyG9RVvFGKOUOZlTyG9RR5Deoq3ijFHKHMyp5Deoo8hvUVbxRijlDmZU8hvUUeQ3qKt4oxRyhzMqeQ3qKPIb1FW8UYo5Q5mVPIb1FHkN6ireKMUcoczKnkN6ijyG9RVvFGKOUOZlTyG9RR5Deoq3ijFHKHMyp5Deoo8hvUVbxRijlDmZU8hvUUeQ3qKt4oxRyhzMqeQ3qKPIb1FW8UYo5Q5mVPIb1FHkN6ireKMUcoczKnkN6ijyG9RVvFGKOUOZlTyG9RR5Deoq3ijFHKHMyp5Deoo8hvUVbxRijlDmZU8hvUUeQ3qKt4oxRyhzMqeQ3qKPIb1FW8UYo5Q5mVPIb1FHkN6ireKMUcoczKnkN6ijyG9RVvFGKOUOZlTyG9RR5Deoq3ijFHKHMyp5Deoo8hvUVbxRijlDmZU8hvUUeQ3qKt4oxRyhzMqeQ3qKPIb1FW8UYo5Q5mVPIb1FHkN6ireKMUcoczKnkN6ijyG9RVvFGKOUOZlTyG9RR5Deoq3ijFHKHMyp5Deoo8hvUVbxRijlDmZU8hvUUeQ3qKt4oxRyhzMqeQ3qKPIb1FW8UYo5Q5mVPIb1FHkN6ireKMUcoczKnkN6ijyG9RVvFGKOUOZlTyG9RR5Deoq3ijFHKHMyp5Deoo8hvUVbxRijlDmZU8hvUUeQ3qKt4oxRyhzMqeQ3qKPIb1FW8UYo5Q5mVPIb1FHkN6ireKMUcoczKnkN6ijyG9RVvFGKOUOZlTyG9RR5Deoq3ijFHKHMyp5Deoo8hvUVbxRijlDmZU8hvUUeQ3qKt4oxRyhzMqeQ3qKPIb1FW8UYo5Q5mVPIb1FHkN6ireKMUcoczKnkN6ijyG9RVvFGKOUOZlTyG9RR5Deoq3ijFHKHMyp5Deoo8hvUVbxRijlDmZU8hvUUeQ3qKt4oxRyhzMqeQ3qKPIb1FW8UYo5Q5mVPIb1FHkN6ireKMUcoczKnkN6ijyG9RVvFGKOUOZjsUYqTaKNoqyTp7JfK+HOoSJ8ryXSqzDuvy8Vr/AGi3gl8JX14wX9yyM7np8oCkn6mud0fVrW30260vUYZns7gh90GN6MMdM8dhUl/r9vPqNg0NkHsLFAkcE+DvXvu6jNS1qNbHSRaTdWtj4nW+dWjuA80QLhs/eO/Hb+H8q5q42WPhHTbeQZF3cNcSqOpVflFT3muaXBZX0Oj2k8T3x/emXaoRf7qBe3JrL1m/hv5LVbdXWC3t0hUOADx1PHvSSY2zqLzUotT8BX7W1qltbQzrFFGv93KnJ98k/wCearaekNx4It4dRuf7Pt1u90U6gsZeueB078+1ZFtq1vD4Tu9KZJTPNOJFYAbcfL15/wBn0qez1jTZ9Di0rV4Lkx28m+KS2K578EH607bivsa+owSXvxFtvtEQjhiVZFfOQ8agtuz9Riue/tLVdWuLnTrV2aO+uGkMIUfMSc8nrgYHftWjdeJ4bm9vrkQSR7rQ2tqowdik8luev0pnhvWNK0ezuftEd4LuYFPOgVcon+ySeDn+lCQ2b6vbnxPoOklxcTafE3mydRv2cD8NuaztLZ7geLYpmLIUkfnpkFsf59qyPt+mabqVrf6QL55Y3LSC7K/MPbb+NW7zXtMjs9QXS7a5S41E/v2m27UHcLj6mk07AcvFsEqGQZTcNwHcV3d5qUWp+Ar9ra1S2toZ1iijX+7lTk++Sf8APNcLt9q2rbVreHwnd6SySGeacSKwA24+Xrz/ALPpTkroSepf8LwppX2XUZlBuby4W3tUPZSwDv8AlwKh8QPZx+Orh9QheW0DL5iJ1b5B7j+dR6Z4r1Swa1hN032OFlDRrEhOzPIzj096fqeuWur+I47m9jml02PhYdoVwuPY/wB73oa1uCehlrqTWt1ex6bI1tZ3TFCCoZhHk4Hc9D2NdJrCsml+HRp2L61il2pMRtLybuFwfu9P84rHsL/Sbe9vkn0/zLC43CP5VMsI527Se/41Zu/EFvDa2NlpEMqW1rKJ91xgu7g98cYo7B3OqcRLr2qXNtcefqbWYVtP7Lwv8XRvp715/BLpi6LcxT20raizgwyg/Kq8ZB+b69q6M+J9KhvLjVrazuhqk0W3a7KYlbjn17f/AKq5+GXTf7HuUnt5X1F3BimB+VRxnPzfXtSSHc3obrw9d6DpOkXVzd7w+5/IUAI7H+IsP9rtmsW68Pz23iRdH3h3aRVVwMZU/wAX5VoWuqaA9rZm+06ZLq1P3rVUVZsYxv6Uy08QxHxadavoX2c4jjAYr8u1euKdtRdBPF94n22PSbX5LOwXy1QdC3c/X/69c3irN1J9pu5pz1kdn59zmotoppaAyPFGKk2ijaKYj0Twfo+lweGZr+6llMl2jJL8h2rEDyvHrjrT/Dtz4XmWS8tdIlsryJigBkaT5GXhu3UGsJNYs/8AhDU0oXYhuWyJCY2O1C2TyB6VWjvtPs9SWaDUHlgaERSCSIg8fdxhaybNEZ/iBbRdUZbK2FvAo2hdxJb3OaysVavLxL6+laNTsBwCe9Q7RWi2IZc0IXg16xfT4RNeJOrxIehYHIz7V7RceG9aCo6f8IfLI675t9igCt3G7PzfWvGdIOox6nC2krK17z5YiTex454+ld5a2fja88NatPdJqglg8pIbc2Y2yqxIbI284GKLtbMEM8aaNef8I3bz6jc6TbOjM6Wthbqqsw4yWU4we3evNAOOcV3cfg7xbrmgXMk1rcRx6Zh4rN7bytytncU4GSMdPeuIK4OCKLt7gxqD7/8Auf8Asy03FSqOW/3P/ZlpNooER4oxUm0UbRTAjxRipNoo2igCPFb+kJpP9nSG8MIkJIbzGwcf7P8A9asTaKuQWM5EU8ckKnh1PmqCO471Mhoq3FpNasgmjZN67k3dxUOK6q6lF5pEi3gg+0JyhSZeff2+lcztFEXcHoW9N0W/1dpFsYPNMYBf51XGfqRVuLwnrc8k0cdlueFtkg81PlOAf73oRVC2vLqyLG1uZoC33vKkK5/Kpk1bUo2dk1G7VnO5yJmBY9MnmnqIeBp9rpl7aXdrJ/aqy7Y5A3ypgjcD83s3Y04eGdXOnfb/ALJ/ovl+b5nmL93Gc4zmkjn05tJuxcwzSanJIGin3EgDIzn5uvXsetQ/2lqAt/s32658jbt8rzW27fTGelGoye88M6vYWZu7m08u3XGX8xD16cA0t5BZ6rqdvb6DZyR74wpjkbln5JOSx7e9V5tS1C4gMM19cyxHqjysy/lmrGo3Vit7DNokdxZhIwGJcht/OSDuPaiwh7eE9bS6jtmssTSKzqvmpyBjP8XuKoahpd5pVwIL2HypSu4LuDcfhUx1bUjKsp1G7MigqrmZsgHqM59qguLi4u5PMuZ5ZnAxukcscfjRqPQroPv/AO5/7MtdvofiC8vPC0uizx2iaXYhZpZBb75XzINqdRnLH8q4tRy3+5/7MtdN4XXTo7a5e81i1thMPKktLi3kcSLwwOU6cj9KAN9719Mtxrcej21hNZ3LrGkWnkbvlH+ty/yqd/vXD67rFxr+sTalcxwxyzYykK7VGBjgV2t2+iX9rJbXXiTTZEZsxn7HcAw/Kq4X1wFXrnpXA3MMUVzLHDKJolcqsgUjePXBoAgUfu5B7r/7NTcVKo+V/wDgP/s1JtFAEeKMVJtFG0UxEeKMVJtFG0UAR4oxUm0UbRQBHijFSbRRtFAEeKMVJtFG0UAR4oxUm0UbRQBHijFSbRRtFAEeKMVJtFG0UAR4oxUm0UbRQBHijFSbRRtFAEeKMVJtFG0UAR4oxUm0UbRQBHijFSbRRtFAEeKMVJtFG0UAR4oxUm0UbRQBHijFSbRRtFAEeKMVJtFG0UAR4oxUm0UbRQBHijFSbRRtFAEeKMVJtFG0UAR4oxUm0UbRQBHijFSbRRtFAEeKMVJtFG0UAR4oxUm0UbRQBHijFSbRRtFAEeKMVJtFG0UAR4oxUm0UbRQBHijFSbRRtFAEeKMVJtFG0UAR4oxUm0UbRQBHijFSbRRtFAEeKMVJtFG0UAR4oxUm0UbRQBHijFSbRRtFAEeKMVJtFG0UAR4oxUm0UbRQBHijFSbRRtFAEeKMVJtFG0UAR4oxUm0UbRQBHijFSbRRtFAEeKMVJtFG0UAR4oxUm0UbRQBHijFSbRRtFAEeKMVJtFG0UAR4oxUm0UbRQBHijFSbRRtFAEeKMVJtFG0UAR4oxUm0UbRQBHijFSbRRtFAEeKMVJtFG0UAR4oxUm0UbRQBHijFSbRRtFAEeKMVJtFG0UAR4oxUm0UbRQBHijFSbRRtFAEeKMVJtFG0UAR4oxUm0UbRQBHijFSbRRtFAEeKMVJtFG0UAR4oxUm0UbRQBHijFSbRRtFAEeKMVJtFG0UAR4oxUm0UbRQBHijFSbRRtFAEeKMVJtFG0UAR4oxUm0UbRQBHijFSbRRtFAEeKMVJtFG0UAR4oxUm0UbRQBHijFSbRRtFAEeKMVJtFG0UAR4oxUm0UbRQBHijFSbRRtFAEeKMVJtFG0UAR4oxUm0UbRQBHijFSbRRtFAEeKMVJtFG0UAR4oxUm0UbRQBHijFSbRRtFAEeKMVJtFG0UAR4oxUm0UbRQBHijFSbRRtFAEeKMVJtFG0UAR4oxUm0UbRQBHijFSbRRtFAEeKMVJtFG0UAR4oxUm0UbRQBHijFSbRRtFAEeKMVJtFG0UAR4oxUm0UbRQBHijFSbRRtFAFvyKPIoopgHkUeRRRQAeRR5FFFAB5FHkUUUAHkUeRRRQAeRR5FFFAB5FHkUUUAHkUeRRRQAeRR5FFFAB5FHkUUUAHkUeRRRQAeRR5FFFAB5FHkUUUARvYxyOXcZP1pn9nQ/wB0/maKKOVBdkqWqxrtVcCneRRRRYCW3aa0nWa2leGVfuvGxUj8au/21rOf+Qre/wDf9v8AGiiiwzSsfGeu2GlX9jHfTsbwKrSvKzMijOQuemc9a5vyfWiiiwhvlYlA9UP81p3kUUUkAeRR5FFFMA8ijyKKKADyKPIoooAPIo8iiigA8ijyKKKADyKPIoooAPIo8iiigA8ijyKKKAG+ViUD1Q/zWneRRRSQB5FHkUUUANWL946+yn/0KneRRRTAPIo8iiigA8ijyKKKADyKPIoooAPIo8iiigA8ijyKKKADyKPIoooAPIo8iiigA8ijyKKKADyKPIoooAPIo8iiigA8ijyKKKADyKPIoooAPIo8iiigA8ijyKKKADyKPIoooAPIo8iiigA8ijyKKKADyKPIoooAPIo8iiigA8ijyKKKADyKPIoooAPIo8iiigA8ijyKKKADyKPIoooAPIo8iiigA8ijyKKKADyKPIoooAPIo8iiigA8ijyKKKADyKPIoooAPIo8iiigA8ijyKKKADyKPIoooAPIo8iiigA8ijyKKKADyKPIoooAPIo8iiigA8ijyKKKADyKPIoooAPIo8iiigA8ijyKKKADyKPIoooAPIo8iiigA8ijyKKKADyKPIoooAPIo8iiigA8ijyKKKADyKPIoooAPIo8iiigA8ijyKKKADyKPIoooAPIo8iiigA8ijyKKKADyKPIoooAPIo8iiigA8ijyKKKADyKPIoooAPIo8iiigA8ijyKKKADyKPIoooAPIo8iiigA8ijyKKKADyKPIoooAPIo8iiigA8ijyKKKADyKPIoooAPIo8iiigA8ijyKKKADyKPIoooAPIo8iiigA8ijyKKKADyKPIoooAPIo8iiigA8ijyKKKADyKPIoooAPIo8iiigA8ijyKKKADyKPIoooAPIo8iiigA8ijyKKKADyKPIoooAPIo8iiigA8ijyKKKADyKPIoooAPIo8iiigA8ijyKKKADyKPIoooAPIo8iiigA8ijyKKKADyKPIoooAPIo8iiigD//Z",
  "imageHeight": 1080,
  "imageWidth": 1920
}
