# Supplementary material for: Prediction of axillary lymph node metastasis in early breast cancer patients with ultrasonic videos based deep learning
Source: Front Oncol. 2023 Sep 1;13:1219838. doi: 10.3389/fonc.2023.1219838 (PMC10503049; doi:10.3389/fonc.2023.1219838)
Supplement: Supplementary file 1 [file DataSheet_1.zip › 3/5612464_高永珍/高永珍_54949426.json]

{
  "version": "4.5.6",
  "flags": {},
  "shapes": [
    {
      "label": "1",
      "points": [
        [
          1322.5,
          341.4166666666667
        ],
        [
          1247.5,
          306.0
        ],
        [
          1155.8333333333335,
          303.9166666666667
        ],
        [
          1112.0833333333335,
          320.58333333333337
        ],
        [
          1097.5,
          370.58333333333337
        ],
        [
          1110.0,
          414.33333333333337
        ],
        [
          1160.0,
          485.16666666666674
        ],
        [
          1222.5,
          508.08333333333337
        ],
        [
          1310.0,
          478.91666666666674
        ],
        [
          1343.3333333333335,
          437.25
        ],
        [
          1349.5833333333335,
          366.4166666666667
        ]
      ],
      "group_id": null,
      "shape_type": "polygon",
      "flags": {}
    }
  ],
  "imagePath": "高永珍_54949426.jpg",
  "imageData": "/9j/4AAQSkZJRgABAQAAAQABAAD/2wBDAAgGBgcGBQgHBwcJCQgKDBQNDAsLDBkSEw8UHRofHh0aHBwgJC4nICIsIxwcKDcpLDAxNDQ0Hyc5PTgyPC4zNDL/2wBDAQkJCQwLDBgNDRgyIRwhMjIyMjIyMjIyMjIyMjIyMjIyMjIyMjIyMjIyMjIyMjIyMjIyMjIyMjIyMjIyMjIyMjL/wAARCAQ4B4ADASIAAhEBAxEB/8QAHwAAAQUBAQEBAQEAAAAAAAAAAAECAwQFBgcICQoL/8QAtRAAAgEDAwIEAwUFBAQAAAF9AQIDAAQRBRIhMUEGE1FhByJxFDKBkaEII0KxwRVS0fAkM2JyggkKFhcYGRolJicoKSo0NTY3ODk6Q0RFRkdISUpTVFVWV1hZWmNkZWZnaGlqc3R1dnd4eXqDhIWGh4iJipKTlJWWl5iZmqKjpKWmp6ipqrKztLW2t7i5usLDxMXGx8jJytLT1NXW19jZ2uHi4+Tl5ufo6erx8vP09fb3+Pn6/8QAHwEAAwEBAQEBAQEBAQAAAAAAAAECAwQFBgcICQoL/8QAtREAAgECBAQDBAcFBAQAAQJ3AAECAxEEBSExBhJBUQdhcRMiMoEIFEKRobHBCSMzUvAVYnLRChYkNOEl8RcYGRomJygpKjU2Nzg5OkNERUZHSElKU1RVVldYWVpjZGVmZ2hpanN0dXZ3eHl6goOEhYaHiImKkpOUlZaXmJmaoqOkpaanqKmqsrO0tba3uLm6wsPExcbHyMnK0tPU1dbX2Nna4uPk5ebn6Onq8vP09fb3+Pn6/9oADAMBAAIRAxEAPwDyHz6PPqnmjNbXMi559Hn1TzRmi4Fzz6PPqnmjNFwLnn0efVPNGaLgXPPo8+qeaM0XAuefR59U80ZouBc8+jz6p5ozRcC559Hn1TzRmi4Fzz6PPqnmjNFwLnn0efVPNGaLgXPPo8+qeaM0XAuefR59U80ZouBc8+jz6p5ozRcC559Hn1TzRmi4Fzz6PPqnmjNFwLnn0efVPNGaLgXPPo8+qeaM0XAuefR59U80ZouBc8+jz/eqeaM0XAmtJNlpGPY/zNTefVKP/j3i/wB0/wDoRpc0IC559Hn1TzRmi4Fzz6PPqnmjNFwLnn0efVPNGaLgXPPo8+qeaM0XAuefR59U80ZouBc8+jz6p5ozRcC559Hn1TzRmi4Fzz6PPqnmjNFwLnn0efVPNGaLgXPPo8+qeaM0XAuefR59U80ZouBc8+jz6p5ozRcC559Hn1TzRmi4Fzz6PPqnmjNFwLnn0efVPNGaLgXPPo8+qeaM0XAuefR59U80ZouBc8+jz6p5ozRcC559Hn1TzRmi4Fzz6PPqnmjNFwLnn0efVPNGaLgXPPo8+qeaM0XAuefR59U80ZouBc8+oZ5N7QD/AKarUOaT/lrD/wBdFoAu+fR59U80jyCNdzHii4Iu+fTGvYkB3SLx2zzRaaZLeGPzvMHmLujt4QPMdf7xJ4Vfc/lW8dBSyspbh47aFY1LlEh898D/AGn4z+AqXPsUonPrqELHAkH48VKLgMMqwI9Qas21vf38Qlh0qN4D0aaKEbvoAqn9aqz6esb7ZreTS5zwGYloHP8Avc7evuKXOPlF8+jz6pMZIZ2t50McydVP9KXNXe5DRc8+jz6p5rpPC2iWupJd3l95jwWoB8mLq/U9ue3ai4GP59Hn10qQeEtYgmitTJpk6DcklxLgN7csR/I1U8NaTZ6hpuryXMPmy28eYiHYYO1vQ89BS5h2MXz6PPqxc+HdYtLL7ZPZSJBgEnIyo91zkfjUWnaNqOrb/sNs0oT7xyFA/E073FYZ59Hn0X+l32mTrDe27RO33c4Ib6EcVeHhTXGuDCLB94XcfnXGP97OM+1FwKPn0efUd3Z3NhdNbXULRTL1U/55q9J4Z1qK2S4ewkEbY7jIz6jOR+NFwKvn0efWro2hkeKYNN1W36qxaPf/ALJI5U0XvhbUpb69ewsJDaRzOqfMOgPbcctSuFjK8+jz6Za2N3e3YtbaF5JycbBxj6+lWtQ8P6rpcImvLRo4icbwysB9dpOKdwIPPo8+tKeyt08H214thKtw8pVrouNjDLcbd2e393tWFmi/QC359Hn11nivwra2WmJe6bCYxH/rk3M2VP8AFye39azNQ0uzg8E2GoRw7bqWXa8m9uR83bOOwpcw7GN59Hn1Pp+garqkJls7N5Ix/GSFB+hYjP4VUvLK60+4aC7heGUdmHX3HqPendCsSefR59V4YpLieOGIbpJGCIM4yTwK7Gbwpaad4Yvp7l0nv4upjc4iPHy+/B7+tDdlcEruxy3n0efWv4b0izurW81PUy5s7Uf6tDjecf8A6vzqbWtJ0ybQo9a0ZJIoQ2yWKQk45xnknnp370m7AlcwvPo8+qma6TxlpdnpV7ax2UPlK8W5hvZsnPuadwMbz6PPrZ1DS7ODwTYahHDtupZdryb25Hzds47Cs3T9A1XVITLZ2byRj+MkKD9CxGfwouBB59Hn1HeWV1YXJt7qF4pR/Cw6/T1FaS+E9da384afJs27sFlDY/3c5z7UXAo+fR59LY6VfalNLDaQF5Il3OpYKVHTvVmTwzrUVmbt7CURAbj03Af7uc/pRcCr59Hn1o6BZW93Y6o89hLctDFuR0cKIjhuTlhnp79KvaV4QmvfD898yO1y4/0WIOoDDj5ic/Xg46UN2BK5gefR59TWehapqE00VratI0LbZPmUBT6ZJxUN/pl7pcyw3tu0LsMjOCD9CODRcA8+jz61/GOmWelahbxWUPlI8IdhvZsnJ9TXOZoTuBc8+jz6p5ozRcC559Hn1TzRmi4Et5LutXH0/nVhpsMR6Gs6f/UtU8p/ev8A7xouBZ8+jz6p5ozRcC559Hn1TzRmi4Fzz6PPqnmjNFwLnn0efVPNGaLgXPPo8+qeaM0XAuefR59U80ZouBc8+jz6p5ozRcC559Hn1TzRmi4Fzz6PPqnmjNFwLnn0efVPNGaLgXPPo8+qeaM0XAuefR59U80ZouBc8+jz6p5ozRcC559Hn1TzRmi4Fzz6PPqnmjNFwLnn0efVPNGaLgXPPo8+qeaM0XAuefR59U80ZouBc8+jz6p5ozRcC559Hn1TzRmi4Fzz6PPqnmjNFwLnn0efVPNGaLgXPPo8+qeaM0XAuefR59U80ZouBc8/3qG0k2WkY9j/ADNQ5ogGYoB2I/8AZjQBc8+jz67TxH4Z0q10e4ksbby7mFFl/wBYzfLnB4JNU/COgadqGnNPqMPmNLKUiG9l4C5PQj/Ipcw7HL+fR59dJo2i6dd+LdSsZrffbQ7/AC03sNuGAHOc1yUoCyuo6BiBQpXCxZ8+jz63NF0rTItDk1rWFklh3+XHChxu9+o9+/Y1H4k0eztrS01TS94s7ofcc52HH/6/yovZ2Elcx/Po8+q8ETT3EcKfekYKPxrvdS03w3pLsk2h6hKkagvPFvMY/wCBbhTbsC1OK8+jz6rSshmcxArGWOwHsO1MzQmBc8+jz6p5ozTAuefR59dVokfhTVbiCyXTLj7SyfM7uwUkDno/9Kpa0/hmEXNlZ6dcR3scnliQsSmQ3zfxntntU31sOxhefR59bXi7SLbT9VtbbTrZl82IHYpZyzbiO+apTeFNct7dp5LB9ijcdrqxx9Ac0cwrFLz6PPqnmt/w74dbV3FxPMkNikgR2ZsFm4+UfXI/PvTAzPPo8+r3iqxttN16W2tI/LhVFIXcW6j3qhplk2palb2aNtMrhd3oO5/KhO4PQXz6PPrshonhq6vp9Et0uEvok/4+C5ILD8cfXgd64WeJ7e4khk4eNijfUUlK47Dp5N7QDP8Ay1WpvPqkf9bD/wBdVrpPBumWeq6pNDew+bGsJYDey87h6H3piMjz6PPrV8UaTb2Wp266dHtt7iMFAGLfNnB5P4Vv614b0ey8OXU9vb/6TbqqmTzWPzZXPGcd6XNpcfLrY4vz6PPrZn0uyTwJbaksOLt5drSbm5G5h0zjsK5rNNO7sK3UuefR59dTHpGg6JaWY1tJJ7m7wflYhYh+BHHPv0rnNdsrWw1R4rG6juLYgMjo4bHsSKV9bBYh8+jz6ZYWU+pX0VpbAGWQ4XJwPU10+teHLHSvCyTo6z3nmhHnRzjvlQM44xj1pt2BanN+fR59b3hXSbG7sL+91C0lukhKrHHFu3E98BSM9RVPxCdIQRw2GmXllcK2ZBcAglcccFjSvrYEr6mb59Hn1TzRmncC559Hn1TzRmi4Fzz6PPqnmjNFwLnn0efVPNGaLgXPPo8+qeaM0XAuefR59U80ZouBc8+jz6p5ozRcC559Hn1TzRmi4CZozTaKQDs0ZptFADs0ZptFADs0ZptFADs0ZptFADs0ZptFADs0ZptFADs0ZptFADs0ZptFADs0ZptFADs0ZptFADs0ZptFADs0ZptFADs0ZptFADs0ZptFADs0ZptFADs0ZptFADs0ZptFADs0ZptFACp/qIv90/zNLmmKf3EP+6f/AEI0tADs0ZptFADs0ZptFADs0ZptFADs0ZptFADs0ZptFADs0ZptFADs0ZptFADs0ZptFADs0ZptFADs0ZptFADs0ZptFADs0ZptFADs0ZptFADs0ZptFADs0ZptFADs0ZptFADs0ZptFADs0ZptFADs0ZptFADs0ZptFADs0ZptFADs0ZptFADs0ZptFADs0mf30P8A10WkpF/10P8A10WgB+aktlTMt5MnmRW5CpGekkp6D6Dkn6e9QM21SfTmr9oI4rfR/MwIzOsj56ZZyMn8I/1qZFRR2um2i6fabp5AbiUhp5WP3nPb6dgKrahrhtHnEFqZ0ttvnvv2hSegX1NW9TtJLy1QQOqzRSpKm/7pZTnB9q5EyTW8FyLzKzRztKIVjbaZGPEjt02jjFQWdlf3sen2jTyAtghVRerMegFV7G8OpC6tru1RGiYJIm4SKcjOM4/Ouf1W9aXTrKKCWWYwTo32sjmRxx+7U/e659OK39FMAszHBbXMIVvmNxGVaRj1bnrQBga5o/lIIosnYhe0bqQBy0RPcYyy/QiueRw6Bh3rttZ1K0xLbrJ/plqUuNpHoQTz/un9a4qeJba/u7dPuxzMo+meKqJMhc10vhiLWYLW61PSpIXWL5ZbZ8kyYGR8oHv6g9a5ir2k6ze6LdGezkwW4dGGVcehFaEHbaVq1r4wlaz1DR0Mgi+a5Tnbz2OMr+ZqDwlnT7fxEIXDNb52P1ztD4P6Vk3fj3Wbm3aJfs9vu6vCh3fqTWXpmu3WlWt5bwJEyXS7XMgJI4I4596i25V9jqfCmoXeoaTrcd5cy3CrDkeaxbGVbPX6VT06wI8Kxy6rqrWulSy5EEUQLyHn+LGeo9+lYOla5daRBdw26RMt0ux/MBJA56YI9ansPE97Y6d9gaC0urUNuWO5i3hfpzTa7CudF4vMbaHoTReYYyBsMuN+3av3sd6d441e+sdVtIbW6lhRYhIRG23cdx6+vSuZ1PxLf6vawQXiwsYW3LIE2sfrzj9O1Q6zrVzrl2lzcpEjogQCIEDGSe5PrSS1+YX/ACO51tIn8daJ5oGCmencElf1rPutS1lfH6W0c1x5fnKqw5Owx9zjp0zzXP3Wt3GvatZSXk0Vn5ZCCaJT8nOd33q9C8rX5HtsajYSWSlHkuERlkkUcnuV59RijawbmRL/AMlSi/65f+0zUFlq9/L8RHtXupDb+bJH5O47MKpxx+FZOta+LfxnJqWnmKbylCKW+ZG+XB6GsmHW7mDXjrCJEbguz7SDsywIPfPf1oihvqdRbWV5J4i1+a1v1sLeNm8+Xyg5wcnj8iashdOTwJqkemzXE9uj/fnGMt8pO3gcfX3rlrXxRqFpqV3exrCTdHMsTITG34Zz+tSS+Lb6WwuLH7NZpazLtEUcW0R/7uD6885os7Amrmnd/wDJMrD/AK+D/wChPXIZq/JrdzLoUOjtHF9niferAHfnJPXOP4vSs2rW7ZPSx6pq2qpY+I7O0uebO8t/KlU9MkkA/rj8azfFtj/Zng2zsw+5YrrCn2+ciuQ1rXLrXJ4pblIkaNdi+UCBj8Sam1HxNf6ppcNhcrCY4SrCQKd7EAjk59/So5SkzpfF13eadYaXHpsssFj5Qw8JK5OOASPbmofFRkm8JaRc3oxfE4JIwxXBzn/x2sfS/GOq6Vai2jMU0S8IJ1J2D0BBFZ+q6xe6zdefeSbivCIowqD0Ap2EmU0keORXRmR1O5WU4INdho5J+HerknJ84/ySud1nW7nXLiOa5SJGjTYBECBjPuTS22uXVrotzpSJEYLhtzMwO4dOnPt6U3qmgWjTOh0LM3gHWYYwWkVy5UdcYX/4k0kIMHwxuPNXHnTjy89/mX/4k1zuka3e6JctNZuPmGHjcZVvrU2teJNQ13y1ujGkUfKxxLhc+vJJpNXCLsZeea9L8U61ZaXdW0d1o9vfM8W4PLtyoz05U15lWlrWuXWuTxS3KRI0abB5QIGPxJpvUS0Or8TXUV54GsLmG2S2je4BWFOi8P7Cjxdd3mnWGlx6bLLBY+UMPCSuTjgEj25rlLjXbq50O30l0iFvA29WAO8nnrzj+I9qu6X4x1XSrUW0ZimiXhBOpOwegIIpWHc6HWZJ20Tw9eXMDS6isyMI9vzyDrjHvhfzrU+22WoanGItT1HTdQdOLaUFRnHGUcFfyrzvUtc1DVL5Lu4mIkjOYgnyiPnPy/5zWynxA1lbcRlLVm248wxnd9euP0pWC+pt+GYLi28Z6tFczLNMI8tIFC7slTnA6VV8K6jrNx4pmhvJbhkw/nRyZ2xntgfw81H4CuJrrX7+4ncvLJDudj3O4VnSeOdaaya18yINjb54T95/PH6UW/If+Zr6CkUZ8WRw48pVYJjpj95imaLeXK/D7UpFuJQ8UhWNg5ygwnC+lcxpmt3OlW95DAkTLdpskMgJIGD05/2qn0XxPf6FFJFbLC8cjbisqkgH1GCKLaMV9fmbFjZu3hhLjWNXe30yeYt5UcW55G55LYznI9+lWPGZjbw/ojReYYynyGXG/btXG7HesWHxdfxwTQTW9ncwyStL5dxEXVSTk459T3qtqniS+1mzgt7xYWMLbhIqbWP15x+nanZ3BM2/iF/yFrT/AK9x/wChGuQzV/WdbudcuI5rlIkaNNgEQIGM+5NZ1CVgHZozTaKYh2aM02igBsx/dGppT++f/eNV5f8AVmppf9c/+8aADNGabRQA7NGabRQA7NGabRQA7NGabRQA7NGabRQA7NGabRQA7NGabRQA7NGabRQA7NGabRQA7NGabRQA7NGabRQA7NGabRQA7NGabRQA7NGabRQA7NGabRQA7NGabRQA7NGabRQA7NGabRQA7NGabRQA7NGabRQA7NGabRQA7NGabRQA7NGabRQA7NGabRQA7NLAfkt/8/xGmUIxWKAjsM/+PGmgPV9SkWTxNBYP9y7sZIj9ev8AQ1T01G03UtA0phh1tpZZV/2m/wD1NXH3Xim/u9XtdSdIFmthhAittP1596H8U3768msFIPtCJsVNrbMYI6Zz39aiw7nT+Hf+R91n6Sf+hiuCmP7+T/eNadl4lvbHV7rUoooDNcbt6urbRk545rIZi7lj1Y5ppbeg29zspMzfDGHywW8mc78fw/Mf/ihRreYPAGjwyLtkaTeAeuMMf/ZhWFoviPUNC3rasjRPy0UoyufXqOai1jW73W7lZrtl+UYSNBhV+lDWoloLoKTya5ZrbGET+Zuj8/OzcORnHNdtpmr65J4wk0zUBE0QRt8ccfyKMcMCecdOvrXFarr95q97BdzCOKaFQqGEFcYOQeSea05PHmtSWZt8wKxXb56oQ/164z+FD1BGPq8cMGsXsMH+qSZ1QDsM1TzTSSTkkk0U1sD1Y7NGabRQI6PwQc+Kbf8A3X/9BNZ+sn/ipL7/AK+n/wDQjUGlanPo+oJeW6RtIgIAkBI5GOxFQ3N1JdX0t24USSyGRgvTJOaPtJh0Z3/iG4e08baVcJbS3JjgyY4k3MR8wOB7ZzV+Ka21HULhdN1u+tb5ly1vMCwQ9T8kg/8AQTXB3/ibUL/UrfUMxwXFuu1GhBHr6k+taMvxA1mS3aNUtY2Ix5iRncPfk4/Spa0KTOeu43gvZ4pSDIkjK5XpkHnFWtFlc6zp0W9vLF1GwXPAO5ecfgKzmZnYsxJZjkk96ktbh7S7huYwC8Lq6humQc81cdCXqdB45P8AxU8w/wCmafyqt4RkWPxTYlzgFmX8SpAqhq2qz6xfteXCxrIwC4jBA4+pNTarr95q95BdzCOKaFQqGEFcYOQeSeaUdED1Oq023mHxLuyY2AUu5OP4SvB/UVyGryLLrV9In3GuJCMem41rzeOtamsTbFoFZl2mZEw/88fpXNUkim9Bc/vof+ui11/w8/5Ddx/17n/0Ja45f9dD/wBdFrS0XW7nQ7p7i2SJ3dNhEoJGMg9iPSn3JO1021/tu302YjcbG/lD+y8sP/ZaZNd/bvBGtXGch7pyD7b1x+lcrpnia/0m3uoLdYitwxZi4JKkjqOahg126t9Dn0hUiNvM25mIO8dOnOO3pUuOhSep0Fz/AMkvs/8Aruf/AENq47Nb+l+M9R0nT47KCG1aOPODIrE8kns3vT9Q8balqVhNZzQWixyjaxRGDf8AoVPVNsS1Vjrtf16fSpNNms7OKcXQ2mRlJJXjCgj1zWJ4h03RIfFIF7M9pbTW/mN5I/5aZx0Cnr9KyNL8Z6rpVmtqnkzRLwnnKSVHoCCP1rHvr+51K7e5u5TJK3Un+QotqO+ho6umkWckLaHf3ExIYSF8qV7f3V6gmtq5/wCSYWf/AF3P/obVxn51pPrl1JoMWjlIvs8bbwwB35yT1zjv6UNaWFfW5u6bda3png9ruwa0FsZSWYKWmU5xyD8uOB+dWfEkrX/gvTL+9UC9ZwA2NpZTnnHvgGud0XxHqGhb1tWRon5aKUZXPr25qPWNdvtcnWS7dQqfcjjGFX1oauwTsZ+aM02imIdmjNNooAdmjNNooAdmjNNooAdmjNNooAdmjNNooAdmjNNooAdmjNNooATPvRn3ptFAx2fejPvTaKAHZ96M+9NooAdn3oz702igB2fejPvTaKAHZ96M+9NooAdn3oz702igB2fejPvTaKAHZ96M+9NooAdn3oz702igB2fejPvTaKAHZ96M+9NooAdn3oz702igB2fejPvTaKAHZ96M+9NooAdn3oz702igB2fejPvTaKAHZ96M+9NooAdn3pM0lFADh/qIv90/zNGfekH+ph/3T/6EaSgB2fejPvTaKAHZ96M+9NooAdn3oz702igB2fejPvTaKAHZ96M+9NooAdn3oz702igB2fejPvTaKAHZ96M+9NooAdn3oz702igB2fejPvTaKAHZ96M+9NooAdn3oz702igB2fejPvTaKAHZ96M+9NooAdn3oz702igB2fejPvTaKAHZ96M+9NooAdn3oz702igB2fejPvTaKAHZ96M+9NooAdn3oz702igB2fejPvTaKAHZ96M+9NooAdn3oT/Xw/8AXRabSp/r4f8ArotACMMqV9Rit7SLG31aytracsoeBlDL1V0kJ7+0lYNaOiXb29z9nUgOX8233HAL9Cn/AAJcj64qZIcTtLu7TR9OiAV53+WGJCfmkboOaxdVs7iX7ANQuDLcXFyiiBOI0XqeP4vqfWtO5jXWrW2ubKYRzW8u9RIv3WHVWHan2mm3Bvhf6jOk1wqlY0jXCRA9ce/vUFma0zpq2tXSRh5rKBEt48fdBUknFSW15e2txpzy3v2u3vxggxhdjYyCMdqu3ulTNfDULC4EF1t2OHXcki+9Fvpt1JfR32pTxySxAiKOJcImep55JoAyvFNqjanYPGAJplkhP+0DhR/6HXM3cizapfTIcq87EfTJrb1nUFe9k1FGBSJTb2f+2/8AE49lz19cVzqLsQLVRWpMiTPvT4YZbiVYoY3lkb7qIu4n8KirtPCzf2b4V1fV4VX7Up8tGIzt4H9W/SreiuRu7HJXFtcWkgjuYJYXIztkQqcfjUkOn31zCZoLO4liXq8cTMo/EV195cPr/gH7dfkNcW04XzQoBxuAPT2b9K29Sm1ex1XSrbR7fOmlVV9ke5cZ5yf4eMGlcdjyzNSz289qypcQyRMy7gJFKkj15rq/EejRv46traFMJeFJGAHuQx/8dJqDUb/S7nxjfXGqiSS1g+SKKP8AjZcLj6fePUf0oUr2BqxzcltcRQxzSQSpFJ9yRkIVvoe9PtrG8vd32W0nn2/e8qMtj64rsPG86XPh/RZ44hCki7ljHRAVHFW9MnvpfB9lH4beL7VHJi5U7dwznOd1FwsefSI8UjRyIyOp2srDBB9DT5LeeGOOSWGRElGY2ZCA49vWup8cvDea5awQeW94EEc3l9N2eFq1f6tYaR4ttkuo5JYNOtVhjEagkPgc8n0NCYNHI3Gm39pF5tzY3MMecb5ImUfmRUVvbXF3J5dtBLNJjO2NCxx9BXoWgaze6xDqtxqoU6SEbG5AAv8Asj149c9qz7C5k0L4f/b7Lalzcz48wqCQNxHf/d/Wi/cduxxc0M1tK0U8UkUi/eR1KsPwNMzXZ+KH/tPwnpOrzKPtLHy3cDGfvf1X9a5C1EL3cK3LsluXUSMvVVzyR+FNMTFjtriWCSeOCV4Y/vyKhKr9T2qLNeiG70+68B6oNMtTb20TbFDfef7p3H8/0rkvDmjjV9QPnnZZW6+bcSHgKo7fj/jRfUOhnSWtzDBHPLbzJDJ9yRkIVvoe9Q5rvPHFxFc+HtKngTZC7ZRcYwu3iuXvY9Fgt7CWynmuZiA11E/yhTxwDtHv60k7g1YqJp99Jam5SzuGtwCfNETFMDrz0qCOOSaRY4kZ5GOFRBkk+wr0vQda1HWrpr1FjtdJtl2NbIvmOx29sLn06flVDwssT6h4gurO2CXSlvs8Ui7Smd3GO3IAo5gscRc2d1Zsq3VtNAzcqJUK5/OoM16L5epax4KvzrkDLcQ7pIWki2P8oznHHuK4yaHSF0KGaK6mbVC+JYSPkVeeny/TvRcGitb6ffXcbSW1ncTRqcFo4mYA/UVW74716D4e1nUNYuLW102OKxsbFF89D85kX2+XrwfzNUobzTh8SJLiaM28Wfl85Cn7zb94g9M+/rTvrYOlzlLjTr+zjElzZXMCE7Q0sTKM+mTVbNepSz6jb2utP4gaH+z2DLbr8vzdcAY59OvNeV5pJ3G1YdmjNNzRmq0J0HZozTc0Zo0DQdmjNNzRmjQNB2aM03NGaA0HZqxbWN5e7vstrPPt+95UZbH1xVWvQdJu08K+FbG5kX97fXCs47iP/wDZH/j1JsEcC6sjsjgqynBDDBBq6mjarIgdNMvWVhkEQMQR+VanjbTxZeIHlj/1V0vnKfc/e/Xn8a3/ABHrWoaPo2ifYLjyfNg+f5FbOFTHUH1NK+lx21scHcW1xaSeXcwywyYzskQqcfQ1LHpmoS2/2iOxunhwT5ixMVwOvOK7SO6fxV4IvZL5Ea7s9zJKFweF3Z/HkVqeHLpbbwhpe8ApLL5LZ/2nYUXCx5jBBPdSiK3ikmkPRI1LE/gKdc2lzZuEureaByMhZUKkj8a63w3a/wBj6prN04/48/3CZ/vM2B/L9aZ8R/8AkM2v/Xv/AOzNRfYaW5xkv+rNWRDNc3jQwRSSyMx2pGpZj+AqrJ/qzXSeEv8Akc7X/fk/9BaqJZnf2HrH/QKvv/Ad/wDCqfkzef5Hlv527Z5e35t3TGPWvRr/AP4TX+15vsW37H5v7vd5ONvv/F/WszxHPazePtNWDaZY5YlnZf72/p+AxUxd7FNWucx/Yer/APQKvv8AwHf/AAqnPBNbTNDPFJFKvVJFKkfga9M17/hLv7Uf+x/+PPau3/Vdcc/e5rH+IDp9n0xJzGdRCZl2emBn8M5x+NLmCxxGferNtp1/eRmS2s7mdAdpaKJmAPpxU2g2CaprlpZyE+XI/wA2P7oGT/Kum8SeK9Q07V30/THjtbe1AQKkanPA9QcY6cVTYkcZJHJDI0cqMkinDKwwQfcVNDp99cQNPDZ3EsK53SJEzKMdea2L7Wm8U6lpkE9rDE+9InlTO5stz+Ht2555rvriHXINRiXTEtU023jC+Q7bfN46A7Ttxx6Um7bgjyi2sry93fZbWefb97yoy2364qaTR9UhjaSTTbxEUZZmgYAD34rQuNd1HStav3so/wCznmk/ewYWTaR7lfUnp610mu6ze6b4Vitb+bz9SvkO/KKvloeowAPp+fpSu7XHbWxwttZXl7u+y2s8+373lRltv1xULo8cjI6srqcMrDBBrsfD2s6heQWmi6NHFZPHmSW4c79478bff+XNL4lvrCLxtbXFzazGGFB5v7raZWGcEBsZHQZ9qbethW0OWbTb9bb7S1lci327vNMTbMeucYqrn3r0jQfEOoa54iuSgxpCocrIijbxxk+p9M+tefagYDqd0bbiDzW8rH93PFF9QsFtZXd6WFrbTzlfveVGWx+VLc6fe2aq11aXECscAyxMoP512vguH7N4bv7z7ZFZvNIEW4lxhMd+eP4jWd4wh1iOC1e81JL+xc7opUiVOcf7Pt05ob1sCWlzmILa4ud/kQSy7F3N5aFto9TinW1leXu77Lazz7fveVGW2/XFehaFc6S+lataaRbusUMHzzyfemYq3P04/XoK4TTNa1DR/N+wXHk+bjf8itnHTqD60X1sHS4kmj6pDG0kmm3iIoyzNAwAHvxRHo+qSxrJHpt46MNyssDEEeo4rtNd1m903wrFa383n6jfId+UVfLQ9RgAfT8/SsrwzrGv6hf2umQX5jt41G7EKHZGv/AfoPxouwOaubK8siv2q1ng3fd82Mrn6Zp76bfx232l7K5SDAbzWiYLg9DnpXUaxr9pqHjKzE+37BZy7d5Gdxzyx9sgflXVC41NNZu7i8ltxoHk7kclcHgfj69eKV9LjtrY8sttOv7yMyWtlczoDtLRRMwB9OKdPpeo2sRluLC6ijXq8kLKB+JFXbHXtTsZ5LXR5jHDNOTHH5asSScDqPpXReM9WmttMg0SWcXF06q91LtA75AAHv8Apj1p3YrHG21heXoY2tpcThfvGKItj8qg2sG2YO7OMY5zXrEthq9lDYWeh/ZoLaFA0zS9JD/d6E88nPvWXpapdfEC5kvNPW0uY7fcse/eGbI+cHA7UX1C2hwVzp97ZqGurS4gVjgGWJlz+dV8+9enaUusazbarZa7bEQt8sReILg8/d9QOOf1rzA8HFCdxtE5tLpbVbo28wt2OBKUOwn/AHulQ5967K5P/FrbP/ruf/Q3ri6a3aF0uWZbO7gSJ5raaNJf9WzxkB/p6025tbmzkEd1bywORuCyoVJHrzXY+KP+QL4a/wBxf/QUqv8AEb/kPW//AF6r/wChNSuFjl3tLqO2S5e3mW3c4WUoQjH2PTsaZDDNcSrFDG8sjfdRF3Mfwrr9W/5JppX/AF3H/s9cfBPLbTpNC5SWNgysOxpp6sHtcdPBPaymK4ikhlHVJFKkfgamOm36xxO1lchJSFjYxNhyegXjnNd6+m2vjSPTdVQqjI3l3aA9hzj8/wBGrJv9dGr+M9Nhtz/odtcIkQHRjuGWpJ62C2lzljY3guxaG1uBcn/lj5Z39M/d69KjlhmgmMMsUkcqnBR1IYfhXdy/8lXi/wB3/wBpGk8ZadDdyRavaYLQzC3uQOoIOAT+g/EUubYdtzhrm1ubOQR3NvLA5G4LKhUkevNPttPvrxS9rZ3E6qcExRMwB/Cu18VWK6l440yzc4SSFQ+P7u5iag17xNqFjq39kaKi28VuRGiRxBmdsDjBB/SncLHHXFtcWknlXMMsMmM7JEKnH0NRZ966vWNW1u/0EW+paJJujbc13JAy7R69AAffp7VyVNCaHZ96M+9NooAdn3oz702igB2fejPvTaKAFzSj/URf7p/mabSj/Uw/7p/9CNAC596M+9NooAdn3oz702igB2fejPvTaKAHZ96M+9NooAdn3oz702igB2fejPvTaKAHZ96M+9NooAdn3oz702igB2fejPvTaKAHZ96M+9NooAdn3oz702igBy/6+H/rotS21rc3khjtoJZ3A3FYkLHHrxUKf6+H/rotdb8O/wDkYZv+vZv/AEJaBGEdE1cDJ0u+/wDAdv8ACqFek2f/AAm39sRfaNv2Lzfn3eTjZn/Z56VjTWOneIfH1xbo7rbsCWeEgbnA5IyD3pJ3KaOPz70Z966m98OaV9sh0rTb6afU2m2Shh8ka4JY/d7fWrv/AAiWhTzyaZa6vKdVjXkOvyFh17fpuOPfFHMhWOJz70Z962dM0mwJvZNYvPs6WpKmCN182RvRQas6voFjDoNtrOmT3DW8rbGjuNu4HJHb6U7hY53PvRn3rtz4R0PTo7aPWNSuYriYD50XbFn03FSPzP5VD4b0zTLXxf5El9HdNH89q0WGSQ4JOcZwR9eoouFtLnHurxsVdWVh1BGDSZ966HxnFp8etytZzySTs7G5Vxwjeg4H9a5yhO6uDVh2fejPvTaKAHZ96M+9NooAdn3oz702igB2fejPvTaKAHZ96M+9NooAdn3oz702igB2fejPvTaKAHZ96M+9NooASikzRmgBaKTNGaAFopM0ZoAWikzRmgBaKTNGaAFopM0ZoAWikzRmgBaKTNGaAFopM0ZoAWikzRmgBaKTNGaAFopM0ZoAWikzRmgBaKTNGaAFopM0ZoAWikzRmgBaKTNGaAFopM0ZoAWikzSZoAf/AMsYf9w/+hGkoP8Aqof9z/2Y0maAFopM0ZoAWikzRmgBaKTNGaAFopM0ZoAWikzRmgBaKTNGaAFopM0ZoAWikzRmgBaKTNGaAFopM0ZoAWikzRmgBaKTNGaAFopM0ZoAWikzRmgBaKTNGaAFopM0ZoAWikzRmgBaKTNGaAFopM0ZoAWikzRmgBaKTNGaAFopM0ZoAWikzRmgBaVP9fD/ANdFpuaWL/j4h/66L/OgAprpvXHT0NGaXNAkaVrqzBw8txJa3WAPtUY3LIOwkXv9ev1rai1nXGixGlnc4/5axBnB98Kc/wDjorkutN8peoGD6g1HKXzHaaVd31qbia/N5cvIRhBCyIn4vtA/+tVfVfESOhidxg9be3fcz+zSDhR7Lk+9cl5YJ+Ys31NOUKo+UUcocxLPNLdTedNtBA2oijCxr/dAptJmjNVsSLXZeEpYb/Q9S0Fp0hnuPnh3n7xx/wDYiuMzRmnurC21O51mJPDng1dGluI5Ly4l3usZ6LnOfp8orWsLG6k02xk0jXZBpeN1ws7KWjAwSqsFyO4xkYrzDIoyKVh3PRk1G3v/ABhfatEwkttNs22P2Zuen5tXnju0js7HLMck+9MyKMihKwN3O18Vn/ikvD3/AFyX/wBAWtO1hn1rwnp9voGopazW4H2hA7Ic45zt565PvXm+RRkUWC+x6dfJa3/i/SIBLHNcWaM91KoH8OMZ9PmHTtmuW0yw/wCEr8WTtIzCBnaaQjrtzwP5CuayKMihKwNnp+u+HdY1CFLCxksrXS4sBIQ7At/vfLWTo0SeIfBr6JFcRx3tvLvRJDjcuc5+nJ/SuGyKMilboDZ2fiySHTtC03QUmSWeD55th+6cH/4o1xuaTIoyKaQM7XRf+Scax/11P8kqtoevaJZ6BLp2oWlzKZpN0nlcBhxgZ3A1yeRRkUbtgekeJ59I/wCEPsiLWbZIn+hjP+rOON3zen1rkrjRZNIXTb2/8qa1uir+XGzZ28Eg8DHB7ViZFGRQlYLnpNr4atIdZtdb0q8gh0pF3sfMYnjOeT29cnjmqOnz2Gq+Nr+aC/mtJHx9mkiZQJCBg5DA7s9cVwmRRkUWC56Vqt3eaN4bvotY1GO51C7GyJI+gUjHTA9+cVxUuh3MGhQaw7wm3mfYqBjv79eP9n1rKyKMihKwXPQI/DFlqp0/U/D80VtEhBnBkZmRhg+/I9OO1Tf21pEnxCE7SxeUlv5Sz5+XzM9d30yM15zkUZFFtQvoeqwW11o39p3WvaolxYTAhInYtu68YPQ4/hX+leWE803IoyKErA2LmjNJkUZFMBc0ZpMijIoAXNGaTIoyKAFzRmkyKMigC3ptk+palb2adZnC59B3P5V3viPxLpum36abJo0F8tuihTKw+TI6AFT2xXm5NGaT1BHoGvSxeJfBceqQQCF7OQgxA7tq9CO3+yaua14cvPEGjaN9kkgTyYBu81iOqr0wD6V5nmjNKw7nfXKQ+EfCd1pstzFLqN5nKRn7oIx+WM8+ppk07W3w102VDhluAy/UOx/pXCZozRYVz0rxbJBaaSJYG51K6jlb/dCj/AfnWR8R/wDkM2n/AF7/APszVxmaM0WHcST7hrpPCP8AyOlr/vyf+gNXNP8AcNSzn/SJP94/zqiXqek6j4e8T3GrT3FrrPk27ybkj+0SDavptxj8KqeJrm1l8W6HDG6SXUMyLPIuP764B9+vHvXn2aM1KVrFN3ud74h8Q3ujeNNyTSNbKqb7ct8hBHOB0B96o+MdFt0SHW9NVfsV0AXCjhWPQ47Z/n9a5DNGaLBcv6NqH9laxbXu0sInywHUr0P6Guw1fwt/wkt82q6Pf2skM4G8OxG1to9AfyOMVwGaM02riR0mrafYeG9RsWtr83V1C6vPGAMKyt69v92uuudO/tnXLDxDZ6lCLGFQz5cgqByR7cHnOK8tzRmgLnXzSW2u/EaMwkPA0q8jo+xef/QaoeM7trrxRd5+7EREo9MDn9c1z+aM0WtYd9ztbXw3YeINCtZdHaGC/iwLoSSN1x1746ZHH8qseI4Ydc13StGt7gTTQqUnnHOOmc+/yn864LNGaLaivoeqar4e1I6aulaK9paWG394XdvMkPfJC/5+nFeZXds9leT2shUvC7RsV6ZBxxUGaM0loO51uiaLpuv6BJb25jh1mNs7pHb51z6enbgdverHid4tK8MWGgGdJruJ98uw8J1OP/HuPauKzRmm9RJ2O18Df8g3Xv8Ar3X/ANBesDw1areeI7CFxlTKGI9Qvzf0rJzRmn1uLpY3/Gd2114ou8/dixEo9MDn9c1q+FP9A8L63qi/60L5SH04/wAWH5VxeaM0ktLFX1uavhy4tbXxDZT3mBAj5YkcA4+U/gcGvRorW+ttcuNXudYjOjOm5UMh24IGOPuj6jr+NeSZozQ9UJPU67wpBbX3jiSaBAtvG0k0S44Azhf/AEIVg63dte63e3LfxytjPoDgfpWfmjNHYL7npd7Zv4ytNLvNOv442t+ZkLHMbcc4Hfg+n1qpqd7pmp+ObZDfyQpFD5a3NvIFxJknG7BGOcfjXn+aM0W1C+h6vLcX+gQX95rOqpOChSzjGFLemQAPm6euK8p5pM0ZpJWG2eiWGkXGt/Dqzs7Z40k81nzISBgO3oDWFqPgfU9M0+a8mntGjiG5gjsT/wCg1zGaM0+txJnb+LW2eH/DjjqsQP8A46laGt6L/wAJkLXU9Ku4OIvLkSRiNp644B5+bpXnGaM0rBc7bxW9vpvhzT9BW4Sa5hffLs/h4PX0+9XFUmaM00B23g9ivhjxDgkYhJGP9xq5vQP+Rh07/r5j/wDQhWbmjNC3uHSx6FL/AMlYi/3f/aRqKy1VLXxtqenXXzWd7MUZT0Ddj/T8q4LNGaSWwNne+Mb5tM8aadeAZ8mFWI9RubI/KpbzQRr2pprnh7UbcOWV3WQ8xuOhxg+nQivPc0ZoSsh3PS9bvZLDwrd2OsarBdalN92ONQCvTjAHTgnJArzWkzRmmlYTYtFJmjNMBaKTNGaAFopM0ZoAWl/5Yw/7h/8AQjTM04/6qH/c/wDZjQAUUmaM0ALRSZozQAtFJmjNAC0UmaM0ALRSZozQAtFJmjNAC0UmaM0ALRSZozQAtFJmjNAC0UmaM0ALRSZozQA6P/Xw/wDXQfzrrfh1/wAjFN/16t/6EtcjF/x8Q/8AXRf503NAj0u38O+KI9VSd9b/AHAl3FPtEjfLnptIweKIbqzu/iUr2ZRgtuyyunRnwfz4wPwrzXNGamxVzp9P1CHS/Hs1zOdsP2mVHb+7kkZrsLyLXFnnvB4jtrbSSN8chhRyoPQdMEc9d3PFeUZozRbRBfVs77w2kV7YanfW8Ntf6155dBcIoyMjDBf4e/Tv3q14ke6uPA4a9likuUuB5/kkMIzuPy8d1yBXm+aM0NAmeuaUdY+y2jWmpWGp2WPmklRo5MemV3DP1Ga55ptLi+JVq9m0KQ/dkMeAnmFWHHbuPxrhM0Zp21uK+ljpvGmkz2GsyXUrxlLyRnjCE5A468e9c1SZozQtFYG7i0UmaM0wFopM0ZoAWikzRmgBaKTNGaAFopM0ZoAWikzRmgBaKTNGaAFopM0ZoArec3oKPOb0FOiiWRCSTnOKf9lU/wARH14/pWd2XZEXnN6Cjzm9BU32P0LH6KT/AEo+xgfxNj12mi7CyIfOb0FHnN6CpzaKP4ifcU37Mmfvmi7CyIvOb0FHnN6Cp/sYPRj+VMFuhHD9OtF2FkR+c3oKBKxIGPyFSPbBULZJGMj3qBRlgPU0XYWQ8ysD0/MUec3oKlFsv94n3ApfsgI4bP0FF2FkQ+c3oKPOb0FT/Y/9/wD75P8AhSfZF5y5+mMUXYWRD5zego85vQVKbVR1Zh+FKLRW/j5ouwsiHzm9BR5zegqVrZUxucjPtQLUE43ZPoDRdhZEXnN6Cjzm9BSSoI2x7U6OJWjLMxBzjii7CyE85vQUec3oKkEEbdH/AEP+FO+yp2ck+gGaLsLIh85vQUec3oKnFmCOrfkf8KX7GuOWYH0wf8KLsLIr+c3oKBI5IAAyak8iPP3z+VOWBA4PmDg0XYWQ0CQnGUBzikPmYyAhGM8HtQWczNy+3J+7RGznzAxb7h60XYWQzzm9BR5zegpigFgD0Jqc26Aff/z+VF2FkR+c3oKPOb0FTCzzzlj9FNH2Pv8AN/3yaLsLIh85vQUec3oKmNng9Tj2FJ9mTn5+KLsLIi85vQU5TI4yAuM4yak+ydMN/WmuvlQYVjnf2ouwsgw/Yp39aYzuhGQOeaGaQIDmTPfPSic5MZJ52Ci7CyAzuVVSBhRgfnn+tJ5zegqKii7CyJfOb0FHnN6CoqKLsLIl85vQUec3oKioouwsiXzm9BR5zegqKii7CyJfOb0FHnN6CoqKLsLIl85vQUec3oKioouwsiXzm9BR5zegqKii7CyJfOb0FHnN6CoqKLsLIl85vQUec3oKioouwsiXzm9BR5zegqKii7CyJfOb0FHnN6CoqKLsLIl85vQUec3oKioouwsiXzm9BR5zegqKii7CyJfOb0FHnN6CoqKLsLIl85vQUec3oKioouwsiXzm9BR5zegqKii7CyJfOb0FHnN6CoqKLsLIl85vQUec3oKioouwsiXzm9BR5zegqKii7CyJfOb0FHnN6CoqKLsLIl85vQUec3oKioouwsiXzm9BR5zegqKii7CyJfOb0FHnN6CoqKLsLIl85vQUec3oKioouwsiXzm9BSrOyurADKnIqGii7CyJfOb0FHnN6CoqKLsLIl85vQUec3oKioouwsiXzm9BR5zegqKii7CyJfOb0FHnN6CoqKLsLIl85vQUec3oKioouwsiXzm9BR5zegqKii7CyJfOb0FHnN6CoqKLsLIl85vQUec3oKioouwsiXzm9BR5zegqKii7CyJfOb0FHnN6CoqKLsLIl85vQUec3oKioouwsiXzm9BR5zegqKii7CyJfOb0FHnN6CoqKLsLIl85vQUec3oKioouwsiXzm9BR5zegqKii7CyJfOb0FHnN6CoqKLsLIl85vQUec3oKioouwsiXzm9BR5zegqKii7CyJfOb0FHnN6CoqKLsLIl85vQUec3oKioouwsiXzm9BR5zegqKii7CyJfOb0FHnN6CoqKLsLIl85vQUec3oKioouwsiXzm9BR5zegqKii7CyJfOb0FHnN6CoqKLsLIkMrEYwKc9w7uzkLljk1DRRdhZEvnN6Cjzm9BUVFF2FkS+c3oKPOb0FRUUXYWRL5zego85vQVFRRdhZEvnN6Cjzm9BUVFF2FkS+c3oKPOb0FRUUXYWRL5zego85vQVFRRdhZEvnN6Cjzm9BUVFF2FkS+c3oKPOb0FRUUXYWRL5zego85vQVFRRdhZEvnN6Cjzm9BUVFF2FkS+c3oKPOb0FRUUXYWRL5zego85vQVFRRdhZEvnN6Cjzm9BUVFF2FkS+c3oKPOb0FRUUXYWRL5zego85vQVFRRdhZEvnN6Cjzm9BUVFF2FkS+c3oKPOb0FRUUXYWRL5zego85vQVFRRdhZEvnN6Cjzm9BUVFF2FkS+c3oKPOb0FRUUXYWRL5zego85vQVFRRdhZEvnN6Cjzm9BUVFF2FkS+c3oKPOb0FRUUXYWRL5zego85vQVFRRdhZEvnN6ClM7lVUgYUYH55/rUNFF2FkS+c3oKPOb0FRUUXYWRL5zego85vQVFRRdhZEvnN6Cjzm9BUVFF2FkS+c3oKPOb0FRUUXYWRL5zego85vQVFRRdhZEvnN6Cjzm9BUVFF2FkS+c3oKPOb0FRUUXYWRL5zego85vQVFRRdhZEvnN6Cjzm9BUVFF2FkS+c3oKPOb0FRUUXYWRL5zego85vQVFRRdhZEyzsrqwAypyKTzm9BUVFF2FkS+c3oKPOb0FRUUXYWRL5zego85vQVFRRdhZEvnN6Cjzm9BUVFF2FkWYRPcSCOCJpHPRUUsfyqx/Z2qf9A26/78N/hVzwj/yMUH+6/wD6Ca6C9i8T20Vxc/2jbeTGrPtCDO0c4+5Q2wschDa39zH5kFnPKmcbkiZh+lNnt721Aa4tZYgeAZIyufzrrvD8d9L4V26fNHFceccO44x37GjUpri10K9t9avba4uJAPJjjxuHvjA7j9KG2gSRxXnN6Cjzm9BUVFF2FkS+c3oKPOb0FRUUXYWRL5zego85vQVFRRdhZE6NLI6oiF2Y4CqMkmiQywyGOWMo68FWBBFbvhm4062uLcvC01/LNsUk/LGvHP15P5dqkEEdz4+aOQAqZixBHXC5/pRdhoYckF5DCs0trKkTYw7RkKfxqONy2c112m3U+p69q1jcyvJbusgCMThcNgYHbrXHw/xU022Joloq7ZaVdX6loVUKOMscZq//AMIpqX/TL/vo/wCFVcmxh0Vuf8IpqXpF/wB9H/Cl/wCES1P/AKZf99H/AAougsYVFb3/AAiGqY4ER9t5/wAKxZ4ZLaZ4ZkKSIcMp7U7gV4mYRkbcgmnjYeq45+8DTICq5JbB61MzrgZ2k+9ZGgbEUdP0pVCAE7T9aiDrv6/lT9654H40ANaVQcYzTlVJBu5GarNu35wOamiEjjORx60ASeXH6vnvn/8AVQbgxnYCeKYZMEA8mnoCWGQgPvQBGx3qxbqB1qBc71x1zVt+EY5AOCOKpj7wz0oAsltx+ZAeeh4P505URug59DTldQvD5GOc1GzpyAVH0oAdtTONtK7IowBj25pqum0d/rTZWLIAAOKAFEiuQpH6U8xJnndj2qshcHA71Od8YG4jFAD8rD8yls0w3DOOfu96QNuHC8dOalC/IP8AV4+lAFSYAMOvSpIGVRkl85/hOKbP98DOcCn26qynJw1ADioJJUBvqead5IxnJHtR5CcHLfnQoVO5oAcBsG4M4p24ZyVBz6ioGYjOeKj81gR1FAFl9gOOB7UgVODtAI9SajMoK8+vQUm8D+LB9KAJP3mc/u+uRkmkYOsZz5eNuOCaPlYAuMjtQVARiEA4PXrQBVT768Z56VOCjccD6cEVAuC4z0zVssnA3bh9KAARoR8uT65pwjUNlvXpTDIuRjgDpilaQcjrQANNsIX06ZpEKS5yKil3H6UReYxwtAE3lIV6uD+dNkcx4CDIHOTmh2dSdx79KVSWYDYMZ70AMVpD0VOM+tRzElhnHAxwasbfmyVHP41DcgCQBSMYoAgooooAKKKKACiiigAooooAKKKKACiiigAooooAKKKKACiiigAooooAKKKKACiiigAooooAKKKKACiiigAooooAKKKKACiiigAooooAKKKKACiiigAooooAKKKKACiiigAooooAKKKKACiiigAooooAKKKKACiiigAooooAKKKKACiiigAooooAKKKKACiiigAooooAKKKKACiiigAooooAKKKKACiiigAooooAKKKKACiiigAooooAKKKKACiiigAooooAKKKKACiiigAooooAKKKKACiiigAooooAKKKKACiiigAooooAKKKKACiiigAooooAKKKKACiiigAooooAKKKKACiiigAooooAKKKKACiiigAooooAKKKKACiiigAooooAKKKKACiiigAooooAKKKKACiiigAooooAKKKKACiiigAooooAKKKKACiiigAooooAKKKKACiiigAooooAKKKKACiiigAooooA1vDt5BY61DcXL7IlDZbBPY+lZ90yyXUzocqzsQfUZqIVZm0+9t4/MntJ4k/vPGVH60AaYv7X/hEDYeb/AKT5+/ZtPT69KnTVLTU9Aay1ObZdQc28xUnd7HA/D8vSubooAKKswWF5dJvt7WeVQcbo4ywz+FQMpVirAhhwQe1ADaKKekbyOqIpdmOAqjJJoAZRUkkUkUjRyRsjqcFWGCPwqydJ1IKWOn3YA5JMLf4UAGlTx22q2s0zbY45VZmxnABq7NqscPip9SgPmRCXcMAjIxg9azILWe6YrbwSTMBkiNCxA/Co5I3ikZJEKOpwysMEGgDqBqWlWE99qNpdPNc3SsEhMRXyy3Jye/PpXMw/xU+SyuoIVmltpkibGHaMhTn0NMh/ipx3E9j0jwRbpPZw7hnlv516MNOg/uCvP/AP/HpD9W/nXpdJgit/Z1v/AM8xT1023/55irA6CpB/WgYyPTLc/wDLMV4d8QIlg8c6pEgwquuP++Fr36LtXgvxG/5H/Vv+ui/+gLVRJZx8fXpmns+7tTYm2joDUrOeuAD9KkogCsei05QR1Wms7E9aVFZ+h/WgB3Vs8j6U4EqvcUqwv3B/AZpPKPoSfYUAIJDt2ipEHI3SYHtTPK9to96aPlbAOaAJmESxvjcTj1qoOtTvISp7dqgX7woAmV9q428GmNyeFqdZDt+6MfSo3kYDHH4UAMCOP4ad/DgriowSTjNSiJ+2D+NACIDkdfypzPgjmlMLdSCP+A0giP8AcY0ALuLtnIH1qQLHtG5ixqFk2jJYZpVfAoAbcbfMGwHGO5psZwM0krFmyadGE25bOc0AOD8YpCCeetSbgOiA0xpCOnA9KAIyxz/SnB+4ApNrHnFJtYd6AHlwcfKB9KaDhqdtYg4OfYUnlP6Y9zQBMqkr98AelOdI1jf5mJxx2qKM7TinSOdpBwMigCsv3hU24EY28fWolOGB96siTI5VfyoAgYnIwKPm7qakeQgYFMBd+hoAXJIAGce1SLuAOc+veoxE4PIP1HNP2/7WPwoAN456UqljySAPem+WcHCn6mmEbcZI/CgC2EQjl9x+lVbjAkGDnj0p+/2qGTlqAGUUUUAFFFFABRRRQAUUUUAFFFFABRRRQAUUUUAFFFFABRRRQAUUUUAFFFFABRRRQAUUUUAFFFFABRRRQAUUUUAFFFFABRRRQAUUUUAFFFFABRRRQAUUUUAFFFFABRRRQAUUUUAFFFFABRRRQAUUUUAFFFFABRRRQAUUUUAFFFFABRRRQAUUUUAFFFFABRRRQAUUUUAFFFFABRRRQAUUUUAFFFFABRRRQAUUUUAFFFFABRRRQAUUUUAFFFFABRRRQAUUUUAFFFFABRRRQAUUUUAFFFFABRRRQAUUUUAFFFFABRRRQAUUUUAFFFFABRRRQAUUUUAFFFFABRRRQAUUUUAFFFFABRRRQAUUUUAFFFFABRRRQAUUUUAFFFFABRRRQAUUUUAFFFFABRRRQAUUUUAFFFFABRRRQAUUUUAFFFFABRRRQAUUUUAFFFFABRRRQAUUUUAFFFFABRRRQAUUUUAFFFFABRRRQAUUUUAbHhu5trTW4ZLoqqcgO3RWI4NdWx1uPzpibbVbGUMFijKqdp79OfTGTXG6PeWtlfeZeWqXEDKVZWUMR7jPet+1uPDOk3LX1pd3MkgB2wgNg57cqP1NDAyNM0mK6hur28keCztzhgvLsf7o9O3+ej7zSbOTSTqemSztDG+yWOcDcvvx9RUtjq9tPBqFlfloYbyQyiRBu8ts55HccCkub+xsdEk0ywma5adw8sxjKAD0APPYUAdBHNd39jZjQb+2hWOICWBwMr9eCa5vxNJPLqSvdWP2SYxjcA4YP75H5fhV5pvDOpxRy3JewnVdrpAmFb34Uj196peItWt9Rkt4bUOYbZCgkfq/TnnnsOtD3BGFXSeGbjTra4gLwtNfyzbFJPyxrxz9eT+Xaubq7pU8dtqtrNM22NJVZmxnABpoT2NK+SJ/GcizOiRfaAXZzgY4zWvqCS6td3jaXrrySKufsqFlXaODhs4P/wBesC9u7KbxHLdSIbi0aTJAJUsuMexzWnbXei6Ncz31lcyTyOhWK3MRGzPPLHr/AJ61PQfUYJJNP8FW8trI8UtxcHe6HBwM8ZH+6K0ZrZL7VfD1xMAz3EO6Tj7xVdwz+dY9pfWV7of9mX9w1sY5fNjmEZcHrkED6mn3evQx6rp8loGe2sVEalhguOhP5U+ouhp6bdT6nr2r2NxK0lu6SKI2PC4bAwO3WuPh6tXTDUtKsJ77UbS6ea5ulYJCYivlluTk9+fSuYh/ipx3B7Hp3gH/AI9Ifq3869LrzTwCf9Eh/wB5v516WKTBDh0FSD+tRjpT1oGW4u1eC/Eb/kf9W/66L/6Ate9Rdq8E+IpDePtWIOR5i9P9xaqJLOQTge+acx461GvUCnMV6r37elSUNbrxTo2xUdKDigC0rgU4yEj7xqsJMdqPNPpQBIxFRMeaQuTTaAH565pq/eFJmigCdT15/CmMQaBtI5496ZkmgAB+ap1b8ar04Pj3oAtiTA4JFNZ89STUHm8dKDKTQArkUzPFITk0lACt1pVptOU80ASUjEHGKRmB5Hft6UzOaAJEbB61KJPc5qsDil3+1AFnzGb+I4NMLc9KjMhPUU3dQA4HBpWOQajzRmgAHWpQ3FQ1IpXHPHvQAMc01TtbNNzRQBZDjNSmZtv3z+dUw+KXzD6UATu/fOahYjrTd5pCc0AO3U1utJnFKTmgBKKKKACiiigAooooAKKKKACiiigAooooAKKKKACiiigAooooAKKKKACiiigAooooAKKKKACiiigAooooAKKKKACiiigAooooAKKKKACiiigAooooAKKKKACiiigAooooAKKKKACiiigAooooAKKKKACiiigAooooAKKKKACiiigAooooAKKKKACiiigAooooAKKKKACiiigAooooAKKKKACiiigAooooAKKKKACiiigAooooAKKKKACiiigAooooAKKKKACiiigAooooAKKKKACiiigAooooAKKKKACiiigAooooAKKKKACiiigAooooAKKKKACiiigAooooAKKKKACiiigAooooAKKKKACiiigAooooAKKKKACiiigAooooAKKKKACiiigAooooAKKKKACiiigAooooAKKKKACiiigAooooAKKKKACiiigAooooAKKKKACiiigAooooAKKKKACiiigAooooAKKKKACiiigAooooAKKKKACiiigAooooAKKKKACpoe9Q1ND3prcT2NPT9Y1DSmJsbl4SeuAD/OtX/hPfE/8A0FpP++E/+JrnKK0sQdJ/wnvij/oLSf8AftP/AImj/hP/ABT/ANBeT/v2n/xNc3RRYDpv+FheK8Ef2zKM8cIn/wATXOTTSXEzzTO0krnczsckmmUUAVgxAIHQ0hOaekTOMrTvs0npWRoQ0VN9ml9KPs0mOlAENFTfZ5MZAo+zS+lAENFS/Z5PTFL9nf6UAQ0VIYXAJx0qOgB5ctnPOfamUUUAFFFFABRRRQAUUUUAFO3EAgHg02igBSc0lFFABRRRQAUUUUAFFFFABTyxYknkmmgZIHrUv2WT2oAhoqf7LL6c0fZJfSgCCip/ssnpik+zSY6UAQ0oBPTmpfs0mOlSHdbw8jnfQBX8tx1RvyptTmZlRThec4xnIpLg5KH/AGBQBDRRRQAUUUUAFFFFABRRRQAUUUUAFFFFABRRRQAUUUUAFFFFABRRRQAUUUUAFFFFABRRRQAUUUUAFFFFABRRRQAUUUUAFFFFABRRRQAUUUUAFFFFABRRRQAUUUUAFFFFABRRRQAUUUUAFFFFABRRRQAUUUUAFFFFABRRRQAUUUUAFFFFABRRRQAUUUUAFFFFABRRRQAUUUUAFFFFABRRRQAUUUUAFFFFABRRRQAUUUUAFFFFABRRRQAUUUUAFFFFABRRRQAUUUUAFFFFABRRRQAUUUUAFFFFABRRRQAUUUUAFFFFABRRRQAUUUUAFFFFABRRRQAUUUUAFFFFABRRRQAUUUUAFFFFABRRRQAUUUUAFFFFABRRRQAUUUUAFFFFABRRRQAUUUUAFFFFABRRRQAUUUUAFFFFABRRRQAUUUUAFFFFABRRRQAUUUUAFFFFABRRRQAUUUUAFFFFABRRRQAUUUUAFFFFABRRRQAUVcsbJr13REkdhyBGMmrzaBOqlmtbsAckmM/4UAYtFaP9nxf3n/MUf2fF/ef8xQBnUVo/2fF/ef8AMUf2fF/ef8xQBnUVo/2fF/ef8xR/Z8X95/zFAGdRWj/Z8X95/wAxR/Z8X95/zFAGdRWj/Z8X95/zFH9nxf3n/MUAZ1TQ96ufYIv7z/mKjkgWDG0k7vWmtxPYZRRRWhAUUUUAFFFFAEcLKE2lSST2qQf7Eo+mMUyFQVOQCM1MYwoHUD0HNZGgDcAeVz/uD/CnLuySXX8sVGp35btSlht68+xoAXzRyM/pSAOMFX/SqhPJ4qdJMdifoKAJAshHzbT7ev5UpZcjc5z9aNyMuTx603bE44+93PNADGdSDsx0qOBFdyG6YqVocKzBsjHpUMLbX/CgCfyYuv8ALNIY4B/e5pd5wev41EsjZ6/hQBIY4M8E0gijPQH6g5qT5W7Ln3pvzkcY96AGmFQR1YEdu1P8mIDkfqf8KbtbGckN6CnbjjvmgQnkxAc5P0pDHAD/ABUrMQvrQjnPJzRcXMNdIdrFMnFKsMZQEnHGT1/wp748tioXpTFb5AMnAFA0xfKh9GpAkAzuyKbJIQ4pVkz97BoGAjiYnAz+NL5EZ4+YcZ5p/AGVA/AUzMhPzZxQACKPoVOfrSmGId/5/wCFC8EZfNPDE96LibIzFEOgak2Qf7WaDIQ5ANSKwP3sfjRcVyuQFmXbxyOtWWLqM5XB9Oagl5mUDH4fWpPLlB4HHbmgokDTMnykEfhTl84dlx+FIgdWGUUD2pS2DzxQAvDDBIH04pdq4yn6jNRbsZyetET7ueQemKAHfO3Hyk+6imSnCgSjPOcBak4GQRk+9MD4k6cdgKAI8IcDymP/AACo5z8yjBGFA5GKtYctuDjHqarXP+sGTnigCCiiigAooooAKKKKACiiigAooooAKKKKACiiigAooooAKKKKACiiigAooooAKKKKACiiigAooooAKKKKACiiigAooooAKKKKACiiigAooooAKKKKACiiigAooooAKKKKACiiigAooooAKKKKACiiigAooooAKKKKACiiigAooooAKKKKACiuk8A/8jxpf/XRv/QGrJuIvP1yWInaHuWXPplqAKNFeheIPE954X12TRNJigg0y02IbdoVYTZUElyRk5z1q3caPp+ia14i1S3tIn+w20U1tbSruWN5O+P9nB496APMqK9Au7nxVrvg24utT023vrRh50V6xiR4VUndtCkHt6evWtZrK2uta0ae6hWdLHw4l2sL8iRl6A/nn8KAPKa1NN0DUdWgaazg8xFbaTnv/k11/h3X77xjqMuh6z5E9rcQyeV+5VfszAZBUgZ/OqHg/UXs9PmjEjKplJwp68LQBknwfrI5NsB9TTB4V1Q5xGnH+1XczahdTYBkkVfpUaTbWy8rZ9hQBxY8J6qRnyk/76oPhPVgMmFcf71do9zOJA0YcikmuLxiBtP1NAHE/wDCL6mOsaD/AIFR/wAIxqWf9Wn/AH1Xbq8oXDsS3pTS287t+1vSgDiv+EY1P/nmn/fVPXwjq7jKwKf+BV1yCXzN252A9KHubuIkxysF9KAOT/4RDWP+fcf99Uv/AAh2tYz9mGP96usS8v5VwJGFIZtQA5eQgehoA5L/AIRHV8/6gf8AfVO/4Q3Wv+fYf99V1gnuCufOfPpmrMV3N3dj7A0AcQfCWrA4MKj/AIFSf8Inq3/PFf8Avqu4nF1LzEZKjjtr8nIDkf7RxQBxY8JauekC/wDfVSDwZrJGfIX/AL6rsnnurY4JJpBqE7LjcT7A0AcZ/wAIhqwODHHn/eqRfBOtMMrChH+9XUzS3IPDtzQk1+BtWWQt6A0AcqfBWtL1gQf8CqM+EdWH/LJP++q7J5L8JulmK/7JNVGv3H3nYn0DUAco3hjUk+8iD6tT4/Cmpy/cWI/8C/8ArV0Etw7jIlYexNSQtckAxSMpHegDC/4QjWsZ8lMf7x/wqNvCGqK2GEQPux/wrqRe6sq/8fMu2oXkvJZAZpZD70Ac5/wh+q+kX/fR/wAKX/hDdV9If++j/hXUGeaIf6yQgVC2oXBb/WkD0JoA57/hDdV9If8Avo/4Up8F6sDjEP8A30f8K6FL6ZRnziTUguryblHce+aAOa/4QnWO0cZ+jH/CkPgzWFPMcY/4Ef8ACumS+1KNjuuXHtxTn1G5PInc8etAHKHwjqo/5Zp+Z/wpR4P1cjPlJj6n/Cuh+130j5NzJUi390TtS4k980Acx/wiWqZ+5H/30f8ACg+E9UHVI/8Avr/61dTHdXTnbvZjT1NzI2D5hx6UAcl/wimqZwI0P/AqP+ES1bP+pX867WGG6bu6/WmTPdoxHmvkelAHHf8ACI6v/wA8V/Ol/wCEP1f/AJ4p/wB9V1n2q8SP/WuGPSo2m1MDO6Rh60Acv/wiOq5xsjH/AAI/4Uo8H6qTjZH/AN9H/CuoR9RY8y49qdFcXYY75249qAOV/wCEO1X+7F/30f8ACkPhDVAcERD/AIEf8K6yO5nyS8z0SSuOQ7Nn3oA5L/hE9T7CL/vo/wCFB8JaoP4I/wDvo/4V1q+YOTI30FNd7jIGXxQByy+DtXb7sSH/AIFTT4R1YHHlLn612cSXjDh3HvmllN1CPmdvwagDi/8AhEdW/wCeSf8AfVPXwbq79Io/++q603Vxt+8fzqIS3kr/ACyso+tAHNf8IRrf/PGP/vqk/wCEK1n/AJ5R/wDfX/1q68C5VRvuZA31ppe6Ax5j/XNAHIf8Ibq4/wCWUf8A31SDwdrBPESf99V1gNyes0g/4FUqxXiIXFwce7UAcafB+rg48lP++qX/AIQ3Wf8An3H/AH1XXtcXi4d5vlFRtqM3Xz5FoA5P/hENYzj7OP8AvqnDwXrh6Wo/76rp1nkc7vtchPoKU3V4ThZ5VH1oA5VvB2tJ962A/wCBVH/wi2qA48lc/wC9XYRz3hYeZOxX3ake7KSfMX+oNAHIHwtqqjJhGP8AeqM+HNRHWNfzrtRdMThmbafeonUsfkmzQBx3/CPah/zzH50f8I/qH/PIfnXZK0m0oR+NPFpcbQ6b8+9AHHJ4X1WT7sAP41OPBmtsMi1GP96usM11EQplKn1ok1K8UbPtjf8AAaAOSPg7WV626j/gVN/4RHVv+eKD/gVdWs19KP8Aj4Yr6k04yyxffmdj6UAcl/wiWrf88k/76pP+ET1UnHlL/wB9V2aXbcfeGfenNK4/jzn3oA4k+FNVU4MK/wDfVMPhjVA2PIGfrXciWXIHmdfWnySzR7cEsO+DQBwf/CMap/zw/WlHhfVD/wAsQPxruftQDcCTPpTZdTlj4AYj3oA4r/hFNU/55p+Z/wAKd/wiWqn/AJZp/wB9f/WrrotQmk7uPwqR72QL8zSMfpQBxbeFtSXqsf8A31/9amf8IzqP92P/AL6rrZLolfl35pY3eRe4b3oA5MeF9TPREP8AwKg+FtUHBiX867JUmRs+d+tSmafABkBoA4keFNVPSFf++qP+EU1X/niv/fVdiZrg/wDLYg9gKjlup4227zu7mgDkv+EU1X/nkn/fVJ/wi2pn+CP/AL6rrxeXG3apz+FOaSbIO7A9DQBxx8L6mOsaf99Uo8K6qwyIlP8AwKu1jF3L88KZHuKmEs0Q+aTae4OKAOF/4RLVv+eK/wDfVZE8L29xJBIMPGxRh6EHBr06W9CwnzZ2U9iK81vn8zULl853Sscn60AVqKKKACiiigAooooAKKKKACiiigAooooAKKKKACiiigAooooAKKKKACvQP+EW8If9B3/yci/wrz+iplFy2dgO10a1s7Lxdc29hP59siDZJvDbsrk8jjrmtyGDWFvQ813C1vuOUC84/wC+f61x3hS6htNRaWd9iBcZwT6+lbqDQY7sXIvZy4ffjacZ/wC+arawjH1FlfUbhlQxqXPykYI/Cq1WtSulvb+W4RdqseAevSqtJDCiiimAUUUUAFFFFABRRRQAVWuv4PxqzVa6/g/GmtxMr0UUVoQFFFFABRRRQBDGBjlsDNOdhk8cfWiJVaM5znPanlYuvzGsjQhDY+uaern8aQuoPyoMe9Juz2x9KAAtl8nHPWpEJxxkD1pmXx/9akO4nmgCYeXgBsnvSgjHy7sdqgVtpz1NPMzHvj6UASMXEbAgjK+9VU68HFTNKwUjccEYqKPlscdO9ADw7Z7n604LluF5oVHGeDigAgn56AHFcdTjse1EajPX/wCvUeDncAWqSOQjPOKAGSNycE/ypAx4wx/xp7urEscljTc71wEUYoAesm48859aApIyoOPpTAj7eQQPelXIU/NSsKwODg5fHGcUxXYDGeKVgQDwSPWmgHbkKR6ntTGOOG65p+OPlHHuOaRS46Nge1I+7u2fagBdrE53Yx6VM3CHnOPU1CrAc7QT71Kzh1wduPYUAQFzv+8acJDj7x/Ckcx7uATx0JppDD+Ege9Kwmh/yE/Nn8KU+o6e9A3/AN/8hTCW7nNFhrQacrIpOM5qyJCBmqzcuuBUyxMeM/rTAf5pJFNZ153ClMQAyWqN9nOKAEOH7j8acigNuDcioiCBTkIGaAHEjc3J5pUYBgTz9aYx3diaRflOTQBYyz5AGR6VBchlddwwdtWFkLYBfFV7j745zxQBDRRRQAUUUUAFFFFABRRRQAUUUUAFFFFABRRRQAUUUUAFFFFABRRRQAUUUUAFFFFABRRRQAUUUUAFFFFABRRRQAUUUUAFFFFABRRRQAUUUUAFFFFABRRRQAUUUUAFFFFABRRRQAUUUUAFFFFABRRRQAUUUUAFFFFABRRRQAUUUUAFFFFAGnoGq/2HrlrqXk+f5DFvL37d3BHXB9a0tR1zw/eW8/2bwx9lu5MlbgahI+xic52kYNc1RQB2tt4rh1S4tmvfDMWq6wgCxzpI4MmBwWjUHeeKjGoeKrLVr7Wr/R7qSO5jKXaXFq6xNH0weOAOMVS8A/8AI8aX/wBdG/8AQGrU8QXFv9nvhH46vruTcR9heGZVb5uVyW28f0oAhudbEGg3R0bwqdOs7xfJnu3eSYMD/CrMABVWTxncrqelX1rbrE9hZpaMjtvWZRnORgYBz0ruLGa31e8Dwa1btpEmlmE6X5h3RsE5ynQY/vfhXj9AHfWvj/TrW3a2tdBFirpIpnhn8x4t/Uxhh8ozztzis3wusIsZHYkyeaQB7YWuTrsvBlzaW0TtcjJ8zjjPYUAdVbQSSMC0J/Gr39lwFlYvz6AVJBr2meaB5WfrxW0lxbXUQKTWcY9yKAMN7NAwCDeo7CmSWUsq4jhcewrporS0ZctqVmn0YVIt7p+msT9tik/3MUAcjHo1wT89u3PerX9hxMvyRkvW5J4z0pJDuidmHuKxrzxnHJIRbWyqp7nmgBp025tl+WP5TTU0+3OWmhy31qD/AISt0VvNt1Zfaq8fiyxYnfauzUAXXt7bf8kKqPc1ajMaRlJEBU+grBn8R2Df8u0in61TbxCgb9ykn060AdN/Y0F4paGF1x/FipLXSJLR9w2e2VrCt/FlzGhSMEezUh8a3kZKyRx/iDQB0clhczzcMgPt0ps1jJAQJXDj0ArBTx7PEP8Aj2jP/Aakfx9NLgiGMfVaANu1iQlgbQsvutOOnQruK25XPtXLv47vxny2iUf7tQnxvqLHBu0yewQUAbl9pCyY8tJA/v0qpDp11EzKFOfYVjN44v45MPMHH0FPh8d3aSEq/H0FAHUW+kTXAxcJtX1NX20XTY7Rv3UTt78Vxc/j+5mGzew+gFMXxRK6fPJ1oA3zpdsWylvF9M0q6aFYEMqD0xWBa6+okPmZ9jV+PW1f5g/H+1QBtNbRDHCuv8XGKikjtg2EtF+tZL6vCBu3nA6gVH/wksCkBIw3u1AF2S3ZpPlhwnpV2LTrWVFLWsZPfNYkviXbjaopk3jOSKPASMH/AHaAN6fSrVD/AMe0K/SoTAoAQQ/L/s1zD+M7pyP9WT/u05PFeot8qGMD2WgDrE0u2uEKmPafU1WGgWZZlMyDH+3iubfxLdgN50q/XFUn1BJju847j70Ad7Z+G9IXLyXA+hYU6TRbZJP9FmhKHtuFeffaHRMpM9OXUjGw2u+6gDvby0tLOFR5KeaerCqCKu3923PtXNTa48iqGLnHbNFvr7q+YePrQB2tpp3mDeSfxon0jcCwfLegFcv/AMJNqSfc249hUn/CW6nFhv5qKANY6Fcs2Xgbb9af9neFdnlucVmnxxflQxC/lUEnjS4du3PsKANlIdj7ym4+hqTbBMcfYwGPpXIz+I9RZs+YqD6Co08R3okBabI9qAO0exjZdm0xD1NZsmmwKTvmXPbFUF8RyyKoL7vY1Gmtw+cTJGv4UAaUK+USgI+uKVlZuHfPsKzG8RQmT/V4HvWzYeILMKvmwRsh/wBnmgBqQM67UXd9TU0ekvcPsfy1/Grb+KNAt877Bi3sxqi3i/SizGOxZR7tk0ASHwyyT7S6MvrmpWsGiiKqp+X/AGaojxnap/y7sD7ioJfHm1GVQAT0AWgC1Lp8zKGJ4z0qWLRjKw3sCvpmuam8Y38uVjZVz6IKqf8ACQ6kj+Y02DQB2DafGjeWkbZHqeKbPAwTZ8oPtXPJ4ovJOXl/HaKd/bt6xOx0b/gIoA37e0Dkbo9w/Or8dhaOCrWSH8K5WLxHqsYOyRRj0QVKniDUpeTKQ30FAHRyaCki5ht1T6U6LwmJP9bKoX03Vgx6/dZ2STMfocVTk8R6gJisLtt96AOmn8HKf9U//j1TL4RtFhAeeQPXMQ69fEkSu+T6Gp47iedtzXEgHu9AGw/hS0U83h/L/wCvUD+GQrfuXVx6nrWQ14kExZrn/wAfzUo15QOZWA9QTQBoxaOyMRJjFIYtkuz5torMfxEYfnWR5PrUf/CVDGfJy/1oA0rixLk7ULfhUcPh+5m5VVQepqm3jKVI8LHGD6Gkh8dXUB+eOMKf9kmgDTTw9dxtgyR7frVmHRFEh85g2OwNZp8fM8ZwkRPulUz40vGfKrEB/u0AdBJDbRyBYrbGPWoJbN55OYsL61mL4xuTw0EB99tP/wCExuUGfJjx/u0AXzozf8s0yP8AaqBrGeJ8CPn25plv43Z3xJCg/wCA1pQ68k7b0dI/qKAKS2c0jZl3BfpirDaJaOA7FgPc1bk1R/vF4ZB71KupQG3JlSP8BQBQOiWi/dlbb1wKF0q3LkRxyt9TTl17ToW5UsR2zRL4yto2xFbpj9aAIm0CIy8Jj/eNK/h8IPkTf7g0g8dWD4RrIg+oNOuPFduIwwhYJ7YoAqSaNcqQAhUe/SpIfDzv80syRr6rzTF8e2g/dvbuV9a0LbxPpbjcp+X0K0AQN4YthhlvHz/uVXudHZFGwGUdztrYk8R6RLFy+0juBiorXU7Bnyl2xoAx00oqy7sxA98Ul9pvlyAQ3O/HbFdFdXVrM4/0gE+/SovOsAR5hgY+zc0Ac4i3g+Te6/Q1Wmt5zJjPmD1xzXYQ3elSEplFPsKeo0qNtyzv/wB80Acbc2E0dv8Au4S27+9Xnl2pS8nVhgrIwI/GvbrzWtNiXBkOB3KV4tqsiy6xfSJ9x7iRl+hY0AU6KKKACiiigAooooAKKKKACiiigAooooAKKKKACiiigAooooAKKKKACiiigC1Zm4Mpjtomldv4VUsTj2FXfs+sf9Ay4/8AAd6m8I/8jFB/uv8A+gmugvYvE9tFc3I1G28mNWfaEGdo5x9yhgcb9vl/up+Ro+3y/wB1PyNa1ppOm/2AuqXstyv7wqUi2/NzjjNNt9K05dOl1O8kuVtGlKQJHt8xue+eOx/KgDL+3y/3U/I0fb5f7qfka0tU0iytNGtb61mlkE7kDeAMLzxj17VhUAW/t8v91PyNH2+X+6n5GqlFAF+G5uriURww+ZIeiIpYn8KY17MrFWRQRwQQeK6TwpcadDcW8EULPezKxklY8IBn5R+X69axrZ9Pi1a6l1FHkRGYpEv8bbuh9qAIJZ7uAIZYPLDjcpZCNw9RUX2+X+6n5Gt3xhKJzpsoTYHt9wUH7uccVmeHYEudftIpBlSxYg98An+lAdBkrX8MKzS2jxxNja7RsFPpzUHnvP8AeAG30rq9Nup9T17VrC5leS3dZAEY8LhsDA7da4+H+KmtxPYlooorQgKKKKACiiigCKIqEOc5zQ2M0xGxxx+NK+fXg9D61kaDSfmqwj8c8/hVWnq2O+KALOV5yg59KQlR0Qfic1CJPc0FwRjNADpG+XgAfQVFmhjmm0AOJpAcUlSRsFbJAOOmfWgCQSc5pwlbnk/nVbJzRuPqaAJnkyuM1GGpuaSgCRm4pEbDZppOetJmgCwH596d5pxyx/Oq2T6mjcfU0ASSPuHNCSFRUVSFvlVQBx1PqaAJfOJ6/qKDKQeP0FV8nNGT60APZyzZyTS7+KiozQBIzZPTFOSXaOpqGigC15pJx39xTfNIHHH0qDNGaAFyS4PU1OrZ7kVWqZMFevPYUASMajHLfNTS9N3UAWPLQ9zmnCNB/F+lVxJ7mniUce1AExVAcgk/pUZwB90UGZT/ABGoiw9aAJEb86jlJLDPpTdxpGOTQAlFFFABRRRQAUUUUAFFFFABRRRQAUUUUAFFFFABRRRQAUUUUAFFFFABRRRQAUUUUAFFFFABRRRQAUUUUAFFFFABRRRQAUUUUAFFFFABRRRQAUUUUAFFFFABRRRQAUUUUAFFFFABRRRQAUUUUAFFFFABRRRQAUUUUAFFFFABRRRQAUUUUAFFFFAF7SNUn0XVYNRtkjeaAllWQEqeCOcEetbF74wa9t54W8P6DG0yspljs8SKT/EG3dfeuZooA6WXxrqk2lizKWiyeQLc3iw/v2i/uF/SuaoooAKv2HmMCikAZzVCrNkuZs5YAelAGqJ7mNhsdmIq9b6hJcKwdWVl77qhjKjBQsR70+XyjHgA5/2aALaanNAp2nCjqc81DNqrzvldxHuaqAEpsGCPemLbsD9/r/doAvCaRxwoUHtmomuivG4Cqu7yHxv/ADqvJcEt8xAHtQBoC7lYbd7AUu4xje5PtWX9rw3G4getON67feIxQBofamb5tnHqaWO+2HKkhqznlUkAEjPpSpkZYN+dAGkby4lOcge1H2g53OtZyzKoJDc09bgORlzmgDSS7t1OSjbqikvPNchIyB71AJMsNq5/CiV5GI4xQA7zI+hxVZo8sSp+WpA2Th9v4Co3lJ+VNo/CgCEw4Y5zSpH9adlgcsNwp6XbKcIv4YoAclug6OSfpVopFHDuZ8t6URvuXcV2t9Ka8TzcfKPfNADEmyw+fHtVoRTzDK9PWoRAlunzbWPsael6FXYAR9aAHCJ4gS/NAjzyitRJebgF+XFOW7lC43LsoABbFjmWXYvpVr7FpP2VvnkebtWe8ibsn+dP3qyYiGSfegCnJCEfhWwKlD7QMirsNldTcKFOf9qtG38OzTttuJo4F+tAHOvGhJOSfamA4XggV0WoaRZ6am0XazSf7BrHkhVh659qAIIZgRhjmrXl7U3/AC4PvTDbW5jG0kP3zVeTzk+VU3L6gUATDy85eTr2qzst1i3LwfWsraw+9x7U+OV920j5aANJc8FH49zSTMWP/wBem28ZZvlUsvvV5BZbgssJz7NQBky4b75wPY1Wkyv3GyBXaWmi6VeAYVgT65xWvb+BtGHz3NzGU9A+KAPMDdjGDLmnxMrtzux7V6zN4N8Hrb+YE5Hfca5y80vSEl22nC+goA5NPMDYQce9OSO538IWrr4dO02FN5G4/wC0agutStoVMcIjA9QtAGFDpU0y+ZMwVR6mrA+z20eGJbHpT/Nt7olGudhrNmt4o5CBN5n0agCQHz2Ow7RTFkCuV5NMUovqPxo3Hd8o/WgCRpcnaeBTNqFsbj+VJvZh8wIq1EsbgB0UCgCsyADAbJpFZvueSGJ96LhGjk2hWC+1PzKqfuoyfrQBaispFXJRSD2BonaJMCNNjeuaqr9rY9wfrihrSZRukBHvmgBWvNo2qMt7U8XUwX7uDUInWAH5NzeuKrm/aR8soAHagDRjvjG4Mjj6VZMnmHzEAxWHuBO/rn+9ToZpQSquADQBqSXODgMQfeonvJGHllyKbxsGSpb1qGbafl3Dd6igCR4WX5924GojPJGM5GPeoklmXK8stOTypTtZ2B9DQAkt28x+WniMbASTuqsYwJuh2j0q8iI0O7eFx6tQBUEUzyfdyvqasAFOGUVHJMFG1G3UxJuMFc/jQBI8hwcIB9KhMsqplkwKsCSLbl1UfjUbIko3Kcj0NADFlVl3bzkdqeLh9m3OAe1QmArzjC+1K33flXj1xQBLFeywttXb9SKsnU5Su3O7PoKoIMHDcVZjLRDjp7CgC2lyzjHIqGS/mjygcgHtmo2k3jkkH8qkiMK8yw7vfNAEJnGMsCahebc2UyK0HhsJWOJHjJ7EYFVXsQc+W34hqAGJdGPA25+tK7Xk/Kxbk9jULwyovzJ9DT4muYo/kmxntmgCEu0b/OuPapVmKjKMPpUEjpu/eMzHvT1cLHlMEehFAD2dnO9nwfSnLO8Y4ZgfaoVZWXJGD7VNFCAu9w+PpQAgubh23ZZh7mle5uCvcD2p8jQjByR7U0sjchyB6UAVTcXAbdvbP1qZNXvIsgyMDTyEH8OTTSkTH94MGgAl1W7uBsaTcPpWM7FpGY8EnNadysKJmOQ5+lZZ5JoASiiigAooooAKKKKACiiigAooooAKKKKACiiigAooooAKKKKACiiigArTutB1KytnuLi22RJjc29TjJx2NZlLQ79ANXw7eQWOsw3FzJsiUNlsE9iO1Z9y6yXUrocqzsQfUZqGra6bfvEJVsrhoyNwcRNjHrnFAGk9/anwglgJf9JE+8ptPTnv0p9ne2F3oH9l39w1sYpPMilCFx9MD6msCkoA6vXBbr4T00WrMYRIQrOMFvvZOPrmuUq1LqF1NZRWckubeI5RNoGPx696q0AFFFFAGt4dvILHWobi5fZEobLYJ7Edqz7llkupnQ5VnYg+2ahooA29ev7a9h05beTeYbcI/wApGG49abHcWOl3+n3djLJMyqGnVuMNjBA4HqazYLS5uiRb28sxHURoWx+VRujRuyOpVlOCpGCDTA6galpVhPfajaXTzXN0jBITEV8stycnvz6VzUH8VOmsrq2jWSe2miRuFZ4yAfxNMh/iojuJ7E1FFFaEBRRRQAUUUUAVwQOqgn1ppx2pKKyNAooooAKKKKACinIAZFB6E1YBjV9gQnBPAXOaAKtFWR5citheQpPTFVwM+n4mgBKKcVK9cfgabQAUUUUAFFFFABRRRQAUUUUAFFFFABRRRQAUUUUAFFFFABTyVOcDHtmmgZ9PxNKVK9cfgaAG0UUUAFFFFABRRRQAUUUUAFFFFABRRRQAUUUUAFFFFABRRRQAUUUUAFFFFABRRRQAUUUUAFFFFABRRRQAUUUUAFFFFABRRRQAUUUUAFFFFABRRRQAUUUUAFFFFABRRRQAUUUUAFFFFABRRRQAUUUUAFFFFABRRRQAUUUUAFFFFABRRRQAUUUUAFFFFABRRRQAUUUUAFFFFABRRRQAUUUUAFdN4b8PWmrWzTzah9mkWUoF25yMA5/WuZrT026a3jYBmALdAaAO6i8AvJGRFqEbjsPWm/8ACFC3y0zSOfRawIdSuI8SrLJ/31Wvb+I71IwUlyfc5oAZ/YDKWVI5PYEU6Pw/KzfO3lfhUreIryRh50xC/TFMfVIpW/eSMw96AJl0rT7c/vXWRvU1ppb6OYhkW7MOxWudcwyMcEjNM89Ij5akN70AdE9nogXPk27H0FKkehJj/Qbcn3rBjCOrF5UU9smmttUcSjjuOaAN65tdHulwlpBEf7yms1vDlu7fKVYfWsie6VDt3s59jTRqTj7zFfrQBoyeFZv+WEe9T7VWPhmeI5eCQfSmJrUyECOdwfZjV628U6jA37uYHH9/mgDNm0+eEfKjcditVzBOBl4+PQV1a+MJm/4+obeTPfYKqX2rWU2JBEoJ7KMUAc55fVTHtPvTVgVTkjJq9NMk0mVXj3qAkrkhMe9ADRarMwEakMfXpU50We3/AHkq/L6ioPOcjKsc0/8AtC6aPZvZgOxNAD1s55ciNQcetQPGyttk+Vh2FKlzO2ckp9KaFbJbdn3NADd4x96omk3DB/lVlUB53Y+tJKqJ98qaAK6In8QH50rwlj8p49KnhiSZuABVt9OuRjZtbPcUAZ6QFWG08+4q7Db7W3MRUgs5oSN7g+oqRAgbCueaAFjuRBMNuMetayOZ490coI71jzW5HzFgParVpbSsoKttWgCO7hDHhCzVUEaw/NIrD2roIrQSSD7TJ8mP4eKkuLXS4x+7iklc9i2aAOfM1k0f+rIaoNydVyKuXNhLLIdkCoPTIp0OiXRXeQuPegDPI807do+uKkWSK2UjYpb1qW5huEXbsCY9KyhaXE5+Vf1oAum4ZujqPYVEJQD8nX1pn9nzqmWQDHvTDE6EbE/WgC5FfXEDA+Y2P9mrE2puyg+Y4PvVDOADjBqOZXJyW/CgC3/al193zSUqLz3Jzux9DTdgaPLEVWMyo2B0oA0k86SPh2/Gqc0Urt85qWG9Z1CbAMehqd5gse1U5PUk0AZbqQ2FHNBgdRu3gVaa2eQF0BxVMK+4gg5/2qAHEZUdWpyZc7VI/GnxR+UckBqBAN29jgegoAnK4iHXioHdiw2Z/GrPmKV27sCoJriJOGc/hQBrR6t5NiI2t43f1qBLmKYEyLIrei1mx3EWcg49zTpLxSMb8j2oAmmO4/uQw+pqB5541Ks5IPvSIskpHlsT7Vrw+HdQutpS3yP7zUAY7Jvj4PzGkgtVZ/3jiuqt/AeoyMMyRj23Vp2/wxvny7zIi+zUAcbLbQYCwuW9aVLOF1A3BW967VfAMkbnE0bEdg1QP4EuS5ztX33UAcoLUo3EiGoXXa+DtxXYSeDWgT95NuA7Cqw0yCPKNCD7kUAcp56I3Kk1WkI8zcjEE13qaTaTqA8K4/2etSL4X0+VgFtZST35oA4KNJGz945pxgcdVx9a9Bk+H8zc2zmMY/iqu/w51VhkXERH1oA4Q2+58dvapY7HOfmwK6ibwDr8WWVEkUejCsufQtUtJMT2sh+gzQBl/YlUZd949BT96lQqQke+avNp9xsz9inB9SpxVN52tcpJFtFACbVYfN94Uxmb7vRfWlN1BjK1C1wjNyQV9KAHpIN+Fy31p5MnIDBRUQljUZQYNSBty54NAEDNufDtn3FSKzJwOV9aYwHXv9aEuGibv+NAEv8AreWOD6Uwwvv4JIqyk0b87hvpY0LsW8xRQBUc7PlCk+5oEr78+VwKtNG24szg/SoWZUGDkn60AJJcJMu14QD6imDT5HAMYDZ7VJG6tJgxZq3H+6bdt2D1zQBTTT7lWw6FferLSPa/JuDqatfayV+eVjVWQlzkLkUARSeQQN3Q0NDEI9yH5frQYd7fcpTp1yUwgBB7ZoArHZ0BINREbTlDn61O1jOmfMQn8aU7IYyNhb8KAMy8aWQjOMei1SrRdwc4gkP0qg/324xz0oAbRRRQAUUUUAFFFFABRRRQAUUUUAFFFFABRRRQAUUUUAFFFFABRRRQAUUUUAbvhS0hu9ZBmUMkMZl2nuRjH860LLXtf1PUHeyRJIUOTB8igL6ZPNYWkak+lail0q7gPldfVTW/Hc+G45WvIL++tmf52t4iyg/7PA/9m70AV/7MfVPFbw6jb/ZDMpk2Qspx6c8j60kWh6Zdx30Npc3LXVqrNudVCNgnp37Y/WpYPEFpP4qGoTZgtxEYwWBY+2cVW0bU7S0vNTknm2LMjCM7SdxJ9hR0A52iiigAooooAKKKKANrTdQuzbpplvcQWSM5drguUJOO7ZrdvTC3jew86PChFHmOBiVsHaw/HFYNmmjXOnCG6kezu0bPn7WkVx6bR0qzqWrafc3dhD5Uk1jaLsJb5WkHAz+go6iN2wt9Sub3V7fUVlNpIGC+Z93qcbc8dPT2rhoP4q6h9XsbAXM9rqNzeSyIUgikDYgB68t16D8vxrl4f4qa3B7EtFFFaEBRRRQAUUUUAMW1ZkDZ4Iz0pfsjE4DZ98GnI2YwDt6elMzhwSOvrWRoIYNoyz4/A077KSAQ3B6fKakKqOQPzNNYfMP3PHtQBE8Oxc71J9KiIqyQueFwB1/yahK46HI7HpmkARjEiH/aFTbF80t5mMsf4gMVW9s0EYpgWERVVyGzlDxkGoooy74HUDPTNNxgc0+HHmc+lAEn2d9pG7jryMU0QDGfMX8KkbCISOtNWTfgOVxQA37P/tj8jSC3LdGB+gNTbYwcDYc+lNYjfiRM89cdaAK7LsYg9RSAVMVQluoPpTCmMfMKLjsR0oUnpTsDb+tGM4XHI9utAhlWBbMVBzwRn7pqDFWkVSgGOdtAEZtipwXUfWk8jn74P0Bp7SsrYXhTTgEcZOzNAEXkdvMXNI0LKu4nj6GpzggkAY7gAVExi2cLz7GgCH6Uc1IUU/cPHfNNA/2selA7DcUY4zS45ox78UCHRRmR9oPP0zUxtXUbS3BPpUURw5z6VKxwG4GfagBotSRneuKQ2+04Lr+tKrhzhwv1p+1AcLtA+vegCP7O3rx67TUbLsYqeoqUkchlH1xTcIxbPy+lAEQBPQUpU0pTHcetJ25x9aAG0U7HFJxigBKKKKACiiigAooooAKKKKACiiigAooooAKKKKACiiigAooooAKKKKACiiigAooooAKKKKACiiigAooooAKKKKACiiigAooooAKKKKACiiigAooooAKKKKACiiigAooooAKKKKACiiigAooooAKKKKACiiigAooooAKKKKACiiigAooooAKKKKACiiigAooooAKvWIUglvWqNTwuEUnzMf7NAHT6dp0Fyjb5cH61HLpc9u5KSIV7c1nQ3DiMbX5oa4kc85/CgC6zlFxKwJ9c1CtyACM59xUJhymWwP51AikseCB7UAWzcuO2femMxc7s7fxqHaT3OPenKo3DIBHpQAvmAY+c5qwt3tUp5nXviljt0kODx7VBPbiNiQCcelADixYf3/cUuGKZ3D8aq5fsoFSQo+SCuc0ASnHYgUqOpO0j8RQ8S44UlqjVH6IGzQBaWFWOEm/BqhZmR9rsGA9KBA/VlNPaFFAOCDQBLbXMYfAGfat2KeO4i2MiY+lcvKqooaMndSwXM0fOWNAHQT2MAGEI3Gq0mnSoRg7s1SivmViTxV601hVf96SaAKkoljyjJ0qufMfojj6V6XoR0DUIcXMCNJ/tVtHRtKiGYEgXPagDxuK3u87lQhR/eq8IImQGZct7V32pafAqkME2nstcvcaXEHLRTED0NAFe2ZIh+6jQD/apk15820Pj2FSi1jRcyXC/7oNVpfskHzYyaAELXE5xDGx96uW2hzTR7p7uKD69azX1aYDEJ2AVRmkublt0sx/OgDroLXSbPDzy/aGX0bitCXWtIEYWGDZkc89K87Znib5JCaUySqc560Ad1HPYznIn2mqlxc2qSFTchiP7tcgkjhuRUhBUgjgetAHSrdqMhCrH3qJtQuB8rPuX0rBM6x/MSearvO0pwJSF9KANO9uHdsb8L9az23r83mHHsaqOYxjDZNRm62nawyRQBda7fAQM2KXzyvO7NRx3MZXJADVMfLlx0DUANMxPKuanjn3rsdefWouEbB+Ueoq1aCIt875H0oAbJFuTiqphWMHdyTWu4tCvRj71WlREUELuHvQBmtvj6DPuKeLgFMMCD9ambdjK4AqDYjnkEH1oAuw3rLFtV+PepWsGuIvNDhj6A1ksmG+Sp4JLiIja+B6UARzQXEcm1I3NN3XIP7y3fHuK6fTr2VFB2Bj9K6fTLE3imSeKMJ3zQB5cJZQT8rD8KctjNdt+7hZjXsL2OiIgE1vBkfSo577Q9KtzLFDCGHTAoA890zwRqWobcjyk/wBqu10r4faVasr6hLuYejcVj3/jiSUn7MNgHpWJNrmpXknyzyBj0AoA9Q/sPwrp6+ftQ47bqxNW8XWFtJ5dnBhV9DXFrFrk67THO4/3TTDpF8rbpYzn0cUAdFJ43mZT5cYWq8vjW9ePDuQvsawPKMbHzcr9BUiLbqQzp5i+mKAL/wDwlO196vLn61MfGMgj+WSXdWdO1gQDFbFD6UsdzAsexoo198UAWv8AhJXl+aZpMetRN4mgGQqOfc1EywyphWUD2FZ0+nySPtgTd9FoA04dfJkzG7Kaup4t1GKQBLj5RXMf2bdwcywSAfTFQ/Z2eTGxgPWgDt5PHtyV2PLIfpTYvHtzEco8n/Aq5FdPfnYf1pyWzrkOAw9jQB28HxKuy4VsY+lbFt46W44liib615g6hUwqEfhVQmZW+VnWgD2yPxJYXS7ZFVR7VBdaZ4Y1ZT521WPcHFeSQ319ENqk4qb7deK27eeaAOw1P4dwMrPpV7Hjrtc1xt7ot/prlJrcuv8AeQcVIus6hDICkzgema6XTfFW5Al0oYHg570AcNIoXHzFT6GmrOY/vOT9K9AvtL0XVULwhIpTzmueuPC7wElZkx2NAGKkpb6ehqUyZ6KBV5NAmYEtMgT1Jptxp0FuFAnV2+tAFLB6gANRFHITvEmPUGh0VG+Y7vpQFC/6sk57UAF3dmNVDLk+1V47lHbLq2KtfYbpgHFu209zTI4Ylci4Yr7UAPE/lp8vAPeljuSeuW+tRy+UufKyw+lMT951XA9aALX2hCOTg0NISnDnb3qsAq/7VKLLUpf9TbSOp/uigCRZpY2+Ullq0Ly5EeVxj681Taw1GL5JLSVQfVaEt7qIkeWQO+aAL0V1HKwEgkDd+atzS2VrDvdww9B1rHm81F+WFc+oNUjE0gzKjjHtQBonXEhZmtYh/wACXNYk0rTTySt952LHHvV5VhWIngP6EVnHqaAEooooAKKKKACiiigAooooAKKKKACiiigAooooAKKKKACiiigAooooAKKK07rVxdW7w/2fYQ7sfPFDtYc9jmgCjDBNcSeXBE8r9dqKWP5CppNMv4UaSWxuUjXks0TAD8cVqeDv+Rgj/wBxv5VasvE+p/2zHFNOJYXl8soUUcE46gUActRWp4gtI7LXLqGEBYwwZQO2QDj9ay6ACiiigAooooAKKK0dI07+0bza7bLaJfMnk/uoOv40AU3t5khSZ4ZFif7rlSFb6Goq63xJcR3fh7TZooxHEXYIg7KMgfoK57TEifU7VZnRIvNUuznAAzzR1DoKdJ1EKWOn3QA5JMLcfpUEPeuv1BJdWu7w6XrrySKufsiFlXaODhs4P/165CH+KmtxPYlooorQgKKKKACiiigCMMQqkHOO1SqhYjK5HWokDOAQFGOM9KmaPIAJzz/fHNZGgyTMfAb/ABqSNCy8KSP93NRPHs+bIH1Oaes/H3mNADpshCACAe+MCqhwDjdke1SSyFvlzx3qPcoPC5+poAU49+falKc4xx1zThGzYK4B7AGmmJycnv3JApDGMPnxmnIxVs57d6T7uMYz65zQGGckA8ce1MRLvJIGDg+lSJAu3dtyfRulR7Jev/oJFP2uOu8j6UAM6ty2MehqXO0fM+R/n2qIbovm4x+BNKLmQZ+Y/nQAxyGc8jB9RTcjJy2fwpC+5izZLGlBBO0IvPqaQxuBnOcc0/kHIKgj07UrRshAXcSfSmFHBwVYH3FACYyCcipUf5eecDpTCSmRgdMU5MuMKq5x3xTEORRKRkN065p7R7FyoA+vWmosoJALD6c0hjdjzn/gXH86AHxjP8ffr/kUkrDYVJ+b26U0TPGdu7bj0pJJ3lGGYkfWgCLjHX9KU85J/OkJGeBUir5gyqgYHY0hjVA7njHrikPfB4pSsq44bHTpTcHPPX3oAVTtbINS7y2Fxwe1QhueQD9al2PnIHX+7zTEPSNRjahJxn5jTSSWGWA56CnSebkff/EGmIWjAY7ce/JoAmBwOWyPTP8A9aoHI8xsHAPqKlNy+B85HXpUDPvYs2STQAm7Jyx/SgDJ4INIvJ28DPc1KY2UHZvx6YpDIwuenH1pODnLc0NvBw2fxoyVHbmgBtFFFMQUUUUAFFFFABRRRQAUUUUAFFFFABRRRQAUUUUAFFFFABRRRQAUUUUAFFFFABRRRQAUUUUAFFFFABRRRQAUUUUAFFFFABRRRQAUUUUAFFFFABRRRQAUUUUAFFFFABRRRQAUUUUAFFFFABRRRQAUUUUAFFFFABRRRQAUUUUAFFFFABRRRQAUUUUAFFFFABT403nvimVNb+YWwjbR3oAuxqFiwmfqa0rK6ltdIupoXaKYTxJ5kbbW2lZCRkdvlH5CqQZlwplUn0NaUUhfRLobguJ4f/QZKmQFI65qfX+0b3/v+3+NW49a1JkAGoXP185v8ay3jc/xZoVCnO40+VAag1LVt/OpXe32mb/GnNqGp5+XUbz8Z2/xqhEQD82760rF3bg5o5V2A0Bqupg5N/dH2E7f41INa1BlKm6uB7+c1ZiI5O0KSD1q/aWaM2Chx3zRyrsA8arqCDP266b/ALbt/jU66nqUn/L7OPpK3+NXLews4PnkyfpVG/khjm/0dDj2o5V2Amin1ANufUrr/d85v8aml1OSCIl9RuN/p5rf41hGWd2xGGHuarvBhjvJZjRyrsBqP4ivN3yXlx+MhqGfxFfEfJeXIPqJWrPKFBjAxTGClQNtHKuwFtta1RvmGo3QH/Xdv8aY2taufu6jd4/67N/jVdof3eScVEqs+Qv6UcqAuDXNTH3tTvD/ANt2/wAaUa5qi9dRvMf9dm/xqslsR1Uj3NSm2RCAzg5o5UBdtPEeoxPmS9uHX/alY1fHiq8Mv/Hw2PQtWJ9lgbjzfwxSG3ReAu6jlXYDoW8T3Rb/AF7fQOaemvXMp2m4mX3DmuZYCIjMdaFldpAQ2zK+jCjlXYDSm1O/DELd3P181v8AGoU1W/yVe8uj9JW/xq5Jqlne23lNCFfsRVHDwj5PmFHKuwENxqupRtlb28Pt5zf40yLUdYnP/H9eIP8Ars3+NWvtIaPb/GfaoVtA5OXZT7Ucq7AK0+rGPKaneM3tO3+NRLea3nBvrz/v+3+NWYrSaJT5bblpWuJraMloiaOVAZzarrUfJv7z8ZW/xpkniDVeF+33OR3Erf40+e8luTtW3P1xUtvpc1yButzj1o5V2AqPruqbR/xMrwH0Ezf40h1/UwedQvB/23b/ABrYbwrI67hx7GtLTfBL3Dq020Rr3NHKgOVGtarnjUb5vbz2/wAa0rGDxVqrr9nm1Haf4hO/+Nd6fDmm2BRwYeKuLrdlZkfvEUDsoo5UBj6d8PvENwoe78QXkI9PPYn+daE/gDULSHzF8RX0xHYzN/jSS+OxbTHYNy01vHH21dpcrn+GjlQGfLpuow5K31wwHrM3+NUbl9RRMfapVPqJW/xrYOtwO2CgJ75rVtIbLUUyYEX3FHKuwHAtJrBOEvbkj181qdGmsynDX90nuJm/xruprXSrRiGUZHamRarp8fSONcd8Ucq7AczYaFrV8+Bqt6q/3vNb/GugT4e6n5W8+JbvP/XVv8anuPEiBQtsQT7VSOu3UvCTFW+tHKgEk8H3VuuZfEl3/wB/W/xqtJpxslLPq93MfTzm/wAahvL24nUh7hm/Gsee7dVKyyEgUcq7AaEmpSRqQLiRcdzITWVJr99z5dy5H+9WRc3TOx2nIqBXUj7vNHKgNf8At2/ZubmcfSQ09tUv5lwt5cr7+a1Z8QBXcCBirJvMKA6j2Io5V2Ak+0apgk6hdqPXzm/xqaHVZ4lJkvbpj7zNWbNeyqSDyhqusqSHb/OjlXYDp4vEU6ocTk+781Vk8S3hLBrhuem04rC8wKcbeKdtEo4AA96OVdgLza1qD5/064X6SkVImq3gj3NqE/8A3+b/ABrKaIj7n5U0QvwWWjlXYDU/tm5dwr6jcqPVZW/xq0uqwRKCdV1B29DM3+NY32RpBxFtHrUMliVbhsCjlXYDpD4tCDESysR3eZjVdvGl4Cdqj8zWCtqh4Lc+tPW3jjbk5o5V2A128YahLGQPlPqCRUB1zUpU/wCPydfpK3+NZ2wljtBC+1PjiI7kUcq7AXBqGsP9y+uyPaVs/wA6Z/a+qI+Df3Yx/elanw3csH3RmmTmS5bc65z2o5V2AkXW79ut/OP+2rf40/8Atm/2/wDH5dH381v8aoNFt/5Z4qXLsoGAoo5V2A0LPU7yeWWOW6uHja3myryMR/qmrEkO7pk1o6cX+1yLgkfZ5v8A0U1VIrGaZuBt+tSkk3YCq3mIOCaRLiRehyfpWsNImfCiVMn1NT/8IvfIu9jEyf71WBlx6tPDzz+FWl1p5sCWUkelQ3NgYiUZvwFVvsTrHu2k0AbYurd4dgfJ9qzp7bLFlDVRD+U2Qrg1p2t15gxnP+yaAKGxhktxTorx4l+VBn1xWjcQWsiA/des2S2KHIkGKAJzq104Cvu21BI/mdVB/GoyrqfkTfUakMfuEH3oAmi3buFwPSrHyPkY203z/lEZx9RQELN04HfFADxEox8ucela9hqktuw8l2BHYisuNXL5VSKvW1nMW3y5VRQB1K6/PcxoJbdGI/iIqpLDDcz+ZPEdp7KKbalWGwKRVie4jgXCy4K0AQyWOiM21EZG9TUUmi2AGWuHx2AqjcXU08p2rke4rPuLmeB+Tu/4FQBavNPsFkXhm+vFcbdhReThBhRI2B7ZrojPDMp3TBH+lc3PxcSfNu+c8+vNAEdFFFABRRRQAUUUUAFFFFABRRRQAUUUUAFFFFABRRRQAUUUUAFFFFABRRRQBseG7230/WEnupPLiCMN2Cev0rVjPhayuhfJd3NxIjb1jKnlv++R/OuSqw9pcxW6zvbypC/3ZGQhT9DQA/Ubx9Qv5rpxhpGzjPQdh+VVKWrU2nXsERlms7iOMdXeNlH5mgCpRU0FtPdOY7eGSVwMlY1LHH4UiQSySGJIneQZygUk8deKAIqKKKACtTTtam023mt0t7aWOYguJkLZ/Wsupfs8xtzOIXMIODJtO3PpmgDotS162ufD9vbxwWnnncHjWEgRe6ehrOcaRbXNk6GW6iKA3MZJXB7gcCs+C1numK28EkzAZIjQsQPwpkkbxSMkiMjqcMrDBBoA6a2u9F0a5nv7K5knkdCsVuYiuzPqx6/561zkRLFiepp0lldQQrNLbTJE2MOyEKc+hpkP8VNbiexNRRRWhAUUUUAFFFFADIc44B+oqw6ZXtVYSCNAFAJPJyP0o+0vjtWRoOdsKMc+1RKN3A/QUGVjTVcqcigAfr1zTaUsT6UlADlJB4OO1ByD1ptFABSikp8YBY7s4Az0oAnUED73H1p30wfxqATFfuqB+dBuGJ6LQAsvA5xmo8ZNDMWOTSA496ADvSUUUAPySf8A69NPJpKKACpIyM1HUh2qFIyWIyc0AWFB6nDe+aQgscfKPrUX2h8YwKb5rY6CgBJPvkcfhTcUZpS2RjAoAbSg4pKKAFyfWkoooAB1q3GCOPT1NV0ALHdnAGelOExU5CigCwQQOgBHvUEnHUUjTM3YUwtnqKADGQabS5pDyaACnZbGc9abRQApOaSiigAooooAKKKKACiiigAooooAKKKKACiiigAooooAKKKKACiiigAooooAKKKKACiiigAooooAKKKKACiiigAooooAKKKKACiiigAooooAKKKKACiiigAooooAKKKKACiiigAooooAKKKKACiiigAooooAKKKKACiiigAooooAKKKKACiiigAooooAKKKKACiiigAq3ZcsVL7aqVesuIywXLbutADri0InLB+PWtGE/wDEiutxB/0iH/0GWqjgO2XJP0q7CrHQ7rahP+kw/wDoMtTICmjshyBhfepYmEjYKZq1aaNdXKhzDIU9q0hpxt48Mmz61QGeumyOw252+lXYNOj48x8UodIgQpyaY08jKVUgH3oA0TplsigtMqirETafCwCqH/4FXPBpHOJpSFqMzlG2wtn3xQB2UltZyRmTG1O43VkXFzpVtwi7j7HNYck11JGUlfCVVA7Ag0AWLu9eWUiEbV9hVdd7N94k+9A+Q56Z9KlB2uPm4NAELKxyGpDGQMEgVc8uQkdAp7mrhsraKMSyXMecdKAMlNMu7lvkDFfWriaVFbJm4uQr+gNPm15ki8i2Xn+8BVAu82Wmb5qAJppYkYKj7l9ajZoyoIAY+9Roq7ulSIAGx5YP1oAjZsMNoApZJlAxjLetWDEZOfLxTDbY6gY9qAK/mbhy3PvTkA9yala3WL5gOtMYqrDcOfQUATxwZxlsVcS5hhjI3OWrPwWH938aVIFc9SvvQBfingkbrtJ7mrPkSY+QqQe5rNfTVZdyXGT709EliQKWyB70AbNtFcoPn2hfrVmPLP8AO0e30NYwuv3e0k4qMXMatwWz7UAdIZLeBsDyifQCm/2rBEDui/KubaRidzZwaGJK/IaAN19fjIwseT9ajPia7WMpE6AVgln2YH41ErfNgDPvQBqTXVxcjdJOfoDVUxqW+aZ6Ytw5G0gBRWnps8aSguuV9SKAM9zGh4cn61MrI23y+tdtA/h6ePNxahnrKvv7FikZba2K+4NAGKJCGxg59a07Rb+KHfb3O0H+EmqYuLRGIVCTTvtSElAu0fWgBJb65aUrMxLeuaUSg8EqfrVVwskmc4q4luoXJwfegB0MYeQbRtH1rUSKILgDc1Y6t5edrZPvThqpgO7YS3tQBpPZs+4L8tYd7H5RIlK7R1NXU8TozbJLfj1qHUNQtrlDF5OUYYNAI5sMlxcFYlbbjO49/wAKlCr0UdPapLa2W1BPmF2bgHbjApzR5bk4pK/UqXLf3SPacfK1Nb5QATk+9SYKHGwY9aWQgj5sfhTJGMismW+akFqGA+XaKevOBninh4wCv3m7ZoADBGkQzzSbAEyFqE3LE7cqBUvm70wpzQA0kjgISacI5TgfMtOO3YPvFqa7cfKCGoAljE6tyGdar3G9CWK5B7ZqIXEyk/vGC+lSpdYYYG4+9AEKzo67fu/hTyEOFL1K9xFL8uza1IbcN8wH5UAVmYqcK5oEkmc53VIIpFbhlxTQCshGc/SgByS7j6fWtG3Alj+UDIrNK54GM/SrsB8mPKtzQBYMLf3M/jTREpf54yKhkusJywzVV7qRiN3yigDUs1KXsmBhfImx/wB+2rPa4m6AGp9NlZrtxnP+jzf+imql+8TLFf1qV8TAm86cYwaH1C4EZRpXx6bqg8xMFiTupDIwXJANUBEZXZvvsWPvQ1xcJ8mTimn5n3KMU5n3sFb88UAIqy3D8DFW4LYo3zNg+tPt4kUc8++KkMoRSP1oA0Io7WNMth2PerkK6e0X7xBn6Vj22+aUCL5mNdRZ6I6wedMM57UAVYNI0+65xMn+50q0ng/TLkfJPJn3rUsoYoOr4Hptqyw0+ONi00gbsQKAOafwXBHNhLpR9avw+E7ZFw9yreuKcLu153OQPUioTq9tGrFJGIHpQBsW2g6NDDkgOR3ZsU2a1sIjuRFCf72a5e61lZVPlhxWVPcXFx8olYL70AdTcXumpJtKhcehrH1K6tXAKJlfUVmhAqBHdfrUbrET5ZlGPagAa7lYlIidvvUDkNxJwTVmGCFGwJDV/wCx27qA8Sj/AGqAOdnUIvyJkeorFk/1jfU11OoWsMfELk+4WuYmGJpB6MaAI6KKKACiiigAooooAKKKKACiiigAooooAKKKKACiiigAooooAKKKKACilrSuv7F+zv8AZPt/n8bfN2bevOce1DAqWds97eQ2yfelcKD6e9dxcyw6m+oaDGqgQQL5J/2l/wAgfnXNeHLqysL97y8k2mOM+Uu0ncx+g9P51o23je8NzGLiG3EBYbyitkD2+ahiK/haOKEahqEsYd7OLKKfXn/D9ak07xVqUuqRJcukkErhGj2AAAnt3/Omx6zZadr15JDm50+7H7xQpB568HHqfzqeGTwtp0/22Ca4nkQ7kgKnCn8QOnuaBk8aW+n6pqtjDdRWbtJFJG7vsG3IZlz+PSq14wL6heWatJLfyGC3Ea5JUD52A/SsG7uZNU1N55CqNM/8RwFHQc+gFb1vf2w1Se0huUhjjs2tradm2ru7tuHTJzzQgZy8sckMjRyoyOpwVYYIplaevyrNrM7pMsw2oDIpyGIRQefqKzKAJ7QQNdxLcsywFh5jL1C966rUbq0uvBrmytjBbx3ARFJyT7n8646ttL62HhKSxMn+kG43hMH7vHfpR0F1Lnmyad4Kt5bWR4pbi4O90ODgZ4z/AMBFaM1sl7qvh64mAZ7iHdJx94qu4Z/Osa0vbK70IaXfXDW3lSeZFKIy478ED6mpLvXoY9V0+S0DPbWKiNSwwXHQn8qOodDT026n1PXtXsbiVpLd0kURseFw2BgdutcfD/FXTDUtKsJ77UbS6ea5ulYJCYivlluTk9+fSuZg/ipx3B7EtFFFaEBRRRQAUUUUAVKKKKyNAooooAKKKKACinKu51X1OKmEMYOGfvg8gUAV6KnMKlSVbkLkjINQUAFFFFABRRRQAUUUUAFFFFABRRRQAUUUUAFFFFABRRRQAUUUUAFFFFABRRRQAUUUUAFFFFABRRRQAUUUUAFFFFABRRRQAUUUUAFFFFABRRRQAUUUUAFFFFABRRRQAUUUUAFFFFABRRRQAUUUUAFFFFABRRRQAUUUUAFFFFABRRRQAUUUUAFFFFABRRRQAUUUUAFFFFABRRRQAUUUUAFFFFABRRRQAUUUUAFFFFABRRRQAUUUUAFFFFABRRRQAUUUUAFFFFABRRRQAVoWOzyW3MQd3HpWfWzo9uZoGPyj5+p7cCgB0SN821d1a2noY9Mud8J/4+IuD/uyVYS2t7eMMJgz+lSS3WdKuClvkrNGOD/svUyAik1k2cO2KZgf7mKypdUublsvISPQ1Wup5GbMkQQepqIuhx82aoCws8i8gZpxneQE5APpVZQ+07cAU9UZx8rggUASrIzKfnwfSl8xzhQQrVDlVBGzJ9RT1O8bQAPegAk3scF8/SlEaqM7jUiRYGDzT44zC/I/OgCud4+4uV9SKVZWJxhSasXBLJk9PaqTJtAYSDFAFiSZxjMmfaoChlO4tx70uGb7rj8aEiz95+aAHuUiA8tcP6imbnLZ5J+lSq4X+EUrPu+6pBoAYrMeGBH4VIMhhlOPamsnHzk/WkUhemSPrQBOsuwn72KikumZsDA+tK0jBD8uPSqofuy7qAJywcfM5zTogu7LrvUVXSWNSSwINL56s3yZoA0TcWmwr5XPrUQKnowA96rGYpwVyfWlMoZfm5oAshmHKkVI11uXYVXI74qqjEjj9Kt2mnvdzqjtsDetAEQjSRuT+Rq3Fp25d6kr9a1JNIj05PnlVz9KzpZGdyEc4oAgntmQj5t1QlSh9M+lXo4ZnXhCR3JqSS32KOF3UAZ6K5PA/On7FAzIwH0pZxLkA/Kp7imy2saxAi4y3oRQAyQxbcdKrmWUD5GbFTO0SIPmGajWQdSRQA1Zbvf996ny5f5nOaY88pwIl3fQVdtdI1S9AaK1bb3JoAYuVXcDU8Hlu3zt+dakPheeMB7p1Re4zzWlFDplmm2JPObvkUAYBtiP3ispHpV2zWQjGzj6V0NpeWZHz2aJ71Hf6lZxQsNyq3bAoAwJLWck42/hVYxYB3Dn60yXVW8wlCT+FVrnUHuMLtx70ARToUJI2n2qNbjAIKflRvBX7vNQOxzjGB60ASrI4bORj0NBctyw4o24AYMD7Uq8n0FACgIY87z9KiITZ1pxtm3ZwGB9KY24cFTj2oAFbC/L29acA4bICn600qzqAqn6UMSF27DmgBcbzhlTNSLGqgkkDHpVYRZ+Y8U8qg68e1AEsk6Kv380RfZ5fvs/4UJcJGdvlKc96sx3cbrtMC0AVJreEHEZbHrUHl/PhMmteOdY3BK5X0FXF8RQWjA/ZVZfUigDJi0LULlA0VtIy+wrQt/CuqKNzIQvoTV1/GwMZEYEfHQCsmbxJfzZKSHBoA1bfw3NK207U+tVbvw5NbTcSI30rIGs38b53v8AjRLq91Kc78UAXptLmjXJaqws52+64PsKrJfXT/K5LD3q1b6q8Ei8YPvQBUm8yJ9sq4PqRSb1ZcEDiuiV4NSH710B+lQtocDMQjnHtQBk6Z/x+SYH/LvP/wCinqBW3R88n0zWrb6Z9mvpAm4j7POOf+uTVmLayYPykVK+JgJnAzsXPvUb7mzkDbVj7FMY8rHz60gi+XEg+aqArx7FHOc+9OwrtncCRU32BHIPOD6GrMNlFGcZ+b3oAjgPQkt+VTN5ZbJXI+lWUs2Vh0xRJEyv1U0APs54rVt6JhvpV4eI5pEKGQgdgKx5ZsNt24qAzRIT2agDWbVLk8mZ1FIt/ctz5wYe9Zi3GUIODToHhWb5wQPrQBbnnkk4d/lP92oAYs7ELZ96dLeW/mlUXNQPdpnKqBQBO1vLDht4x6CmTXOFwAM+4qCW4MgGEOfXNUZi7yfNxQBLLcMwKjbmo0Vx8+3P41EzIucg5+lR/a4gvU0AXxLluSVNX7fUfI5kDOPrXPrPbFvvyD6ila4jP3XY0AdNLq9tOmzyYlHqetcbdbTeT7enmNj86slgR97HviqTnLsc5yetADaKKKACiiigAooooAKKKKACiiigAooooAKKKKACiiigAooooAKKKKACiiigAooooAKKKKACiiigAooooAKKKKACiiigAqaHvUNTQ96a3E9iWiiitCAooooAKKKKAIBDIQCFJFHkyf3DVhJG8oAHHboKaJcsB39QKyNCEwyAZKGjyZP7hqywYHOcr7DHNJlF4LYPXlc0AVjG6jJUgeuKZVmRiy4LfSoWDKxB60AEX+tT/eFS+WxnLDacscA1CGIORSmWT++350ASxoVDk4wUOOar0/zHwRuJz60ygAooooAKKKKACiiigAooooAKKKKACiiigAooooAKKKKACiiigAooooAKKKKACiiigAooooAKKKKACiiigAooooAKKKKACiiigAooooAKKKKACiiigAooooAKKKKACiiigAooooAKKKKACiiigAooooAKKKKACiiigAooooAKKKKACiiigAooooAKKKKACiiigAooooAKKKKACiiigAooooAKKKKACiiigAooooAKKKKACiiigAooooAKKKKACiiigAooooAKKKKACr1rcGO3ZBuGWzkGqNTRKWU54UHrQBKlxIJ8rK3PvW5BezR6LcsGP/HxCPX+GT/CsFIgHynzYrVj+bQrrnH+kw/+gy0pAWhHFeW2XkTf6E1SSzjj3fMCagQArkvj2Aq/bpDIoDtg0wIUi3A84/CmyIkXQ89xVu4EEUZCuSewqkqbxmgCRZdhz5SMPelJ8wggBfpULRgsBU8aFcHOFoA0nsH8hWDDp3NUtkp43HcPxq0gaTasasxqUwOmEddhoApIJCjK2OeOtQnTY5G3NIVH1q/J8jbeD74pAAFyI9woAii0+w8skTOWFJ5VoFKrkn3qQqdv7uPikVA2PkOaAK7LH/8AWpBvZtqLtH0q0YHz/CKfFMtu3K5NAFN/N27Npz6lajWDkBzg+1ackyXAPyFfpVNh+8AXH40ARypnhRnFV0KB/nX8KuSB41Py5z3qm6NkNsxQA+eJGwVjGPWo9kcY/wBXyR61KrEDK4FOVC/LkfTFAFblcZ71KgRmCg5q2ttC6/MxFW7Y2cTACPJH8VAEUFsIhlxgU9nCvkFiB0xVm9voFX5AS3v0rGmudzck4PYUAXnujK+Xz+dPiuEXKgZ96oLEjrkGrNtbo7H5zgdqANOOZhgB2GfWm3MMmc4znnio0Aj+9+Bq4JXdQxI20AUra1kuW2uQq+9WpNE83AR1xStMc5XHtxSLO8hIDN9AKAFt/CcJ+e5uVx7GrA0rRLbG592PU1QntrkLuAkPpVWK1vbh9mGB9CKAOngn0yD5oYowfcVYbxBMw2QBMf7K1jQ6AIYhNdzhcdRmpJb2xt4tlvHuYd6AJpriWdt8znjt2qI3cUfzI6hvasS71Kd+cYWqizuBuJGKANea8nun/d1HNayhQ8zZ9s1Q89gMx077XMVxtJ9c0AHlu7HHX0zTXidcbsA+lHmDAO4g1HKWds7yaAJ4kjeQBhg1qxWlqQA0e4e1UbJUP3t241pW9pKclVbNAA9nYoPktzv924qHYrfKkEZ+mK10s5Xj2y4X3qe00VZbgBhn/doA55LOXcTtx+NWPs6wgH7OZD7DNdUulWnnbSrcehqU2cNs+6HJA9aAOBnSST/V27qfZapy206jmOQH3FelSyRMPuAe4Wqr2MGoKUaXZ74oA84ljkVR1BqPJVcnDV2+oeCZFAe1lDZ9TWLJ4V1JGO1Rz7UAYgDn5uAfpUTEhsI7FjWtN4c1OFwSjt9FqOLw/qbsWW3fHqRQBnxqVYbpD9N1EitMSA1aH9h30cnzQMT6YpRo948m1EKk+goAyGg2ffGfpVi0t45B8zlfYVoHw9qAPzgsB7VCLSa3bBQg/SgBksKE7QxP1qAwqDjoa0l025mXdGjMKR9OuTGQYyCKAKPkyNH8nGPSoTbyHrurSjgaFcAMzelRTQys33So9KAKBaSIhcmtCHUrhVAB2/zpTAQozFu96Bbxt/smgC/p2oE3TiQs37mVufaNjVOXUml+WGMhferWmWkXnvgtnyZRz/1zaofs5jcBDuqV8TAg8yRl7/nUZJUjJx7VoR2kzNuVGNXra2i3gzW+4d6oCja2i3ClgxU+tXobSCFj5rqSP7xqxdX9nZjbGgC9hXPX+oyXLHyloA0ri/gRtscecd6y7i5aRy6jaPyrPCTvyWwasCNgNrnOetAD96TAk9frUBhcnKpxTvKRFJ3Ej2FSiaGNAeT7UAQrFLjG7H4UPbPIfv5+lWlu0OPlAB7Gla8XfhEA96AM0wSxS5w31q0Iyw35APfNStMjZ9ageVQv3hn0oAepVlPrQ0Y28kbzVcXDY+Zc+lNKzNjnr6UAKbduchiPalFrbuu5ht/CrUcDrFvkmAHpVOac/dQ/L60AULiKGOU4Zj7Yogg3NxkH6VcEZJDqN/1oaZ0fawC/SgCtLaOq7i7Z9CKpHqc9avzvIRjeSaoEEMc9aAEooooAKKKKACiiigAooooAKKKKACiiigAooooAKKKKACiiigAooqSKKSaRY4o2kdjgKoyT+FADKK39X8MTaNpFteXM376ZtrQ7fucE/ezzW/8A8K0/6i3/AJLf/ZVm60ErtgcBRW5e6AbPWrnTUeS5aHaQ0aYLZUHpz601tCnRCz210qgZJKEAfpWid1dAYtFa8WjNOCYYriQDqUXOP0ol0Z4ADNFPGD0Lrtz+lAGRRWqdK2wiYpMImOA5HB/HFR/2fF/ef8xQBnUVo/2fF/ef8xR/Z8X95/zFAGdRWj/Z8X95/wAxR/Z8X95/zFAGdRWj/Z8X95/zFH9nxf3n/MUAZ1TQ96ufYIv7z/mKjkgWDG0k7vWmtxPYZRRRWhAUUUUAFFFFADEkAjAK5I6c0hHzEhutNXAxgZz608M6jhQKyNBS21Rj689BUkZLI3QnPPaq5JJBf5vxqykiD+Bf50AMn8vyyQ/zegqscknOc1NNISeAOPRRUBFAAaD9aUg/WkzQAnSlIx70lKTk9MUAJRRRQAUUUUAFFFFABRRRQAUUUUAFFFFABRRRQAUUUUAFFFFABRRRQAUUUUAFFFFABRRRQAUUUUAFFFFABRRRQAUUUUAFFFFABRRRQAUUUUAFFFFABRRRQAUUUUAFFFFABRRRQAUUUUAFFFFABRRRQAUUUUAFFFFABRRRQAUUUUAFFFFABRRRQAUUUUAFFFFABRRRQAUUUUAFFFFABRRRQAUUUUAFFFFABRRRQAUUUUAFFFFABRRRQAUUUUAFFFFABRRRQAUUUUAFPRmU8flTKuWtlczRGeFQVU7etAD4EnbBC7RWrAHbR7oEhR9ph6/7stUALpeGh59jVuNSdEu9/B+0w8D/AHZaUgJ003K7s5HrTJZEt8qh+ftVaKZxEVDuPYmo5X83CngjvTAjIeZyzPip4CyA4IJ9xUW1SwHP1q3Gvlx/eAz3IoArm6Kvl0GPYVcWSCVV21E6GRQN6U2O1UNnzgaALsLvC/yMQvqKt+ZK43b92O5rOwyMF3rj2pJJ+oTI9eaANRI0b77fU0pEKcKdw96yVncMCh3DuM1aW5WTCgEH3oA0vPVI8oAAO2KoNdyszfdxSTgoBuY7aqODIQIRQA9rkDO5Tn6VH5m07mHHapjExxvT8qlSwlnGEKD6mgCBLhCMDIJodVLAgc/WpXsPIOHdT9KgkaNOApJ9aAEfI5ZiKaVEq+mO9OTD9Ac+9PK9t/NAFf7OTg7uanSLjk4NWY4XCjgflSu6x4BXn2oAiIljTIIb2qNi7LjGypdzO+V/Wo5ldccbie9AEDxM65b+Gq5fccEY98Ve3ybNvyj8Kktbfc2By/oaAKMIEZPU1PFLzlWwat3Fm0fMijGO1Z6KzzbEWgDUgdnOC2fqKtpEAp8x8enNVbaOVJBnrWhLalhv2Z/GgBbdBKQvBx3rYtY1tgCSn5VlwIU+8NvvV3z1K7d3I7mgC3LO07YViPYCmoHUlt+0/SksrzbnBU/hWinmTH5YWb8KAOfu4PtJbdKxb1qpHolw3+7XVmJ4WBlRFJ9RUsF0Vk2SeWAPagDlj4fkCjcm5akXwvbycsX+grsJ7qKWLZEVY+wrMLukuGG0e1AGNP4RHlbrfcfY1Si8NTs+JMqtdbLLM0IKOUHv3qkt9OCejAetAGPJ4XjjQlJWb2xUH9iJGQ3zCtn+1ZDJt4HrgVbUrIwBO/PagDFt9OjiznB+ta1vb7mUIvPrU89keirg037PcBRtIXHvQBcexmWHkde+arJc3Fk/Cgj1xU8bzsyK8y/jVu9ghKhPMUt7UAVoHeaQlDsLetW/MiiHk3Drz1rJidi5XeRjpiqtyrO7SyPux2oA4fxNa3i6tcXd2jG2kmdIH3AjYCdo46cevv710nhG2vkspIbmB441ObfcMNyTuBHXr6+taMEbSOGV9q+ma2II1icPG3zjrmp5dbmsqt48tiJ2uIoyolP0pI769hi+ZsrV6e5R0w00Qb2FZNw7BD+8yh9qoyNy38QssGzZvOOwqnd6nNMPlRlrKt5DG4I4WtKGUNnLjH0oAgW5uZOMD8adu2KxaPDetaHmQrHu2DA7kUs2rRCHbHAG98UAc898Wl24IqSJo3k+eFCO5K1pRXdrJuzbbpT0wKp/ZrtZi7RYQ9qABlRv9THwOyLT4bDzPnkDKPQCp7Jtku3cAfQVqguD0XHrQBgy6KjFjHC5z7VlXGhSgFvJc/8AAa7mW6W2hBLK3sDWamqKZG8yUIOwoA4WXTLqP5nhbb70610i+vBiOHj6V3hvbOVSjp5pqeCXahEMaovuKAOY0zwrN5u65lWJSCm3/eG3P/j1aU/hXTLOIstx5hUc4NaErYQtIV3npg1nS3WUdCFP0qV8TAzz9lhiIQ7R7msa71RUV0tkz2LVNdwvtcklc9BWM1neyg+WmR7VQGfKfNfL5ZqaIyOB+Vaceh3zKSwVB79aY2lSgbSfm9RQBltJtYowNNBKydcCtUWG0FmcEj1FVpdoOQBQBCJGbPQLUMm4OSqg5pZWDrzlfpUSoCOHOe1ACIQX+cYNWY3QHAy2f0qOK0djhsE1Zight3Bc8jsKAGTRmMCQCo4kS4f58fnU9zfojFYxuB9RRbWqyOJpPlB5wKAJJNMMEYdv9X7VV+0JEzKqE46Vb1Bx5H7pnAHYniqEYJXc5Bz6UAQzSlx8y4HqahJc/KCuPWrzJheVylU2iDMSgwPTNAFd53RSobHuKYgmJ37if1q0IgRghcU5IlGQOB7UAQ+TI4BPFU5BiVweoY1emmMJK7ycdMVQZizFj1JyaAG0UUUAFFFFABRRRQAUUUUAFFFFABRRRQAUUUUAFFFFABRRRQAVe03U7jSbr7ValRLtKhmGcZqjRQ1fRgdv4jnlufA+kTTOzyPJlmY8k4auJrZv9e+2+H7LS/s2z7Kc+b5md3Xtjjr61jVFOLirMDpPBf8AyFz/ALv+NdZCmpw3TS3d5B9kGSRjGB25wK43wpdQ2motLO+yMLjOCfX0pZ2D3EjLyrMSKtiN+yuPJ0/Vbi1O0CXdGcdBmjSdQn1Vp7K9IlR4yQdoBH5VV0m5sU0+6tryZo1lIxtUk/yNTLd6VpcMr2Eks1xIu0M4xt/Qf5FIYy5GPCdoP+mx/m1Ydak95A/h23tVfM6SlmXB4Hzd/wAay6OoBRRRTAKKKKACiiigAqtdfwfjVmq11/B+NNbiZXooorQgKKKKACiiigCONmK7R0x0qXcuMYX8hUI+RFLHryB1p/nqMDngfT+tZGgkjMRzkCo1YjgUrybhxn8ajBHegBzDueaZSk56UlADw3B9/UZpM802igBc5pKKKACiiigAooooAKKKKACiiigAooooAKKKKACiiigAooooAKKKKACiiigAooooAKKKKACiiigAooooAKKKKACiiigAooooAKKKKACiiigAooooAKKKKACiiigAooooAKKKKACiiigAooooAKKKKACiiigAooooAKKKKACiiigAooooAKKKKACiiigAooooAKKKKACiiigAooooAKKKKACiiigAooooAKKKKACiiigAooooAKKKKACiiigAooooAKKKKACiiigAooooAKs28rxx/KxHzdqrVLFL5fBGRQBeWaRwQBk+orTtio0O6Lrz9oh+v3ZKoQQGdPMj4q2n7vSLtMfN9pg/9BlpS2ApTN5gwqkAetELHGNlPMZzuan5RcjimAxjslHRal8zPBYH6UA20i4dPm9RSBIE/jP5UAIx4w2cU8yxhAqKSKGliGP3e4fWkaWQ4EUYC+tAAMv8yrjFT/aFjj2tDGc96rIFJIkLKfapBCG6ZK+tADo5sEhIlXPepgyk8lS1NA2Lgc/Wotiq25iRQBM7yT8HJA6DFRs80fRCg9hSrcIn8RFTx3gcc/PQBAs07YOTj0JqTcQwJPNWo5I3O3Az6UyZFVuE/WgCFy0nygtzUZtkXBaVmPpSshZvlJHrilGY+nzE+tADMKpwAB9av2tujYdyoAqvFbyOd7REita2sTsDsBs9KAEdUc/upfwqBo1jP70fjWr5UAGVjHFZuoTZ+VQR+FAFZ3iBwoJ96jEnBUHI9KjSTP3uKc1xCDjZ83qKAK8vycEGkRLvGYgxPqKnb94AQABVu1JWVfn4FAFYQ6jLhWt5Ce5K5q9Z2XlHMkTB/Sugt9QMS8Px6YqtJPLczsw+X8KAK32Qty3yitG1tolHzy7vaqhk8stuGRVaa6bcvl5UUAa08MJkA24qRdMRjnYNtZJuZpgq7ST7VcjkliUb3ODQBs29rBD8yxA1JcanLbMFiOBWZa6okD7JSCp9at7rO7kLpKB7UAN+1pcSZmmz9ajkRmkzFyD6U37Ja+eVY7q1VubW2tikMPzY6kUAVo7QxIJGbYarXF5CGwX3OKpT3NzK5WMtimDTy8Wf+WlAF/8AtBmXbI2F9BULlGIZVLZ71AlrJGoZ23VPnady5x9KAGrbJIxJBB9MVZiCx/dA3Cqb3My8jGKWJ2djjHPvQBYu7yQqHzg+xpYNWjRAsuce9RTWUgOUO72rMltmkkO9CPbNAHQwXdnNITngdjWdLqI+1FUJArOit1WTbuKZ96mNukZ/dkt70AXY8mTe7dfenPdITseM7RVRF82QAlwfapvJKvgBj/vCgC3FAk2CvyH3q79xcIfm9qylaRpAp+UCtCG52sE2A+9AEclsn3gGL1Wedlyj8Crd1JKj7kB5rGa53SOm3OfWgDWRYZY8pIob0zQhMTbVXg9zWQh2zABefQVph5XIWYFeOKALCpLcDYsoH1qzFaS2g3SyIQfes4F8EK5GPQVMhlflyWA9TQBoWsixyHECtn+IUl1c72Kokhaqnl7ULeaV9qtWM0Kj5nG/1oAitwwbd5I3e9WpfNdPnXAqPULvyUyAD71jSalLOQuGC+1AF+a3gT5jISfQVVGJX2tG2B/FilthDM+JpCtXG2AbIpeB60AV5iYMFM7cdcU37awXYZMg1piINa7ZiCvtUH2axjj3OQPrQBmRTStOVYuV2MQD0+6atxojIpcBR3zUk2sWUMeyGNXZUZsj/ZUt/SsZ/ECXQ5h2D1FSviYG+1rp8sYZplGPWqN9FZ20YeHex9Qa5y51FFJ2yEj0zWeb+5OfnbZ6A1QG75hbkyEZqaKz85M5zWJb3YmGwgrjuauQ3bQqQLk7fSgB9xaYZoiMr+dZM2mhCSWZR2BFXpdVSBt+/wAw+lZ0+pG4kJYYBoAr3Fs6Q7jtxVe3zGfu5FTSTIzFN5PtUQRy3Xj0oAmO9pc9D6VL9iuLrkZH0qIKRg52tT3mvo1DRTn6AUAaFpo9rD88+Xb0ar1xFp8VkX2AkdBXOm4v5E3SHd7mmyyu8eJHwfagBlxIZm2D5UqFY23bEkH4CpArmPnlfU0ojXySwUhh3oAmSJ1j2uahmMKqRtXd6kUsV3NEnJDexqrNN5jHemD7UARnYw5U1E28HarMq/WpQjFe/PaoJlcNtRCTQBG9u5k5O4epqqw2sR6GtVYJtu506dazZ/8Aj4k/3j/OgCOiiigAooooAKKKKACiiigAooooAKKKKACiiigAooooAKKKKACiiigAooq1Lp17BE0k1ncRovVnjYAfiaACzNwZDHbRNK7fwqpYnHsKu/Z9Y/6Blx/4DvU3hH/kYoP91/8A0E10F7F4ntorm5Go23kxqz7QgztHOPuUMDjft8v91PyNH2+X+6n5Gta00nTf7AXVL2W5X94VKRbfm5xxmm2+lacunS6neSXK2jSlIEj2+Y3PfPHY/lQBl/b5f7qfkaPt8v8AdT8jWlqmkWVpo1rfWs0sgncgbwBheeMevasKgC39vl/up+Ro+3y/3U/I1UooAt/b5f7qfkant3v7rd9mtXm2/e8uNmx+VZtWrO4vIpRFZzzRvKQuInK7j26UAW5U1OCNpZrGWONervCygfiaq/b5f7qfka3/ABNfSWtrDowneVlUNcSO24s3UDJ/P8qwdMSJ9TtVmdEi81S7OcADPNCAtmDVlBY6bOAOSTA9U/Pef7wAx6V1WoJLq13eHS9deSRVz9kQsq7RwcNnB/8Ar1yEP8VNbiexLRRRWhAUUUUAFFFFAFUmkoorI0CiiigAooooAKKKKACiiigAooooAKKKKACiiigAooooAKKKKACiiigAooooAKKKKACiiigAooooAKKKKACiiigAooooAKKKKACiiigAooooAKKKKACiiigAooooAKKKKACiiigAooooAKKKKACiiigAooooAKKKKACiiigAooooAKKKKACiiigAooooAKKKKACiiigAooooAKKKKACiiigAooooAKKKKACiiigAooooAKKKKACiiigAooooAKKKKACiiigAooooAKKKKACiiigAooooAKKKKACrNsyYZGRSTzuNVqswtAIisit5meCPSgC3a/f2pyv6VsRwf8Se5+QHNxCf/HZKwV2AZR3DDsK1YLyQ6DdfeyLiFcn/AHZf8KmQFaWQqCAgqNNrDcWwPSrcYLoN/NKIB0DDntVAVAcDKHipd8jDmND7mpJEEKH5GwaZbQJMfndlFAESkg4ZFB9RS73bgMMD3rZFhp/k5Ew3+7VQlFtHuRQpbtzQBXkj4BRue+KfE/lp8245pIURurAH0q0ltA335cn3NADGRNmd+R6ZqsZmYlUSrEsUZfalS28Cjjb+JoArxxOFJlTip41hZCoTB9a0Rau6fuwrfQ1lTJMsxTG00AJG4tZOm/3qS5f7QnZfpTorO42btgINK1i4YHJX8aAK0CYyDIcVbit97fIrFfWrlvYq23ILD0xW5b2ot1DKmM9jQBSsbRnQg7gPetG2tYj8kj7RU7J8vzvt9hVeOJJWKZJP1oAhvltoSRG5Hvmsae3Eylll59637jRJpY8rGzHtzWY+l3UH348+2aAKEWnzKuQ6Y96YbCZnJK5x3FX0tbhTuPA9M0jSSxscrx7UAUDY7l5k2mtbSrPCls7iKbZ2ss0u7ypFiP8AFjNbEENtZAvvct6EUAQfZ8typ68ipJwsO3y1HI70y41Booy4X5fasgaqk02WUgUAam9CoUn5qc/CjG3FZf2lN3yOSfapkvAFJbG1fWgDYWWPyhuG3A7VlXl9FIxRRwO5rNn1HLFg2R9azJ7/AC3yJkeooA0/tMivxytWrXUNkv8AEfYVzH22bPB4p8Es8UnmNnFAHfWd/G7Fhgexq/GQ0o+YMG7VwMWoSgkxrkn1q/BrkkMQV1yfXNAHZXcYQqQmyqrXEcWQzZz6GsNdWkuEAJYD1NMadmB2/nQBqvfxRcvkD601/ENt9lMaJz71zt5d/wAGdxpkKRuuZM/QUAaA1hGbBj49qv2epQv8mMGuanVS3yZH0qBJpYXypJoA7bcZ5MJL5Y9qrXYjhjYLKxf1rJhmeePzCrKR3FWo7qNPvkN9aAKYnkV85P1NX45/lC/MD69qgXFxNygA9qsRlApiC5PrQBNbSZmGZMHtitdJQGUz9PXNc+iOZCNu30NT3Mkht8bxxQBNfSW8U2UkJB7CoYnUsGLNtrOQTh9yhXFXI2mPMoAA7CgC/wCZLM+xHYKPU0yO2keY7UB96S3Y7iVH61ZW88o8fd7igBIYPLmDbSHB644qWe5kaYA/Nj2xVu1u7dkLYJb0rOuzMHZ2QsO2KAHi4ZJMMPkPWpYnjM4KkgCsxNQG4BoiB61bDoyfKOT6igC68g38ElPTNT27LHudE7d6rJ5K2+48n60pvIGj2KMGgAunN243rirsOjBLfezZBHSs2Eh5dpJ+lXJb5IE2szgDtQBVjtlFw2w4xUs12EXaSCVrHu9RzNmMFB61SlmDhj5rbz6UAa91q8cYwXP+6KwbzU5rqZditj0JqCK3EtyDM5IzzW0rabDgRQ5cdyaAJNNhZ2BMJU7GBz/umor/AE9UAfKn1HerUF6xdugXy3P/AI6TUaqs6Fyd341K+JgYs1qjrmL5m9DVN7W4hTdtUGttxCkyhUJPtVe+j8x+CT7VQGTE9wgzlasrcjaVfgnuKfJafuwRwR1qlIwV+pNAEFxIhkKDefoKqlAJAQ7fQ1cLFn+Rwn1o5Vv3mGoAgaDe+cce1NELoflJz71YM4WQKEK/WlLjdtbmgAilaIfMgY/3qsRiWVslsLVdJFSX7uR71oi7Hk/IFUehFAFOdFKlfOaq8cZ75arzIjqGLpk1XZ9smzANADVBkQqcj8aI2S3BVs807zAV2bAG+tTIgdfmcCgCuiRswZUyKsKbFn/epz71IBHFHyn4iqzpDIDlCP8AaNAC3M0EfywRAfhWdNcPuwPkp0zRr8scpLepqFbYswMkgcegoAmieaT92z5U1j3AxdSj0dv510KhI1xFFg+tc9cZ+0y7vvbzn86AIqKKKACiiigAooooAKKKKACiiigAooooAKKKKACiiigAooooAKKKKACrUuo3s8TRzXlxIjdVeRiD+BqrRQBreHbyCx1mG4uZNkShstgnsR2rPuXWS6ldDlWdiD6jNQ1bXTb94hKtlcNGRuDiJsY9c4oA0nv7U+EEsBL/AKSJ95TaenPfpT7O9sLvQP7Lv7hrYxSeZFKELj6YH1NYFJQB1euC3XwnpotWYwiQhWcYLfeycfXNcpVqXULqayis5Jc28RyibQMfj171VoAKKKKACtLQ5ra21m2nu32wxsWJwTzjjp74qtFp95PF5sNpPJH/AH0jYj86hjjeWRUjVndjhVUZJNAFnU7kXeqXVwpyryMVPtnj9KtONIt7mydDLdRFAbmMkrg9wOBWfPaz2rhbiCSFiMgSKVJH41DQgOptrvRdGuZ7+yuZJ5HQrFbmIrsz6sev+etc5ESxYnqadJZXUEKzS20yRNjDshCnPoaZD/FTW4nsTUUUVoQFFFFABRRRQBUooorI0CiiigAooooAKKKKACiiigAooooAKKKKACiiigAooooAKKKKACiiigAooooAKKKKACiiigAooooAKKKKACiiigAooooAKKKKACiiigAooooAKKKKACiiigAooooAKKKKACiiigAooooAKKKKACiiigAooooAKKKKACiiigAooooAKKKKACiiigAooooAKKKKACiiigAooooAKKKKACiiigAooooAKKKKACiiigAooooAKKKKACiiigAooooAKKKKACiiigAooooAKKKKACiiigAooooAKKKKACp4gTFgNjmoK09P0q8urdrqC3aWNX2HaO+Af60ACxR7c4x7g1ehBXRboqdw+0w9v9mWqkltOp2vbyxeuQavQQouh3QErKftEPJ/3ZamQEYPyAr19xUlqHklG51qmJnicAuGX1NTiaLcGBG7/ZqgNO7XbbE7R9ax5HCp/rMD0qeWeRo8MwA9Kp+WZHHAIoAWPfKRhian+zhjtfIJ7inrGq4ydp9BUuCvBY496AII9PKPuTL/AFqWSEKRuT8qdIZdoKsQPaot0h+7Ln2oAkWIA/IQBT2WRe+fxqWGGSRQWHT0qVhlgixHNAFS3mkR9yZBFW0kd5A5HzVNHYAMvmDaT6VoW0KQyg7AVHegARBJGAeG9xitmw0OKaLzpnTHoantpbO6Cp5PzfSrYiCSCNU+X0NAEYtYIxsXBA6YqrdTJHGd3y7RVq/lt7ePaF2yY6g1zczPNLiWT5T60AWIb4TsQcEe9WYZjDJ9wYPeqixwIoEIB/WpPtUZ+V3VMdqAL8l7MHHlvgd8U5zDLtZ5VyeuayjqlhHwcsfQGpbLUbNrrlMD0agDUk0vSnty5uGeT0HFUobW2t8tt3exqa4khmuAIVQD60yW3CDezN9KAJZdRxF5RTy19qyLsuhVkJbPap2Rbs7N5UDvVY2cgfAl3BelAFC5hvH7Pg9hSwaNP5e5xtB9a3Y7dwoL5biqVwZSXRZTt9KAMqaIWfCAE+uaz57jIxv69q0JbaYoSVyMVjXFs0Q3EUAQ3BlZdo70sG+FCrAkmow7RMGZ80Pcs5xvAWgCV1CLlkyTUXnBhjB/E0vmu6fcz71HEnzHjn0oAnincHCP+laNtaz3S7iFGO5qna2WX3P19BWgsziTAPl4oAlG+D779O1NS43N3pJJEZeW3fSmgoVGBjHegBs9lM+WT5VPrUtnYzNje5GPapfMLRFWk/OrEF7HbQglgxHvQBYtbArNuzuxV14El4eNVrHfVnL7omGD2qq99MshzIxJoA6OW2tYolzgL3xWbLHaCT93lxWMt1dyvseU7auRzvGuxVBb1oAeFeNzjcnvTTKUbnJb1zUf2i4O7K5FTxTLIRvRfpQBZtZpZCQH+X3pjyDcVyTn1qwgiEg2HAPYVRmTfd7EbigCcTQpEccEU3+0V2HB596pTQ+TLtNRmQZwqigDVh1OIjbsOfWppvIePdvI9hWGjonz56dqY17ls7SPSgDpLF41iYb8j9auW90jOVLHA7GuUhkcfOjnd6VoRyT43FMZ70AaZzc3BCqEHtV2O33RkSPnHTFUreWNSGL4bHSi51JkP7hNx9xQBZOnTSKfIkKj3qKLRLpJd7spXvk1QfU7jH3yh9Khm1HUnUKrkp6mgC7d6j/Z1wu1CSv5U2714XiqoAXPWufnuZXDednIqFbuORQgXaRQBcuXfzf9YdtXILYLEHLYz3rISTzJQjHvXSiGNrNACBigCCIIH2lA+e4qX7NGJPl4z2zVy0S0ht237T/Osi8vk3MIRgZ70AbUNp5fOV/1T9/9k1VFoAmQ4+grIsLl5rp1klYfuJu//TNqrLczo21ZyyD3qV8TA6exsJrmcRwuinuWrRl8O3EbbpJYvqDXIw3klu/mrPg+mcVWuddvLiQrFLJ/31VAdNcafPGzBsOnrXP31o8bkx8j6Ukeq6jDHh5257EVJZH7TITNIef9qgCkkkMC7pFy3pSx3qTt/qsehNTXWkebOxjcH6mq0lpLbYUsuPagCtcu/nA7cjtVuG8VhiaH8RUcm112k/NRGE3BVUN9KALcdxp4Ygxs7fSl8iGSY8EJ6CoHZIW+ZAPc0xr4D5Yjk/SgCW4jtbX95HKWb+7VYXAkOdvzVWlklnlAiGamSzYMDK4z6CgCRoBN87OQKEQRt8hz9anaOFYuF5H+1UCY67sD3NAEhVCheRG/Cs+4uMDaobFX5CGiPzH8OlUdgVj0b8aAIo98rjap+pqZ3dZOU6VKLtI4vkGGqNp/NTOSx9BQAguY8n730rGnObiQ+rE/rWk91BFw6En0rMlYPM7AYUsSKAGUUUUAFFFFABRRRQAUUUUAFFFFABRRRQAUUUUAFFFFABRRRQAUUUUAFFFFAG74UtIbvWQZlDJDGZdp7kYx/OtCy17X9T1B3skSSFDkwfIoC+mTzWFpGpPpWopdKu4D5XX1U1vx3PhuOVryC/vrZn+dreIsoP8As8D/ANm70AV/7MfVPFbw6jb/AGQzKZNkLKcenPI+tJFoemXcd9DaXNy11aqzbnVQjYJ6d+2P1qWDxBaT+KhqE2YLcRGMFgWPtnFVtG1O0tLzU5J5tizowjO0ncSfYUdAOdooooAKKKUcnHSgDqNK1PVdW1i1WJvJt4Au9IcrGEHqM/hVq1lt31HxBqVpjMUX7pgO5U5YfiKZLPog0lNPs9X+zIf9c4t3Zpfr0rO0y+stNvLuzNw01jdReW06xlSOOu3rxk0AWDJJqHgmea5kaWS2uBsd2y2Dgdf+BVm+HYEudftIpACu4sQe+AT/AEq1eXtlaaF/ZdjcNc+ZJ5kspjKD6YP0FQx3FjpV/YXdjLJMyqGnVuMNjBA4HqaOouhu6bdT6nr2rWNxK8lu6yAIxOFw2BgdutcfD/FXTDUtKsJ77UbS6ea5ulYJCYivlluTk9+fSuZg/ipx3B7EtFFFaEBRRRQAUUUUAVKKKKyNAooooAKKKKACiiigAooooAKKKKACiiigAooooAKKKKACiiigAooooAKKKKACiiigAooooAKKKKACiiigAooooAKKKKACiiigAooooAKKKKACiiigAooooAKKKKACiiigAooooAKKKKACiiigAooooAKKKKACiiigAooooAKKKKACiiigAooooAKKKKACiiigAooooAKKKKACiiigAooooAKKKKACiiigAooooAKKK63wV8PdW8d/bv7LuLKL7H5fmfanZc792MbVb+6aAOTor1V/gD4pjI36ho3PTE0v/wAbpn/ChvE3/QQ0j/v7J/8AG64quZYSjNwqVEmh2bPLaSvU/wDhQ3ib/oIaR/39k/8Ajdcv4y8Ban4I+xHUbi0m+179n2d2bG3bnO5R/eFOjmOFrTUKdRNsGmjlKKKK7BBRRRQAUUUUAFFFFABRRRQAUUUUAFFFFABRRRQAV1vhbxU2iWD2ihTvmMnzfQD+lclT0QtzlcZ70AemN4+timJ7eBj7f/qrHv8AVLLUdKupIYfLHnxA4HfbJ/8AXrklgaVgP3YHtW3BFHFoNymMn7RDyP8AdkqZAVo3t8YdCR60phhcloQR6ZpqwptyeD6Yp7K0SggYH+9VAIoZR8wz7GnzzW8MX+ry3otRGUHkhhUId92V5PpigB0d4rH5YiPdqnE4Jy3SoxBJL87oQPakKhUxjH1oA0ITCy53nHpT28kj5YsD1qpbwPJjnCeorTt7EysF2sE7mgBLSFGYEsyj1xW95ul21rg5ll9xV+ytIBbBYYckdzSPbQOSHiUtQBhxy+e+EiODWvp2mC6l+d9qjsafDHbRttMW1vXNaVoYbdw+/wCuRQBbitYLGMbBkZ9Khkv/ADZNqqBjvUGp6m05EduvA/iFYspuom3uzbfUUAad2rzgsw6d6qxWtu4Pns27HFRw3zyfKZuPQ1I06IjM4yw6YFAFG5tJVb9w+F9TxWReRXQ4dsj2rXW+Fy3lyMyj0xU7CCJfvM2fUUAc9DYu0Zbv71EYZVmxID7YrpI4beROS34VWu7Rt6mHP4igDK8u4hPmlHVexrTtNTVwI5mfd2JqjqFxeIFhaT5fQCmW9qkkXmFmyKAOgVIzyHIqRjCiZQsWFY0D3UhCRRnb71dLXMQCOMNQBYe7lZduQPrVcsAT/e9qrXNzIjKr7QaguLo+WM/KKALx2yId3y49aqXMCSW4BAIqlJqMaAKG496cmqxbduUb0oAzrmxMZyrDb6VQMCtIcKBWndXIdydnHtVF0QncDkfWgBdsMCD5jk0gmiQHbkk96hl+VeORUUVyoJQj9KALcUiluC+fatABnAwu7HeqlrKYwW2/pU0ephXLkAAetACMJCSFj2gd6qjUJbZjhd61sreW1whO/B9qz79YCuUzx6CgCrJqLz4wh+lCxvITvBQVG0ibflzuHerlqZJI8ufloAgBeDtkU8XROAcH3rVtLT7RxImYx1NbdvpmklNnlIz+9AHPRozYZBuB9KuW0ap88o5PSt2ZbS1TbDAikVkzzpOfLCgH6UARNvk+VEP4VIsGFyAfMpjSNAoVZCKb9pl3AryfUUATATKvz/KPUCopW2plGyw7mpJbydyE25H0pGum8vDQJ+VAGayzzseeaYivu2sduO9XEliEvzHbU/lxyRHDpj3oAzNuTy341ahtywyduypLixRIcpcAt/dqun2mGPcq5Ud6ALq2cMpCRuVb3q4+lmOMfMxb2NY321y3mHqOwrVstWjmXZOWU/XFADzasIcOF/PmqpT7O25XP0q9cC1SFpVn3HHQtWAbwl22HNAGlNdQuoAUF/WoFu0LFJZNq1ltOoJbec+lLiN4y6tk+9AF/ZBMx2zDHqaozQxQzYWRWpkMaSOC4OP9mnSWEDS5UsB6GgCzaNbq2W5atBbr7R+6U7R61gTpFEwEZbNS29yqSALnd70Aax0tpJwBMQPWpZtHli4EgkHrVSWWZo94fbj0NTafeKzfvHdvxoA07DSkiRnfBYxSfqjCqg0mGTGxmRvzrVtZFeQn5seW/wD6CasafeWYkKOu3sDipXxMDnZtLcHDAOo74qu9hCPuHYR2FdzMFj5jJdW9qq/Y4ZpN724T321QHF7JXO0LuA9aY0Ow+/pXW3ulo+WhlwfSsk6ScFjnPqOaAMfy5cffK/So/sbk5d2JrZFg6v8AKWP4UPp9xzIqnI9RQBivbYQ4Y++aWMYXC8H2rV+zzbC7xsR71VFtK5LxqAfSgCAwSSsN7gj3pssJB2fL9RUxtr5nIFuWPsKlTRb+U/vIWj+q4oApwIkbYJx7itK3gspPmnuCp+lWoPCk0i7kmfPcAZxVv/hD8J5r32T6GgCjLYxYDQzBh24rKu7FhMfMU49RXSfZo7ZQjdV71A0Ms8g+bC+lAHNeTJGdqn5fehreQjeAue9bk8Ijmw8X44qldsvmMPToKAMVsLlSCDTATF909ame2nnb/UsB6gVNBotxIpIVm+lAGdcQvI2VUGs9wQ7A9c10n9iXq5xBOfqprn7lGjupkYYZXYEfjQBDRRRQAUUUUAFFFFABRRRQAUUUUAFFFFABRRRQAUUUUAFFFFABRRRQAVp3V5psts6W+k+RKcbZPtDNjn0NZtJQ1cCWGCW4kEcETyOeiopJP4U1lZGKsCrA4IPUVteEf+Rig/3X/wDQTWZqP/ISuv8Ars/8zQBFHDLKGMcbuEG5tq52j1NOgtLm6JFvbyzFfveWhbH5Vp2n+i+Gb+4/iuZEt1PsPmatXSbkeH9Agu3UGS8nXI7iMf5P50CORIIODSVs+JrEWWtS7MeXN+9THv1/XNY1AwooooAKfFFJNIscSM7scBVGSaZV/TtTn0xpmt1j8yVNgkYElB6r70AVp7ae2cJPDJE5GQsilTj6Gk8mUQiby38onbv2/Ln0zXT64JF8MWaTTC9kEpJukbeq9fl3de4/KltLeM3GgabKuQVa5kX1Jywz/wB80Ac29jdx24uHtZlhIBEhjIXB6c0yH+Ku1uvt0tzqcdnqySz4O60aMkInopPGccHjv+NcVD/FTjuJ7EtFFFaEBRRRQAUUUUAVKKKKyNAooooAKKKKACiiigAooooAKKKKACiiigAooooAKKKKACiiigAooooAKKKKACiiigAooooAKKKKACiiigAooooAKKKKACiiigAooooAKKKKACiiigAooooAKKKKACiiigAooooAKKKKACiiigAooooAKKKKACiiigAooooAKKKKACiiigAooooAKKKKACiiigAooooAKKKKACiiigAooooAKKKKACiiigAooooAK9y/Z2k2f8JJ7/Zf/ateG17V8AG2/wDCRe/2b/2rQ9g2PcbmXds59ar+ZUU0vK/jUPmV+Y5/G+Pm/T8jspR5oJlzzK8W/aAbcvh7/t5/9pV675leOfHltw8P/wDbx/7TrThyNswh8/yYq0LRPGqKKK/SjkCiiigAooooAKKKKACiiigAooooAKKKKACiiigAqzbxl14IAB71WqWM8fdOM9aAL0S7G6E/StWKZV0S5JUg/aIev+7JWIspQ48xhWgsckvh+72sWJuYT/47LSkAscvnSoP4TVmW3jER559azIolUKskrBqlZpI2BDnZ6GmApBCMuMj1ojdIxyRn2qaCWMxnfUDQNMTsUgdqAFubrMYAJq3ptn5yebJyp9aW00dztaYAoT1zW5b6YGh8lARzwe1ADILNpHVIVBHtXWWmhK0atNIF46VRsdENrb+csjbx2FJdXDuuMSEjuaANS4ubbT4mgidWbHUVlxyecC7S/hVO1spr2UqXCD1Jrfg0u0s48OzFj1YUAZIYSTBPmcewqxODGvyLtHvWlLbWSw74JGD/AM6oy2010m3bz6mgCrbag1sx/dBhVl9aWVdskKKPWqjxxaejC4cbvZqzZpnuFLQnK+hFAFjUtY02KEiFd03sKyrfWmx++4H0p+A8ZWS259QtVGVOd8fHvQBsHULcIroQxPbFNk1KN1zzn0rFXd/B8qVIYXZRglRQBfXUcg5BX0IqvPqsrIUU8nvUDQXAUALuX1qF7abfycH2oAhkeXdl5Dn3oW+lgbcj7var1ro1zct+8ZVU/wB+t2x8F2brunnOf9k8UAZlrr8KIC67HHanza612QyKCFrUvdE0iDEMMZkf161k3mkvb4e2jwncUAU7y5N1hwNrKKyZ7qaRChfGO1aUkUveKQfRaoS6bM8hcBwpNAGaJJDuxk1GgkKsSp3etaktj5WDhlzR9l3LyxoAzftEiLz82aa082zJ2gVbktkibBIbNMktRsPFAFLzpGYfNVqNAXDHpVZ4HQ/PxUkUjx/K4JHY0AaCXMT/AHnyPQURIs0u0D5feoVWIoNq/MavxQiNAxzuoAsCBEXaU/Kqs83ltsPT0q2spwOhNZt0ZJJ97LgUALDB5s20R5z61sLDDZAb0JPp2qrBtIVvSpbmWa4ZcfdHegDVt72325MRX2FLIRjzIgap2qqvLuv0NWxdQ7CNvFAFS5uJTJthGW96prFcu7OQd3tW3Y3NmmdyjcfUVFNOizEwqfrQBiMs4f59wb1NSLclHwW5q5cus2B/SoGt4GQ4+9QBNHeF15YZFP8Atke871+aqhtNoHGCahljPRgc+1AEtztkb73BqEsYXCxnPsadFGGADDgd6mnjhGChw1AAt0jjaynfWgLuFoBCyEetYzKqnO/8anhkGQfMBPvQBp3GlrND5kBII5x61z13BcByWUjHHFdHHdyfKGPyeq1JNaxXEZZPmz60AccS6LnLGpoZwh+bP5VoXFiYTjftqr9llLZRg1AFN3zISB8p9acnzvhUJFOWMvMVf5fWrSwn7sPy49aAGorxNn5h7VK85eRV5B96uR28UsIV5sPVFoxDdYz5qj0oAmOnTyjcIxj+8KR9NlQCTOcelXxrkcdv5QiKtjHSqseqSBiDCzKf9mgCu7MEPBJ9KjR2TG1CrUtzKZGLBMVDG77xnK0AdRpF9mYI458pyfwQ1Ks6/aMrgVmaSrNcsSR/qZf/AEW1TogQh2kQ+xqV8TA6W1vpdv3lx9KurMJVG+QA+lYUeqWwgCLFlvUCpo7pZFALItUBdll+fiPPuKZLLIQuxcDvT4Wtt23zVU+7VFd3FtBKf3w/OgCPKSN1wwprPPEcKm761QOoQpKWR85qKTVmViy80AacM7s+1wgHpT5rmEErsVsegrEfVCwyeCfaqtxc+Y+Q21T1waANuHVoYJS2BnNb9jqVtekeZIob+6a86lmUMFRN3vUclzNGNjhkXsQaAPTru+t7XJt2XPcA1hz6l9q+VDk+1cbCt7cDcglZfUmtGzilhZWbeT37UAbpYNhJuPc1bW9tkiWJUy/qKzUvEY7JEz9TTJniztjiP1FAFi8tJJl3b8egrEms5opN5w2O2K1ba+IwGUsRUGoXzIQ5CjHagBYJ96YfYg9Kr3t+kDgQcN6iqdxewzRhiMPVOUIWBAUj2oA0h4hvo0xhG+tcXeSGa9nlbq8jMfxNa88u3OYmP0rDkO6Rj6k0ANooooAKKKKACiiigAooooAKKKKACiiigAooooAKKKKACiiigAooooAKKKKANbw7eQWOtQ3FzJsiUNlsE9iO1ak1v4UnnklbU7oNIxY4Q45P+5XNQwTXEnlwRPK552opY/kKnfS9QijZ5LG5RFGWZoWAA+uKALd5cWr6fp9jDPlEZ2mfaeCx/XA9K2b3xd9jkjt9KWGS1jjVQ0iNnI/Ee1cvb2V3dAm3tppgvBMcZbH5U6bT723j8ye0niTONzxso/WgDZ1rVrXWdItZXdU1CJiGjVWwVPofwHf1rnKtQ2F5cx74LSeVM43Rxlhn8KSewu7ZA9xazwqTgNJGVGfxoArUUUUAFaelNpm6WLUkcK64jmUn92fXA61mVJHG8sipGpd2OFVRkk0Ab097p1roh0m0uWuRNKHknMZUKMjoDz2FQ3WsJH4mW/tsvDEVWMdMoFx3/Gsme1ntXC3EEkLEZAkUqSPxqGgDrl1bSLG8u9VtbiSW4uEIW3MRGxjycnp1HauXh/ip8theQRCWa0njj/vvGQPzqOH+KnHcT2JqKKK0ICiiigAooooAqUUUVkaBRRRQAUUUUAFFFFABRRRQAUUUUAFFFFABRRRQAUUUUAFFFFABRRRQAUUUUAFFFFABRRRQAUUUUAFFFFABRRRQAUUUUAFFFFABRRRQAUUUUAFFFFABRRRQAUUUUAFFFFABRRRQAUUUUAFFFFABRRRQAUUUUAFFFFABRRRQAUUUUAFFFFABRRRQAUUUUAFFFFABRRRQAUUUUAFFFFABRRRQAUUUUAFFFFABRRRQA6vXPgjBDcJrqzqGCm3IGSP+eleRZr1v4Ivt/t3/ALd//alTOMZrlkromcI1I8s1dHr6RQW3EKbd3XnNO8yq7y8imeZX51nNKMcZNRVloerg6MYUVGKsvIt+Z715D8cm3DQf+3j/ANp16n5leT/Gttw0P/tv/wC061yCNsfH5/kysTC1NnktFFFfoR5QUUUUAFFFFABRRRQAUUUUAFFFFABRRRQAUUUUAFTxqXhx5m0bulQV1PhvSINQsHkdh5glKgE9sD/GgDCTaQEZx9SK2LW3dtDuliJybiHn/gMtbT+GolYb412+tWodKt49Pli8xtpljPH0f/GpkByyaainfNI4aiS1Rj8kjH611baFaeTuad6INNijZQuWX6VQHLJp7SnCkrWjBaxhBGsjbx7V1C6c7YxEMeverNvDHZyKwt1znk45oAoaTo0swXfuMeee1bHlpEPJRfxNaltdpKvHyD3qvNfIN6jB47UAQpZyeWx8zjHXNQrZLIGLyYHtUkN+ADvG5aj/ALSSTKpGFx+tAFZ4JIMlFwvv3oj1KdBsaHI9a17e/WeMq4VMVA1yI3KbFbPcUAVWmkYb0UY9DTZL+SOPJA+gqW6aFQGX75/hzTViuZojiJEX1JoA566aO6m37B77mqCS6e1+5CCntVxtERro+e2ec/LTriGzhhaNc5A9aAKH2yKVCd7KfSq7TRyR7ApY5qtJbTzSHyYWx/OnJ9psx88exvegBZHeIBPL2/WrlteA4SSMH3qtua5GZcZxnNNBBwgXn1oA0rjeEygBX2pljHK8nmOgKj1qOL7TbEExEp9avie4uQEihx9aAJZ287AztHtU8djffZy0d4FjA6EVnXFvPDguMk9qnjkuVjCqVCehoAhW5ltpyCxkPrV06kiY3wljWfPcqWxK2CP7oqpc6gsYBRXagDZm1uFoyi2/zH1rCv7iYoNgA9hTTdecgfyypqs7Ojlm59jQBBJeqwUSKSwqrcXTlsKoQU67LuykD8qjFtLKu8A8etAEKNySx5pk0jyuMnC+1TqWX7y4NPl2MgCleKAKbYf5T2qe2RGIWQErUcy99mT6ikhMqtu7jtQBrQ2cKSFtvy0skkY4V8e1QRXoIAlJqOWSGV+BtH0oAuW5SQ5B6U8xqAxcfLVeF40OcYFSFifvcIfSgBUCtKAOFrYtUXYQEyKym8u1w+MirlhqVvj522Z9aAJoIpJpH/dDio5LVhkCQA+mKS61e2im+R8n2rOl1UNJkZ570AW4mZCVIzUocbSNhDeoqtHIjjczk/SlK4OUY7aAHvtVSWOPc1WMkKKT5m41SmuJJcrnhaaQ3lDABz6UAawnDop35rTjsxIAxdDkdK5oOwiA6DufSrEN5dRqrLJwPWgDZbS5M/6xQPao10tvMAZwy96oDVJo/wB4XYuelaNpq4l+WZQD60AW/wCztOaMq8ZD/Wo/7Ms4uFTLH3qS2uoJJd28FfrW2sGnsFkMoB+tAGG0cdqRldvtS+YiMHVsCte7/sXhprhD9azV/sTzgBMrKfSgBsy2sy75l3cVjvHFFKTG30Wu0t9L0adNwkLD0zVa80zRIG3g4IoA4wmWSXmJV+oq75JkjGyE5HcVo3b2jD5FwB3NVhdQphRIooAW00x7mVRIgRe+e9XbnQrONgwV8+xqCUztCHUH2Ioj1SZYTHMSD64oAqy2UG/aiYI7tUa2kynhd6/SrC72YOuGHvWnFDfvD8luAv1FAHOm1SaX58JVw6XC8YEbjcKsz2ko+/Fg+1AtvkGFIb60ALZwNA5zjiKTt/sNVTzof4lBPsK07WNwzA8/upOCf9hqqvbjysqg96lfEwKSzYYiMYyelSSXamMoYvmHcU9LD5t/mhQaGjWCTkqxNUBlLc5m+bcBVkIrOTuJX3pbpLdW3fxHsKpPcMrEbiBQBZkuY7deRzUKTpIpc7gajQRyupk6etblslhKVj2qzD1oAykeLAyXJ9KlMTOh8tGNbUlhaOT5Kojjt602LauUZCCO46UAZcGmyFdzvtJ7VdtrFGf98vmEdBVrEYx8hOamt4kMwYNsHrQArGNISsa7WHaqCh3bDkj2Fal06RONkgc0iXEBX50w3sKAK62WSHZMU10JYqiO34VcXU4SwiV8/UVcE7beoK+1AHOSuIEIYiM9vWsyQpK253Zvet3VYbaeTKAeZ3rJFm6uQvzDuKAKLW8LA7Hc+1VZ1lRcIhX3roodCuroF4lZV9K0LTQVVwtw2T6HrQBxltLKzbJwoH0rFugBdzAdBI3869k/4RjTZV3bctXkesRrBrd/Ev3UuZFH4MaAKNFFFABRRRQAUUUUAFFFFABRRRQAUUUUAFFFFABRRRQAUUUUAFFFFAC1pXVnpsVs72+q+fKMbY/s7Lnn1NZlFDQG/wCDv+Rgj/65t/Kurt49atr1p7/ULX7Au4lcAEDtztH8643w3e2+n6wk91JsiCMN2Cev0rNunWS6mdDlWdiD7ZoA7Pw9vmt9ZOmukbPMTCzDhRzjjB7VYMl9p9pdf29f2s0UkTLHEuAzHvjgZ61zemaha2/h/UrWWXbNNjy12k7v0qbS9VtJ9Km0rVpCsGMwS7SxQ+nH+eooYI1PDsd9L4XddPmjiuPtBwzjjGBnsazPEg1mCG3h1O7hnjdiyiNQMFfX5R/eqv8AbbVPCkth5wa4NzvChWwV45BxWHQwQUUUUALXReGAIrXVr1eJoLc+W390kHn9K52tjQtSgsnube63C2u4/Ld1GSvUZx+JoAvGSTUPBM81zI0sltcDY7tlsHA6/wDAqx9HcR6xaO0LTASA7FGSfwrQvb2ytNC/suxuGufMk8yWUxlB9MH6Co4LnTtK1HT7u0kkn2rmdWH3WIwQOB6mhCOnlE8E2syz3a3kJjO20R9zJn1X+GuDh/irqItR0jTry91K2vJLie4VtsBiK7Sxyck8Hn/Jrl4P4qaWoPYlooorQgKKKKACiiigCpRRRWRoFFFFABRRRQAUUUUAFFFFABRRRQAUUUUAFFFFABRRRQAUUUUAFFFFABRRRQAUUUUAFFFFABRRRQAUUUUAFFFFABRRRQAUUUUAFFFFABRRRQAUUUUAFFFFABRRRQAUUUUAFFFFABRRRQAUUUUAFFFFABRRRQAUUUUAFFFFABRRRQAUUUUAFFFFABRRRQAUUUUAFFFFABRRRQAUUUUAFFFFABRRRQAUUUUAFFFFABXq3wYfZ/bf/bD/ANqV5TXp/wAIH2f2z/2w/wDalAHrRkyRSb6rLLk0vmV8DnMb4yXyPewcb0UWN9eWfGVsjRP+2/8A7Tr0vzK8w+MDbho3/bb/ANkq8jjbGx+f5CxsbUWeXUUUV92eEFFFFABRRRQAUUUUAFFFFABRRRQAUUUUAFFFFABXReHphHDg8AyHn8BXO12XheGKfQpkklVf37cHr91aAN5ZCEB8wlfzq1AjPbuwdWBkXj8GrJWJgu1Jflq/bxj7I4JYnzU7+zVMgNEW/mMo8ksParkVvEpyIyr+lFqNkAwcD3py3I8z52+X1zVAKJIIzljJn2FRsYLlh8r8dzSy3tkgPzM3qAahFzbNCWgT5v8AaoAe8MaMEjJLH3qOSHyWG7IU9cVls8sl0hXMZ3Yz2rZE9tFEPtDtKRQBFdXFhDbFYXMkpHTFZ8KNKh2sFzRfXhlkxBbbFPGTUYglSFmIGevBoAlWaWMmNf3h9asRM38QIJ9ao2zTDOzr6mpJL+ZkIKDjvQBZurFyRMso+lVTLcQxnzJW20v2iOdQoJ30yclY/nOce9AC204kbAc5PrUU9qiTbi+SaiKLIBIvGO1A+Zs/MPrQApcqeARjuKglnhwTMPMJ9a0lW3hg3OTyO9ZF0yMjeUhPvQBVdImYtESq+hqWNl2javTvVeF5IQWdQR71XnmLyZi4B6igDVW8nkQgbQi9zSRanLDICV3D1FUI5HVCvTd2pvmCPhQWNAHSxXkV4wywB9DSywPuOwZWuehkmY5+7zW9aXXkwkzHoOpoAy7yU7ChTDA1CdrxAD73vUWqSGednhlwDWO9zNA3A3k96ANfaY2G4j1wKgmvY9zB/wAKofabgqfMQ5aoRbJKuCfnoAum6hUKcZBqKS/K/JGvy5qqsLKu1sDHSlkt2mTKEhh6UAJNfqXYFMVV84Mx25yamTTJGJMjYqF7UocYJx3oAlWeQgRbeasKkm9cqRVDDRsrpkNWjBcgtiRsmgDUkt1VB8gaq2xAfuAmpvNOOH3D0qbyDNAGyMd6AKrRqqcnn0FQht2d7HAqS4lgjX92+W9KgEgljIZgDQBBc3L+YI1O7HrToSCu6QZFSfZ2lHY+nFXYIEeIxucEUAZwjQElfmz2pI0QsdykGrr2yxnhxj2psduxmwTwe9AGeZfKmwCxWtJZvNhAMuB6d6WXSlALhy1QvCsMOXJoAli/dthlBSnrCrPvDbErPNztOUywqeO9QxgN+VAFiW0URkpLuPoKj2Oflb7vtUUkaNIrpxn0qGR8cszMKAJLzcEXZxtpkUyoo38lv4qblWGR0phG3owIPagDYj0lZ7cyR3u09cCqn2WaLJe5kb6GqCXMn+rVyo+tTSTPGFy26gCQ2dxI3zSHb70soa2C7DzSRXbyckcelSbTM3Rj+FACQ6tfxZCTY9hTpdWurgbHfDepqGWzcHKq2fWmCwmK5KEsfegBw1B9vlvLn3qdXO5fmBJ6Gqy6U6sGdfyrQh06AFSr/P70AaNteT2cfz5kU1DLeyTMXwAPStJLKXyP9chFV4FRJSJI1YA9aAIjeSGELERk1PFf38MO3cWWrBkjBxDGB7VA7mEkkYPpQBWlvLmSQNvNCT3bS7vMIA9aY98gJyo3dqja8BGFI3UAbenzb7hvMB3eVJ0/3DTZJV2sInwf7prP06eRrlsyDHkS8D/rm1U8sZC27pUr4mBcaaR2Eb8Y7ioZFdXPzEntzVZrgoxPeiJmPzvnFUBMf3jDzQT2zWlY6Ra3W5Fkw3rWJcSbT8vIqBJ5k+eEuj+ooA6h9CitZlR5M59DVuHwxazSmSK8MbdwK5BWvnbzJZGP1NWo57gtlGZPfNAHUnQBBJk3ZY9qsrZ+UvzYOfeuaUyyQhPtDbvc1LFaXcx+WYOAO7UAdD5flRgkptFV3S3nDMk2w+lc9Kt+j+SxIH1qxFYXUrjflx6igC/FbSSybQvy+tWLiCG2C9S/oKDby2kABMmfaoY5GL8qS3qaAKVwhLBwpWlhL+Zt3sV9AauS8HMsJI9RUbXUCAr5WR2NADlit8F2L7h2q7p8lnHl3QE+5rNQRy8KPmPar6QKsGT+QFAGqNSMMbGG32oe9YWqSXV826KYJj0NW470LH5IDA+9Ri0gk3PMSD9aAMqGW9tHG67dj6ZriNTYvqt4x5LTuT/30a9HSC1V2P3sd8V5xqeDqt5jp57/APoRoAqUUUUAFFFFABRRRQAUUUUAFFFFABRRRQAUUUUAFFFFABRRRQAUUUUAFFFFAE0NrcXAYwQSSBBltiFto98dKILW4umK28EsxAyRGhbH5Vt+D7gRa2IW+7cRshH6/wBKv6Uf+Efs726cAMbxbcbv7qn5v0z+VAHKpbTyzGGOGR5QSPLVSW468VLHpt9MGMVlcOFYqxWJjgjqOnWuvtbUaf4l1i9YDy4YTKP+BfN/Q03w+t/ceGZfsM6RXTXLEvIOO2exoA5Cewu7ZA9xazwqTgNJGVGfxqtXSeJBrMENvDqd3DNG7FlEagYK/wDAR/erm6ACiiigAooooAngtLm6JFvbyzEdRGhbH5VHJHJDI0cqMjqcFWGCK6vSRLL4TkjtrgWEiz5a4d/LV/bdUfiS7a11ixl8pZZoIlJlkX5ZT1zx1FAHPTWV1bxCWa1mijY4DPGVB/Go4f4q66yurm80XVLq6uFuvOjO21jfcYuoztP3R0P4VyUP8VNbiexLRRRWhAUUUUAFFFFAFSiiisjQKKKKACiiigAooooAKKKKACiiigAooooAKKKKACiiigAooooAKKKKACiiigAooooAKKKKACiiigAooooAKKKKACiiigAooooAKKKKACiiigAooooAKKKKACiiigAooooAKKKKACiiigAooooAKKKKACiiigAooooAKKKKACiiigAooooAKKKKACiiigAooooAKKKKACiiigAooooAKKKKACiiigAooooAKKKKACvSfhO+3+1/fyf/AGevNq9C+F7bf7V/7Y/+z0AepRyZzT9/FUreT71TeZXw+bR/2uXyPpMBG9CJPvrzT4tnI0f/ALbf+yV6Jvrzj4rtuGkf9tv/AGSryZf7ZH5/kLMI2oP5Hm1FFFfanzgUUUUAFFFFABRRRQAUUUUAFFFFABRRRQAUUUUAFdl4Sh36ZI6xb388jp/srXG16F4AO7TJo9vPnk7v+ArQBf8AIVWzLFsY+1OdX+xSKGAPmpjH0atDU7e6jjLKAw9KyRdRJYytIm0iVA35PUyAmjkuIk8tX3D9agkBcfvJHB7jNILuNx+4fJ9AtSQ3UKyAXkcgU/xEcVQEtjHYrJ+9fcPY1q7rOA7oQCp7EVWe70ZUUxxlj/sipI3tpkLQ4X2NAEzlZkLFMj2FZ8lleH9/ChKA9M1egJfILYAq0IwQEjd1BoA52UXc7bH/AHf1FJLBNbx5aZ2rpV0jDCZ23gVV1UWRXYXwe4FAGNbRtNDu8/FRyWrx/PHL5nqM05LRlJe2YlPSoo5nW4xMhHvQBWOZZDjcrd8VZt4YklVnd2Po5p88DFjKrDGO1VUZmJEm4UAXrm9hWT5FGB1xVOe5jlIdWYfShVhBwytz3NPuLdEjBiBPrigBgmSUgNLnHY1FdbwPk+7/ALNNEYQ7wpJPrS+aysVdSQe9AGdLE7jcpbA6g1HDudi20ALVx76NEeMRkmqiq7HKLhT2oAXzHZiQOlJk4yxqcR+WMFRzTDG5G1BuoAh86bpHnNEv2uSPBkceuaspYzONyIcjripo4myUO4N70AZK2dxt4fcvpS21uBN+8BIHSrzKyOc8VNbwRx5dzu9hQAsgSW32+WB71lSKsTgIN1XrqfzgRENuKyhvd8k8jtQA9UyzO3A9DUSTFJCpf5am+0AZwhNRbDM2SqgmgBHnCkKZc+4pktynlbVbJ9aka34K7B9ahRF2sCoIoAr7yThV3ZqN5Wj+TYQfep1mSGRWYHjpitD+0rdgP3OT7igCCzvmji4gZvVsVIb2WZSBGQD6VNPqvmReTDGFHc1ThVlkAXOaALf2OVIvNeH5aqvau6b0GK03v5mjMT421T37Vbc449KAJbLzlTLHI9K0PJDIMnDGjS0t57UsZlDelNw0MpkYkqOlAEclqqcGQfjUckXkxhg9TNc+c2DHg+tVriEMx3vhfSgBEnkAGG3L7U2+vwyeWIgT70kckUa+Xn8arybZJDhs0AV4lCoW4LHtUsPlKd3l7j6U63UFj8oGKay4cmM/hQBaQxzI235W9KZHaeflWbAFRwiQnLL8tWCGYZXqO1ACLpSu2A+wVdj0ayyFlyT65NQ2d0oky8bEr1FXpNSgJX92w+lACf2XpCrjDbvrT00fSiuTvJ9zUsep2xwSny98im3V5C5H2f5R3NACDSYTGUg2jPrVZ7ea0yFKFverEE84ywYbPeobh3kfe2WoArpbX08m4su32NSCwufNwGya0bO8hWPZ5WG96vG9BgO6Acd6AMiPT7jOJCv51dtNMhzvfDH0FAnduWhBX1FOVvJfzY3x7GgC69osab9jIvpTDbWg2yhhnuKhl1aaVdnl7vWq323cpEdq2R1oAu3FgWUSx8D2rNkJlJiLYUcZpwvrpk2BNi+tRh952lBj+9QA06dBt+9uFV101dxbblPWrjSJGNiZJPemQT+VLtfO09cUASWcKRXLERH/AFMvzH/rm1Z0i+Z9xMN6iuktbm3ZnC84ik6/7hqok1ouWIHPapXxMDDSz3SfOcGnMCsnluoxWtPNbeXhVwTzxVXekx4XGO9UBVJG7aqq2PUUBcHPGD2FWZIY1QOj8ntUSo49M0AKVBGxlwPWkXyI02EkmmOCcl2JHtU9q0Gz5Dz3yKAHW0kbzeT5gBqyqTI5WE7h35qpJDALjeow1SNa3MoLxSeXjpjvQBpQ2UzHzWUBf9o1o208cLYWRQw7Vy4vNThTypJMoKFm80FpW2n2oA29Q1ppJTGPl2/rWf8A2i23pk+tUi29sDcw9xSJCzuFIcCgDQGsOU2LtcHsalgMUyATLg+tNaxt4oQy4JHrVVo3dd6cAUAbdtbRoRIjg47VZMi7cEMpNY+mXNxE2xgCKs3F7IM7/loArXszod+SWWqC6o6blPzexpZ7qNnJkBYe1SQwWE6b2RgfrQBUHiwWsvlmBcd+K5W+lFxf3MyjAklZwPqa66+07T7hdoXY3Y96464jEVzLGDkK5UH6GgCKiiigAooooAKKKKACiiigAooooAKKKKACiiigAooooAKKKKACr2m6ZdateLa2ke+Qgk5OAo9TVGrNpPdQTD7HLNHK/wAv7piC3txQ720A1L3wveWdnJdpPaXcUR2ym2l3+X9eK0/+Fc6v/wA/Nl/32/8A8TV1bNfCvhC9F64+26gmxYc528Y/TJJNcn/busf9BW+/8CH/AMawjKc78rAkmtpvD3iBIpmRpbaRGYxkkEYDdx6GtHxTq9nfpbw2Em6MM0kmFZfmP1/GufnnmupjNPLJLK3V5GLE/iakm0+9t4/MntJ4kz954yo/Wt9bK4HR3+vWk3hoQxyZvpY44pRtPRevPT/9dZqX9sPCUliZP9INxvCbT93jv0rJihlnkEcMbyOedqLk1NHpt/Mgkisrl0bkMsTEH9KAKlFTT209tJ5dxDJE+M7ZFKnH41DQAUUUUAFFWEsrqSAzpazNCMkyLGSox15qKON5ZFSNGd2OFVRkk0Ab1re6feeH00u9uHtHhkMiSiMuG69QPqadqOradcXlhB5T3NjZp5bE5UycAZHQ9hWAIZDN5IjYy7tuzbzn0xSSRyQyNHKjI6nBVhgigDp7W80bRZbm8srqS4eVCkdv5ZXYDzyx69B/9eubg/ip72N3Hbi4e1mWEgESGMhcHpzUcP8AFTW4nsTUUUVoQFFFFABRRRQBUooorI0CiiigAooooAKKKKACiiigAooooAKKKKACiiigAooooAKKKKACiiigAooooAKKKKACiiigAooooAKKKKACiiigAooooAKKKKACiiigAooooAKKKKACiiigAooooAKKKKACiiigAooooAKKKKACiiigAooooAKKKKACiiigAooooAKKKKACiiigAooooAKKKKACiiigAooooAKKKKACiiigAooooAKKKKACiiigArvPhs23+0/+2X/s9cHXbfD5tv8AaP8A2z/9noA9KtXyWqzvrNsnyX/CrW6vjM0V8VL5H1eWxvholjfXnfxSORpX/bX/ANkrvdxrz/4mnI0v/tr/AOyVeUK2Lj8/yFmcbYaXy/M89ooor7A+VCiiigAooooAKKKKACiiigAooooAKKKKACiiigAruPBsbf2VLIs5jPnkY/4CtcPXTeHWlNhIiSFf3p4/AUAdlPez7NjSb/es0pvs5zN0M0ff/Zeq6Wbq293Z2q7b2vnWUolfaPNjPH0epkA+0ZbcqYYh+Vak7QX9usc6FW+lVFFtCnzODjvmrKywbN3y7frVAUjYGPKqcL2qW2iaF9mzdn0pZ7+BeOXHtVY6nbqN/wA6t2oA1BZ3CuHEWF781sLcw29vmRRuA6Vz8PiFmt89VHrVGfXpp9yxw5+tAF+/1K/uyUs1cRj04rKTSbslrm6kY47E1JDe3oj24UA+lRahqckNq0ZcszCgCwly+wpApHvTD5srBH5asW11CZRjpnua0oHaRt5fP0oAum1AYCVyq+1LPJbQbQGJ+tULn/WhzKwx2p/mQOmGG4+9AEjzwzZRSPrUaSPHGyl8iqNxIsD5QYFNF0MF5COO1AGjHPllU4P1ovbqFYSqH5/asddQDyZTmp/Nbbl4yc9xQBV8/LnCc+4p0TuuSXH0qNsq5JBGfWgbByz8HtQBMtwZO2QO9OacNxGcHp0qK0KmYqvCVrq1sjAIV/GgCvDqElku113A0rSPdnzAyAegq1KsU2cKDjpiswwhXZy+3n7tAEoV8sDnFOiZcFOjYpYbuF1/edu1SebbkZRMZoAovDKgLqAR7VVEG8s5wOa1QQqspPXtWS+9XKbDj1oAsQ2sIYlnxntVn7JEF+VOveqy2kjxo8mcVsxwxR26YcA470Ac/JE8T8ZIqobRp2Yr8vtXQ391AkRjYZb1FY0ckgYsp+U+tAGXdIsHB5NEbRyD5v0q9cWizq0hwW9KylXyidykGgDTiths3opbNKpuYHAaPGfWrmk3NtGu2R/m9DTb64D3GUOVoArzvlueKpOmX7496tXtwghyvLVlPcyTcZx9KALUL/Z5so/TtWhJqzyR7WQYrEwE+YnJpplO0ZzQBqNczEAo2TUDyTMpLkge9VwyBNwY/SkmmMiBVzigC0kgePhxkVJb75j0GB3rOgOCQOp6VZt4rjecsQooAtsFB64PtTEc7thHB705zvTbgZ9aiACsCAc0ATlpYlwORU8UiOVUE571WyU+83Wo1IifdkigDZjUJ9wgnvmlQhpvuhvpWZBOjyYw341OJjDLkfjQBentgqkt8oPaoWtjFGGyCKnEu9NxkyvoaixuLcHZQBZtZIthDscelSvHb43LN8v1qjCmX2vkCory3mz+7OU9qALIltgxKS5YVpWV5bMNs5wPU1zggAIU5X3rSs2hTiZdyigDbeW1ztgcEmoZombG1SxqOa5sVg+VCG7YFSaZfzqceXuj9TQBLAYi6oRtbvTbotEWWIcU+VYprneG8s98Uu+3UMgk3E+tAEcBhWMGdg2e1MuTaudka7arXCs/Qg49Kh2DZuPXpzQApBSTbgYFK7APvIwKkitRJGW3jNSSWIjhD7sg9qAILLm8dsfL5Mv/AKLaoXltxHtH3q1tPhzIQEyPKk5/4AaabKInmED2qV8TAxBG8rjB4HekkQjPJGK3JYwF2rCVUUxLW2f7y8d6oDEiIYZDHIqRgxkHUe1aqaVbGQlTx6VOdKjhxIX3L6UAZcccjyfIuPapfs7xybUTJ74FbUflRx/JEPqae0kWxXCgNQBiNaMcMyuPwqaFCqlRv2+prRedpZQgIC0TRlxsWQD8KAKjfZ0jDSDkeoqm8sE7fLGEYd8UlwpgfZJuOOhFLbxl5g/Y+tAEkYkdv3arx3q1JG0UHmPJz3FIYGTLrlv9laz55ZZJArhkHpQA957fOSX+namfb0LbVUKtOkjcsE4I9hTn01JE3sSAOwoAt200bIN4K47jpUzNDIpJG4D1rNinlVTDHGCg7mk2z8A/doAr3MG+RpUGB6Yp8EYkUqz7faluJDHxz9KqlpUYvxj0FAE7W487bkketcjejF/cD/pq3866VZ7qebKIQo71zN2Sb2fPXzGz+dAEFFFFABRRRQAUUUUAFFFFABRRRQAUUUUAFFFFABRRRQAUUUUAFbnhjU7DSdTN5fRSy7FxEI1Bw3ryR2zWHRSaurAdRrOo6Bqss908msPdOp8sP5exT/COOi1zGD6Ve0jUpdH1e21CIBngkDbSAQw7jkEcjI6V9RNq3hxfCf8AwkItLNrXyRJgRLn7ucfdz056ZxzivMx2OlguRRpuSlpv1Glc+ZvDdzbWmtwyXRVU5AZuisRwa6tjrcfmzE22q2MoYLFGVU7T36c+mMmub/t+K78SXOqalaRzR3JbdHsU7B2wMAcAAdq0bW58M6TdNfWt3dSSAHbCA2Dntyo/U16au1qSZejj7NbarfYK+VAY0B6hnOB+VdLZw6nL4a04aXcxQuFO8yDOR+Rrl7rUYZdHlRGxcXN200qAHCr2Gfqak1LULWfw5p1pFLunhJ8xdpG38aYzT8VSMukWdtezxTair7mMY6Lg/wD2P5Vx9FFABRRRQB2Gg6jd6jqdvuuoLaC3XyxbI5XzOD0UnmqWmqv/AAk13dtAYo7USzmNhgrjOB+tOgfw8Li2v455bRocM9rsZyzDnhv8/hUVzrFvcxatcA7J7tkSOPHIQdTnp2oAl8N3Wnw3ULyxPPqE8+0En5Ywf4vryfy7U77PHdePWilUMhmJII64XP8ASsXSp47bVbWaZtsccqszYzgA1cn1WOHxQ+pW58yMS7h23LjB60xdzorr7dLc6pHZ6sks+DutGjJCJ6KTxnHB471xUP8AFXULq2kWN5d6ra3EktxcIQtuYiNjHk5PTqO1cvD/ABUR3B7EtFFFaEBRRRQAUUUUAVKKKKyNAooooAKKKKACiiigAooooAKKKKACiiigAooooAKKKKACiiigAooooAKKKKACiiigAooooAKKKKACiiigAooooAKKKKACiiigAooooAKKKKACiiigAooooAKKKKACiiigAooooAKKKKACiiigAooooAKKKKACiiigAooooAKKKKACiiigAooooAKKKKACiiigAooooAKKKKACiiigAooooAKKKKACiiigAooooAK7HwI23+0M/wDTP/2auOrrPBTbft3/AGz/APZqAPQrB+X69qu76ytPfJk/D+tXd9fJZlG+JkfY5XH/AGWPzLG/iuC+JTZXTP8Atp/7LXa764f4inK6b/20/wDZarK42xMfn+ROaxthZfL8zhKKKK+rPkAooooAKKKKACiiigAooooAKKKKACiiigAooooAK6Xw9NNFZOY4d48087c9hXNV13hJyto/zYTzTn8hQBb/ALTuy21LXn6VOtxc/wBlztJFID50fA/3XrQlmtwu4vg/Sq39pRLYTnO4LLGv5h/8KmQHPXEmXzlx7GrFvfPCo+UMKq3dyk1wSilajyu4LufNUBpHWC2QEGfpWe9y7ybpHP0phDqMYB96mt4tzBWGR60ARfaZ0fbE+M9qsRXl3b9NrA96ty6cgTzQ4BAqsIJZB8pXH1oAtjUZ/Jbc6g+xqsr/AGj55Gz9TTo4cZLrnFKsau2QgAHagAhTfLtTkVpR2zoRsP1AqtCzkFY1CKPQVcthLGpJ5z60ANmt9+NxwR71VdCjdd30NWbiUlWAj+aq0VvdHL+Vge9AEMx8zA2kmoXtncYCVeRw0hUqAR1qzESyMFXmgDM+wFEUKVz3FakTGGABwCagWJ8nev41FLEytwxK0AE0Pnv5j8D0qq5swSuwkinTSgDa24D2pLZFySibh70ARhc/6obRSINhzvzntmraq7EqkJwanj00lsuuO9AFZSVxsyuac0Y3jcc59aum3AG0Y4qqHV59rnG2gCJoFV/lcfSnQuglGefarqwwsS6NmkaAJETt5NAFaaZfM2gbqb9rKof3IyOu6pYQsDHzF5PQ1IsMUgJbk0AZ7300y7Ei59O1QiG/uB91sCtqQW8Ue4ABsVFaX0g3KACT3NAGJ9muSxDbt3fNNmtpBGDhwB1ramnmZzwpb6VVZp3QhuBQBlESqoMYO0e9VnzMecLWlIjRKQTnNUoUKSYkGB2oArbljPY4p63eOqge9WnWEuyk4qEWccvG/pQBWmlDptTlvaq8alZPm4qxJbi3k+9mq0xbfz+lAD5GZuAARTpVj8odQ3pTIOH3YzSvvmc46DtQBDninDkgFuKQjAHGKn8lflzQAgbyiAoGfWriXC4wzHdVWPLE8DjpUrRrgF+G9RQA+dgcFMrSpcJGRzuNHBTGckU37KZORwKAHNJ5s/I4q6EjdcYBFVo43HAQEjvUyiZZPuYNADokEbbycY6VLIkcnJOWqVoxJH93D0ttYSzyZVTuFADrSFA67xiPvVrUrmDy0WDt1xViW32wbcbT3qo9tuwEUA+poAjVkkQMG5HaraSxzp5ezB9agittrHeMCrUA2MRGoP1oAqyWExzgfLSx6bcyD5cYFaolDxFXG01X89WYJGrsR6UAVjbSeXsZCWHtVi23xEIB17Ve8pggYxyA1XVcyFtuCO9ADp1eLB8ommr5W4eaoGfargvUaPDHJHrWdLeIZCq8E96ALDxWynIqhIFkm2REn6Uk1xn5M7vpTE3AqwG38aAJJFkth94c0kd8xwj5ZaSYFuSDn3pggU9yhPegDQsb9FuHSNzkRSHGPRGNQxaux++5z9Kfp2m7Z3dW3MYpBn6o1V1sXEjJkCpXxMC5HqqS5EuSPXFStqGnBcKr5rLClJCmeaawDSHOM+1UBpNdQOuFJTPrRGwOQJGfHFVbOFJiVmbDDpWjDbpFJ8oP1oAWCN2+XGARnmrCWqMBnORTvOVCDtORTvtwzu2YFAE0VjHI/wB7bU8WkoJcmTjsTWVJqEifvCNqe1QS6620Ih/OgDXvNLiWXfIwZe1VZ4bTO1G2sKzl1EF/3jsD7VZW+tpgd2T74oAbcebbsuXBX1qtJNNK5Xy1ZfXFTXFtHdYdLn5R/CanhFssIUNuYd6AMwrMrhwoBp0dyBLidiR6CrskQdSFIP41SMTIGBjDH60AXmaOOPfCFKntT45EkhG6L8cVkF5IRkpt9qR9VuRGURBt9qANi7t7aeH+EGsA222fYCTilGoRsh3yESdxVaXUskhcH3oA0ftzWcbL5acVxN2/m3s8mMbpGOPxro2gN6BmTr2rm7pPLu5ox/DIy/rQBDRRRQAUUUUAFFFFABRRRQAUUUUAFFFFABRRRQAUUUUAFFFFABRRRQAte3N8OtSX4QfZzeXX2ncLz7KJcx42/c29OvOc4/i9q8f0e9i03V7W9mtRdJA4k8lnKBiOnI564Nep/wDC/wDUf+gFa/8Af5v8K8vMljJOH1WKdnd3/Iat1PHqne0uYrdZ3t5Vhf7sjIQp+hq9eSLr/iOSW1tRai8myIg5cIW68nnGcmuquZYdTfUNBjVQIIF8k/7S/wCQPzr003a7EcBVqXTr2CIyzWdxHGOrvGyj8zWz4WjihGoahLGHeziyin15/wAP1p+neKtSl1SJLl0kgmcI0ewAAE9u/wCdMDnoLae6cx28MkrgZKxqWOPwpEglkkMSRO8gzlApJ468V18aW+n6pqtjDdRWbtJFJG7vsG3IZlz+PSq14wL6heWatJLfyGC3Ea5YqB87AfpQBylFPkjkhkaOVGR1OCrDBFMoAKl+zzG3M4hcwg4Mm07c+madaCBruJblmWAsPMZeoXvXVajc2l14Nc2VsYLeO4CKpOSfc/nQBysFrcXTFbeCSZgMkRoWIH4VHIjxSMkiMjqcFWGCDXSCSTTvBdvLayPFLcXB3uhwcDdxkf7orRmtkvtV8PXEwDPcQ7pOPvFV3DP50COPksrqGFZpbaZImxh2jIU59DTYf4q6/TbqfU9f1exuZWkt3SRRGxOFw2BgdutchDxuprcHsS0UUVoQFFFFABRRRQBUooorI0CiiigAooooAKKKKACiiigAooooAKKKKACiiigAooooAKKKKACiiigAooooAKKKKACiiigAooooAKKKKACiiigAooooAKKKKACiiigAooooAKKKKACiiigAooooAKKKKACiiigAooooAKKKKACiiigAooooAKKKKACiiigAooooAKKKKACiiigAooooAKKKKACiiigAooooAKKKKACiiigAooooAKKKKACiiigArp/CDbftn/AP/Zq5iui8LNt+1/8AAP8A2agDu9MfJk/D+taG+sbSpMmX8P61o76+XzBf7RI+3yiN8JH5ljfXFfEE5XT/AKyf+y11u/2rjvHhyth/20/9lqsuVsRH5/kLOI2wkvl+ZxdFFFfTHxIUUUUAFFFFABRRRQAUUUUAFFFFABRRRQAUUUUAFbmkSPHYuVbH7w/yFYdbGk219PCTbQ741fn64FAGos100ePKLfhVm2TOmXHnrt/fxcD/AHZKIxfqu1rd096vxWksunTZI3GaM/8Ajr/41MgK4TTtg3Qkn1qlcWcbvvi4Stu3scL+/wCKdcafpsUW4yvn0BqgOZFk7sSrMAPWntazIw2SZrWbyo1PlK7L71XbY7D5SKAKm2YAgvuJ9KtwQ+VHucDPXFOZtvCYH4U6FHYkueD7UATQywlSCCM+1Nks0ZlkjUsO9XooIfLycMasRnZERgCgCkkltHGQp+f0xTPmZCxwBTX0zzZS7XAQHsBT3SO2jKqS9ADIJUTdvb6VJNfMi4jANVBB9oO7cBjtThZ3CocJx60AVkt2mkMpfHPNXI7gW8bf4UxbaVeNxI7gUuPN/dhenXNAEIviZl38qT0q/NNa+UtUJLRQwX1q2LC2VQZGII96AJFgjuI+g21WjtxHKQM7aDqUMDFEPyisyfVUaQ7c0AbZngtW2n5u9PivoXB+bn0NYS3EEg3SHr703cpb92+KAOgLhMsxQVUl+zM2XA3H+7WS0u1v3khIp8U0MrY3HIoAuq3lvtBIUmtQxo8ajdtFZAJI+Tp6mn/Z7meLAkx+NAE8xjhbAwxqJc7ixYBW7VC2myxQ7xIS3fNQFj5QO7JFAE0pB3IOx4oinEahQAWqAXKouHI5qnNc7GIQZz3oA05LsSn7mG9qjuXaWHbGwDVkmVw27fRHcyoC3WgBlxE8Z3SuT+NRQTs8n+NI/mXUxbnHoaTlTt4U0AT3iqyboz8/tUMbyRKOPmqxbNFIpQj56iMbrJhs/WgB7yl4/nQVTmhxHuwM1PJFIed+RUbZTb3oAgRSF6YNKu1Wyx2mlnldgO30qLbvXJOTQAjPliWGRUo/1Y3HFMjjBB3VIUBTPpQAol2LtwSO1SKHuI+OMetFvGgw8mcdhVoGJPujrQBVWOdBkYqwXk8tRkbqRG3dTt96mK4TOQcd6AFtlJbeeoq7AWe4H92s9JGi+YHrWnb3caICVwTQBoFUyqlevrVyGKOL5gdnvmsyZ0kAct+FNEqhMNIcehoA1FuN8hXepAqrLKJG+bhR3FZrTpExKvkH0qY38SQ4Kc0AXobczYdegPerwit1ZfO+X3Fc6dRmSMrHwDUJ1GY4EhJx2zQB07xLuxE+6P3qe1uLKxYM8aZrll1J2+RGYD0pvmu79fzoA7ye5gvYQYHVT9axiRHdqHwUJ55rChLtJ8spX6Ulza3EJ8zzmIagD0a3i8OG23SeXvx3rDmj0pro7CmwVwrSzM5QSE/U1PGDEnM2WNAHff2fo7wk7FBx1Fczdx2yTN9nlJ2npWX9um2+UrkA9eajS58uQJ69TQBdP2qY/KpxSefNGuJEbI706O7JYIpOKvIgnYIWX6GgBdMuWNyW3YHlSEj/AIA1RXdzvbchwfatC00qCK4Zt5yYpBge6MKyntUScg7iualfEwKzhgfMRjuPakWPf87vhvrVlreYsQqHZ60wWjpy6MwPeqAtwPDAgZmGe5rRa+s2g+U/NWG1kWO4ZpiAqen4UAb8V3mDPUY705ZlkhI2571hSRXqxl0BCmpI7uRIVzkHvQBq5aVCgjyo7VTNuiSndHw1Imo+WysrDJ7Vca+Yqr+StAFB9Jlll/dgqp9TUf8AZt1bOcjC/wB6tJtR/fApyfSpZ9RLRfdAb0oAbYWCNC29wxqqUWGRogce9WFvVWPex2Me1Zcsr3M54wB/EKAJ2bDlVOCPQ1nm4lSQgSkmtKCFANzNmoJ7KFizJw1AECXJlIMjjI9alSe3IKs6BvWqBtGY+1I1g5b7/H0oAW5jQuzKyGs8x+YfStBoZE4Kg471BIild24LQA+wEQzkkFfesC95vrj/AK6N/OtGWd4mDIuVHp3rKlbzJXfpuYmgBlFFFABRRRQAUUUUAFFFFABRRRQAUUUUAFFFFABRRRQAUUUUAFFFFABRRRQBt+G7qysb97y8k2mKM+Uu0ncx+g9P51o23je8NzGLiG3EBYbyitkD2+auUpKAOmj1my07XrySHNzp92P3ihSDz14OPU/nU8MnhbTp/tsE1xPIh3JAVOAfxA6e5rkqKALl3cyapqbzyFUad/4jgKOg59AK37e/thqk9pBcpDHHZta207NtXd3bcOmTnmuUooA09flWbWZ3SZZhtQGRTkMQig8/UVmUUUAFbaX9sPCUliZP9INxvCbT93jv0rEpaAN6zvbK70IaVfXDW3lSeZFKIy478ED6mpLvXoU1XT5LQM9tYqEUsMFx0J/KucooA6salpVhPfajaXTzXN0jBITEV8stycnvz6VzUH8VQ1LD/FTjuJ7E1FX9JsoLy4l+0ytHbwxNLIVGTgdhWiNqqr2HhyWWNhlZJizbh64q+axKRz9FdF9r1Pp/wjNt/wCA7f40n72Y/wCleGGx6wBkNLmDlOeorU1WxtIba1vLF5DBcbhskHzIynkVl1SdxFSiiisjQKKKKACiiigAooooAKKKKACiiigAooooAKKKKACiiigAooooAKKKKACiiigAooooAKKKKACiiigAooooAKKKKACiiigAooooAKKKKACiiigAooooAKKKKACiiigAooooAKKKKACiiigAooooAKKKKACiiigAooooAKKKKACiiigAooooAKKKKACiiigAooooAKKKKACiiigAooooAKKKKACiiigAooooAKKKKACt3w6cfaf+A/1rCrY0JsfaP+A/1oA7PSpAPN/D+taXm1gabNtMn4f1q/8AaPevn8ZC9Zs+5yeS+qQ+ZoebXJeN23LY/V//AGWt37R71zXi2TzFtOem7+lPAwtXTFnLX1OXy/M5eiiivfPhwooooAKKKKACiiigAooooAKKKKACiiigAooooAK6fw7eS2unOY2AzKeCPYVzFdHoADWTLuAPmn+QoA2hrN233jgf7tWYdSY6fM7c4mjHp2f/AAqMQgKDgMfer0EMUlhIHiH+tTp9GqZARJcmdR8xFJJD5jDfKNv90VFNbPuwke1fanpAUG5ixqgL6Wsqx/JDlfao/s7kktDmmJPcEbIjIfatO0t7txlojQBWjg+X5rYYqvefICEUYPpW3JauV/eybF9KY1rYqh3SjpQByS207XC/NhO5Faws1EeTIxFPlu9Mgm2F/wAe1Rz39sOEdSvpQBVmVRnCdO+aRS0ybVIFVZ7yJZeoKms+fUBDJ+6J5oA2twtjt2ruPelmu9kfM2fYVzEl5NIT81QG4uT1NAHRSaiUQ4OKrx6kGJ6DPcmsCaebd8wzTOHHp+NAHQS3iY5cZ9aoNf5Y7ndvTmsooxxh81LEh5JagCxNdfL6E+tVo3Kv869aDGzPk5PpQzMMcUAThQWzgcc1Ol1jgqKrBjkAYGaXY0ZPQ0AXEVbjLswGO1QCM+a2ymKzICY1yaFuGXllwTQBMJpLXod2e1SG+u9vykrn0qsMs25vwqaIMo3HPPQUAWor+eWLY24nvUR2ohG/5j6062DNMVUYb3p9xbeW+XkBPpQBUEYlQ5JyKiZdybCcYq5Gu/IPFXIraNo/nwGoAzobKFk+Y/NTJLWVGwv3a1jD2C4HrUMsLbwDwPagCnFalzkA7qZJZxo5Mxya1EKRxN1HvWXI6mb5ifxoAYLdYm3KcA9KleEqA5bNTzxK8YC9PaqnzBjHyRQAySHKZL4HpRbzJAhDqPrUiWk0jdyvvTDb7WIZRxQBFPIjDMac0QQpKP3uF+tWAYY3BHNJNazSt5oQ+WaAEeytlberg+1VlCO2Nh+oqZrVxHkHmpoIXKcpQBV2dcjIFM8g7iQCKvC3Cne7fhUqSxNkAfNQBnhSI8+vrUu0eXt3de1TzjbCcLk+grN81icN8pFAFjYxG0D61Hyz7XJUimpM65z09aSRhjOTuFAFjdIMKXyPrTpCQg5zVRX4Benpdxq2w8j1NAFlWTZyDmpXZViGTVTI2li3FRbw+RnPtQBbkv0jAXduP0qEXIeTcEP41WVA+R0NKFxkjkigC4HdTvxgGnCY980kFpLcRbzIB7UhgK5zu4oADNhwyPgjtUk2oSyxbGJH0qmcq/yjjvTowJJMu2BQBMkJljzkD3prKI+jgmpUQFSEf5aj8hg+7YWFAFpANqkEe9RyQ5m3Z6U0RnfuAIX0o35fgHHegCeFSWLq2DVq2uXjn3MaoCTy2+TOKsKS+Dg4oA6CxvBLcHnB8qT/ANAalVoywLSA9+aydOyL1wXOPIm/9FtTASq5LfL71K+Jgb4k2yZUhl9M1aF2GyrDaK5ZbrB+XlR6Vag1TBIdcrVAaVxJCjHZ82agWSE9YlpmN6iVMY9KckIlYOxAHtQBI92PJEew7aoygoSMHafathLaNsMcEUS2kbyAIxwe1AGBFZS3bfuVxt9a1oNNl27HQsfY8V0VppqLb7Wwp9RViG2t48B5go9c0AcrJpc0coKoU96aLW4hk3ugf3FdpNZWZTeb4EfUVjztZJlRPn3oA55kaV/nXI9B2qO4tpLZN8Ybb6YrTkaFCzQMpPvSLdo0RSZwKAMaKbCfJ970oN5Mh6KT6GknaG2Z2Rtwz3qIXKFQ+zLUAWo/tDJ5j7dvoKmhvYFjKSrg+uKiguY2XDA49BSTRqYzIo4oAf51qW/vA96r3jWMR+ePOaiG5h8ibsdhTJWjOVlhP40AYmoXAyViXahrNrdntkYZI4rGnULPIo6BiB+dAEdFFFABRRRQAUUUUAFFFFABRRRQAUUUUAFFFFABRRRQAUUUUAFFFFABRS1pXX9i/Z3+yfb/AD+Nvm7NvXnOPahgZlFFFABRRRQAUUUUAFFFFABRRRQAUUUUAFTQ96hqaHvTW4nsa+lf8e+p/wDXm/8ASvQ9FJ/sKw5P+oWvPNK/499T/wCvN/6V0GneM9NtNNtreSK4LxRBGIUYJH40PcEdjuPqaUMc9TXLf8J3pX/PG6/If40Dx3pX/PG6/wC+R/jSGc5qH/Ivab/12n/9CrHrXvW3+G9MYdGlmP8A49WRVx2IluVKKKKgsKKKKACiiigAooooAKKKKACiiigAooooAKKKKACiiigAooooAKKKKACiiigAooooAKKKKACiiigAooooAKKKKACiiigAooooAKKKKACiiigAooooAKKKKACiiigAooooAKKKKACiiigAooooAKKKKACiiigAooooAKKKKACiiigAooooAKKKKACiiigAooooAKKKKACiiigAooooAKKKKACiiigAooooAKKKKACtTR2x53/Af61l1oaY23zfw/rQB0FrNsLc1P8Aaf8AarLifk1JvPrXm16ac2z63LZ2w0TQ+08ferF8QyeYLfnON39Ktbz61mau2RF+P9KeHglUTFmk74aXy/My6KKK9E+TCiiigAooooAKKKKACiiigAooooAKKKKACiiigArqfDqKdKkYj5hMf/QVrlq6HQb37NZujKCpkJJ9OBQBvwMGXD1p2sYFrJtz/rU/k1Y0FzbFhhvnPatm1uC9jIR8v7xRnHs1TIBZEbZ0xVu1FpHH++ZQe5NUZbvYjbpARWBPqTyCRFH41QHWTXFiMtHcqpHpVQa/JE2xbjKjua4wvIrZcjB70/z49vUn3oA6e8195F5fOPSsi61gFjkkDHWszz/kJFQyyQzr80mD6CgCaS985D39KrPczHCoCD61CsRUfKcr71YgYtlQ1AEsGJjmWTn0pLyMKMoQTVd0KucMfrUZ3A5chhQA5J2Hy7QvvUkhRUzv5qNnUqAVFM8tA3LUAIzbxuIJoGducYFKo2k9/rT2BYBiRigCuXYnavSmqW6c4qXeDkIppCMR80ADSyoBtYH6043G9VJHTrTBCCeeRTgiCQInIPUCgBTKrcnirCbdvDdqcbaNo9qqaijidG24496AJI3ZAR+tSnOFZhkVGykL1HHpS26STNg9PWgCY7U2uoyPSp4rpn/hAI7GnR2M54QFh9KclpLGxLIQ3vQBAszyTHcMEdxQfMeTceaspasXLKCxPXFLHFJDJ+8X5TQBF5jIpMaj61KJiIQ7P17Vb86CGMjyc7u5qlPHlMgDae1ACrO5I2HK+lWAdo3NwT2pNOhjfAPBFWp7Y3IIQYK9KAK6MJyIcKPrT5NMiVgy8n0NQHSZ1beXYH2qzbSTQfJKm769aAJP7OaeHIKKBWekAjnKuQ2O9aMqXDn/AEeOQA9cCrVpo8pj3OjFvpQBlrLl9idaabPzJTnLE+lbSaQqndLlWpjRJbzDa24HqBQBmWui75vmUFa1zaGKPySgZK0LJMODsIHvVx9LmuiSkipmgDkEsAs7DGVqOe28mMun5V1P/CNSZJe52n+dZV9ZrYyKryGQHrQBzUg81MA4NUZEkjbLDB9a3rqK3OTENprNdsL83NAEP3VyT171Xkiy20d+9SyIfvDlfSmxE/8A1zQBHFbs0wBPFEsWJiueBUrSFPb3qozO8ucHHrQAENg/KMU6KEDNBJY7QOakSFyNwPNAEUgYEKcU14T97n8KndO7nBp9uoY/Mfl+tAFeNdqDA5NKqNu5HHtWmywxpu8vFReTAy7vNKn0zQBCH2LjkH2qzA6suN+M9zSx6f5nzZyKlFuv3CMYoAf/AGbkbkbOaRtLKrh1HPenW8d15m2HLikkt78sd+/jsKAJIfD5KF0mAolsPs6484EVWVb0fKruAe1WorKeQAOzfjQBXxGDsOc1eh03zEBDj8abLpcpYbOvrTJLa8tVDb930oAc2n7ZsKtAsbgOdsbFaI9Swm1h83vWhDrJSMbEz65oArWNnNHduZVK/uZR/wCQ2qs1rM+EP3T3roIboXjZGAfKkzj/AHGqk7Kie61K+JgU4dKK/KqY9zSyaO8asQ4+gqNtSnV/v4HpimnUZ92c5BqgK6TSws0RzgVIJZD8yv8ALUDShpjvGN1KXCIR2FAF+O+kEeQeRViPWH8nJRQR3rFW73LhVGagkMjthXz7CgDeOtu/SZt/pmmPqkkh5YViLE7yDqpFSFHeQKDjFAGxFKpYmVzj61Xub6GOYeWxYVVZJVXLnctRgqflAUZoAvJcJJNgPwe1OkmCMIxtP1ot9Flmj3qwT3FUbmze2nAdifegCS6i8xT83X0qpb+ZFchGO5anPyjluPrQioW3EkH1oAtliqnb3q1H5htwABjuKpCWONeWyPemLfNyFVtvrQBZa78kHyo9rVVZ5bpTvIzSsUcb23Z9KYZYwuFQhqAGrA2NsiA+4rnLldt1Mo7Ow/WuillmUcNXO3BJuZSeu85/OgCKiiigAooooAKKKKACiiigAooooAKKKKACiiigAooooAKKKKACiiigAooooAKKKKACiiigAooooAKKKKACiiigAooooAKlh/iqKp7dQxbLBfc5prcT2NbRprZJ7iG7lMUVxA0XmAZ2k9DSN4XvXY/ZJbe7XsYpRn8qpeWn/PaP8m/wpQoX7twg+m7/AAqnG5KdiyfCutg4/s+T8x/jTh4W1JD/AKSIbVfWaUCqvP8Az8j82/wpCu4YNwpHvu/wo5B8xvT6el1psFlYy+fHYJJJPcYwmTztHrXOVbiuZ4YGhivtkTfeRSwB/Sq5jUD/AFyH2w3+FNKxLdyjRRRWZoFFFFABRRRQAUUUUAFFFFABRRRQAUUUUAFFFFABRRRQAUUUUAFFFFABRRRQAUUUUAFFFFABRRRQAUUUUAFFFFABRRRQAUUUUAFFFFABRRRQAUUUUAFFFFABRRRQAUUUUAFFFFABRRRQAUUUUAFFFFABRRRQAUUUUAFFFFABRRRQAUUUUAFFFFABRRRQAUUUUAFFFFABRRRQAUUUUAFFFFABRRRQAUUUUAFFFFABVyxOPM/CqdWLU43/AIUAakDfMamzVS2bLNVjNcdVe8z6TAStQiPzxWdqpyYvxq9niqGpHJj+hopL3kLMJXoS+X5mfRRRXYfOBRRRQAUUUUAFFFFABRRRQAUUUUAFFFFABRRRQAV0WgaX9vtGbaeJCNw+grna6Xw/4jTSNOkt9m52lLj8gP6UAbD+HxAodWYMKN95a6XcBXBxNHjI7bZM/wBKrf8ACXyXLYMQHsKsnUFu9JuGx/y2jH/jr/4VMgKEt1cFTvfJ9BVCYl1IMmD6CrErMDuxn2qAswJZoxzVANiRNm1myaa8YQ4jJPtSyEjb8oU+tN8524CfiKAHJFuQ44akhtoPM+YZb3pUcp2bPoafAPMky/FAD544gnDAYqouEbcpH4Vbe1RywV8n3qAJ5R2FRn1oAhZ3dcVLFafLlyMVNsAUbiB71HcqAoYNkUAVpo40lC5qNoypypzSuyseRUbSbTgHFAEm7b2yaqHe0h5xVgTFh8nWlMe/k9aAGKWi6DPrRJMHSiV8LtHBpiqUHK8mgCaNspnNLtAYMGwaZEQmc/lTuFyxbigCwt8yqVbrTBK7ngk1WMiyHBIzVkEhFCEZPpQBIinPzflT9xVsxnA9DURjlTlgTQtvIxyzhQaALkesXMC7Y0H1pDq9zKDvwGpqW4iXCneTRHYSXEwQYj+tAFi31x4Y2VwM1Wn1V5CH6mtZfDNqUzNKS31pD4ct1XMUpJ96AMV7t5QC7ke1OjvXT5GJI7GtVfDFw7H7oU1a/wCEYh8kI8g3j3oAx4Z5ZGLKehrXi1SeNPljUmqzaK9sDslyKRLK44ABJNAE39vXBciWED6Vf0/xHZ2zhriAlvpWedKuSBgjdTk0SVpMNhqAOnfxhpsxCou38KbH4ms45Cu7iudbw48jHDBcd6Y/hxypxJuegDW1DX0nYoj7U9aS21DTolBkmyfpWKugXrkAuq/Wp5PDF95f+sQj2oA6Ftf04xhRJn6CqL+IIopv3Mr4rAm8PalEC6Rsw/2RS2mgapcuB9lkC+pWgDVn8Uu8gAkOBWVd6q8spfeW9qvJ4TvQMTQ7fc0reGJc4RkJ9M0AZRvC688CqklyzvhRke1dB/wjPlDMxwfQGpbbRNjExbR+tAHKuZ3G1YmGfanLaTsMBHGPau+ht3hj+eFD74okdu0SqPpQBwv2KVuHVj9KeNPypG5ga7ParN/q8fhTW0yOVckhfwoA5SPTgoyCc05bLaMtkZrplsEDiM9qlbR/MB+ZcUAcr/Zpuf3aLk+tW49FeJtioN3qa6WLSFXBR9jdzT2tlgfc8oNAHONpMxZVYgr6ClGhp5mWGCOgroliUoWBNKm2RtjnnsaAMyCxiSMh+MUf2QrsJtjFa12sT0Y8VfEUawqiuoOO9AHPm1eJgYUCr7Uv2SYuH7HrWyu2J/mKke9PErSZCRqR7UAY6aUdxcJk1PFYHpLgVspcqihWUCoLiKOZSwcjPpQBDbWtir7XcD6mtWJdCClGMZPvXO3OgyTLmORtx96w7zRdRtW+beV7Ec0Adp/Z+jTO/liLPrVKbQbdxtTZ17VxqQXiDdmUH1BNXYNQuocHzWJHYmgDpIPDPkyF1k2goy4H+0Cv9aoXHhi+UlU2sv8AezRZ67dzOVaTO1HbHuFJ/pV+08Ul02XOFPrUr4mBz8nhi/jPSNs+9UpvD2qISBBx611bazbmfcDu/Gpf7YlLcbQnvVAcW+g3joN6HcPSqraNeISsiOV+ld2NcYSkbI8DuKnk1e2nj2ugU+uKAOAk0qQQfIu2qKQXizFVjZsegrvy0IUnCEHmsd7xluHSKIdewoAwUS4Vt8keBSq373cBmtZ2yTu+8eoIrPa1klnO07R7CgCtcXDrlU5qkRITuxg1ent5reYrJ8yHoRURClfX6UASw6ldQIFyw/lUEy3l7MC5GPrTDCWTKyH8ahIuCwAkJx6UAWZbVoQCXGas2aRzHDSkVnBn8wAhn9q0bWyk8wH7uaANlbO2WANncPeoibUEIMKKYgkEfl5ziqsocuVKHP0oA6OO3sJrcKWX6iqctjp8Csd4P1rNtLa6EvykoD61bns5U+eRgVoAy7k2/mt5ZzXMXP8Ax9Tf75/nXXz6bHcIXh++PSuQuARcyg5zvPX60ARUUUUAFFFFABRRRQAUUUUAFFFFABRRRQAUUUUAFFFFABRRRQAUUUUAFFFad1pH2W2eb+0LCbbj5IptzHnsMUNgZlFFFABRRRQAUUUUAFFFFABRRRQAUUUUAFTQ96hqaHvTW4nsW4Ld51lKY/doXbPpUQUscKCT7VYtbhYIrlWDEywlFx65FWlv7NLhpI4WX53IwOilNoH51VybFCCFri4jhTG6RgozTSjBmGM4OOK0IL2zikicQsGQwnIH937351tWs8+m6RAzTRWpmkdwJrfzCw7fSjmCxyhBHUYpK6nWnS88OxXbyQzTLcbPNji8vjHTFctTTuIqUUUVmaBRRRQAUUUUAFFFFABRRRQAUUUUAFFFFABRRRQAUUUUAFFFFABRRRQAUUUUAFFFFABRRRQAUUUUAFFFFABRRRQAUUUUAFFFFABRRRQAUUUUAFFFFABRRRQAUUUUAFFFFABRRRQAUUUUAFFFFABRRRQAUUUUAFFFFABRRRQAUUUUAFFFFABRRRQAUUUUAFFFFABRRRQAUUUUAFFFFABRRRQAUUUUAFFFFABRRRQAVJEcZqOlBxQBoWjZZqtZqlZH71Ws1zVF7x7mDlaih+apahyU+lWs1Tvjyn0opr3gxkr0WU6KKK6TwwooooAKKKKACiiigAooooAKKKKACiiigAooooAKswQq8W8kghsVWrV00Ibdgw/j/oKAKrII2G1smtm0Urot0A+M3EPP/AZaz3toQ5ckmrCIh0S7C7j/AKVB/wCgy0pASI2zarMWOetPkdeQTVOOREUAhgfrTjLE2d7fjTAljxL8mOB3pGHlMVzketQrMit8rZzSGRip6mgB7TE+ppSrhSy5VaYn3g2AfarLSuy7AgANAEG9sDaxGaeq/vPnanC32qWPTFM82N+HyfpQAF/lPGRUbOQuc8elTGJQPkDc+tRvAwU4QmgCk6ZfIbg0nlAN83Oe9WdhyAQB+FRzjLDP6UAOjgUn71NKAMR/OpIoriXasUVaEOiX0p+ePHvQBjGLc3PHvSpbvJJtGcD1rom8NzKuXkAx2p1npKtJsZiD6igDAW1lV8EZFSGzmdwFiOK7YaNaW8QaZ931qI/Zy22IgKPSgDlxo9wi7tiUq2ZG1udw7Yrro/KVclc49aTzbWSNsIoPvQBy8g3AK520nkAkfPgCtKWKNnY7AeetNEcWQcqfbFAFfMUKgj86hefawIJPvV+6S3CjbjPpVQLtGOM0AIt9IOCxxmr0eqMigOMjsaoyW7K2/GQaasLO2SRx2oA1hrBI2/dqQ3wO3DbjWSVRlPIUiks7eR5xwdtAHTwwrdRgg/N6VZj09g/zHHpWWIp4GXySc1chuL2UbcgMOxFAFxdJMsm0TYNaieFJ9m5Ltc/Ssu2S7By7gGrw1G5jJT7RgelADh4cmViJrxBn0q5FoNnDgyXG41lvd+Y58yc7vrTRcRvJseYgeuaANhtH0+RgfO/Wk+z2EMm1ZCcdiaZb2GnSAN9tJP8AvVI9rp0IJEykj/aoABqdnbsVbb9Kjk8SLGxWONQvrWZKlhNMdzDP1qlPJGp8uIAr69aAL13r0MjfOfyqCK8ts79jEe9RQ2drgPKR+NWWvtKhXY2wH6UAV7m+M52RxYX1okj8qHdna1NudTtY4iYNhPtWJPrLu5yufTFAG00uLfPmHNU7i4+UFs/UGqCXayD97uHpUMqSuBtchaANZbnfCCr81ZaV3hUKwJrnEs5843nHtS7LoSeWjOPfNAHQpFIeWYCm+aRkI+GrBlW/gGfMcg9eaevnxhXLkk+lAG8ZLkxZLZHpTx80OSBn1NYkWo3KTBPvL71PJqEpwGXaKANW3KqSA4z71ba1Ei7j19q5o3bqpxg45p0Wu3kQx5eVoA30NymQhyPelEdy7ZYgfSsL+2r6Ykom2nJqN9I4y5GO1AGs9ndTvtEgCirqQS2ydcnFY5e727vNOaj/ALSuQSrzce9AGl5kzSHKZFP80qvynafesabU5VHyMM/Wq/8AahIPmNzQB1cFy5+/zVySdHt8cZrh21J3TCysuPSkTUZo13CYn6mgDrlSGYFWUA+tRHQrWcnjB/KsG01kq24/MfateHW0cAjGfSgCaLw9FEx2OEJVk/NSP61SuPC06EBZBJWtHqccpC7huwW/SrMOqwRt80malfEwOSuPD95bqT5ZPuKpC2uEbbIDXoS6tb3TeWZVUH1FLcaTYTpuJ+bH3gaoDgI4LqInao2+9SAPOwRvlrqZ9OiUYV+MYrMfTsOPKYbvrQBnJakS48zI9KuW1jC0hzkfSpTpzyHbuGfUVLDpVxbycsWX60AR3FtCBhFy1MhsN7h5E2j2q61q+TkHjpVqETLFtbZn0NAGdLo8c7DZ+tV7jwqgk3uVX6d6s3k13bTKyD8qcl5c3LKZgVPrigDLfw7ZRbmfJHp0pILDTwdyx8jsTWrcC5kZk2eYvsKpNYXmf3do5+ooAj/s+0Zmk2BT2qD7GseXHNT3NnfIoEibM+lRqnkLiXdk980ARpCgXzu9SrK5Xoq++KpzyOrqkfSpijlPnfA9qAFn1BLRCGHmfSqravbvGdyEA9qqXcIEnyuWz2piaSZhneFoAmGrx26ttj4NcbeP5t7PJ/ekY/rXTzWjROVdQU9a5a5AW6mA6B2/nQBFRRRQAUUUUAFFFFABRRRQAUUUUAFFFFABRRRQAUUUUAFFFFABRRRQAUUUUAFFFFABRRRQAUUUUAFFFFABRRRQAUUUUAFTQ96hqaHvTW4nsaGljOrWgPI81f511OqNOuqThDqgQPwIrdCv4GuU06RItStpHbaiyqST2Ga7O/sbi41CWaKwuJY3bcsiX+0MPUCnIURmtGZLxBEdRUeWv/Hvbqy//rp2oSXI0+wKyanuKncY4VZv+BDtU2rWVxPdI0VjPMBGBuS92D6YovbK4ksbNEsZ3ZFO5FvdpX6n+KpKMnWGkfwrGZWuSftX/LygVvunsK5Sus11fs3hyK3ljaGZrjcI3n80kYPOa5OrjsQypRRRUFhRRRQAUUUUAFFFFABRRRQAUUUUAFFFFABRRRQAUUUUAFFFFABRRRQAUUUUAFFFFABRRRQAUUUUAFFFFABRRRQAUUUUAFFFFABRRRQAUUUUAFFFFABRRRQAUUUUAFFFFABRRRQAUUUUAFFFFABRRRQAUUUUAFFFFABRRRQAUUUUAFFFFABRRRQAUUUUAFFFFABRRRQAUUUUAFFFFABRRRQAUUUUAFFFFABRRRQAUUUUAW7M/eq2DVK0OC1Wc1hNanq4aVqaJM1TvDnZ9KsE1Wujyv0ogtQxUr02VqKKK3PKCiiigAooooAKKKKACiiigAooooAKKKKACiiigAqWMyhDsYhfaoqnhkKJ93IzQBNE8rEIeB71oQXy2kMkEkENxHIyuRJuGCoYDG1h/eNZjzFnAVQPegzIV55NJq4Gr9vt85/suzx/vTf/ABdKt9BIMf2PaH6PL/8AF1lxzRhQpx9TVqLCEbW59qOVAaMctkRzpNqv/Apf/i6Q3VvE2BpVpj/fl/8Ai6osJ5JMb8CmFGWXa7ktS5UBqefZtGWXTLQn/el/+LpFvINvOnWa+26X/wCOVnAMMBCRShCUbfRyoC/9rhb5Dp1mQf8Abm/+Lp2+NACNJtCfZ5v/AI5WdEqICVbkVbtp3Zhl+KOVAWlvkyA+l2o/4FL/APF1P9qteP8AiX23P+1J/wDF1WkiEsg/e4WpVhhjGBIM+9HKgLoNmwydPt/++pP/AIqpkk0rb82nwA+mW/8AiqrWssMSnzXWq99qVh92Ebn9qOVAbMF7psKkrZxIfYt/jSDU0eUmOCDHqS//AMVXMi6ij+9yT2qCW8w/7oHn0o5UB1smqwBT5kMGfq//AMVVKTWLeJwYrODnvl//AIquZYs7biCc08O4+VhwOlHKgOhn1WOQLus4G+rSf/FVCNTtg3/Hjbj/AIFJ/wDFVmJLlRkgUyRVkY7W+YelHKgNafWowAq2Vufq0n/xVVzrUYbB062/76k/+LqgtrLLg5GRUo0yZ+WbH0o5UBaTWEbO3TbYj/ek/wDi6cL1XUn+zbUe26X/AOLqa30tIkAJzmp5LGJSFQ4B60cqApJdxlgTptp+DS//ABdWhcxFtkWmwbvrJ/8AFVZOm28MIfeQakiuUgVQign1xRyoB8FvLJ9/TLdR/vSf/FVZaxhON9nb9OzP/wDFU3+1jgg/pVOfUS65DEGjlQFuPTrPeWNnAPctJ/8AFVJNqFlYqIxDCT7bv8awzfTyKQJcDvmqBDtKc80cqA6gatbEB44I931b/Glk1iFWXdDH+G7/ABrld7R5GcfjUsMqSybXbJo5UB0aa5HIxVIY/wAWb/GpAJJm3rbQFvq//wAVXONap5hdGwPrUtvqNzZ8LJlR60cqA6V7e6aP57a2H4v/APFVVjtmV9z2tv8A8BaT/wCKqlLrvmIB5nzegp9neu8mwucmjlQF7aqNuW3hX/gb/wDxVV3yGP8Ao0LD1DSf/F1YCxCQGTkVaLQoB5K5Jo5UBncLg/Yoef8Aak/+KqctHGgJtofwL/8AxVaJG9B5kag0k1vEYQTGPwo5UBmbLiddsdnblD6tJ/8AFU5NCA+e4s7b8Gk/+LpYpJI2wj8elW3F1OnMoC0cqAqx2VkjMGtoQv8AvP8A/FU8rpkSnFvD+bf40w2+GO6XdVa5WPaE25b2o5UBK01qEwLWA/i3+NVmu41+VrKED6v/APFVXWUQ5D8MKhMwd8k0cqAnOoJExC2UB/4E/wD8VU326Noty2sG70y//wAVVJwAd4AIqVZ4RxgUcqAlN+dmJLGAA+7/APxVOF3G3yraW5H1f/4qhDaSp+8k/Amq00KKP3Ev60cqAtoxJ4srYenMn/xVOYjb+8sYCfZn/wDiqZbrK3ckAVeSLzDjqfrRyoDOeeONjjTof++n/wDiqfFdW2MGxiB9Mv8A/FVovZrt/wBW+frUkGnPLz5bcdMijlQFZDE5G2yj592/+Kq2llAWX/R4QT7v/wDFVd/swBR+92t6UKqwt8w3+4o5UBFJpgCZKQAfV/8A4qs+XTYDy1vAx7fNIP8A2atmaNp4uhUVmtC6cb8getHKgMuS1SOTYLC3/wC+pP8A4qlGms4/5B9rj3aT/wCLq5K7ocrIpNJ/aEsaDLZP0o5UBH/ZTrFxp1uR6BpP/iqrNpjiM79NtQB/tyf/ABdTyardkYh+X6iqTXt4+d8xFHKgIGCQN/x4WvHo8n/xdOh1JEkI+wQAezP/APFVCxaVmy+41GIvlbnBo5UBpHV4Uc+XaxqSpXcC2RkYPeo11HPCkEeprMbKxlsZNINvl8jaT6U0rAbCXyl+ZPm9RVpdQeIbjMceua5yMovOfzpHLNwGOPTNMDopNYXIYy8Useu2xfBJ+tc0xynPSlVB5f8AtHpQB2MWp2xXes2DUi6+FBGcj1rirdWjkKOOKsFlxy35mgDso9WtpGBZ8Z6irP8AaGnrHnc5PtXEQypgb+nrWlDdRIoyRtxQB06SWl0g2OB9ae7W6fKXDY9K5sTwhdyE59BTGuVGWcFR60AbE2pSRyYh6Dvik/tWZVLPcfgKwH1PjasmB71Vlu2f7uWY0Aa9xqr3Mh/efgaoXE8rq275l9aouWSMyMDvqrFqLAmOXO098UAXEuXDhE5b1NTS/aNuWJ/AUyG7tEAYMd397bV2LUoXGzejfjQBlSFwu/J3Uxb7y1JctWrOySKcFR+NZF4YuVJFAEE975oLhvwrn5zuuJG9WJ/Wtjy492ErHmGJ5B6MaAI6KKKACiiigAooooAKKKKACiiigAooooAKKKKACiiigAooooAKKKntraa7uEgt42klc4VVGSaAIKK1NQ8ParpcKzXlm8cZ43BgwH1wTirn/CE+If8AoH/+Ro//AIqp5473A5+irN9ZXGnXb2t1H5c8eNy7gcZGRyPY1WqgCiiigAooooAKKKKACiiigAooooAKmh71DU0PemtxPYlp3mOP42/OpbW1N07jzEjVF3M79AKn+w23/QVtP/Hv/iau5CKnmyf89G/OjzZP+ejfnVqSwRYJJYr23n8sZZYycgZxnkVSpqwCszN95ifrSUUUAVKKKKyNAooooAKKKKACiiigAooooAKKKKACiiigAooooAKKKKACiiigAooooAKKKKACiiigAooooAKKKKACiiigAooooAKKKKACiiigAooooAKKKKACiiigAooooAKKKKACiiigAooooAKKKKACiiigAooooAKKKKACiiigAooooAKKKKACiiigAooooAKKKKACiiigAooooAKKKKACiiigAooooAKKKKACiiigAooooAKKKKAJ7c4LVY3cVUjbaaf5o9azlG7OulVUY2LG6q9wclfpS+aPWo5G3EURjZhVqqUbEdFFFaHIFFFFABRRRQAUUUUAFFFFABRRRQAUUUUAFFFFABSgkd8UlSIVC8gEmgB8ZGMfxUhUnOVGafHjZxjj1pARI+TxigAEAZd28cdsVLGxRuD+NOSFFy27inL9w4xj0oAmScpxnJqJ92/zHfNI0m3nZSCJXTLHrQBPDcAtsI49alkfyyMDKmqYKxDAY/lQ10eD1IoAtMBtJAwT2NPt42Tljx7VTW7VmO9TSTXjHARTQBoSyJHku5/CqjzBxgOcVHGPOQs6kGmvHt4oAUknPmM2KIzsX5Bn60kZ9TnHanCPzJAY1PuKAEHmOSWUVLFNsyCgo+zOW+62KetnxnB/GgBjPJJyOlPSN3PGR61GAYpQCCBVvzWHCL+NAEsFj5jbWfFaI0uJV+R/mrPjlkQbiDn2qRZ2Vs7iPagDYtLPyVOVUmnXDeWgZQM56CsWfUJCCg3VBBPdBsNkg96AOiSZ5YxsVQwppRwcO3U1k+ZcxfMr4zUb3NwPmMmSKAN97bhd8hxTz9n2/eG4VgNq0zptPJFKl0JV5OT6UAX3uFVikYHPU1ReRg5BHHtU8duBh8daikPzEE4FAESEMzYBNI24KAVI96v2c8a7lZADUUrh5m7r6UAVfs3nY9TSy2LwLuVuauRzW/3WQqR6UPslQ7CT9aAKkNhcz4cv8tXI9NjhU75N1Jbmbds6LUhj8nLMfzoAfDa2bNtPWrSwRWuGX5mrLe4Rz8vDetKJmVc+YSaAOjsZLUzAzkg1qTPZ/L5PzGuE+1zOcBsGpDqN8g2pIABQB3ZdGjG5U/OqVzqCL+5RVJ+tc1FdXdzxI/SpEt0Lb2uNp9AaANgSbfm2qKjlvx90OoPtWU8f/TySPrTfKt/vZJagDRluIwBljn1FZfns10zB84qVliZe/FR7beNGYEE0ARSXHltvI3fWnw3EUu7cgApy3NkE5ALVHHd2ilvk4+lADZJkY7UXbU9vNAG2tHlqrS3UTP8AIgUDvUscqiPcp/CgCW7WB/ujaw7VWSQRSgsPlqNlmkmy1R+TIZMEmgDet7qFI8o459aQXQim3FuG7isJomDABTmm7bvkdR6UAdINVZHGHDL6VtW+uKkYPl5/GuDaCd1+7hqmgh1BF7kemaAO4/t6AHc8XFXrbVLGZQ7FF+orz1/t4TlGGKabp2UJJuU0AemS6hZ+X8jow9qxZ72GRiAorkElZFyrnPsasi/MSDNAGnLtJLbRnNOjMO3LofrVIXySIMPUiahlCmRx3oAZNFlz5ZIHvVZoG2nc2PrVln81Rh881BKQTsLsB6UAZ8YCz8Nn6VcKog3M/B7UgjRG2oBz3Iqwlt5xCvz9KAKYgWU/K3y+lWSsJi8tVBZasHTPKYNuwtU7i2cT5jcA/WgBpAZdpix74oEVsI8MuW9qu2MVw0mJMbfWrbWYEhJVPrigDFWyB/h+T3qddPjQbq0nsWZchuKgSzmZsA5HpQBlTKpm2p19aa1tI64MR+oq/qFk8XzkYxUdtM0ce/eW9qAKyQmKLDLx70oheVf3aMcVfBkmUOyj1q/aazHZtseAH6UAY0UdzDy0TE+wpkst1K2w277fZa6tvEFtt/1QFZkviKQyN5aAL6GgDnZ1liXLwsn1FRQ3+zh0/GtS6vbm8yXChfasmXJ/hoAlk1HzVCACs2csJs/lirSWLTNnGwUyeyeJiytmgCREjkt8fMD71CttFnJJXHfNSQwzFcu3HpUNzH6DpQAycxhvkkY/jSIolOGzx71HGqBCScn2oBT1INADrptoCx8etY7/AOsb61dmcGQlc1Sblj9aAG0UUUAFFFFABRRRQAUUUUAFFFFABRRRQAUUUUAFFFFABRRRQAVbsNRutMuftFnL5UuCu7aDx+NVK0tGl02LUAdWt3ltWG07GIKn14PND2A6e22DwLqC2Fx9vmkIkug2VMOQCTg/e6df8Kxv+E28Q/8AQQ/8gx//ABNXo9R0fQdJ1CDTLyS9nvV2ZMRQRryOc9T8xrkqxhBNu6+8OhYvr241G7e6upPMnkxubaBnAwOB7Cq1FFbAFFFFABRRRQAUUUUAFFFFABRRRQAVND3qGpoe9NbiexoWn/Htff8AXA/+hLXW+GdM0qPRUe5e1mmm+d9zAlPb2rkbCRxcCFI45PP/AHRWTocmtp/D8schjePR1cHBBuGBokKJmT2sVjdatBBKksSx/IyNkY3rWrY+Dpb6wguhfRoJkD7TGTj9abNoF3FHJb50q2MigMRMd2M571Z1fRr0xWEVtqMEaRW6od0+zcfUUXHYyNa0KXRWiDzJKkgOGUY6e1ZNdFr0E1toWlRTzLNKvmZdX3A8+tc7VohlSiiiszQKKKKACiiigAooooAKKKKACiiigAooooAKKKKACiiigAooooAKKKKACiiigAooooAKKKKACiiigAooooAKKKKACiiigAooooAKKKKACiiigAooooAKKKKACiiigAooooAKKKKACiiigAooooAKKKKACiiigAooooAKKKKACiiigAooooAKKKKACiiigAooooAKKKKACiiigAooooAKKKKACiiigAooooAKKKKACiiigAooooAKKKKACiiigAooooAKKKKACiiigAooooAKKKKACiiigAooooAKv2Vss0RYtghulUK2NLi3WbtnneR+goAhNod2E79qDZFcYPzelXZIFHPOfWmbflPXd60ATWejfaE2vKBmrw8OpDtxOpA9ayBuBGSV/Go5pXX+In8aANW609DEVLr06isOSIxPtGakWSZQdpPNN3bz85ORQAuN0ignBrTtNHguhzNhqpQwoYywbDetRC4lgkP70j6UAbb+GYUUkXJ3e9VP7HEfP2gGoFu5Zl2tI2frU0AfyyWYn60AQSWzRnb5gp0RCMNwU088NnOSPWmFMqWIw3agCyfI2/Kg3e1VGuNrlY1APrT7Y7gQ2c0SwBcshGcUAPiuHBw7A1N5is2SaoxfKSSMmpMOwwiHPtQBLI6SHDYHvSRvGqsGfioo7aWQlRmrcOmR4zNJz6UAMizKf3Z+SrJgRl46irkNtbLHhfl96cqQxucnIoAxmikaThWbFTKJuFX5fY1PcXK+ZiIECoZJdzjcePWgB7hhjeQar7CZDg4FWkCZxuzn1qNl2N03LQBXdIQDjIanW0bRnzHWnttPOzHvShppDs4x60AXorgtEcYwPWqcjGc/LwRTHHltjefem8bhtfaaALCOscfzEbqiSZASSfmzUZZN394+tQuA8mEHI7igDQ+0R/eIxSG6YHcoAFQGBCm7OWpwVFjHNAFhLmQnKkVDPI8hJc59hQ7RovzEfhUZJZflwQe9AEluyKdxX8KfNcLIdqJtpiQHA5q0sCpyRnFAECRJ1L4amkru+8frVkQq0nyLx9K17fSI2jByGoAxIWds4U49aSVHzhVOfXNdXFZw/wCqKKAKsPYWKRfMsYNAHKWdvKBum+7Vw/IRhM/hVm4uYIhsjwaUT7oQQRQBRuDK5CouKp/Zn3fPu21ql0chsj6Vc+3wBNkkS+1AHNPYK6sy8Un2JwmVbJHatuWWNnG1UUe1QyGIqfkIb2oAxhpl/IwPlnZU5t5oB+8UqPatO1vJYzjJI96uC7jkO14gfcigDAMzImVRsetRNfBB3FdikdrLHyiY+lUrrSbC6YA4B9qAOaXUOQcfLUsN5iQ7iK3U8NWSjksVp8fhOweT5J5Fz2oAxZbx/L7U+HUvIQEtn2rb/wCFf3Nwx+zy7h7mof8AhXesRsd0G9R/tUAZzeJUPHlZNTi9s7hf3gVKmk8C6rxtttv41Wk8HauCd0B/OgASWxD7FkBFTvHCVywytUV8K6qrcQMPrV2Pwx4g2/LAdnpuoArSmAL+6TAqB85ADcGtE+G9cRTm0z/wIUwaBqewh4Qv1NAFHzDEwKseKkjnEkuSTn3qydHvbYZyh9qiOnu7fOpB9aAH+dl8EDFPjnaBt3GKhFi6MVU/jTNpUNls47UAXZdQMkY3fN9KqkCU5Tfn0qEsCm5PlNRpcSIcOfl9qANi1uHgXDAYp0t8rMPLHPrWLLds3y4NENy8P8GRQBui5Y4DNgd60bRUY5jcZ965Z50Pz8/SrMU8ezMbkH2NAHR3elvdx/M4rMi0xoXKnDCqi3M+Dsmc47ZpiancxSfvC1AF6fTrosxSN9ue1QixKNl42Hrmpo/Ee3CuTU5u1u48hxz6UAZ7wKX+8c+mKgms3PPX2xWpEh6+YM+9SMjOmWmUfSgDnWiZV2McYqAqqKa23ETSmNpEY+lUrwJGpG5aAM8SFFJDfnVWS9LAoTyKWWRU+feD7CqhUSy+ZwM+1AE32zAwgJNI9z5sOGAWpEQhcgD8KgnjbocgdzigCCNkHy4P4Uk04XjOanEUPklVbn1qm0aZzQBBJOMnjJquepqxLGqKMDB9arnrzQAlFFFABRRRQAUUUUAFFFFABRRRQAUUUUAFFFFABRRRQAUUUUAFFFFABRRRQAUUUUAFFFFABRRRQAUUUUAFFFFABRRRQAVND3qGpoe9Nbiexf0z/kK2f/XdP5itnVdK0qTW7mSXXI4pGlJaMxMSpz0zWBbTfZ7qKcDcY3D49cHNblzL4bvbuS7mF+skjb2VduM02hJlrxFpum3GrvJcazHbyFFzG0TNjj2pdc03TZl0/wA7WI4AlqqpuiZt6/3uKg1G68OaneNczfbldgFIULjgYovrrw5fi3EovgIIhEu0L90UrMd0M1yGG30DSYre4FxEvmbZQMbua56tXVr+0mtbSysUkEFuGw0vUk1lVaIZUooorM0CiiigAooooAKKKKACiiigAooooAKKKKACiiigAooooAKKKKACiiigAooooAKKKKACiiigAooooAKKKKACiiigAooooAKKKKACiiigAooooAKKKKACiiigAooooAKKKKACiiigAooooAKKKKACiiigAooooAKKKKACiiigAooooAKKKKACiiigAooooAKKKKACiiigAooooAKKKKACiiigAooooAKKKKACiiigAooooAKKKKACiiigAooooAKKKKACiiigAooooAKKKKACiiigAooooAKKKKACtCxmaOEgf3s/oKz6sQStGhAHU0AayzlhtdOveo5ncOO4HoKrICyhixqTIDYUnn1oAni3SgqUA+tTPaZTJ2Cq2ZETh6jMzj5dxxQBYaHYud9JHbQv/rJT+FIkgbbnk07AdtozQBKLa0RTsdj65NNa1tWxu5HtTCjxocjINEWACWFAFqKzt4/njXP1NEsJbLo4HtSC5VRjGKcmoIn3os0AUXVlkGQSO9WP3RX/AGj0Bqc6unIWEc1SlmE8m4rt+lACLbuHPzcU6QqvyLyx71H5uGyDkU8TRk/3TQA6NfI5f5qlNwWX90Me1NM0JUgtziq7TbOEoAmS7mhyD1NSfaGkXfzuqmFaT+L5qsQxKOXfJHagC3bvK6kuPpUhSRj83T0qSKRDHyuMelQyOu7ILUANcHP3OKVivAVATSod2SxxSI5ViUx+NAC+WyYLrj8KmSZMbVTIqFppXGWxikkmVEFACOC7E7cClgBDHPSmC9iQfNxSrf22MO4oAfIVRuzZqpKMHaFC+9STXkI4iG7PeqMsz4JJ/CgCUuka53gn0pYpV2/JgN3qoAGYHvTsqWwRigDRtp0LlH+9TpBkseNtUYABNuY5qy9wjcCgCITxtycAD1oTE3zD5VHpULRHpgbatRSRhAijJoAlEko2gHj1q4tw+3b3rPkdUXcDz6U6K5ypL8UAaUFx5bnew+lOOrTRufKNZwlXO9mpHvowvyrk0AaD6jcud+NvvmoGuZHbLykn0zWYbx5eCcCp4nWRMbeaALhnXGMU152UdePrVWeTYmMcUwygqCrCgCyJiT8hNOW8OSsx/GqfnFVGF/EUhcAkjJPoaALa3O+bCnHvTpLuZFxn8arW8qls9PakuZfnHPFAFmO63DG87qsQXjBtvUVlrIQwPBHqKnVsnch5oA00unaQqXZfTBqRLooxIckj1rLWYhsP+Yp5nVThevrQB0EepNIoDNgVYGpASBfNrm0upBxtBx3qVWicZJbeaAO9svE0dlHlnyasN41uG5iiBX3rzqIjflnOBVhrqQ4WLJ96AO7j8Yl3/exnPtVj/hJ7Z+CCG9684Msq8s3WrMasVDAnNAHfHX4HO0OtTJrEbx7Flz715xIjLySc57VJE88WNkx+hoA9BGoIqHc+fqaydQvJZRtjH41zE+oOQEkYj3FMjvCW5kcrQBuxOoTErZb3okKgBiMistJ85YnK1OJW2/Lgr6GgB0kJJ3oflNVms0PzHIz61YFymNpzmnO+9du7j2oAyZtPlQnZyhqo0TL8p5roiBHF8rZ9qozJuJPlg/WgDGWJpG6EkUrROWwQR7Voovlr90r7U2Tc/OMY70AVfJwwGOtMlHkpsUHNSkGRu/HcU4IhGX3ZoAqm7kRAqthqTz5X4ds5q0trCh3k5pUtRNNuUfKKAKZwBySK0bXYFUrLzTJLEiQ8nFM+yKinaaAL8hJGQ+KqSNltvmN9AapSwOyhQ5pwtzEO596AK11AwlMiyMPxqDzXZirPkf7VWJB82MnbS+Tb/e3FmA70AQJYLIclwB6VL+7TMYAOO9RC4aYEfdA9Kax2AY5oAmB2OMsAKkeLf8ynIqkZSxx6+tLHPJB/Fn2oAe9o8jnaAF9agmtip7ECrJ1YeWQ0ZB9qzpbx3fOcg9qAI36+vtVF+ZG+tXGdcY5z6iqbffb60ANooooAKKKKACiiigAooooAKKKKACiiigAooooAKKKKACiiigAooooAK07q802W2dLfSfIlONsn2hmxz6Gs2koauAUUUUAFFFFABRRRQAUUUUAFFFFABRRRQAVPbsULEY/EA1BUsP8AFTW4nsWvOf0j/wC/a/4Uec/pH/37X/CkiQO2D0qwI0H8Aq3KxKVyDzn9I/8Av2v+FHnP6R/9+1/wqSbdlAjqnPOaqSSyJIVbY+Palzj5Sfzn9I/+/a/4UhlYgjCf98L/AIU1SHi8wDac4IpKpO5OxUooorI0CiiigAooooAKKKKACiiigAooooAKKKKACiiigAooooAKKKKACiiigAooooAKKKKACiiigAooooAKKKKACiiigAooooAKKKKACiiigAooooAKKKKACiiigAooooAKKKKACiiigAooooAKKKKACiiigAooooAKKKKACiiigAooooAKKKKACiiigAooooAKKKKACiiigAooooAKKKKACiiigAooooAKKKKACiiigAooooAKKKKACiiigAooooAKKKKACiiigAooooAKKKKACiiigAooooAKKKKACtCxjR4CXcL839Kz6t2yhoTk4+agC0zhcqpJH0pVUSbeeaYq9MPzUnlhTuzg0AWYokBB3Z9qm2R5PC/jVeEBlwxH4VHJHIjlkyRQBK5hQbvlBHpUaTOzgIMIT1qu7NI4DLgd6nRwke1OnrQBO0btnL59qQJGM54NR+Z8hzJQgQnrmgCRo0I7fU0qRxBfm+bPeoMoWOTTcY6Zx70AOnRIx8nemxwTSLkHNOiTdMN4wK1ECRfd6UAZHkPGxDjFMZADknIrTlPnbjkcVSW3YscuKAGRRqckj86NiqcvnipXJXAYU4RpIw3cLQBCoVzlDip1ba4DDj1qbdaRJtGM1VkmZ8qi4X1oAsSuMfu2/Woo2dnOTyO1FtCB99uanMaRvweTQBHK5GO2aR3KINtTlFY7eTSPEU+VTxQBAL1tgXZk1Xmmlk+UKQKtmIjnIpQV3DA/SgColr5ikvk03+zgWAANa7DAGAMUiSQL/GM0AU2thEgUJlvWmRW/nHpgCrktykrcZC01J4Iwc9DQBTkgUNwOlRbRu5OavS3kbR4TFUd3JzQA9FKAkdPelUjoq/NTVcMmDTVk6lRQArZjPz/MaduRQHTr7VErgk7hk0gOTgLgUAPzvbcSfpT9yMOOMVC20/Mp5pVVsEsQBQBO7JIg55pgwpAI4pkSozHdwtWHaGNBt5oABtccjaPpVlHSFc8Yqm8vmKPmwKaXyoAagB73CSsSeKGaApkdaiO3v1piPyelAEocjB7fSmt8zcZIp+4mPAFIsuwEE0AEPyyUTP5rYwadvQjdmmbtwyDzQAqjae+KesrBiQc+1CyZGGpqEK/P3aALUUobII5qJkcEsmCTVqOKPbnP5VGsSbuTQBNAWVRlfmqYOjHGCDUYk2jgAAU9GbdmgBXVIz1xVi3vEQbHj+hqGdhIFFTpp+6MFDyaAIZrtS23y+PU1NDqCouzrSx6e7OfNOAKjmso0b5RmgCdrpQpY8/WohepI3znbVc2Uhb/AGfrTlt0jf8AeKSPagCZ50fgMKiLbG4b8BU01rAyAocVXK7B9wmgB/2twdvQUqXLqfb61UB/eZ/nUnlxsNxfFAF0ahtH+rzUovZRyigLWcgi6bs09pAp+9xQBofa5ZB8uM+lRSzSgc8GqUcmJCckH2q4Jy6fMvFACCWXAJbj2qXz3aP296rxrmblwqntVt7LemUYGgCspZGJBA9qia6cEo/51KdOuNu7+VV2iG7Yx+cdRQBMCBDgHJNMikmgf72RQtuxQKpy1O/s+8zu2hvagAkuZXYEk/hSeYGX7zZpfs17/wA8Aop32OUAM7AUAJh1izsx71C906EKzdatGQhdhbdVJthc+YuaAIZXIkLBgfao/NLSbNvPrUq26SN8vyirkYSNQjqp96AMqSHPKDnvUKTOr7Sv51sSWYYFkcBfQ1WltUZdquMigCtIqyLwQGpIsxg+ZHx/eNIbe4jO5NpHvTytzMgG78KAKUsymThDtppiST5w2B9asvAYwVxmq3l7T2WgBDsUHPPvWe5y7H3rSKDYVPIPes1xh2HoaAG0UUUAFFFFABRRRQAUUUUAFFFFABRRRQAUUUUAFFFFABRRRQAUUUUAFFFFABRRRQAUUUUAFFFFABRRRQAUUUUAFFFFABU0Peoamh701uJ7FuD75+lT1BB98/SpiQqlicAUSFErXuf3eOueKGs1EHAJkxnNNuJUkERDcZ5weRSebFjHnzUigg/49T/v0UQ/8ezf71FXEiW5UoooqCwooooAKKKKACiiigAooooAKKKKACiiigAooooAKKKKACiiigAooooAKKKKACiiigAooooAKKKKACiiigAooooAKKKKACiiigAooooAKKKKACiiigAooooAKKKKACiiigAooooAKKKKACiiigAooooAKKKKACiiigAooooAKKKKACiiigAooooAKKKKACiiigAooooAKKKKACiiigAooooAKKKKACiiigAooooAKKKKACiiigAooooAKKKKACiiigAooooAKKKKACiiigAooooAKKKKACiiigAqzA4EZU85PSq1WIY90ZPcGgC2rpGm/Yc0LI8v34wFqLLA7etCsUPOQRQBKCUIYHatTpckjaAxY1AkhcbWXHvVhZBDgrg49qAHNExyxU/jVf7PMW449qtNfs6YKAVCJtwy3FADfs7gjK8VN5bBP9VgepqATEn5TyO9TJNM6+q0ARhT2XIprDLdSD9akLnJDcfSlWBXGWPNADRvAHX6mlJctgsas+VEVHOaetuQCyr+tAFQnbygNISVGVbDVK+0bxjDVDHhuvrQBH+8kb58tUvlS7fuECrMZjXjpST3O4bVoAriHcRxyKmaLABZsCmJMcbcDNBZz15ANAFhfKQDaN3vSuFb5zio2bCZAxmo8IV5zmgCxFcDkA4qORymTnJPao9ijlGzUTAsx7EUAWojlfnbFPlZEUbGy3tWfvfOM8VJ5iL1FAEq3DH7+ajkyeiD603h2z2pNzqTtXNACO+3bgcUGZR/Bk01mOOnNRbxn3oAV90hGV2/SiMHdg9qfgSHJzx6UIMv97igBM5HI4pAGH3eV9KkcDIOcCkaQA/LyKAGjYOgJNP8t1GR930qIHYeOppV3nJLUAKgBYg8VJs4wWpgXd3FKGG/ax49qAAoYxkDPvTSoK5zk06cllwp4qOE4OOaAHbcdwtSKuRnPHtTJZB3TFCSr/ezQAfLk9zQcdcYFKAWJIOKRlyvzcUANLNFznKmjKjnbwaTKkYOTSKN4Kg4oAcSpX5eT7UKDj5uKApjFO7ZOcmgBVYr0YU47sAtiowmBkinHO35TQBYikYHC8irAYZ5HNZsbbJMgn3q1lH+fzMUASzXSJ8m38qsw3cYjB/nVMsrMOM4qQLvAG2gC5FdQvJhl/GrSzyRP8r/AC1mrazcFcGp98gXDAZFAF8XcshwBuqOck8kFTVaK6bgbfyp8k7N70AP8z5fv5aoGuWDYycUeQ8nznpT1tGHO0mgCDzCWyHP0okunHyYzVkwydfJ/GqxgfzcgfnQBCXHU8GgOjDpuNWhbtnlc5qL7PIsuQvFAESyMSR5eB60F8qQas+WzgqVwaiNu6jBHNAEHmuFGODVpZJvKGTx6UqW37vJP507Py7VwTQAzLsvpSi7mibCs3HvShZNuNtK0R8s4FAGva3zvENzCqd15IkL7juPpWdFlTjcRV2J9+UbB9DQAsbsvzqc/Wpxc3J/1b/hVN4JYTub7tOSVGG3kH2oAuG9mRPnVifWmNqQKAEVTmYrGRmmWyqy5YjPpQBLJI8gLqny1XMhI2lCa0kdShTAx61E0KJyp5oApeTIBwcLTdp5b096tTNkEBelJFD5kRGMmgCs0rMn+swPSkhSNhuWTn0zUjWjRnLoaktreOKfey4HpQAxE/eDJJWpzIkPChaS4vERtsQBrOlZ5mHAGaAJZJTJIRuA+lUZ48SYLbvwq1HEqtwct70ycEZPrQBSYc8Nms+Q5kc+5rTPDbTWZLxK/wDvGgBlFFFABRRRQAUUUUAFFFFABRRRQAUUUUAFFFFABRRRQAUUUUAFFFFAC1pXVnpsVs72+q+fKMbY/s7Lnn1NZlFDQBRRRQAUUUUAFFFFABRRRQAUUUUAFFFFABU0Peoamh701uJ7E6OUbIFS+ejgqyHB6+lQUVdrkp2HPDCyKFYLjuR1qIwIp5ct9BT6KXKHMLkKmxRgdeeppKKKpKwipRRRWRoFFFFABRRRQAUUUUAFFFFABRRRQAUUUUAFFFFABRRRQAUUUUAFFFFABRRRQAUUUUAFFFFABRRRQAUUUUAFFFFABRRRQAUUUUAFFFFABRRRQAUUUUAFFFFABRRRQAUUUUAFFFFABRRRQAUUUUAFFFFABRRRQAUUUUAFFFFABRRRQAUUUUAFFFFABRRRQAUUUUAFFFFABRRRQAUUUUAFFFFABRRRQAUUUUAFFFFABRRRQAUUUUAFFFFABRRRQAUUUUAFFFFABRRRQAUUUUAFFFFABRRRQAUUUUAFTREgADuahq7aRo8LbuDu60APRHyDjIqTcS2dg49aPJcABXNIYnVwvI96AH+apGOlTK6heUyDURjw3UZpGDo4yMj2oABIhOAmKVuccCmyE5/wqNmYnhDx1oAlEuOMDb6CnJPHu5Bx9KiRynz7RjuKm3QuOOGNAD2dD90CkYAkAcfSojGTnHFKqMV5OCKAJREqHO5qJJpVGA521HtYLndmjbkYIJoAamWJO7FToiKCG796rkBTwpp6ncw3ZxQAhDBuBn0qRYi/LZFLsIHy881ImZRjkdjQA1fKVuTk+1GVB+U5HepxbwoOTzULwlSWQ0AI+JP4sKO1NPAHWmYyckge1JuDHnNACnvgUn3T85GaTzD1HpUWN4LMctQBIyuGztGD3pcENg/NTElfbtY5FSAhe2TQAp4HehGGfmNDSAjuTT0MbLyhzQBHsDEnbTfs+8cEcVKVyp7CkTAGVoAYp8teFFMOW5QYz6VInBPyE06MruJIwaAKr5xtIJpEXOBz9KurDuY80vkKpySPrQBXEfOeB9aXagHcn2qVoinJ5phcdDwaAITk+o/CnoWxyOfepQQi5JzTHdhzt4oAZIjkZP6VCDg4XOfepSzHtxUZU4y3H0oAcYi3emgBX+YACnZyo5xUZJ6EZoAn3JjrmmFt/HOKYDxn9Kd5iDgqaAFO0LxQV+XI4oTacjp9acSR0INADQrkfN0p2GQcZNN+ZOeue1P3jHNADxcYhw6AtUe4sewoOCvP4UgXaO1AEoADcAVLHh+oAxUUcZb7tTAADLDJoAfu2/Mv5GnxTE5yBxUQG/7ox7ZqWKDDZ28UASi5mXgYxTstIQWoVVBO40OY1XjOaAFVHDYHSpMbF61HDMVPPSpevO4YoAfFcsvykD2qwLluucVTBUfNnNJvMgxwKALcl8wHUAVF9qTGOpNVjgN0zTXbYMgUAX1kUgbevoTUwnjAw681mxlpFzkD8KcCVPLigC7KQvzhhj61TaUSHODmomkEjYLilI2rjP5UANkeTb8vX0pkb8hXDZqRMKM9akVo25kFACMWTkHI+tSRXG30xVecRMv7skGoYw+OSc9qANJ2tpxvPBqqrbZwEYkCjY21Q2B9KcsOJMKaALUt0PJww3VR8wb9xGB7VZa2devNSLFEqZZCaAK8sqSL14psccYXfu59KWXBB2R1Bscc4YH0NAFtdSEfIQED1qaXUEeLKxAMapQwtJw44PcVLNAkEZJbj3oAZFcSytgLj61aRZB/EFNZsUzL8yjNPlu5fTntigC5PdTBcbxWc7+Y21nYH1zSoGHzybi1Mc722qpoAkSCFF+/ub1NNf5OQ3PpURimXovyjsaXCkDeCDQAMd5z0Yd6hk3FuWz7Ve2RBODu9qpyCNc84b0oAjGSee1Zk2fOkz13GtLcdw5zWdMczOfVjQBHRRRQAUUUUAFFFFABRRRQAUUUUAFFFFABRRRQAUUUUAFFFFABRRRQAUUUUAFFFFABRRRQAUUUUAFFFFABRRRQAUUUUAFTQ96hqaHvTW4nsWbeFrm4jhTG6Rgoz71pS2GkwTPFJqxDodrAQE81V0n/AJC9n/12X+dRz2sl94hmtohl5LhlH51TdiUi39m0b/oLt/4DmpINN028mEFrqm+d/uI0JUE/WuruPB+ltp7www7bjy8LLu/iHeuF0h2sNbileGSTyHO9Yxk9xU8zKsiBhtYqeo4pKfKCJX3KVOeh60ytEQVKKKKyNAooooAKKKKACiiigAooooAKKKKACiiigAooooAKKKKACiiigAooooAKKKKACiiigAooooAKKKKACiiigAooooAKKKKACiiigAooooAKKKKACiiigAooooAKKKKACiiigAooooAKKKKACiiigAooooAKKKKACiiigAooooAKKKKACiiigAooooAKKKKACiiigAooooAKKKKACiiigAooooAKKKKACiiigAooooAKKKKACiiigAooooAKKKKACiiigAooooAKKKKACiiigAooooAKKKKACiiigAq7acRNn1qlVu1+56/N0oAugsoH86kErgYOD7mqTTFHxyB6Uec0nHegCZrhd2DVtL6FY+RVExKuCzZ+tOESAbuwoAma4hduDg+tI8g7GqjOPOBVMipvNAwdv4UAMlbLYDDbT44u/VaRirHJQYpY2wOvHoKAEkEi8qcrSF2zxxU2UPG849KXy1x8v5mgCBN4Oc81ICxzuehtu/O4cUjMh5DAUAKkmwEdQe9GeMjmmEo3RuKQYHRqALMcgA96Rn2d2H0psIC5YjNI8gZsUALlnweTjvSSTOeATiljO3I3U11+bOTQA1Ru5NPUqM4/KiJkz8/5UShFPyc0AREhTkripVZGU7VpuN5GV6U44j7gUAIoCg5GKerkEfLmm7g+MGpSp2DC4FADigZeGAzTXhcAEOBihVZhwOKl2hV/vH3oAgEbHvlqcYm/vAewqRllcfIg+opDEepzQA3O04bn0xTGfLbdhqQKc4HBFO4bqcYoAYIpRgKTzTmt3AG7BolnCgBeCO9VzeSb8NzQBcyMYAzUbpARl+KhSTac+tDN82T0oAQspO1B0705lYrkEmjKAZHWmGaRuM7RQAbecsKj27z2oyFH3s01lCHdvIzQAkm4UmFI560Y5zyRSkB+cYoAViFA9KRm2n5eM0E7RyOlJnoTQAbwepoUjkhTQFIbOKPMydu3FACgFefWk4LcN+BpTkjpUbAD60AP+YnngU7BHJqNSTwRmnoCSQeKALcT7RgjaPUUGXa3yNmolm2deTSISz5PH0oAsoUkYEdR1zVhX44bP0NUBKMn+dS4XA2E5PpQBYM2W2lSR607Yx5A4qArIignmrQZfLG1juoAeqSAjGKjeN1OSMUNPs+8fxpRcr1OSPWgBkZLNtxUjtsPC1G88OOCQaYsvmNw3HvQA7ezH5RioysjNznFKNxYgnj2p2wj7rk/WgCaNcD7/wCFDRO3XpUBk2NgjP0qzDcp/En50AQpBiXJ5qxKQsfGTTmuFY5QAVWa7JJTYCaAHwSEjAoeOQv6Zp1jIVmyyjBrQO2WUfLgetAGSbK7ZjgZHtUgtpYwMod30rpIXhQY/WrH2qFcZEZHqaAOQdpo3y6Ej1xQJZTLvVSB9K7Iy28ox5aMPpUQtk3ZSJSPTFAHPC7lwA0Zx64qRbgN8r5A9K6VkQpsMaqfpVSTR97mQJQBmqkZAb9KSWMFTxV86RPk4wPSoZLGeP7ys3+7QBQSNgfuHB70T2zscsMr6VopGqRjzFdfY1BKodsh+PSgDNnAVNix7aol2WTCYrblCtw4PHtVJ4Yyem3FAFF3csBnGalVnjXcBuNSsgY8YwO9O3mJSCgI/vCgCv5s8x+VSPqKVi6Ab1zVpD8mRxQSGXDEUAUi/wDGqAVUlPm5JjwfWtGVEaM44NVsJt2E0AUgdqnjNZ0n+tf/AHjWtPAyqWRuKyHz5jZ65oAbRRRQAUUUUAFFFFABRRRQAUUUUAFFFFABRRRQAUUUUAFFFFABRRRQAVp3Wg6lZWz3FxbbIkxubepxk47Gsylod+gCUUUUAFFFFABRRRQAUUUUAFFFFABRRRQAVND3qGpoe9NbiexoaWypqtozEKolUkntzWg1lrdjrlxeWVs+4yNtYAEEE1iUu5v7x/OqauSnY6W813xItsIri3SBZj5XmhMHJ/GtW61PTvCdqtlDEWujGH+798/7RrhQ7BgdxypyK7mK/wBE8QWAS/8AKhutmxncAMPdTUtWKuMvJNP8UaHNdwx7Lu2XccjlfUZ7iuIrsdW1bTdO0htM0nYzONrsnQDvz3NcdVRJZUoooqCwooooAKKKKACiiigAooooAKKKKACiiigAooooAKKKKACiiigAooooAKKKKACiiigAooooAKKKKACiiigAooooAKKKKACiiigAooooAKKKKACiiigAooooAKKKKACiiigAooooAKKKKACiiigAooooAKKKKACiiigAooooAKKKKACiiigAooooAKKKKACiiigAooooAKKKKACiiigAooooAKKKKACiiigAooooAKKKKACiiigAooooAKKKKACiiigAooooAKKKKACiiigAooooAKKKKACiiigAq1bSMkeAP4qq1PEMx/Q0AWWIlPzcYp6mMDODmohGW+duPpUhDMRsGaAFZ13fdod8cMw+gp6xuV4UA00xYzv60ANV0VW4w1OC7hknFRlGBPf3pUHynPNADnRABhiaQDywe9OCjb8oyfQ0K2B8x59KAGiQZ759DUm/J+bIoZwSBwDUchOQOKAEk4cAdKAoY4I4oOGbjFKgyxoAQKgJzwKRWxnjiiQZPNOiGRypoAQZYnnApzBBggkmgruPHalOKAJ7dU+8zc1IyI561VjOG6Yp5fIPNAEv2bg7WyabHbkk7jg0kc7qnGDT97suR1NADTGq/wAZzTXXd/DUbMwb3qYhtgJ6mgCJAA3IxVxG+Ud+OlQLBke9ShtvyLjNADlbbwQRmozw/wAxJWnKcZLnmmTPvX/CgCYXCxp8vNV3mkfOOBUPQ8E01nx359KAJw5ABPJpfNdskACmb+nH4Gk25cntQAplz98GmyFGX5e3elJx90ZFMX73TAoAagA+bNPMo+6OaRhjp09KaoUZI4oAeMD2HrTJs4GCaRHxnJyKGk39O1AAr5ABwKHXcueBQsYfmmcliM0AOB28ZpVIxjHNMYDHqfagMe1AC/e75pQCOFFQtGxbI4NSLvBwTn3oAUHB5NINobjk007AxzTkCj5qAEH3uSRTkYDpSsu45INMI9iMUATYDfMOtMcAcgmmsSFGDxS5+WgBPlPI6+9KBg9aXoOgxT87vu8UAOQA4H86sCRYx0GfWoFG4DJpzQseUYEelAE6S7+GahpthwvJqGHIb5sYoLYkLgDHpQBIJMqd3WneYwXpmoATMxxT1DJxv/CgBybHf5xipXwi5Rc/WowkhPA4p3lt/ETQAqu5B6CgygdevtTTG/OP1ppcx4HBoAl2dWByaaZWX5dozUTNkZAIojDMOSM+9AEnmuOqimFjuz60b+dp5PrUsbqRgnJ+lACZPy7c/hWhaX7RDDLx71TjIDen1qWRBIuOKAL73PnN8v6U9LZimWfFUIVkGEQjNWmt5mj5l/KgB5uHtW2hwRV+21Iqmdw+lZTWzCLlM+9VY4MyHDlaAOn/ALXUN86g1OuubsKq1zUMrRPjAf3q6pDYKLhqANWe/nb7m0GmRXFw/Lk5rKKziTe1WFlYr94g0AazujgKzY9ajZYQMAg/Ws1ppez7j71E1xIx+Yn6CgC9OOu1M+9Z7nO7eMe1SCR1H3WqEyNKxAjYe9AFby2HReD605WBbD9KskumAf1FRMzM3O3HrigCxC8SqBsGPWpTFZuN2zJrPeXauFcZqvvnTJ80H2oAuzvbcqU5+lZ00cQzt+X0pzzyMuTtNRSMZhyaAIcDJ+bNYlxxcS/75/nWq42ScEZ96yZv9fJ/vGgCOiiigAooooAKKKKACiiigAooooAKKKKACiiigAooooAKKKKACiiigAooooAKKKKACiiigAooooAKKKKACiiigAooooAKmh71DU0PemtxPYlooorQgKKKKACiiigCpRRRWRoFFFFABRRRQAUUUUAFFFFABRRRQAUUUUAFFFFABRRRQAUUUUAFFFFABRRRQAUUUUAFFFFABRRRQAUUUUAFFFFABRRRQAUUUUAFFFFABRRRQAUUUUAFFFFABRRRQAUUUUAFFFFABRRRQAUUUUAFFFFABRRRQAUUUUAFFFFABRRRQAUUUUAFFFFABRRRQAUUUUAFFFFABRRRQAUUUUAFFFFABRRRQAUUUUAFFFFABRRRQAUUUUAFFFFABRRRQAUUUUAFFFFABRRRQAUUUUAFFFFABRRRQAUUUUAFWbdcxnnv0qtViBTjcB0NAEgcocc1MrtszsP1qF8g7sYqVLlvK2BcmgBRKW4BqYJJ97PFVY+Cc8GrCyFo8buewoAUONpyOaieULwOc08gj7xAz3qByo9D70ASJMwGG6Ggv3xnFQph265qVcxnLHIoABIGHTim/MQTzj1qTfGQCQAaY7Y7HFAAhUct1pxpm3d359Kc2dvTFADlK9+tKMN0GKijOAcH8KduPU0AO27eOue9Ox2705CxTgc0Z45XNAAFJ7gVIsaKOmTTUcf3KXzeeKAFZMfdqPeyj0qUy7uifjUczggLgCgB6OhHzL+NDSYHyVDv4wOcUiSYoAkDMx+brTnIU/Lyaj3Z69aQ8DOcUAKZSPc00736NQ2B904z3p3mbMYwaAALt+9TQVJ3YxS5VwdxqF8jGBmgCWRiMHA/GozI5xjikZ2JAbAp33W6nFADC7evNKJXZsUoAXnsfWlAQH7+KAGZ29eaUHB9Qacx4OOfemqu2gBSuPel8v8Au4oDbSeOaRZGDcCgBh3RnqeaUfu++c045c9ajI+poATkNk8U8Km3mkwP73PvTQu5uW49KAJOP4RQynb3pGAUdP1pru3AoAZjzCacCQuOv1pMYHHJp3IHzcH0oAcCVXIfNAODz3ppIQfdzmjdgdgfSgBx4+Y9KMZxjHNIQepOVpQP4elAEixhV5PNC55xzTW3AZHNLDKobrigAQM7HdzUygqRtak3qCccGkVyMlqAHDOc09jlcbqhyxU4p4bcuABmgBqyMrY7U9WwxI60dh0pSF7DmgB/mOi7g9L574GW/So9qnrn6UgJUHK0ASefnK7qiO4c9TQMH5tv5UpPXnFADFZt3X8KmVy5xtqAkqc5zUscy/QUAOKsuWPAoUnr+opXmVxgCo/N2jA5oAnibc/JzVrK7eDg1QV2BDDj6VNvBOVBJoAtAlOetSRXWTjdgfWq6ygjYy0jwq33etAF9bg7sKQQe1SGIsu4YyfSsxI3Q9TmrMJdZOXIHvQBdhiTA3tg1KwiU/JISfaqZTzs4k/Knj9xHk8GgCyZnDYDfnSrOxT1rOW6eRiGX8atw3IRQpTigBGkkkY/JlakUrGM+XzTH1CNGwRgVXlvFm+6cCgCd7plO7GPrUX21zMMHj2qiZXdtmOPWnD5TnbQBenkdlYqTmqPmOWzu59KbPO5XCVSDEvkyEH2oA0druA5waaWdm27CDUC3saLtEhzVeW+m34j/OgCzKViGD96omZh6Y9BUYcyyZZhn1pJW2yZzketADXcGTJHPpWXL/rn/wB41ddyZM9BVGQ5kc+5oAbRRRQAUUUUAFFFFABRRRQAUUUUAFFFFABRRRQAUUUUAFFFFABRRVvTrCbU7+GzgGZJWwPYdzQ9AGC0uWtTdCCU24O0y7DtB9M9Ksf2Fq//AECr7/wHf/Cu515bOLwJPbWPMNtKsO7+8QwyfzzWN/wsbV/+fax/74f/AOKrGNScleKA5We3mtZWhnieKVfvJIpUj8DUNXdV1KXVtRlvZ1RZZcbhGCAMADv9KpVsr2AKKKKACiiigAooooAKKKKACiiigAqaHvUNTQ96a3E9iWiiitCAooooAKKKKAKlFFFZGgUUUUAFFFFABRRRQAUUUUAFFFFABRRRQAUUUUAFFFFABRRRQAUUUUAFFFFABRRRQAUUUUAFFFFABRRRQAUUUUAFFFFABRRRQAUUUUAFFFFABRRRQAUUUUAFFFFABRRRQAUUUUAFFFFABRRRQAUUUUAFFFFABRRRQAUUUUAFFFFABRRRQAUUUUAFFFFABRRRQAUUUUAFFFFABRRRQAUUUUAFFFFABRRRQAUUUUAFFFFABRRRQAUUUUAFFFFABRRRQAUUUUAFFFFABRRRQAUUUUAFFFFABRRRQAVLETt4PfpUVTQsRxQBNG+0YIz7UjD5sgce1OZhnoKYQE4yOaAHhiVzjpSh1T5s1FjPy8geop6rHH1G760ASeZ5gHcetRvhm9qUf7K4BpAMZxg+1ADlKqRgYPtR87ZGMCkCDIx1py43neTQAhQscjtTiCADSkfK2BUSltp65oAnBGAMUx1Ibmoz8zDcfyqRDubBB/GgB8aoAdzc0xyFbC/NQAAW55pACQelAEsXOeaVv8iohlD05NO8vcc7qAHIw6Hg0pVgeKibKnnFKjttoAeJCcgjBpi5Jz1FBlzw1MB69jQBJu2/dGaXIOCFFRk46808Dvj8qAHMMn5eaZ8wzmjO3JXNRqpZiTnNADzgYJJNLnLEZGKFGG56UEAnHBoACpXoRTNzH71IepPIpYhk5oAcVGOn400BuxzTuM4z+FLh8D5MCgBDuP3unpUeNx+9wKe/3jn8hSxx99vP1oAb8zdhj1p+Ag5xipdgxgDrQsAZgtAEanceOKNuD0zV9LE7c76BbLEck5oAztv1p0a7mxV0wq3fioiEThVoAryxqxxgjHemiNweMYqxIUx3qHCnnJoATZg5J4puFGefzpSw6LioyM+hoANwzhQKPnLdBSEblOOvtTSzY2jtQBKOnHJoC4UngUISq8ikZcnIoAbnbk7zTkOTuY8UpIC7fvZppB/+saAHhvc4pCFbpml3YxnFJlj3BHtQA9W6bhTnYbajVAe/I7U8DOd3SgBVdcAHg08IRkjBFR7V24zSAFVO1uKAJCxx2pQfkyTzTYyCDu60u0euPrQAbsnIzmpVw6YqEqwOc5oRmz6UASEgHAphTJ6mlbp/jQibjweaAHfKowc1G4U8rxUjMM4POPSmE7wQq4oAQHHBH5U9yNuFFMAVRtPWkz82R0FAEkZPG01J824ZODVYN8/GRUx3EDJGKAH73RvWpEuDnkkVEF3jIOCPWn7dsfNAFlWDHcamDxk8jmsvducBTVhRKnPX2oAuO+PufL70gkXbh3yaovuYjaTn0pQJmz8uPegC8ocAhVqMO+Sjgj3qvFcNEcM7E1I10Wb5hx60ATKMLnbn60qjzM8AEUbgI8xsOagErxtuJz+FAEzKA2P1psh3Dbn8qHuflycEGq7XO0ZAFADmUgY5I9KiZFZvlwtKl1kkuMVA8xdj0x7UAPMSA/1qIoN+Qc+1KAzcngfWpY0ZunQd6AJCNkIASojEr8DANK80m0pmq219xOaAHy25HAPIrNkGJXHoxrTWSM5LOQ3vWbKQZnx03HFAEdFFFABRRRQAUUUUAFFFFABRRRQAUUUUAFFFFABRRRQAUUUUAFbXh7XI9Dnnlaz+0GWPyxiXYVHfBwaxaKTSaswO/wD7Y0M+C5UWyiRTJ/x4/bCXzkfNn73v+FcDSUVMIKF7dQCiiirAKKKKACiiigAooooAKKKKACiiigAqaHvUNTQ96a3E9iWiiitCAooooAKKKKAKlFFFZGgUUUUAFFFFABRRRQAUUUUAFFFFABRRRQAUUUUAFFFFABRRRQAUUUUAFFFFABRRRQAUUUUAFFFFABRRRQAUUUUAFFFFABRRRQAUUUUAFFFFABRRRQAUUUUAFFFFABRRRQAUUUUAFFFFABRRRQAUUUUAFFFFABRRRQAUUUUAFFFFABRRRQAUUUUAFFFFABRRRQAUUUUAFFFFABRRRQAUUUUAFFFFABRRRQAUUUUAFFFFABRRRQAUUUUAFFFFABRRRQAUUUUAFFFFABRRRQAUUUUAFFFFABRRRQAVJH6g81HUsIBbr+FAD+QQcZ9qcNj/ADFWz6UOvzYHJ9aUDHHagA3KNu0GnnJP9KYXVerZPpTwAq7jQA0k7vSnHrkc00ElS1G3GKAHAZGSfmppHmYYnpT2UFgd/wCFNKbO4PtQAvmFX4HFO8wMrfLimE7uB09KRcYxnBoAULnnvT/ur/WkIAG7f+FNznq+PagBSnPHSlAAbvmkBxwT1oIGeufegB+OM5/CmM2DkU9SSPamFct6fWgA378Eqacf9mgjpyAKRjH2oACxzTXOcY4pRjHSmknPK0AKEyfX3qVUZRndUal16nilwf4f50AKXOOnWlHy9+aRUO3mn7WPSgCNn9zSoAeSKcY+NxFKFLDtQA3au04/WmAbRiPrUvlM3RPxp20RjgcmgBkaiPlxzUjMQR2zThG0vJ5+tS+QSMjj2oAgAY5IA/GjHoM/SpyPlw36VGoIfC80ARtIVOAMVIJAnKYzRLg/XvUC9eVzQBaEzsKDcnoMVFyx4GBTGBDYAxQBI9wVI5pPM3jrmoHA7g0z7n40ASOSwpit16UjEdn/AApEOM5IFADiUXsM0j42kUwDcxz0p5HHoPWgBse1eT1pSykcCkU7xg0zrwO1AEqsO5zilDszfLwKbt2/MKRssPl60AHAPTFO3hvlPNGDgcE0ZC9crQAhXjg5pynoMYpA5OMkUKBuOelADtqgk04E9jimkgn7vHvSJweuVoAU5U8HOaUoW9qkDAHGOtMZW5xzQABdjcGn7uzKTUHzIeTk+lODFhy2KAJcgg7eKRDhuTT8qFHy5pjlB0U5oAccn3pRIIx93moo3O7pQ24kjaKAHBmMhOOtS7jt5X8qhycBR1pwyASetACEBj0IpgX5vakyc9Keocc9KAJGKhOMimj5hxzSFsjBpwbavpQA8AYyacAX4I4oTZIMA804jbwHy1ADfJwemAO9OR2U/fyPekdpWTpSKCMZxQBYRwT8pXNSbmGRVc7CPl609JWyBigBWUtzxTxCXQZxStHnLY5pdrGPAfHtQA3bsXCgY9ajLb8IWXnvUjLtjILk1TaAAbxQBZeGEfIOW9aZsjB2ckiiODeN+7mnNtj+8QT7daAH/uSArfe9KqzRqo+QfjU4aJstx9TTGlh8sruBoAgDrtCnk+tOEmEKjgUhVcBhwKZvB+UdKAJEOFLFuaZJcbeeo9qQxBh8xqPYPcj0oAHeKU5waoPjzGx0zVsqoJwuDVR+HYe9ADaKKKACiiigAooooAKKKKACiiigAooooAKKKKACiiigAooooAKKKKACilrSuv7F+zv9k+3+fxt83Zt685x7UMDMooooAKKKKACiiigAooooAKKKKACiiigAqaHvUNWLXZ5g8zOzI3Y64prcT2J4Lea5lEUEbSSHoqjmuj/4RJrbSZ7y/n8uRE3LGnOD711GhppS2gOlbCpHzH+P/gVM8T5/4Ry7x/s5/wC+hT5hWPM62NA0eHWJZ4XmaN1TcmBnP1rHro/BX/Icb/rk1UyUZ2p6He6U586PdF2lTlTWbXsDhDGwk2mPHzb+leceIl0pb0DSyT/z0C/cB/2aSY2jm6KUAk4HJpzRsr7SPm9KgsZRUjwyRgF1wDUdABRRRQAUUUUAFFFOUbjjOKAG0U7aP76/rShM9HB/OgBlFOQZdQehNG4f3F/WgBtFO3D+4v60pwUBCgcnpQAyiinpG0h+UfjQAyippYREg+bLGoaACinxqGkVScA1JJbMnK/MtAEFFFOjGZFHuKAG0VM00gY/OetOP2hV3EnHWgCvRU8UrvIFZsg9RUFABRRRQAUUUUAFFFFABRRRQAUUUUAFFFFABRRRQAUUUUAFFFFABRRRQAUUUUAFFFFABRRRQAUUUUAFFFFABRRRQAUUUUAFFFFABRRRQAUUUUAFFFFABRRRQAUUUUAFFFFABRRRQAUUUUAFFFFABRRRQAUUUUAFFFFABRRRQAUUUUAFFFFABRRRQAUUUUAFFFFABRRRQB1/h/whp2o+G5te1rX00mxW7FnGRaPOzybN5yFxgY789+nGbf8Awr+wux5+m+N/Dslo3+ra8uGtZT2O6NgSvOe/Iwe9JpZ/tH4Pa7af6v8AsrUbe+3dfN80GHZj+HGN2ec9Md64euSMak5yam9Ha1lbZPtf8QO1n+F3iIwSXGlGw1q1jUl59Mu0lUMOSmDhi2MHAB6iuSvLG6067e1vbaa2uExvimjKMuRkZB56EGmQzzW08c8ErxTRsHR0baysOQQR0NdnpfxQ1iC1jsdbt7PxBYpIr+VqcQldcE52ueckMRlt2OMccVT9vDtL8H+qf4AcPRXf/wDFtdfh/wCYj4YvBH73dtkP/wB9sxU/7IGP++mX3wq1oQS3eh3Vhr9ijODLp9wrsoXBAK5+8QQdqlj+mRYumtKl4vz/AM9vxA4Klqxe2N1p109re201tcJjdFNGUZcjIyDz0INVq6U09gCrECAruzg5qvUsYbY2OlAFrAZODmoyoA64pirwWXilcDgfxUAKUyhIwaER+h4FMAJODxVgcofpQA0LjjP4UhDD7hpw+Xj8qTcQ2NtADhkDJ4pu8F+maTJbO3tTDkj1FAD2I4OQDRgt9fUUwcqVGPxp8YKIQ1ACbTwWpWXf83TFHVSO9NRCFIxx70AG09zke1PjChfm71GQQOlKOOvSgBz8D5KQswGSCaUDLf1oJQcZ59aAE+/1P4UpVTjFIoC/eoy2etACkOPugCjLZ96Qpv8AvHFORcfSgB2wnnrSHIbJp4wvcmgITzuoAN+VAA/GpduF+9yah+5zgmlQqzDqKAJgv944qVdhPGKiOVIwM5p205oAlaXYMAg+2KiB3HG3Apd6KvQ7qRpFYDg/hQBMkirkd6jcu/OSKRW3EYAAp8ioBnOT6UAMCqAC0nNMeZV+6vPrSEjpimsehxigBvnA/ezSCU5IA4prSEnBGRSMVJ6kUAPB25O4im78sefxphPYE0E/KOR+VACsMHqfrSZ465FKTu6CkIGcbmoAU4AzjFKDu9MVEeuAT9DQsi52npQBL82eMCo2PB3GlDEN3xTS2X6UAORSOcfiaaMDvyaJGJ9celJn5OM0ASbiRn0p6lSMioUcA4XrTiufu4zQBKc8FTgelRsWDdAaaWZV55p5AYcNg0ANBOckDNA+YgYwaaFIb6d6Vc89KAH7fmyegpy4LcDimFWA+9nNKoYDmgCUqDwWxSEnbtB59aadzsM8fSgKA3DEGgAJ29eW96XblcmlAy3WmFuCDnFADo2KnsRT5XUDNRqVVRjmlZx0xQA0SKOec09SwJbbmkU7RyDg0o/SgBE3iQsRT2kJU8c00LzkEUMyHOcg0AIrEc9Kd5h654pqNnIP3aVlTFAD42TvnNTHYR84xVdBg55wKflm6DIoAeRGv3AaZuO7OaUjCnGM01Mk/eoAUzNzhqltpAR8wx9aicHqoyR3qWKZAo3rk0ATuEIyMA0irzvLYoEkDHNI4zhkxigCQSbTgPke9PDgqeRTIbXzsEnH0p8unOi/KxIoAU8io2kHTFQOrI+0v0puX/vcUATSSMi/JxmqzMxGSAaly4GCN31pCS5+ZaAI1OeNtJ5aFt7LxQZNgxnAqN0LkMr0ALITkAD5aXftHEdIQRw2M+tMY5HqPWgBxLE5wfpSbic5GPamqcLnLUjrk5DEUAIw2jHr3qo332+tWQSzfO230qs/EjfWgBtFFFABRRRQAUUUUAFFFFABRRRQAUUUUAFFFFABRRRQAUUUUAFFFFABRRRQAUUUUAFFFFABRRRQAUUUUAFFFFABRRRQAVND3qGpoe9NbiexbtrqezmE1vK0cg7qa6J/Fi3ujXFnfwlpXTCunQn3FcvRV2IuFbPh7VrfSLiaeaJ5HMe1NtY1FMDV1TxBfaqSsj7Ie0ScD8fWsqiihILkEchjJKgZ9T2qWcsLwlM7u2BntVapGlZpfM6N7VkaEpO61baTkNl81WqWSdpF24VQTk7R1qKgByAFuemCak8tASM5I7Z/+tTEOG5OOCP0qTcmSc8nPf8A+tQJkTDDkehpzMQQAF6D+EelNc5diOhNOYBiDvHQDv6UDANuV8gdPQetNT7x+h/lTuFVvmByMcZ9aRDhuTjgj9KAGU5PvH6H+VG0f31/WnKApJ3joR39KAGx/wCsT6im05Dh1J6A0bR/fX9aAG04/wCrX6n+lG0f31/WlOAgAYHk9KACLZv/AHmcVoLt2jbjb7VmU9JGjPyn8KAJ7z+D8aq1NNMJVX5cMOtQ0APj/wBan+8K0azY2CyKx5ANSyXLPwvyrQA+58rtjf7VBF/rU/3hTKVWKsGHY5oAkTb55LnABq200e0ncD7VTLxk58s/99UhZDjCEc+uaAJo7fjczbPTFNltzGNwORUs6SONytlcdB3ow0ds3mHORwPSgCnRRRQAUUUUAFFFFABRRRQAUUUUAFFFFABRRRQAUUUUAFFFFABRRRQAUUUUAFFFFABRRRQAUUUUAFFFFABRRRQAUUUUAFFFFABRRRQAUUUUAFFFFABRRRQAUUUUAFFFFABRRRQAUUUUAFFFFABRRRQAUUUUAFFFFABRRRQAUUUUAFFFFABRRRQAUUUUAFFFFABRRRQB3Pgz/TvBvjXR4sLcS2UV6rN9zZbybnHruIYY4+pFcOa6f4f6tFo/jOwkudhsrhja3SSyBY2ikGw788FRkMQePl/Gs7xLoc/hvxFfaPcHc9tJtD4A3qeVbAJxlSDjPGawhaNWUe+v6f5feBkUUUda3AWul8K+HPFWrXX2vw3a3glgyPtUMnkhDgAgSEgZw3TOcH0retPCmieE9Oi1TxtI8l5NC0ttoEe5JJBwFaVx/qx1OODx3IZKx/FHj7WPEpa1837FpC/LBp1t8kUaDG1TgDfjaDz0PQDpXI606vu0Vp3e3yXX8F5hY9W06+bS7ee2+IHizwzq1laMiC0eNbqdHXch4wG3AkZJVz16cmudHh34Xa3qOpNpNxrJitLB7+VbYgRqiYDKvmrvLHrzxz17DyCu4+G3/M2f9i5d/wDslcrwHsuarGo0+ysl91tx3JJND+HV6sc9n4vvtNUrh7a+09p5AwJ53R4XBGOOfr2D7v4V6ysEl3oV3Y67ZI7gzafcKxUKAQGXP3iCDtUsf0zwB61Ysr66066S6srma2uEzslhkKMuRg4I56Eiuv2NaOsKjfk0mvws/wAWIluIJ7ed7eZHiljYpJG67SrDggg9DTQvzYIya7y0+IOneJhFYePNMiugfkXVrZfLuIB83J2j5lBYcAY4ztY1h+KvB974Zjhu0urfUtKuWZbbULR98bkEja391uOmSOuCcHDp13zKFVWfTs/R/wDDAYeyMnng0KE75qqJsDqRSCRT97cfxrpAtsivxkjFNKD+/wAVVLg8jcDSeYc56n3oAssApxzt9qY3DLt/Wm/aCVwR+NMMpNAEr9c45FNDE9OvpUINLuI4BoAmD/LgjmjJJB5qAnNKHI6UAWhu25NOVc+lV1nwpBH5U0SkUAWmBGdowKhHQ00zFvvEmo95zwaAJgu7lf1pyk5w4qHzW5pVnIHPNAFraRinhUPUmqwuR6Gj7QPegC5sB5HSl8ruucVSW529M0C7YHvQBoAEg7f1qNYmPIIqo16+MLx9aRLtxndzQBoBSe9I6Mo61QN43ZRUbTyMclqANANxk/nQrqh65rO81sdaTzG9TQBpBgTwRimSSfNwSTVFZSvSgytnOeaALoJwc0Mp2jk1S89x3pfPb2oAstll96R04GTVYSlfrTWcseeaALQBP3SKU8/eI/CqYOKkWbg7+aAJ0JJ69KDzk9Kr+Z9aQuTQBKCAevHvSShBt2nrUW4ikz60ATru6E07hzl/0quJGHegOw70AT9TwCKNpDZJ/CoPMb1NG9vWgCw23jK0H3qvuPfmlEjAYoAnTnIbilwAenPrVbe2aA7DvQBaDsPvUMrNzxj2qv5zYxxR5rYoAtbTgcUFBnnpVYzEj3oExB5yRQBYQDqDk+9PJcc4B+lU/NO7PSnLOy9yaALJXf7Gjbt9aiFyo7HNN+1N35oAsnZjhTTN49OKg8/J5zj600TkHjpQBbXAHSjPPONtVfNGO4pPNyfmLEelAFxjkZBxTUfn19qriYA8FqXz16/NmgCYH5z2HpTwQOTVQzd+9J5x780AX1O7+KhfTdgVRE2PUU/7Qu3BBP4UAXsR4+/+VMyAeKq/aEA4DA0q3SDqpNAF1dpOCwAo8uPON1VBdxj+A0fbVxjZkUAWlRYzgcj1qQlfLwpxVEXi/wB0ge1IbtCejYoA0Ybp0AAcDHFTSXMrKMTfhWT9qh6YfH0FP+2whcBX/KgCdpTuIIyfWlLSABscVR+1fNn5selBvXIxQBpGWQjooqPzSO+SKpreDHz7j9BQ92pXCqfxoAmlw5ywAPoKjA/eAHoKrGcntQJ3B5PFAF+TaxAzjFQNIwk2DlarmYnrkigS4HSgCYuw4HFOHI+brUCzbR3NRliWzQBbKr1B+aqjcu31o3d+9NoAKKKKACiiigAooooAKKKKACiiigAooooAKKKKACiiigAooooAKKKKACiitO60j7LbPN/aFhNtx8kU25jz2GKGwMyiiigAooooAKKKKACiiigAooooAKKKKACpoe9Q1ND3prcT2JaKKK0ICiiigAooooAqUUUVkaBRRRQAUUUUAFFFFABRRRQAUUUUAFFFFABRRRQAUUUUAFFFFABRRRQAUUUUAFFFFAEqTvGMDBHoabJK0h+Y8elMooAKKKKACiiigAooooAKKKKACiiigAooooAKKKKACiiigAooooAKKKKACiiigAooooAKKKKACiiigAooooAKKKKACiiigAooooAKKKKACiiigAooooAKKKKACiiigAooooAKKKKACiiigAooooAKKKKACiiigAooooAKKKKACiiigAooooAKKKKACiiigAooooAKKKKAFr0P4iK2t6H4a8YKjs1/afZrx/IVM3ERKl2K8Zb5sDj5U/AeeV3/AIV8vXPht4m0B/J+0WWNYtd28H5BtlORx9wAAHu/4rz4j3XGouj/AAen+T+QHAV6N4dsLXwR4Yi8ZavZefqdxJs0aznwF+7n7QwzuKjtx/dP8SsuB4C8OxeJPFMFvdsiadbK11fSO4VVhTlsnIwCcLkHjdntUPjHxI3ifX5LtIkhsoVFvYwJGEEUCk7FwO/OTz1PHGBSq3qz9ktt36dvn+XqMytT1K81jUZ9Q1C4ee6nbdJI/Un+gxwAOABgVTrb8MaPDrWptBPI6RpGZDsxk8gY56danP8Awim7n+1eP+uda8yi+VLYwlXipOCV2jna7j4bf8zZ/wBi5d/+yVkf8Un/ANRX/wAh11Hgr+yf+Ko/sz7X/wAi5e+Z9o2/7GMY/Gs60r03oVGrzO1mjzY9TSUHrRXQaC12XgTxVBpF1JpGt/v/AA1qGUvbd0LhTj5ZFAOVIIXJHOB0JC442kqKtONSLhIDe8VeGZ/C2sfY5J4bqCWMXFrdQsCk8LZ2uOeM4PHtxkYJwq9G0i5/4TL4b6lol7Nv1LQYjf2E0hyfs6jEkWdpOAMYGeSUHCpXnPeooTk04z3Wnr5/11ASiiitgCiiigAooooAKKKKACiiigAooooAKKKKACiiigAooooAKKKKACiiigAooooAKKKKACiiigAooooAKKKKACiiigAooooAKKKKACiiigAooooAKKKKACiiigAooooAKKKKACiiigAooooAKKKKACiiigAooooAKKKKACiiigAooooAKKKKACiiigAooooAKKKKACiiigAooooAKKKKACiiigAooooAKKKKACiiigAooooAKKKKACiiigAooooAKKKKACiiigAooooAKKKKACiiigAooooAKKKKACiiigAooooAKKKKACpoe9Q1ND3prcT2JaKKK0ICiiigAooooAqUUUVkaBRRRQAUUUUAFFFFABRRRQAUUUUAFFFFABRRRQAUUUUAFFFFABRRRQAUUUUAFFFFABRRRQAUUUUAFFFFABRRRQAUUUUAFFFFABRRRQAUUUUAFFFFABRRRQAUUUUAFFFFABRRRQAUUUUAFFFFABRRRQAUUUUAFFFFABRRRQAUUUUAFFFFABRRRQAUUUUAFFFFABRRRQAUUUUAFFFFABRRRQAUUUUAFFFFABRRRQAUUUUAFFFFABRRRQAUUUUAFFFFABRRRQAUUUUALXV/DrXf+Ef8daZdvJst5JPs85Mvlpsf5SWPTapIfn+6OnWuTpc1NSCqQcJbPQD1ibRn8B+FvHTF0iknu00qydwskrRn52BIXADwup7cr2IFeT17t4iXxH8SPhb4dbT9LFzcSyNLdS/aI0w0e6LODtHzks3H3cYrgP8AhUPjn/oCj/wLh/8Ai68zB4ynGMnXnGM766rpp+lxtdjn/D+tDQr2S48jzg8Zj279uMkHPQ+lZJ5JNdt/wqLxx/0BB/4Fw/8AxdH/AAqLxz/0BB/4Fw//ABddP13CJ39pH71/mSqaUnJLVnGwQS3U8cEETyzSMEREXczMeAAB1Nep6B4btfAraqPE/iHSrN9R0ySwa3gdri4t3lCkF41HQAHnOOnPIqPStF1X4ZeHdZ17VtOhtdYbyrbSZZGWbaz7vMKhSQGCDOW9Mc5IPmE88t1PJPPK8s0jF3d2LMzE5JJPU0uZ4q6pytDa6s7vy6afPX0K2Om8QeANY0LTE1bfaajpTYH27T5vNiBJK4J4PUYzjGSBnPFcpXa/DLWRYeKV0u7V5tM1lf7PuoQxG4P8qngjkE4z1Cs2OTVq9+DvjGG+uIrXTRc26SssU3nwp5ig8NtL5GRzin9ajRk6eIkl1Tel19+6CxwFFdv/AMKi8c/9AQf+BcP/AMXR/wAKi8c/9AQf+BcP/wAXVfX8L/z9j96/zCzK3wz1eXR/iBpEke9luJhayIsm0Msnyc+oBIbHqo6dax/E2k/2H4n1PSwkypbXLxx+cMOyA/Kx4HVcHPfNdCPhF44z/wAgQf8AgXD/APF0fF3/AJKfrH/bH/0SlZ069GpiP3Uk7rWzvs1b82Fjh6KKK7hBRRRQAUUUUAFFFFABRRRQAUUUUAFFFFABRRRQAUUUUAFFFFABRRRQAUUUUAFFFFABRRRQAUUUUAFFFFABRRRQAUUUUAFFFFABRRRQAUUUUAFFFFABRRRQAUUUUAFFFFABRRRQAUUUUAFFFFABRRRQAUUUUAFFFFABRRRQAUUUUAFFFFABRRRQAUUUUAFFFFABRRRQAUUUUAFFFFABRRRQAUUUUAFFFFABRRRQAUUUUAFFFFABRRRQAUUUUAFFFFABRRRQAUUUUAFFFFABRRRQAUUUUAFFFFABRRRQAUUUUAFFFFABU0Peoamh701uJ7EtFFFaEBRRRQAUUUUAVKKKKyNAooooAKKKKACiiigAooooAKKKKACiiigAooooAKKKKACiiigAooooAKKKKACiiigAooooAKKKKACiiigAooooAKKKKACiiigAooooAKKKKACiiigAooooAKKKKACiiigAooooAKKKKACiiigAooooAKKKKACiiigAooooAKKKKACiiigAooooAKKKKACiiigAooooAKKKKACiiigAooooAKKKKACiiigAooooAKKKKACiiigAooooAKKKKACiiigAooooAKKKKACiiigDvdRMeo/BfRbra8c2l6nNYrh8rIsi+cWIxwfugc9j68cHk+pr0PwMreIPBfijwtteSZYRqdkqwLIVkjIDhf4tzjYgx2LfQ+eVz0LRlOHZ3+/X87gGT6mjJ9TSUV0Ad74Bks9Z07V/B+oTpEdSRZdOkmkwkd2n3QPlO0vnBIwSF2jJIrmdc8Naz4buxbavp81q7fcLDKPwCdrDKtjIzg8ZrJr1T4aeL9fWx1+yOpzPb2Oi3F1apLh/KkQIFwWBO0D+H7vtXJVVSi3Up2afR6a7Xvr91hmd4H8NrozxeM/EyPZ6RYsstskisJLyXG6MRjIyOjZ6HHpuI4jVNQm1XVbzUZwiy3UzzuqZCgsxY4z25q1rviXWPEl0LjWNQmu3X7gY4ROADtUYVc4GcDnFZFaUqc+Z1Km77bL0/wAxC5PqaMn1NJRW4FqytLjUL+3s7VPMuLiVYok3AbmY4AyeOprq/ixNFP8AEzWXhkSRQ0SFkYEbliRSOO4IIPuKZ8MNLTUvHVlNO3l2mn5v7iUyKgjWPkMS38O/YD7E9Oo53WtR/tfXdQ1LyvK+13Mk/l7t2zcxbGeM4zXP8WI9F+b/AOABn0UUV0AFFFFABRRRQAUUUUAFFFFABRRRQAUUUUAFFFFABRRRQAUUUUAFFFFABRRRQAUUUUAFFFFABRRRQAUUUUAFFFFABRRRQAUUUUAFFFFABRRRQAUUUUAFFFFABRRRQAUUUUAFFFFABRRRQAUUUUAFFFFABRRRQAUUUUAFFFFABRRRQAUUUUAFFFFABRRRQAUUUUAFFFFABRRRQAUUUUAFFFFABRRRQAUUUUAFFFFABRRRQAUUUUAFFFFABRRRQAUUUUAFFFFABRRRQAUUUUAFFFFABRRRQAUUUUAFFFFABRRRQAUUUUAFTQ96hqaHvTW4nsS0UUVoQFFFFABRRRQBUooorI0CiiigAooooAKKKKACiiigAooooAKKKKACiiigAooooAKKKKACiiigAooooAKKKKACiiigAooooAKKKKACiiigAooooAKKKKACiiigAooooAKKKKACiiigAooooAKKKKACiiigAooooAKKKKACiiigAooooAKKKKACiiigAooooAKKKKACiiigAooooAKKKKACiiigAooooAKKKKACiiigAooooAKKKKACiiigAooooAKKKKACiiigAooooAKKKKACiiigAooooAKKKKANfw1rk/hvxFY6vbjc9tJuKZA3oeGXJBxlSRnHGa3PiN4fg0fxEL7TVzo+rRi9snVCq7X5KgbQBgnheysua42u88Ha9YX+iXXgzxJdvDp12yvY3bBWWxmBJzz0Vs4OCMZPTczDmrJwkq0Vfo/T/gf5gcHRW14j8L6t4W1FrPVLV4juIjmAPlzAY5Rv4hyPcZ5weKxa6ITjOKlF3TASu4+G3/M2f9i5d/8AslcPXc/Df/mbP+xcu/8A2Ss8R/DYHDnqaSlPU0lagFLQK9A8O+HdO8O6PF4t8Ww74X50zSmOHvW7Ow7RDg89eOoID51asacbvVvZd2Bav0l8BfDNdMkDwa74ibzLpCdrwWq5CqwD8FsnqvIZ1PK15rWnr2t3niLW7rV78obi5bLBF2qoAACgegAA9eOc1mVNCm4RvL4nq/68tgEooorYAooooAKKKKACiiigAooooAKKKKACiiigAooooAKKKKACiiigAooooAKKKKACiiigAooooAKKKKACiiigAooooAKKKKACiiigAooooAKKKKACiiigAooooAKKKKACiiigAooooAKKKKACiiigAooooAKKKKACiiigAooooAKKKKACiiigAooooAKKKKACiiigAooooAKKKKACiiigAooooAKKKKACiiigAooooAKKKKACiiigAooooAKKKKACiiigAooooAKKKKACiiigAooooAKKKKACiiigAooooAKKKKACiiigAqaHvUNTQ96a3E9iWiiitCAooooAKKKKAKlFFFZGgUUUUAFFFFABRRRQAUUUUAFFFFABRRRQAUUUUAFFFFABRRRQAUUUUAFFFFABRRRQAUUUUAFFFFABRRRQAUUUUAFFFFABRRRQAUUUUAFFFFABRRRQAUUUUAFFFFABRRRQAUUUUAFFFFABRRRQAUUUUAFFFFABRRRQAUUUUAFFFFABRRRQAUUUUAFFFFABRRRQAUUUUAFFFFABRRRQAUUUUAFFFFABRRRQAUUUUAFFFFABRRRQAUUUUAFFFFABRRRQAUUUUAFFFFABRRRQAUUUUAdt4f8AHaQacdC8UWb63oTMhSKSUiS1K4G6JuoG3I25A9wC2b1z8MTqyNe+CNVttdsy3MJdYbiEEtjer44+Xr8pPZcc155UsE81rPHPBK8U0bB0dGKsrDkEEdDXNLDtNyovlb6bp/LT8GvO4E+oaXqGkzrBqNjc2kxXeI7iJo2I5GcEdOD+VdZ8N8/8VZ/2Ll5/7JTNP+KniyxhW2uL5NRs9rI9vfxLMsqsDkOx+dhz/e9unFW7b4q3Nn5v2Xwr4Xg86MxS+VYFd6Hqpw/Kn0qKjxEouLgvv/4H+YHn5HPQ10nh7wL4i8TPF/Z+mzfZ5OftUylIQu7aTvPBwewyeDxxWwnxU1O0SQ6Tonh/SbmRdv2qxsAkgXIJHJIwcDqDWHrXjfxL4iRo9T1e4mhZQrQqRHGwByMouFJz3IzwPQVTliZaKKXm3f8ACy/Meh06ReC/A0bSvcw+KNeEZCRKgawhZlXlif8AWYy2CPTBCHBHHeIvEWo+KNYl1PU5vMmfhVHCRr2RR2Uf4k5JJrJorSnQUHzSd5d3/WghKKKK2AKKKKACiiigAooooAKKKKACiiigAooooAKKKKACiiigAooooAKKKKACiiigAooooAKKKKACiiigAooooAKKKKACiiigAooooAKKKKACiiigAooooAKKKKACiiigAooooAKKKKACiiigAooooAKKKKACiiigAooooAKKKKACiiigAooooAKKKKACiiigAooooAKKKKACiiigAooooAKKKKACiiigAooooAKKKKACiiigAooooAKKKKACiiigAooooAKKKKACiiigAooooAKKKKACiiigAooooAKKKKACiiigAooooAKKKKACpoe9Q1ND3prcT2JaKKK0ICiiigAooooAqUUUVkaBRRRQAUUUUAFFFFABRRRQAUUUUAFFFFABRRRQAUUUUAFFFFABRRRQAUUUUAFFFFABRRRQAUUUUAFFFFABRRRQAUUUUAFFFFABRRRQAUUUUAFFFFABRRRQAUUUUAFFFFABRRRQAUUUUAFFFFABRRRQAUUUUAFFFFABRRRQAUUUUAFFFFABRRRQAUUUUAFFFFABRRRQAUUUUAFFFFABRRRQAUUUUAFFFFABRRRQAUUUUAFFFFABRRRQAUUUUAFFFFABRRRQAUUUUAFFFFABRRRQAUUUUAFFFFABRRRQAUUUUAFFFFABRRRQAUUUUAFFFFABRRRQAUUUUAFFFFABRRRQAUUUUAFFFFABRRRQAUUUUAFFFFABRRRQAUUUUAFFFFABRRRQAUUUUAFFFFABRRRQAUUUUAFFFFABRRRQAUUUUAFFFFABRRRQAUUUUAFFFFABRRRQAUUUUAFFFFABRRRQAUUUUAFFFFABRRRQAUUUUAFFFFABRRRQAUUUUAFFFFABRRRQAUUUUAFFFFABRRRQAUUUUAFFFFABRRRQAUUUUAFFFFABRRRQAUUUUAFFFFABRRRQAUUUUAFFFFABRRRQAUUUUAFFFFABRRRQAVND3qGpoe9NbiexLRRRWhAUUUUAFFFFAFSiiisjQKKKKACiiigAooooAKKKKACiiigAooooAKKKKACiiigAooooAKKKKACiiigAooooAKKKKACiiigAooooAKKKKACiiigAooooAKKKKACiiigAooooAKKKKACiiigAooooAKKKKACiiigAooooAKKKKACiiigAooooAKKKKACiiigAooooAKKKKACiiigAooooAKKKKACiiigAooooAKKKKACiiigAooooAKKKKACiiigAooooAKKKKACiiigAooooAKKKKACiiigAooooAKKKKACiiigAooooAKKKKACiiigAooooAKKKKACiiigAooooAKKKKACiiigAooooAKKKKACiiigAooooAKKKKACiiigAooooAKKKKACiiigAooooAKKKKACiiigAooooAKKKKACiiigAooooAKKKKACiiigAooooAKKKKACiiigAooooAKKKKACiiigAooooAKKKKACiiigAooooAKKKKACiiigAooooAKKKKACiiigAooooAKKKKACiiigAooooAKKKKACiiigAooooAKKKKACiiigAoorStin2dMxxseeSoJ600ribsZtFa+Y/+eMP/fAozH/zxh/74FVyC5jIorXzH/zxh/74FGY/+eMP/fAo5A5jIorfslhedg0EJHlSHmMdQjEVXzH/AM8Yf++BS5Q5jIpa6WwTS5gsdxbztcM+FEEaYPp1qxeaVbnVhYWCRuwXLmVVwp784o5Q5jkaK6nWLC206aFIVjkDxByxRcH6e1Q/ZYrK7SPUrUIjLuxEqFsdvajlDmOcpa6+6stJTSPtsUcqs7bYllRPm9TwOnWg6JHDo813OsImVVZY0VeAT/FRYdzj6K18x/8APGH/AL4FGY/+eMP/AHwKfILmMiitfMf/ADxh/wC+BRmP/njD/wB8CjkDmMiitfMf/PGH/vgVqtpMZnsLVY0FxcJvkzGMKP8A9QNLlDmOTorrNQstPt7bfCkquG2jz4AFlHqpxVXTre1ubgrctBDCq7mJVQT7DPejlDmOdqaH+KulvbGyGmx39kmYi/lss0a5B/Coo9Mn/tCGzkt4onlw33VOF9eKaQNmJRXRahZ2Fvbb4VlVw20efBhZR6qcVV06G3ubgi5eGGFV3MSFBPsM96okx6K6G9s7MabHf2QJiL+WyzIuQfwqnaWs99IUtrVJCoycKAB+JoAyqK3EsTBqcFrf24iEjAfKq9+mDyKSKAQa3FaTQxHFwqMCg5G6gNTmaKKKyNAooooAKKKKACiiigAooooAKKKKACiiigAooooAKKKKACiiigAooooAKKKKACiiigAooooAKKKKACiiigAooooAKKKKACiiigAooooAKKKKACiiigAooooAKKKKACiiigAooooAKKKKACiiigAooooAKKKKACiiigAooooAKKKKACiiigAooooAKKKKACiiigAooooAKKKKACiiigAooooAKKKKACiiigAooooAKKKKACiiigAooooAKKKKACiiigAooooAKKKKACiiigAooooAKKKKACiiigAooooAKKKKACiiigAooooAKKKKACiiigAooooAKKKKACiiigAooooAKKKKACiiigAooooAKKKKACiiigAooooAKKKKACiiigAooooAKKKKACiiigAooooAKKKKACiiigAooooAKKKKACiiigAooooAKKKKACiiigAooooAKKKKACiiigAooooAKKKKACiiigAooooAKKKKACiiigAooooAKKKKACiiigAooooAKKKKACiiigAooooAKKKKACiiigAooooAKKKKACrsDYhWqVPEjKMA8U07CauXt1G6qXnP/eo85/71VzE8pd3Ubqpec/8Aeo85/wC9RzBymvp5/wBJf/rhN/6Laqu6qsV1NExZHwSrLnA6EYP6Gmec/wDeo5g5TpfDgVbqe7cZFtCzjPr/AJzWS07tI7lzufO4565qh5z/AN6jzn/vUc2ocp0/iI86f/16pVXUbS8hvYYbqbzpXRdp3FuCeBzWF5r/AN6jzX/vUKVh8p0viSULfpZpxFbRKij8M/4U/T3Z/D2rMzEt+75P1rl/Nf8AvUea/wDepX0sFtbl3dRuql5z/wB6jzn/AL1PmFyl3dRuql5z/wB6jzn/AL1HMHKXQ3zAnpXVXVzHbeL7aaVwsLRrtbsAVI/nXEec/wDeqefULq6EXnS7/LQInyjhfShyDlOv1H7Rb6TfrqMu8yzZtsvuJ56j0GKz7bw/PJqUdrK6BTGJXdOcL+PeuZ85/wC9R5z/AN6knYbVzrNfivYoY0+y/Z9PhbbGN6ncfU4PWkt/O0vxDanUbkPlPvlywUEEDk1ynnP/AHqPOf8AvUJhY7bUftFvpN+uoy7zLNm2y24nnqPQYrPtvD88mpR2sroFMYld05wv4965nzn/AL1HnP8A3qE7A1c6zX4byKCNPsv2fT4W2xjep3H1OD1pnh2SYi5ijit7hXUbreR9rP1+7xiuW81/71Hmv/eoTCx1usRJFc6dHEZI5uAbdpfMEXIxg5P+RSag6nxnHt/57xA/X5a5eG6mgmSWN8Oh3KdoODTjf3Ju/tZlzPv8zeQPvZzmi4WKtFFFSUFFFFABRRRQAUUUUAFFFFABRRRQAUUUUAFFFFABRRRQAUUUUAFFFFABRRRQAUUUUAFFFFABRRRQAUUUUAFFFFABRRRQAUUUUAFFFFABRRRQAUUUUAFFFFABRRRQAUUUUAFFFFABRRRQAUUUUAFFFFABRRRQAUUUUAFFFFABRRRQAUUUUAFFFFABRRRQAUUUUAFFFFABRRRQAUUUUAFFFFABRRRQAUUUUAFFFFABRRRQAUUUUAFFFFABRRRQAUUUUAFFFFABRRRQAUUUUAFFFFABRRRQAUUUUAFFFFABRRRQAUUUUAFFFFABRRRQAUUUUAFFFFABRRRQAUUUUAFFFFABRRRQAUUUUAFFFFABRRRQAUUUUAFFFFABRRRQAUUUUAFFFFABRRRQAUUUUAFFFFABRRRQAUUUUAFFFFABRRRQAUUUUAFFFFABRRRQAUUUUAFFFFABRRRQAUUUUAFFFFABRRRQAUUUUAFFFFABRRRQAUUUUAFFFFABRRRQAUUUUAFFFFABRRRQAUUUUAFFFFABRRRQAUUUUAFFFFABRRRQAUUUUAFFFFABRRRQAUUUUAFFFFABRRRQAUUUUAFFFFABRRRQAUUUUAFFFFABRRRQAUUUUAFFFFABRRRQAUUUUAFFFFABRRRQAUUUUAFFFFABRRRQAUUUUAFFFFABRRRQAUUUUAFFFFABRRRQAUUUUAFFFFABRRRQAUUUUAFFFFABRRRQAUUUUAFFFFABRRRQAUUUUAFFFFABRRRQAUUUUAFFFFABRRRQAUUUUAFFFFABRRRQAUUUUAFFFFABRRRQAUUUUAFFFFABRRRQAUUUUAFFFFABRRRQAUUUUAFFFFABRRRQAUUUUAFFFFABRRRQAUUUUAFFFFABRRRQAUUUUAFFFFABRRRQAUUUUAFFFFABRRRQAUUUUAFFFFABRRRQAUUUUAFFFFABRRRQAUUUUAFFFFABRRRQAUUUUAFFFFABRRRQAUUUUAFFFFABRRRQAUUUUAFFFFABRRRQAUUUUAFFFFABRRRQAUUUUAFFFFABRRRQAUUUUAFFFFABRRRQAUUUUAFFFFABRRRQAUUUUAFFFFABRRRQAUUUUAFFFFABRRRQAUUUUAFFFFABRRRQAUUUUAFFFFABRRRQAUUUUAFFFFABRRRQAUUUUAFFFFABRRRQAUUUUAFFFFABRRRQAUUUUAFFFFABRRRQAUUUUAFFFFABUkMMlxKsUMbySMcKiLkn8BUfatrwp/yNFh/10/oaTdlcCnNpGpwRNLNp93HGvJd4WUD8cVRr1iTUo7C6uZ77xJbXFsm8GyWKPePReDk46fzrmfD+j2FzYQz3WmGRZ5ihnuLryY054CYO5ifp1rGNbS7X9fMDkY43lJEaM5CliFGcADJP0oEchhaXY3lhgpbHAJzgZ/A/lXf6ZbWOkXviOyFo0qQ27OSZSC0e0HZ7fXrVS5utPk8BIY9M2I90Ujj89jsk2nD57/Sn7XXRAcRRXoy+DbSN4rJtKmmRk/eaiLoKVb2jz0/zzWPa6VpdhoeoXWo2jXc1pem3AWVkD4wMcdB1NNVovYDkaSuuW30SDw3Fq0+ltI0l06LCtwyjbzgE+gH41Q8VadaadqMIslZIJ7dZlRjnbknj9KpVE3YDAoooqwCiiigAooooAKKKKACiiigAooooAKKKKACiiigAooooAKKKKACiiigAooooAKKKKACiiigAooooAKKKKACiiigAooooAKKKKACiiigAooooAKKKKACiiigAooooAKKKKACiiigAooooAKKKKACiiigAooooAKKKKACiiigAooooAKKKKACiiigAooooAKKKKACiiigAooooAKKKKACiiigAooooAKKKKACiiigAooooAKKKKACiiigAooooAKKKKACiiigAooooAKKKKACiiigAooooAKKKKACiiigAooooAKKKKACiiigAooooAKKKKACiiigAooooAKKKKACiiigAooooAKKKKACiiigAooooAKKKKACiiigAooooAKKKKACiiigAooooAKKKKACiiigAooooAKKKKACiiigAooooAKKKKACiiigAooooAKKKKACiiigAooooAKKKKACiiigAooooAKKKKACiiigAooooAKKKKACiiigAooooAKKKKACiiigAooooAKKKKACiiigAooooAKKKKACiiigAooooAKKKKACiiigAooooAKKKKACiiigAooooAKKKKACiiigAooooAKKKKACr2k3/APZmqW975XmeS27Zuxn8ao0UNX0As3lx9rvp7nZs82Rn25zjJzitmz8SxQaZaW1xpkVzNZuXtpWkKhMnPKj73Pv6Vz9dPeeHbWLwvHqMLym4KK7KxGME4OOPcVnNxVkzKrWjTaUursMTxTGutahevYb4L6LypYDNjsB94D/Oarrr1t/Y1xpj6bviaZprc+eQYSQQO3zYz361bvPDtra+F478PKboqhZdw2jdz0xnoRWd/wAI1q/2H7X9jbydu7O4Zx64zn9KhOmyY4mlJXvbW2umpebxTbXHl3F9otvdagkewTu52tjoWTof89KoLrJGgXGlmBSZrjzzKrABenG0D2otfDmq3tslxBa7oXBKtvUDg4Ocnird/wCHTG+mw2CSSz3UAkYMwwDjnB44qr01oN4ikny8yKUur+b4dg0nyMeVMZfN39cg8Yx7+tGt6t/bE1tJ5PleRbrBjfu3bc89B61nzRNBM8T43IcHDAj8xxUdaKK3Rsn2EooopgFFFFABRRRQAUUUUAFFFFABRRRQAUUUUAFFFFABRRRQAUUUUAFFFFABRRRQAUUUUAFFFFABRRRQAUUUUAFFFFABRRRQAUUUUAFFFFABRRRQAUUUUAFFFFABRRRQAUUUUAFFFFABRRRQAUUUUAFFFFABRRRQAUUUUAFFFFABRRRQAUUUUAFFFFABRRRQAUUUUAFFFFABRRRQAUUUUAFFFFABRRRQAUUUUAFFFFABRRRQAUUUUAFFFFABRRRQAUUUUAFFFFABRRRQAUUUUAFFFFABRRRQAUUUUAFFFFABRRRQAUUUUAFFFFABRRRQAUUUUAFFFFABRRRQAUUUUAFFFFABRRRQAUUUUAFFFFABRRRQAUUUUAFFFFABRRRQAUUUUAFFFFABRRRQAUUUUAFFFFABRRRQAUUUUAFFFFABRRRQAUUUUAFFFFABRRRQAUUUUAFFFFABRRRQAUUUUAFFFFABRRRQAUUUUAFFFFABRRRQAUUUUAFFFFABRRRQAUUUUAFFFFABRRRQAUUUUAFFFFABRRRQAUUUUAFFFFABRRRQAUUUUAFFFFABRRRQAUUUUAFFFFABRRRQAUUUUAFFFFABRRRQAUUUUAFFPjiaQ/KOO5qyLVccsc0AVVUswAGTXolvH51npVi5AW5snj57EYYH9K89dTFJjPI7in/aZMY4+uKzqU+c58RQ9rbW1v8AI7vVdk+j6iu/bEl2kYIHQKAP6VqwWogv5SkEbxS2/wAtxJN5kkxwOmTwPpxXlhlc/wAZ/CjzH/vt+dZPD6WucssvbjyqX9af5HWakjr4M0uPeVBkkJHr8zVu+dbi103TpAUku7FYhcKcFflGB+J/pXm3mOP4j+dPFy464NU6F1Zs0lguZJOXVv7x95ZTWdzLDKuHRirVWqV53cYPA9BTkt2dQSQAfatkdqvbUr0VNJAycj5l9ahpjCiiigAooooAKKKKACiiigAooooAKKKKACiiigAooooAKKKKACiiigAooooAKKKKACiiigAooooAKKKKACiiigAooooAKKKKACiiigAooooAKKKKACiiigAooooAKKKKACiiigAooooAKKKKACiiigAooooAKKKKACiiigAooooAKKKKACiiigAooooAKKKKACiiigAooooAKKKKACiiigAooooAKKKKACiiigAooooAKKKKACiiigAooooAKKKKACiiigAooooAKKKKACiiigAooooAKKKKACiiigAooooAKKKKACiiigAooooAKKKKACiiigAooooAKKKKACiiigAooooAKKKKACiiigAooooAKKKKACiiigAooooAKKKKACiiigAooooAKKKKACiiigAooooAKKKKACiiigAooooAKKKKACiiigAooooAKKKKACiiigAooooAKKKKACiiigAooooAKKKKACiiigAooooAKKKKACiiigAooooAKKKKACiiigAooooAKKKKACiiigAooooAKKKKACiiigAooooAKKKKACiiigAooooAKKKKACiiigAooooAKKKKACiiigDs/BfgL/hKbS81C81e10jS7UhHurjBBc9BgkD8Se4603xp4EfwrBaX1rqlvq2lXeVivLfGNw6qcEj16E9DXS/C6DxMNCv5dItNK1rTpJ1jvNIupAHbod43DaMjjJJ6dDitrxR4Y0Ozl8Oa3qWhweHrq41ZIrvTxcLLE8OeW+X5QBgZwAPmOa8+WIlGvyt6dtO33/oNbHkE2h6tb6cmozaXexWL4KXL27CNs9MNjHNb0XgDVW8FDxO0UxhMwVYFgYt5W0sZWPZOBzyDnqO/t99KsPiTWftVl4vu7Q28guIpmgGneVtGShdlXgeh3dc964MXOrXHwJjFlNfSCLUGjl8pnbZbiM5VsdE6cHjpSWLnNRsrXa/EaWqPLwAowBgVDPPt+VTz3PpUjNtVj6CqHLH1JNeiSHLHuSatRWeeZDj2FLbRgZfv0FWxQAkdvEo/1a/jzUoRMfdH5U0HFOzQAx4ImHMa/lVWSzU5MZwfQ1cJppoAyWRkbawINSwzlDtY5X+VWblA8Z9V5FUCMGgDRzXUeEvh+PFNvd6jdava6RplswSS5nAI3noACVH5nuOtclbvui57cV6n8NIfEf8AYl/LpNppmsadJOsd3pNzIA56HcN3yjI7knp0OK58VOUKd4uzEch408CP4VgtL611S31bS7slYry3xjcOqnBI9ehPQ1gTaHq1vpyajNpd7HYvgpcvA4jbPTDYwc1694q8MaDYz+HNb1HRIPD9zcaskV3YCdZYnhzy3y/KAMDOMD5jmutv5Ug8R60buy8X3lobeT7RFMYBpxi2jJQuyrwPQ7uue9cscY+Vdd+3R/cXbU8N/wCED1YeBx4oMMxhaYKsCwOWEW1mMxOOE4HPI56jvyter/adZuvgHH9inv5fK1J45/Jd22WwibKtjpGOODx0ryiuyjOUubm6MXQSiiithBRRRQAUUUUAFFFFABRRRQAUUUUAFFFFABRRRQAUUUUAFFFFABRRRQAUUUUAFFFFABRRRQAUUUUAFFFFABRRRQAUUUUAFFFFABRRRQAUUUUAFFFFABRRRQAUUUUAFFFFABRRRQAUUUUAFFFFABRRRQAUUUUAFFFFABRRRQAUUUUAFFFFABRRRQAUUUUAFFFFABRRRQAUUUUAFFFFABRRRQAUUUUAFFFFABRRRQAUUUUAFFFFABRRRQAUUUUAFFFFABRRRQAUUUUAFFFFABRRRQAUUUUAFFFFABRRRQAUUUUAFFFFABRRRQAUUUUAFFFFABRRRQAUUUUAFFFFABRRRQAUUUUAFFFFABRRRQAUUUUAFFFFABRRRQAUUUUAFFFFABRRRQAUUUUAFFFFABRRRQAUUUUAFFFFABRRRQAUUUUAFFFFABRRRQAUUUUAFFFFABRRRQAUUUUAFFFFABRRRQAUUUUAFFFFABRRRQAUUUUAFFFFABRRRQAUUUUAFFFFABRRRQAUUUUAFFFFABRRRQAUUUUAFFFFABRRRQAUUUUAFFFFABRRRQAUUUUAFFFFABRRRQBcsNTv9LuPtGn3txZzYK+ZbytG2PTKmi/1O/1W4FxqN9c3kwXaJLiVpGx6ZYnjk1Toosr3A2Y9d1ibTf7Pl1W+exUKq2zXDmIAdBtzjipbbV9TsrSa0tdRu4LabPmwxTMqSZGDuUHB44rLtj8rD3qep5Y9gGyDMbD2qkhw4PvV+qk0Ww5A+U/pVATwHClO6mrANZ6P0OcMO/rVlJh0b5T70AWQaXNRhqXdQA7NITTd1RvMq8ZyfQUCCV9sZ9aov97HoMVJJKScnr2HpTEQyNgfiaBli2GIyfer9jqN7plx59heXFpNt2+ZBKyNj0yKqqAqhR0FLSaT0YE2q6jfaq/n6heXF3MqhRJPKzsB6ZPbk1HJr+sTaaNNl1a+ewACi2e4cxADoNuccVFMcRN9Ko0cq2sBftdZ1Sxs57O01K8t7WcESwxTsiSZGDuUHB445qjSUU7JAFFFFABRRRQAUUUUAFFFFABRRRQAUUUUAFFFFABRRRQAUUUUAFFFFABRRRQAUUUUAFFFFABRRRQAUUUUAFFFFABRRRQAUUUUAFFFFABRRRQAUUUUAFFFFABRRRQAUUUUAFFFFABRRRQAUUUUAFFFFABRRRQAUUUUAFFFFABRRRQAUUUUAFFFFABRRRQAUUUUAFFFFABRRRQAUUUUAFFFFABRRRQAUUUUAFFFFABRRRQAUUUUAFFFFABRRRQAUUUUAFFFFABRRRQAUUUUAFFFFABRRRQAUUUUAFFFFABRRRQAUUUUAFFFFABRRRQAUUUUAFFFFABRRRQAUUUUAFFFFABRRRQAUUUUAFFFFABRRRQAUUUUAFFFFABRRRQAUUUUAFFFFABRRRQAUUUUAFFFFABRRRQAUUUUAFFFFABRRRQAUUUUAFFFFABRRRQAUUUUAFFFFABRRRQAUUUUAFFFFABRRRQAUUUUAFFFFABRRRQAUUUUAFFFFABRRRQAUUUUAFFFFABRRRQAUUUUAFFFFABRRRQAUUUUAFFFFABRRRQAUUUUAFFFFABRRRQAUUUUAFFFFABRRRQAUUUUASwNtk9jxV3rWbVuCbd8rdf50AT0jY2nd0pSwA61Umm3/KvT19aBEJ60oYgY7elIqlmAHJNXI4FUfMNxoGVQ5HTI+hp3nN6t+dWjFGeqCm+RF/d/WgCsZCfU/U00senQe1XBDGP4B+NDwo46bT6igCjWhGECDZ0NUXQo21utPilMfB5WgC7RSK6sMg5pksoRaBEVy/RRValYlmJPU0lAwooooAKKKKACiiigAooooAKKKKACiiigAooooAKKKKACiiigAooooAKKKKACiiigAooooAKKKKACiiigAooooAKKKKACiiigAooooAKKKKACiiigAooooAKKKKACiiigAooooAKKKKACiiigAooooAKKKKACiiigAooooAKKKKACiiigAooooAKKKKACiiigAooooAKKKKACiiigAooooAKKKKACiiigAooooAKKKKACiiigAooooAKKKKACiiigAooooAKKKKACiiigAooooAKKKKACiiigAooooAKKKKACiiigAooooAKKKKACiiigAooooAKKKKACiiigAooooAKKKKACiiigAooooAKKKKACiiigAooooAKKKKACiiigAooooAKKKKACiiigAooooAKKKKACiiigAooooAKKKKACiiigAooooAKKKKACiiigAooooAKKKKACiiigAooooAKKKKACiiigAooooAKKKKACiiigAooooAKKKKACiiigAooooAKKKKACiiigAooooAKKKKACiiigAooooAKKKKACiiigAooooAKKKKACiiigAooooAKKKKACiiigAooooAKOlFFADmkZ/vMTTaKKALVsmFLnqeBViqkc+xQpXIHcVMLhD3x9RQIkopvmIf4l/Ol3r6j86Bi0tN8xf7y/nTTOg/i/KgQ25TMe7uKp1YknDoVAPPc1XoGKGIOQcH2oZixyxJNJRQAUUUUAFFFFABRRRQAUUUUAFFFFABRRRQAUUUUAFFFFABRRRQAUUUUAFFFFABRRRQAUUUUAFFFFABRRRQAUUUUAFFFFABRRRQAUUUUAFFFFABRRRQAUUUUAFFFFABRRRQAUUUUAFFFFABRRRQAUUUUAFFFFABRRRQAUUUUAFFFFABRRRQAUUUUAFFFFABRRRQAUUUUAFFFFABRRRQAUUUUAFFFFABRRRQAUUUUAFFFFABRRRQAUUUUAFFFFABRRRQAUUUUAFFFFABRRRQAUUUUAFFFFABRRRQAUUUUAFFFFABRRRQAUUUUAFFFFABRRRQAUUUUAFFFFABRRRQAUUUUAFFFFABRRRQAUUUUAFFFFABRRRQAUUUUAFFFFABRRRQAUUUUAFFFFABRRRQAUUUUAFFFFABRRRQAUUUUAFFFFABRRRQAUUUUAFFFFABRRRQAUUUUAFFFFABRRRQAUUUUAFFFFABRRRQAUUUUAFFFFABRRRQAUUUUAFFFFABRRRQAUUUUAFFFFABRRRQAUUUUAFFFFABRRRQAUUUUAFFFFABRRRQAUUUUAFFFFABRRRQAUUUUAFFFFABRRRQAUUUUAFFFFABRRRQAUUUUAFFFFABRRRQAUUUUAFFFFABRRRQAUUUUAFFFFABRRRQAUUUUASeQ3qKPIb1FW8UYq+UjmZV8hvajyG9q1tO0i+1aZorG2aZlGWwQAPqTxTbrTLyyvfsdxbSJc5AEeMls9MY6/hRyoOZmX5De1HkN7Vu6h4d1XS7dZ7yzaOJjjduVgPrg8fjVRLG4kspbxY8wRMqu+4cE9OKLILszPIb2o8hvatWPTLuXTpdQSAm1iYK8mQACf59RU+m+H9T1eN5LG0aVEOC25VGfTLEZo5UHMzE8hvajyG9q0Z7G5tbxrSeFo7hW2lG65q7B4b1a5vZ7OGyZ5oP8AWgOuF9t2cfrRZBdmD5De1HkN7Vq3uk32n3i2l1bPHO2Nqfe3Z6Yx1/CrF/4d1XTLZbm8s3jhbjduVsfXB4/GiyC7MLyG9qPJb2q1irUemXcunS36Qk2sTBXkyAAT/PqKOVBdmV5Deoo8hvUVft7aW7uI7eCMvLIwVVHc0+8sbjT7t7W6j8uaP7y5BxxntRyoOZmd5De1Hkt7Vp2Gm3ep3It7OBppcZwOw9Segp+o6TfaTMsN9bNC7DK5IIP0I4o5UF2ZPkt7UeS3tW9ceGtYtLH7bPYSJBgEsSMqPdc5H4isvFFkF2VfJb2o8hvatKx0+51K7W1s4TLM2SFBA6e5qKa3kguHgkXEsbFGXrgijlQczKXkN7UeQ3tWpf6bd6ZMkN5CYpGQOFJBO0/SquKOVBdlTyG9RR5Deoq3ijFHKHMyr5De1HkN7VsaRo9zrV+traqM43PI5wsa92Y9gK1Lnw5YyRT/ANj6r9vng5eLydhK92XnmiyC7OS8hvUUvkN7VaxRijlDmZV8lvajyW9q6HwoP+Kv0fr/AMfsX/oYrWvfiB4oj1a5hHiG6jjW4kQfOTtAPFHKuo7tnEeS3tR5Le1dlrGvaprnhGKTUdRnvCmoMil3JGAnp+Jrl8UcqFdlYW7sG5HyjJ/PH9aTyW9RVxBxJ/uf+zLTcU+UOZlTyG9RR5Deoq3ijFLlDmZU8hvUUeQ3qKt4oxRyhzMqeQ3qKPIb1FW8UYo5Q5mVPIb1FHkN6ireKMUcoczKnkN6ijyG9RVvFGKOUOZlTyG9RR5Deoq3ijFHKHMyp5Deoo8hvUVbxRijlDmZU8hvUUeQ3qKt4oxRyhzMrC3Zg3I+UZP54/rSeS3tVxBxJ/uf+zLXRaD4F1rxDYS6hbpBBYRZD3V1KI4xjryaOVBzM5HyG9qPIb1Fd9b/AA01K/Zo9N1bRL+dVLeRbXys5H0rkr2xudOvZrO7haK4hYo6N1U0WQXZni3fYWyMAgfnn/Cm+Q3qKuqP3Ug/2l/9mpuKfKg5mVPIb1FHkN6ireKMUuUOZlTyG9RR5Deoq3ijFHKHMyp5Deoo8hvUVbxRijlDmZU8hvUUeQ3qKt4oxRyhzMqeQ3qKPIb1FW8UYo5Q5mVPIb1FHkN6ireKMUcoczKnkN6ijyG9RVvFGKOUOZlTyG9RR5Deoq3ijFHKHMyp5Deoo8hvUVbxRijlDmZU8hvUUeQ3qKt4oxRyhzMqeQ3qKPIb1FW8UYo5Q5mVPIb1FHkN6ireKMUcoczKnkN6ijyG9RVvFGKOUOZlTyG9RR5Deoq3ijFHKHMyp5Deoo8hvUVbxRijlDmZU8hvUUeQ3qKt4oxRyhzMqeQ3qKPIb1FW8UYo5Q5mVPIb1FHkN6ireKMUcoczKnkN6ijyG9RVvFGKOUOZlTyG9RR5Deoq3ijFHKHMyp5Deoo8hvUVbxRijlDmZU8hvUUeQ3qKt4oxRyhzMqeQ3qKPIb1FW8UYo5Q5mVPIb1FHkN6ireKMUcoczKnkN6ijyG9RVvFGKOUOZlTyG9RR5Deoq3ijFHKHMyp5Deoo8hvUVbxRijlDmZU8hvUUeQ3qKt4oxRyhzMqeQ3qKPIb1FW8UYo5Q5mVPIb1FHkN6ireKMUcoczKnkN6ijyG9RVvFGKOUOZlTyG9RR5Deoq3ijFHKHMyp5Deoo8hvUVbxRijlDmZU8hvUUeQ3qKt4oxRyhzMqeQ3qKPIb1FW8UYo5Q5mVPIb1FHkN6ireKMUcoczKnkN6ijyG9RVvFGKOUOZlTyG9RR5Deoq3ijFHKHMyp5Deoo8hvUVbxRijlDmZU8hvUUeQ3qKt4oxRyhzMqeQ3qKPIb1FW8UYo5Q5mVPIb1FHkN6ireKMUcoczKnkN6ijyG9RVvFGKOUOZlTyG9RR5Deoq3ijFHKHMyp5Deoo8hvUVbxRijlDmZU8hvUUeQ3qKt4oxRyhzMqeQ3qKPIb1FW8UYo5Q5mVPIb1FHkN6ireKMUcoczKnkN6ijyG9RVvFGKOUOZlTyG9RR5Deoq3ijFHKHMyp5Deoo8hvUVbxRijlDmZU8hvUUeQ3qKt4oxRyhzMqeQ3qKPIb1FW8UYo5Q5mVPIb1FHkN6ireKMUcoczKnkN6ijyG9RVvFGKOUOZlTyG9RR5Deoq3ijFHKHMyp5Deoo8hvUVbxRijlDmZU8hvUUeQ3qKt4oxRyhzMqeQ3qKPIb1FW8UYo5Q5mVPIb1FHkN6ireKMUcoczKnkN6ijyG9RVvFGKOUOZlTyG9RR5Deoq3ijFHKHMyp5Deoo8hvUVbxRijlDmZU8hvUUeQ3qKt4oxRyhzMqeQ3qKPIb1FW8UYo5Q5mVPIb1FHkN6ireKMUcoczKnkN6ijyG9RVvFGKOUOZlTyG9RR5Deoq3ijFHKHMyp5Deoo8hvUVbxRijlDmZU8hvUUeQ3qKt4oxRyhzMqeQ3qKPIb1FW8UYo5Q5mVPIb1FHkN6ireKMUcoczKnkN6ijyG9RVvFGKOUOZlTyG9RR5Deoq3ijFHKHMyp5Deoo8hvUVbxRijlDmZU8hvUUeQ3qKt4oxRyhzMqeQ3qKPIb1FW8UYo5Q5mVPIb1FHkN6ireKMUcoczKnkN6ijyG9RVvFGKOUOZlTyG9RR5Deoq3ijFHKHMyp5Deoo8hvUVbxRijlDmZU8hvUUeQ3qKt4oxRyhzMqeQ3qKPIb1FW8UYo5Q5mVPIb1FHkN6ireKMUcoczKnkN6ijyG9RVvFGKOUOZlTyG9RR5Deoq3ijFHKHMyp5Deoo8hvUVbxRijlDmZU8hvUUeQ3qKt4oxRyhzMqeQ3qKPIb1FW8UYo5Q5mVPIb1FHkN6ireKMUcoczKnkN6ijyG9RVvFGKOUOZjsUYqTaKNoqyTp7JfK+HOoSJ8ryXSqzDuvy8Vr/aLeCXwlfXjBf3LIzuenygKSfqa53R9WtbfTbrS9RhmezuCH3QY3owx0zx2FSX+v28+o2DQ2QewsUCRwT4O9e+7qM1LWo1sdJFpN1a2Pidb51aO4DzRAuGz9478dv4fyrmrjZY+EdNt5BkXdw1xKo6lV+UVPea5pcFlfQ6PaTxPfH96ZdqhF/uoF7cmsvWb+G/ktVt1dYLe3SFQ4APHU8e9JJjbOovNSi1PwFftbWqW1tDOsUUa/3cqcn3yT/nmq2npDceCLeHUbn+z7dbvdFOoLGXrngdO/PtWRbatbw+E7vSmSUzzTiRWAG3Hy9ef9n0qez1jTZ9Di0rV4Lkx28m+KS2K578EH607bivsa+owSXvxFtvtEQjhiVZFfOQ8agtuz9Riue/tLVdWuLnTrV2aO+uGkMIUfMSc8nrgYHftWjdeJ4bm9vrkQSR7rQ2tqowdik8luev0pnhvWNK0ezuftEd4LuYFPOgVcon+ySeDn+lCQ2b6vbnxPoOklxcTafE3mydRv2cD8NuaztLZ7geLYpmLIUkfnpkFsf59qyPt+mabqVrf6QL55Y3LSC7K/MPbb+NW7zXtMjs9QXS7a5S41E/v2m27UHcLj6mk07AcvFsEqGQZTcNwHcV3d5qUWp+Ar9ra1S2toZ1iijX+7lTk++Sf881wu32rattWt4fCd3pLJIZ5pxIrADbj5evP+z6U5K6EnqX/C8KaV9l1GZQbm8uFt7VD2UsA7/lwKh8QPZx+Orh9QheW0DL5iJ1b5B7j+dR6Z4r1Swa1hN032OFlDRrEhOzPIzj096fqeuWur+I47m9jml02PhYdoVwuPY/3vehrW4J6GWupNa3V6mmyNbWd0xQgqGIjycDueh7Gum1N4LbT/DckTi60y3l+a5IwSd3I2np0PHtWLYX+k297fJPp/mWFxuEfyqZYRzt2k9/xqbUdbtDYWem6ZbSCzt5PNb7TgtI3uBxjmi2wdzsbLTbhvFWoXskqSafe24EeJAwkGF6D2GfzrzyKTS00e6hmt5H1AuPImB+RVyM55+vat1vEOkWpuLzTNPlgv7iLyivyrFFxyVxWJBJpi6NcxTW0ragzgwyg/Kq8Zz8317Ukh3Oo8JRJo9zYROoN9qW5mB6xwhSR+LEZ+grFTUrbSfEeqXUtmtzcLM/2ff91G3H5j/n8qtaV4z1G2vYPt1y8tmgIeNIk3EbeOw7471jaxqMmrapNdyMWDMQm5QCEz8o4qre8LobPxB58QRE/wDPsv8ANq5PFb3ifVrfWtTS5tkkVFiVCJAAcgn0J9axdooirIGyPFGKk2ijaKYj0Twfo+lweGZr+6llMl2jJL8h2rEDyvHrjrT/AA7c+F5lkvLXSJbK8iYoAZGk+Rl4bt1BrCTWLP8A4Q1NKF2IblsiQmNjtQtk8gelVo77T7PUlmg1B5YGhEUgkiIPH3cYWsmzRGf4gW0XVGWythbwKNoXcSW9zmsrFWry8S+vpWjU7AcAnvUO0VotiGXNCF4NesX0+ETXiTq8SHoWByM+1e0XHhvWgqOn/CHyyOu+bfYoArdxuz831rxnSDqMepwtpKyte8+WIk3seOePpXeWtn42vPDWrT3SaoJYPKSG3NmNsqsSGyNvOBii7WzBDPGmjXn/AAjdvPqNzpNs6Mzpa2FuqqzDjJZTjB7d680A45xXdx+DvFuuaBcyTWtxHHpmHis3tvK3K2dxTgZIx0964grg4Iou3uDGoPv/AO5/7MtNxUqjlv8Ac/8AZlpNooER4oxUm0UbRTAjxRipNoo2igCPFb+kJpP9nSG8MIkJIbzGwcf7P/1qxNoq5BYzkRTxyQqeHU+aoI7jvUyGircWk1qyCaNk3ruTd3FQ4rqrqUXmkSLeCD7QnKFJl59/b6VzO0URdwehb03Rb/V2kWxg80xgF/nVcZ+pFW4vCetzyTRx2W54W2SDzU+U4B/vehFULa8urIsbW5mgLfe8qQrn8qmTVtSjZ2TUbtWc7nImYFj0yeaeoh4Gn2umXtpd2sn9qrLtjkDfKmCNwPzezdjTh4Z1c6d9v+yf6L5fm+Z5i/dxnOM5pI59ObSbsXMM0mpySBop9xIAyM5+br17HrUP9pagLf7N9uufI27fK81tu30xnpRqMnvPDOr2Fmbu5tPLt1xl/MQ9enANLeQWeq6nb2+g2cke+MKY5G5Z+STkse3vVebUtQuIDDNfXMsR6o8rMv5ZqxqN1YrewzaJHcWYSMBiXIbfzkg7j2osIe3hPW0uo7ZrLE0is6r5qcgYz/F7iqGoaXeaVcCC9h8qUruC7g3H4VMdW1IyrKdRuzIoKq5mbIB6jOfaoLi4uLuTzLmeWZwMbpHLHH40aj0K6D7/APuf+zLXb6H4gvLzwtLos8doml2IWaWQW++V8yDanUZyx/KuLUct/uf+zLXTeF106O2uXvNYtbYTDypLS4t5HEi8MDlOnI/SgDfe9fTLca3Ho9tYTWdy6xpFp5G75R/rcv8AKp3+9cPrusXGv6xNqVzHDHLNjKQrtUYGOBXa3b6Jf2sltdeJNNkRmzGfsdwDD8qrhfXAVeuelcDcwxRXMscMomiVyqyBSN49cGgCBR+7kHuv/s1NxUqj5X/4D/7NSbRQBHijFSbRRtFMRHijFSbRRtFAEeKMVJtFG0UAR4oxUm0UbRQBHijFSbRRtFAEeKMVJtFG0UAR4oxUm0UbRQBHijFSbRRtFAEeKMVJtFG0UAR4oxUm0UbRQBHijFSbRRtFAEeKMVJtFG0UAR4oxUm0UbRQBHijFSbRRtFAEeKMVJtFG0UAR4oxUm0UbRQBHijFSbRRtFAEeKMVJtFG0UAR4oxUm0UbRQBHijFSbRRtFAEeKMVJtFG0UAR4oxUm0UbRQBHijFSbRRtFAEeKMVJtFG0UAR4oxUm0UbRQBHijFSbRRtFAEeKMVJtFG0UAR4oxUm0UbRQBHijFSbRRtFAEeKMVJtFG0UAR4oxUm0UbRQBHijFSbRRtFAEeKMVJtFG0UAR4oxUm0UbRQBHijFSbRRtFAEeKMVJtFG0UAR4oxUm0UbRQBHijFSbRRtFAEeKMVJtFG0UAR4oxUm0UbRQBHijFSbRRtFAEeKMVJtFG0UAR4oxUm0UbRQBHijFSbRRtFAEeKMVJtFG0UAR4oxUm0UbRQBHijFSbRRtFAEeKMVJtFG0UAR4oxUm0UbRQBHijFSbRRtFAEeKMVJtFG0UAR4oxUm0UbRQBHijFSbRRtFAEeKMVJtFG0UAR4oxUm0UbRQBHijFSbRRtFAEeKMVJtFG0UAR4oxUm0UbRQBHijFSbRRtFAEeKMVJtFG0UAR4oxUm0UbRQBHijFSbRRtFAEeKMVJtFG0UAR4oxUm0UbRQBHijFSbRRtFAEeKMVJtFG0UAR4oxUm0UbRQBHijFSbRRtFAEeKMVJtFG0UAR4oxUm0UbRQBHijFSbRRtFAEeKMVJtFG0UAR4oxUm0UbRQBHijFSbRRtFAEeKMVJtFG0UAR4oxUm0UbRQBHijFSbRRtFAEeKMVJtFG0UAR4oxUm0UbRQBHijFSbRRtFAEeKMVJtFG0UAR4oxUm0UbRQBHijFSbRRtFAEeKMVJtFG0UAR4oxUm0UbRQBHijFSbRRtFAEeKMVJtFG0UAR4oxUm0UbRQBHijFSbRRtFAEeKMVJtFG0UAR4oxUm0UbRQBb8ijyKKKYB5FHkUUUAHkUeRRRQAeRR5FFFAB5FHkUUUAHkUeRRRQAeRR5FFFAB5FHkUUUAHkUeRRRQAeRR5FFFAB5FHkUUUAHkUeRRRQAeRR5FFFAEb2Mcjl3GT9aZ/Z0P90/maKKOVBdkqWqxrtVcCneRRRRYCW3aa0nWa2leGVfuvGxUj8au/21rOf+Qre/9/2/xooosM0rHxnrthpV/Yx307G8Cq0ryszIozkLnpnPWub8n1ooosIb5WJQPVD/ADWneRRRSQB5FHkUUUwDyKPIoooAPIo8iiigA8ijyKKKADyKPIoooAPIo8iiigA8ijyKKKADyKPIoooAb5WJQPVD/Nad5FFFJAHkUeRRRQA1Yv3jr7Kf/Qqd5FFFMA8ijyKKKADyKPIoooAPIo8iiigA8ijyKKKADyKPIoooAPIo8iiigA8ijyKKKADyKPIoooAPIo8iiigA8ijyKKKADyKPIoooAPIo8iiigA8ijyKKKADyKPIoooAPIo8iiigA8ijyKKKADyKPIoooAPIo8iiigA8ijyKKKADyKPIoooAPIo8iiigA8ijyKKKADyKPIoooAPIo8iiigA8ijyKKKADyKPIoooAPIo8iiigA8ijyKKKADyKPIoooAPIo8iiigA8ijyKKKADyKPIoooAPIo8iiigA8ijyKKKADyKPIoooAPIo8iiigA8ijyKKKADyKPIoooAPIo8iiigA8ijyKKKADyKPIoooAPIo8iiigA8ijyKKKADyKPIoooAPIo8iiigA8ijyKKKADyKPIoooAPIo8iiigA8ijyKKKADyKPIoooAPIo8iiigA8ijyKKKADyKPIoooAPIo8iiigA8ijyKKKADyKPIoooAPIo8iiigA8ijyKKKADyKPIoooAPIo8iiigA8ijyKKKADyKPIoooAPIo8iiigA8ijyKKKADyKPIoooAPIo8iiigA8ijyKKKADyKPIoooAPIo8iiigA8ijyKKKADyKPIoooAPIo8iiigA8ijyKKKADyKPIoooAPIo8iiigA8ijyKKKADyKPIoooAPIo8iiigA8ijyKKKADyKPIoooAPIo8iiigA8ijyKKKADyKPIoooAPIo8iiigA8ijyKKKADyKPIoooAPIo8iiigA8ijyKKKADyKPIoooAPIo8iiigA8ijyKKKAP/2Q==",
  "imageHeight": 1080,
  "imageWidth": 1920
}
