# Supplementary material for: Prediction of axillary lymph node metastasis in early breast cancer patients with ultrasonic videos based deep learning
Source: Front Oncol. 2023 Sep 1;13:1219838. doi: 10.3389/fonc.2023.1219838 (PMC10503049; doi:10.3389/fonc.2023.1219838)
Supplement: Supplementary file 1 [file DataSheet_1.zip › 3/5612464_高永珍/高永珍_54949431.json]

{
  "version": "4.5.6",
  "flags": {},
  "shapes": [
    {
      "label": "1",
      "points": [
        [
          1295.4166666666667,
          358.08333333333337
        ],
        [
          1239.1666666666667,
          333.08333333333337
        ],
        [
          1195.4166666666667,
          331.0
        ],
        [
          1120.4166666666667,
          372.6666666666667
        ],
        [
          1082.9166666666667,
          418.5
        ],
        [
          1085.0,
          462.25
        ],
        [
          1141.25,
          516.4166666666667
        ],
        [
          1199.5833333333335,
          543.5
        ],
        [
          1291.25,
          514.3333333333334
        ],
        [
          1320.4166666666667,
          501.83333333333337
        ],
        [
          1347.5,
          443.5
        ],
        [
          1310.0,
          393.5
        ]
      ],
      "group_id": null,
      "shape_type": "polygon",
      "flags": {}
    }
  ],
  "imagePath": "高永珍_54949431.jpg",
  "imageData": "/9j/4AAQSkZJRgABAQAAAQABAAD/2wBDAAgGBgcGBQgHBwcJCQgKDBQNDAsLDBkSEw8UHRofHh0aHBwgJC4nICIsIxwcKDcpLDAxNDQ0Hyc5PTgyPC4zNDL/2wBDAQkJCQwLDBgNDRgyIRwhMjIyMjIyMjIyMjIyMjIyMjIyMjIyMjIyMjIyMjIyMjIyMjIyMjIyMjIyMjIyMjIyMjL/wAARCAQ4B4ADASIAAhEBAxEB/8QAHwAAAQUBAQEBAQEAAAAAAAAAAAECAwQFBgcICQoL/8QAtRAAAgEDAwIEAwUFBAQAAAF9AQIDAAQRBRIhMUEGE1FhByJxFDKBkaEII0KxwRVS0fAkM2JyggkKFhcYGRolJicoKSo0NTY3ODk6Q0RFRkdISUpTVFVWV1hZWmNkZWZnaGlqc3R1dnd4eXqDhIWGh4iJipKTlJWWl5iZmqKjpKWmp6ipqrKztLW2t7i5usLDxMXGx8jJytLT1NXW19jZ2uHi4+Tl5ufo6erx8vP09fb3+Pn6/8QAHwEAAwEBAQEBAQEBAQAAAAAAAAECAwQFBgcICQoL/8QAtREAAgECBAQDBAcFBAQAAQJ3AAECAxEEBSExBhJBUQdhcRMiMoEIFEKRobHBCSMzUvAVYnLRChYkNOEl8RcYGRomJygpKjU2Nzg5OkNERUZHSElKU1RVVldYWVpjZGVmZ2hpanN0dXZ3eHl6goOEhYaHiImKkpOUlZaXmJmaoqOkpaanqKmqsrO0tba3uLm6wsPExcbHyMnK0tPU1dbX2Nna4uPk5ebn6Onq8vP09fb3+Pn6/9oADAMBAAIRAxEAPwDyHz6PPqnmjNbXMi559Hn1TzRmi4Fzz6PPqnmjNFwLnn0efVPNGaLgXPPo8+qeaM0XAuefR59U80ZouBc8+jz6p5ozRcC559Hn1TzRmi4Fzz6PPqnmjNFwLnn0efVPNGaLgXPPo8+qeaM0XAuefR59U80ZouBc8+jz6p5ozRcC559Hn1TzRmi4Fzz6PPqnmjNFwLnn0efVPNGaLgXPPo8+qeaM0XAuefR59U80ZouBc8+jz/eqeaM0XAmtJNlpGPY/zNTefVKP/j3i/wB0/wDoRpc0IC559Hn1TzRmi4Fzz6PPqnmjNFwLnn0efVPNGaLgXPPo8+qeaM0XAuefR59U80ZouBc8+jz6p5ozRcC559Hn1TzRmi4Fzz6PPqnmjNFwLnn0efVPNGaLgXPPo8+qeaM0XAuefR59U80ZouBc8+jz6p5ozRcC559Hn1TzRmi4Fzz6PPqnmjNFwLnn0efVPNGaLgXPPo8+qeaM0XAuefR59U80ZouBc8+jz6p5ozRcC559Hn1TzRmi4Fzz6PPqnmjNFwLnn0efVPNGaLgXPPo8+qeaM0XAuefR59U80ZouBc8+oZ5N7QD/AKarUOaT/lrD/wBdFoAu+fR59U80jyCNdzHii4Iu+fTGvYkB3SLx2zzRaaZLeGPzvMHmLujt4QPMdf7xJ4Vfc/lW8dBSyspbh47aFY1LlEh898D/AGn4z+AqXPsUonPrqELHAkH48VKLgMMqwI9Qas21vf38Qlh0qN4D0aaKEbvoAqn9aqz6esb7ZreTS5zwGYloHP8Avc7evuKXOPlF8+jz6pMZIZ2t50McydVP9KXNXe5DRc8+jz6p5rpPC2iWupJd3l95jwWoB8mLq/U9ue3ai4GP59Hn10qQeEtYgmitTJpk6DcklxLgN7csR/I1U8NaTZ6hpuryXMPmy28eYiHYYO1vQ89BS5h2MXz6PPqxc+HdYtLL7ZPZSJBgEnIyo91zkfjUWnaNqOrb/sNs0oT7xyFA/E073FYZ59Hn0X+l32mTrDe27RO33c4Ib6EcVeHhTXGuDCLB94XcfnXGP97OM+1FwKPn0efUd3Z3NhdNbXULRTL1U/55q9J4Z1qK2S4ewkEbY7jIz6jOR+NFwKvn0efWro2hkeKYNN1W36qxaPf/ALJI5U0XvhbUpb69ewsJDaRzOqfMOgPbcctSuFjK8+jz6Za2N3e3YtbaF5JycbBxj6+lWtQ8P6rpcImvLRo4icbwysB9dpOKdwIPPo8+tKeyt08H214thKtw8pVrouNjDLcbd2e393tWFmi/QC359Hn11nivwra2WmJe6bCYxH/rk3M2VP8AFye39azNQ0uzg8E2GoRw7bqWXa8m9uR83bOOwpcw7GN59Hn1Pp+garqkJls7N5Ix/GSFB+hYjP4VUvLK60+4aC7heGUdmHX3HqPendCsSefR59V4YpLieOGIbpJGCIM4yTwK7Gbwpaad4Yvp7l0nv4upjc4iPHy+/B7+tDdlcEruxy3n0efWv4b0izurW81PUy5s7Uf6tDjecf8A6vzqbWtJ0ybQo9a0ZJIoQ2yWKQk45xnknnp370m7AlcwvPo8+qma6TxlpdnpV7ax2UPlK8W5hvZsnPuadwMbz6PPrZ1DS7ODwTYahHDtupZdryb25Hzds47Cs3T9A1XVITLZ2byRj+MkKD9CxGfwouBB59Hn1HeWV1YXJt7qF4pR/Cw6/T1FaS+E9da384afJs27sFlDY/3c5z7UXAo+fR59LY6VfalNLDaQF5Il3OpYKVHTvVmTwzrUVmbt7CURAbj03Af7uc/pRcCr59Hn1o6BZW93Y6o89hLctDFuR0cKIjhuTlhnp79KvaV4QmvfD898yO1y4/0WIOoDDj5ic/Xg46UN2BK5gefR59TWehapqE00VratI0LbZPmUBT6ZJxUN/pl7pcyw3tu0LsMjOCD9CODRcA8+jz61/GOmWelahbxWUPlI8IdhvZsnJ9TXOZoTuBc8+jz6p5ozRcC559Hn1TzRmi4Et5LutXH0/nVhpsMR6Gs6f/UtU8p/ev8A7xouBZ8+jz6p5ozRcC559Hn1TzRmi4Fzz6PPqnmjNFwLnn0efVPNGaLgXPPo8+qeaM0XAuefR59U80ZouBc8+jz6p5ozRcC559Hn1TzRmi4Fzz6PPqnmjNFwLnn0efVPNGaLgXPPo8+qeaM0XAuefR59U80ZouBc8+jz6p5ozRcC559Hn1TzRmi4Fzz6PPqnmjNFwLnn0efVPNGaLgXPPo8+qeaM0XAuefR59U80ZouBc8+jz6p5ozRcC559Hn1TzRmi4Fzz6PPqnmjNFwLnn0efVPNGaLgXPPo8+qeaM0XAuefR59U80ZouBc8/3qG0k2WkY9j/ADNQ5ogGYoB2I/8AZjQBc8+jz67TxH4Z0q10e4ksbby7mFFl/wBYzfLnB4JNU/COgadqGnNPqMPmNLKUiG9l4C5PQj/Ipcw7HL+fR59dJo2i6dd+LdSsZrffbQ7/AC03sNuGAHOc1yUoCyuo6BiBQpXCxZ8+jz63NF0rTItDk1rWFklh3+XHChxu9+o9+/Y1H4k0eztrS01TS94s7ofcc52HH/6/yovZ2Elcx/Po8+l0mwbVNVt7INt81sFvQdT+ldkmkeFrjUpNDihuFvETH2jceWA574z/AMBxTbsBxnn0efThplw+stpcP7ycTNEMdDg9fpxmug8V6DY6NpVk1quZmbbJLvJ38emcClzDsc759Hn1TzRmqEXPPo8+uq0SPwpqtxBZLplx9pZPmd3YKSBz0f8ApVLWn8Mwi5srPTriO9jk8sSFiUyG+b+M9s9qm+th2MLz6PPra8XaRbafqtrbadbMvmxA7FLOWbcR3zVKbwprlvbtPJYPsUbjtdWOPoDmjmFYpefR59U811Gi6VpkWhya1rCySw7/AC44UON3v1Hv37Gne2oWMPz6PPrY8SaPZ21paappe8Wd0PuOc7Dj/wDX+Vc/DFJcTxwxDdJIwRBnGSeBQncHoWPPo8+upm8KWmneF76e5dJ7+LqY3OIjx8v5HPPrXFZovcLE08m9oBn/AJarU3n1SP8ArYf+uq10ng3TLPVdUmhvYfNjWEsBvZedw9D70AZHn0efWr4o0m3stTt106Pbb3EYKAMW+bODyfwrf1rw3o9l4cup7e3/ANJt1VTJ5rH5srnjOO9Lm0uPl1scX59Hn1sz6XZJ4EttSWHF28u1pNzcjcw6Zx2Fc1mmnd2FbqXPPo8+upj0jQdEtLMa2kk9zd4PysQsQ/Ajjn36Vzmu2VrYao8VjdR3FsQGR0cNj2JFK+tgsQ+fR59MsLKfUr6K0tgDLIcLk4Hqa6fWvDljpXhZJ0dZ7zzQjzo5x3yoGccYx6027AtTm/Po8+t7wrpNjd2F/e6haS3SQlVjji3bie+ApGeoqn4hOkII4bDTLyyuFbMguAQSuOOCxpX1sCV9TN8+jz6p5ozTuBc8+jz6p5ozRcC559Hn1TzRmi4Fzz6PPqnmjNFwLnn0efVPNGaLgXPPo8+qeaM0XAuefR59U80ZouBc8+jz6p5ozRcBM0ZptFIB2aM02igB2aM02igB2aM02igB2aM02igB2aM02igB2aM02igB2aM02igB2aM02igB2aM02igB2aM02igB2aM02igB2aM02igB2aM02igB2aM02igB2aM02igB2aM02igB2aM02igB2aM02igBU/1EX+6f5mlzTFP7iH/dP/oRpaAHZozTaKAHZozTaKAHZozTaKAHZozTaKAHZozTaKAHZozTaKAHZozTaKAHZozTaKAHZozTaKAHZozTaKAHZozTaKAHZozTaKAHZozTaKAHZozTaKAHZozTaKAHZozTaKAHZozTaKAHZozTaKAHZozTaKAHZozTaKAHZozTaKAHZozTaKAHZozTaKAHZpM/vof+ui0lIv8Arof+ui0APzUlsqZlvJk8yK3IVIz0klPQfQck/T3qBm2qT6c1ftBHFb6P5mBGZ1kfPTLORk/hH+tTIqKO1020XT7TdPIDcSkNPKx+857fTsBVbUNcNo84gtTOltt899+0KT0C+pq3qdpJeWqCB1WaKVJU3/dLKc4PtXImSa3guReZWaOdpRCsbbTIx4kdum0cYqCzsr+9j0+0aeQFsEKqL1Zj0AqvY3h1IXVtd2qI0TBJE3CRTkZxnH51z+q3rS6dZRQSyzGCdG+1kcyOOP3an73XPpxW/opgFmY4La5hCt8xuIyrSMerc9aAMDXNH8pBFFk7EL2jdSAOWiJ7jGWX6EVzyOHQMO9dtrOpWmJbdZP9MtSlxtI9CCef90/rXFTxLbX93bp92OZlH0zxVRJkLmul8MRazBa3Wp6VJC6xfLLbPkmTAyPlA9/UHrXMVe0nWb3Rboz2cmC3Dowyrj0IrQg7bStWtfGErWeoaOhkEXzXKc7eexxlfzNQeEs6fb+IhC4ZrfOx+udofB/Ssm78e6zc27RL9nt93V4UO79Say9M1260q1vLeBImS6Xa5kBJHBHHPvUW3KvsdT4U1C71DSdbjvLmW4VYcjzWLYyrZ6/SqenWBHhWOXVdVa10qWXIgiiBeQ8/xYz1Hv0rB0rXLrSILuG3SJlul2P5gJIHPTBHrU9h4nvbHTvsDQWl1ahtyx3MW8L9OabXYVzovF5jbQ9CaLzDGQNhlxv27V+9jvTvHGr31jqtpDa3UsKLEJCI227juPX16VzOp+Jb/V7WCC8WFjC25ZAm1j9ecfp2qHWdaudcu0ublIkdECARAgYyT3J9aSWvzC/5Hc62kT+OtE80DBTPTuCSv61n3Wpayvj9LaOa48vzlVYcnYY+5x06Z5rn7rW7jXtWspLyaKz8shBNEp+TnO771eheVr8j22NRsJLJSjyXCIyySKOT3K8+oxRtYNzIl/5KlF/1y/8AaZqCy1e/l+Ij2r3Uht/Nkj8ncdmFU44/CsnWtfFv4zk1LTzFN5ShFLfMjfLg9DWTDrdzBrx1hEiNwXZ9pB2ZYEHvnv60RQ31OotrK8k8Ra/Na362FvGzefL5Qc4OTx+RNWQunJ4E1SPTZrie3R/vzjGW+UnbwOPr71y1r4o1C01K7vY1hJujmWJkJjb8M5/WpJfFt9LYXFj9ms0tZl2iKOLaI/8AdwfXnnNFnYE1c07v/kmVh/18H/0J65DNX5NbuZdCh0do4vs8T71YA785J65x/F6Vm1a3bJ6WPVNW1VLHxHZ2lzzZ3lv5UqnpkkgH9cfjWb4tsf7M8G2dmH3LFdYU+3zkVyGta5da5PFLcpEjRrsXygQMfiTU2o+Jr/VNLhsLlYTHCVYSBTvYgEcnPv6VHKUmdL4uu7zTrDS49NllgsfKGHhJXJxwCR7c1D4qMk3hLSLm9GL4nBJGGK4Oc/8AjtY+l+MdV0q1FtGYpol4QTqTsHoCCKz9V1i91m68+8k3FeERRhUHoBTsJMppI8ciujMjqdyspwQa7DRyT8O9XJOT5x/klc7rOt3OuXEc1ykSNGmwCIEDGfcmlttcurXRbnSkSIwXDbmZgdw6dOfb0pvVNAtGmdDoWZvAOswxgtIrlyo64wv/AMSaSEGD4Y3Hmrjzpx5ee/zL/wDEmud0jW73RLlprNx8ww8bjKt9am1rxJqGu+Wt0Y0ij5WOJcLn15JNJq4RdjLzzXpfinWrLS7q2jutHt75ni3B5duVGenKmvMq0ta1y61yeKW5SJGjTYPKBAx+JNN6iWh1fia6ivPA1hcw2yW0b3AKwp0Xh/YUeLru806w0uPTZZYLHyhh4SVyccAke3Ncpca7dXOh2+kukQt4G3qwB3k89ecfxHtV3S/GOq6Vai2jMU0S8IJ1J2D0BBFKw7nQ6zJO2ieHry5gaXUVmRhHt+eQdcY98L+dan22y1DU4xFqeo6bqDpxbSgqM44yjgr+Ved6lrmoapfJd3ExEkZzEE+UR85+X/Oa2U+IGsrbiMpas23HmGM7vr1x+lKwX1NvwzBcW3jPVormZZphHlpAoXdkqc4HSqvhXUdZuPFM0N5LcMmH86OTO2M9sD+Hmo/AVxNda/f3E7l5ZIdzse53Cs6TxzrTWTWvmRBsbfPCfvP54/Si35D/AMzX0FIoz4sjhx5SqwTHTH7zFM0W8uV+H2pSLcSh4pCsbBzlBhOF9K5jTNbudKt7yGBImW7TZIZASQMHpz/tVPovie/0KKSK2WF45G3FZVJAPqMEUW0Yr6/M2LGzdvDCXGsau9vpk8xbyo4tzyNzyWxnOR79KseMzG3h/RGi8wxlPkMuN+3auN2O9YsPi6/jgmgmt7O5hklaXy7iIuqknJxz6nvVbVPEl9rNnBb3iwsYW3CRU2sfrzj9O1OzuCZt/EL/AJC1p/17j/0I1yGav6zrdzrlxHNcpEjRpsAiBAxn3JrOoSsA7NGabRTEOzRmm0UANmP7o1NKf3z/AO8ary/6s1NL/rn/AN40AGaM02igB2aM02igB2aM02igB2aM02igB2aM02igB2aM02igB2aM02igB2aM02igB2aM02igB2aM02igB2aM02igB2aM02igB2aM02igB2aM02igB2aM02igB2aM02igB2aM02igB2aM02igB2aM02igB2aM02igB2aM02igB2aM02igB2aM02igB2aM02igB2aWA/Jb/wCf4jTKEYrFAR2Gf/HjTQHq+pSLJ4mgsH+5d2MkR+vX+hqnpqNpupaBpTDDrbSyyr/tN/8AqauPuvFN/d6va6k6QLNbDCBFbafrz70P4pv315NYKQfaETYqbW2YwR0znv61Fh3On8O/8j7rP0k/9DFcFMf38n+8a07LxLe2Or3WpRRQGa43b1dW2jJzxzWQzF3LHqxzTS29Bt7nZSZm+GMPlgt5M534/h+Y/wDxQo1vMHgDR4ZF2yNJvAPXGGP/ALMKwtF8R6hoW9bVkaJ+WilGVz69RzUWsa3e63crNdsvyjCRoMKv0oauxLQpRRvNKkUSM8jnaqjqTXZR/ZPBNmzSFZ9bmThBysKn/P4/TmsWbxXe3GsW2pyQWpmt02Iuxtvfk/N15rR/4WJq/wDz7WX/AHw//wAVQ72BWNDwnptzNpF7qls8R1G4Zo45JSQI/wC83APPP6VZ8TaLdf8ACJWaNJEXsU3Sncfm4x8vHP4159d3L3l5NdSAB5nZ2C9ASc8VdvtcutQ0u0sJY4litRhCgO48Y55oauNOxn5ozTaKZJ0fgg58U2/+6/8A6Caz9ZP/ABUl9/19P/6Eag0rU59H1BLy3SNpEBAEgJHIx2IqG5upLq+lu3CiSWQyMF6ZJzR9pMOjO/8AENw9p420q4S2luTHBkxxJuYj5gcD2zmr8U1tqOoXC6brd9a3zLlreYFgh6n5JB/6Ca4O/wDE2oX+pW+oZjguLddqNCCPX1J9a0ZfiBrMlu0apaxsRjzEjO4e/Jx+lS1oVc567jkhvZ4pSDIkjK5XpkHnFdXJmb4Yw+WC3kznfj+H5j/8UK41mZ2LMSWJySe9aui+I9Q0LetqyNE/LRSjK59eo5qraWFfW5u63mDwBo8Mi7ZGk3gHrjDH/wBmFcekjxSK6Oyup3KynBBq9rGt3ut3KzXbL8owkaDCr9KNZ1u51y4jmuUiRo02ARAgYz7k0IPI6PRzn4d6uScnzj/JK43NaFtrl1aaLc6UiRGC4bc7MDuHTpz7elZtFtWw6C5/fQ/9dFrr/h5/yG7j/r3P/oS1xy/66H/rotaWi63c6HdPcWyRO7psIlBIxkHsR6UdxHa6ba/23b6bMRuNjfyh/ZeWH/stMmu/t3gjWrjOQ905B9t64/SuV0zxNf6Tb3UFusRW4YsxcElSR1HNQwa7dW+hz6QqRG3mbczEHeOnTnHb0qXHQpPU6C5/5JfZ/wDXc/8AobVx2a39L8Z6jpOnx2UENq0cecGRWJ5JPZven6h421LUrCazmgtFjlG1iiMG/wDQqeqbYlqrHXa/r0+lSabNZ2cU4uhtMjKSSvGFBHrmsTxDpuiQ+KQL2Z7S2mt/MbyR/wAtM46BT1+lZGl+M9V0qzW1TyZol4TzlJKj0BBH61j31/c6ldvc3cpklbqT/IUW1HfQ0dXTSLOSFtDv7iYkMJC+VK9v7q9QTW1c/wDJMLP/AK7n/wBDauM/OtJ9cupNBi0cpF9njbeGAO/OSeucd/ShrSwr63N3TbrW9M8Htd2DWgtjKSzBS0ynOOQflxwPzqz4kla/8F6Zf3qgXrOAGxtLKc8498A1zui+I9Q0LetqyNE/LRSjK59e3NR6xrt9rk6yXbqFT7kcYwq+tDV2CdjPzRmm0UxDs0ZptFADs0ZptFADs0ZptFADs0ZptFADs0ZptFADs0ZptFADs0ZptFACZ96M+9NooGOz70Z96bRQA7PvRn3ptFADs+9Gfem0UAOz70Z96bRQA7PvRn3ptFADs+9Gfem0UAOz70Z96bRQA7PvRn3ptFADs+9Gfem0UAOz70Z96bRQA7PvRn3ptFADs+9Gfem0UAOz70Z96bRQA7PvRn3ptFADs+9Gfem0UAOz70Z96bRQA7PvRn3ptFADs+9JmkooAcP9RF/un+Zoz70g/wBTD/un/wBCNJQA7PvRn3ptFADs+9Gfem0UAOz70Z96bRQA7PvRn3ptFADs+9Gfem0UAOz70Z96bRQA7PvRn3ptFADs+9Gfem0UAOz70Z96bRQA7PvRn3ptFADs+9Gfem0UAOz70Z96bRQA7PvRn3ptFADs+9Gfem0UAOz70Z96bRQA7PvRn3ptFADs+9Gfem0UAOz70Z96bRQA7PvRn3ptFADs+9Gfem0UAOz70Z96bRQA7PvRn3ptFADs+9Gfem0UAOz70J/r4f8ArotNpU/18P8A10WgBGGVK+oxW9pFjb6tZW1tOWUPAyhl6q6SE9/aSsGtHRLt7e5+zqQHL+bb7jgF+hT/AIEuR9cVMkOJ2l3dpo+nRAK87/LDEhPzSN0HNYuq2dxL9gGoXBluLi5RRAnEaL1PH8X1PrWncxrrVrbXNlMI5reXeokX7rDqrDtT7TTbg3wv9RnSa4VSsaRrhIgeuPf3qCzNaZ01bWrpIw81lAiW8ePugqSTipLa8vbW4055b37Xb34wQYwuxsZBGO1Xb3SpmvhqFhcCC627HDruSRfei3026kvo77Up45JYgRFHEuETPU88k0AZXim1RtTsHjAE0yyQn/aBwo/9DrmbuRZtUvpkOVediPpk1t6zqCveyaijApEpt7P/AG3/AInHsuevriudRdiBaqK1JkSZ96fDDLcSrFDG8sjfdRF3E/hUVdp4Wb+zfCur6vCq/alPloxGdvA/q36Vb0VyN3Y5K4tri0kEdzBLC5GdsiFTj8akh0++uYTNBZ3EsS9XjiZlH4iuvvLh9f8AAP26/Ia4tpwvmhQDjcAens36Vt6lNq9jqulW2j2+dNKqr7I9y4zzk/w8YNK47Hlmalnt57VlS4hkiZl3ASKVJHrzXV+I9Gjfx1bW0KYS8KSMAPchj/46TUGo3+l3PjG+uNVEklrB8kUUf8bLhcfT7x6j+lClewNWObktriKGOaSCVIpPuSMhCt9D3p9tY3l7u+y2k8+373lRlsfXFdh43nS58P6LPHEIUkXcsY6ICo4q3pk99L4Pso/Dbxfao5MXKnbuGc5zuouFjz6RHikaORGR1O1lYYIPoafJbzwxxySwyIkozGzIQHHt611Pjl4bzXLWCDy3vAgjm8vpuzwtWr/VrDSPFtsl1HJLBp1qsMYjUEh8Dnk+hoTBo5G402/tIvNubG5hjzjfJEyj8yKit7a4u5PLtoJZpMZ2xoWOPoK9C0DWb3WIdVuNVCnSQjY3IAF/2R68eue1Z9hcyaF8P/t9ltS5uZ8eYVBIG4jv/u/rRfuO3Y4uaGa2laKeKSKRfvI6lWH4GmZrs/FD/wBp+E9J1eZR9pY+W7gYz97+q/rXIWohe7hW5dkty6iRl6queSPwppiYsdtcSwSTxwSvDH9+RUJVfqe1RZr0Q3en3XgPVBplqbe2ibYob7z/AHTuP5/pXJeHNHGr6gfPOyyt1824kPAVR2/H/Gi+odDOktbmGCOeW3mSGT7kjIQrfQ96hzXeeOLiK58PaVPAmyF2yi4xhdvFcvex6LBb2EtlPNczEBrqJ/lCnjgHaPf1pJ3BqxUTT76S1NylncNbgE+aImKYHXnpUEcck0ixxIzyMcKiDJJ9hXpeg61qOtXTXqLHa6TbLsa2RfMdjt7YXPp0/KqHhZYn1DxBdWdsEulLfZ4pF2lM7uMduQBRzBY4i5s7qzZVuraaBm5USoVz+dQZr0Xy9S1jwVfnXIGW4h3SQtJFsf5RnOOPcVxk0OkLoMM0V1M2plsSwkfIq89Pl+nehMGiCDS9RuohLb2F1NGejxwswP4gUg0zUDcm2FjdG4C7jF5TbgvrjGcV6TaW81p4e0mzt9Yg02Z03fOiuZC3O0Bj6tXHarf69oniKWWe7H2wxhPOWNcPH2wMY7enai+tgtpczDomrgZOl33/AIDv/hVDNeirr+o6b4R/tDUrjzru84toyiqFH944A7c/lXnOaE9QsrXFzRmm5ozVaC0HZozTc0Zo0DQdmjNNzRmjQNB2aM03NGaA0HZqxbWN5e7vstrPPt+95UZbH1xVWvQdJu08K+FbG5kX97fXCs47iP8A/ZH/AI9SbBHAurI7I4KspwQwwQaupo2qyIHTTL1lYZBEDEEflWp4208WXiB5Y/8AVXS+cp9z979efxrf8R61qGj6Non2C48nzYPn+RWzhUx1B9TSvpcdtbHB3FtcWknl3MMsMmM7JEKnH0NSx6ZqEtv9ojsbp4cE+YsTFcDrziu0jun8VeCL2S+RGu7PcyShcHhd2fx5Fanhy6W28IaXvAKSy+S2f9p2FFwseYwQT3Uoit4pJpD0SNSxP4CnXNpc2bhLq3mgcjIWVCpI/Gut8N2v9j6prN04/wCPP9wmf7zNgfy/WmfEf/kM2v8A17/+zNRfYaW5xkv+rNWRDNc3jQwRSSyMx2pGpZj+AqrJ/qzXSeEv+Rztf9+T/wBBaqJZnf2HrH/QKvv/AAHf/Cqfkzef5Hlv527Z5e35t3TGPWvRr/8A4TX+15vsW37H5v7vd5ONvv8Axf1rM8Rz2s3j7TVg2mWOWJZ2X+9v6fgMVMXexTVrnMf2Hq//AECr7/wHf/Cqc8E1tM0M8UkUq9UkUqR+Br0zXv8AhLv7Uf8Asf8A489q7f8AVdcc/e5rH+IDp9n0xJzGdRCZl2emBn8M5x+NLmCxxGferNtp1/eRmS2s7mdAdpaKJmAPpxU2g2CaprlpZyE+XI/zY/ugZP8AKum8SeK9Q07V30/THjtbe1AQKkanPA9QcY6cVTYkcZJHJDI0cqMkinDKwwQfcVNDp99cQNPDZ3EsK53SJEzKMdea2L7Wm8U6lpkE9rDE+9InlTO5stz+Ht2555rvriHXINRiXTEtU023jC+Q7bfN46A7Ttxx6Um7bgjyi2sry93fZbWefb97yoy2364qaTR9UhjaSTTbxEUZZmgYAD34rQuNd1HStav3so/7OeaT97BhZNpHuV9SenrXSa7rN7pvhWK1v5vP1K+Q78oq+Wh6jAA+n5+lK7tcdtbHC21leXu77Lazz7fveVGW2/XFQujxyMjqyupwysMEGux8PazqF5BaaLo0cVk8eZJbhzv3jvxt9/5c0viW+sIvG1tcXNrMYYUHm/utplYZwQGxkdBn2pt62FbQ5ZtNv1tvtLWVyLfbu80xNsx65xiqufevSNB8Q6hrniK5KDGkKhysiKNvHGT6n0z6159qBgOp3RtuIPNbysf3c8UX1CwW1ld3pYWttPOV+95UZbH5Utzp97ZqrXVpcQKxwDLEyg/nXa+C4fs3hu/vPtkVm80gRbiXGEx354/iNZ3jCHWI4LV7zUkv7FzuilSJU5x/s+3TmhvWwJaXOYgtri53+RBLLsXc3loW2j1OKdbWV5e7vstrPPt+95UZbb9cV6FoVzpL6Vq1ppFu6xQwfPPJ96Zirc/Tj9egrhNM1rUNH837BceT5uN/yK2cdOoPrRfWwdLiSaPqkMbSSabeIijLM0DAAe/FEej6pLGskem3jow3KywMQR6jiu013Wb3TfCsVrfzefqN8h35RV8tD1GAB9Pz9KyvDOsa/qF/a6ZBfmO3jUbsQodka/8AAfoPxouwOaubK8siv2q1ng3fd82Mrn6Zp76bfx232l7K5SDAbzWiYLg9DnpXUaxr9pqHjKzE+37BZy7d5Gdxzyx9sgflXVC41NNZu7i8ltxoHk7kclcHgfj69eKV9LjtrY8sttOv7yMyWtlczoDtLRRMwB9OKdPpeo2sRluLC6ijXq8kLKB+JFXbHXtTsZ5LXR5jHDNOTHH5asSScDqPpXReM9WmttMg0SWcXF06q91LtA75AAHv+mPWndiscbbWF5ehja2lxOF+8Yoi2PyqDawbZg7s4xjnNesS2Gr2UNhZ6H9mgtoUDTNL0kP93oTzyc+9Zelql18QLmS809bS5jt9yx794Zsj5wcDtRfULaHBXOn3tmoa6tLiBWOAZYmXP51Xz716dpS6xrNtqtlrtsRC3yxF4guDz931A45/WvMDwcUJ3G0Tm0ultVujbzC3Y4EpQ7Cf97pUOfeuyuT/AMWts/8Aruf/AEN64umt2hdLlmWzu4Eiea2mjSX/AFbPGQH+nrTbm1ubOQR3VvLA5G4LKhUkevNdj4o/5Avhr/cX/wBBSq/xG/5D1v8A9eq/+hNSuFjl3tLqO2S5e3mW3c4WUoQjH2PTsaZDDNcSrFDG8sjfdRF3Mfwrr9W/5JppX/Xcf+z1x8E8ttOk0LlJY2DKw7Gmnqwe1x08E9rKYriKSGUdUkUqR+BqY6bfrHE7WVyElIWNjE2HJ6BeOc13r6ba+NI9N1VCqMjeXdoD2HOPz/Rqyb/XRq/jPTYbc/6HbXCJEB0Y7hlqSetgtpc5Y2N4LsWhtbgXJ/5Y+Wd/TP3evSo5YZoJjDLFJHKpwUdSGH4V3cv/ACVeL/d/9pGk8ZadDdyRavaYLQzC3uQOoIOAT+g/EUubYdtzhrm1ubOQR3NvLA5G4LKhUkevNPttPvrxS9rZ3E6qcExRMwB/Cu18VWK6l440yzc4SSFQ+P7u5iag17xNqFjq39kaKi28VuRGiRxBmdsDjBB/SncLHHXFtcWknlXMMsMmM7JEKnH0NRZ966vWNW1u/wBBFvqWiSbo23NdyQMu0evQAH36e1clTQmh2fejPvTaKAHZ96M+9NooAdn3oz702igBc0o/1EX+6f5mm0o/1MP+6f8A0I0ALn3oz702igB2fejPvTaKAHZ96M+9NooAdn3oz702igB2fejPvTaKAHZ96M+9NooAdn3oz702igB2fejPvTaKAHZ96M+9NooAdn3oz702igB2fejPvTaKAHL/AK+H/rotS21rc3khjtoJZ3A3FYkLHHrxUKf6+H/rotdb8O/+Rhm/69m/9CWgRhHRNXAydLvv/Adv8KoV6TZ/8Jt/bEX2jb9i83593k42Z/2eelY01jp3iHx9cW6O627AlnhIG5wOSMg96Sdymjj8+9GfeupvfDmlfbIdK02+mn1NptkoYfJGuCWP3e31q7/wiWhTzyaZa6vKdVjXkOvyFh17fpuOPfFHMhWOJz70Z962dM0mwJvZNYvPs6WpKmCN182RvRQas6voFjDoNtrOmT3DW8rbGjuNu4HJHb6U7hY53PvRn3rtz4R0PTo7aPWNSuYriYD50XbFn03FSPzP5VD4b0zTLXxf5El9HdNH89q0WGSQ4JOcZwR9eoouFtLnHurxsVdWVh1BGDSZ966HxnFp8etytZzySTs7G5Vxwjeg4H9a5yhO6uDVh2fejPvTaKAHZ96M+9NooAdn3oz702igB2fejPvTaKAHZ96M+9NooAdn3oz702igB2fejPvTaKAHZ96M+9NooASikzRmgBaKTNGaAFopM0ZoAWikzRmgBaKTNGaAFopM0ZoAWikzRmgBaKTNGaAFopM0ZoAWikzRmgBaKTNGaAFopM0ZoAWikzRmgBaKTNGaAFopM0ZoAWikzRmgBaKTNGaAFopM0ZoAWikzSZoAf/yxh/3D/wChGkoP+qh/3P8A2Y0maAFopM0ZoAWikzRmgBaKTNGaAFopM0ZoAWikzRmgBaKTNGaAFopM0ZoAWikzRmgBaKTNGaAFopM0ZoAWikzRmgBaKTNGaAFopM0ZoAWikzRmgBaKTNGaAFopM0ZoAWikzRmgBaKTNGaAFopM0ZoAWikzRmgBaKTNGaAFopM0ZoAWikzRmgBaVP8AXw/9dFpuaWL/AI+If+ui/wA6ACmum9cdPQ0Zpc0CRpWurMHDy3ElrdYA+1Rjcsg7CRe/16/WtqLWdcaLEaWdzj/lrEGcH3wpz/46K5LrTfKXqBg+oNRyl8x2mlXd9am4mvzeXLyEYQQsiJ+L7QP/AK1V9V8RI6GJ3GD1t7d9zP7NIOFHsuT71yXlgn5izfU05Qqj5RRyhzEs80t1N5020EDaiKMLGv8AdAptJmjNVsSLXZeEpYb/AEPUtBadIZ7j54d5+8cf/YiuMzRmnurC21O51mJPDng1dGluI5Ly4l3usZ6LnOfp8orWsLG6k02xk0jXZBpeN1ws7KWjAwSqsFyO4xkYrzDIoyKVh3PRk1G3v/GF9q0TCS202zbY/Zm56fm1eeO7SOzscsxyT70zIoyKErA3c7XxWf8AikvD3/XJf/QFrTtYZ9a8J6fb6BqKWs1uB9oQOyHOOc7eeuT715vkUZFFgvsenXyWt/4v0iASxzXFmjPdSqB/DjGfT5h07ZrltMsP+Er8WTtIzCBnaaQjrtzwP5CuayKMihKwNnp+u+HdY1CFLCxksrXS4sBIQ7At/vfLWTo0SeIfBr6JFcRx3tvLvRJDjcuc5+nJ/SuGyKMilboDZ2fiySHTtC03QUmSWeD55th+6cH/AOKNcbmkyKMimkDO10X/AJJxrH/XU/ySq2h69olnoEunahaXMpmk3SeVwGHGBncDXJ5FGRRu2B6R4nn0j/hD7Ii1m2SJ/oYz/qzjjd83p9a5K40WTSF029v/ACprW6Kv5cbNnbwSDwMcHtWJkUZFCVguek2vhq0h1m11vSryCHSkXex8xieM55Pb1yeOao6fPYar42v5oL+a0kfH2aSJlAkIGDkMDuz1xXCZFGRRYLnpWq3d5o3hu+i1jUY7nULsbIkj6BSMdMD35xXFTaHcwaDDrDSQm3mbYqgnfnnrxj+H1rKyKMihKwXO8HhWw1yCxvdClit4+PtKM7MVPGeueRzxx2qh4rvLfXPFVrb2sgkjXZB5i8hiW5x69a5LIoyKLa3C+h13xAuM61DZoNsVtAoVe2T/APWxXJZpMijIoWgNi5ozSZFGRTAXNGaTIoyKAFzRmkyKMigBc0ZpMijIoAt6bZPqWpW9mnWZwufQdz+Vd74j8S6bpt+mmyaNBfLbooUysPkyOgBU9sV5uTRmk9QR6Br0sXiXwXHqkEAhezkIMQO7avQjt/smrmteHLzxBo2jfZJIE8mAbvNYjqq9MA+leZ5ozSsO531ykPhHwndabLcxS6jeZykZ+6CMfljPPqaZNO1t8NdNlQ4ZbgMv1Dsf6VwmaM0WFc9K8WyQWmkiWBudSuo5W/3Qo/wH51kfEf8A5DNp/wBe/wD7M1cZmjNFh3Ek+4a6Twj/AMjpa/78n/oDVzT/AHDUs5/0iT/eP86ol6npOo+HvE9xq09xa6z5Nu8m5I/tEg2r6bcY/Cqnia5tZfFuhwxukl1DMizyLj++uAffrx7159mjNSlaxTd7ne+IfEN7o3jTck0jWyqm+3LfIQRzgdAfeqPjHRbdEh1vTVX7FdAFwo4Vj0OO2f5/WuQzRmiwXL+jah/ZWsW17tLCJ8sB1K9D+hrsNX8Lf8JLfNquj39rJDOBvDsRtbaPQH8jjFcBmjNNq4kdJq2n2HhvUbFra/N1dQurzxgDCsrevb/drrrnTv7Z1yw8Q2epQixhUM+XIKgcke3B5zivLc0ZoC5180ltrvxGjMJDwNKvI6PsXn/0GqHjO7a68UXefuxERKPTA5/XNc/mjNFrWHfc7W18N2HiDQrWXR2hgv4sC6Ekjdcde+OmRx/KrHiOGHXNd0rRre4E00KlJ5xzjpnPv8p/OuCzRmi2or6Hqmq+HtSOmrpWivaWlht/eF3bzJD3yQv+fpxXmV3bPZXk9rIVLwu0bFemQccVBmjNJaDudbomi6br+gSW9uY4dZjbO6R2+dc+np24Hb3qx4neLSvDFhoBnSa7iffLsPCdTj/x7j2ris0ZpvUSdjtfA3/IN17/AK91/wDQXrA8NWq3niOwhcZUyhiPUL839Kyc0Zp9bi6WN/xndtdeKLvP3YsRKPTA5/XNavhT/QPC+t6ov+tC+Uh9OP8AFh+VcXmjNJLSxV9bmr4cuLW18Q2U95gQI+WJHAOPlP4HBr0aK1vrbXLjV7nWIzozpuVDIduCBjj7o+o6/jXkmaM0PVCT1Ou8KQW1944kmgQLbxtJNEuOAM4X/wBCFYOt3bXut3ty38crYz6A4H6Vn5ozR2C+56Xe2b+MrTS7zTr+ONrfmZCxzG3HOB34Pp9aqane6Zqfjm2Q38kKRQ+WtzbyBcSZJxuwRjnH415/mjNFtQvoery3F/oEF/eazqqTgoUs4xhS3pkAD5unrivKeaTNGaSVhtnolhpFxrfw6s7O2eNJPNZ8yEgYDt6A1haj4H1PTNPmvJp7Ro4huYI7E/8AoNcxmjNPrcSZ2/i1tnh/w446rED/AOOpWhrei/8ACZC11PSruDiLy5EkYjaeuOAefm6V5xmjNKwXO28Vvb6b4c0/QVuEmuYX3y7P4eD19PvVxVJmjNNAdt4PYr4Y8Q4JGISRj/caub0D/kYdO/6+Y/8A0IVm5ozQt7h0sehS/wDJWIv93/2kaistVS18banp1181nezFGU9A3Y/0/KuCzRmklsDZ3vjG+bTPGmnXgGfJhViPUbmyPyqW80Ea9qaa54e1G3Dlld1kPMbjocYPp0Irz3NGaErIdz0vW72Sw8K3djrGqwXWpTfdjjUAr04wB04JyQK81pM0ZppWE2LRSZozTAWikzRmgBaKTNGaAFpf+WMP+4f/AEI0zNOP+qh/3P8A2Y0AFFJmjNAC0UmaM0ALRSZozQAtFJmjNAC0UmaM0ALRSZozQAtFJmjNAC0UmaM0ALRSZozQAtFJmjNAC0UmaM0AOj/18P8A10H86634df8AIxTf9erf+hLXIxf8fEP/AF0X+dNzQI9Lt/DviiPVUnfW/wBwJdxT7RI3y56bSMHiiG6s7v4lK9mUYLbssrp0Z8H8+MD8K81zRmpsVc6fT9Qh0vx7NcznbD9plR2/u5JGa7C8i1xZ57weI7a20kjfHIYUcqD0HTBHPXdzxXlGaM0W0QX1bO+8NpFe2Gp31vDbX+teeXQXCKMjIwwX+Hv0796teJHurjwOGvZYpLlLgef5JDCM7j8vHdcgV5vmjNDQJnrmlHWPsto1pqVhqdlj5pJUaOTHpldwz9RmueabS4viVavZtCkP3ZDHgJ5hVhx27j8a4TNGadtbivpY6bxppM9hrMl1K8ZS8kZ4whOQOOvHvXNUmaM0LRWBu4tFJmjNMBaKTNGaAFopM0ZoAWikzRmgBaKTNGaAFopM0ZoAWikzRmgBaKTNGaAK3nN6Cjzm9BToolkQkk5zin/ZVP8AER9eP6Vndl2RF5zego85vQVN9j9Cx+ik/wBKPsYH8TY9dpouwsiHzm9BR5zegqc2ij+In3FN+zJn75ouwsiLzm9BR5zegqf7GD0Y/lTBboRw/TrRdhZEfnN6CgSsSBj8hUj2wVC2SRjI96gUZYD1NF2FkPMrA9PzFHnN6CpRbL/eJ9wKX7ICOGz9BRdhZEPnN6Cjzm9BU/2P/f8A++T/AIUn2RecufpjFF2FkQ+c3oKPOb0FSm1UdWYfhSi0Vv4+aLsLIh85vQUec3oKla2VMbnIz7UC1BON2T6A0XYWRF5zego85vQUkqCNse1OjiVoyzMQc44ouwshPOb0FHnN6CpBBG3R/wBD/hTvsqdnJPoBmi7CyIfOb0FHnN6CpxZgjq35H/Cl+xrjlmB9MH/Ci7CyK/nN6CgSOSAAMmpPIjz98/lTlgQOD5g4NF2FkNAkJxlAc4pD5mMgIRjPB7UFnMzcvtyfu0Rs58wMW+4etF2FkM85vQUec3oKYoBYA9CanNugH3/8/lRdhZEfnN6Cjzm9BUws885Y/RTR9j7/ADf98mi7CyIfOb0FHnN6CpjZ4PU49hSfZk5+fii7CyIvOb0FOUyOMgLjOMmpPsnTDf1prr5UGFY539qLsLIMP2Kd/WmM7oRkDnmhmkCA5kz3z0onOTGSedgouwsgM7lVUgYUYH55/rSec3oKioouwsiXzm9BR5zegqKii7CyJfOb0FHnN6CoqKLsLIl85vQUec3oKioouwsiXzm9BR5zegqKii7CyJfOb0FHnN6CoqKLsLIl85vQUec3oKioouwsiXzm9BR5zegqKii7CyJfOb0FHnN6CoqKLsLIl85vQUec3oKioouwsiXzm9BR5zegqKii7CyJfOb0FHnN6CoqKLsLIl85vQUec3oKioouwsiXzm9BR5zegqKii7CyJfOb0FHnN6CoqKLsLIl85vQUec3oKioouwsiXzm9BR5zegqKii7CyJfOb0FHnN6CoqKLsLIl85vQUec3oKioouwsiXzm9BR5zegqKii7CyJfOb0FHnN6CoqKLsLIl85vQUec3oKioouwsiXzm9BR5zegqKii7CyJfOb0FHnN6CoqKLsLIl85vQUqzsrqwAypyKhoouwsiXzm9BR5zegqKii7CyJfOb0FHnN6CoqKLsLIl85vQUec3oKioouwsiXzm9BR5zegqKii7CyJfOb0FHnN6CoqKLsLIl85vQUec3oKioouwsiXzm9BR5zegqKii7CyJfOb0FHnN6CoqKLsLIl85vQUec3oKioouwsiXzm9BR5zegqKii7CyJfOb0FHnN6CoqKLsLIl85vQUec3oKioouwsiXzm9BR5zegqKii7CyJfOb0FHnN6CoqKLsLIl85vQUec3oKioouwsiXzm9BR5zegqKii7CyJfOb0FHnN6CoqKLsLIl85vQUec3oKioouwsiXzm9BR5zegqKii7CyJfOb0FHnN6CoqKLsLIl85vQUec3oKioouwsiXzm9BR5zegqKii7CyJfOb0FHnN6CoqKLsLIl85vQUec3oKioouwsiXzm9BR5zegqKii7CyJDKxGMCnPcO7s5C5Y5NQ0UXYWRL5zego85vQVFRRdhZEvnN6Cjzm9BUVFF2FkS+c3oKPOb0FRUUXYWRL5zego85vQVFRRdhZEvnN6Cjzm9BUVFF2FkS+c3oKPOb0FRUUXYWRL5zego85vQVFRRdhZEvnN6Cjzm9BUVFF2FkS+c3oKPOb0FRUUXYWRL5zego85vQVFRRdhZEvnN6Cjzm9BUVFF2FkS+c3oKPOb0FRUUXYWRL5zego85vQVFRRdhZEvnN6Cjzm9BUVFF2FkS+c3oKPOb0FRUUXYWRL5zego85vQVFRRdhZEvnN6Cjzm9BUVFF2FkS+c3oKPOb0FRUUXYWRL5zego85vQVFRRdhZEvnN6Cjzm9BUVFF2FkS+c3oKPOb0FRUUXYWRL5zego85vQVFRRdhZEvnN6Cjzm9BUVFF2FkS+c3oKPOb0FRUUXYWRL5zegpTO5VVIGFGB+ef61DRRdhZEvnN6Cjzm9BUVFF2FkS+c3oKPOb0FRUUXYWRL5zego85vQVFRRdhZEvnN6Cjzm9BUVFF2FkS+c3oKPOb0FRUUXYWRL5zego85vQVFRRdhZEvnN6Cjzm9BUVFF2FkS+c3oKPOb0FRUUXYWRL5zego85vQVFRRdhZEvnN6Cjzm9BUVFF2FkS+c3oKPOb0FRUUXYWRMs7K6sAMqcik85vQVFRRdhZEvnN6Cjzm9BUVFF2FkS+c3oKPOb0FRUUXYWRL5zego85vQVFRRdhZFmET3EgjgiaRz0VFLH8qsf2dqn/QNuv+/Df4Vc8I/8jFB/uv8A+gmugvYvE9tFcXP9o23kxqz7QgztHOPuUNsLHIQ2t/cx+ZBZzypnG5ImYfpTZ7e9tQGuLWWIHgGSMrn8667w/HfS+FdunzRxXHnHDuOMd+xo1Ka4tdCvbfWr22uLiQDyY48bh74wO4/ShtoEkcV5zego85vQVFRRdhZEvnN6Cjzm9BUVFF2FkS+c3oKPOb0FRUUXYWRagS5upClvA8rgZKxqWOPwpsvnQSmOWMxuOquCCPwrqtOhS38HpMt79h86XMs4BLYBIAGOew/Wh1n/AOEp0x9RuIZ4HXNvKqhQ3HH45wfxou7hoczNb3ltGsk9rLGjcKzxlQfzqONy+c129hb6lc3usW+oiU2kgYL5n3epxt7dPT2rhof4qabuJrQloq7ZaVdX6loVUKOMscZq/wD8IpqX/TL/AL6P+FVcmxh0Vuf8IpqXpF/30f8ACl/4RLU/+mX/AH0f8KLoLGFRW9/wiGqY4ER9t5/wrFnhktpnhmQpIhwyntTuBXiZhGRtyCaeNh6rjn7wNMgKrklsHrUzOuBnaT71kaBsRR0/SlUIATtP1qIOu/r+VP3rngfjQA1pVBxjNOVUkG7kZqs27fnA5qaISOM5HHrQBJ5cfq+e+f8A9VBuDGdgJ4phkwQDyaegJYZCA+9AEbHerFuoHWoFzvXHXNW34RjkA4I4qmPvDPSgCyW3H5kB56Hg/nTlRG6Dn0NOV1C8PkY5zUbOnIBUfSgB21M420rsijAGPbmmq6bR3+tNlYsgAA4oAUSK5CkfpTzEmed2PaqyFwcDvU53xgbiMUAPysPzKWzTDcM45+73pA24cLx05qUL8g/1ePpQBUmADDr0qSBlUZJfOf4Timz/AHwM5wKfbqrKcnDUAOKgklQG+p5p3kjGcke1HkJwct+dChU7mgBwGwbgzinbhnJUHPqKgZiM54qPzWBHUUAWX2A44HtSBU4O0Aj1JqMygrz69BSbwP4sH0oAk/eZz+765GSaRg6xnPl4244Jo+VgC4yO1BUBGIQDg9etAFVPvrxnnpU4KNxwPpwRUC4LjPTNWyycDduH0oABGhHy5PrmnCNQ2W9elMMi5GOAOmKVpByOtAA02whfTpmkQpLnIqKXcfpRF5jHC0ATeUhXq4P502RzHgIMgc5OaHZ1J3Hv0pVJZgNgxnvQAxWkPRU4z61HMSWGccDHBqxt+bJUc/jUNyAJAFIxigCCiiigAooooAKKKKACiiigAooooAKKKKACiiigAooooAKKKKACiiigAooooAKKKKACiiigAooooAKKKKACiiigAooooAKKKKACiiigAooooAKKKKACiiigAooooAKKKKACiiigAooooAKKKKACiiigAooooAKKKKACiiigAooooAKKKKACiiigAooooAKKKKACiiigAooooAKKKKACiiigAooooAKKKKACiiigAooooAKKKKACiiigAooooAKKKKACiiigAooooAKKKKACiiigAooooAKKKKACiiigAooooAKKKKACiiigAooooAKKKKACiiigAooooAKKKKACiiigAooooAKKKKACiiigAooooAKKKKACiiigAooooAKKKKACiiigAooooAKKKKACiiigAooooAKKKKACiiigAooooAKKKKACiiigAooooAKKKKACiiigAooooAKKKKACiiigAooooAKKKKACiiigDW8O3kFjrUNxcvsiUNlsE9j6Vn3TLJdTOhyrOxB9RmohVmbT723j8ye0niT+88ZUfrQBpi/tf+EQNh5v+k+fv2bT0+vSp01S01PQGstTm2XUHNvMVJ3exwPw/L0rm6KACirMFheXSb7e1nlUHG6OMsM/hUDKVYqwIYcEHtQA2iinpG8jqiKXZjgKoySaAGUVJJFJFI0ckbI6nBVhgj8KsnSdSCljp92AOSTC3+FAGnY6hZXOhtpN/O9uEfzIpghYDnoQOe5pdS1bT7i70+ARPPYWa7Dn5WkHAJH5CsWC1numK28EkzAZIjQsQPwpkkbxSMkiFHU4ZWGCDQB1T6xY2AuZ7XUbm8lkQpBFIGxAD15br0H5fjXLw/xU6SyuoIVmltpkibGHZCFOfQ02H+KmtxPY9H8EW6T2cO4Z5b+dejDToP7grz/wD/x6Q/Vv516XSYIrf2db/wDPMU9dNt/+eYqwOgqQf1oGMj0y3P8AyzFeHfECJYPHOqRIMKrrj/vha9+i7V4L8Rv+R/1b/rov/oC1USWcfH16Zp7Pu7U2Jto6A1KznrgA/SpKIArHotOUEdVprOxPWlRWfof1oAd1bPI+lOBKr3FKsL9wfwGaTyj6En2FACCQ7doqRByN0mB7UzyvbaPemj5WwDmgCZhEsb43E49aqDrU7yEqe3aoF+8KAJlfauNvBpjcnhanWQ7fujH0qN5GAxx+FADAjj+Gnfw4K4qMEk4zUoiftg/jQAiA5HX8qcz4I5pTC3Ugj/gNIIj/AHGNAC7i7ZyB9akCx7RuYsahZNoyWGaVXwKAG3G3zBsBxjuabGcDNJKxZsmnRhNuWznNADg/GKQgnnrUm4DogNMaQjpwPSgCMsc/0pwfuAKTax5xSbWHegB5cHHygfSmg4anbWIODn2FJ5T+mPc0ATKpK/fAHpTnSNY3+ZiccdqijO04p0jnaQcDIoArL94VNuBGNvH1qJThgferIkyOVX8qAIGJyMCj5u6mpHkIGBTAXfoaAFySABnHtUi7gDnPr3qMRODyD9RzT9v+1j8KADeOelKpY8kgD3pvlnBwp+pphG3GSPwoAthEI5fcfpVW4wJBg549Kfv9qhk5agBlFFFABRRRQAUUUUAFFFFABRRRQAUUUUAFFFFABRRRQAUUUUAFFFFABRRRQAUUUUAFFFFABRRRQAUUUUAFFFFABRRRQAUUUUAFFFFABRRRQAUUUUAFFFFABRRRQAUUUUAFFFFABRRRQAUUUUAFFFFABRRRQAUUUUAFFFFABRRRQAUUUUAFFFFABRRRQAUUUUAFFFFABRRRQAUUUUAFFFFABRRRQAUUUUAFFFFABRRRQAUUUUAFFFFABRRRQAUUUUAFFFFABRRRQAUUUUAFFFFABRRRQAUUUUAFFFFABRRRQAUUUUAFFFFABRRRQAUUUUAFFFFABRRRQAUUUUAFFFFABRRRQAUUUUAFFFFABRRRQAUUUUAFFFFABRRRQAUUUUAFFFFABRRRQAUUUUAFFFFABRRRQAUUUUAFFFFABRRRQAUUUUAFFFFABRRRQAUUUUAFFFFABRRRQAUUUUAFFFFABRRRQAUUUUAFFFFAGx4buba01uGS6KqnIDt0ViODXVsdbj86Ym21WxlDBYoyqnae/Tn0xk1xuj3lrZX3mXlqlxAylWVlDEe4z3rftbjwzpNy19aXdzJIAdsIDYOe3Kj9TQwMjTNJiuobq9vJHgs7c4YLy7H+6PTt/no+80mzk0k6npks7QxvsljnA3L78fUVLY6vbTwahZX5aGG8kMokQbvLbOeR3HApLm/sbHRJNMsJmuWncPLMYygA9ADz2FAHQRzXd/Y2Y0G/toVjiAlgcDK/Xgmub8TSTy6kr3Vj9kmMY3AOGD++R+X4VeabwzqcUctyXsJ1Xa6QJhW9+FI9feqXiLVrfUZLeG1DmG2QoJH6v05557DrQ9wRhV0nhm4062uIC8LTX8s2xST8sa8c/Xk/l2rm6u6VPHbarazTNtjSVWZsZwAaaE9jSvkifxnIszokX2gF2c4GOM1r6gkurXd42l668kirn7KhZV2jg4bOD/8AXrAvbuym8Ry3UiG4tGkyQCVLLjHsc1p213oujXM99ZXMk8joVitzERszzyx6/wCetT0H1GCSTT/BVvLayPFLcXB3uhwcDPGR/uitGa2S+1Xw9cTAM9xDuk4+8VXcM/nWPaX1le6H/Zl/cNbGOXzY5hGXB65BA+pp93r0Meq6fJaBntrFRGpYYLjoT+VPqLoaem3U+p69q9jcStJbukiiNjwuGwMDt1rj4erV0w1LSrCe+1G0unmubpWCQmIr5Zbk5Pfn0rmIf4qcdwex6d4B/wCPSH6t/OvS6808An/RIf8Aeb+delikwQ4dBUg/rUY6U9aBluLtXgvxG/5H/Vv+ui/+gLXvUXavBPiKQ3j7ViDkeYvT/cWqiSzkE4HvmnMeOtRr1ApzFeq9+3pUlDW68U6NsVHSg4oAtK4FOMhI+8arCTHajzT6UASMRUTHmkLk02gB+euaav3hSZooAnU9efwpjEGgbSOePemZJoAAfmqdW/Gq9OD496ALYkwOCRTWfPUk1B5vHSgyk0AK5FMzxSE5NJQArdaVabTlPNAElIxBxikZgeR37elMzmgCRGwetSiT3OarA4pd/tQBZ8xm/iODTC3PSozIT1FN3UAOBwaVjkGo80ZoAB1qUNxUNSKVxzx70ADHNNU7WzTc0UAWQ4zUpmbb98/nVMPil8w+lAE7v3zmoWI603eaQnNADt1NbrSZxSk5oASiiigAooooAKKKKACiiigAooooAKKKKACiiigAooooAKKKKACiiigAooooAKKKKACiiigAooooAKKKKACiiigAooooAKKKKACiiigAooooAKKKKACiiigAooooAKKKKACiiigAooooAKKKKACiiigAooooAKKKKACiiigAooooAKKKKACiiigAooooAKKKKACiiigAooooAKKKKACiiigAooooAKKKKACiiigAooooAKKKKACiiigAooooAKKKKACiiigAooooAKKKKACiiigAooooAKKKKACiiigAooooAKKKKACiiigAooooAKKKKACiiigAooooAKKKKACiiigAooooAKKKKACiiigAooooAKKKKACiiigAooooAKKKKACiiigAooooAKKKKACiiigAooooAKKKKACiiigAooooAKKKKACiiigAooooAKKKKACiiigAooooAKKKKACiiigAooooAKKKKACiiigAooooAKKKKACiiigAooooAKKKKACiiigAqaHvUNTQ96a3E9jT0/WNQ0pibG5eEnrgA/zrV/4T3xP/ANBaT/vhP/ia5yitLEHSf8J74o/6C0n/AH7T/wCJo/4T/wAU/wDQXk/79p/8TXN0UWA6b/hYXivBH9syjPHCJ/8AE1zk00lxM80ztJK53M7HJJplFAFYMQCB0NITmnpEzjK077NJ6VkaENFTfZpfSj7NJjpQBDRU32eTGQKPs0vpQBDRUv2eT0xS/Z3+lAENFSGFwCcdKjoAeXLZzzn2plFFABRRRQAUUUUAFFFFABTtxAIB4NNooAUnNJRRQAUUUUAFFFFABRRRQAU8sWJJ5JpoGSB61L9lk9qAIaKn+yy+nNH2SX0oAgoqf7LJ6YpPs0mOlAENKAT05qX7NJjpUh3W8PI530AV/LcdUb8qbU5mZUU4XnOMZyKS4OSh/wBgUAQ0UUUAFFFFABRRRQAUUUUAFFFFABRRRQAUUUUAFFFFABRRRQAUUUUAFFFFABRRRQAUUUUAFFFFABRRRQAUUUUAFFFFABRRRQAUUUUAFFFFABRRRQAUUUUAFFFFABRRRQAUUUUAFFFFABRRRQAUUUUAFFFFABRRRQAUUUUAFFFFABRRRQAUUUUAFFFFABRRRQAUUUUAFFFFABRRRQAUUUUAFFFFABRRRQAUUUUAFFFFABRRRQAUUUUAFFFFABRRRQAUUUUAFFFFABRRRQAUUUUAFFFFABRRRQAUUUUAFFFFABRRRQAUUUUAFFFFABRRRQAUUUUAFFFFABRRRQAUUUUAFFFFABRRRQAUUUUAFFFFABRRRQAUUUUAFFFFABRRRQAUUUUAFFFFABRRRQAUUUUAFFFFABRRRQAUUUUAFFFFABRRRQAUUUUAFFFFABRRRQAUUUUAFFFFABRRRQAUUUUAFFFFABRRRQAUUUUAFFXLGya9d0RJHYcgRjJq82gTqpZrW7AHJJjP+FAGLRWj/Z8X95/zFH9nxf3n/MUAZ1FaP9nxf3n/ADFH9nxf3n/MUAZ1FaP9nxf3n/MUf2fF/ef8xQBnUVo/2fF/ef8AMUf2fF/ef8xQBnUVo/2fF/ef8xR/Z8X95/zFAGdU0Pern2CL+8/5io5IFgxtJO71prcT2GUUUVoQFFFFABRRRQBHCyhNpUkk9qkH+xKPpjFMhUFTkAjNTGMKB1A9BzWRoA3AHlc/7g/wpy7skl1/LFRqd+W7UpYbevPsaAF80cjP6UgDjBV/0qoTyeKnSTHYn6CgCQLIR820+3r+VKWXI3Oc/WjcjLk8etN2xOOPvdzzQAxnUg7MdKjgRXchumKlaHCswbIx6VDC21/woAn8mLr/ACzSGOAf3uaXecHr+NRLI2ev4UASGODPBNIIoz0B+oOak+Vuy596b85HGPegBphUEdWBHbtT/JiA5H6n/Cm7WxnJDegp24475oEJ5MQHOT9KQxwA/wAVKzEL60I5zyc0XFzDXSHaxTJxSrDGUBJxxk9f8Ke+PLYqF6UxW+QDJwBQNMXyofRqQJAM7simySEOKVZM/ewaBgI4mJwM/jS+RGePmHGeafwBlQPwFMzIT82cUAAij6FTn60phiHf+f8AhQvBGXzTwxPei4myMxRDoGpNkH+1mgyEOQDUisD97H40XFcrkBZl28cjrVli6jOVwfTmoJeZlAx+H1qTy5QeBx25oKJA0zJ8pBH4U5fOHZcfhSIHVhlFA9qUtg88UALwwwSB9OKXauMp+ozUW7GcnrRE+7nkHpigB3ztx8pPuopkpwoEozznAWpOBkEZPvTA+JOnHYCgCPCHA8pj/wAAqOc/MowRhQORirWHLbg4x6mq1z/rBk54oAgooooAKKKKACiiigAooooAKKKKACiiigAooooAKKKKACiiigAooooAKKKKACiiigAooooAKKKKACiiigAooooAKKKKACiiigAooooAKKKKACiiigAooooAKKKKACiiigAooooAKKKKACiiigAooooAKKKKACiiigAooooAKKKKACiiigAorpPAP/I8aX/10b/0BqybiLz9cliJ2h7llz6ZagCjRXoXiDxPeeF9dk0TSYoINMtNiG3aFWE2VBJckZOc9at3Gj6fomteItUt7SJ/sNtFNbW0q7ljeTvj/ZwePegDzKivQLu58Va74NuLrU9Nt760YedFesYkeFVJ3bQpB7enr1rWaytrrWtGnuoVnSx8OJdrC/IkZegP55/CgDymtGx0W81KBpbZAyK205Pf/JrsvDuv33jHUZdD1nyJ7W4hk8r9yq/ZmAyCpAz+dYfhprg20iwtgeYTn8BQBVTwjq7nCwKT/vU8+C9bHW2H/fVdKl7fI4BJ471oNqFwsYZpaAOGbwlqyH5oV/76pP8AhFNV/wCeK/8AfVdm+qOfmDKT6VEmrXTbuQF9qAOTHhHV26Qr/wB9U/8A4QzWsZ+zr/31XU/a7mX5hKQKet64+9PJ+FAHHt4S1dPvQKP+BUL4T1Z13CFcf71dk88gTf5xx71GL99uPO/KgDkf+ES1fGTAo+rUn/CK6p/zyX/vquxa8Yx4WYlqI5bgpknHoTQBxw8Kaq3/ACyT/vqpU8GazJ92FP8AvqupY3jcickewpDd38UeRcSD6UAcwPBetk4+zr/31R/whms5x5Cf99V06X97nc143409L+/mJWNmf/aFAHKN4M1lOsKf99Uw+ENWH/LJP++q7IDUf+WjyEemailnnj+V3cH/AHqAOTHhDV2PywKfo1OPgzWx1th/31XWJc3cifuS5x3qTGrTYEfmfnQBxR8J6sDjyV/76pR4T1Y9IB+ddiYtXDbCxQ+rUAX8eRJcnNAHIHwhq46wqP8AgVOTwZrEn3YUP/Av/rV1hmu9p/0hsioRql5A2DdyL/uigDnP+EI1vvbqPqab/wAIZrP/ADxT/vr/AOtXUprlw+Ve5lJ7Z4pE1C/lYqtw+PWgDlx4L1k9IU/M/wCFIfBmsDrEn5n/AArrGu9Sj4+0MVphv74gKJZM+tAHLHwZrAGfLj/76P8AhSjwZrBXcI0/76P+FdaLi/C5Nw+T6U1r3UFHzO5oA5MeDdYI4iT8z/hQfBmsD/lnH/30f8K66O71aThXkApN2pLJ/rZKAOR/4Q3V/wDnkn5n/Cg+D9XHWJP++v8A61dgBqDNlriQD3pJ/tyruFxkegNAHI/8IbrG3PlJj/e/+tSf8Idq/wDzyT8z/hXVi5vRj/SXAqOe7v0YbLl2HtQBzB8H6qDjZH/30f8AClHg3Vz/AMso/wDvo/4V0sM14fnkmfHpmrpvp1XKStQBxjeDtXU8xJ+Z/wAKQ+D9WXrGn/fR/wAK64315IwDPIBTy93s+SSQn0oA44eENWY8RofxP+FKfB+rj/lkn/fX/wBausSa/wAkGZ19qmjF5ICRLIG9SaAONXwdrDtgQrn6n/CnDwVrZOPs4/Ouv3X8XzNcn86hl1G7T7lxIT9aAOV/4QzWs48hfzpD4N1gHBhT/vqusjudQkXJace/arO2+MW83R+lAHFjwZrJ6QJ/31R/whms5x5C/nXXBr9TuFwxH1p8l3dED/SGDfWgDjz4K1tRk2y4/wB6mr4N1puBbqf+BV26tdmMM1+T7ZqD7VeI3+ubHsaAOR/4QrW/+fYf99Uv/CEa5/z7D/vqusbVNQRgfmdaQ3+pStyZY1oA5E+DNaXrbD/vqmN4R1desC/99V132278zY9xJt+tK17LERmWQn3oA5H/AIRHWMZ+zj/vqkHhLVyufs4/76rsXvJZlz5rL9KRbmcIV85j+NAHHHwrqoGTCB/wKo/+Ea1P/ngPzrtcX0q/LISvvSxWtyW+aV6AOJHhvUyf9SPzp3/CL6p/zwH512M0dzE3MhI9jSCS4yPnf86AOSHhPVyM/Zx+dH/CJ6vtz5A/76rszd3LDYsjD2pBLO3BkdT7mgDiz4W1X/ngD+NK3hTVlGWhUf8AAq7IG5OQjux9qcz3EcWZd/0NAHFjwrqp6Qqf+BVIPButMOLcf99V2MV2rKcSMG96Fku25WWTH1oA4/8A4QvW84+zD/vqj/hC9aHW3UfVq6nzr8yfNcyD8asxx3T/ADNesfagDjP+EO1j/nig/wCBUn/CIasOfKT/AL6rtXNwp5lcCkVJ93LM2fU0AcOfC2pjqkY/4HTh4T1QjISI/wDAq7SaFy2Dx7g0JbBfmFyOOxagDjR4R1Uj7kf/AH1S/wDCH6tjPlx4/wB6uwZkIP7x93orVDvmx96TH1oA5A+FtTH8Cf8AfVNPhrUR1WMfVq7ZLK4kTzFmK/jSjTJpDue43H0oA4xfCWqsMrHGR/vUv/CI6sP+WSf99V2+yaPEakqKHLxt87sw+tAHDHwrqi9Y0H/AqB4V1Q9I4/8Avqu1L/PwJPxp6208jdStAHDt4V1ReDGn/fVNPhfUx/yzT/vqu6eCSP70hY0nkyBcu/WgDiB4U1Rukcf/AH3Tv+ER1X/nnH/31XZmJ1/vf99UIGByXx7E5oA5BfBesuMrChH+9SjwTrZ/5d0/76rsd0j52SyD6VFIblePMlT3LGgDjn8I6vG2GhT/AL7rGmiaCeSF/vxsVb6iu9ka+j3YZnz+NcLebjez787vMbOfXNAEFFFFABRRRQAUUUUAFFFFABRRRQAUUUUAFFFFABRRRQAUUUUAFFFFABXoH/CLeEP+g7/5ORf4V5/RUyi5bOwHa6Na2dl4uubewn8+2RBsk3ht2VyeRx1zW5DBrC3oea7ha33HKBecf98/1rjvCl1Daai0s77EC4zgn19K3UGgx3YuRezlw+/G04z/AN81W1hGPqLK+o3DKhjUuflIwR+FVqtaldLe38twi7VY8A9elVaSGFFFFMAooooAKKKKACiiigAqtdfwfjVmq11/B+NNbiZXooorQgKKKKACiiigCGMDHLYGac7DJ44+tESq0ZznOe1PKxdfmNZGhCGx9c09XP40hdQflQY96Tdntj6UABbL5OOetSITjjIHrTMvj/61IdxPNAEw8vADZPelBGPl3Y7VArbTnqaeZmPfH0oAkYuI2BBGV96qp14OKmaVgpG44IxUUfLY46d6AHh2z3P1pwXLcLzQqOM8HFABBPz0AOK46nHY9qI1Gev/ANeo8HO4AtUkchGecUAMkbk4J/lSBjxhj/jT3dWJY5LGm53rgIoxQA9ZNx55z60BSRlQcfSmBH28gge9KuQp+alYVgcHBy+OM4piuwGM8UrAgHgketNAO3IUj1PamMccN1zT8cfKOPcc0ilx0bA9qR93ds+1AC7WJzuxj0qZuEPOcepqFWA52gn3qVnDrg7cewoAgLnf9404SHH3j+FI5j3cAnjoTTSGH8JA96VhND/kJ+bP4Up9R096Bv8A7/5CmEt3OaLDWg05WRScZzVkSEDNVm5dcCpliY8Z/WmA/wA0kims687hSmIAZLVG+znFACHD9x+NORQG3BuRURBApyEDNADiRubk80qMAwJ5+tMY7uxNIvynJoAsZZ8gDI9KguQyuu4YO2rCyFsAviq9x98c54oAhooooAKKKKACiiigAooooAKKKKACiiigAooooAKKKKACiiigAooooAKKKKACiiigAooooAKKKKACiiigAooooAKKKKACiiigAooooAKKKKACiiigAooooAKKKKACiiigAooooAKKKKACiiigAooooAKKKKACiiigAooooAKKKKACiiigDT0DVf7D1y11LyfP8hi3l79u7gjrg+taWo654fvLef7N4Y+y3cmStwNQkfYxOc7SMGuaooA7W28Vw6pcWzXvhmLVdYQBY50kcGTA4LRqDvPFRjUPFVlq19rV/o91JHcxlLtLi1dYmj6YPHAHGKpeAf8AkeNL/wCujf8AoDVqeILi3+z3wj8dX13JuI+wvDMqt83K5LbeP6UAQ3OtiDQbo6N4VOnWd4vkz3bvJMGB/hVmAAqrJ4zuV1PSr61t1iews0tGR23rMoznIwMA56V3FjNb6veB4Nat20iTSzCdL8w7o2Cc5ToMf3vwrx+gDvrXx/p1rbtbWugixV0kUzwz+Y8W/qYww+UZ525xR4Fjc6bM0Mfmymcjb7bVrga6fwlqL6dK0qzyRjd/D06UAegf2fcFi8kBR/7taFnarD/r7BGz3aqdrrhusPLqSD64qzcIL1gIdYjz/tNigCzJolncnf8AZVj/AN0Ukek20b7YbYA+rLVb7He2SmQ6xAQvON9ZN940ms+Bdo7D+6goA2rrR9pP2eIlz1+XiqQ8PTsC00e38awB8RNTL/JJlfUoKe3jC+u12m5OT2C4oA318PRyJs2MT7mq7aBbwPskDr9OawZNWv4l3ec//fRqv/wkF8ed4+pYmgDtLXw7Zn5lmYn0KUs3h52PDqqeuMVx1p4x1G3kJE/4cVbfx1qVwuPMj/IUAdGujQ27fNI0nsF4qQ6NbucrBIw9M1yyeLtSHTYw/wB2pY/GOpLneyqP90UAdDNosLDAtWUfSnQad5K7UhwvqRiuW/4TPUpJDl8r6gUlx4g1K5TZ55C0AdVJp69WljQezVVk02IruKs/viuNfULiP71yT7E1MPE16sXlxyr/ADNAHYw26FflTYB3xUnm7DhJ/wBK5aDXNVMGPM2qfVRUkOsXB+/Ern120AdG0qSH5wjH61ItjbyJva3Y/SsJdQu5fljs0574NWY73WLP+FQPTOaANKO1g8zAsx+Iq3Fp0bzA/ZY198Vgz+ItTjUs7Rx47gCspvG+oLJt+0Aj/cFAHZXOg2sswdwo9lFVpfD8EDbkik59K5WTxneCQOXRj6YqyPHtzJFhtq+4XNAGx/Yrl/nyqU5fDbTN+6csPfiuafxbJMSHuXH0GKz5vEtyjZgupfzNAHbf2Bdodpti6+uaU6LMcYt5AfrXFr401eKPG9znuSaZH401dXy8rEfWgDuj4e1Fo/3cT59zTX8KasqB/L3Z6gHpXJL8QtRzjn/vo1oW/wARLv7rs4+hJoA230eSKHdLMY2H8LVSa0Xd83I9qx73xXd3snJO36VH/bV467Ycj60AdG9ohhAQAfWqsmnp/EefY1gNrV+OHIakGt3q8gD8qAOnh0uDGZJtv1Wra6Tpu0ZmZzXEzeIbkn5pD9KpTazcv8ySOv0JoA9IOiW0mDCwz6VOthLABiPeR6V5raa5dxnd9oYn3Y1aTxJqaybjM5X0zQB28+lzTvv+zFfpUsGgrKmJJ2QegWubt/Fc6x5M+0+hNNXxbqayfupAw9xQB1L+E7JPmeaYn6U+LSLSJgY13Eeorln8W6w7YZ1A/wByqr+KNTL/ADTAD2UUAehi0lkjKZQD0ArMuvD1ywLIwA/2uK4k+J75G3CeQ/pSv4v1QocSce5NAHTNo0gXbI6D8a0IPD1qIA+6J3rzOfxLfyNl5j9Aas2/ia8CgRzEEe1AHoFxZWceF8jn2pF0a3lG792o9Ca42TxJfzxBWlz9BUKa7cRof3rZoA6W50q4ab/RwhA7A1JFol9IMTKcezVyaa1e8lJGP1pBrWps4CTsSe26gDt4vDVv/wAtg2fZhTpNCiT/AFWSP9phXMRWniS7TfG23PctToNG8RbyZPOY+zGgDbOgI330f8Kkbw15cG+GQk+hFYNxHrdopSWO5XHcZqhJ4gv7VCjvMue7E0AbZieFijoSR7VPanD/AOpeuZ/4Sq8ij/16n6gGgeLbxk4lRT/uigDsCltIx8yJwf8AdzUKWcjS/uLXK+pWuVTxdfoDmTJ9kFOj8eXcR+eQ/TFAHZppzxOGkiH4Cql/ZySMVgt2b3Arl2+IuoFvkUgfSlXx9qGDg4PvigDdt9H1XdlYXA960IfDV/eP+8QJ9TXIjx3qp43mlPjHUt4InIP+8aAOzk8LmIgpGQ465qZNDYLko26uJbxxqTuFll49jTR4rvS+VmkH4mgDuf7HUD57dyO+DVaWyiQnyoJ19yK5uLxjfwqD9pLexArSj+IeoLH8yxsP9pKANSCzWb/W7xjpkVZXTfObYzYQelc4fH90ZCWhhH0SoJPH9z5nARR7JQB0N14dhJ/cCV2rMn0K5g5kj2g9M1U/4Ty/Zf3Vxt/4CP8ACqU/jzV2PzSpIPdAaANE6c0X3o8E/wAQq7b6SWj3q4b2NYMHjy7ZtssULf8AAKvp4wnUgukIHstAGnPp/wC4OxgjDt61kRG6WfYiZ/GrMvjYbRmCJv8AgNRJ44gDfNZwj/gFAF9tC1W7QSRxx5/36ZHoGuAnNmvHvUKfEBI2ISEKPYGpB8Qtq7hwfxoAe0d3b/Jc2xU+3NLHE7rkZU+9UJPiCTJloY29ypp6eOY5hjyI/ptNAE8rqPkkVSfWmpFJL8kMW73IqvJ4ohZgzW0I/wCA1ej8U24iGYR/wHigBsVhdxNiRFIPpT5dNk8vJjwT3aoz4rtkO7ycn3JqSXxraNFmWFMemTQBHHbzxDBlXHpTmkTbtwzP6dqqP420pR8tshf/AHqoyeJ7eaTPyxA0AWnsbh2Lgqi+7V5pqQxqt4M5/fvz6/Ma7i+1G2nh/wCQigGOgNcHclTdzFW3KXbDeozQBDRRRQAUUUUAFFFFABRRRQAUUUUAFFFFABRRRQAUUUUAFFFFABRRRQAUUUUAWrM3BlMdtE0rt/Cqlicewq79n1j/AKBlx/4DvU3hH/kYoP8Adf8A9BNdBexeJ7aK5uRqNt5Mas+0IM7Rzj7lDA437fL/AHU/I0fb5f7qfka1rTSdN/sBdUvZblf3hUpFt+bnHGabb6Vpy6dLqd5JcraNKUgSPb5jc988dj+VAGX9vl/up+Ro+3y/3U/I1pappFlaaNa31rNLIJ3IG8AYXnjHr2rCoAt/b5f7qfkaPt8v91PyNVKKAL8NzdXEojhh8yQ9ERSxP4Uxr2ZWKsigjggg8V0nhS406G4t4IoWe9mVjJKx4QDPyj8v161jWz6fFq11LqKPIiMxSJf423dD7UAQSz3cAQyweWHG5SyEbh6iovt8v91PyNbvjCUTnTZQmwPb7goP3c44rM8OwJc6/aRSDKlixB74BP8ASgOgyVr+GFZpbR44mxtdo2Cn05qDz3n+8ANvpXV6bdT6nr2rWFzK8lu6yAIx4XDYGB261x8P8VNbiexLRRRWhAUUUUAFFFFAEURUIc5zmhsZpiNjjj8aV8+vB6H1rI0Gk/NVhH455/CqtPVsd8UAWcrzlBz6UhKjog/E5qESe5oLgjGaAHSN8vAA+gqLNDHNNoAcTSA4pKkjYK2SAcdM+tAEgk5zThK3PJ/Oq2TmjcfU0ATPJlcZqMNTc0lAEjNxSI2GzTSc9aTNAFgPz707zTjlj+dVsn1NG4+poAkkfcOaEkKioqkLfKqgDjqfU0AS+cT1/UUGUg8foKr5OaMn1oAezlmzkml38VFRmgCRmyemKcku0dTUNFAFrzSTjv7im+aQOOPpUGaM0ALklwepqdWz3IqtUyYK9eewoAkY1GOW+aml6buoAseWh7nNOEaD+L9KriT3NPEo49qAJiqA5BJ/SozgD7ooMyn+I1EWHrQBIjfnUcpJYZ9KbuNIxyaAEooooAKKKKACiiigAooooAKKKKACiiigAooooAKKKKACiiigAooooAKKKKACiiigAooooAKKKKACiiigAooooAKKKKACiiigAooooAKKKKACiiigAooooAKKKKACiiigAooooAKKKKACiiigAooooAKKKKACiiigAooooAKKKKACiiigAooooAvaRqk+i6rBqNskbzQEsqyAlTwRzgj1rYvfGDXtvPC3h/QY2mVlMsdniRSf4g27r71zNFAHSy+NdUm0sWZS0WTyBbm8WH9+0X9wv6VzVFFABWto9wkQdHG4HtismrVkWW4UgcdM0AdJHny2dFYLUSzMr5Dmmid0+QSECrCWgnXcZlU0ANknndCFdiD2zUunNYF9mpWruPVGoFg6Lzcxke1QGxdm+Ri30oA6NbLwj5isssyjupNLf/2PFH/oL8Y4zXJNEY2IG7dS5m4wNwoA0DIxzu+cemaqS22QSVwD6GpLaRg2GiH41ZZpdhPlr5f0oAzPIH3UXJpRpU8mWyq1eWSJDwMH2qdJFxyc5oAoRWvlxnzSxYeh4qOUMgyis1bD3EUMJBjVqppqvkkr5YCn2oAzo5izYKlakbLMAoP51I8qu+5UPPqKTa2N2B+dADlt1HL4PtmtGymtbcH9wM+prL+0/JgDn2FRecxP3iDQB2VnfWRX5021PJfW5jIhmjJ9MVx9uZHI3q5WrkkUK4K4X/gVAGlJcXPJSXJ9BUTTzOuJjJ+FUQ4Q5EqfgaVrpm+62TQBfhiW5fyyhYe9X/7C094/niw/tWDb6lPBJ0zVg+IbwH/VKB9KANIaFpcZPmRy5oj0nRy+DHKPxrL/AOEiunU70A+gqn/btzvyvBoA6hdK0OBvntnPuTRJaaQDiK349xXMPq96zD95n/gIqaLXpIziQfkKAOhfTrDy/wDU4B9KxNR0iJGBC4Q9Ka3iHKEKSPrVSTxA7LschvrQBXm00hMxYqliWB8Oh/GtNb0NHz8o9RRLfo0YXaGx6igCh9olwSGAoSeZurke9TSyWzpu2/N9aYkgK/LsFAEE0jn+It71GJXAHztV7ynZcnawqq4VDkA/zoAiaUnuCfep0dHX52GfQVEZI2OOB/wGmAr5nXA+lAFtIQTnBP41cWJtuOgqg7hgFTnHfNKksqdaALj+Wg4LM30p8Su3I4HuajS6j2Y2OTU9s9uX/eoQvpuoAlEjAD5gMU4yo64Jx+FatsdDkwskTr77jU91YaLJHiC5ZPpzQBz7Kj8Atj6VDNGjYCZrXGjQN9y9JHvTGtYYP4247igDBe0c8CInPtVu10G9k5S2lPvWot7HGvKs4q1B4purdPL5Ef0oAw5tNmtjiWGQN9aYFYLgKB9a25teE+WYI3+9WdLqEcnRPyoAiijY9ea0FghSIO0fzeoqgl9k4EQH0FKuoMJdpfHtQBO+pXkLYiuJEUdKki8T6nAcNdSfXdWbcJLKS3mn6VT2Mv3lLe9AHVQ+NrmNv30hl+vNNvPE2naoypeWO4eq8GuMZGSXgGk3yg8AfjQB0Nzp+kXbbrV2hH916rLoDyvstpVbPqaykfy+XXJq1BfOsgKHZj3oA1P+EI1wD5AjKfRqgn8F6tAu94GbFSjxDfJhVupCPZ6tL4tvIcEs0n+82aAOYktLi3k2TIyY7GoS22XjFdt/bukaiP8AiYWOXP8AEGxSN4a8PagN8GpfZiezf/XoA5FnZ8bMDHpTuuOGLVrXnhSW2k/0S7juF7bTWa9je27/AL6Fh70ARt8vDEg0+Hk8uaTyd/3n596FWZGHQigCWQ9lYgeuKfEzrjktShvl5HP0pY8g8jb74oAlCZ3F8j6VAyqWyTwKsMuzliGz6Ui27y8jIH0oAoO25uE/WmiNgeWwKme3kifIJP4U4EqN2efcUARLAHUsc8dKRY1fgs3FOeWQjdhce1KiiRtxT8qAAq23CqceuaSMMG6A1Y2DptYCmeTlvkBBoABK4J3jC+tRiQGTHzHPpUiRzSPtKM30FattoksgEjLsHvQBkEjdtEeatR2bOu/ftPpiugh0fyWDboWz61cFtap/rZEY/wB1KAOPudPmHz9R6g1XSGc9NzV2ivabygjHP941egt7MRnaIUb/AGsUAefx2F1PLtWKRiewq9D4Q1m4b5LVwPU12Hni1bMbxZ9RipV1i52HZNg+u+gDBi+G2qSx75WhT/ebkVEfh9Lv23F9Hx/dGa2G8RXgyryeYP8AerPm164ckb9o9iKAJbbwhpOnxlrkNcN7nArzzUhGuqXYiXbGJ3CAdhuOK6661t1jK/f+rVxdw/mXEr/3nJ/WgCKiiigAooooAKKKKACiiigAooooAKKKKACiiigAooooAKKKKACiiigArTutB1KytnuLi22RJjc29TjJx2NZlLQ79ANXw7eQWOsw3FzJsiUNlsE9iO1Z9y6yXUrocqzsQfUZqGra6bfvEJVsrhoyNwcRNjHrnFAGk9/anwglgJf9JE+8ptPTnv0p9ne2F3oH9l39w1sYpPMilCFx9MD6msCkoA6vXBbr4T00WrMYRIQrOMFvvZOPrmuUq1LqF1NZRWckubeI5RNoGPx696q0AFFFFAGt4dvILHWobi5fZEobLYJ7Edqz7llkupnQ5VnYg+2ahooA29ev7a9h05beTeYbcI/ykYbj1psdxY6Xf6fd2MskzKoadW4w2MEDgeprHAJOBzUk1vNbSeXPE8T9drqVP5GmB0w1LSrCe+1G0unmubpGCQmIr5Zbk5Pfn0rmoP4qdJZXUEKzS20yRNjDtGQpz6GmQ/xUR3E9iaiiitCAooooAKKKKAK4IHVQT60047UlFZGgUUUUAFFFFABRTkAMig9CasAxq+wITgngLnNAFWirI8uRWwvIUnpiq4GfT8TQAlFOKleuPwNNoAKKKKACiiigAooooAKKKKACiiigAooooAKKKKACiiigAp5KnOBj2zTQM+n4mlKleuPwNADaKKKACiiigAooooAKKKKACiiigAooooAKKKKACiiigAooooAKKKKACiiigAooooAKKKKACiiigAooooAKKKKACiiigAooooAKKKKACiiigAooooAKKKKACiiigAooooAKKKKACiiigAooooAKKKKACiiigAooooAKKKKACiiigAooooAKKKKACiiigAooooAKKKKACiiigAooooAKKKKACtLT4JZoT5aFgG5I+grNq/puoS2MmY3IyenY0AaMDywzYYA47MK2zrKtD5UlrGD/AHl4rHSeS5mLtgE+pqZo/MG3cu6gCQyMD8vKmrhMSWwlTKOvY96zPIlgfLyDH1qV7oOoXeKAJV1iQvtMCn321HJcGSTJbZ9BUE0xSPIqkZXk9TQBpNdbFIMn5VX893bgsV75quuXOC+B6VYjhmdtiZIoAnZEODjP41NbLmQbflPvU1pp08jBdn4mtCW2tLOPMzAv6A0APjsre6H7+6VWx0AqCGwtPtJR2VkzjJrJu9RhO4x/KR6VRXUmZvmoA7w+ELO4iD2l0u49maqE/g/UoyfKRJPoa5qHVZIpA4kKj2NW/wDhJLxW3JcyD23GgCw/hfWkYlbUiqcljeQN++tmDD2rQh8UanIMpM3H+1WnYeKJTJi8yffZQBgw3flLtdSPbFK+y4XK/KfSu4b+xdWiBMsaS+6YpIvCunt87XaEegagDz1iYnw2MUpRJvutiu/utD0CO2bMoaQe+a4y8tbaGZjA5x2FAFZIVA+8T61aWS2CbdhDD1NVY7jyZMuFI96uI2nXUo3hkB67aAKMzqzZXH4Uzakn8O0+prqYtL8LbQWuZw3fGamNp4ajH+vlYUAcaSA+Ov0q0NPe5UbBit97zQ7Vj5FuGPq/NUZfEqxyYiSFPotAEUfgu5u0Deesf1rQtvhlHIm641ZE+i5/rWVceKLqT5VZfwFQ/wBu3xGGl+U+goA6hfh5pCLh9eAx6J/9er1r4P8ADlrgzajJMPYYrgn1HY+XlJqRtbldNsTMAPegD1AWPhS2jASwV+PvNWTJfaEkxSLTYgPUVwR1O/nTAfKjtTE1KeF18wAYoA6bWNPtrgebajbntWFLpN0VwoULWpZ6/azsqynFazTabPCd0wAPpQBx8ejvv+fb+dXDaIE2bEHvU9z9nik/dSMy+tRrc2oGGUn8aAKr6Tv5RlH41NHo8bxEPP8AP7VFJPD5nyqVFC3C5+WTbQBG9mbZsCUNTkUEctzUnktctvMgC+pqb+zoCoJvIx/wKgCNGA6H8aVboq2AaoSzLbysglBUdxTBcqx+8R9aAN2B5bhtqjJ+tT3IMUOHYZ9KwY7mSI/K3X0NTCTzTjdknsaAJGmVuCcD0FEckJPzk49DUiWTk4ETc+gzT5LFosDyXDepFAFee2gnTcjlMdqoqTDxxj1rSMLKeefallhVYCzoAPSgCikm9Tt496bG0TTAOM+4qKSZFzsUrRaNFNJhuCKANpLGNhlZSAexqrc2MsJzjevqK04AmxVXaPfNaa6UXt/MVi3rk0AcNOrL8w/Ko8jZyhz6120ujwyRNmPa/Yg1gXOmTQcOMj25oAyFI6HIPvUnlKT8zqPapfsj5OwH8RTBZzs/CE/hQA5UQfdTPuaQ7VPzr+VSDSNWlB8iGRh7A05PDPiCb7lpK3/AaAK29dpHekiuXUbc1ePhPxJ20uYn1205fBPiqY/JpUv40AQrPKFHX6g1INQmBAJLj3rQh+HXjaRPl08qPd1FWE+GXjVuGtY19zItAGM08UrfNFn6UxgM/KMCuph+FfiwsPMNuv8AwMVpQfCzVkYNc3Vuvr81AHFIq+Xz1pjnnDNkV6anw6i2hXvYfwp3/CstPbBe+H0FAHmQli6YU/U08S7eV24+tegXHwvsGc+VfgH0zWddfC2/jjJtnSf0G7mgDlNyTqQcLVaWBtjYIYVoXXhTXNNJ8yzcr7c1lt9ot2xJbyq3ptNAC28car89ux981cFvA0eYsq3oaph55Dysoz2YYFXbewlkXPmrGP8AaNAFcrs5zuqAzOZOD+VbltpunRHN3eFvUJV/zvC0S7fsszH+9mgDAiluSuU4I9qvxXoC/vnO70rQ8nSJ/wDj1uHh9nNV5NHaTiG4t5D/ALwoAzrzVZF4RGx2NZ6Xtw0n3utaGoaZd2Sr5jpg/wB1qzikjLjHzeuKAJA8gfOcn605b+6hcMGDf7NMg0q6uWxHKB+OKc1rLaZSSQE0Aaa6nC0P72AiT2NQuyyLuVWz6ZqiAu355BUv2+ONQnyn6UAWlPy5AxVG4ClmJPWmyTtKRsAC+3WopkduN7Y9xQBSuElOfLHy+tZbfeb61rTXSQQGNACfU1kE5JPrQAlFFFABRRRQAUUUUAFFFFABRRRQAUUUUAFFFFABRRRQAUUUUAFFFFABRRRQBu+FLSG71kGZQyQxmXae5GMfzrQste1/U9Qd7JEkhQ5MHyKAvpk81haRqT6VqKXSruA+V19VPWt+O58NxzNeQX99bM/ztbxFlB/2eB/7N3oAr/2Y+qeK3h1G3+yGZTJshZTj055H1pItD0y7jvobS5uWurVWbc6qEbBPTv2x+tSweILSfxUNQmzBbiIxgsCx9s4qto2p2lpeanJPNsWZGEZ2k7iT7CjoBztFFFABRRRQAUUUUAb2iW0drE2r3SAxxMEgQ/8ALSTt+XX/APVWtqECXPj62jkGVKhiCOuFJ/pWNb+I5YrW3tJLKxlih4UyxFiPfr1q/qviKA67bXVokUkcJBMgjKu3GCpJoF3Lmm3U+p69q1jcyvJbusgCMThcNgYHbrXHw/xV0w1LSrCe+1G0unmubpWCQmIr5Zbk5Pfn0rmYf4qcdwexLRRRWhAUUUUAFFFFADFtWZA2eCM9KX7IxOA2ffBpyNmMA7enpTM4cEjr61kaCGDaMs+PwNO+ykgENwenympCqjkD8zTWHzD9zx7UARPDsXO9SfSoiKskLnhcAdf8moSuOhyOx6ZpAEYxIh/2hU2xfNLeZjLH+IDFVvbNBGKYFhEVVchs5Q8ZBqKKMu+B1Az0zTcYHNPhx5nPpQBJ9nfaRu468jFNEAxnzF/CpGwiEjrTVk34DlcUAN+z/wC2PyNILct0YH6A1NtjBwNhz6U1iN+JEzz1x1oArsuxiD1FIBUxVCW6g+lMKYx8wouOxHShSelOwNv60Yzhccj260CGVYFsxUHPBGfumoMVaRVKAY520ARm2KnBdR9aTyOfvg/QGntKytheFNOARxk7M0AReR28xc0jQsq7iePoanOCCQBjuABUTGLZwvPsaAIfpRzUhRT9w8d800D/AGselA7DcUY4zS45ox78UCHRRmR9oPP0zUxtXUbS3BPpUURw5z6VKxwG4GfagBotSRneuKQ2+04Lr+tKrhzhwv1p+1AcLtA+vegCP7O3rx67TUbLsYqeoqUkchlH1xTcIxbPy+lAEQBPQUpU0pTHcetJ25x9aAG0U7HFJxigBKKKKACiiigAooooAKKKKACiiigAooooAKKKKACiiigAooooAKKKKACiiigAooooAKKKKACiiigAooooAKKKKACiiigAooooAKKKKACiiigAooooAKKKKACiiigAooooAKKKKACiiigAooooAKKKKACiiigAooooAKKKKACiiigAooooAKKKKACiiigAooooAKs25fYQqAjPX0qtVq1k58tiAucmgCZHaFwd+farHmu77kP5U5jEq5h20kauTvCflQBL9o3qFfk+pqdRCiZKA/SltdPuZzmNN3satJpbiTbM+w+lAFGWMSrmPf8A0pbXSbicnAauljsbaziBkkDZ9RT11SC2PyRJj1oApad4SuZz5jny1H96tSWytbBQBIu4dWNMbxIJgYjIVX2qhJFDcuSk+Sf7xoAkk1OOJiokLH2FYN+JrmRpNx2+5rWTQ5GbdvUD/eq6nh6FlDTXkMf1agDivIY5GM01Le43fJGxHsK7o2+i2S/PMtww7AVNF4l0ywUGHT1z6kCgDiRp2oMARZzsvqEp39kaqelhc4/3K9DT4jsiAQxRr7YpT8T9QGQmB9FFAHBQeHddc7odNuh77TWvZeEteuWAkgMXu/FdJH8R9VlY/vCP+Aiq03i69uGzJc4HtxQBA3hO8sIzJc3kS47BqqT3/kxbBcbsf3aq6vrKTY2O7OevNc/PcysvHA9aANG61YhT5ec+5rO81puSx3U2JS6ZZxUbnyv4vyoAtrbTOv8Aqy3uKdsMfDb1/CorHVpreUfxKP4TXWWOs6bdIEu7RMd+aAOTlmETYDZH1qN58AFWyfrXpEeg+FdRTI/cue+aqX/gbRLaLzY9UDD+7QB56WLtkg/nT1iJGQmB6mti4t9OtXKw5cjuTVKUhhwRj0BoArJtVxg5NX44t4/piqOwA7lBBqQXTquACT60AWWsg+d2KiSzjV/ncY9qrrK5J3OwPtUboW5O7NAGyJLa2j+Qtn1rLu2E82Qd1JHGXwrk7akkgSNf3YzQBSKhXwF59jVmGWROrsBUWFB5U5o3IB/FmgCy94WGN5/KkW43HDDP0qv5uRhQPyp8LIh+ZTk0AXFWEglywqKQxxDcnP1qWK180fI/B7UybTZIxu5YUARtd3DR7dyhPaqrOc/fOKle0wm75lNQGIr05oAcih24b861bWAbf3m0ispF3ttwFrRisHaHdG7n6GgC8yQiP5IlHuDVT7OzHKZ3VEIJ1bb/AFq9bzW1vzPGzN7GgB8Nxf2x659KtRamHbbdNJn1qnJerM/yLgduaBCJe7BqAOigj0yaLLTLk+vWmzadpITJmdz6bq511eHjBJ9qdHflOqNuHrQBoXEelvH5PkuPQ1kz6UsXzRSgKauHVFJ+eFG9zSO0MyZDFT6dqAMyOWeB+Dux3ratdfuvLEfTHrUMD20R/fRLJ7imzR2s8n7oSD2AoA1v7XMyfPtGPeoRq8MT52h/YisaW3MbZRvzoR36HBPrigDqY9b0qZR52mjPqGxVhbzSHx5EIU+ma413b1Uj0qJJnWXI+WgD0i11uWw4it0dDVtvG13CP3VogNeaHVL1W2pJhact/en71xke5oA9Af4m38Z2vEFPsKqv8Tb8ScOQK4USTOxy278agmMpOCPyoA9Lj+KF0F+bLf8AAqH+KLlf9YAfSvMxa5XcuCfelNtx/q1zQB2l/wDEi9kGIXZvasz/AITrU3PzhgPqa537PM64TamKRYp04kkH4UAdSnjmXbhi+ahk8bSHPMv4GuZ8lWOC9SJGiD5TmgDUfxbfl9yO4HuavQfEPVLbAEzN7Vy0wlLfJ0qHYf48ZoA72D4l3xB3lG/31zVG58SC+l85xHu9NtciIx2xSN5gGNwGKAOjvL+S925VFA/uiqMl19nUhsk1lw3s0Bxu3CrE1600ePlJoAgkup2JaNvwxURlkcZkkx7VIA4G4KBTTtlOX4I7UANBXHyuxNWY55YAGV/1qFYyTgELSMjpwUJNAF19TMiASsSR3p8WrzQLmN1Ye65rN2E9eB6VeiVUjAjVR6igBW1qbdvEgDeijFU5b24uJD5spGaSddsmQFB9qF3SA/KpNACsfKUAtnNSxRsGBwpFVxhW/ebuO2KtC8iC4SED3NAFlQd2V4+gpsrDpk59xSW95Hgl32+wFK10Z2xGpK+uKAM6dgzZ2DcPQVmscuTjHPStq7jAXzAxJ/u1iucuxxjJ6UANooooAKKKKACiiigAooooAKKKKACiiigAooooAKKKKACiiigAooooAKKK07rVxdW7w/2fYQ7sfPFDtYc9jmgDNqzNp97bx+ZPaTxJ/eeMqP1q94buba01uGS6KqnIDN0Vj0NdWx1uPzZibbVbGUMFijKqdp79OfTGTQBwMUMs8gjhjeRzk7UXJpYLea5fy4IZJXxnailjj8K1tHH2a21W+wVMUBiQHqrOcD8qt6Cx0nRL3VyAZGIhhB788/59qAObdHikZJEZHU4ZWGCDTK6HxVAhvINRhH7q8jD/APAsDP8ASueoAKKKKACnxRSTSLHEjO7HAVRkmmVoafqs+lrOLdYw8y7PMIO5R/s8/wCcCgCtPaXNqQLi3lhLdPMQrn86aYZRCJvLfyidu/b8ufTNdNeyTReDhHqkjyXM8u+BZDl1Xjnnn1/76qpeXJ0u00aJUR3jQ3LK4ypLH5c/SgDImsrq3iEs1rNFG3AZ4yoP40yH+Kutsrq5vNF1W6uZ1uvOjO21jbcYuoztP3R0P4VyMP8AFTW4nsTUUUVoQFFFFABRRRQBGGIVSDnHapVQsRlcjrUSBnAICjHGelTNHkAE55/vjmsjQZJmPgN/jUkaFl4Ukf7uaiePZ82QPqc09Z+PvMaAHTZCEAEA98YFVDgHG7I9qklkLfLnjvUe5QeFz9TQApx78+1KU5xjjrmnCNmwVwD2ANNMTk5PfuSBSGMYfPjNORirZz270n3cYxn1zmgMM5IB449qYiXeSQMHB9KkSBdu7bk+jdKj2S9f/QSKftcdd5H0oAZ1blsY9DUudo+Z8j/PtUQ3RfNxj8CaUXMgz8x/OgBjkM55GD6im5GTls/hSF9zFmyWNKCCdoRefU0hjcDOc45p/IOQVBHp2pWjZCAu4k+lMKODgqwPuKAExkE5FSo/y884HSmElMjA6YpyZcYVVzjvimIciiUjIbp1zT2j2LlQB9etNRZQSAWH05pDG7HnP/AuP50APjGf4+/X/IpJWGwqT83t0pomeM7d23HpSSTvKMMxI+tAEXGOv6Up5yT+dISM8CpFXzBlVAwOxpDGqB3PGPXFIe+DxSlZVxw2OnSm4OeevvQAqna2Qal3lsLjg9qhDc8gH61LsfOQOv8Ad5piHpGoxtQk4z8xppJLDLAc9BTpPNyPv/iDTELRgMduPfk0ATA4HLZHpn/61QOR5jYOAfUVKbl8D5yOvSoGfexZskmgBN2Tlj+lAGTwQaReTt4Ge5qUxsoOzfj0xSGRhc9OPrScHOW5obeDhs/jRkqO3NADaKKKYgooooAKKKKACiiigAooooAKKKKACiiigAooooAKKKKACiiigAooooAKKKKACiiigAooooAKKKKACiiigAooooAKKKKACiiigAooooAKKKKACiiigAooooAKKKKACiiigAooooAKKKKACiiigAooooAKKKKACiiigAooooAKKKKACiiigAooooAKKKKACtnRrWKVDJIoOGxk/QVjVtaFpMt+TMj7VVttAGz9nRvlS2RlHcVPGbOEYZCp71FNFc6d8glYD2rPkM0jZaRjn3oA6SLVrK0TCOmfas641mJpSwwR61jf6s/ORVeeVip+XIoAvTaqWc/MT7VWe53clGFZqEbtxXFW42YqT0oAlD5GVLZp4ndDlsg1V8xh/HzUh3OoY0AW47/afnkc/Q0ya7aRvlDEe9MtxtlXEeRWqbeGZgN7R5oAy/nx97r2p6bekmTWlc6MqJ5kNwjf71ZrBR/rDlh6UAKIQpyKXALY3HNRoxaT7vFSg/vOW/CgASeK3fnJpJJ0kbKKwqOaFN3fmo1MkZ4ORQBKHQE7lOfWmmFZSSswHsaXKNy4IqeA26fMwDD3oApGKQAgbT71EIZXbCIWNddZTaI8eZIfm9MVRu9Zht5GFnbqg96AMqPTZG+8m0+tWfsIjXKOC9Vmv5biQsW2k+1ODMrj5s5oAv28l5F8wOQO1E15PcZTDilh8p1wMqaDkNjfQBCunny9+7c3oaiKov3kII71bZ2C/u2YGqjyuDyWJoAQBZDhn2r9KtJBblcLcqB7is958tgg0Hpnt6CgDXi0u2fpMC3tS/2WikjJI9ayl34zGSKkWe4j6TsD6ZoAsT2ew52HA74qNI1f5TkCpl1i5jTAdG+oqlPfTPJk8Z7CgC1JY5/1Uo+hFRRRyW75eFZPwqJLicHcG2j3rQgvnjXc/ltQA25vYJIwDZhT6gYrMlWN1+RWFbsWo2t43lTJtHqKuf8ACL6feRl7e6ZT6UAcnFK0B6mr0OrlRgru+tLcaNcWcpGVYeo5qzY6LJdSqNpOfyoAuWt1HOMyQx/lV9dDGoJ/qggPQha07Xw5a2O1rlgo64zTrnWre1by49xQdKAKMfw1mljMqzKPYiq39hS6WxSbcQO61u6f4uMcoV1/d+wroF1LS79cDYWP94UAeeXcNgbc7EkMlYMsEa5++frXpl9oVpOSYJUBPUY4rPXw/awtmd0K98UAedBJw2YQx/CtewudQTg2LS/8BrvYZdGsFHlIjN6bc1NJ4ve0TEFkuO3yigDiXOqynMelPn/cJqtPpeszt+80yWP6IRXbQ/ELUkl/49YwP9ypbzxvd3eAsIB7/LQBw6eGNSaPJtnUe9WoPCcmAZp2X2Fbcvii8Gd0C/yqD/hKZFHyxojUAVG8K7cbJSB6mrJ0hLK2LC5jY+mKqz+I5X4kwQeuKsW76XqEBEjsrfWgDJnuISCNoJ9aoEFjhPlrdXw7YSyErdOBUradb6cwaJ/MagDj7mNw/JOfpSqN6YKZPrXVvdRuD50X6VRL2hYgxDNAGIlu7glIyMetM8nYdzbt3pW2ZIUbCIRSTXK7Noh3e9AGUHJX7hFSxjjlDU8ZQk71qxFFnlCFHvQBS3KnLKSKEuV3Y8r8q1HkhG0SIH+gqZLiJE3RQRxn1xzQBiS+fnIR1HuKpTJM7fO5X610UmqXGDlY3/4DVOed51+eOM/hQBkJEi/x802VwrfKv41ofZo2XJXBqVbFHTAbB9aAMhS0jc8CpNgcY2/jW3H4YnmTeJ4voTTm0C4iXaxRV9RzQBgqnlH7hb6VA8gdtpXFaVzaNbyFBIzn2qg8ThjnrQBEdg6ZBoEefmLAVZFuxj+f5qPIVF6E+xoAgVmX+PI9MVPHbvdH93jdTVVeeDmrFk00M4YcUASrpIVMyz7X9AKrTEQ/Kjs59a6+3fzY1eW3Ei980+503Tb0f8e/kt220AcUi8bnPNN+UHO/8K6KTRYIH5yfbbViC3tImXfYM3/AKAObisDdH91Fn8aVtBvyMrBIv/ATXo9rc6bDCGOmxp/wHmra65CsW2C32f73SgDyV9B1fO1YXc+i1bTwr4iliwNOlA9SK9M/tVyucRZ9al/ta8NuVS5iH1oA80ttEu7ZWjmtiJfcZpfsc9uCZV2j8q3dXumkYkTJ5ncg1jGGa7I8+4bZ+dAFGXypPlU5NYE4xPIPRj/OututJs0gBSdz74xXJ3ChLiVAchXIB9eaAIqKKKACiiigAooooAKKKKACiiigAooooAKKKKACiiigAooooAKKKKACiiigDR0e9tbK+8y8tUuIGUqysoYj3Ge9b9rc+GdJuWvrS7uZJADthAbBz25Ufqa5SGCa5k8uCJ5X67UUsf0pWt547j7O8MizZA8soQ2T04oA07nUYZdHlRWxcXN208qAH5V7DP1Naj+Jo9KsLO00oxThE/etIjD5vbp3zXMz2txasFuIJYSeQJEK5/OoKAOov9dt9a0B471kivY5N0SojYb+fqa5eiigAooooAK2/Dr6VBdtcanKFMePKQoWBPqcDtWJVi3s7q6DG3tppgp+by0LY/KgDW1UWN7K902uG4mLABDbOoC57egAyajvr+xuPEJnkiM9iu1AgypKBccdD71Ql02+gjaSayuI416u8TKB+JqEwyiETeW/lE7d+35c+maAOltbzRtFlubyyupLh5UKR2/lldgPPLHr0H/165uD+KnSWV1BCs0ttMkTYw7IQpz6GmQ/xU1uJ7E1FFFaEBRRRQAUUUUAMhzjgH6irDple1VhII0AUAk8nI/Sj7S+O1ZGg52woxz7VEo3cD9BQZWNNVypyKAB+vXNNpSxPpSUAOUkHg47UHIPWm0UAFKKSnxgFjuzgDPSgCdQQPvcfWnfTB/GoBMV+6oH50G4YnotACy8DnGajxk0MxY5NIDj3oAO9JRRQA/JJ/8Ar008mkooAKkjIzUdSHaoUjJYjJzQBYUHqcN75pCCxx8o+tRfaHxjApvmtjoKAEk++Rx+FNxRmlLZGMCgBtKDikooAXJ9aSiigAHWrcYI49PU1XQAsd2cAZ6U4TFTkKKALBBA6AEe9QScdRSNMzdhTC2eooAMZBptLmkPJoAKdlsZz1ptFACk5pKKKACiiigAooooAKKKKACiiigAooooAKKKKACiiigAooooAKKKKACiiigAooooAKKKKACiiigAooooAKKKKACiiigAooooAKKKKACiiigAooooAKKKKACiiigAooooAKKKKACiiigAooooAKKKKACiiigAooooAKKKKACiiigAooooAKKKKACiiigAooooAKKKKACrtnqV1ZJshchC24getUqKANp9euZl2uT+NQG6eQ4aTj2qlEjEZxkVegRAPmyvvQA9F3DJcke9Ko7bc+9SMIvL2qcn1xTFD4xu3UAV7iJQNxbH0piNlQocEfSrWzrvA+lN27j9wKPWgBqw7iGZcL61cWONl6nAqLCdC5OOwpVkwwH3RQBYEix/6tOfWnefMy/Mdo+lMDovOzNQz6ioGxFoAs7y8Z/eGoXAVc5BqstyTH0pfPAXkCgCwqAqCZNtDWzysBC+40yP96R5cbH61PFdS2cudm1hQBGLG6VvnVx9ak2rHHjPzVNPrU033kFUZbiSZsKiigBG3dcLTdhYf0qWKNw3zKKlaTawHl5HtQBF5UpG1QVWkeFYwMnJp7zO33vkX0qBWY5IOKAGFkQ5BxViKbzRt2/jSKizLyeakii8s0ATxhohnORUqzKOSOaZGwA+8PxqdJYY3XPP0oAhuJH2/KuPpVNRKxwEYn3rq7fyJo8xYz9KrXNmZDleDQBgNAU5dajSKSV8KjN7LW0ba3RPnO5/Q1NpWpw6Tc+Z5SMKAMcWlyxwsEi/WnG0I5k4rr73xAmrsI4I1TPtWTc6TJGNzKTmgDHMdvFjdzTZZIzjy0U+1Xns4ETfIjNioBPCnEVuPqaAK29WGGQfQUx3jQYzj2q6CDyQg+lVpAhborUARJKoGQv41e0+8nSQbMkemaggt3mfagCr6tW/p+miEbmeF/oaANGy1O0ziSBN/wDt1cbxFZWykJFEGHotYktmrsWVwp/Sq8OkPPLzNGo9SaAI9U8QyXsh+faPyrKW6Bf5n3H61vTaBaBgJbqPPqK6LTvBHh6SyM097ub0FAHGpIypnfj6Vbt7iRCCrZrWvtK0G2BSGRiw6HNYjrDAxKyZ9qANE6pqYBCY2mqsuo3y5EzFl9MVNYPaSnEspzWnLpUTR7xJuT0zQBzh1HLfL8oq/DqUciCNpWz7ChrSJWPmW3y+tAg09Pm2uhoA1odOSWESfbVX2YU+Jvs2VCCQ/wB7FZi3i42pyPU08aubc7XX8RQBcl8ic4cYz6Cse8s7eNjtckn1pl5rzZIyMewrNOqLK/zcn60ATtHn5dqkVFNayRjdECPoaPtKyHpj6U/7S5bAOfagBkMlxH95mA+tTBXuGykzhvTNI1xI42tEPrmmB3jIKbc0AJcf2hCuSXKj/ZrON/IW+aPmulstSmJ2bFc1LLHLct/x5DNAHLJfPvAwSa0Uu5FT/VA/Wr81nJbkGWONB7VEZreNcjeTQA2HVUiX95bxn8KU63bkfLb5PtVOXypDvZWx7VXMiofk4HvQBfbU9/3LdcfSqc2qSchUCn6VE0+f48H2pROUPzc0ASQ3c0wxtWlYSno+0+lQM/zbulKJdz8Pg+9ADg7dHcg+1WYpZlXKjcPcU1LuGJv36q30rQt5tOuCPMm2J6YoAyJbi7LEiQr7BqYmrX6fIJj+PNdPPDoKR7l+dvY1z93e2pYrbxFDQBCbqWV98pw3rSmUSDjGaiaRm+/hvpThHtG4DHtmgBwJxycGmPMRwF3fWk8vLZ/Q0pbB2kflQA1N7t9yrtrpc08oLyqgPqaiEbBAwq3a3MSrskzzQBuC1jsY13XO8egNaFrNp8wyd8YHcmucFvE/KyZPpSxwMW2tkD1oA77T7zRS4SVxIPcCrV5qek26ny4o2HbFeemWCyGUlDt6VRub2W6ztZgPQUAdPq/iW0P7qC3Td61z82rXABZ9u30ArLEb5wV/GgxHdigCx/bssmUDBPqKltb1ix82TOaqFIv41HFNZE+8pAoA1RZxud4Yc0v2GRjw5ArHd7phthc7fQVchtrl4g3nqpHZmoA6PTPDdteIWvpyqjsDivNNVijg1i9hi/1aTyKv0DHFdlbat/Z5IuJkf/gVcVfyrNqNzKv3XlZh9CaAK1FFFABRRRQAUUUUAFFFFABRRRQAUUUUAFFFFABRRRQAUUUUAFFFFABRS1pXX9i/Z3+yfb/P42+bs29ec49qGBc8Hf8AIwR/7jfyrTul87xBbakV+RYpZH+sRYf0WsXw3e2+n6wk91JsiCMN20nr9KvJq9kNAvYi/wDpRaRYRtP3HKk89P8A9VAiz4rVLq+0xZZfKWSP5n2ltuT6DrQfDFlcWty9uuowtEDte5RVV8ei8Ng/59KbNrlgNV0i5VjJHbw7JflOUJGO/XFTwappMF9eyvqs1w1zGyq7xNiIZzt9e/YY4oGZVnpOntoA1K8mnTEuxlj2ncPQZ71Dq2lW1tZWuoWMsklrP8uJcblb0OPofyrUtBav4KCXcjRxNc4Eiru2H1x3FUNXv7P+yrTSrCRpYoSXaVlK7m56A/U0MEYNFFFABXX+EFuH03UltJFjuDs2O3QHn2NchW3pd/bW+h6pbyybZZ1URrtJ3dfamI0dfTX7XTMahfQTW8rhCsajOfvD+Ef3adaQJ9p8P6dIMja1zIMdScsM/wDfNcpGFaRQzbVJ5bGcCtq51iNPEy39v88ERVUGMZQLt/xpIbNnTbqfUte1exuJWkt3SRRGx4XDYGB261x8P8VdMNS0qwnvtRtLp5rm6VgkJiK+WW5OT359K5mD+KnHcT2JaKKK0ICiiigAooooAqUUUVkaBRRRQAUUUUAFFOVdzqvqcVMIYwcM/fB5AoAr0VOYVKkq3IXJGQagoAKKKKACiiigAooooAKKKKACiiigAooooAKKKKACiiigAooooAKKKKACiiigAooooAKKKKACiiigAooooAKKKKACiiigAooooAKKKKACiiigAooooAKKKKACiiigAooooAKKKKACiiigAooooAKKKKACiiigAooooAKKKKACiiigAooooAKKKKACiiigAooooAKKKKACiiigAooooAKKKKACiiigAooooAKKKKACiiigAooooAKKKKACiiigAooooAKKKKACiiigAoopyoSMigBVdl6VaimPAdsZqBIwxHapltpZm2oMigC8uVUbWyPempP5Uu5/0qEWlyjYK5FLIs0YxhR+tADpruR2ysP44pC0xAyfwAoXcQOf0qTYyn5TQAzBK7gCGp6IZPvNzS78/KzYNRySuDt/lQBNDGXbbI+0etWo9KtnlG66QA9yazA3fcTQJCz/AHsUAdjF4e0SO38yXUhIe6rioDdaDZnEVoJmHc1zJlk27d/FMV2Jxzj6UAdFda5H5YENpHGP9kVh3FxJPJnaB70vzEYHzCnb/l5U5oAYse8fOcmp0SLbxndUABPOKk2qVwIzuoAmV5duOCKeJHVewFVjuQZZGpgmPXZQBNKvmr2+uargBOBz9Kdu3DOce1OijyfvgUASW6ktuwv0NXzGsiDgA+oNQJEqDJbcfSrKGMLyOfTNAEkOkB1DfaOtaNlpenxSZuX3n06VRjDH+PYKfLbkJ5hm3UAbdxe6bbJtgjRcelYN3qZYkRrgeoqo0i45Umn2999lOfKVh6GgCnJM7Elm/OoFl+bhc1ttrdu8Zzax7qx5ZhLNu2BM+lAE1rO8cm4ZUj0rVl1SSSIBpSx+tYyAj+LIqMhCed1AGi9/ujKSP+AqFFDDcAMfWqcds0knynAre0/TWI/fbglAGetu87YRCR7VoQaSqLudGOa1I/s1oeHBHpiq97qYUYj6UAUprJ0/1K8Ux4pYYs+btPpVZ7x5G6nFRnzZT8vP1NAEoefPzOSPrStLKg+/tB7ZqrsK/e60De55ANAEofc33zmpxeXkC7EmO01RMZ3csKmWJ3I+Zce9ADpHdiC0jH1waWNAeRljTvICfecH2rRtLTz8bEIP6UARWLxwzAvFk+lajasqn93CAfenHS9nzSbQfY1BcRQwbSOT70ALJqXnjZKmPoKaEs2U7ywqpdTxgAgYaoFld+VYUAaEENk5KiZl+tTf2bFnLN5grFefY3yj5qcmoXK9ZcexoA2JNKspFGFCn0JqpPosQBMS8+1Vk1h4+sau3rmp/wC2JCAWAAPpQBnT6XdwDch3D0qkWnhPzcN6YrbOqxsdrKxFBlspPvtj6igDDF7Jznk01Llmkya2n06xnO6OYA+9VXs1QkK6H6UAFpeGCcP8pro7bX1ZgHjA+lcx5JQEkEj2qPzGQ5GTQB016sd6xfc49s1lPbFMhJAfrWU1xeKdwU/nQt5Pg5T5vegDSNpMy5JyPao/s0pX/VgD1NVE1W4jz0PtSnW5wPljH40ALPZMqZyPwqkMxyfOc1O+oTXP3owPpTAynqQv4UASM4OGVMfWnKiscyOPoKaIpZOnK/Sl+zuR8nH1oAjeBUfc3zL9asJJbugQIVNQBSG/eEGnFwtAFhYN7cYVfU1I9tDH1uYm9hVXfI0eN+BTY4VY4Z/0oA0FsPMXejIwpJLNxwcLVizhXhUkwfWtZNKupF+V43HuaAMAaTNcDCS59hUsXh6eNt7NkDtXSWoGkvvmMWfSppvFsaRnFvE5oA58Wkr/ACLtRfeoZ9PeJcxMJPYClvNf8yUuIVU+gqjNrVwyEqNg9qAJYhPCSWicfhUb34iBMkjA+lZk2pXFxx5jn2qukckzYfIFAF6a8NwMoNuO9RxSyrzvzSJahDwcrSyRoBlVNAF+JpJB8qilkYn7+386oo0wXKHFLv3D98xB9xQBaAVeWxj2pgkVmw3C1ANy+gB71PbwWjc3Luf92gBlwYI0BjnJb0DVXEx+9k/iakmS1Dkxhgg9etRNIgAC8CgCJxA2XOC3vWW5BdiOmeK1XUOM4z74rKcbXYehoAbRRRQAUUUUAFFFFABRRRQAUUUUAFFFFABRRRQAUUUUAFFFFABRRRQAUUUUASwwTXEnlwRPK/Xailj+QqaTTb+FGklsblI15LNEwA/StTwd/wAjBH/uN/KrVl4n1P8AtmOKaYSwvL5ZQoo4Jx1AzQBy1FaniC0jstcuoYQFjDBlA7ZAOP1rLoAtfb7n7B9h83/Rt+/ZtHX64zVWiigAooooAKKK0dI07+0bza7bLaJfMnk/uoOv40AU3t5khSZ4ZFif7rlSFb6Goq63xJcR3fh7TZooxHEXYIg7KMgfoK57TEifU7VZnRIvNUuznAAzzR1DoKdJ1EKWOn3QA5JMLcfpUEPeuv1BJdWu7w6XrrySKufsiFlXaODhs4P/ANeuQh/iprcT2JaKKK0ICiiigAooooAgEMhAIUkUeTJ/cNWEkbygAcdugpolywHf1ArI0ITDIBkoaPJk/uGrLBgc5yvsMc0mUXgtg9eVzQBWMbqMlSB64plWZGLLgt9KhYMrEHrQARf61P8AeFS+WxnLDacscA1CGIORSmWT++350ASxoVDk4wUOOar0/wAx8Ebic+tMoAKKKKACiiigAooooAKKKKACiiigAooooAKKKKACiiigAooooAKKKKACiiigAooooAKKKKACiiigAooooAKKKKACiiigAooooAKKKKACiiigAooooAKKKKACiiigAooooAKKKKACiiigAooooAKKKKACiiigAooooAKKKKACiiigAooooAKKKKACiiigAooooAKKKKACiiigAooooAKKKKACiiigAooooAKKKKACiiigAooooAKKKKACiiigAooooAKKKKACiiigAp8bOjZWmU4KxXI6UASJveT5W5q9FNJC6gcn2rNG4HjINXIkJKkklvc0AdPHPPcWu1LcE+oWqTWszBt8JH1FJBeTQKNkuD7Vq2l8Cp+0TD8aAMKWB0Xj8qgwTxnFdV9r0wyfvGD/AErNubnThchhC20dqAMEswk55HvSMy78g4+ldV9t0J0+eyIb1NZkkemu7MgZaAMpI97ZOSKljtN7b8FVFaCR26/MPmHuac15sUqsYAHpQBRNq+8FUapmhlGMQOvvinR6pIrfcB+tSyX8twNpBX2oAhwegA+tV3Lb9rtxUjJ82Pm/OhQA3zUANGTwAAvrS7/LfBbNJsUthWOD6VZSEBfu5HvQBCZ8L8wI9quWSWFxxch1HqKgNs7ZPkkipIbJ+udo96ANUaPonaWRj9TUc+j2UUJmjucEdAapZ8g5D7jVa4kL8uxPsKAJhIuNpB+oFRmOTOccUQp5wA5FaCQwJDt3Et60AZolfOS20DtSmUv3YD68VeZbcJhgBVOS1iX5w520AH8vrVeZyvCgYqXep+7THC5+ZfxoAjMOEznk9jTDbyEZVvwNWNy8DbkVI7w7OhV/SgCCLEcZ3pz60LE/39pIqaON3+QR5+tW4LYnh2Kj0oAht4ZF+dRk1qRXlyE2lM/WlW1dE+RCy+tWgFEJDou7HY0AVDGZAzPIFJrFuI5DKw3lvxrQlmkbKfw1CsKOeDz9aAKUSsPlPFWACBwefUVdNrtUbIS/uKatrdFsrbSH/gNAFfexXD5/KlSMbSc5PtUz207tjySG9KclnMqnKEH0xQBXjVC2GqwqIWxsNSJpV1MwZFIP0q0NFuQ2XdV+poAYkSBf4Pxq/bzGCLbE3zfSqbeVB8m4M3eqctyQfkagDRub8PG/mPhxWM96X4IJpjynccrnPfNES7lI4oAVU3ncSSPrUyxsONpH0qBWMZwck1ZEkhxzj2oAR4Occj3qBoMPljuAq+8crRg46d6geJmX5sUAVHOTjAX3qNiR/EfwqwYh3cYpCEjBxk0AV4yzNwaWaZQm10P4VKrqFPY1SkSTzM/My/SgCISgnCyN+dP+dV+8QT71E0ahyVyKfjK5fd7UATxXM8a4Lkr9M1MZt6AnAqpHI33R096trApwx5NACGV8D5Wx64qKZ+mGBHetYACALj8Ki8oEbRCD9aAM0eWxxhaUW6nhWP0NaqWCZyyJmrkMNoGAcqo+lAGTZaPNeNsTC++a0pPDD2ZzJNE59K1IjZRN+7kP4VDeavAPkSJnPrQBVttOluCYUCqe2TirT+ENT8svmLA7bxWadQuvN3JHs+tWn1W8nj2FmH0oArtozwvi5QfgaZJpEZUGLdn0xUc11cQ8PIRRDqdwCNsgIFAEE9jPbkb0Yg+gqJIJAS6qR+FalxrExjw4+X1xWQ+pSsSqNgUAWYpJUJzkUp1W6QEIzce9UkNxMTxn61YjhCqC+SaAKss9xcybpJifqaYWVWwCzGrEsGXyBxTDGwbHH1xQA1QSDu/Cq0wKHbnIParih84GGqOePKHgZ96AIIvKUZVTu+tWIwc5UNVeKJ1PUYq46t5YOfyoAeYfk+ZuT2qDypI+4x+dPEj4+7n3NNJ2ck5oAQl26ZFQuxkyHBO38Kuxk437aa8cMoO4bXoApKT/AHzt9KmEjMuAQfrTl092PyMg/GrKaJcRr5jzRgfWgDPMMef3rt+BqN4o0OVf5a0EtofOAmO/2U1rA+HooMSWcjSDvmgDHijR7clQ0o9K56X/AFz4GBuPB7V1kmoq8bRWdsY/Q1yk+/7RJv8Av7ju+uaAI6KKKACiiigAooooAKKKKACiiigAooooAKKKKACiiigAooooAKKKkiikmkWOKNpHY4CqMk/hQAyit/V/DE2jaRbXlzN++mba0O37nBP3s81v/wDCtP8AqLf+S3/2VZutBK7YHMeG723sNYSe6k8uIIw3YJ6/StWM+FrK6F8l3czyI29Yyp5b/vkfzrH1TRZdP1ufTYN908YU5SM5OVDfdGfWqsmmX8KNJLZXKRryWaJgB+laJ3V0AajePqF/NdSDDSNnGeg7D8qqVNBa3F0xW3glmYckRoWx+VSyaZfwo0ktjcpGvJZomAH6UAVKKKKACiiigArU07WptNt5rdLe2ljmILiZC2f1rLooA6fUtetrnw/b28cFp553B41hIEXunoaznGkW1zZOhluoigNzGSVwe4HArPgtp7pzHbwySuBkrGpY4/CmyxSQSGOWNo3HVXGCPwoA6W2u9F0a5nv7K5knkdCsVuYiuzPqx6/561zkRLFiepp01ldW0ayT200SNwrPGVB/OmQ/xU1uJ7E1FFFaEBRRRQAUUUUAMSQCMArkjpzSEfMSG601cDGBnPrTwzqOFArI0FLbVGPrz0FSRksjdCc89qrkkkF/m/GrKSIP4F/nQAyfy/LJD/N6CqxySc5zU00hJ4A49FFQEUABoP1pSD9aTNACdKUjHvSUpOT0xQAlFFFABRRRQAUUUUAFFFFABRRRQAUUUUAFFFFABRRRQAUUUUAFFFFABRRRQAUUUUAFFFFABRRRQAUUUUAFFFFABRRRQAUUUUAFFFFABRRRQAUUUUAFFFFABRRRQAUUUUAFFFFABRRRQAUUUUAFFFFABRRRQAUUUUAFFFFABRRRQAUUUUAFFFFABRRRQAUUUUAFFFFABRRRQAUUUUAFFFFABRRRQAUUUUAFFFFABRRRQAUUUUAFFFFABRRRQAUUUUAFFFFABRRRQAUUVdtraCa2Z5JtkitgL7UAMQpJHt+6RT4o5Ivn3D6Zpkaxq/TcPWraxGRv3fI96AGCck/eA+tSHc2Odw+tRT2rAllyDUMG6MnerGgC0oUtzU6TIG5j3fUVH5uV2iI59aerpjmPmgCwUSbAIA9hS/Z4T8ofH4VAEySR19KejoOsmPagAaIKP3Zz7UoMij7qimnYvKls075cBuaAEILLkhV+hpBFnqSDTmTkMmKcvzH1NACeRIV9FHfNODIhGSTTijP7CnKqY5ySO9AET5IyBtFWrLj7zg+gqswLDuadBKYXwYzQBqNNMeDgKPaq8krn5VK4qBrtd23BxTWkRT0x+NAErQvInzH8RUcVizy5MmVHrUiOzR/K22mb2QEKSTQBJPaPB86EMvtVY3ZB2qcH0xUn2iVV+bI+oqvIm+TK9fWgCwRlQzkjPrWgunwy2O77Tz6Vk+WcZeTI9KFfsm786AJ00zrh/wAzUX2Ejl7hRjtmmtOV4Lkn0p0Thuoz7UAMyFbaikn2q5Y2Jll3SLgehpkUOJMqCBXQaXCJJRvPy+9AEBtjFIDEn5U4JmT51ZfpXT2tjb7txYVHqWn252mCTLdxQBgSS7TsXeageG5kOUhattLFVxx81XFh2D5k20AcqmmXEj5kQoPpXQWml2PkqDArP34q/bxyzSYxlfpVtLaOJzkYbtQBZ06W0sItn2OPPuAaW41bMu0QoqegFZklxDEW+b956VUaUu+Xk/CgC3d2lvO3mJtB74qiY3iUhPmFWoWUuBg49qnnliXGxSD6YoAyC9yrbQcVUu1lkIGfm9jW5IEn6pg+tUjAkb78bgKAMc6JO67+STVB9HugxxAxPqRXcwTW8iA7ChHYGknZCw35x7GgDhotHu8HfE+e1Sp4f1KP5/sxINdXcXxtk/cxk+5qudeu3jwsIyKAOdbRL5BvdAv1qozTQOfMhyB3Fdja6xK7bLq2BH0q2LazvWINmcnsKAOAOpZ+TGBTkuFIyPmP0rsZvDVkJBm3KfWqkugwq/7ogD3oA5wS5YAwgZ7kUkwRf4t5rauYUgHllR9aouIo8HbkmgDLkTaMkEUzJbnORWnK6suSgC1nTSRhvlBHuKAGb41+bywT/u1Mp86MkRgY/wBmqxbnjP1qzHcBF25JJ9KAIWjH8ZA+gpihonz1FWnXcfv4z60scSKcbgxoAUXUipnbu/CtHTZrS8bF2/lYrOMUhbHarUek3JAZcYNAGreWGnou+C83Z7EVHbaXZuN0lyhHpmo5tLdIN/mfMB0NU03qPmQ8elAEWpC2trjbb5x9aZEyvhhtBpDEsjsXOD701o9hHzZoAsGYxuCHBb3q8Lt5Yx8wB/3azWjjZA5J3elNS425Vzj2oAmuoPP5Mij61mm32NlT07irwZGyWxinxFXRkQA59aAKKpLcLt+ZgKUWvlriRAKmkE8OQjhfpUcaSPy293oAltmjiB4wfWpDkgsGU+1Oh0qdx5kmVHuKsxWygHpu96AMoS4YgjFEV3mXDRFl9quT2gCl3VT7g1UG0DjC0ATuYZBlE2+tV3e2jbiEk/7VKsueMcjvTHy7ZYM30oArtvnkwqrGvtxU7WM0a7luUb2BoMfPdPqKZJwPkk570AR/Nja+fqKQRY5AJ+tWIIdy53n8RSTSSpkDawoAYqwnmWZl9hVlPsATDPgnvVGGBy29/m9qSWMb/mGAO1AF2YwQgMkoZfpVSW6ab/Vtj2qLyA/KS7fY80wwyk7iMqPSgByI7SBi/PtVrzUXrtY+/NUxlfpSEqP79AF5bncCEZRXOXBLXMpPJLkn861HCYyqEe+ayJP9Y/1NADaKKKACiiigAooooAKKKKACiiigAooooAKKKKACiiigAooooAKvabqdxpN19qtSol2lQzDOM1RooavowO38Rzy3PgfSJpnZ5HkyzMeScNXE1s3+vfbfD9lpf2bZ9lOfN8zO7r2xx19axqinFxVmBveDv+Rgj/65t/KrVl4n1P8AtmOKaYSwtL5ZQoo4Jx1ArO8N3tvYawk91J5cQRhuwT1+lasZ8LWV0L5Lu5nkRt6xlTy3/fI/nVgaGlWi2nifVoLYKg8oFBjhScH+tWLY6vp8wn1rU7Q2mCCMAEnHGPlFYGma5A2o6nd3knlG5iKoMFvoOB6VBoOrw28c2n6id1hMpzkE7D7Y5/8Ar4o6AYs5ja4laJdsZclV9BnioqmuUjjuZEhlEsSthJACNw+hqGgAooooAKKKKAOy06FLfwcky3v2HzpcyzgEtgEgAY57D9aV1n/4SnTX1G4hngdc28qqFDccfjnB/Gsyxv7K50NtJv53twj+ZFMELgc9CBz3NLqWq6fc3enweU89hZrsOflaQcAkfkKOouhvWFvqVze6vb6iJTaSBgvmfd6nG3t09PauGg/irqH1exsBcz2uo3N5LIhSCKQNiAHry3XoPy/GuWh/ipx3B7E1FFFaEBRRRQAUUUUARxsxXaOmOlS7lxjC/kKhHyIpY9eQOtP89Rgc8D6f1rI0EkZiOcgVGrEcCleTcOM/jUYI70AOYdzzTKUnPSkoAeG4Pv6jNJnmm0UALnNJRRQAUUUUAFFFFABRRRQAUUUUAFFFFABRRRQAUUUUAFFFFABRRRQAUUUUAFFFFABRRRQAUUUUAFFFFABRRRQAUUUUAFFFFABRRRQAUUUUAFFFFABRRRQAUUUUAFFFFABRRRQAUUUUAFFFFABRRRQAUUUUAFFFFABRRRQAUUUUAFFFFABRRRQAUUUUAFFFFABRRRQAUUUUAFFFFABRRRQAUUUUAFFFFABRRRQAUUUUAFFFFABRRRQAUUUUAFFFFABRRRQAUUUUAFFFFABTlUnnBx7U2jOKAJpGi2Dy8g981Jbu2CN7D6UtvaPcqXGMUm07tmduKAJ1Z1bCvn608uzEDzM/SqwiZsgDPuKmtPKiLIy5c9CaAJVJTjn8Kkj8oZyTmjyGHzbSQaR4Ni7jxQBIiKc5kIz60C2w3EqmowTIoHp61IquV+SHJH8S0ASGOb7pOBRt2/LnBqJp5hxuYN7iliWcyZbmgC5HGCBUbQ+XkjOakJ2YLkj2FRy3CMPkY/Q0ABLqo2GkWY79rjj1ponyvIH1p4KMu4Nk+lAE6PEjfKu405jltwYD8KqIcsWwacDIM4QkUASGLzP4s0NaZx8hqL96OiEVKs0m3BOPpQA8t9nUI27NWbe7a3+dI1YHuapiVGPzuCfeke5H3V5+lAFi9u3uWG5Aq1Vby0wVx+FQvOccpj6mq0ku1vl5zQBce6RuNpNQmQscINoqGMSufkU4rQsdOmmfJBx9KAGW1kZHBVq3rXQyWUtgj0FX9M01bWRXkRJBW5KyQ4dEAoAyk0y3iUg5Un1qWKwjjXcoLn61Fe3qO4Ifc3pU1pKHX75B9BQA4yGAZkhwvrmrtrPAy7hsJ9DWbdbj94nb71VLbF/dSDNAHQYy/mKwx6A04SQs2ZZkXHbNcrPc3BKhH2n61UkWeRsyMSPY0Ad0byEoVhccf3TWbcXckx4b7tc7ZzS28u2Ns57GthIZj+8cde1AEEkczHd8x/GprW1uXYbT19aZIyhuJD9K0bHUFjTEzDZ60AW4NIdWVjc5b0qzNCUXBkG734rJuvEEdvlbYbj6mss6heXkmXYjPoKAOjKsg3eYhH1pHhheNirfMewqjb2pK5mkfP6VOssMJAL5+lAEMdq7MAFatiKyhjVXkRpMVTkuEiIdW4NVZdeSzzkFs0AdCq27jPlRhP8AaqjNd6XEzKUjyPTmuQv/ABFc3IZUfbH6Cs21vozNiRj+NAHeDUrAuNsI6dcVDNqrxti0AB9aw7SVJXPlla0ree2h4dMv60AWxqNy/wDr3AaqV7deS3zOCT3zU0gjmXeGzWbN5cuY9uT6mgCnNcBz2JqFyJBsCitSDT0yFIU5q8NMs41+ZWFAHMNAzLt2HHsKgazVThwwB9a6AzJFOVROBU/npN8jW4ye+KAOdj0uHb97g0r6JEp3CU4rXvdPmiUMpwPQVSSzuZFOAT+OKAIR4daZN6S5HvUTaHeRnEKE/wDAc1fh+3WuUJIH51ZtdYuIpGEsuBQBkw6Hq7tgJge9acejawq7S6BfXdT59buMn998vpVf+0L26GyIuM96AJBZypJi4nDH0BptxbqByML65p9vYTjc8k2TVeW0n3ks+VoAqtbKvKMG9jURSNuHABqwVWFuXyPpSCRGk2IFJPc0AVGt8D1+ppjQDGQik1uQ+H7i74W4iGexqaTwfeRJlrmEj2NAHLsABtZ/wxT7ddki7VUj0NbE+l2kMRWS6Vn9qqgW9vGflz70AXo57aMAS26EdzirK63ptnjyUG7/AHa51rqQlti5X3qMKznLDA9hQBp6hrt1fzYjQLH7VRkiMsfzTsG9KasWxhh8g1fFlCEDmbB9KAMrYUQjzDn0qJo8qPmrRbALbSGx61Ulc7sYANADAPlADDj2rRW+Nnb52qaq7kSLDEb6pyQyTSDzG+X0FADrvUpLpsL+gqrGsjtjyifrWlb2ChwUwK2IbaGFfMkXn3oAxY7G6C5ztQ9qn8gwJhtrE+9WL6fKjYeB6VSSfeRvZaAK8wCLuT5Se9MjjLHLy8e4q5cOh+URZ9xUKOhOCmVFAFeW2VwWWRVI/WqjSTtlQSwHpWneujxfu4dvvWPFceW5BOD70AB34wYWB9TSIW7mpmvcqMAVIjNIAREuKAIGWQx7gNy+5rIk5kY+5redEKnloz+lYUoIlYE5IY8+tADKKKKACiiigAooooAKKKKACiiigAooooAKKKKACiiigAooooAKKKKACiirUunXsETSTWdxGi9WeNgB+JoArVO9pcxW6zvbypC/3ZGQhT9DRZWr3t5DbJ96VwoPp713FzLDqb6hoMaqBBAvkn/aX/IH50AcBVqXTr6CIyzWdxHGOrvGyj8zWz4WjihGoajLGHeziyin15/w/Wn6d4q1KXVIkuXSSCZwjR7AAAT27/nQBz0FtPdOY7eGSVwMlY1LHH4UiQSySGJIneQZygUk8deK6+NLfT9U1WxhuorN2kikjd32DbkMy5/HpVa8YF9QvLNWklv5DBbiNcsVA+dgP0oA5SinyRyQyNHKjI6nBVhgimUAFS/Z5jbmfyXMIODJtO3PpmnWgga7iW5ZlgLDzGXqF711Wo3NpdeDXNlbGC3juAiqTkn3P50AcrBa3F0xW3gkmYDJEaFiB+FRyI8UjJIjI6nDKwwQa6QSSad4Lt5bWR4pbi4O90ODgbuMj/dFaM1sl9qvh64mAZ7iHdJx94qu4Z/OgRx8lldQQrNLbTJE2MO0ZCnPoabD/FXX6bdT6nr+r2NzK0lu6SKI2JwuGwMDt1rkIeN1Nbg9iWiiitCAooooAKKKKAKpNJRRWRoFFFFABRRRQAUUUUAFFFFABRRRQAUUUUAFFFFABRRRQAUUUUAFFFFABRRRQAUUUUAFFFFABRRRQAUUUUAFFFFABRRRQAUUUUAFFFFABRRRQAUUUUAFFFFABRRRQAUUUUAFFFFABRRRQAUUUUAFFFFABRRRQAUUUUAFFFFABRRRQAUUUUAFFFFABRRRQAUUUUAFFFFABRRRQAUUUUAFFFFABRRRQAUUUUAFFFFABRRRQAUUUUAFFFFABRRRQAUUUUAFFFFABRRRQAUUUUAFFFFABRRRQAUUUUAFTx2zSRmQcKDg1BU9usznbF09O1AD4ppYPlVvk96ZLKxfcMD6Vbj065kkBePK+xq7FAqMFkhXaPagDMglkZhvcgVb2LncnX3NWLq2SVv3YAFV2tcDG4A/WgCN3uf4X4prXMwAUnd9a04NDuGjEnmKwPOM1DLbvCfniGKAC0jaXklfpVhrgwKUBIFV0yrblBWpSPtC/vHVR60AVjJ5j7gSR71IJR/DlfrWhbm1hj27o2FV7uSBiPLWgBvmR7R85J9KjBXdkY/KmMwABGRQflXcvzUAPeQHgP8ApU8EEJXcZv0qvgCLdwSfWlCjy+Dg+gNAFkGLJHQe1SEFVHlnI9qporMpPI/CkhneKQ/OaALbtMV5ziqqyPuZen1qz5jv85PFQO6MckkUAQlAuc80nmgKdq9fSnlhjCg596v21iSis6YB70AZIheUjO4L9KuwaezFVBzn1FdDBbQFRH8oHrV+3so4pAW2uO2KAMu00nY67249K2vJSzjHlgEGp3SLjEeD9ahlB6+SxoAtWy+bCWJANVbmVjuQv8vsaruz7cCN0H1qKHckoIXzPY0ALb2zuSUUle5rRSJFAbPI9al+3BIdgRIz6BeaqfaCykEHcfagCK4ukO75OayDK80m1cL9K0JYgD84z9Kjhgd5gI4iAO5oArx2xkbywrb/AFrVs7IRR4mh30j3UMDbCRvHoKuK8c1ruXdmgCN7e1DbxEqYqtcXbRjcjkqO2aSeVIlO5wM9u9JDPZvHt8otQBmG6aWTO3FaMK71VcA1cjtrWUYS3GahZkhJQJg+tAAYUibDIrClEkankIg96y73Uo4CU3Aufese5vd/35DQB2Ed/CDtM4b2zV0BZkDptArzsTA8RyEGrsOsXVvH5W/INAHcmDIDMVA9qqz6VDfMWBwQK5hNdlhUbpC2e1X7XxApX5mwfc0APbRyu4KhYn0q3aeEWnTe+FPpip4NYV9rDjPerU+t+TtxLg+tAElp4TMJ3edtHpVmbSdNhjZnuMEetZV34gnMW6K5B+hrEl1C7uNwmJYetAF6e8hjl2Q/OB3xRLeqVX5Bn1rJgJ3EDcRVxVHQ8+xoAsrMc7iNx9c1agnQsBNMV9iaprbWwIMhdV9BUV9bWwXdAJCf0oA0pTa7jiQE+opkF1FESTITWPDE6LvLY9qkQfMeSPrQBrjUFc8Fj7U9pnwNqfLWRG/lZHUmr0Jk8ojnNAE8zZh3dPrVMRbuiKT6mlnln8kq3as5bqVH4X86AL/kR7xv2/hWkl7DbBURgOKy7VXuyRsw1XhpJRgXbP0oAsCV5DkuADSPGMgy8qe9QyeXF90SD8KqyyysvBbFAF82tlJwVB9zUU1ppSD5gd/bJqkBNIR8zVHJbSq2+RgR7nNAFKeaWK5xBJtUdNtNa8u3bEk7Y+taHlGRfuRj6Cqz2rqTgA/WgCqszGTAO7H96rXmpIF89Vx7CoGhkX5g65HbFMRxI2JOtAGh5trj5YVIXv0qJJdzEDAHvUX2eR8KmMe1acGiXKwiU2xI9aAMo2b3Dnnmo30y9B4BdfQVvf6Pbn5onZvSrEdy64MVnJj3FAHMNoeryx7obYqKltdDvH5nkCOOxFdZFqOoO23YY0/Kq1yXEu932mgDDOgMZMtJuqwLKO25YgY9Kmubvb8owfes6a5w2G/nQBZd4j/qRg+pFUbqGZ/m80N7VHPfop2+ZgemKrC4MjbkbGPU0ARkMsmHH60k8flruQ7h6CnNBJdnIZQR6VGYUhUgytv9KAJYpYnix91vep1jKQs0rLs9qy2llOR0A74pEbz/AJHlJHp0oAWe5hOVEq7aoboQTsyxp89osbEMMD2qOOFHfam4n2oAYpyeV6dqtw3AwA0e1fWmeR5RDPxQXjP8Z/KgC3NDFcR5jk2+9c/KuyZ0znaxGa20eCOMndx3zWLMQ0zsv3SxIoAjooooAKKKKACiiigAooooAKKKKACiiigAooooAKKKKACiiigAooooAKtS6jezxNHNeXEiN1V5GIP4GqtFAG34burKxv3vLyTaYoz5S7SdzH6D0/nWjbeN7w3MYuIbcQFhvKK2QPb5q5SkoA6aPWbLTtevJIc3On3Y/eKFIPPXg49T+dTwyeFtOn+2wTXE8iHckBU4B/EDp7muSooAuXdzJqmpvPIVRp3/AIjgKOg59AK37e/thqk9pBcpDHHZta207NtXd3bcOmTnmuUooA09flWbWZ3SZZhtQGRTkMQig8/UVmUUUAFbaX9sPCUliZP9INxvCbT93jv0rEpaAN6zvbK70IaVfXDW3lSeZFKIy478ED6mpLvXoU1XT5LQM9tYqEUsMFx0J/KucooA6salpVhPfajaXTzXN0jBITEV8stycnvz6VzUH8VQ1LD/ABU47iexNRRRWhAUUUUAFFFFAFSiiisjQKKKKACiiigAooooAKKKKACiiigAooooAKKKKACiiigAooooAKKKKACiiigAooooAKKKKACiiigAooooAKKKKACiiigAooooAKKKKACiiigAooooAKKKKACiiigAooooAKKKKACiiigAooooAKKKKACiiigAooooAKKKKACiiigAooooAKKKKACiiigAooooAKKKKACiiigAooooAKKKKACiiigAooooAKKKKACiiigAooooAKKKKACiiigAooooAKKKKACiiigAooooAKKKKACiiigAooooAK6Pw7Yie2knyCQ5XafoP8a5ytfSby4tYm8kNjdnI6dqAOrTSG27tv4CkbSYZEKyRMh9ahsvF0luMToT77aWfxek5wOvutAGXdWUVszBXJPoapLHkENwT3raixqM3mM6KT61Jd6YifdmjJ9qAMJXeHgSH6kUwzzSt3etJ7eNvleQKKqzNHbttjcMKAI2kZkCqhFNRPUZPpThck54ppIYZCFfegCRUZkwFFR/Z2Vv3gJH1pMkcq5qxyyLl80AVGk2ttC5FT2qh2zkJ7U7POFQZ9aXjb88XPqKANFUjC/Mit9KR4oB91ME+hrNjllQ/J09DUoV5X3PkfSgC35YUfI2PrVN7NXkyZBmrZ3x4ByV9xTTb7juGD9KAGhCq+WrDH1pFtjI2CefWtK3sIzHucnPpUkemtu3A4HvQBBbQeVztDn6Vah3s2M4qwsFwuMqMetOkgH3jwfagB626xOGkAYHtT2eLadispqq0D8F3YjtipIhlwr5AoAtW/mSKXcfKO9SNdqsfyfeHanFxjykAxUJsSRuDAGgBY7mC4cC5BX6VbaCxt8PEHduwzWFcHy3wz5x2qr9vYPxMQBQBvzCWZsvEEHtVaZxEwCg5rAuNfu0bCSlgPUVXfVbu8ZcH8qAOst3zyEYt7mrbQXDR5xtJrmbZ5hFkykN6E1pwanfCLyyitjoTQBc/sls+Y53N6U9iIY9jj8qyn1643bHX5h2UVGslzMTIytj3NAGkUjnYIUwvrSbIVnESsMVl/abhcou4g1C0TqfMcsD70AblwrW5yj/AJVh31+8g43ZHcmpBqCNGULZasie4LynKYoArOkk7M5XJ+tRGF3/AIssO1Xd4EZyNue+agjmSJj0+poAj8mbHTGO9WorZiN7HcaFfepKtxVmxCsxLMxA7UAQJbP5hcr8vvTZYJvvEYFbsDQStgnbjtUV9ym3K7PU0AZK3k0S7QOKc15OAP4s1ctpbV2EMiKR61swx6PGwDwbz7NQBz1qzyvyPrmtqPYi4x+NXJf7PPFrbAN9ahaUiPY8QFADYowHyEJWp5pV2YVCo9cVXW+8hW2cn0NVZb25uhsPH04oAnluzGNhbNNlvysI+XNVCFi4kcZ9TUbTxP8AI82celAFkXlzIynyxt9qkuGkmdfLO1qmjEZtQIXUtjtVSLPm7XJBz1oArTCSKYCQ8eorYt7+COEBWBb1NSjT/PxvG9fUVINAhYfI5VvQ0ARLeCc4CMx9VqX7LJcYIAA9GqePRb62Q/Z0U++agGmaqZN8m4fQ0ATjS2A3+aiH2NWoA8CkH94fWs5p7lT5IUbh3I5pIr+8gkwQCPcUAXzC962wKV9zTRokm/Ecw+hqW3vM5ywOf7pqeIF3DRzc+hNAFebSbvaPkzj0qoulytKBMpQV0Shwf30wB9zRcRo0fzzKV9qAOcutMYH91JkegqGLSZZH5k2fWtOaW0gkwG3Go7jUFIGxY/zoApto21sNPn2Apfs1tanDQI59TUT3k7PhGCj2qB1eRid7k/WgC5vwwMUA49K0YtUvRDsMfye5rKs4nMnz7gPrV4lFJBlH50ALJdJH+8LgP6EVBJrtxCoIjDKaS4ubIqC+Gas6aaGZ9qnaOwoAmbV5ZmOXKZ7Cow6NuD5LHuaovCnmcSYFIILh5B5bbh67qAJmi3KQT+faqF1+4TiVTmrk9vPGo8x1H0rKmhLygPJ8vtQBAyCVgTyalbYBjHNKY0Hyqcj1NQEjcRnb+NACm6cHyxwKekbtyoJ+tVvMeKTgqalj1KQSAqgyPegBZHZTiRDSbA4yOvtT7jWbi6xH9lU49EqOOK+kb5bWbB7BDQBXllG7bk596pyMYvnVgD7V0MHhXV75g0NjIufUV0lj8LNVlQNNAgB/vNQB5k0zu2csT71bgt7i7YCGM5r1iP4cw6chkvEjdB1rTsbfRbNB5SR8dtooA8qtvCmpzvubaq+1c9ew/Z764hP/ACzkZPyOK+hF1OwQliibgOAorwTXX83xDqUmAN11KcD/AHzQBn0UUUAFFFFABRRRQAUUUUAFFFFABRRRQAUUUUAFFFFABRRRQAUUUUAFFFFABRRRQAUUUUAFFFFABRRRQAUUUUAFFFFABU0Peoamh701uJ7EtFFFaEBRRRQAUUUUAVKKKKyNAooooAKKKKACiiigAooooAKKKKACiiigAooooAKKKKACiiigAooooAKKKKACiiigAooooAKKKKACiiigAooooAKKKKACiiigAooooAKKKKACiiigAooooAKKKKACiiigAooooAKKKKACiiigAooooAKKKKACiiigAooooAKKKKACiiigAooooAKKKKACiiigAooooAKKKKACiiigAooooAKKKKACiiigAooooAKKK63wV8PdW8d/bv7LuLKL7H5fmfanZc792MbVb+6aAOSor1n/AIZ78Wf9BDRf+/0v/wAbo/4Z78Wf9BDRf+/0v/xugDyaivWf+Ge/Fn/QQ0X/AL/S/wDxuuT8a/D3VvAn2H+1Liyl+2eZ5f2V2bGzbnO5V/vCgDkqKKKACiiigAooooAKKKKACiiigAooooAKKKKACiiigArf0PUzZWroURkLk8/QVgVat7dpYi4PAOMUAbl3ONQO5QFFUDZEn5SMVAIJONkcg+lX7RpreYGaMstAE1v5kOAg+Yd61INRePidd/0p32u2EYPCn3FNiurOZiPlz60AQXdxHIfkTk+1V2CFcmH5varlxcW+7bGkZNLbQ3cky4hGw9wKAM7yHn4CE+woNvJCdpjxXUxWbxMfKQA96dHbIz/vh859RQByRgjLcU/7G5GUbC12FzoNrtV3I3H0praLbSR7EynuDQByX9nvsLblPvmmragjDSEH0Fb8mgSwPxLuHoKmg0l93MYB9aAOcTTZn+bY7L6ipIraQNt2Ox7V21rpvlofOGB9aUxRwnAwPrQBzUenXZAL4UehqyunSowxz9K1JmcnbkGpDCxtsnj3FAGa0Kx48wMGqXzFlKqp3Y9Kjdv4XfIq1bQ20BD7juIoAdIu23yy4UeprOM29+Bx6Vduy0x6sV9DVKWRIiE2nI9KAB/nU5ZlHoKasD7c7yBTRcKG4Vi3vUF5dXO3CLsHqKALYmaJ928MffimPrLKxXYxPtWWkMkrBndiO+a07JEScKBvX0oAxJpbma6LFWIJ71KbK5lO5YGK+1dXdCCPDLGA1MSd44wEIFAHITWcr4VbdgasWelT27CQxn6V1El3tXBGT61chuomt/3gHSgDDjiBKs4APoKszfZpF2KSG9qmexWVWeJsfSqapFC/zSAMOuTQAkNoEf5RuPvTJhMh+4xb0FSpqEaXHyfP71envoUjDrsZj2oAoxWpZBI6basSukcOHKMKd9p+0Rbc7TWJe20pfIbePagCeS2sJG3hlBPbNZGozW1vJshUM3rVhok8vEiMPrWRdxRx+oFAEE0rSNy2KWO2WQ5Z8AVFHJtk4G5fpV+C4iJKbR9DQBFnY+2EMVq4F8uPexII7CnfaliUqsPze1ME7Ov7zj8KAIoLhpHYhiBSzvcTHuVHbNSqoQZQpz6VLBbuTvbgUAUN5H94MKvWd46ff5+pqvOiSSsckVTYGOT5eTQB0EN2JJiS/lj2qTzoi/8Ax8Fqw8+VDvZssaijn285yTQBvG8JY42nHtVeXUJnG3IUDuBVCMXGd6857U4zShTvT8qAFZzLJ87k1G1pycA5pEvMSDzE4FWTfxMwByF9qAHWfmQZXd83rVhZLuVzt3M1TwyWU0YKg7qtW9xFGPLj6n1oAda6reWce2SEn3zVxvEIEY3Q5b61HJBdRgPtDofxqCWGKVcvGEb2oAvJ4mG0IkEmTU0+tXIjGEwD6Gs228qMeXtz9avwIu7ODj0oAjivhJkk4Y1Nb3ltGx80Zps0aM3zKv0A5ot9NRvnkyqUATXCWk4V7b5WqP7RNYurvICtPTT1abak5QetOk0BWlHmX272JoA0Le/tLlMyfePvR9hiuH+WZtvoKxZtB8gtJHeKMe9V7H7YZmSJ2c+xoA07rTow7ZmIx61mFJIpeG3L64q6tlqIl3TQyFa1YIYkX9/F8p7YoAxDKix7x8zVCdRESncijPpXYxW+h3ERiZNh96kh8O6JJwI/Mz3zmgDhIbsvJkvtX3p0txl9qPke1ehP4M0Xy8ou1vUtVRvAFpdH91fRxn2oA8+Z3ds/Lj3oUxI2SRXof/CroApZ9RB/Gq//AArnT1f97qeB6DFAHEfLIrHK49zVCe5wCifMf9mvUo/BPhyGP95NK4HU5OKemheFoGH2e2Mj/U0AeXadd3scmFgZ1PqM1oPYXl5IPLt9rHuVxXp8RtLNl8qxiUdiRmp7yd5oQ48lB7AUAeXL4B1u7O5JoBn1NWY/hTqbsGudSt0Htk12D65BZSbJZRn/AGazptS+3z/u7oqvoTigCCz+GGjRc3+oF/XbxWnH4M8HWfKo8x9zVGaRIMKzeZnvmhJS0f7vdQB0dl/Ymn8WmkxkerCrs+uWyxhUtIEJ7ACuO+0TswSV/l9BVtUg3rsIJ9zQBvNrkkUf7mBMnvUb6vqBiByAx9DWROYLc75rhAPTdVD/AISG03g+aDtPTNAEuq3epTO0crnB7dqpW0TwxFpSKrajr6Xk5aGMj3qs17KYwH+bNAHR6VDbyW8skuMjvXieskHXNQK9PtMmPpuNekTaktrbFlLj/ZrzG+fzdQuZOm+Vm/M0AV6KKKACiiigAooooAKKKKACiiigAooooAKKKKACiiigAooooAKKKKACtO6vNNltnS30nyJTjbJ9oZsc+hrNpKGrgFFFFABRRRQAUUUUAFFFFABRRRQAUUUUAFTQ96hqaHvTW4nsS0UUVoQFFFFABRRRQBUooorI0CiiigAooooAKKKKACiiigAooooAKKKKACiiigAooooAKKKKACiiigAooooAKKKKACiiigAooooAKKKKACiiigAooooAKKKKACiiigAooooAKKKKACiiigAooooAKKKKACiiigAooooAKKKKACiiigAooooAKKKKACiiigAooooAKKKKACiiigAooooAKKKKACiiigAooooAKKKKACiiigAooooAKKKKACiiigAr3L9naQp/wknv9l/9q14bXtXwAfb/AMJF/wBu3/tWgD3nz/ejz/es/wA2jzaANDz/AHrw79omQv8A8I37fav/AGlXsPm14t8f33f8I7/28/8AtKgDxWiiigAooooAKKKKACiiigAooooAKKKKACiiigAooooAK19N2CycuD989PoKyKs2909uCAMqecUAascwEmN52+9XtybcpJuNZMDQyHMjYJ9aeAxJCEn6UAdJpWlLqb4mnCIfStqTwXo0KF/tMxb2IrghLPb/ACpM4J7KTVmG8ukQkXEpPozGgDoBpOnxz/LO2FP8daUMsMbfuxuXpkGuPSWeQF3Ib6tVyC4lVMK2PpQB00V5snJUZ+ppLi682TdtwayoLiIgby2/6VrgBbcSeYj/AOzQBG0k0rAqSVFXIZYGTy3Zt9VI5g33vl9hS/uQd24o4oA0RabcMr7vY0uw8s3y1nPKSA6zGrsW+5tsJ8ze9ACuzsuPNUelU7i3kUbzIrZ9Ki+xXLTfxYzWj9hZYd2WPqtAGa0wQAuoP0qUXvy4jBZT/CKnjiVwy+Xt/CoIVFpIzq68mgCo7bZM7MZ7Ugn3vgg4FaCYkk8xyGPpWfczbJyQoT2oAstdxJAQUbNY7SBpGcn8zRL9pmm/dtmqk0bCUBz8/egC4shb5k5P0pZrlliHmIKrhuAoAGO4Natvb2MqKHfe/pmgCkZYpYfkbZ7YqqJprOQSKSRW7c2IhUeUq7fSsuZnkcxiMcUAWP7TW8wCAD61qWdjFLHlrgfQGucaFtu3YPwprLJGv7jzEbv81AG3JNbW9wUkkLAVRu9YhUlYUyKyyssrYYkN70z7Owf5xx60ATreXXLJNgHsDUTFyd0mST3zQNkrhVjx7irZh3ssW3j1oAnsFDL8kRY+taFtYPLIdwC0Q2iW0QZHPvipZrsC32xHYf71AEcqC3lYMV4rPnuxzsPHtVS7lkVm/eEg9+tZ6IzP95iDQBLcahFICGk+YelY0rM0m5yxFdCfDgMHnKzBjzWDfxTW6gO3egBonSLnbknvVRy7SFlYnPpV23EbwEyEbqhj5kZUbigCzZTGL5pH596neZGUkseahi8hFPmct9KeI45/uI3HpQBYt4wmG2kZ75q46z8fN8tVU+4M/KF9ae2oEKI1fP1oAg1CIxAOG5NUA2OcktWk9vLeukWevc1Zv9B+xWqsZFJ9AaAMb/WdflPvWha2ZxvkIxVSOMONuw59a1YFEUQ35b2oAaihG+Rs1ML2G1lUvCsnrmmFHk+aBBTf7OuHB8zatAHRQav4elVfOto9/fim3F74eUho4Eb6CuO/s5xMd/3c9asNBHGu1DnNAHQC6sp5MW0SrWbeb1uPkXH0qlHE0R3pJinSzSPwjlj7UAaaalNHGqtJkDtVlNXRmG9MD1xXO7mDYCHd704vdFc4yo9KAOuT7PcR+Zx7VDGskUmcHZXOQahLEfnfaB2rYi1mK4i2SZGO9AGit3JG5Kx7h61bW/W5KoMr61gJfOGO18L6GrFtceY3zvtHtQB0QZVUKvX1qRYUY7pJuKyibqSMCFsipfspeMLIGLn1NADpVhaRkFyNvpWrotuokyrIT9KwHsFijIBBapLG6msJlVTndQB108siybWkUD0FOkt4mt/M84r9RVC4hZ4BPt5xng1QN67p5Zbj0oAnaxeZmZZsio0Se3b5dw980QXzQMFWLf8ATmpZ7ie44Fu6D6UAXYb54EBf58+9XrbUWjJm+Qp6Zrni8MakSuwb0qA3AuP3Sh9vtQB1T+KkmVoiqp77qqG+tghd3YkVgNpUjYZI3VfU0smnNtAEsmPagC/feI4fs5EEZZh61gHxDe8lIwv0q+dOXbwXc+m2ka1kMexBhvQLQBnHW7115mfd6GlXVLqUbJCwU1fg8P3z9URc92qY+HrmJgC26gDLePDjkknuasJaFGDA5+lax0W4H8KkepNOtNOjLnzHK49KAKSWzqu9idp9RVyIw2kHmzMQh9KklaNN0IdnHqaz5I7IkpPdP/unpQBBfa9bRAizXcD1Zq5y51OUz745XB9zWhqGl7+Ypk8quZuYTHOQr8UAWbrVrmQ8sSKZb3gMmVUk9warysiqA2GJqaz0+a5kHlKUHrQBswzBh8iHNWijSKCRsxTYLb7Oi7cSP71oSR/uQ0kW0/7NAFV7WKeLA+Y+9eb6iuzU7tOm2Zx/48a9RtTgF0Rjj0rzDVXMmsXrnq08hP8A30aAKdFFFABRRRQAUUUUAFFFFABRRRQAUUUUAFFFFABRRRQAUUUUAFFFFABRRRQAUUUUAFFFFABRRRQAUUUUAFFFFABRRRQAVND3qGpoe9NbiexLRRRWhAUUUUAFFFFAFSiiisjQKKKKACiiigAooooAKKKKACiiigAooooAKKKKACiiigAooooAKKKKACiiigAooooAKKKKACiiigAooooAKKKKACiiigAooooAKKKKACiiigAooooAKKKKACiiigAooooAKKKKACiiigAooooAKKKKACiiigAooooAKKKKACiiigAooooAKKKKACiiigAooooAKKKKACiiigAooooAKKKKACiiigAooooAKKKKACvY/gQ+z+3/AH+z/wDtWvHK9c+CD7f7d/7d/wD2pQB7V5/vR5/vVDzaPNoAv+f71458d33/ANge32j/ANpV6p5teSfG9939hf8Abx/7ToA8jooooAKKKKACiiigAooooAKKKKACiiigAooooAKKKKACnKpJ4ptWrSOJm3O5BB4UDrQAkanzhvbCj1q28xX7sh2f7IqwsSTHiMgj1pq2u6Xbjb7GgC7YxWJCyEux7hq10tbC6OACPxrFttKvp5cCMAHoc1vWmlPYxkXC5Y9KAJU0OyEZKs4P1qB9MwcZ2r2IrQEQjC4SQg+lNnm+zpkA/Q0AZosbmEEq6utX4DJBtJXePQ1UbUXY4I2J7CrVtdQycHcx7GgDbtrdblBL5YWi9tF+VkINVrW4kGV8z5PSrzbmh5Tb70AZrR7GAk+79KtW5CL+7lIWk+xyM4dpNy1FLEI5Dh6ALyXCsNq/ic08o6oWjZvesGKO5muNixnr1FbCxXdrHkzDaOxoAtWrxbSJUO496q31kiKXToaWPUQ/yu2T7CnzKs0eSzJmgChAiJ0da0VtrCa2O/l8VmJapFP/AKwkVYkmit2I3rzQBj3EKRTEQFzioZbZ5hlUAbvmrhuo4mLmRQuapz6tHJOEiwfegBq6fIF+cqB6CpUjhjZQEYe4pklyzD6VB9qlU7s8ehoAmupZRJ+7diPeqAeV5dqgh/apJbgMfndi3oKUuI0BQYJ70AW00+fyctIFaqEiT28+A+atbZWh3GU5+tQW7oLjE3HuaAEmO1cuuCe9TxDbb7nw1OubRLjLJMMDtVTY6ptGSo70AWYs+Zwi1NcQjYrgnPfFUY5XiOVO761NHemT5GTaaAJkjZoyBK4HvUYgQtteckegqU7nUru6dxVJrvyCyFc/WgDRNvE8e1GA+tZk9oYX3hwR7VBFdvcM4zt+tVXlMb/M2R7UAdDZai/2cqwGAKx9QSO5HzY61Rn1ZIm2xk1Rlu5mYscgUASyQMrbIsflTrfTmV97thvaktb0AEyZzT2v1ByoNAFx7eJcO4p9vOscpEeBn1qKzlhnyXeqkr7Jzhzj3oA0nXLnzAOab5lsuSFG6qttOzP8wyPU1fubaJYQ6L859qAKXnyCTOQvpU017JOipJkgdDQsalgzn8BVlmgZeQQR0OKAH2Eccab3TNMnieSXKpx7VZtbxceWcsPpTmBZ8sQi/WgCvGWj7Yx2p3m3F1KEQY9qYfkmyoyPer0d5bhRllVx6UAWJLGOO1+eQLJjlTWPIFjJCoo961n2XBV0+Y02bT9/zfu8nsaAM2Pa8eMY+lV5olibdFKd30rU+xFDgdfampYySg7Rj2NAGC0svmkP972q7F9oWLJiAX1NLfaXfxP5gtCR6qc0ouL9Ydn2WTHulAEUbQNL+9AP0qdo4FXdChz71TdJAN0kJHtjFAvERCFjOfegDTtnhJBlYbh2rVgihk+dvlHqK5dZpMB2iOKvpqrLFtKOPagDpoZ4Eb93ITin/ahcNsXgnvmuPNzKG3fZ5sH0FaEN/ceSCsLrj1FAHQSQtCR826qsl2I3G6Fc+uapW9xfTnKx49zU0NlfXk21Lcs3rQBuKZ5bNZFY7fTNQxnOQdoq2thq0NosZQKPSs+5sdTRfmtuD/FxQBejnhi4LCNv71aNtqNqUKNeAtXPw6TLLHmZxn3NSrocMXM00ZU+hoA0blrLflpQzGo4tU061J2g7vWi30HRmwZJSxPYNVp7DRrND5dssjf7bZoAlg1yznjKtJ+QpseowltqAn6ismQQh2eCGOP2UVnzXtyCPIDMfQCgDr11aKKJtyxgj2qE65C74CovuormI7e+ukLSpt/3qDp12F/dxu5/2aAOrl8R2Mcf7zlh61k3HjKFD+5Qn9a5ybw/fyvub5P95qlTRZoo/muIgPWgDXfxTJc8qdox0rMn1q9XmJmQHvWQ9osczbn3j1WnwzZGx87R0oA0G1C8lj3NJk+1RxTtJ802WPvUJZRwig/UVJCkzgnyW2DqRQBoRWr3SYjcLTF8N+ZNmV+PpUdtclNxtpF3DsaT+078ybWlIY+nSgDTt/C+ko26a4O/t6VbTTLaBDsm49cVz7z6m+cypj1IqtNeTuhheYE9wtAG79tgty6s8bkdKpP4iiL7BEox3JzXMXNsGII347imMEICbc0Ad1aahbyRne3BH8NeU6sVOsXpT7puJMfTca6FXNtESi7j6Vy9wxe5lY9S5J/OgCKiiigAooooAKKKKACiiigAooooAKKKKACiiigAooooAKKKKACiiigC/o95BYava3VzaxXVvG4MkMq7ldehGMjt05619KN4X8ApoP8AbR0XT/sPlCbzAoI2n3zj9a+Xa9jbwx4oT4MbXvpVHmCf7KYsN5RTATd972xj2+7zXi5vR53SftXDW27V7lRPKtYvIL/V7q6trWK1t5HPlwxLtVF6AYye3XnrVCiivaSsrEhRRRQAUUUUAFFFFABRRRQAUUUUAFTQ96hqaHvTW4nsS0UUVoQFFFFABRRRQBUooorI0CiiigAooooAKKKKACiiigAooooAKKKKACiiigAooooAKKKKACiiigAooooAKKKKACiiigAooooAKKKKACiiigAooooAKKKKACiiigAooooAKKKKACiiigAooooAKKKKACiiigAooooAKKKKACiiigAooooAKKKKACiiigAooooAKKKKACiiigAooooAKKKKACiiigAooooAKKKKACiiigAooooAKKKKACiiigAr1b4MPs/tv/th/wC1K8pr0/4QPs/tn/th/wC1KAPXPOo86qXne9Hne9AF3zq8q+M77/7E/wC2/wD7Tr0jzvevMPi++/8Asb/tv/7ToA8wooooAKKKKACiiigAooooAKKKKACiiigAooooAKKKKACtjScLbs21Sd5GT9BWPVu0uHt1LKeCelAG75zp/qkRj3JpWuIn5fb5g/u1TNyDahwAHNRRw5TftYk9TQBuWd2+4YuduPWto3zmHc80ZHqa5G3tI5WGVcA960H0zy1/1pKegagDZHiKCJtjkuP9mql7rVlNEcHDds1hSNBbOfmz7VUZjdOSqbVHtQBeN15zAGXg9KsSyeVGNjHI9KxyuDw3zCpA0yjcJM+xoA2La+kddwduPWtODVzKvlu5yO4Nc5HKXTfu2mrME0ec5y1AHRRat5Z2v07VJHqgkb51VhXMyGWR92/p2pq3MsUZ2Lkn3oA7i2vYbmQLA4V/Sr95ZTTQgPcoo9K4GzS6Zll6Y5wDV46lNLdpHIxCj1oA6JIlsYip2sfWowZbhwElB9jWXc3vksGHzLVdNal85diYGemKAOufTJJrcbmVG/2axLjRIVDM9/8AvPSpW15pYgiN8+OlY0kUtzMzTErmgCM2rhiokDp60+KC2hlVtuaFsp1G1NxHtVcC4E+yNT9TQBvRyWqruaMBfU1WvLizVP3cY571QuIr1lEYHXvTEsJ9mJHwaAG3rQuiGHr3pkTGIfP8y0rWM+QMhx7UyRfLjZTQBZ81Cm5R8v1qqGlk+6qge9SQvHFb7WG7NQfaFXG3ls9KALMMYQ4d23H0p/muoaNcD3NV5Xfht4B9BSrAxHmTPke1ADgyQ/61ck9xTJJlkYKo2j1qvcEuw+VtlAVkXLZAFAGit3GkBXdgjvWTLfRvKcHJqIkli2/5fSonSGH95tb60AMuLuSPh12j1FQNekKABuqO7na4IzgDtUIHlrz1oAaNzyFzUjysUxuyPpUOx2PQmrEauI9pQg/SgC1DbKtqJBgnuKhWPfMAB36Gk86RF2jirFswz5jHJ9KANIRRxoq+V+IppghkYbQc+hp6nz1y0pU+mKtRxqdiH86AIrWzZmOyEk+1aMNqJG2vubHapd/2QhEbgjnFZl5q8ykxwoQD1agCW5so4S0gcDHaqasHRi1VpFcjc8p57VXjEjOVBOygDb01kt2LSoClMu51klMkQwnoaorau/3JXz6UxopVI3AjFAFh77fH9zG30qtDG00u4Dcx6CmysTnY/XqKm0pjHOG5J96ANiyspiPvlSP4a2VtN1v8xJkqKG7+zSK+zOfSrF3rcaxhvLIftkUAVvKaLAdHU+9aNp5SphoyWNYU+uXMiZZQfpRaa3c7+GwRQB0kotU5m85B7VHFc2hbAdwvqy1TPiOVlAdVfHfbVmPxBF5B2xqzf7tAEtyLOVf3ZikPutVBZWpbEtnG30pU1tJDmS0jB9SKnj1SzDbpAoPpQBPb6fFIpWO2iCjsRUVzbW0bBGjiDD/ZqObVRKdtuQg9qqyCKbiUkt65oAuSPBFb5LRKPYVUOqRbcGOMjtxzUK2drKhzcEAdiansNKtLlyPOz+NAFe41GFsDaUPtU1nrEliwKSZz61dufDO5d8bp8vTJrJl0+W3k3TunHYUAbVxqs1yVeGfa/wBaa1zdzriefcewBrKAjCjYME1KlnczSJ5bbz6CgDRtpbfdsuiUHqTV9zoscfDvKfSq6aFdyKGkEY9iaedLltxv/dj8aAMua8s4rkNCj49BVhXad/NiT5f9ur9vJY2oMkhR5fwrNvtWnnDbPLVB0wKAL8Vr577ZGSMe1WIn0zT0JRgz981w1zf3hZthYn1Ws+STU9oxC0menHNAHe32sWzLvwf+A1lN4m2HZb5J96x9P0XXb/BeLYvYNxXRW/hHULaEyyRQDHOSeaAKMt3dXJDyO49qpXDb1ZdzZ+taWQHeGZwPpTGjgiXh1I9aAMuOMIvz/nTWiQHzCwPsKLyVC/lrICPaqjSBE+bk+hoAsi6WNxsQE+lLHql4S0aLtRuKpJcyD7kYFAvJVbYx2g+1AF6C3ktpTIGXJ9anaeIod/yt7VVktnEG9JPeqttITJsfLUAS/bpkDImXX3qgbp4GLFPmPerk8DrLuj/IGo9wmXynjQH1JoAUXcksQwVyfaq8sUrMCWXPtUEgMDsgbI9qsW43xfMo+ooAVYZIuWfCn0Nc3d8Xk/8A10b+ddnHbWwh8wdR61x18we/uWXgGViPzoAr0UUUAFFFFABRRRQAUUUUAFFFFABRRRQAUUUUAFFFFABRRRQAUUUUAX9HmsbfVrafUopZrONw8kceNzgc4+bjk4z7V7Z/wvfQ/K8n+wrvytuzZuTbt9MeleCUtcWLy+hi2nWV7batDTaL2sTWNxq1zNpsUsVnI5eOOTbuQHnHy8cHOPaqFLSV2pWVhBRRRQAUUUUAFFFFABRRRQAUUUUAFTQ96hqaHvTW4nsS0UUVoQFFFFABRRRQBUooorI0CiiigAooooAKKKKACiiigAooooAKKKKACiiigAooooAKKKKACiiigAooooAKKKKACiiigAooooAKKKKACiiigAooooAKKKKACiiigAooooAKKKKACiiigAooooAKKKKACiiigAooooAKKKKACiiigAooooAKKKKACiiigAooooAKKKKACiiigAooooAKKKKACiiigAooooAKKKKACiiigAooooAKKKKACiiigAr0n4Tvt/tf38n/ANnrzavQvhe23+1f+2P/ALPQB6h5tHm1S8yjzKALvm15t8WH3f2R7ed/7JXeeZXnnxQbd/ZX/bb/ANkoA89ooooAKKKKACiiigAooooAKKKKACiiigAooooAKKKKACrEHKkHpmq9KOcDPFAFtkeKPdtyPr0qVJ2GAku8+lQBnWIqHLL6UQTRREsVIagCyb2ZFOOR6ClS4uHXLF8ezVJGUlg37evemrBvP7vdkUASRzqo/eRk+7UrzqpyvyipXsma32ltrepqtDaRnKzyjj0oAQuc7gAfeoWufLbGzOaum3iK4R+BUElnkZLfKPQUASi2klj3chfamrcJANgQsw9asx3IijVEy31p0GnSXs+fl98UAPsryNj88PNS3TJv3qML7VHLovkEuznaPSqTx7ztRiD70ATm9aAfu3BB96VZiy72YmprbTIFO65lVj7VpRaXE65+0JGnbAoAyhdu55fC1YRmI+bgetJfaLaxPvF5k9cVRSebGwOMD1oA1Yp0h6YZjV6K/dQBMgCnvWEpkdhuK/hWnbGKVQjyZNAGm+t20cWxMg+wqsNSjf7i7ffHNI0Ky/uhtAHeomhMJ2bg2aAFN+5bais1OkkvHxviIX1AqFEe3uFY4rR/tllwgh3D1oARVZbfcj/N9KypFiZmaRzu9BVy81KRlKLFgH0rGuPnA2E7vSgC9GYZONuFFE6xyOgRVUf3qrwwzNGB5ZU02ffE2x0NAGnLDbww7pZULY7Vk/a/Mcxrkc8Utvp7XcmRkeozTpNI2y4Zmz2oAW4WaGNWdtw9qGjkuYxjKr704LJC2JMuB0p0tzJNgKpwOwFAFGFfJuNkq/LnrV+78hYh5mPLPpSCzeRd0n3ary26j5TKSvoaAKZ0qGVt8LtsPaq1yi2XyMm7d61pi5FtHhBnFQXF1HcJl0G4UAUoUfaHVKY/2lpcYOPSrpuEEQVOvtVZ2A+beVagCB1mWTbsz7YoRZBMowRzyKmguJkO/eD9avpeQ7f3kXzHuKALJlQwBSm1sd6ht7l0b5/m/pRC6SZJPHpUiGLcVZSB7CgCwLhpz1OKju7iBI9mDu9607D7O2FVDx6iqHiKVGxGqhSO9AFGFleM5waj2hDuQhaiSdo4CCq49aoeY8shAfAPrQB0RuRHCGU898Vlzaj5kudpKjrSfZsQjM+fakECRx9Mk0AOBN02V+QVs6fZwHB83JHUA1mw6WssWTJj2qe1tGswdnP1NAHU2zwcIXXj1NTvaQXQKefGfauWEsofdIhx7VN9oywZSVb3oA0J9G2t+6k6U2PSJyd29E+tRG+utnDZHripYb2SVMA5egCWTS7mFd+4MO+KZb2ryHAXArRt5Z7qMo3GKsx2Upj2hwPqKAMWfT7wPtDb09BTzZyCE/uWDeprYXT5ITzcr+dJKkgUq0iEHvQBh2ltcF9zHaBVt7YyNhZuaniQB/LZwAe5NacFukC7I5EkzQBjTaNcPF+6dSe+Kig0rUITuQkfQ10nlyqflCgVHcXMiDa+0/SgDLmbU0QIC2PY5pYNJe8w9xckN6VsQ2q3lq2Dtaqv2WWFGQElu2KALlpoFnA6vJK7gdq3Em0u0jLJsVq5aH+1IFOYnZar3QvpxnyHUetAGzLdyXspCSsV9hWZq0fl2zb7mTdjpmo7Oe+t1Oxgv1WqV7NqV0f3tru9CKAKFlp11cSF0LlR6mt2whhzsuYSR3rPju9VgTyooRH6k1Ik9zbIZXmWRj1UCgDsbXRtKdQyIqH2NFzd2elsFVLf6sorh5da1B+Y4iijuKrXN3NeIPNfkUAdPqPioRN+5dCfbgVl3fjC6urNk2nOMfLWCUVxtzuamGCWL5UGSaAEguLicsBG5JPU1YjChTHMzDPvU8UlxFGEVEB71C/mgknZzQBE9tGWwjHA71FHtL7QpLDv1qxu8tN3BPtTNyxsJduRQBKtjcyHfsO2mtFyVWHketI+oTspEbbFpkdzOhwzg59qAHLaXLodhb6Zp4IihKS+Xv8AbrUDzTOSqTMAewqLyhbjLoZHPpQBdt9jxOT8mO9Y88kQlOyYk570vmzSyGNo2VaDE6zApDvx3xQA2OK4nkLKNq+pHBqVoJ4hnMYHqKle8uZV8obUHoeKZErudkjK3tQBV+3TopjBz7isOU5lcnruPWunl0+2Q7gxRvSuauBi5lH+2f50ARUUUUAFFFFABRRRQAUUUUAFFFFABRRRQAUUUUAFFFFABRRRQAVe03TLrVrxbW0j3yEEnJwFHqao1ZtJ7qCYfY5Zo5X+X90xBb24od7aAal74XvLOzku0ntLuKI7ZTbS7/L+vFaf/CudX/5+bL/vt/8A4mrq2a+FfCF6L1x9t1BNiw5zt4x+mSSa5P8At3WP+grff+BD/wCNYRlOd+VgR6rpsuk6jLZTsjSxY3GMkg5APf61Sqae4mupWmnleWVvvPIxYn8TUNbq9gCiiigAooooAKKKKACiiigAooooAKmh71DU0PemtxPYlooorQgKKKKACiiigCpRRRWRoFFFFABRRRQAUUUUAFFFFABRRRQAUUUUAFFFFABRRRQAUUUUAFFFFABRRRQAUUUUAFFFFABRRRQAUUUUAFFFFABRRRQAUUUUAFFFFABRRRQAUUUUAFFFFABRRRQAUUUUAFFFFABRRRQAUUUUAFFFFABRRRQAUUUUAFFFFABRRRQAUUUUAFFFFABRRRQAUUUUAFFFFABRRRQAUUUUAFFFFABRRRQAUUUUAFFFFABXefDZtv8Aaf8A2y/9nrg67f4ett/tH38r/wBnoA9C8yjzKpeZ70eZ70AXfMrgviS27+zP+2v/ALJXYeZ71xXxCbd/Z3t5v/slAHEUUUUAFFFFABRRRQAUUUUAFFFFABRRRQAUUUUAFFFFABVu2sZLpC0ZGQcYqpXVeGbB7mwkmQ42ykfoKAObYS28hR1Kt6GtLTLKO6bM0ykf3a6OXTo2B8+FSf7xFUWsEgJ8shfwoApy2qwkqhxH2pbUMrHJG33qfyLllIGMDuamWeCOHZLFuc9xQBVnPnZVXx7GseeO4hkJ2ceoHFdbpkNgknmH5z/dYdK0rme1aEosK/NxjFAHn0Us3UZFaGn3BWXNwu6P3rZOiW8jff2n0HSpDDaRII/JB29SaAIJZdPmX5Iwp9azVv0tbrEcpQe1bLwadLGM7g3otPh0rT7gbUQZ/wBqgCC01pJJgkwRkP61ux6Xa6lHvS3VffpWa3g2MMJEuQB6CqN3p+owTeXb3TFPQGgC7faOlhIMzqwPaqbQXG/5A5Ttiolt71QfM5b1Y1Ytbi5tj8yBm9KAKN1Z3AfLL/31TY02odwXNbMt89wpWW2Ue+axyjCVl3AfSgB8cald2APWmfakVvkXmp7W2jaYb5CT6VpTafYMmZNysPSgCCw+aTIfLHsasEtBchnUEVQijEc37oswHerW+Njhg+49zQBNcSLPKN67R2xUbXMcS7FDVCwYyBWbA9aeYXDb1O8etADPtCNncxDe4qvG6faQz4pl0rhw5x9KsQm22iSXPFAGlFL57hBjHtUzwoXKSgfUiqf9qWAKAcEd6jvdUBkBQhlFAGpa6aA42cD2NaCaVbtJmR8+1cq/iBoFzgL+NV11+fzd7PtU+9AHR6jYWiByjHdjpXOrNJbyfKhYZpH1iVtx37gajTWFROY8tQBojUt0ZURYb0NVmjW5gYkYI9KoxSzXMpdBRJLcwuRgr+FAELK20iPqOtTwab5kfms2T6UxLgqMsRn0AqUAkB9+0GgCRLZE4dB+VOGlqT5hjXbUsTjZtdt57U0xuwGZ9q+lAFK9CD5IYlHviqkSAHc5yPar8kf7wqsufcimi38rnzMn0oAiWMF8xAj61ajhlZhkhfrU9uYXYGRwuKkmxJJ+7kJHbAoAliaWNfkUe5FZeqTpcfeXLDvWg8kkCbAoJPesW8R0f/WDntQBXYBowMfnTVRMfMlMdmXjBJoSNyNzP+AoAdJncAvFRozmT5yT9KmeAcHfk1rafpkZIlLg+1AFS2lMfXdg1cV2ZhvOVrZOmRyLv4xWW8LiVtvQUATr5Ukewsc9sVbtraFCPMj3GqsNrIsZl3Yx2rW0WZZN+VyV70AT/ZEkdUQBVbtik+yx2rGMpye4pJrh/OO0EEdKkjvd3MsZ3DuKAEt1+zOSjcnsafPf3G4L8tSNeRrGWjUFveqsUjPLukKAHqKAEmeabGVz7rVuOxje1Lys+73qvdyqpHknLe1JAt1NgzSbB/doAhlsWQbw+9PSmRRu5yr+XjsDVqa3m3Y875fQCmGB4RkYOaAHIs7HEkzAf71TJDvkxkH/AGi1RACNMuhb2psqmaH5V2j2oAuqZrRsRTg57Zp6TXazbzN19q5+OVoJNuXA9TWk98v2U/OC1AGu+tXNvw3zj1oOuu0RJkjA9642aadQXE34GqBmnkPIJ980AegRa1YLHvlfB+lR3Ot21wmIX2j1C1wrXUjJ5bLgCrGnTkScvhRQB0E16GUrGWbPcimRLGU+ckGnx3CmHcNhFOFn9rtmaLhutACpJCIWSTArJQWwuNvzlaZLLPbt5UyDaD1rS02awZsshDe4oAp3Vi/mK9tE7KfQVUkW5hfaUcN9K7K31DTY5gGUj3q3PeaI6lnfk+goA4uFZpwAEYv7VM9nKiEOh3HvW0JdL+bypGDepqg0u92+cFfegDMl0yVguZfwpf7HnyCJAVNawmghYFnAPpUjX6L0I2+1AGdH4buJhtQuQanHg+5LKE3t64rSttbFuSQ+V9+tWz4pDnZExQHqcUAVI/C1pZx7roMGP+1UtvbadbFgYFZuzNVSTVInmO92kHrSLfwlTiNnHbNAFSfTJ5Lh5UVAvYVntp1/Fkw4Y56CtQX/AJUnyI+O6npUqahCWz5ZT3FAHOPp1y8nzxYdqQ2LW7fvhjHpXRzXW7LgfJ696o3V4Hi4QH0ZqAMx4JCnmbMJ6kVx14Nt7OPSRh+tdl9rM3yu4AHvxXHXpzf3B9ZW6fWgCvRRRQAUUUUAFFFFABRRRQAUUUUAFFFFABRRRQAUUUUAFFFFABW54Y1Ow0nUzeX0UsuxcRCNQcN68kds1h0UmrqwHUazqOgarJPdPJrD3TqfLD+XsU/wjjotcxSUURioqyAKKKKYBRRRQAUUUUAFFFFABRRRQAUUUUAFTQ96hqaHvTW4nsS0UUVoQFFFFABRRRQBUooorI0CiiigAooooAKKKKACiiigAooooAKKKKACiiigAooooAKKKKACiiigAooooAKKKKACiiigAooooAKKKKACiiigAooooAKKKKACiiigAooooAKKKKACiiigAooooAKKKKACiiigAooooAKKKKACiiigAooooAKKKKACiiigAooooAKKKKACiiigAooooAKKKKACiiigAooooAKKKKACiiigAooooAKKKKACiiigArsfAbY/tD/tn/7NXHV1ngpiv27/ALZ/+zUAdtvFG8VV8z3o8z3oAtbxXHePGz/Z/wD20/8AZa6fzPeuT8asW+w/9tP/AGWgDk6KKKACiiigAooooAKKKKACiiigAooooAKKKKACiiigArr/AAlfNb2MkWF2+aW5/wB0f4VyFb3h8blKbchn/oKAOjuNQS4mKjgUimPb5jHdio7mykg+VIw2e9NaKbyxGyYagCw2+cA7AEqeWyge3x5aB/aqcAukx+6Yp79K04pbhvkEO/6UAZz2EkCgxik8iaWM7RhvetYPIG2eSQfU801twUltoHfigDGghufOw7dP9qpXj2sVdlzTnnj8zKDmrFvCHUzTfgKAKC+V5uHIVfaobopHkwyOM+ta88VrJHwuD6isqYLE/wC7Bf60AJZ308I+aQt6Zp8lzctJvC7R7U3y2chtmAPWlmkeVQqDGKAEMjlgXy3saZK6KwzlD7Uu9wR5i9PSo3DPIHIyvpQAklxsX+JqQeXJHwhV6s/ZDN8wUj2NCwNG2HGPfFAFeKwmLecXwKvyXKiIJLGSPXNPtkjiyZlZl7GoriVC/wC6T5PcUARRTRI2IzUklzGQu8fiKfHbRMvyLvc9hT109ycEY+tAE8X2JId5w596T7bbGNljjwT3HSq0ultGN+cilj0uYru3AJ14oAy5ZF8wq7Yqu4Z1YB/l9quzWTSXGxRz71O2kyWuMgNuoA5x4pF5wcetMWGYHdvI/GuiOnMvzOo21OtlbyjbHCxbvQBzDMZGAYZxVqKzJIk2ZX0NdC+jRxQ7ltyH9ay9kkLnfn6UAU/su9+FaNasizSGP5jkmrFvH9pk2yOR7CtFdPQFRjPuaAMuBPJ5U7QasvKZoynG76Veu7DADoFOO1VmBVMsoBoAyVhWKRjJ19DTrlWljDLwB2FXTErNvkXdT0MLf8sxgUAZEEErAnY+frTlt7+6OyJTketajXu3KRwgY71Pa6gypiJBu7k0AYDWN5BlpZNjelQmSdRyC3viugubuK54ndVYelZss8cUm1fmFAFMajAo+aIlvSpRq8QXjcuO1RMgmuN+wCormGKZhtwrD0oAvPramMBEJPqagdBMPOdgT6VVT91kHD4pTcArgCgBSsvVF4pRuRxnvSx3G1MbaFUs2Qcn0oAkRkZsN8vvV1CdypGT9RUUNtuG5jz6VYUOjYCZoA0Fa5EWze22q2JADluKkiWREJL8ehp+6JoSeSaAIYpX2lVYlfetC0uXs4ywi/GqITK7sYHtViMO0eByKAJYbq7vbjCttB7Yq3PZXcKeYh3eoqGzZ4H+XFXRcyyAqW4NAFO0vijYkjB/CtFts6bvL2j2rOkt8OMcn0WrkSTBOcqvvQBZskhSTc6n/gVTyy26Nv3qPaomAeIAMc+9RbEV/wB+M0AS/a7dpA3JNDNJdN+7TaB3FRwxReduVflq6pG7CYNAD/sT+UD981WlUow2/JU8LyecUdyqVI+mo8qvG5bPY0AVWtVuI9vBJ7isC8tprOfa4LL24rr5raSHaEjx9Kq3LxygRzIDQByVxDJPDuCBQKypGePjf+Fdq1iu75H2r6EVm6jpseADGMn+IUAc9JxEH3fNUQWaQfL+fSt8aTalFB3lqrT6NcI/7tsJ60AVbS4mhOwrge5rprfUZLC13BEYH0NYcmntHDzJvIpbaN5JFVlYr6UAXXlfUrjeExnsan/sW6j/AHqlQgrSsrK3hAlClf51oStAYtqEnPrQBi+VtiG/BJqQWLSIMNuPoBW1p8MRysqAjtmtF4o7ZcqsaL60AYVpoqOMsY8+hq1J4YR1LtMoA7LUsF5GLls4IHpTZdSdpW2HCUAc7c2MMd1sAZ1FWxpliLfe3mKT6mr91JmMvEi5xnLVgtfTXEmCxwvagCw9rGqgRoNvqaSLTYXk5nVWPpUyPLJGoRMfWmCCWMklhn0FADZtHeTKrIpA/iFRW3hyZz/x+bR6Bq04red7dnRzj0IpiTSxYjx9SaAJY/D3lKC9wXX3NV7iEGPyrePb/tGluL25VCiISvqKzZbi8KZLsooAjuITbgrI+T7GqTMWHIXA7VPseT52lb6kVFuMJL/K60AU57HzB5jpt9s1ydyoW6lUdA7AfnXa3kKXUYdZsA/w1xd0gjvJ0ByFkYfrQBDRRRQAUUUUAFFFFABRRRQAUUUUAFFFFABRRRQAUUUUAFFFFABRRRQAUtJWnda9qV7bPb3FzvifG5dijODnsKHfoBmUUUUAFFFFABRRRQAUUUUAFFFFABRRRQAVND3qGpoe9NbiexLRRRWhAUUUUAFFFFAFSiiisjQKKKKACiiigAooooAKKKKACiiigAooooAKKKKACiiigAooooAKKKKACiiigAooooAKKKKACiiigAooooAKKKKACiiigAooooAKKKKACiiigAooooAKKKKACiiigAooooAKKKKACiiigAooooAKKKKACiiigAooooAKKKKACiiigAooooAKKKKACiiigAooooAKKKKACiiigAooooAKKKKACiiigAooooAKKKKACun8INt+2f8AAP8A2auYrovCzbftf/AP/ZqAOs8z3o8z3qr5lHmUAWvM965jxe277H/wP/2Wt3zK53xS277J/wAD/wDZaAOdooooAKKKKACiiigAooooAKKKKACiiigAooooAKKKKACtTTLyW1hzGOj5z+ArLq/YsPLKnu1AG0NYmVvMfc2eg9KlTVJp5hIW2rWTJGQRtJB96ekkyLszHigDpoNXlkdbfgqe+K0xeNYuNoHNchbTvGCFKn3rShuJ5E+Zlx/tUAdcmpW86BjtB78UhutNnAjkcdewrkznd99fwNMlPPD7RQB3zaJpk8KmGEfUcVVl0i2ZNizRrjturlLLVri3O3zmK+ma0otXDZ3J+NABfWSwN5aSjHtzVNrJxFnn6itKzurTcXnbNaqalo0qeWG59DQByQtSVyzuBSSW6cYDD3bNbk4iSb92Rt7UMIZMIxBoAxXtThfkGPXNSZ8gA+UmK0DY2oLZmO4ds1ALVJc5y3oaAIfPWfBPB9qtpHM4XdGCOxp3keTGB5a/WmTXSeVtEm0igCy8DRxFnwRVdTAVw4Bz6VlXWquV8vzcp3qguoxFjljntQB2FvFZQ27OZVDfWqB1SLcY9mB/ermhqJL7Sp/OlubtQn3Mk+9AGnfamFXy4yGHrWTJrkwTYpOB6VRkZn5KsoqIhUHAoAmfWJ1kDcipl1+8ck7jt96zp42uGUR81etdPdYz5pFAFtNZmK5dQVrRttZjRlKYUGsxbM7NuRimrHGrbWxxQB0k995ijE45rMuomnBZnA+hqoib2+UZHpU5srkx/IKAKsZ8kkFse9WU1SXZsU7j6iqVzazA7ZG2n6UQo0QIRgT60ASPd3LPveUhV7Vbi1GOSPDpub1rPa3lfOW4NR+X9nO4NQBpztLs6YB9Kiikb7vGPeoY77P3iSe1TeRJN83Cj2oAn82NOGI/ConDGM+TkCoGhwpAPSpYmmEPqKAM+WBBls4cds1UEu9ucDFWrpTy2Dk1SjtpZPm4AoAlSd42I4ZaeFlueI4evcVN5EMcWd25qlgnaNRt/lQBVk06aBc569c03YsIyUU1qSO9zHgiqtxaqsWRmgCGC4T7oUY71MqxA7w2KrLEQPlGKTDu+wsAvtQBfEkIG7d+tTQlpOQcCsraFUjOcU+OSQHcj/hQBqNNIylDzTIQ5Qj9Kq+bOiljzmoo550lzuwD60Aa8CoVxIWz6VciMUUZ+bGe2az47xgm1gre4qNxu+ZT+dAG9p9zbjcp+ZvSoLpHEhkXKqewqnpcKSXa+ZJgd625kgR8Rgv70AFmzSRKmPmFTSmTI3g4HcVRWTY+9WIq0JGmAAOc9qALUcuWAGCPSnrcIZMSKMelNh0+Y4eP8asrp8Uj/M/z0ARFFQs6HI9KbBDPI5eMYWtGPToogck/iatWUMZYruwKAMtVdXIdgaBcTwSfIM+lbUtvbpkb1+tU3MCOCgLEUALDc37rukRQhqQ29uWDsm5z2AqVLqJFDTRjHsas2uq2S3IyBQBXEJddpgyvbIqkdHMsx5XHox6V0UsiXkwWNgo9qRtOeNiVuI+fUUAc/FoWy525RiferZ0qGKbbKwC9xV9rGaNxKsys3tTJ7WdsSMd3rQBTksNNiTK28Z/3qbay6fG2Es1z6hc029gacrsO3HWpFEdrAAZEDfSgC4kVnO3EKg/7lRahD9li8yG3iIHtzWdFcTifKvuB9K0L+ZRpzCQ7SRQBhrqH2iTDrtI9KuCZ5oyNm7Hqa5wXDRSMAMj1q3bzTb8RPjPagC/HHiVs4U+lI9sxDbTg+1IIp85GSx6mrJRUgzvzJ6UAZzhgu2YZ9zUcMEX2gOIsp9K1Y4iYwGhJz3NWmhSOMfJj8KAM94UnP7lcY/CpIoIx8zHketX1sQ8PmAEfSnRabHcITI5Uj8KAKscny4RwF9KdLbQtGWZGDVetFhtyYdqs/rUF/LMx8sIAPpQBBbWkTD5xt9ADUWpwW0dv+8IHpUc8N2YflwMelVfsktxB++J2jt3oAzZGfaUj2CP3xTI41ZCjovPfHFStbIsoEe7I9atTgLCAHGfQCgDOXSXly8Zj2j1Fed6ku3VLxfSdx/48a9PhmQAxlmUe9eY6nj+1rzHTz3/9CNAFSiiigAooooAKKKKACiiigAooooAKKKKACiiigAooooAKKKKACiiigAooooAKKKKACiiigAooooAKKKKACiiigAooooAKmh71DU0PemtxPYloq/pNlBeXEv2mVo7eGJpZCoycDsK0RtVVew8OSyxsMrJMWbcPXFXzWJsc/RXRfa9T6f8ACM23/gO3+NJ+9mP+leGGx6wBkNLmDlOeorU1WxtIba1vLF5DBcbhskHzIynkVl1SdxFSiiisjQKKKKACiiigAooooAKKKKACiiigAooooAKKKKACiiigAooooAKKKKACiiigAooooAKKKKACiiigAooooAKKKKACiiigAooooAKKKKACiiigAooooAKKKKACiiigAooooAKKKKACiiigAooooAKKKKACiiigAooooAKKKKACiiigAooooAKKKKACiiigAooooAKKKKACiiigAooooAKKKKACiiigAooooAKKKKACt3w4cfaf+A/1rCrY0JsfaP8AgP8AWgDod/1o3/Wq++jfQBY3/WsPxGc/Zv8AgX9K1N9Y2utn7P8A8C/pQBj0UUUAFFFFABRRRQAUUUUAFFFFABRRRQAUUUUAFFFFABVqxYLcDc+B6VVp6qcbgcYoA1bld/INVY/ME4UOCPemwXgUbZV3A96mnWNo8Q5JPegDUtLMn52kUL7CriRquTGVb61lWVw4jEJ5HrVuQALs84g+1ACBY97sfv0gCt35+tMQCJ87w3saQ3lsH+78/tQBbaxufKEiEUkd1NENrRktTW1GZU244PpTTNIRvwCfegCYXz7SNmGPaoPNO7512t61DGlw8u/aauBGlONuPWgCxDdlmXdICB71e3rtDpg/jWQ1qeoHSp4lZQChz7UAOnDibeHI9qsfbrqNBsdR7ULEZBmb5amGn+auEYNQBWbULmb5Xfb7isq6Q8sJi3rVieF4y6EsGFYzq+8szEj0oAmxlfv5HpT4YgnzHFVi0r/LHFgVYWKeKL5l60AIT5spI7UjOG4Y/NUvlOIc8ColmVE5TNAE6K6qD1HvUFy53YHNRteljtAwtQh2J3haAJoUcN90rnvU7mWMcyNj61ULXE2MHj0q2wIt8ScmgBRebU2I2WNICsaF2bJPUVlylhJ8p49qsI6tEUJ+agC5b6isbN5Yq7F4keHhoy1YEMDbzUojUk7jigC/canJeSFyuKqtI4Gc8+gqHG1/lYmnK25moAfHdTIeSSPSrEcnnZ8z8jUlgkC5MnJ96S7UNNmJfloAhCJvLKelX7OWVs5f5feqUhTYNh57ip4HHyjlaALJRwWO3IpYYZWG7ftT0qWLLqUB5pyF0jZNoP1oAEs7aT5ZCxFRzafDA2IWyp7UCV9jDGMelRxtI+d+RQBXEeCfmwPSpIbWZyTEfl96sCNcfN+dRC5aAlAeKAFazuI4zIT+GarxtKQS7AD0q0ZmEZZ3JHpVXzt+flAX1oAoXDTSyfu8qvqKIo8Ak5LepqyVAOCxJ9BUiQA+oNAFVR5uR1aq1xbyxuCx2+9XcPay5Qg0sjtdja6CgCtEZjhImMlWMyRkB4yKktE+ysQAOfWp90hkyRuHpQBXZNyjbgH0q7ZCNztmO3FCwrKfkiy1TJpjn52DJQAMsIkOxypq7aXrJlGHy+tVhCUcBlBFS8AFSuKALQuIQSDzmrVnLDHIGYg+2axXCIM791Vpnbb8rEUAduut21i29/uH0qK48W2G7MUOW9dtcH5zt8rljVuKMYD5/CgDdvvEcs8ikDCVHBrFyqkpyD6GsOeQudmQBUcF1JbzAbsCgDo1vXbkhwxq2L9lQAyc+grDOoBugOfaoGuGLDk5oA6iPVYlUh0596hfWo3bHkBSO9c/LeTKOQmPU0yC481ssT9BQB0aa26kFJPwFEniW4Q9MZ96yi6Io3x7feoY5kkcqw3CgDoI/EVyAH3AD65rZtPEvmQ7WyT6iuIMu0GNYqu6XaytJl5fLHoaAOqm1QlcRoTuquJoFOZVLMe1MAt1ZV+0An601/s0eSzhj7GgDTtW/d7kQDPpU7rG8W25DEH1rnTf/ZOUBx9aim1151IDke1AG1JpOnDD72bPYUsdtBBIGRAB61jQ3l28GVwcVYi1FvJPmrnHcUAb6KRIDvBB9KhFopvsyZCGsxNfthHsQ/vPeo/7cKHExDe9AHSyxJLIqQyYA7ZouE8oqrSKwrlzq8UXzRzEMfSqs2r+Z1uSWFAHYx3bRsVDAj61nT3azTP5jEY9K5gag7c+ZgnvmmzajJFCTu30AahvXiuD5R21I11cXDAPN8o7msBbv7Sm7eENPW4WIfPJuz2FAHUR3kUMZLXWcDpmswam8zMqzBVz1rNee3BVpFylQXN7YiL9ym33oA1FuY4nczNvHrVGXUokl/0YEk1lG+muIyiABKrh3PDJz6igDdmuxPbHe3zV55ef8ftx/wBdG/nXRuJmUjJx9a5mddlxIvXDEfrQBHRRRQAUUUUAFFFFABRRRQAUUUUAFFFFABRRRQAUUUUAFFFFABRRRQAUUtaV1/Yv2d/sn2/z+Nvm7NvXnOPahgZlFFFABRRRQAUUUUAFFFFABRRRQAUUUUAFTQ96hqaHvTW4nsa+lf8AHvqf/Xm/9K9D0Un+wrDk/wCoWvPNK/499T/683/pXQad4z020022t5IrgvFEEYhRgkfjQ9wR2O4+ppQxz1Nct/wnelf88br8h/jQPHelf88br/vkf40hnOah/wAi9pv/AF2n/wDQqx6171t/hvTGHRpZj/49WRVx2IluVKKKKgsKKKKACiiigAooooAKKKKACiiigAooooAKKKKACiiigAooooAKKKKACiiigAooooAKKKKACiiigAooooAKKKKACiiigAooooAKKKKACiiigAooooAKKKKACiiigAooooAKKKKACiiigAooooAKKKKACiiigAooooAKKKKACiiigAooooAKKKKACiiigAooooAKKKKACiiigAooooAKKKKACiiigAooooAKKKKACtTR2x53/Af61l1oaY23zfw/rQBsbzRvNV99G+gCxvNZesNnyf8AgX9Kub6z9Tbd5X4/0oAz6KKKACiiigAooooAKKKKACiiigAooooAKKKKACiiigAp6hSOWwc0ylwSKALawvKmABt9adKz26Ku5SOlPs5fJRhJ0PSlMBupPkUhfU0AW7UHYM7ce1K+x5QpJx6ms2QvbSbVbIqYXmMF+fagC1JEFPyMMUqwxqANqlvWkSSGRcxxkmnRpKQcKoHvQAv2d85zx9adsZsZIAFRyGSKMZY49KWFnkj4YEe9AFlZpkXAamma5ZcqeaIg4O7II96fJK0i4Q/N6CgB0dzdRRnO1s1PaxGcb5GKe1ZrrNHHkEn60iXMhTG9h7UAdFC+ZPLHzIPWti1uoI1KogU1xv2iZYtyOR71D/aMiHd5jE/WgDtpVsnVmZVLtWVL4dtJ8ss20ntXPRX0pkJeQ81YF2Qd6zMT6E0ATHS5YZiiNkL3qKaG6IKuOBU6am7YJ2g+tSpOJWLOSaAMScPGpzv+hqCOAvyzEfhW5M0Uh24GfU1Vkmji+XqfagCi8USr98k0wOu35hxVp3EqkLHg+tUpEKoc9aAJ45cDIHFIwaTljkelRws3l7T92myOw+WIE0ABh3txwtTK1si7SM1WImRPnBBNNRkCsCvzUAKJAlwdg4pXdi/CimRpg5PekLEScCgBz5z836UwIRKAh61JIu4g5xUixgLkdfWgB/2KUEMHq4ltcMmAVFU4pXU8uTUouWjcfOc+lADzC8DEFcn1p8Sk9Xx7VaE0MiAzYUn0q3YWcDyZ52noaAK0TSQ/NsOPWpGnEzBU+8etbFxpcghzEwZT2qrFobIPMeXafagCxDYbbckoMmqj2MozyoWtSBzFGVDFwO9BCXIwsTbqAMdYgGwWO2r62VvLGBs/GpIdFu2cllO2rX2S6hjwVJX1oAyZtPjzsh6dyapzaeiYVTlvSuhit3KHaapM8cchyOR7UAZwsVVl4wTU39jyNkr0NSGTfLv7U/7ZPGw25CUAVE0va2yUfjVr+zbYIAeoqbz1VRIXznrSS3cO4OXGPagBPslqF5i3H2FRG0i3bogFA7GrkVxG/KDiq8jkM3SgCCMLubYCrD0qGS9uUbD8qO1WIy4c/L+FRzyDoUxn1oApSXTSNvUbMelSW4muAXY5WhpIETaygZqutwUJSJvloAlfiXaO1OlhBj37ufSmx2ct037s5Jq+2g3flfKcn60AZMLmLOVFSZ3kngGr9p4cvrhyu4LVweDbtWy8ooA58hQSSeaNpkTpW6/hO93H50akTwxqTqVVOnpQBkRRDhml59BVgxx7ldM5FXF8PzRZWZWV6f8A2BeIu5HyPQ0AUjIZTsKKBU+LdAAAqsO4qQ6Ne5G4KB61I2kSRx53bmoAoyTLNlWyQO9MjhZ5AF3bfWtFdOkWLPk8+taNhHvj8qUIvuaAM230sy3ACyE/St19OSKIBlJ4q7Z6dDa/vFcO1OmmLHjbn0oA599BeZjIkjIPeq7aRPCcpPuPpXSvJI0e1lwKrrNbgNuY7hQBz5tbnIEm6o3ieB97DcK2Zr60OVLkmqU0lu6/LLx/tUAVv7XdI9mAM0yW5kWLIJ+antFBjKgE+pqIOpkCfe+nSgCEhTHu/i9qUESRc9q1DYWzLlgRnuDVeSC2hQpE24mgCqqqzBVBB9aS6gCKMMcnrVu2VIzvcHd6VYvXZ4lIjUD6UAYsUMpDAH5fepIXKNt5Jq1uMgx5Zz6gVYt7NN37wZzQBWe4Ty8YGahS6xkBEPua0ZbayB4XB9zT1htnUYt9wX0oAxnSeQM27cPSolK+WdsefXNbkt7ZojIsJHHYVjRwXEu/yUyp9aAIM7kPRVqASYbYgI9zU32OdXIkUgD0NStaRLFvJLH0zQBVJJPPGO9c9cnN1N/vt/OtwwYbJz+dYdxxdS/77fzoAiooooAKKKKACiiigAooooAKKKKACiiigAooooAKKKKACiiigAooooAKKKKACiiigAooooAKKKKACiiigAooooAKKKKACpYf4qiqe3UMWywX3Oaa3E9jW0aa2Se4hu5TFFcQNF5gGdpPQ0jeF712P2SW3u17GKUZ/KqXlp/z2j/Jv8KUKF+7cIPpu/wqnG5KdiyfCutg4/s+T8x/jTh4W1JD/pIhtV9ZpQKq8/8APyPzb/CkK7hg3Cke+7/CjkHzG9Pp6XWmwWVjL58dgkkk9xjCZPO0etc5VuK5nhgaGK+2RN95FLAH9KrmNQP9ch9sN/hTSsS3co0UUVmaBRRRQAUUUUAFFFFABRRRQAUUUUAFFFFABRRRQAUUUUAFFFFABRRRQAUUUUAFFFFABRRRQAUUUUAFFFFABRRRQAUUUUAFFFFABRRRQAUUUUAFFFFABRRRQAUUUUAFFFFABRRRQAUUUUAFFFFABRRRQAUUUUAFFFFABRRRQAUUUUAFFFFABRRRQAUUUUAFFFFABRRRQAUUUUAFFFFABRRRQAUUUUAFFFFABRRRQAVcsTjzPwqnVi1ON/4UAX9/vRv96g3e5o3e5oAn3+9VL458v8ak3e5qvdHOz8aAK9FFFABRRRQAUUUUAFFFFABRRRQAUUUUAFFFFABRRRQAVPCm5chSWzxUFaOng7S3+1QA+O0n3qxwB71dubgxwhIgoPc0izRklZCa1rCDSz81ypJoAx4UR4CrJuc9xUEWnpv5BA967KOw0hiTFlQfekXSbRrhUiOc9iaAOcGyFfkBwKRo5rgEw8H3ruZfD0X2baUQfSsl7RrJWTaMeooA5lLK4kAVwc1aXR5XHyMR61oifyhlRn60NLJIu4Pt9hQBCmjbIvnm2mmrZQxAlXBP1pJbp3+XqfeqLsN33ip9BQA6ecKWRVJNV413nc3yn0xUqNt7fnUoZQcydKAGSorxhFYiqxsDuwCfwp91MGfEbc1ZheRIeXBJoAptYoqnu3vUEUU8EmduVq6zRhsu43UrT7I/kAagCswmLblXFH2qX7pOypN8jx5UjNRpA7N+8oAQzkHrmkVt2SB+dNkjSOXHJpyqePkOPagB4lCr8qfNUEku/girCQu+QEYj6VG0XlvgxEj3FAEYcBdu2pYcnuF+tPKBxhUYH6U+HTppudr4+lAFaXLvk8gd6qMoLnC5rZ+wzt8nltj1xUn9kzRrvKN+VAGAoy3zAinbwoPets6eZP8Alk/4LTl0wKMtbSbR6qaAMRV805BqdAGOzPFao0v7Q2IYylWW8OeUisz9fSgDC3RxsVAz71C5y3bNdC3hx3UleVqtL4dnjcFGXHuaAMZJ8Ehsmr8N3si+R8e1XG8J3TfvEYH6UsXh27TJdBQBbtNdlEGxgGqaXVW8ths69waz4tHupWMaoc1pw+F9RePadv4mgBNI1lYJD56ZSuti8UaEsGAAG9NtcvH4U1VVPyRkf7wqBfBesTzEoiY+tAHRN4ntlk3R8p6VO/iizntiAFBrl38IarFlZlwPUGqp0a4gBDRufcUAbkutQL90gZ9ayXu4WnJbkH0qv/ZN3KNvlE04aFeRpuVGz6GgCf7TbZAXOKSe4QYAPBph0K/UBigGatf2A6RB5iSfQUARL5UsewMB+NLFpsc0eWmwPpSrpSqhwrZ9qlht50GzYSvvQA+3WG3BRH3fWo5JU3FlOCKuwac7tkx4UetSDTIZp9ojOaAM+K4Zz90H3qneu8hwvWuqXSlRSiwgcd6qJYxpKUeEUAckYiCA/JpBDtkyOprqptBWaTO7YPaojoflAjl6AItNFvaRb3lBY1bF2Z2+SXC1nTWTRjHkt+Ap8EU0Q5gYg0AXs3MTfurgY74qY6k8S/PNu9qo/av+WawYfpzVi2tt5P2hFyaAEOqmRsqWLegq7FrN5DEf3JNNhsxC2Y1H5VZMMnfAoAxp9WnkYl46hj1GSZsNIR7CtCeJEY+aylarrBGMuoXaKAES4Z22PI2PSrMWY5NwB21SRFMpk3DHpUy3XlKWYc9qALEs88UwLIfLNOE9u5yjlGrN/tKadiuMrTI2QTDPPqKALz38yNgfMtMn1C58rMcR+tbtuLCWNd0I+prTt7bR5F2sVHtmgDhGv70x/NuH0qNBJI2TvBNd62k6RI2BcAD0BpG0/SYmEabS/ruoA4cWr4PyHnuajfT5mU4Rsiu8k0602ABxn602OxCzYRwwNAHn0qTpD8wZce1QLMyrjv616He6X5mVaEMp9q5y80CCBy/m4H92gDGiuriJPmbctWreWNj5jcMK0IrKCa2ZI0+YetUpNLliQ5H5UAD3Kv8AMG70v2qJuNxU+9VDbEOA+QPamNaMj5IyvuaANAX6RIRkOfaltb0bzuGCelZ/khXGVOz2pJnUOApIHtQBflxJKfOfj2o+3RW8bRRu2T61kiR1lwZSy+hqTzY/Mzt6etAFuOVvm+RWz1JNMS/8lygQCnqkdypK5QVmXMf2fJEgJ9aALD3YLkudp9B3qNJUlk4GPY1QChjvkLN707DMR5WaAL0qR/cdQPoa5K6AF3MB0Ejfzrp0YY+b5m9zXMXRzdzdv3jfzoAhooooAKKKKACiiigAooooAKKKKACiiigAooooAKKKKACiiigAooooAKKK07rSPsts839oWE23HyRTbmPPYYobAzKKKKACiiigAooooAKKKKACiiigAooooAKmh71DU0PemtxPYtwW7zrKUx+7Qu2fSogpY4UEn2qxa3CwRXKsGJlhKLj1yKtLf2aXDSRwsvzuRgdFKbQPzqrk2KEELXFxHCmN0jBRmmlGDMMZwccVoQXtnFJE4hYMhhOQP7v3vzratZ59N0iBmmitTNI7gTW/mFh2+lHMFjlCCOoxSV1OtOl54diu3khmmW42ebHF5fGOmK5amncRUooorM0CiiigAooooAKKKKACiiigAooooAKKKKACiiigAooooAKKKKACiiigAooooAKKKKACiiigAooooAKKKKACiiigAooooAKKKKACiiigAooooAKKKKACiiigAooooAKKKKACiiigAooooAKKKKACiiigAooooAKKKKACiiigAooooAKKKKACiiigAooooAKKKKACiiigAooooAKKKKACiiigAooooAKKKKACiiigAqWI4zUVKDigCxvo31Buo3UAT76jlOcUzdSE5oASiiigAooooAKKKKACiiigAooooAKKKKACiiigAooooAK19HtXnVm8pmj3YyPWsiuu8LSRpp8ivIFJmOFz1+VaAJlt7QAAQsziorpgwCeUUIretba2eZneTH41Ld29oSDuUj2oAx7CNJECvcbPbFSXCi3lDW9yxYVe/s60f50bFW9Psbcbm27vrQBjS32rld6THAHQ1mTa1fNmOQfN64ruJbW3k6Lg+gpf7GtnhLm3U/UUAee+bcSdGBqXfc4AXBrqm02yUkLb7T61Wj0cTuwi3fUUAcxKs4bLHrT1h2Jv35b3rsbfwrG5/fyMT+VXh4VtIBv8vzB780AedxZ8/LnirU6mRdqLn6V6D/YOlMm14kU+wpY/DmnxHPmYoA88j0iaX7pAz604+GrpQXFwPpXokPh228wMtyMehq7/AGXYQ5L4b/gVAHl6aBMR80q0S6NKvCOfwFeqx6borpkKgP8AvVmal/ZFuu1ZUjYelAHni+Hb8ncjD6HirsXhe+kxvdRnuK2xfxtP8h3IO9WH1BccPn2FAFSx8EQj5p7sbqlufD9pYDek24jsadJeRuR8j7vasu5S5klzvbZ7mgCyPLjIYqMe1OItmU/uwc1nP58a54KilimMjDaPmoA1LeCJlO5UVajfVLCybyz85HpVC5S6IwH6+lZEtpMk2X+bNAHU22sWLzjzHWMdga0ri9s9obzY9tcGLAzSbnBAFSvZsQNrMV+tAHdwa1psajb5dVr7Wopj+6MYWuKFu4bCRlm9qsjSNUePeLZtv0oA6e21q3wUliBb1FUL2+adysUeEFVbTRNQ4eWJtvoKvJbXKPs+zMV+lAE9pMk1uEbINVpY5IpsBSy+1Tu7qu37MRjvtpYri4BBVM4oAfbvKp2tGwBpz6ilu2zy931qedp7iDO3afasqa3nXDlc4oA6WJfPtvMjhxxUVuLhpdpOF96rWepXIRYymF9asSXBb75AHqKALj2zJ8yTZ9RT7a+KZXzFXHrVGKWNQw88An1NVZbWFd0rS7s+hoA3X1iHJjldD71UbUbXfsGxl96y7LRba/YsZdg92q0/hK0iG/8AtAr+NAEk2vWcHyJGpPtVBtZE5O5Pl9apT6PDHOfKn3+5NMh0+NpSvnYXuKANVb+OdNoH4mmTS7UzlcfWq40eHJxcsBT1sbE/u3uuf96gCSKWG4jIXrURtju3BsD61at7fS7c8T72+tOnayTHznHpQAxVkI5K0yAOs5O7AzUrSwmDKggetRw3Vl0c8+tAFudHK5jnIb1rN8qWGYPMxY/WrYkgmciN/lpfsvnjA/U0ASJqEYIWSPitK2uNOcjeNvuaw7m0nhUbOSKqbbuUhXjbb64oA72GTRWX988Rx6mrinwwy5YwA/WuC+wwmPDJz60z+wbeYYDOGNAHX3UHhnzC6eWT7GmWlroczEFFx655rmIPDDB+X49jUo8PalHJmEts/wB6gDu49G0No8Zx/wACqncaVoIlAM2PbdXEzWutRTAbZSPY0klteHl7ebPqQaAOpvdE0WUZQ7vo1UT4fsDGRExAqjZ+ZtKMuDV+GO6jj3g/LQBlSeH44nOHY+1VZdNfacx5Ueta9zd3pHyW5PuBVeMXt021vl9sUAc/JAqcBdpqMWvzhkznvXU3OkoEAlJ3+1MjsYVXbvw1AGZY2dzO+xZtg961joFxt5kU+9VLhLiD/VFceorNlvdUR9ouHNAG8+iPFAW3jf8AWoIvD0sx8x5sewrIXU75jtllJHua0odakRQn6igC6ulPE+3zTio5fPs3Bhl5PrVC71KbYW3MPpWNHqcxm+d229smgDp2u71s5mGfSsySGaSfe43n3NUlu5HucgsFPc1Ibkwz/MzEHvQBqrIIVGQF+lWYpopu4x3zWBLI/wB9XJ/2TVdriVkIVtre1AGzfRWol4YZqu9pbNDlJMGsqN5Vb94QB65pjTkSna5PtQBcaCHyyXmJA7YrKuIFaYGMlE9asNLvXBJPtioZ96x5wQnpQBag0u0dN8lzub8qpyJGszIgyB71SKuTvO4Uu9h8wXH40AXBcJbxsAO3esrM07MV5X0NWRD9sbB/SnJbmBiig49xQBLBbvNB5ZULUZ0542+eQBfalkMirlHC1UuZ2VFy5JPvQBYKJHJgENXMXf8Ax+T/APXRv510KuPLDsQPpXO3J3XUx9Xb+dAEVFFFABRRRQAUUUUAFFFFABRRRQAUUUUAFFFFABRRRQAUUUUAFFFFABRRRQAUUUUAFFFFABRRRQAUUUUAFFFFABRRRQAVND3qGpoe9NbiexoaWM6taA8jzV/nXU6o066pOEOqBA/Ait0K/ga5TTpEi1K2kdtqLKpJPYZrs7+xuLjUJZorC4ljdtyyJf7Qw9QKchRGa0ZkvEER1FR5a/8AHvbqy/8A66dqElyNPsCsmp7ip3GOFWb/AIEO1TatZXE90jRWM8wEYG5L3YPpii9sriSxs0SxndkU7kW92lfqf4qkoydYaR/CsZla5J+1f8vKBW+6ewrlK6zXV+zeHIreWNoZmuNwjefzSRg85rk6uOxDKlFFFQWFFFFABRRRQAUUUUAFFFFABRRRQAUUUUAFFFFABRRRQAUUUUAFFFFABRRRQAUUUUAFFFFABRRRQAUUUUAFFFFABRRRQAUUUUAFFFFABRRRQAUUUUAFFFFABRRRQAUUUUAFFFFABRRRQAUUUUAFFFFABRRRQAUUUUAFFFFABRRRQAUUUUAFFFFABRRRQAUUUUAFFFFABRRRQAUUUUAFFFFABRRRQAUUUUAFFFFABRRRQAUUUUAFFFFABRRRQAUUUUAFFFFABRRRQAUUUUAFFFFABRRRQAUUUUAFbOkFhA2xNzb/AOgrGrsPCscbaXIzbd3nkAn/AHVoAeLS6kAd32juK1IILaKMEsSw65NTC187P72s+TSNQldtkiewzQBJJfxruCnAqv8A2g6L8kzqD6VTfTb5JGSSIlvQDNMSyvozg2sy/VDigC/Dqk0YPLM3941fg16dY9rvhfSsVbK6LgFsZ7VJJbGGQB1OPU0AbTa5AwG7j6VftPEdrbKAqj8q54Wds4HqfQ1YNjCqZBNAHRnxXBn/AFWc1Bd+Ii6L5WUFYCkw8sBt9TViGGG7Y55oAuHUS6ltxB9amtb9pUIZ8sPWs25gNtESj8elQ2bMPmU59jQBri72uTvbePyprXMknz4Y/SqTDDhn/HFblnc2iw7QAD70AUFaS8XYr+WfWpYvB0lyd8l5kfSq97byPcb4AdvtVm0uNQiUIZGA96AHt4bgs1JNwT7VVSzh3H0FTXMlxnLuWU9apTSuwCxhhQBrxw20cWTgGse5dZZiAwCiniFzHyznNVJrTBCF8A0AMnliwFDgn2qMlETeiENV+PT7aNN33j71WvYXaLEC4xQBAstwEPzCoNzF8yHNVUvZYZvKmWtW0a2blx+dAEKTkHbg7fpV2G5hEZREyaivNRhVPLhTNUYpx/CBk0AaVrH+/wDMXqD0reS9fywCQPaubt5pIX3svy+1Wbi+eSA+SOaAN9tSWJBkgULrVshy5/SuPFzNndLk+1XIruJxg9vUUAb9/rFrJb/ucF/pWdBeKiF3PPpVCR0Hzbvl9BSIkEwwWK/WgC6utOQyKmKiGqb1aN+XPaoRaRpyjZ9yaTyrWP5nlXd6ZoAtR3nlR45FMiuDPLh2/CmBUnjLRnp71UdmTgDaw70AbD26hC7tx2qoj7iRv+X3qqGnkGXl3L6U2Nk8znge9AGlGo/hvAn0qKWR9+03ZcUwS27nYoUn1oJSIHcv5UAEi+WMxyEk02OAn5ncgn0qIXO9uuFHannUYghUigCV1Lx7BuPvVdbXY3JOfemJe9SganJfOc7lz70AWhAkfz7s1IqG4PAas97osNqHmpo7t4OXc7qANIs8MWxzjNVGsJX+dOSarvqEsrjcuRTv7SuEOxUwKAA2F4f+W2zNWIbe6tfvylvxqIXhODuZj3q2b1XQFlyPpQARXd5HP5jfOg7GtKPV/N48nBrNhIml4OFq48KpjjA9RQBp2+pWit+8Ta1TPqcPVCAPSobW20vbuncM3uaZdQaUqlod2fY0AS/27DjBUAj3qWHWmkPEmBWHDBYyOQ4IPrmtK00O3n5S6K+wNAF+LUg1x8z1bn1GJVwrDnuaz5dBWJDsuvm9SapNotzjm4Vl9zQBqrbJNGZklXdU9lG8jBHlGBWOli8CfJMD7ZqWO4mhwfLP1FAHUqkFuvzqGqs0Nu026E7D6VzsuuybtkyMB64pf7TRMOhyaANy4tFeVTnJqjqWmKcMvDexqtDrG5tzbm+gqSbUIbg/dZT70AUTab4iA5DCqLWU6MTjd6VtxIjNkfKO+TVy1t7c3I/eAgds0AckbUlsTRMD2qJkdD8iZAr0eQ2arzHGx9cVGmmaRPlnK89QDigDzxFmnbGyoLixVJNzLhvXFesQ6PpKR8AYpzaboUZ3zKj+gJoA8gMkQG2QHcOhAqJ5dxB2tx7V7L9k8NMmfs9uv/ARmmz6P4cuYgP3SD2OKAPIVmzghCTVeVvnLsMV66fAWi3h/dXDx+4aoZ/hhog+9eyM3u1AHkRnBBLt+FVY2/e4jBOTXrsvgDQ4l/1zEgd2rLk8O6PbY+cE56igDg5Ip0UNwR6U6JvPARwfoK7WTRtLZ/ldvoOlMewsbJSYY1ZqAOQmtBKoUEr9aozaYY+d5P4V00uJpvnjIHtT44AQV2MfwoA5KEXED5VGx9KUySSMS+c+ldFc6aXOULCsyaww2ck+5oAyJDiM8jPvVZY06yjdmtWTTsq2OfoKzzAYflIOP9qgCq6OvC8pWNN/r5P941vOjIu5QR9DWDOSbiTPXec/nQBHRRRQAUUUUAFFFFABRRRQAUUUUAFFFFABRRRQAUUUUAFFFFABRRU9tbTXdwkFvG0krnCqoyTQBBRWpqHh7VdLhWa8s3jjPG4MGA+uCcVc/wCEJ8Q/9A//AMjR/wDxVTzx3uBz9FWb6yuNOu3tbqPy548bl3A4yMjkexqtVAFFFFABRRRQAUUUUAFFFFABRRRQAVND3qGpoe9NbiexLTvMcfxt+dS2tqbp3HmJGqLuZ36AVP8AYbb/AKCtp/49/wDE1dyEVPNk/wCejfnR5sn/AD0b86tSWCLBJLFe28/ljLLGTkDOM8iqVNWAVmZvvMT9aSiigCpRRRWRoFFFFABRRRQAUUUUAFFFFABRRRQAUUUUAFFFFABRRRQAUUUUAFFFFABRRRQAUUUUAFFFFABRRRQAUUUUAFFFFABRRRQAUUUUAFFFFABRRRQAUUUUAFFFFABRRRQAUUUUAFFFFABRRRQAUUUUAFFFFABRRRQAUUUUAFFFFABRRRQAUUUUAFFFFABRRRQAUUUUAFFFFABRRRQAUUUUAFFFFABRRRQAUUUUAFFFFABRRRQAUUUUAFFFFABRRRQAUUUUAFFFFABRRRQAUUUUAFFFFABRRRQAUUUUAFdX4XuI4rKSN1zmUnP4CuUre0ZsWTLwB5hP6CgDryQR8gx9DUf2loDuyQ1Z6y/uDtYZFQxmS4yGPFAHTWHiJYPnliVmHfFWJvF6Thk8hVH0rlTaSJymTViCyaVsykgD0oA2be7tZJPMYKCatTpp1zHhpV+lYjQQx/6sHPvVWbLthBigDQkhtrXPkupHvVNpWY5VCf5VF9neVVAG4+uavRQSooBAOKAIVR5jumTag7U2S7hgjxb4B7064M+xh90elZAV5pNijb6mgC2k8lzkE5p7uLZdpPPtVqxtooht4Y9zmpry3haPIK7vegCjHdCUfO4FMEuJMmRvbFR/ZmLjAU1bCog2zRgD1FAFmDULiJfmk+T3qc30TDLufwqiEhlGA5AHY1E0GHwHKrQBYlvIt/Ej/SmtdouMs1VBEzT4znHerL2c0gxgY9qAHrqdwvyqFx61DJetvyV3PTHjkh+Ros+9JkM6gfL7UAPe7uCuW4HoKRr13i2DINFzbOib0bJ9Kq7ZyMyJtHrQA1tMklPnFuT604WTp/y2pGmPRpM49KF3ycEsVoAHiWNTvlzRFLGi4RM+9I0IQEFlI9DSRRx4POD6UAW4LtFyJBTLm5MnEPApkEceckEVcitEkBZmK+hFAFIpIFzv59DTHkwuB96tVNNh3ZeYmpltLRGztLe5oAwopX8wZOQO1XSvn4Ef3vatRYLLlhEPrTXjhQjyVwfWgDJmjvI49u07fUVUFkzjduO6t+SXGQTmqUkiBht/GgCtbrNap/Eae4aRdwBz6GnS3m1MKhP1psN4zsN+FWgBqw3bj7uxaZICWCg/jV2a4XblH49BUcLRucuNvvQBatLeOKPccbvWmXKiVSeePSpQ8WQS4xTJrmJW2o9AGf5e8bUU596Rt0AxJDuHrV37RBEd3LH2qKe/3R58vA9aAGLKwUFYsLUhlQrlVz7VXN1I8fy9PpUZkZcEnigCYyKJNxTHtUxlScDC5IqrFcI0mWq0ghwXj4oAcsq7gpXJ9KkE65wY+ahRwrFtmfemfafmI9e9AFr7SkWV2daVFDKeeDVSSFyN+4EVEsmGIckCgDSWXy4yC30xUMd3IvLEsPc1UC5bndsp6Ju4RvwoA1Yp3kXdtXFKk7hiWOF9Kgt7QIMs20nuKuSwx/ZiPMyfWgBbe5inmwy/lWkt1HECqjB9RXPwxGP7pz9KeX+b51c0AX5rqdZN3msV+taEOovcIqE4rCDAqQCxz2qW1XyzltwNAHQCZugi/HNWILzyx80efY1gPPKsZKSOoqa0a5kAy+RQB0X2q3mT57dT+FV5HsOV2hT9KdDJEsXzE5qjdTwO/wB7p7UATJ5Ct8hGKWZUdx5e1jWczln3Rj5fWiWfyirDOfagDRMUr/KRgegNUfszwynDsPxpgupVw4fAqKW9LvhyxB70ASyPdA4WY00alNANqt83qaA0W3PmYqCWGMnej7vagC1/bN15gHnNg9hVv7fsAaTc+e2aoxojqG2YIq2wSWDaq5PvQBZt7+1lf5vkHualuJ7KT7k+fYGs1bGFrdt3DVQh01jI2yTAoA6OA3IX/Rb5vpmmH+05pgr3bbv96uf8me0m/c3JBPXFON5cwTBzMWagDeutP1Nl/wCPgn8ayWsb+NsSFiPWo59dvAoxNU1rr0ztukIP1oAnjilEW0nkVTLyxuQ6P+FaA8SoPvQ7yPQU5PEsbt/x6t+VAGUkkauTskJ9xW3ZXsIhwYuaR9VtpEJa0bPviqP26Bm+VCg+lAFmVrdmYuCuaxrqSIhliGR/tVen1CE8Ku73rMZInYv69hQBRjlKsRux7U+Wwtp18yZmLeg4pzxZcttIx0qeFz5bbzke9AGa2nxqN+3CjtXC32P7QudowPNbH512VxezSTFMfID0rjL05vrg/wDTVv50AQUUUUAFFFFABRRRQAUUUUAFFFFABRRRQAUUUUAFFFFABRRRQAVbsNRutMuftFnL5UuCu7aDx+NVK0tGl02LUAdWt3ltWG07GIKn14PND2A6e22DwLqC2Fx9vmkIkug2VMOQCTg/e6df8Kxv+E28Q/8AQQ/8gx//ABNXo9R0fQdJ1CDTLyS9nvV2ZMRQRryOc9T8xrkqxhBNu6+8OhYvr241G7e6upPMnkxubaBnAwOB7Cq1FFbAFFFFABRRRQAUUUUAFFFFABRRRQAVND3qGpoe9NbiexoWn/Htff8AXA/+hLXW+GdM0qPRUe5e1mmm+d9zAlPb2rkbCRxcCFI45PP/AHRWTocmtp/D8schjePR1cHBBuGBokKJmT2sVjdatBBKksSx/IyNkY3rWrY+Dpb6wguhfRoJkD7TGTj9abNoF3FHJb50q2MigMRMd2M571Z1fRr0xWEVtqMEaRW6od0+zcfUUXHYyNa0KXRWiDzJKkgOGUY6e1ZNdFr0E1toWlRTzLNKvmZdX3A8+tc7VohlSiiiszQKKKKACiiigAooooAKKKKACiiigAooooAKKKKACiiigAooooAKKKKACiiigAooooAKKKKACiiigAooooAKKKKACiiigAooooAKKKKACiiigAooooAKKKKACiiigAooooAKKKKACiiigAooooAKKKKACiiigAooooAKKKKACiiigAooooAKKKKACiiigAooooAKKKKACiiigAooooAKKKKACiiigAooooAKKKKACiiigAooooAKKKKACiiigAooooAKKKKACiiigAooooAKKKKACiiigAooooAK19LLC2IGPvnj8BWRW/oWPsr4I3b+AfoKALRlZV2uuB7VPb+SfnbOB2q7Bpk06lpHUD0FRzaY6HG4Y9qAHJfqMLGhx6mrK3HmN8r4ArNMXlyBNxP0q1FFtO0cZ70AWWkRPvyfjVW4l3DESM59RV1NOjA3SPuNSCHywcSKKAKNvPIq7XHl+hNWonk3Z83d9KrzQyXHWRSR0xUgieOHO9tw9KAG3c7xtgDn3qktrcSsZAo5rQjmikO2ccepoubiCFQIW/CgCmsBiB3udx9KdGj9zuHpS/b0X5igoF9E4zGAvrQBfTTNyZBwazrrTbmKTIbj3NSjUlVfkm5HrUMutNKjJtBPrQAzyb9sBEB+laNva3ZC/aE2qPQVlWmpvA+7+L0rQk8RSSRhQgU0AaPlWu35R81M3mM88LWBLqMwk3+ZVuDVd/8Arxn3xQBrO8TryGz9KoTQISWbIxTX1aH+EMazru9klk68dhQBoqxdQPTpmpQrsmHK4rADSls7yPYU5LiVWxyRQBfnhRJM8H6VEzMMhXwKheZx/BioH3nlT+VAE3lMGLDJpyAqp3cH3qGNrkr8ik0GKX70jgH0NAFqLZtw0mfpTxeiI7F3Gi1TeOIx9asrYg8sgHuaAK0l+/BKMKbLqE/lj5CBVmS3izjzQakjkiVdrYIoAzkkuLgjyw9SyS3EC7ZC/wBa0PP8tcxAfQVTu7ueRcNCAvrQBV+2OB82dvrUkUkUina+aq+b+7Zduc1DDA+7JBA9qALs7ZXaTiq8b/3+lSSEEYAwfU1BLBK4Hf6UATC7iXIBApn2rc33htqJbTn51qaOx3/w4FACi6Y9srU2d0JPelW3UDApr2sj/IvAoAjWQr6mpnYGH5uR6VGljOhwG3D2q8llshJkfmgCsLsLblFQVT83DZk5z6VYksyw+XmoWsWH3hQAjSbmwuAtSxyhl2biKgWEZxk5qZYotuDQAT3XlgJG2TUMdy5fBINBtAz/ALt/lpIrdo5ckUAX0uGC7M8mlM2CBtzUJdMcrhqYruTwfzoAvrMOAXxntV6GGzC/PPhj6VjqOCThmpMnOQKAOlt4IJH2rKxH1q81jDgL51cxDfIpCspGK0or+FjhiTQBrrY26fx596kFnGWyGXb71kSXUPQBl96DLgcS5HpQBr/Y0MgOFwKjc2wchc7vSswyfLncy++abbuhY7vmPrmgDaW3R0AI2/Wp4YxBJgAY9axBe+Wcbmx6GpV1R9vyocUAdASrKcYrGvEIbA/Ool1Sd1ICjHpTxqLt8jooFADxKIodoOTVZnlkYKwOPpTZHgR9+4Z9FpIr7Mn3OPWgBzjyhknionlyQc5HoaW5uBMcYyKpsrDnb8tAFviT7xxViEohwQSfWs9PmwANtTqSOFYg0AW5LjYdw5X0pzagyRjauM+lUZSWwgUip1t1dAN/zUASLqBA5Bz7037QZ34k21GNPw5Z2yKidP3n7noKALMsUrD5Wz71XEJAP7zJ9DUjSTouAvy+oqi06+b1I9SaACcLt/dkk9xToZlchD8tNZUU5WQZoLuxG9MqO9AF5WjgGcgml+2RnoNrVT3QoPM300XkbP8AMisPWgDT8+SRPlKk+gqNbmTnKgAe1V4rmONyyMFzULzvLIVL8HvQBNc3Hybhkj2os2WZgSwGP4TUb70UK33KY7QqmUwGoAdfalBDNsjbc3cVQa5uJ3OU2p7UMiTMWKgH1FEjukeA3HvQA1UMkn7tK46/G3UbkHqJW/nXXw3UkallFcfeSGS9nkPVpGb8zQBBRRRQAUUUUAFFFFABRRRQAUUUUAFFFFABRRRQAUUUUAFFFFABRRRQAUUUUAFFFFABRRRQAUUUUAFFFFABRRRQAUUUUAFTQ96hqaHvTW4nsX9M/wCQrZ/9d0/mK2dV0rSpNbuZJdcjikaUlozExKnPTNYFtN9nuopwNxjcPj1wc1uXMvhu9u5LuYX6ySNvZV24zTaEmWvEWm6bcau8lxrMdvIUXMbRM2OPal1zTdNmXT/O1iOAJaqqbombev8Ae4qDUbrw5qd41zN9uV2AUhQuOBii+uvDl+LcSi+AgiES7Qv3RSsx3QzXIYbfQNJit7gXES+ZtlAxu5rnq1dWv7Sa1tLKxSQQW4bDS9STWVVohlSiiiszQKKKKACiiigAooooAKKKKACiiigAooooAKKKKACiiigAooooAKKKKACiiigAooooAKKKKACiiigAooooAKKKKACiiigAooooAKKKKACiiigAooooAKKKKACiiigAooooAKKKKACiiigAooooAKKKKACiiigAooooAKKKKACiiigAooooAKKKKACiiigAooooAKKKKACiiigAooooAKKKKACiiigAooooAKKKKACiiigAooooAKKKKACiiigAooooAKKKKACiiigAooooAKKKKACiiigAooooAK3dFiD2rZbb+8P8hWFW5o8wisn+XJ8w/wAhQBpSXEtsMQzsfbNKl1cyLhnzUEZSYs3mAe1JHjzSDkD2oAmMxU7mzuqWAXcwJB/MU5IYNm4OWYetaNmWKcnH0oAzQ12GxI7cU9dzsfMlbitOVoHG053VV8giQnoPegCmZFU/JIc1Ik1zIMJJkU9pbeI/Oqk+1ONwpXcg20ANaKZUy75PvVKQEHdu5q40wl55JqUXMIhw6c0AZhTehIPNVEj2yEMSPpWk7oGJG0A9s1ElvETndzQAwQqyjg/WmeUqPu5+lWZJxGNqmrFvLFLGRNge9AFIYc8x/iKuRW8Tx/OjfWkmKROPJcFfenG7kKADFACC1gRvUVKsSM20LiqTXf7zp81SyajwAY/m9qAJhpzOx5FUZLfy7nafzqzFeys/BOKWS4Vgdy4PrQA+C1jZs7uadNBHD8zMorLe5MRJDg/jVdrjzAWZzmgC/LPCX6hgKie4SQjy0wKoRR7iWLYAp+/f3+Ud6ALguG2YU4pc+YhLNk1WSRAOGP40jszcrxQBNHcyxMfLb86lkvp3ADyYHpVWNDnBGD608wfNy2TQBNu3rncRSrIV68j3quYT0OT9KUDHynNAFsGTO5TxVe4uJPMwSSKljtpZUPz7RUKxhXKs+7FAAIh94kjNSCTau0E0yWbAHH4U1pMYbFADpI2kX5HfdSqJoYxls/Wm+aRhgeaZIZZTnOBQBY+eX2oaR4ODKAPeqrXDxx7R1qmXaZ9z80AaiSh2yJM1OsrOOGPFZaHB+UkUrXBVu4oA14rrysk80ye+d1J2tWarO3KfrUjtMU6KKAJEu5ByTx7U/wA136NnNVFjZQSSKevMfy9aALBjKruxk0jNuUcAVEpk8vBJFIFZehyaAJ5PlQY4pplwoGeaZMspXsfpTACVAYYoAtI6MDuUZphTPO/HtTPIdsMnNNkM5wGQgCgCwgCDk00PhuH4PrT/AC9sO/PPpVUMXJUjFAGqtsrx7klBaoySvyk8+oqrBE5+X7vvVnayHaBuPvQBMpdl4YN9aPPZOqZHtSCL+/wPamjPmBYxx60AS/aXfrlVoS6hjBwfmpZCrkL39qRrBJV+TG6gCE300h4PHvU63UuwZzihNL8tgXG78asSL5WFwAtADra6iHDHB96sfaIGbAAY1lM75OB8vrToY5z80YoAuzTKo+RVpYJIMfM5yexqGNiDhwQ1MYusmei+1AF2eS2IHlvzSxbCy+Y456c1mSpvbEeM+tWIIQuPMk+egC/NbvndGucelHmIqcp89Lv8sDEhNQNLFv2luvrQBKiy8sFLL7VJG0wb5IiB9KSK7WFNvapUu3DZypWgCwgZ8bnwO4prC3SQBQM+tOXUIljbCjdVeLa7GVzn2oA0Q1qV2yr1qKS10phsCnJojktpOM5aqc5AkKgbhQBbXTNKaM9d3+9VV9JjkUhHb6Zp0BjjTDHJPpUrLNnKLkGgComgnI3sCvpmobzRYgw2tj2Bq08VxuHz8/WmGC4MgL/N+NAFS2s0Rtm1vxqS50hmj3RZDfWtL7Kuc5GfrSO3ljYx696AMGKC4hJSZ94qpeoN2Y5R9K3bmJ1xs5B7kVQlsAv7zduPpigChEziMZPJpsqoVO9zu+tTvDPgv5ZCiq8kfmgFVy1AFQXHylPTua5u5ObqY/7bfzrpJUa3TLIDXNTnNxIcYyxOPxoAjooooAKKKKACiiigAooooAKKKKACiiigAooooAKKKKACiiigAooooAK07q802W2dLfSfIlONsn2hmxz6Gs2koauAUUUUAFFFFABRRRQAUUUUAFFFFABRRRQAVPbsULEY/EA1BUsP8VNbiexa85/SP/v2v+FHnP6R/wDftf8ACkiQO2D0qwI0H8Aq3KxKVyDzn9I/+/a/4Uec/pH/AN+1/wAKkm3ZQI6pzzmqkksiSFW2Pj2pc4+Un85/SP8A79r/AIUhlYgjCf8AfC/4U1SHi8wDac4IpKpO5OxUooorI0CiiigAooooAKKKKACiiigAooooAKKKKACiiigAooooAKKKKACiiigAooooAKKKKACiiigAooooAKKKKACiiigAooooAKKKKACiiigAooooAKKKKACiiigAooooAKKKKACiiigAooooAKKKKACiiigAooooAKKKKACiiigAooooAKKKKACiiigAooooAKKKKACiiigAooooAKKKKACiiigAooooAKKKKACiiigAooooAKKKKACiiigAooooAKKKKACiiigAooooAKKKKACiiigAooooAKKKKACtjSgxtX24++ev0FY9bekFRZvk4O8/yFAEohw5bd83sKuRAgcuKI0BHytz70GLD/Nz9KAFJjD4UkmtCzdRkYb86qRxhgPkxV6M28K5ZuaAEdk3nKtVaSbLEAnFOadGfKsfxpCfMagCslskjFsEmnhBG2HDYqZRt+Xdke1RyXChsKSPrQBagmhUYCfmKhuJEkO3YtRrO0gxgA+tV5l2KzHk0APFmh5JqZDEq9ORWdBKXYhztHpSzLtb5XHNAE0kiFu+BUO9Gf5M4qRVSOPJBJNR8ddmKAFkbaeENKJHZBRgzpw3SmgsrbAM0AI0qbgDn8KmWSADIBP1prwSsvA4qKO23Njk0ATidUbPaopp/OO3OKd9mZTyMD3pohVlOetAFfyPm+cceopxKK23aCKmCLCBk9aicp5o+XA9aAFwq5xxnsaFtpANwxin7sMOARRNclQBt/WgCMRxsdvINTpCixEZBNVBKd28/lU5nO3IGDQBJAEJIPGKSWSNT8p596pMfnycg0LG0jZ3EigC0LoEcHn2qPz3ZumDSJEgJ3YFBkQYWNiaALYeTZyxFQMdrVIsiqvznFQSS7xhQaAGS8vwaeswKbCDmoQpMgzxRKDEeGBzQA6R/L4FEUjtwOh71CAZO+KniTawGcigAMfltljmmvGB844z2qWaMlsgGnbIyvzkg0AVt+w9TmnMGcZGKY42k7fmpgkyORzQBaSUhMECmCVi+M8e9NjY7eOtNIO/oc0AWWZMjHOOtPE6MQF4NVCHj6d6An8ZfPtQBeVtzbSfxpJ/MjIwVIqojYfLCp2lXjbQBKCzDjhqXfL91gp96jj5J+bBqbaVX7wJoAWNmgkyrZ9jU73AlTlcEVAqgcuKGCg/KSM0AKXLJ0qxarE/WPJqLfhQAQRVm3eMHDLgmgCfagXCrg/WmxjY2fvGlYxI/BzTmEbfcU5NADGPnvh/lpjkL8iDJpWHlnleaeDnBxigBoidMYXk96nWybgln57inNdeWuNm78adDfiQbfun0oAljWSL5Qxce9O8uWXjywB703zhnIOaY+oTeZt6LQBIbYoNuAc+gp4iuYk/dxZFSRzMAGKFvc1Y+0+sZoAzZ4bk4JiPNNeC5CjEJA71rG7XZ8y/hUaakwbBi4oAzTERHxGc/So1gwwd92a25LlBFk4+lU/7QycKg/EUAVpkJj3oGJHaqIguZ2ztx9a2jMzDJUAe1PRA0e5BQBj4liby3QH6UcR8nd9K1XSN/m54qo0gaTY0fyn1oASGbzVwAAasRrIR3qe3tYFXISnzDGBH8uaAIlJH+pPz01bl0cqwG+rIt/KiLhvm9qpIqmTLLk+poAsfbJ158mM1YjupJo8BAtVkt4Ty278Ke8MQHyM4FAEjAg52ucehp8N5GDgxsTTIECnCygk+tWPL8pslgc0ASMYHGVRh70CBHGR1HrUihXHL4HpUFxe29t8mWoAGD/dG01FKFii/egCqstxNct+6jwvrUFzBM+N7nFAFlruFYDt+f2NZgjEshcgL7CrOyC3iDTPjFZUmob5mEQHl+tAEV40TsUwcetcfcjF3MB03t/OupkbEm49K5e7Obyc+sjfzoAhooooAKKKKACiiigAooooAKKKKACiiigAooooAKKKKACiiigAooooAKKKKACiiigAooooAKKKKACiiigAooooAKKKKACpoe9Q1ND3prcT2LcH3z9KnqCD75+lTEhVLE4AokKJWvc/u8dc8UNZqIOATJjOabcSpIIiG4zzg8ik82LGPPmpFBB/x6n/fooh/49m/3qKuJEtypRRRUFhRRRQAUUUUAFFFFABRRRQAUUUUAFFFFABRRRQAUUUUAFFFFABRRRQAUUUUAFFFFABRRRQAUUUUAFFFFABRRRQAUUUUAFFFFABRRRQAUUUUAFFFFABRRRQAUUUUAFFFFABRRRQAUUUUAFFFFABRRRQAUUUUAFFFFABRRRQAUUUUAFFFFABRRRQAUUUUAFFFFABRRRQAUUUUAFFFFABRRRQAUUUUAFFFFABRRRQAUUUUAFFFFABRRRQAUUUUAFFFFABRRRQAUUUUAFFFFABRRRQAUUUUAFFFFABWrpv/AB7MdwHz9D9BWVWlYLm3b5sDd/QUAaSXTKdrhT9KsCTfjYuPfNU4IHcHAwPWpEtZQco3PpQBZlLqMCQnPagRsMbifpTDa3XGcYp5WboXGRQAwnMnIAA71YW6jQdvriqLrMGy5yPQVIMSR4OFoAUXSG4ODilcK75yTVeOFd55JqzHJbdCcMKAHRgspw2PrSIdhIzuNMM6GbA5FTDaGyvFAFaaDLb8VHJGcghCasvITJnGQKnTUo1ARkUGgCl5jgcqQKmQK6/MTUt0YJV4bmqyErwCKAFWD58RyYoMbI/J/GkcqG+9k+1OUbfnc0AWoruKIbW5NJ9oBY7EqrJKg52/jSLtfkNk0APaWRpOelMdwZOnFSeWnd6ryvtbYtAD2CSMAGFEqgREBgaYw9TgVEX/ANrIoAYkjLlTyKc+3b1JP0qB32yfLnFSA569KACPoSeRS70IJK/rTM8EDioxubrQA/IIJoSRl/iwKQHj7n60gVuu0YoAe5iY8vk0ABDlGxSRjf2ApPKzJz0oAkbJG5zuprMzL+7OB6VI6fJ6CovK2nKmgByEAZfn2pr7W+6tOZWxRuwNoFACIiquSc+1SRru5Q4NRAlTwM00by/AxQBcYMcHfg1FLDI4++CKRJ/Jb5vmq2biGRPlTFAFEK4BXbgUnCjCrzVzaAM5qqyMXzQBOkcYUFlwT71G4VDkHcKTLgg/eFTbS45VQKAIkB+83zD0olIO3YuKmChUK7qjYcABct60AJ5bMoO3inJbqwyDxU0ZO3awxSiED5g35UAMEePcU0y7W4OakyN3c04RqCWZKAIXeUn29qRpWCgAH8amjQbz2FRzqwYEcigC7DsMQG35j3okgAGRJk+gqO3BfGWA9q0Y7RHGd9AFDbIFyFP41LF5nDMDV4xDO0NuFWkt9kfQYoApYmlHyr+NAHG2TIaryyxRAjOKrs3mNkldtADAQoCnDA+tPfT3VPMiwc09kV1AAA+tXrW5j2iKQYIoAyPsl5t43ChbaUkeYXB+ldSyRBQVYZpgkgzsfaaAMqKaRI9hgZwO4FSB5ScmGRR9K1hNbRHHmLSS3MLnCHJ/SgCiiI+CCN3uKVhu4dR9cUPsEhboe1CSn/lqSKALENhayr82S/uaa+mbTgx7l9qifUba35Xk/Wrtt4lhEOXjyKAKZsjFyqMV96fDBIThcbfSrZ8RWcmQY2AqnPrEb/LHHz2IoAdPakxlYhtf3FZsVnL5hEzZNW01Gb+Iriq8lxliwbcT6UAPAe3PXirCyGRQChas9ZN7fOeackkqPlSStAGugwMbSKr3NsxwydfQVnyX0gYfvPwp4unRg+/P1oAuxiTbzERiojO5bY8e1fWpFu/MXPnD6VHLcJxxlqAJEsbfcJUZ91El2qNhF3EVHNqPlW3yqA3vWYkkknzHO5j2oA0jfPJ/yzJPqKrvbzXD7gQau21uDGA0wAqzGLaP5A340AVxJLDBs2DgdaxZ7+WJzv3keuK6QSRbsL92szVJoDHjaKAMW42XMfmNIT7E1myKVHyKT9KuzRIxLKuPxpId+3nFAGeBPs7qfesC4z9plycnec/nXXSSwpJhk3fSuTvMfbbjaMDzGx+dAEFFFFABRRRQAUUUUAFFFFABRRRQAUUUUAFFFFABRRRQAUUUUAFFFFAC1pXVnpsVs72+q+fKMbY/s7Lnn1NZlFDQBRRRQAUUUUAFFFFABRRRQAUUUUAFFFFABU0Peoamh701uJ7E6OUbIFS+ejgqyHB6+lQUVdrkp2HPDCyKFYLjuR1qIwIp5ct9BT6KXKHMLkKmxRgdeeppKKKpKwipRRRWRoFFFFABRRRQAUUUUAFFFFABRRRQAUUUUAFFFFABRRRQAUUUUAFFFFABRRRQAUUUUAFFFFABRRRQAUUUUAFFFFABRRRQAUUUUAFFFFABRRRQAUUUUAFFFFABRRRQAUUUUAFFFFABRRRQAUUUUAFFFFABRRRQAUUUUAFFFFABRRRQAUUUUAFFFFABRRRQAUUUUAFFFFABRRRQAUUUUAFFFFABRRRQAUUUUAFFFFABRRRQAUUUUAFFFFABRRRQAUUUUAFFFFABRRRQAUUUUAFFFFABRRRQAUUUUAFaenEiM4K53d/wrMrS08R+UWY8hqANGSWZF++NvpU0N7GMbkK+9U5BHjIb8DQoj/hf8KANv7Srw8cntWe8js/PFUXlZW4Y4qaK5VeuTQBoRuNuGxmkMcco+8A31qq0yIN4BaomfzRuDbD6UAXvJ8pM7lP41AwRzyig+tRhhGpLybqTejDJyfagBWRcfKfxFWo2ITr+dQCSHIBGB61MQgx5ZBzQA2TpwM+9RrbxMMsfmqZnVV+biq32nD/Lz70AWfKCrlSF9jUQkOcED64qOSbzF6/lTBJIE6r9KAJWjDHIYZpDcBv3cnGO9ISdmTgGqzB2bNAE7+SRjfmmsyBcIcH2qJUcfd5FJllfkbaAAeZI2FFOCYkG9sUglJl+SnOGfJ4JoAJGXdwaiZQDu7UwHnB60pbaetACvIpHvTVLA4LYFEiFz2Ap6RgL87CgBCu05ByTSKjk42daX5Qfan71x8maAFMD/wAOKiaN4256U4vtG4E0guGByeaAFx+FKik5zTi3m84xUgVGQjIB9aADY/l8imhV25qAyyjKI273pPMcD5utAEhby2yCCKcJEY5xzSxAOOgFI0TA/L+lACHczcik9qXzJE4KfnQxyQcYNABFCrZ3EinZ2fKAD9aZn86ciYbLdKAGyPIv3untUe856cGppCGb5RUBJ3YAoAlzgY3VMjFV55qKCQIcMopzuu/O00APkTcN2QDTo3lwAAPqagyQM8/jUgkkZRtFAE6SOX+ZcGkdjv3HA/GmOzrH6UipvjyfmagCyJF2cDFNLOT6iofMULtNSBUZQd1ADJJHVtqmmbHGMsTntVkbCRuTPvTXnCthVoAMbMYWrKTNgYBFVld3OWHFTBQR8pI+tAGlFc5XGajkvHU4VmIqt5YKffwfamqpT7z5X0oAeJdzZzk0LNtf58/WiJE3YI696a8A3/eyKALJkyw+bj1qzHHJN8wcHHvWQd0eVwTVi2lMXzsSPagDWd5Su04BFGZPL6c1HHJ9pXOPypzzCNdjA5oAYxI5fIpYJpFfdv8Ak96jeQNj5jinyPG0YQD8aALbXLsQVCketSGWSRfuqfoaoBhGAmcin/KgwH60AMkhV2INRlBCpVFNPbZEdwfJ9KetxG3DjFAESltmHGBSq7j7pUgU+do8fJkmoftGxcFfyoAJZQ5CN8p9qkfEEYKnJqq8iO2UTJ9c05GaU7WHSgB8bvI+WOBVndsVhuOKaJEVMdSKpzyOWyDgUAPVzKSgXJ9auQjKbX7etVImdVyrDd9KSW6cKcsM/SgC4fKB+6KjeUq4KEfgaqwOpTL81PLdRKo2Jk0AJdCaZlKjir1qSsP3UUjrms17xiowMUR3oKkM1AF43QDHLKBUYuonbl8Cs55BM2xRgepqUWYRc7wPrQBp+esabozgVm311JIuONvrQ155a7OPrVcTCYFMcUAAj/d7g/PuaieZwMDaKmeBkizk/SqUrZwpXBPegBXDqN7MMVztxzdSn/bb+ddCttuTJkyvoa564GLmUf7Z/nQBFRRRQAUUUUAFFFFABRRRQAUUUUAFFFFABRRRQAUUUUAFFFFABRRRQAUUUUAFFFFABRRRQAUUUUAFFFFABRRRQAUUUUAFTQ96hqaHvTW4nsWbeFrm4jhTG6Rgoz71pS2GkwTPFJqxDodrAQE81V0n/kL2f/XZf51HPayX3iGa2iGXkuGUfnVN2JSLf2bRv+gu3/gOakg03TbyYQWuqb53+4jQlQT9a6u48H6W2nvDDDtuPLwsu7+Id64XSHaw1uKV4ZJPIc71jGT3FTzMqyIGG1ip6jikp8oIlfcpU56HrTK0RBUooorI0CiiigAooooAKKKKACiiigAooooAKKKKACiiigAooooAKKKKACiiigAooooAKKKKACiiigAooooAKKKKACiiigAooooAKKKKACiiigAooooAKKKKACiiigAooooAKKKKACiiigAooooAKKKKACiiigAooooAKKKKACiiigAooooAKKKKACiiigAooooAKKKKACiiigAooooAKKKKACiiigAooooAKKKKACiiigAooooAKKKKACiiigAooooAKKKKACiiigAooooAKKKKACiiigAooooAKKKKACr9kFMJLf3qoVctCwQ7QCM0AXhsIxkEUzYFbKNUbLIRwtKrOj88mgCZkdsbiKXy8D5nWoGmOemDSfPjJUkn1oAsCM5yDx60jOEYEjNQrLPjZtxmnpbuW+YmgBfMRnyw4pGaPOVxT1iVWO84FNbyeQDn6UAK37xc44qRGATC8NVcLub5Gb6Gp2QKo5IoAbJcP9xh+NMaQrjBz7U1iT6n3p0ZRTk80ABkwAwQ0GZnZe31pS2WznA9KUID85HFADjIVX7+aaGJb51poGDuXp700ks2TkUATrNt4AIFOPlnnd+dVuF/jpvnqG6ZoAsyIir8pxUSOFPXP1pV3TLuIwKa6YPBB9qAFkYZyF/GolGWznFPYs3GB+FMcEYAoAJB8wz0pzpiMMBkVCSxPX86lUtIuO1ACjDR9xQmFTikD4+SheOOaAFYbsc8UFFC/dz9KeU79qZ9xevFAAjMF4OB6GnEZTPWkwpXIFLGpLdeKAFRWEZO3aKEhZjnipmOFIPNV1yvegCbDIfu/lS/aDH0TJqAu2fvUnmDdgcmgCz5u87to3elKZ5DwFAqtgjktj6Um4H+JiaAJWcbuVGaGyB14PpURClfejIVcbs0ADZH8Waep+XrioWyBnFKmWYAjFAEybFPK5NDuN/GKdMqrEMdarJGGYHmgCbq2N9KpeJvvcUuUBpJGViNp5oAcZXbvT4X4Ixj3qHOPSl3Bx6UAPG0HB5oAk/h4UVGxyvynpViKdTHgigBfO3LtJwaEKR+5pY5EbI24NSBQOSM0AAuOcRpUolccbfzpgG350pyK8p3txQA7kMGfNOJVm7tT2iJj3d6iBZetAE8eG+8nFSGIn7qcVEYWZQw3VZiU+X9/BoAr+XzjkGmFGB2kkCrqoWGAuT604wxxsPMbk0AQwz+QuF5PtSyyyOcnoanaCGIbgc5qEnYwPUH1oAakLPjL1Y8po1yHGPelMaugKYFRnLHYfzoADl84yx9qSLcpPmE4qdBCo5J/Co7gQ4+Ukn0oAryrl8p0p4gaQfe6VJEo24dcLVhri3hTagzQBBAIQdsnWknO9tsaYHvStMh5VQDSeZlgcZoAqGAq2SMe4pRM5bYAavvKjqAUwagMcgbKID70ARmTYuGXk0kaKw+ZOTUwZlkG9VP1qeWXOAqfiKAKBj8tv4h7ipFt/MXJ+apZE3p8pINV0G1ipc5oAaLZ4STnK+lR5aTIyB7GrcTFGOVJHqajl2F8tjHtQBDgRxndyfSmpIQMhAoqRtrNtHT1qcJEY9pkXNAFX7Q7JzxU20PEN0v4UixxFtpbinTGONOBQBVe1k353EinR7ojyoNOErMOGYCl3KPvDI9TQA6a5DhQWA9qpTYkb5RnFOkeBH60nyZyuTQAlugwQ2R7Vz11xdzf9dG/nW60yhsd6wbnm6lP+2386AIqKKKACiiigAooooAKKKKACiiigAooooAKKKKACiiigAooooAKKKKACtO60HUrK2e4uLbZEmNzb1OMnHY1mUtDv0ASiiigAooooAKKKKACiiigAooooAKKKKACpoe9Q1ND3prcT2NDS2VNVtGYhVEqkk9ua0GstbsdcuLyytn3GRtrAAggmsSl3N/eP51TVyU7HS3mu+JFthFcW6QLMfK80Jg5P41q3Wp6d4TtVsoYi10Yw/3fvn/AGjXCh2DA7jlTkV3MV/oniCwCX/lQ3WzYzuAGHupqWrFXGXkmn+KNDmu4Y9l3bLuORyvqM9xXEV2OratpunaQ2maTsZnG12ToB357muOqoksqUUUVBYUUUUAFFFFABRRRQAUUUUAFFFFABRRRQAUUUUAFFFFABRRRQAUUUUAFFFFABRRRQAUUUUAFFFFABRRRQAUUUUAFFFFABRRRQAUUUUAFFFFABRRRQAUUUUAFFFFABRRRQAUUUUAFFFFABRRRQAUUUUAFFFFABRRRQAUUUUAFFFFABRRRQAUUUUAFFFFABRRRQAUUUUAFFFFABRRRQAUUUUAFFFFABRRRQAUUUUAFFFFABRRRQAUUUUAFFFFABRRRQAUUUUAFFFFABRRRQAUUUUAFFFFABRRRQAVat93lHHTdVWrMCsUyo70AWAzIOG/OnAocFjg1GzbsY6inrHk5Jz7UAO3Iz9zU5yVwcCqrcHA4xViJVmTnqKABJUTsd1KZWJzvqIgK+BSgHvQA590vAyajWPa3IOafHKysTQ05kkHpQAqkKd1RtI0jYLcVYMBkGQQBTQlugw780AQodue4p24uflUYpJFiCZRs1DGXxlG/CgCaWUYxtz9KFlIXuKAOeTzS8c9KAFV9inJqNGd3Jxx705QPTP0qXCBc7ufSgBoTzD3qZIokHzYzTY5QBjaPqKVirfxUASSFdnrVdQzZAWnJIiN0zUquJDwNoFAEZijxySD7VEwVG6E1ZZ0B9arvy+e1ACKFLdMVIRGq/Kc/hUXIcYxipSSvcUAR+UD83SgBQO5pWJI60zzGVeoFACtjb1Y0cbfm6U0OWPFADE43UADYxx0pHf5O+aVyF4bk03co+9+VACKXZemKd8wX5iM00yY57elCkMpoAjY4O7k1IgVxkjmmFWHfNPC7V5Uk+1AABz0pOucHmlAU5yCPalUqFxigBVDAcEUOUIzu5qP5t2BSlSo3d6AFbaV6nNSxsuzoc1XUkn5gTUvzKM/pQAknHUmmpuJxyBUi/vDzQzFe3FADtu5MZwabE2yTDjK01RnpQVw3rQBaZoSfaoXIDYQcUqrz0xUuwfw4P1oAhXKdBmnBXbtgU820jHAqT7KyDDE0ARKB0Un60qBlJy7YqdYR0VTmpliJXBSgBofCDmlWUZ+9TGgKcggU1o2yGJoAuLcDbg5qVPLODu/OqDo+0HPFPVXwOM0AaySwRr8zgj0pHuoAMpx71kSKTj+lBbbxzQBpLeuc7TTj/pC72fJFZwII4U81Ip2cYYGgC0ud/zscCn7l3/eBFV1mbb2P1qRYxKMnAHtQA9roIduMCka4U8KuD601442Ye3rS7c/dxj1oAcbnYoANRtMX5IxTHQgZzmoM5yMmgC2ZpGXbnC0xVKndTAQiAZp68nmgCVp8rtVAaarsTtJwKicBm+XI9xTSzBhzmgCwxKtjORSrNIG2BuKgkcADNIk4jOX4+lAEhkZpgCenc1dF3FCoDEE1nNPDICaakaP8zHj3oAnnm3EujYHpVYOGkGCQ1SJFbux+dqjkVEb5CaALYLv8m4VC1s6sSW4qAeY3Rse9TQXSxPiYbh60ANxz1z7VIiQSdcqalkurdfmjTJ9MVWlnef+DZQBOFiR+XwvvUEpjeXCE7fWpIURfvgs1BhQudpx7GgBJLdFjykhqBlTb99i1XIoyPvEY9qiKRtJ1AoApY3Z+UZ96fvWNQH4+lSSwrklOTVQsS+3OfY0AKx2vmNN2aw58/aJCeDvP866D7iVz8//AB8Sf7x/nQBHRRRQAUUUUAFFFFABRRRQAUUUUAFFFFABRRRQAUUUUAFFFFABRRRQAUUUUAFFFFABRRRQAUUUUAFFFFABRRRQAUUUUAFTQ96hqaHvTW4nsS0UUVoQFFFFABRRRQBUooorI0CiiigAooooAKKKKACiiigAooooAKKKKACiiigAooooAKKKKACiiigAooooAKKKKACiiigAooooAKKKKACiiigAooooAKKKKACiiigAooooAKKKKACiiigAooooAKKKKACiiigAooooAKKKKACiiigAooooAKKKKACiiigAooooAKKKKACiiigAooooAKKKKACiiigAooooAKKKKACiiigAooooAKKKKACiiigAooooAKKKKACiiigAooooAKKKKACiiigAooooAKKKKACiiigAooooAKKKKACrlrKVhKjHLVTq5bIWiLAZw1AFhEYtnINKZMjaaEkZcBhxSENuyE496AFSMD55FytOE0Y/1QIqMuT1OR6ZqNnHHy4oAubYmXduw1LGkSklnBAqqsxK7dmTQBM4wFxQBPIVLZU5WmiEN827BqBYZVbrVtY2K5cAD1FAAyTADDcVVdNznfmpnd1+VTlaifOPWgBuwAY60sbmNuFBpyxn7xFPjhDt6H3oAgdmkY5G009EfH3M+9SyQopzvBNAndFH92gBYkxnPFNwBLjG4VYWSJl6D8aRzGFyq8+1ADSiA9AM01kAON35VFvIOcZp5cDB2GgB7MFwAPxo83AwSKjJVzyKRdpzx+dAD1Yk4HSg5ZscCkR1HQc01lz85OPpQArJ83WnLw2CM0xWBPJobOMk8e1AEzIvoajaPJycAUxZyfl7Uks208YNADgqA/eGaQna3HNQq27+HGaftI7UAOxu5OSajCMSeaeFbHOaFGegxQBG3y/ewfanBtv8BqTy93ufenrEc/MlADFVTgnipHAUDHNKYtzBRwKnji8vg80AV0hMg6Y+tONscccH0q4HjPbJqUHHITNAGWIjj7jZ9ab5Z9GFbSSDgYINOxEeDigDG8j5dxHFNwP4RW26RjoBiiFLTfiRQKAMhYiw6FRTREd+NpYV1MdtaE5DqfanmG0AxlBQByz27qflWnJC6fNxn0roJba2z80wx6CporS0cgq2QKAOfSPd8zCp1gjPbBrfkt7fbhQBVX7NErfMvHrQBSEbRrngionl3/wE1vJBayLgOPpS/Y4VP3QKAOdiD7uBge9Sbpc/K+a347O2dsEcU7+x7KZsBmU+1AHNOSzfP19qkyNnTmuqTw1Z7lzI1WU8L2Z5V8+1AHFBMYbGKeTuHBxXXyeG4hnhm/Gqr+HQ6/J8uKAOURWDHJpfIy2X6e1dLF4amaTacH0p0nhm6RvufLQBzwjUj5BmnCPfxsJNbq6JNByCoX3qWCzSJsSJye4oA5wWxEmCKvR2yCLAYhq3TpkJYOBUos4UwSoU0AcyluA2GBNPMKJ8ucCukexEuDgY9hUL6cGbHFAHOm08ziNs/WpotMP8R5rpI9LaIL8gx6gVYGm7mBxx9KAOVk0gD5vMz7UCwiYjG7PtXVSWKhtvlimoqw8CFM+tAHLy6dIoymcemKg/s+QnJT8xXZyF9mdq1VaJmUnZmgDmf7N3DGzn1qIaPOzFQB+ddYkDPFyuKclvtUkRZPrQBxraHcg/dyPao20q8HSM4rtvLfH3DTcqpwYCTQBxo0e8CbkhP50f2dehctHjFdexk3/cx7U3g53xkn0oA5FrWbHKsPpTGikOBs4967KK2eU8W+B7inf2cm/5wo/CgDjFhO7oQfTFNmt5FYEiu0e0hX7u0H6VTnjCn94oIoA5f96iggE0gMkh+4xz7V0YjtncD5R+FXNkMMRCqD9BQBy32eQJgttqs8MsXTDD1roJPnfiLd9aia0LxHCY9qAMMbh1NQyW6sd3zA1qGARE7gBVY8t90n8KAKDo0cJ+X86w5TmVz/tGuu2+YMbTXKXS7buZemJGH60AQ0UUUAFFFFABRRRQAUUUUAFFFFABRRRQAUUUUAFFFFABRRRQAUUVb06wm1O/hs4BmSVsD2Hc0PQBgtLlrU3QglNuDtMuw7QfTPSrH9hav/0Cr7/wHf8AwrudeWzi8CT21jzDbSrDu/vEMMn881jf8LG1f/n2sf8Avh//AIqsY1JyV4oDlZ7ea1laGeJ4pV+8kilSPwNQ1d1XUpdW1GW9nVFllxuEYIAwAO/0qlWyvYAooooAKKKKACiiigAooooAKKKKACpoe9Q1ND3prcT2JaKKK0ICiiigAooooAqUUUVkaBRRRQAUUUUAFFFFABRRRQAUUUUAFFFFABRRRQAUUUUAFFFFABRRRQAUUUUAFFFFABRRRQAUUUUAFFFFABRRRQAUUUUAFFFFABRRRQAUUUUAFFFFABRRRQAUUUUAFFFFABRRRQAUUUUAFFFFABRRRQAUUUUAFFFFABRRRQAUUUUAFFFFABRRRQAUUUUAFFFFABRRRQAUUUUAFFFFABRRRQAUUUUAFFFFABRRRQAUUUUAFFFFABRRRQAUUUUAFFFFABRRRQAUUUUAFFFFABRRRQAUUUUAFFFFABVu127cE96qVZt87OOm6gC2T/d5pAHbkrx7U0lh9wUomlHdaAEw2fkH50qR5kyx5pyzkOCQCKmknJG5EA98UAKflU9KaHOMjmovOeR8MvFK0rJ8oXigCR3JHH6U0bync01ZXUe/0qQThl2twfagBihW++dtODRqAF+Y+9PKuo7EU3zABjaM/wC7QAxgT2FOCFFyzYpCT2FL/DhwfrQA0sCuBg0iHHXn2qQQL1BBHvTSihutACg85HFPWUNwRmlWLIyGX8aRBtPagBJI1fpUbj5ccmpGzuOCBTSxXjOaAIhkc4p3mDBBX8qQvTf4uhxQARsd3TinHcT8tAULkq1NLbetAD9uMZOKe4QL96oCxdv8acQAMGgA+QDk01miJwozSoqZ+bp70jqC3ydPYUAMkyOlOVZDjsKcq7T2q1HKhXGMGgCBlbtn60JEw5qV23HikUDoSaAFAwevNSYK/NimHYBjafrT0lAXGc0ACsucncKlMiZ+Uk1AZNy/NT0kAAwOKALHUYbp7UfdPyk4qEyKfu5p0bssuTg0ATNv4NJIAFySQadJdDGNuKhLlxuP60APU5GGLU8xIFy2RUCyEHlhSNKzfxZPpQBLu/ulqlCuBnr+NV97hfnOKcH45yPxoAnDbe/PoaVJJI23cgfWqjyAnoT7ikWcjqcrQBsi9zHycn1qKS4XqH59BWWWkZsKcCguVcZH4igDXjvB0wKnS+G773HpWKZQXAGalWSReg+WgDWN8pP3sGnLdsG3F/lrLM3GePxFAlWXjIWgDobbV/XkCrkepStz8232rl45hDwCTVtNRdFwBQBtvqMm7akjZ96dHqEqg56nvmuda6ctuzye1OF3Iq5Y0AdPDqU8Em7Jb2qyuuzSMA6jHoK5i21U42uAasteNtOBtoA6M39vK+0nB96uLaWkqhiyfhXGJOrKWcZP1qWLVWjO1cj60Admul27jKuMetQSWEaygFgRXPDW5Au1m2+9JHq53fPJuX3NAHUrYLIwCFR71dGhJ5e4y5P0rjm1znbCzZ9qd/bupBcpcsB74oA6r+zZAT8+VFRi3O4ggCuZXxJqAHM26mvr91ONrSlfpQB0rWu5slsketHmwRNtlWOuTfWLkf8ALZiKglvXlXlstQB2jTadgncv0qs1xYyHauAK4zzlPyhjuPvT3nWGPluaAOol1C1tshfnrPbVwWyse0fWufiu3fPmDj1qSSRBHwc/jQB0cGopKfepjepG3PNcqkoQBk3k+1LJfnI4JPvQB0z6msbZ8pfrQNSD/dVM1zQvHlGOPxoS5iRjk/N7UAdYkxlHYfjTDGDyCSa5hNQZH+QnH1q1FfSh8hyv1NAG8LEuOZOTR/YrP94g1iNdz7srNzUy6nfoozLmgDbXw/ZRr5kqHP1qSDQNOuDneyj0zWFJrN1Im0sRUKXE8fzGUnPo1AHWNoGkxRlUY7vXdWLfWFtEmI23c+tZQvZVY784PcmpI7rLZTn8aAJDaoRtCqfrTfsAU/Oi/hUwvE3DzMA0251GNFARQc96AHJYRGMkKBXlGqDbq16PSdx/48a9ON+qQk79zY6V5fqDF9SunPVpnJ/M0AVqKKKACiiigAooooAKKKKACiiigAooooAKKKKACiiigAooooAK2vD2uR6HPPK1n9oMsfljEuwqO+Dg1i0Umk1Zgd//AGxoZ8FyotlEimT/AI8fthL5yPmz973/AArgaSiphBQvbqAUUUVYBRRRQAUUUUAFFFFABRRRQAUUUUAFTQ96hqaHvTW4nsS0UUVoQFFFFABRRRQBUooorI0CiiigAooooAKKKKACiiigAooooAKKKKACiiigAooooAKKKKACiiigAooooAKKKKACiiigAooooAKKKKACiiigAooooAKKKKACiiigAooooAKKKKACiiigAooooAKKKKACiiigAooooAKKKKACiiigAooooAKKKKACiiigAooooAKKKKACiiigAooooAKKKKACiiigAooooAKKKKACiiigAooooAKKKKACiiigAooooAKKKKACiiigAooooAKKKKACiiigAooooAKKKKACiiigAooooAKKKKACrNu21cDHXvVap4hmL/gVAEzOw645qytsPLDkjn0qqqZU4GamThOM59M0ASGKNR0zTgvyYJxUKsw4IyacUZgKAG8hu9O2PJwvWnAlVxmpFdQODzQBCIJAfnp+ABzjNSPKxHzDNR713YyBQAwlh/Hikyw5J/KrIERAYr+VOaWIdEGPpQBBG5Y8sKWTGaiZl8zcgqT7Qz8BMYoAVOf4WpWjRuORR57Y+7TDIr54waAGkNGdo5oByfvY9qZlhn58fWljOW+bmgCYYpjZXnPFKzle3FRjEnf8KAHhwB8pFNZ3I5xQFU8DikEYBzg/WgBCcLQu4nqD9aV488nmjAwOlADivsDSAgdRtqVFQpljmg+Wy9KAIipPIORRkqOmRUw2hcEj6UwHHQE0AMwGHcUgRifvYpzjA5b8KYXOz5TzQBISF43ZNOXpxyahT5lOetLEdmetAE+4hcHpTd6/hUW/OQeBTlKJ2zQA8t/d/WpQf3fP5VAZAR6ClRx+FAEizpGPu0JLySRkVGSB91aUDg/N+AoAsAhl4prlgMF+KhUuq8ig8rk5FAEiqOuRU+5VX1PtVRZc/LtzSnjG5iPagCbzFc/MMUnT+MEelQl19c05WXfk0ASl2xgDilGNo2jmhRuyx6UAlvukAUASLnH+1SGQqcMKZudVzRncu4rn6UAWI/LHNSM+3lapI5Vv3Z/A1MJAOT1oAcZS5+5j3p4VQM9TUXDNnNSxsXOM8UASqoKZIxSjdt4YUhYAEDk+lEPOcsB7UAOB5wOTUuW2c4xTFIQ5GDVmOETr/DQBW8zZ8w5NTQ3oJ+antYnPyZqFbaWJjtTJoAsbwTuFPV/MHJ2mq0aOZPnRs1ZWJ+8Ln3AoAXDZ+ZCRTfIZ8nhR70xvPjfIEgHuKd9oZvlY8/SgBRC0Q4kAp6LMBkOKr75FOOWH0pRcbf4MH3oAnIlHofpSkMEyTioknZkyBj3pFDO2TJkelACqWZsk5FPJcegFQ7sttLbaeyhV++p+tAA6kfNuAppBGGYqwpm0fxuMelO2Ar8o/M0AOZy4GwgD0phIPHy5+tR+TIMkfpUahmfBU/jQBajndGCHGPWpZZ4U+bILVmy5jboRTWRX5RuaALX2lXO5fl9aaWDnjJNQRqORjmp1XYN23mgBxAON52+1L5pQ/Jn6moiPMOXHNCkKOpJ9KAJS0wIk3k/SrUFxv+8+T71Vjn+Xaw4qTCEDamKALkkrjngrT0l8xR84AqldN5cA+bAquh/dlhk0AaEoZm2+YCtNaUW8fyNtNZkjuiEqOarxtIWzLkj0NAGk945YNncatxziQDcKzo50CkbQKEuPm68e1AGurQCIkLlq87vznUbkj/nq38661pzsZUbGa4+5z9qmzyd7Z/OgCKiiigAooooAKKKKACiiigAooooAKKKKACiiigAooooAKKKKACiiigAopa0rr+xfs7/ZPt/n8bfN2bevOce1DAzKKKKACiiigAooooAKKKKACiiigAooooAKmh71DVi12eYPMzsyN2OuKa3E9ieC3muZRFBG0kh6Ko5ro/8AhEmttJnvL+fy5ETcsac4PvXUaGmlLaA6VsKkfMf4/wDgVM8T5/4Ry7x/s5/76FPmFY8zrY0DR4dYlnheZo3VNyYGc/Wseuj8Ff8AIcb/AK5NVMlGdqeh3ulOfOj3RdpU5U1m17A4QxsJNpjx82/pXnHiJdKW9A0sk/8APQL9wH/ZpJjaObopQCTgcmnNGyvtI+b0qCxlFSPDJGAXXANR0AFFFFABRRRQAUUU5RuOM4oAbRTto/vr+tKEz0cH86AGUU5Bl1B6E0bh/cX9aAG0U7cP7i/rSnBQEKByelADKKKekbSH5R+NADKKmlhESD5ssahoAKKfGoaRVJwDUklsycr8y0AQUUU6MZkUe4oAbRUzTSBj85604/aFXcScdaAK9FTxSu8gVmyD1FQUAFFFFABRRRQAUUUUAFFFFABRRRQAUUUUAFFFFABRRRQAUUUUAFFFFABRRRQAUUUUAFFFFABRRRQAUUUUAFFFFABRRRQAUUUUAFFFFABRRRQAUUUUAFFFFABRRRQAUUUUAFFFFABRRRQAUUUUAFFFFABRRRQAUUUUAFFFFABRRRQAUUUUAFFFFABRRRQAUUUUAFFFFAHX+H/CGnaj4bm17WtfTSbFbsWcZFo87PJs3nIXGBjvz36cZt/8K/sLsefpvjfw7JaN/q2vLhrWU9jujYErznvyMHvSaWf7R+D2u2n+r/srUbe+3dfN80GHZj+HGN2ec9Md64euSMak5yam9Ha1lbZPtf8AEDtZ/hd4iMElxpRsNatY1JefTLtJVDDkpg4YtjBwAeorkryxutOu3tb22mtrhMb4poyjLkZGQeehBpkM81tPHPBK8U0bB0dG2srDkEEdDXZ6X8UNYgtY7HW7ez8QWKSK/lanEJXXBOdrnnJDEZbdjjHHFU/bw7S/B/qn+AHD0V3/APxbXX4f+Yj4YvBH73dtkP8A99sxU/7IGP8Avpl98KtaEEt3od1Ya/Yozgy6fcK7KFwQCufvEEHapY/pkWLprSpeL8/89vxA4Klqxe2N1p109re201tcJjdFNGUZcjIyDz0INVq6U09gCrNuwWPJXI3VWqxAuUyemaALLbTj+lIuVfPakZ8KNnNOBLgZwDQA5pP7oyaAxPfpUb8EZqWNgRhVH40AB7EHNKeR0ppxv44pwYnI6e5oAkR16UskAI3YGKq7sNtzj3FSNI2zG7NAChFHAJFJsYk4H601ZcnFKu7dw/50AN8t+fmFOVP+mlNON3LUqpKxyPu0AI6g/cY0eU4Gcc1Mqlv4sUbDt5fNAFfbnrT9xHpTwMj5VP404Q92xQBGFZzUiRueiCpkQA8sKsYjVfvgUAUxC5PGBTxaHbkvzT/MWNvUetMeXPf5TQBH5RXknIpR0+6CKcxRBnbkVE8inlenpQA9du6ggdgMVGJx9KA2c88UASHy9vHWoxNg4xSMV9KZn5vQUALjc/SmnKnjGPanNheVPNRj5juyaAHNgjGcUuPkwGJ+lNPJxik3hflGaAHBQvD5o3IDgc0hbjJ5qNc8kCgCYEA8jIoHXjikQjqxpyyIDjFAAG+bPWg/ez0pysvPahlA+YUAHXkHNDE45pnmMeNtJwe/4UAKMDnPNLnB45+tJj2FGQBzQBI7gLhgPwqHJLdeKeOT1pxOONufegBuWJ+VuKkXcg5qJlww7U854AfNAE6yPt+9xRvzwMimKxHWld93QUAPyVIyM1IGG0krg1ErAKMjmpdsb47UANjYNkE04SeX0JNRswXgLk+tTJnYMAZoAerbxnpUyhSnJxUCqV5Y9fSpkVSPvcUASgKRgNTlMiOPn49qruVU8dKRnwBjkUAaSXjr1arAkEpG1hmsZZHTp0qVJx5mcmgDZVgh5NWG1LyEwMGsf7Sp/iY0CQv/AAUAXX1N5vvD9Kat1blvnUk/SoBE6ru7elML7W2hf0oAvrLGeUAqJ3hzlwM1Ty5zlc0izxqcNgUATvKgxjlfSnrtfHyYHtUQeNhzyKcgJOUOPpQA5oOd2OlKVQjJfPtikPmAFS9Q7hF95yKALS+SV5Apr+UP4to9KptMz/c5FMO8EfLn60AXC0Kr8rHNNXZncRVd1fbnA/CovPLjAHSgC40sQY5BNNWHe+UTAqmZs9c1Mt4+zai0AW/IjTDO34Cl32zdBzWaHcE5ySamjimYbs7RQBPnn5FH41OkDsMkIDVZJRG/znNOluCQdshHtQBYNrG4+br61A9tIrYjmx9aiiuV/wCWjZPtVjerrlQcf7RoAQ6a8ibnug3tipotNKr/AKzj0qlK+05AyPY1LFeMowVcj0oAsS2aBcb/AJqjFi5X+Emmi7V1Kt8p96Zvf+H8waAIZrO4Rt5RSvtUYGc5OyrXlzN1lbFVpigypJJoANhkGEYH3rlbsbbycekjD9a6MHA+XNc5dc3c3++386AIaKKKACiiigAooooAKKKKACiiigAooooAKKKKACiiigAooooAKKKKACiiigAooooAKKKKACiiigAooooAKKKKACiiigAqaHvUNTQ96a3E9i3bXU9nMJreVo5B3U10T+LFvdGuLO/hLSumFdOhPuK5eirsRcK2fD2rW+kXE080TyOY9qbaxqKYGrqniC+1UlZH2Q9ok4H4+tZVFFCQXII5DGSVAz6ntUs5YXhKZ3dsDPaq1SNKzS+Z0b2rI0JSd1q20nIbL5qtUsk7SLtwqgnJ2jrUVADkALc9ME1J5aAkZyR2z/8AWpiHDcnHBH6VJuTJOeTnv/8AWoEyJhhyPQ05mIIAC9B/CPSmucuxHQmnMAxB3joB39KBgG3K+QOnoPWmp94/Q/yp3Cq3zA5GOM+tIhw3JxwR+lADKcn3j9D/ACo2j++v605QFJO8dCO/pQA2P/WJ9RTachw6k9AaNo/vr+tADacf9Wv1P9KNo/vr+tKcBAAwPJ6UAEWzf+8zitBdu0bcbfasynpI0Z+U/hQBPefwfjVWppphKq/Lhh1qGgB8f+tT/eFaNZsbBZFY8gGpZLln4X5VoAfc+V2xv9qgi/1qf7wplKrFWDDsc0ASJt88lzgA1baaPaTuB9qpl4yc+Wf++qQshxhCOfXNAE0dvxuZtnpimy25jG4HIqWdJHG5WyuOg70YaO2bzDnI4HpQBTooooAKKKKACiiigAooooAKKKKACiiigAooooAKKKKACiiigAooooAKKKKACiiigAooooAKKKKACiiigAooooAKKKKACiiigAooooAKKKKACiiigAooooAKKKKACiiigAooooAKKKKACiiigAooooAKKKKACiiigAooooAKKKKACiiigAooooAKKKKACiiigAooooA7nwZ/p3g3xro8WFuJbKK9Vm+5st5Nzj13EMMcfUiuHNdP8P8AVotH8Z2ElzsNlcMbW6SWQLG0Ug2HfngqMhiDx8v41neJdDn8N+Ir7R7g7ntpNofAG9TyrYBOMqQcZ4zWELRqyj31/T/L7wMiiijrW4C10vhXw54q1a6+1+G7W8EsGR9qhk8kIcAECQkDOG6Zzg+lb1p4U0Twnp0WqeNpHkvZoWlttAj3JJIOArSuP9WOpxweO5DJWP4o8faz4lLWvm/YtIX5YNOtvkijQY2qcAb8bVPPQ9AOlcjrTq+7RWnd7fJdfwXmFj1bTr5tLt57b4geLPDOrWVoyILR41up0ddyHjAbcCRklXPXpya50eHfhdreo6k2k3GsmK0sHv5VtiBGqJgMq+au8sevPHPXsPIK7j4bf8zZ/wBi5d/+yVyvAey5qsajT7KyX3W3Hckk0P4dXqxz2ni++01SuHtr7T2nkDZPO6PC4Ixxz9ewkuvhdrUcEt3oV1Ya9Yo7gy6fcK7KFAIBXP3iCDtUsf0z5+etWrC+udNu0urO5mtrhM7ZYZCjLkYOCOehNdfsa0dYVG/JpNfhZ/ixFho5LeeSCeJ4pomKPHIu1lYcEEHoaa5UrjPPrXc2/wAQdL8TeVYeOtMiugfkXVrdfLuIB83J2j5lBb7oGOM7WNYnirwhdeGUgvFuYNS0m5Zlt7+zYPG5BI2sf4W46cjrgnBw6dd8yhVXK/wfo/8AOwWMGOLdyOTT3SVRwlV1u1T7ikUrX7N97P4V0gTK5x8wOaRpGPHQVUafPQtQLg7cNzQBcjCH7vX1NOYANg9az/ONO+0tx6UAWySDxik6HNVfOGemaDP/AHeKALowxz0qZZNo45rLM57ZpVuGUYzQBoM2054JpjZ+9nHtVVblBzhs05r3K4GaALC7/wC/QxfPBJqkblz3NOF03945oAtENuGc0SFgOBmqv2o46tSrcj+LcaAJwW2cnFAI28tUBuVPZsUwzKexoAnYk+v51IGwMHpVJpiRgU3zCBgUAXsKpz/OkOWH3hj2qmJ3HfinecM9KALZAC8U3dkH1qsZz2zUZcn2oAsb2PHb1qQfd+XrVNWwaeZj2yKAJwQM5PNMz3WoxJlcGkErA0AWEbLU51fqpAHpVUyknOaBLjrzQBbD/gaT5N3zGqpmc98fSgOvq2aAL8ez+EUO+RiqJl/ukikEn1NAFvgfWmMPm/wquZPakEjA8HFAFwY6UFQw5OKqidx3pTcMeMcUAWsn7u38aUSeW3HNVhcLxwR9KDMmc4agCzI4l9qdHIUHGDVbz4cY2uKYJgp4yfrQBobsjoM00Et7VVFzHjlTn6UfaVxgb6AL52Y55ox/EBgVSiu40PzKxpXvlY9Gx6UAXTJntTlZmXk8Vnfao89GxUn26LGNr4oA0IwRyGyPSpMd+lZf29AePMoGo8/xYoA1PvemKccKuSay11GME/I1B1CMjBRzQBo8yHIOFq2IovLyDg1hjUI1PyiQe1TrrEQXG2T8h/jQBpEAAFSak84lAGBHvWSNZjUYCyfiBThrEBGGWU/gP8aANgXTRL6ihrlXwTwaxTq1v/dl/If4006rCf4ZPyH+NAHQI6SIQWxVdo4lbrurHGrRDgiU/gP8aUavGO0mPoP8aANcMhGOce1Ad0fKnA96yBq8fcSfkP8AGnjV7bukp/Af40AazXD/AHieajDs4y1Z/wDbNp/zyk/75H+NH9s2v/POX8h/jQBoo5U/doaclsKnNZ41q1X/AJZyn6gf40h1q3bqkg+gH+NAGid5/iwfSoxGFbLcfSqH9swg9JfyH+NPbWrYr/q5c+4H+NAFt5VVvly1AuB3G0etZv8AadsTykn4Y/xpW1O0I/1Un4gf40AbAIdfkcGlWYIwDNxWNHqsMecJIPwH+NB1aJs7lkP5f40AbjXVsv8AvVXZkd8pIMVkDUbboYn/AEpG1C2P3UkX6Af40Aa+Y1fJOasfa4Qu0g1z/wDaMW8EiQj0IH+NTf2tb5yY5PyH+NAGmlwhl4Ulan8zcfvbVrH/ALXtu0UgP4f40n9r25PKSEfh/jQBukxsOtVHkCP8mapDW7TvFL+Q/wAagOqwl87ZAPYD/GgDSn1BgmwsRUEZzgu2c1SbUbZzllkP/AR/jTRqECnK+aPwH+NAG9FFG6cLXKXYxeTj0kb+dai60ijGZfyH+NZEz+bPJJ/eYnmgCOiiigAooooAKKKKACiiigAooooAKKKKACiiigAooooAKKKKACiiigAoorTutI+y2zzf2hYTbcfJFNuY89hihsDMooooAKKKKACiiigAooooAKKKKACiiigAqaHvUNTQ96a3E9iWiiitCAooooAKKKKAKlFFFZGgUUUUAFFFFABRRRQAUUUUAFFFFABRRRQAUUUUAFFFFABRRRQAUUUUAFFFFABRRRQBKk7xjAwR6GmyStIfmPHpTKKACiiigAooooAKKKKACiiigAooooAKKKKACiiigAooooAKKKKACiiigAooooAKKKKACiiigAooooAKKKKACiiigAooooAKKKKACiiigAooooAKKKKACiiigAooooAKKKKACiiigAooooAKKKKACiiigAooooAKKKKACiiigAooooAKKKKACiiigAooooAKKKKACiiigBa9D+Iitreh+GvGCo7Nf2n2a8fyFTNxESpdivGW+bA4+VPwHnld/wCFfL1z4beJtAfyftFljWLXdvB+QbZTkcfcAAB7v+K8+I91xqLo/wAHp/k/kBwFejeHbC18EeGIvGWr2Xn6ncSbNGs58Bfu5+0MM7io7cf3T/ErLgeAvDsXiTxTBb3bImnWytdX0juFVYU5bJyMAnC5B43Z7VD4x8SN4n1+S7SJIbKFRb2MCRhBFApOxcDvzk89TxxgUqt6s/ZLbd+nb5/l6jMrUtSvNY1GfUNQuHuLqdt0kj9Sf6DsAOABgVTrtPhl4NtPHHiqTTb65mgtobV7hzBje+CqgAnIHLg5wemO+RP/AMWn/wCp0/8AJWulJJWWwjg67j4bf8zZ/wBi5d/+yVJ/xaf/AKnT/wAla2/DX/CJ58R/8Iv/AG1/yLl99o/tPyv+me3Z5f8AwLOfascR/DYI8pPU0lKeppK2AWuy8CeKoNIupNI1v9/4a1DKXtu6Fwpx8sigHKkELkjnA6EhccbSVFWnGpFwkBveKvDM/hbWPsck8N1BLGLi1uoWBSeFs7XHPGcHj24yME4VejaRc/8ACZfDfUtEvZt+paDEb+wmkOT9nUYkiztJwBjAzySg4VK8571FCcmnGe609fP+uoCUUUVsAUUUUAFFFFABRRRQAUUUUAFFFFABRRRQAUUUUAFFFFABRRRQAUUUUAFFFFABRRRQAUUUUAFFFFABRRRQAUUUUAFFFFABRRRQAUUUUAFFFFABRRRQAUUUUAFFFFABRRRQAUUUUAFFFFABRRRQAUUUUAFFFFABRRRQAUUUUAFFFFABRRRQAUUUUAFFFFABRRRQAUUUUAFFFFABRRRQAUUUUAFFFFABRRRQAUUUUAFFFFABRRRQAUUUUAFFFFABRRRQAUUUUAFFFFABRRRQAUUUUAFFFFABRRRQAUUUUAFFFFABRRRQAVND3qGpoe9NbiexLRRRWhAUUUUAFFFFAFSiiisjQKKKKACiiigAooooAKKKKACiiigAooooAKKKKACiiigAooooAKKKKACiiigAooooAKKKKACiiigAooooAKKKKACiiigAooooAKKKKACiiigAooooAKKKKACiiigAooooAKKKKACiiigAooooAKKKKACiiigAooooAKKKKACiiigAooooAKKKKACiiigAooooAKKKKACiiigAooooAKKKKACiiigAooooAKKKKACiiigAooooAKKKKACiiigAooooAKKKKACiiigBa6v4da7/AMI/460y7eTZbySfZ5yZfLTY/wApLHptUkPz/dHTrXJ0uampBVIOEtnoB6xNoz+A/C3jpi6RST3aaVZO4WSVoz87AkLgB4XU9uV7ECvJ6928RL4j+JHwt8Otp+li5uJZGlupftEaYaPdFnB2j5yWbj7uMVwH/CofHP8A0BR/4Fw//F15mDxlOMZOvOMZ311XTT9Lja7FX4e+Nf8AhBNen1T+z/t3m2rW/l+d5WMsjZztb+70965Ku3/4VF45/wCgIP8AwLh/+Lo/4VF45/6Ag/8AAuH/AOLrr+v4X/n7H71/mFmcbBBLdTxwQRPLNIwRERdzMx4AAHU16noHhu18Ctqo8T+IdKs31HTJLBreB2uLi3eUKQXjUdAAec46c8io9K0XVfhl4d1nXtW06G11hvKttJlkZZtrPu8wqFJAYIM5b0xzkg+YTzy3U8k88ryzSMXd3YszMTkkk9TUczxV1TlaG11Z3fl00+evoGx03iDwBrGhaYmrb7TUdKbA+3afN5sQJJXBPB6jGcYyQM54rlK7X4ZayLDxSul3avNpmsr/AGfdQhiNwf5VPBHIJxnqFZscmrV78HfGMN9cRWumi5t0lZYpvPhTzFB4baXyMjnFP61GjJ08RJLqm9Lr790FjgKK7f8A4VF45/6Ag/8AAuH/AOLo/wCFReOf+gIP/AuH/wCLqvr+F/5+x+9f5hZlb4Z6vLo/xA0iSPey3EwtZEWTaGWT5OfUAkNj1UdOtY/ibSf7D8T6npYSZUtrl44/OGHZAflY8DquDnvmuhHwi8cZ/wCQIP8AwLh/+Lo+Lv8AyU/WP+2P/olKzp16NTEfupJ3WtnfZq35sLHD0UUV3CCiiigAooooAKKKKACiiigAooooAKKKKACiiigAooooAKKKKACiiigAooooAKKKKACiiigAooooAKKKKACiiigAooooAKKKKACiiigAooooAKKKKACiiigAooooAKKKKACiiigAooooAKKKKACiiigAooooAKKKKACiiigAooooAKKKKACiiigAooooAKKKKACiiigAooooAKKKKACiiigAooooAKKKKACiiigAooooAKKKKACiiigAooooAKKKKACiiigAooooAKKKKACiiigAooooAKKKKACiiigAooooAKKKKACpoe9Q1ND3prcT2JaKKK0ICiiigAooooAqUUUVkaBRRRQAUUUUAFFFFABRRRQAUUUUAFFFFABRRRQAUUUUAFFFFABRRRQAUUUUAFFFFABRRRQAUUUUAFFFFABRRRQAUUUUAFFFFABRRRQAUUUUAFFFFABRRRQAUUUUAFFFFABRRRQAUUUUAFFFFABRRRQAUUUUAFFFFABRRRQAUUUUAFFFFABRRRQAUUUUAFFFFABRRRQAUUUUAFFFFABRRRQAUUUUAFFFFABRRRQAUUUUAFFFFABRRRQAUUUUAFFFFABRRRQAUUUUAFFFFAHe6iY9R+C+i3W145tL1OaxXD5WRZF84sRjg/dA57H144PJ9TXofgZW8QeC/FHhba8kywjU7JVgWQrJGQHC/wAW5xsQY7FvofPK56FoynDs7/fr+dwDJ9TRk+ppKK6AO98AyWes6dq/g/UJ0iOpIsunSTSYSO7T7oHynaXzgkYJC7RkkVzOueGtZ8N3YttX0+a1dvuFhlH4BO1hlWxkZweM1k16p8NPF+vrY6/ZHU5nt7HRbi6tUlw/lSIEC4LAnaB/D932rkqqpRbqU7NPo9Ndr31+6wzO8D+G10Z4vGfiZHs9IsWWW2SRWEl5LjdGIxkZHRs9Dj03EcRqmoTarqt5qM4RZbqZ53VMhQWYscZ7c1a13xLrHiS6FxrGoTXbr9wMcInAB2qMKucDOBzisitKVOfM6lTd9tl6f5iFyfU0ZPqaSitwLVlaXGoX9vZ2qeZcXEqxRJuA3MxwBk8dTXV/FiaKf4may8MiSKGiQsjAjcsSKRx3BBB9xTPhhpaal46spp28u00/N/cSmRUEax8hiW/h37AfYnp1HO61qP8Aa+u6hqXleV9ruZJ/L3btm5i2M8Zxmuf4sR6L83/wAM+iiiugAooooAKKKKACiiigAooooAKKKKACiiigAooooAKKKKACiiigAooooAKKKKACiiigAooooAKKKKACiiigAooooAKKKKACiiigAooooAKKKKACiiigAooooAKKKKACiiigAooooAKKKKACiiigAooooAKKKKACiiigAooooAKKKKACiiigAooooAKKKKACiiigAooooAKKKKACiiigAooooAKKKKACiiigAooooAKKKKACiiigAooooAKKKKACiiigAooooAKKKKACiiigAooooAKKKKACiiigAooooAKKKKACiiigAqaHvUNTQ96a3E9iWiiitCAooooAKKKKAKlFFFZGgUUUUAFFFFABRRRQAUUUUAFFFFABRRRQAUUUUAFFFFABRRRQAUUUUAFFFFABRRRQAUUUUAFFFFABRRRQAUUUUAFFFFABRRRQAUUUUAFFFFABRRRQAUUUUAFFFFABRRRQAUUUUAFFFFABRRRQAUUUUAFFFFABRRRQAUUUUAFFFFABRRRQAUUUUAFFFFABRRRQAUUUUAFFFFABRRRQAUUUUAFFFFABRRRQAUUUUAFFFFABRRRQAUUUUAFFFFABRRRQAUUUUAFFFFABRRRQBr+Gtcn8N+IrHV7cbntpNxTIG9Dwy5IOMqSM44zW58RvD8Gj+IhfaaudH1aMXtk6oVXa/JUDaAME8L2VlzXG13ng7XrC/wBEuvBniS7eHTrtlexu2CstjMCTnnorZwcEYyem5mHNWThJVoq/R+n/AAP8wODora8R+F9W8Lai1nqlq8R3ERzAHy5gMco38Q5HuM84PFYtdEJxnFSi7pgJXcfDb/mbP+xcu/8A2SuHrufhv/zNn/YuXf8A7JWeI/hsDhz1NJSnqaStQCloFegeHfDuneHdHi8W+LYd8L86ZpTHD3rdnYdohweevHUEB86tWNON3q3su7AtX6S+AvhmumSB4Nd8RN5l0hO14LVchVYB+C2T1XkM6nla81rT17W7zxFrd1q9+UNxctlgi7VUAABQPQAAevHOazKmhTcI3l8T1f8AXlsAlFFFbAFFFFABRRRQAUUUUAFFFFABRRRQAUUUUAFFFFABRRRQAUUUUAFFFFABRRRQAUUUUAFFFFABRRRQAUUUUAFFFFABRRRQAUUUUAFFFFABRRRQAUUUUAFFFFABRRRQAUUUUAFFFFABRRRQAUUUUAFFFFABRRRQAUUUUAFFFFABRRRQAUUUUAFFFFABRRRQAUUUUAFFFFABRRRQAUUUUAFFFFABRRRQAUUUUAFFFFABRRRQAUUUUAFFFFABRRRQAUUUUAFFFFABRRRQAUUUUAFFFFABRRRQAUUUUAFFFFABRRRQAUUUUAFTQ96hqaHvTW4nsS0UUVoQFFFFABRRRQBUooorI0CiiigAooooAKKKKACiiigAooooAKKKKACiiigAooooAKKKKACiiigAooooAKKKKACiiigAooooAKKKKACiiigAooooAKKKKACiiigAooooAKKKKACiiigAooooAKKKKACiiigAooooAKKKKACiiigAooooAKKKKACiiigAooooAKKKKACiiigAooooAKKKKACiiigAooooAKKKKACiiigAooooAKKKKACiiigAooooAKKKKACiiigAooooAKKKKACiiigAooooAKKKKACiiigDtvD/AI7SDTjoXiizfW9CZkKRSSkSWpXA3RN1A25G3IHuAWzeufhidWRr3wRqttrtmW5hLrDcQglsb1fHHy9flJ7LjmvPKlgnmtZ454JXimjYOjoxVlYcggjoa5pYdpuVF8rfTdP5afg153An1DS9Q0mdYNRsbm0mK7xHcRNGxHIzgjpwfyrrPhvn/irP+xcvP/ZKZp/xU8WWMK21xfJqNntZHt7+JZllVgch2PzsOf73t04q3bfFW5s/N+y+FfC8HnRmKXyrArvQ9VOH5U+lRUeIlFxcF9//AAP8wPPyOehrpPD3gXxF4meL+z9Nm+zyc/aplKQhd20neeDg9hk8HjithPipqdokh0nRPD+k3Mi7ftVjYBJAuQSOSRg4HUGsPWvG/iXxEjR6nq9xNCyhWhUiONgDkZRcKTnuRngegqnLEy0UUvNu/wCFl+Y9Dp0i8F+Bo2le5h8Ua8IyEiVA1hCzKvLE/wCsxlsEemCEOCOO8ReItR8UaxLqepzeZM/CqOEjXsijso/xJySTWTRWlOgoPmk7y7v+tBCUUUVsAUUUUAFFFFABRRRQAUUUUAFFFFABRRRQAUUUUAFFFFABRRRQAUUUUAFFFFABRRRQAUUUUAFFFFABRRRQAUUUUAFFFFABRRRQAUUUUAFFFFABRRRQAUUUUAFFFFABRRRQAUUUUAFFFFABRRRQAUUUUAFFFFABRRRQAUUUUAFFFFABRRRQAUUUUAFFFFABRRRQAUUUUAFFFFABRRRQAUUUUAFFFFABRRRQAUUUUAFFFFABRRRQAUUUUAFFFFABRRRQAUUUUAFFFFABRRRQAUUUUAFFFFABRRRQAUUUUAFFFFABRRRQAUUUUAFTQ96hqaHvTW4nsS0UUVoQFFFFABRRRQBUooorI0CiiigAooooAKKKKACiiigAooooAKKKKACiiigAooooAKKKKACiiigAooooAKKKKACiiigAooooAKKKKACiiigAooooAKKKKACiiigAooooAKKKKACiiigAooooAKKKKACiiigAooooAKKKKACiiigAooooAKKKKACiiigAooooAKKKKACiiigAooooAKKKKACiiigAooooAKKKKACiiigAooooAKKKKACiiigAooooAKKKKACiiigAooooAKKKKACiiigAooooAKKKKACiiigAooooAKKKKACiiigAooooAKKKKACiiigAooooAKKKKACiiigAooooAKKKKACiiigAooooAKKKKACiiigAooooAKKKKACiiigAooooAKKKKACiiigAooooAKKKKACiiigAooooAKKKKACiiigAooooAKKKKACiiigAooooAKKKKACiiigAooooAKKKKACiiigAooooAKKKKACiiigAooooAKKKKACiiigAooooAKKKKACiiigAooooAKKKKACiiigAooooAKKKKACiiigAooooAKKKKACiiigAooooAKKKKACiiigAooooAKKKKACiiigAooooAKKKKACiiigAqaHvUNTQ96a3E9iWiiitCAooooAKKKKAKlFFFZGgUUUUAFFFFABRRRQAUUUUAFFFFABRRRQAUUUUAFFFFABRRRQAUUUUAFFFFABRRRQAUUUUAFFFFABRRRQAUUUUAFFFFABRRRQAUUUUAFFFFABRRRQAUUUUAFFFFABRRRQAUUUUAFFFFABRRRQAUUUUAFFFFABRRRQAUUUUAFFFFABRRRQAUUUUAFFFFABRRRQAUUUUAFFFFABRRRQAUUUUAFFFFABRRRQAUUUUAFFFFABRRRQAUUUUAFFFFABRRRQAUUUUAFFFFABRRRQAUUUUAFFFFABRRRQAUUUUAFFFFABRRRQAUUUUAFFFFABRRRQAUUUUAFFFFABRRRQAUUUUAFFFFABRRRQAUUUUAFFFFABRRRQAUUUUAFFFFABRRRQAUUUUAFFFFABRRRQAUUUUAFFFFABRRRQAUUUUAFFFFABRRRQAUUUUAFFFFABRRRQAUUUUAFFFFABRRRQAUUUUAFFFFABRRRQAUUUUAFFFFABRRRQAUUUUAFFFFABRRRQAUUUUAFFFFABRRRQAUUUUAFFFFABRRRQAUUUUAFFFFABRRWlbFPs6ZjjY88lQT1ppXE3YzaK18x/88Yf++BRmP/njD/3wKrkFzGRRWvmP/njD/wB8CpIIluLiOFIYd0jBRlB3o5Q5jEorsp9JsPKu47XJubQbpBJGu1h3xRBpFmtrFJdRS75U8zMMAZYl7FuKVh3ONorqLa20wQTT3ciFFfYkcKLvb/awe1OvtKEV/Db2sUconQPFuRQceho5RcxytFdTY6dDJ9rkvI1SK1/1gjRSxPTAqWXR4Xu7NbRUaC7G5WeMblx97NHKHMcjRXW6hY6fb2++FJFfdhfOgAWX3U46fWrEWlaVPMLKKUSXZj3eYiI0WfT1osO5xVFbB2BiDDDkf7ApMx/88Yf++BRyi5jIorpNMs4byWVpYkWCGNpJCqLnjt0q3o+ipqBEs6wxwElVwq7mPtRyhzHIUVv29r9rvVtoYIizNj7g4HrWle6daWOorDHHHIjWskmWRTzsbpx7CiwXOOorqbGys3sZb69QCBHEarFGu5m/GkvNLEWopa20UUomUPESiglTRyhzHL1LD/FXQWemtd3bwGO3iER/fO6rhBnmjVbSHT9Se2hjQqAuNyjJyPpTS1Bu6MWiulv9JjsNIiuHVPtDOFdNq4XIJx9elVNLtEv7oxusaRIheRggztFUSYtFb99a2i2UV7ZDdA7lGEqLuVvwqraWs99IUtrVJCBk/KAB+JoAyqK3EsTBqcFrf24iEjAfKq9+mDyKSKAQa3FaTQxHFwqMCg5G6gNTmaKKKyNAooooAKKKKACiiigAooooAKKKKACiiigAooooAKKKKACiiigAooooAKKKKACiiigAooooAKKKKACiiigAooooAKKKKACiiigAooooAKKKKACiiigAooooAKKKKACiiigAooooAKKKKACiiigAooooAKKKKACiiigAooooAKKKKACiiigAooooAKKKKACiiigAooooAKKKKACiiigAooooAKKKKACiiigAooooAKKKKACiiigAooooAKKKKACiiigAooooAKKKKACiiigAooooAKKKKACiiigAooooAKKKKACiiigAooooAKKKKACiiigAooooAKKKKACiiigAooooAKKKKACiiigAooooAKKKKACiiigAooooAKKKKACiiigAooooAKKKKACiiigAooooAKKKKACiiigAooooAKKKKACiiigAooooAKKKKACiiigAooooAKKKKACiiigAooooAKKKKACiiigAooooAKKKKACiiigAooooAKKKKACiiigAooooAKKKKACiiigAooooAKKKKACiiigAooooAKKKKACrsDYhWqVPEjKMA8U07CauXt1G6qXnP/eo85/71VzE8pd3VLbSNHdROjqjK4Idui89TWb5z/3qPOf+9RzBynoFzL9jtb64uLWCBpotvmxy7vPYjjaOwpLaa4uotKuLScC2hXbcjftC4HO4VwHnP/eo85/71K47HZWGlx315d6gsXm2ySt5MQwvmH8e1VLqHVbjXY1mP2e6l/1WH4Vee65965jzn/vUec/96i4WOr0gXIu7+0IhuS2VlhkkKmUgnlWxWjLqEFpqWlQSiOHyQwkRWyItwwoJ/nXB+c/96jzn/vUXCx2+oC5h0u+jv5PMaacfZQW3E89vQU9NJvdM0/ZZW/m3ky4lm3qPLH91cn9a4XzX/vUec/8AeouFi6SQxB6ijdVLzn/vUec/96nzC5Tp9IbOj6uq/wCs8pT/AMB5zTfDLs2twKWJAVsD04rBt9QurUyeRLt8xCj/ACg5U9uag81/71HMHKdJp1/Y2kd4lwtwJJjs8yELkL3HNa9/FDcarZQQmQTSWjqpfG3aUcDPvXCea/8Aep8V1NCxZHwSrLnA6EYP6Gk2Ox1VtbSXOjXemQ7Hu4bjds3Abh0JGaNRElzrVpZWk6rPDEsXmBiAGAOeRXJea/8Aeo85/wC9RcLGq5livnikkLOJcOc53EGtzUbq2s/Frz3SO6IqkBACd20YrjvOf+9R5z/3qOYOU7S/mspvDJlVrpg9wSpk27i+D1x2qHS7ZtN1N7W4kjD3VsRGQeMt0HP0rkfNf+9R5r/3qLoLM6m/jfTvD8NjcbVuHmMpQMCVXp2o8OyTEXMUcVvcK6jdbyPtZ+v3eMVy3nP/AHqPOf8AvUJhY63WIkiudOjiMkc3ANu0vmCLkYwcn/IpNQdT4zj2/wDPeIH6/LXLw3U0EySxvh0O5TtBwacb+5N39rMuZ9/mbyB97Oc0XCxVoooqSgooooAKKKKACiiigAooooAKKKKACiiigAooooAKKKKACiiigAooooAKKKKACiiigAooooAKKKKACiiigAooooAKKKKACiiigAooooAKKKKACiiigAooooAKKKKACiiigAooooAKKKKACiiigAooooAKKKKACiiigAooooAKKKKACiiigAooooAKKKKACiiigAooooAKKKKACiiigAooooAKKKKACiiigAooooAKKKKACiiigAooooAKKKKACiiigAooooAKKKKACiiigAooooAKKKKACiiigAooooAKKKKACiiigAooooAKKKKACiiigAooooAKKKKACiiigAooooAKKKKACiiigAooooAKKKKACiiigAooooAKKKKACiiigAooooAKKKKACiiigAooooAKKKKACiiigAooooAKKKKACiiigAooooAKKKKACiiigAooooAKKKKACiiigAooooAKKKKACiiigAooooAKKKKACiiigAooooAKKKKACiiigAooooAKKKKACiiigAooooAKKKKACiiigAooooAKKKKACiiigAooooAKKKKACiiigAooooAKKKKACiiigAooooAKKKKACiiigAooooAKKKKACiiigAooooAKKKKACiiigAooooAKKKKACiiigAooooAKKKKACiiigAooooAKKKKACiiigAooooAKKKKACiiigAooooAKKKKACiiigAooooAKKKKACiiigAooooAKKKKACiiigAooooAKKKKACiiigAooooAKKKKACiiigAooooAKKKKACiiigAooooAKKKKACiiigAooooAKKKKACiiigAooooAKKKKACiiigAooooAKKKKACiiigAooooAKKKKACiiigAooooAKKKKACiiigAooooAKKKKACiiigAooooAKKKKACiiigAooooAKKKKACiiigAooooAKKKKACiiigAooooAKKKKACiiigAooooAKKKKACiiigAooooAKKKKACiiigAooooAKKKKACiiigAooooAKKKKACiiigAooooAKKKKACiiigAooooAKKKKACiiigAooooAKKKKACiiigAooooAKKKKACiiigAooooAKKKKACiiigAooooAKKKKACiiigAooooAKKKKACiiigAooooAKKKKACiiigAooooAKKKKACiiigAooooAKKKKACiiigAooooAKKKKACiiigAooooAKKKKACiiigAooooAKKKKACiiigAooooAKKKKACiiigAooooAKKKKACiiigAooooAKKKKACiiigAooooAKKKKACiiigAooooAKKKKACiiigAooooAKKKKACiiigAooooAKKKKACiiigAooooAKKKKACiiigAooooAKKKKACiiigAooooAKKKKACiiigAooooAKKKKACiiigAooooAKKKKACiiigAooooAKKKKACiiigAooooAKKKKACiiigAooooAKKKKACiiigAooooAKKKKACiiigAooooAKKKKACiiigAooooAKKKKACiiigAooooAKKKKACiiigAooooAKKKKACiiigAooooAKKKKACiiigAooooAKKKKACiiigAooooAKKKKACiiigAooooAKKKKACiiigAooooAKKKKACiiigAooooAKKKKACiiigAooooAKKKKACiiigAooooAKKKKACiiigAooooAKKKKACiiigAooooAKKKKACiiigAooooAKKKKACiiigAooooAKKKKACiiigAooooAKKKKACiiigAooooAKKKKACiiigAooooAKKKKACiiigAooooAKKKKACiiigAooooAKKKKACiiigAooooAKKKKACiiigAooooAKKKKAForW0DSBrOpC3aQxxqpdyBk4HpWjqekaH9hmm0zUS00P3opztLfTIHP51DqRUuUwniIRqezd7+hzFFatp4d1W+s/tVvaM8PODkAnHoCcn8KSz8PapfxNJb2pdVcxt8wGG64IJ4p88e5brU1e8lp5mXRWtbeHNVvJJUgtCxiYo53qACO2c4P4VY0jQftOsS2GoJLE0cbMQMA5H1B4odSK6ilXppN32MHtRW1PpUEfhmHUQz+c8pQqSNuBn2rFpqSlsVCant0EoooplhRRRQAUUUUAFFFFABRRRQAUUUUAFFFFABRRRQAUUUUAFFFFABRRRQAUUUUAFFFFABRRRQAUUUUAFFFFABRRRQAUUUUAFFFFABRRRQAUUUUAFFFFABRRRQAUUUUAFFFFABRRRQAUUUUAFFFFABRRRQAUUUUAFFFFABRRRQAUUUUAFFFFABRRRQAUUUUAFFFFABRRRQAUUUUAFFFFABRRRQAUUUUAFFFFABRRRQAUUUUAFFFFABRRRQAUUUUAFFFFABRRRQAUUUUAFFFFABRRRQAUUUUAFFFFABRRRQAUUUUAFFFFABRRRQAUUUUAFFFFABRRRQAUUUUAFFFFABRRRQAUUUUAFFFFABRRRQAUUUUAFFFFABRRRQAUUUUAFFFFABRRRQAUUUUAFFFFABRRRQAUUUUAFFFFABRRRQAUUUUAFFFFABRRRQAUUUUAFFFFABRRRQAUUUUAFFFFABRRRQAUUUUAFFFFABRRRQAUUUUAFFFFABRRRQAUUUUAFFFFABRRRQAUUUUAFFFFABRRRQAUUUUAFFFFABRRRQAUUUUAFFFFABRRRQAUUUUAFFFFABRRRQAUUUUAFFFFABRRRQAUUUUAFFFFABRT44mkPyjjuasi1XHLHNAF7w1E0urAR6gLKcKTE5XIZv7v412WqW8r6PcHXfsJcR4hkiB3l+3X8OnvXm7AxSYzyO4p/wBpkIwSPrisZ0nKV7nHXwrq1FNO1vLX7zuXsLnU00a7025WOK2iCSSDB8lhjOVJ5qpIkkfg2+Q3RlZr0h5VJO/he/euOMsh/jP4UeY/99vzpexe1xLCNaOWl77edzsI7KXV/C1naae4aW3kbzotwUnJOG5Poa1o5I5PEscayrLNBZGOZ1Oct9e9eciVwc7j+dPFy464NDo3e5MsE5XXNpr+J0V6rL4GtQf+flv61y9SPO7jHQegp8dszLknANaxjynVSp+zTV92395XoqaSBk5HK+tQ1RqFFFFABRRRQAUUUUAFFFFABRRRQAUUUUAFFFFABRRRQAUUUUAFFFFABRRRQAUUUUAFFFFABRRRQAUUUUAFFFFABRRRQAUUUUAFFFFABRRRQAUUUUAFFFFABRRRQAUUUUAFFFFABRRRQAUUUUAFFFFABRRRQAUUUUAFFFFABRRRQAUUUUAFFFFABRRRQAUUUUAFFFFABRRRQAUUUUAFFFFABRRRQAUUUUAFFFFABRRRQAUUUUAFFFFABRRRQAUUUUAFFFFABRRRQAUUUUAFFFFABRRRQAUUUUAFFFFABRRRQAUUUUAFFFFABRRRQAUUUUAFFFFABRRRQAUUUUAFFFFABRRRQAUUUUAFFFFABRRRQAUUUUAFFFFABRRRQAUUUUAFFFFABRRRQAUUUUAFFFFABRRRQAUUUUAFFFFABRRRQAUUUUAFFFFABRRRQAUUUUAFFFFABRRRQAUUUUAFFFFABRRRQAUUUUAFFFFABRRRQAUUUUAFFFFABRRRQAUUUUAFFFFABRRRQAUUUUAFFFFABRRRQAUUUUAFFFFABRRRQAUUUUAFFFFABRRRQAUUUUAFFFFABRRRQAUUUDrQB603wg0S1htjqPj2wsZpoVmENxEiMAw/2pRx7+1cHdeF786ldwaTb3OrWcNy1tHeWluzxzMOmCuRkjnGTxXr3jLxtonh270uz1DwdYaxM2nQyC4uCm4A5G35o2449e9c1omsXmnfBPXLzTJ5LKWTWdoaBtrIpWM4BGMdMcV51KrXUeaWt2kr2tq/LUdtDz628Na7eyzxWui6jPJbvsmSK1djE391gBwfY1Xh0rUboXJgsLmX7NzOY4Wbyu3zYHy9D1r2vwXHqVv4X8N3wfXdWN/fSu8NlL5MEOXwz3DoN7nOW+ZsHGDjHMz3cum+J/ihdWTNBPFaRMjjgq2w8j+dW8XLmcUtv87Alc8Xfwzr0V9FZSaJqK3Uylo4GtXDuB1KrjJxVcaZdrfGzmtpkuQ/lmBoyJN393b1zXqWo+KNeT4N6Fdx6veC8mvpY5LoSt5rICx27/vY4HfsK7NPs0nxgZ5v+PyTQw0BQKJGk7ld3G7bu6/ypSxc4ptx7/gHQ8JvtJ1DSWSPUNPurNnGUW4haMsPbcKzZ59vyr17n0r2bxfcRJ8Nb+O4svFMgNyht7jXjEGjlyMhfmDkFd3RSOvvXl/hG08N32sSR+KtQubKx8klJbdSWMmVwOEbjG7t2relXcoOTW3bUGrI5/lj6k1Zis88yHHsK1dZtdHttcuk0K6lutNUgQTTDDMNozn5V757VWFbqXMkxPQSO3iUf6tfx5qUImPuj8qaDinZpgMeCJhzGv5VVkslOTGcH0NXCaaaAMlkZG2sMGpYZyh2scr/ACqzcoHjPqvIqgRg0AaOarzQfxIPqKfbvui57cVLmgDNoqa4j2PkdDUNABRRRQAUUUUAFFFFABRRRQAUUUUAFFFFABRRRQAUUUUAFFFFABRRRQAUUUUAFFFFABRRRQAUUUUAFFFFABRRRQAUUUUAFFFFABRRRQAUUUUAFFFFABRRRQAUUUUAFFFFABRRRQAUUUUAFFFFABRRRQAUUUUAFFFFABRRRQAUUUUAFFFFABRRRQAUUUUAFFFFABRRRQAUUUUAFFFFABRRRQAUUUUAFFFFABRRRQAUUUUAFFFFABRRRQAUUUUAFFFFABRRRQAUUUUAFFFFABRRRQAUUUUAFFFFABRRRQAUUUUAFFFFABRRRQAUUUUAFFFFABRRRQAUUUUAFFFFABRRRQAUUUUAFFFFABRRRQAUUUUAFFFFABRRRQAUUUUAFFFFABRRRQAUUUUAFFFFABRRRQAUUUUAFFFFABRRRQAUUUUAFFFFABRRRQAUUUUAFFFFABRRRQAUUUUAFFFFABRRRQAUUUUAFFFFABRRRQAUUUUAFFFFABRRRQAUUUUAFFFFABRRRQAUUUUAFFFFABRRRQAUUUUAFFFFABRRRQAUUUUAFFFFABRRRQAUUUUAFFFFABRRRQAUUUUAWrzULzUZElvbu4uXRBGrTSs5VR0UE9B7Uq6hepp72C3c62Tv5jW4kPls394r0zwOaqUUWQGhb61qlpYyWNtqN5DZyHL28c7LGx45Kg4PQflTpNf1iZ7qSTVr53u0CXDNcOTMo6B+fmHsazaWlyrsBow395JYpZPdztZxMWjt2kYxox6kL0BqzPqeoXV3HdXN9czXMe0JNJKzOu3phicjFZtsflI96sUcqAt6nq+qaui/2jqN5eGMHZ9onaTbnrjceOlYqHDgn1q/VSaLYcj7p/ShJJWQE8BwpTupqwDWej9DnDDv61ZSYdG+U+9MCyDS5qMNS7qAHZpCabuqN5lXjOT6CgQSvtjPrVF/vY9BipJJSTk9ew9KYiGRsD8TQMsWwxGT71NSKAqhR0FLQBHOMxH25qlV6Y4ib6VRoAKKKKACiiigAooooAKKKKACiiigAooooAKKKKACiiigAooooAKKKKACiiigAooooAKKKKACiiigAooooAKKKKACiiigAooooAKKKKACiiigAooooAKKKKACiiigAooooAKKKKACiiigAooooAKKKKACiiigAooooAKKKKACiiigAooooAKKKKACiiigAooooAKKKKACiiigAooooAKKKKACiiigAooooAKKKKACiiigAooooAKKKKACiiigAooooAKKKKACiiigAooooAKKKKACiiigAooooAKKKKACiiigAooooAKKKKACiiigAooooAKKKKACiiigAooooAKKKKACiiigAooooAKKKKACiiigAooooAKKKKACiiigAooooAKKKKACiiigAooooAKKKKACiiigAooooAKKKKACiiigAooooAKKKKACiiigAooooAKKKKACiiigAooooAKKKKACiiigAooooAKKKKACiiigAooooAKKKKACiiigAooooAKKKKACiiigAooooAKKKKACiiigAooooAKKKKACiiigAooooAKKKKACiiigAooooAKKKKACiiigAooooAKKKKAJYG2yex4q71rNq3BNu+Vuv86AJ6RsbTu6UpYAdaqTTb/lXp6+tAiE9aUMQMdvSkVSzADkmrkcCqPmG40DKocjpkfQ07zm9W/OrRijPVBTfIi/u/rQBWMhPqfqaaWPToParghjH8A/Gh4UcdNp9RQBRrQjCBBs6GqLoUba3WnxSmPg8rQBdopFdWGQc0yWUItAiK5fooqtSsSzEnqaSgYUUUUAFFFFABRRRQAUUUUAFFFFABRRRQAUUUUAFFFFABRRRQAUUUUAFFFFABRRRQAUUUUAFFFFABRRRQAUUUUAFFFFABRRRQAUUUUAFFFFABRRRQAUUUUAFFFFABRRRQAUUUUAFFFFABRRRQAUUUUAFFFFABRRRQAUUUUAFFFFABRRRQAUUUUAFFFFABRRRQAUUUUAFFFFABRRRQAUUUUAFFFFABRRRQAUUUUAFFFFABRRRQAUUUUAFFFFABRRRQAUUUUAFFFFABRRRQAUUUUAFFFFABRRRQAUUUUAFFFFABRRRQAUUUUAFFFFABRRRQAUUUUAFFFFABRRRQAUUUUAFFFFABRRRQAUUUUAFFFFABRRRQAUUUUAFFFFABRRRQAUUUUAFFFFABRRRQAUUUUAFFFFABRRRQAUUUUAFFFFABRRRQAUUUUAFFFFABRRRQAUUUUAFFFFABRRRQAUUUUAFFFFABRRRQAUUUUAFFFFABRRRQAUUUUAFFFFABRRRQAUUUUAFFFFABRRRQAUUUUAFFFFABRRRQAUUUUAFFFFABRRRQAUUUUAFFFFABRRRQAUUUUAFFFFABRRRQAUUUUAFHSiigBzSM/3mJptFFAFu2TClz1PAr1H4Q6fbX1xrjTaPa6rNDaq8FvcKhDPk8BmBC56ZryqOfYoUrkDuK7nwH4psNB0/wAR+ffPaXVzYmO0ZFfcZOcYKj5frxXPioylSajuLqj0bxFo1pd+DdYn1nwTYeG3tYhJa3EE8LNJJyAv7tR7DB659q801LwZ/Z83hqP7f5n9twxS58nHk7yBj73zY3e1aUfizTPFHg+40zxTfbNUsxv07UJFZ3f1jcqCefU/051E17wfq+n+FbzUtansrzRY44pLRbVnMoVlwQw4Xpnvx29eKn7WirO+/m+mlr3ZTZnRfDPzfEOv6UdajiGkQLMbiW3IVwV3c4Y7QPX5qzvEXg220rw7aa9pWtx6rp08xgMggaFkfnjaxJ/hPp29a6W78aeH5Nf8cXSaiph1OxEVm3lP+8fZjH3eOfXFczP4i0tvhLb6It1nUk1M3DQiNv8AV7CM7sbep9a1pyrtxbv06eWoaXONuUzHu7iqdWJJw6FQDz3NV69AQoYg5BwfahmLHLEk0lFABRRRQAUUUUAFFFFABRRRQAUUUUAFFFFABRRRQAUUUUAFFFFABRRRQAUUUUAFFFFABRRRQAUUUUAFFFFABRRRQAUUUUAFFFFABRRRQAUUUUAFFFFABRRRQAUUUUAFFFFABRRRQAUUUUAFFFFABRRRQAUUUUAFFFFABRRRQAUUUUAFFFFABRRRQAUUUUAFFFFABRRRQAUUUUAFFFFABRRRQAUUUUAFFFFABRRRQAUUUUAFFFFABRRRQAUUUUAFFFFABRRRQAUUUUAFFFFABRRRQAUUUUAFFFFABRRRQAUUUUAFFFFABRRRQAUUUUAFFFFABRRRQAUUUUAFFFFABRRRQAUUUUAFFFFABRRRQAUUUUAFFFFABRRRQAUUUUAFFFFABRRRQAUUUUAFFFFABRRRQAUUUUAFFFFABRRRQAUUUUAFFFFABRRRQAUUUUAFFFFABRRRQAUUUUAFFFFABRRRQAUUUUAFFFFABRRRQAUUUUAFFFFABRRRQAUUUUAFFFFABRRRQAUUUUAFFFFABRRRQAUUUUAFFFFABRRRQAUUUUAFFFFABRRRQAUUUUAFFFFABRRRQAUUUUAFFFFABRRRQAUUUUAFFFFABRRRQAUUUUAFFFFABRRRQAUUUUAFFFFABRRRQAUUUUAFFFFABRRRQBJ5Deoo8hvUVbxRir5SOZlXyG9qPIb2rW07SL7VpmisbZpmUZbBAA+pPFNutMvLK9+x3FtIlzkAR4yWz0xjr+FHKg5mZfkN7UeQ3tW7qHh3VdLt1nvLNo4mON25WA+uDx+NVEsbiSylvFjzBEyq77hwT04osguzM8hvajyG9q1Y9Mu5dOl1BICbWJgryZAAJ/n1FT6b4f1PV43ksbRpUQ4LblUZ9MsRmjlQczMTyG9qPIb2rRnsbm1vGtJ4WjuFbaUbrmrsHhvVrm9ns4bJnmg/1oDrhfbdnH60WQXZg+Q3tR5De1at7pN9p94tpdWzxztjan3t2emMdfwqxf8Ah3VdMtlubyzeOFuN25Wx9cHj8aLILswvIb2o8lvarWKtR6Zdy6dLfpCTaxMFeTIABP8APqKOVBdmV5Deoo8hvUVft7aW7uI7eCMvLIwVVHc0+8sbjT7t7W6j8uaP7y5BxxntRyoOZmd5De1Hkt7Vp2Gm3ep3It7OBppcZwOw9Segp+o6TfaTMsN9bNC7DK5IIP0I4o5UF2ZPkt7UeS3tW9ceGtYtLH7bPYSJBgEsSMqPdc5H4isvFFkF2VfIb2o8hvat/T/DOr6pa/abOz8yHcV3eYq8/iaij0HUpdUfTUtGa7j+8gZfl+rZx+tFkF2YvkN7UeQ3tWvqWjX+kSIl9bNCXGVOQwP4jiqWKLILsq+Q3tSeQ3qKt4oxRyhzMq+Q3tR5De1bGkaPc61fra2qjONzyOcLGvdmPYCtS58OWMkU/wDY+q/b54OXi8nYSvdl55osguzkvIb1FL5De1WsUYo5Q5mVfJb2o8lvauh8KD/ir9H6/wDH7F/6GK1r34geKI9WuYR4huo41uJEHzk7QDxRyrqO7ZxHkt7UeS3tXZaxr2qa54Rik1HUZ7wpqDIpdyRgJ6fia5fFHKhXZWFu7BuR8oyfzx/Wk8lvUVcQcSf7n/sy03FPlDmZU8hvUUeQ3qKt4oxS5Q5mVPIb1FHkN6ireKMUcoczKnkN6ijyG9RVvFGKOUOZlTyG9RR5Deoq3ijFHKHMyp5Deoo8hvUVbxRijlDmZU8hvUUeQ3qKt4oxRyhzMqeQ3qKPIb1FW8UYo5Q5mVPIb1FHkN6ireKMUcoczKwt2YNyPlGT+eP60nkt7VcQcSf7n/sy10Wg+Bda8Q2EuoW6QQWEWQ91dSiOMY68mjlQczOR8hvajyG9RXfW/wANNSv2aPTdW0S/nVS3kW18rOR9K5K9sbnTr2azu4WiuIWKOjdVNFkF2Z4t32FsjAIH55/wpvkN6irqj91IP9pf/ZqbinyoOZlTyG9RR5Deoq3ijFLlDmZU8hvUUeQ3qKt4oxRyhzMqeQ3qKPIb1FW8UYo5Q5mVPIb1FHkN6ireKMUcoczKnkN6ijyG9RVvFGKOUOZlTyG9RR5Deoq3ijFHKHMyp5Deoo8hvUVbxRijlDmZU8hvUUeQ3qKt4oxRyhzMqeQ3qKPIb1FW8UYo5Q5mVPIb1FHkN6ireKMUcoczKnkN6ijyG9RVvFGKOUOZlTyG9RR5Deoq3ijFHKHMyp5Deoo8hvUVbxRijlDmZU8hvUUeQ3qKt4oxRyhzMqeQ3qKPIb1FW8UYo5Q5mVPIb1FHkN6ireKMUcoczKnkN6ijyG9RVvFGKOUOZlTyG9RR5Deoq3ijFHKHMyp5Deoo8hvUVbxRijlDmZU8hvUUeQ3qKt4oxRyhzMqeQ3qKPIb1FW8UYo5Q5mVPIb1FHkN6ireKMUcoczKnkN6ijyG9RVvFGKOUOZlTyG9RR5Deoq3ijFHKHMyp5Deoo8hvUVbxRijlDmZU8hvUUeQ3qKt4oxRyhzMqeQ3qKPIb1FW8UYo5Q5mVPIb1FHkN6ireKMUcoczKnkN6ijyG9RVvFGKOUOZlTyG9RR5Deoq3ijFHKHMyp5Deoo8hvUVbxRijlDmZU8hvUUeQ3qKt4oxRyhzMqeQ3qKPIb1FW8UYo5Q5mVPIb1FHkN6ireKMUcoczKnkN6ijyG9RVvFGKOUOZlTyG9RR5Deoq3ijFHKHMyp5Deoo8hvUVbxRijlDmZU8hvUUeQ3qKt4oxRyhzMqeQ3qKPIb1FW8UYo5Q5mVPIb1FHkN6ireKMUcoczKnkN6ijyG9RVvFGKOUOZlTyG9RR5Deoq3ijFHKHMyp5Deoo8hvUVbxRijlDmZU8hvUUeQ3qKt4oxRyhzMqeQ3qKPIb1FW8UYo5Q5mVPIb1FHkN6ireKMUcoczKnkN6ijyG9RVvFGKOUOZlTyG9RR5Deoq3ijFHKHMyp5Deoo8hvUVbxRijlDmZU8hvUUeQ3qKt4oxRyhzMqeQ3qKPIb1FW8UYo5Q5mVPIb1FHkN6ireKMUcoczKnkN6ijyG9RVvFGKOUOZlTyG9RR5Deoq3ijFHKHMyp5Deoo8hvUVbxRijlDmZU8hvUUeQ3qKt4oxRyhzMqeQ3qKPIb1FW8UYo5Q5mVPIb1FHkN6ireKMUcoczKnkN6ijyG9RVvFGKOUOZlTyG9RR5Deoq3ijFHKHMyp5Deoo8hvUVbxRijlDmZU8hvUUeQ3qKt4oxRyhzMqeQ3qKPIb1FW8UYo5Q5mVPIb1FHkN6ireKMUcoczKnkN6ijyG9RVvFGKOUOZlTyG9RR5Deoq3ijFHKHMyp5Deoo8hvUVbxRijlDmZU8hvUUeQ3qKt4oxRyhzMqeQ3qKPIb1FW8UYo5Q5mVPIb1FHkN6ireKMUcoczKnkN6ijyG9RVvFGKOUOZlTyG9RR5Deoq3ijFHKHMyp5Deoo8hvUVbxRijlDmZU8hvUUeQ3qKt4oxRyhzMqeQ3qKPIb1FW8UYo5Q5mVPIb1FHkN6ireKMUcoczKnkN6ijyG9RVvFGKOUOZlTyG9RR5Deoq3ijFHKHMyp5Deoo8hvUVbxRijlDmZU8hvUUeQ3qKt4oxRyhzMqeQ3qKPIb1FW8UYo5Q5mVPIb1FHkN6ireKMUcoczKnkN6ijyG9RVvFGKOUOZlTyG9RR5Deoq3ijFHKHMyp5Deoo8hvUVbxRijlDmZU8hvUUeQ3qKt4oxRyhzMqeQ3qKPIb1FW8UYo5Q5mVPIb1FHkN6ireKMUcoczKnkN6ijyG9RVvFGKOUOZlTyG9RR5Deoq3ijFHKHMyp5Deoo8hvUVbxRijlDmY7FGKk2ijaKsk6eyXyvhzqEifK8l0qsw7r8vFa/2i3gl8JX14wX9yyM7np8oCkn6mud0fVrW30260vUYZns7gh90GN6MMdM8dhUl/r9vPqNg0NkHsLFAkcE+DvXvu6jNS1qNbHSRaTdWtj4nW+dWjuA80QLhs/eO/Hb+H8q5q42WPhHTbeQZF3cNcSqOpVflFT3muaXBZX0Oj2k8T3x/emXaoRf7qBe3JrL1m/hv5LVbdXWC3t0hUOADx1PHvSSY2zqLzUotT8BX7W1qltbQzrFFGv93KnJ98k/55qtp6Q3Hgi3h1G5/s+3W73RTqCxl654HTvz7VkW2rW8PhO70pklM804kVgBtx8vXn/Z9Kns9Y02fQ4tK1eC5MdvJviktiue/BB+tO24r7GvqMEl78Rbb7REI4YlWRXzkPGoLbs/UYrnv7S1XVri5061dmjvrhpDCFHzEnPJ64GB37Vo3XieG5vb65EEke60NraqMHYpPJbnr9KZ4b1jStHs7n7RHeC7mBTzoFXKJ/skng5/pQkNm+r258T6DpJcXE2nxN5snUb9nA/Dbms7S2e4Hi2KZiyFJH56ZBbH+fasj7fpmm6la3+kC+eWNy0guyvzD22/jVu817TI7PUF0u2uUuNRP79ptu1B3C4+ppNOwHLxbBKhkGU3DcB3Fd3ealFqfgK/a2tUtraGdYoo1/u5U5Pvkn/PNcLt9q2rbVreHwnd6SySGeacSKwA24+Xrz/s+lOSuhJ6l/wvCmlfZdRmUG5vLhbe1Q9lLAO/5cCofED2cfjq4fUIXltAy+YidW+Qe4/nUemeK9UsGtYTdN9jhZQ0axITszyM49Pen6nrlrq/iOO5vY5pdNj4WHaFcLj2P973oa1uCehlrqTWt1eppsjW1ndMUIKhiI8nA7noexrptTeC20/w3JE4utMt5fmuSMEndyNp6dDx7Vi2F/pNve3yT6f5lhcbhH8qmWEc7dpPf8am1HW7Q2FnpumW0gs7eTzW+04LSN7gcY5otsHc7Gy024bxVqF7JKkmn3tuBHiQMJBheg9hn8688ik0tNHuoZreR9RLjyJgflVcjOefr2rdbxDpFqbi80zT5YL+4i8or8qxRcclcViQSaYujXMc1tK2oM4MMoPyqvGc/N9e1JIdzehuvD13oOlaRdXN3vD7n8hQAjsf4iw/2u2an0XTZdG1HXNPnYC1+zYkuxx5akHacfiePas611TQHtbM32nTJdWp+9aqirNjGN/SnweKll1HUn1C2ZrTUF2SJE3zRgDC49eKbW4l0JPESLF4T0mG0l+12Su3+lkbTuyfl2nkd/yrkMV0OravZy6TbaTpkM6WkTmRnnxvdufTjvWFtHpQgbI8UYqTaKNoqhHong/R9Lg8MzX91LKZLtGSX5DtWIHlePXHWn+HbnwvMsl5a6RLZXkTFADI0nyMvDduoNYSaxZ/8IamlC7ENy2RITGx2oWyeQPSq0d9p9nqSzQag8sDQiKQSREHj7uMLWTZojP8QLaLqjLZWwt4FG0LuJLe5zWVirV5eJfX0rRqdgOAT3qHaK0WxDLmhC8GvWL6fCJrxJ1eJD0LA5GfavaLjw3rQVHT/hD5ZHXfNvsUAVu43Z+b614zpB1GPU4W0lZWvefLESb2PHPH0rvLWz8bXnhrVp7pNUEsHlJDbmzG2VWJDZG3nAxRdrZghnjTRrz/AIRu3n1G50m2dGZ0tbC3VVZhxkspxg9u9eaAcc4ru4/B3i3XNAuZJrW4jj0zDxWb23lblbO4pwMkY6e9cQVwcEUXb3BjUH3/APc/9mWm4qVRy3+5/wCzLSbRQIjxRipNoo2imBHijFSbRRtFAEeK39ITSf7OkN4YRISQ3mNg4/2f/rVibRVyCxnIinjkhU8Op81QR3HepkNFW4tJrVkE0bJvXcm7uKhxXVXUovNIkW8EH2hOUKTLz7+30rmdooi7g9C3pui3+rtItjB5pjAL/Oq4z9SKtxeE9bnkmjjstzwtskHmp8pwD/e9CKoW15dWRY2tzNAW+95UhXP5VMmralGzsmo3as53ORMwLHpk809RDwNPtdMvbS7tZP7VWXbHIG+VMEbgfm9m7GnDwzq5077f9k/0Xy/N8zzF+7jOcZzSRz6c2k3YuYZpNTkkDRT7iQBkZz83Xr2PWof7S1AW/wBm+3XPkbdvlea23b6Yz0o1GT3nhnV7CzN3c2nl264y/mIevTgGlvILPVdTt7fQbOSPfGFMcjcs/JJyWPb3qvNqWoXEBhmvrmWI9UeVmX8s1Y1G6sVvYZtEjuLMJGAxLkNv5yQdx7UWEPbwnraXUds1liaRWdV81OQMZ/i9xVDUNLvNKuBBew+VKV3Bdwbj8KmOrakZVlOo3ZkUFVczNkA9RnPtUFxcXF3J5lzPLM4GN0jljj8aNR6FdB9//c/9mWu30PxBeXnhaXRZ47RNLsQs0sgt98r5kG1Oozlj+VcWo5b/AHP/AGZa6bwuunR21y95rFrbCYeVJaXFvI4kXhgcp05H6UAb73r6ZbjW49HtrCazuXWNItPI3fKP9bl/lU7/AHrh9d1i41/WJtSuY4Y5ZsZSFdqjAxwK7W7fRL+1ktrrxJpsiM2Yz9juAYflVcL64Cr1z0rgbmGKK5ljhlE0SuVWQKRvHrg0AQKP3cg91/8AZqbipVHyv/wH/wBmpNooAjxRipNoo2imIjxRipNoo2igCPFGKk2ijaKAI8UYqTaKNooAjxRipNoo2igCPFGKk2ijaKAI8UYqTaKNooAjxRipNoo2igCPFGKk2ijaKAI8UYqTaKNooAjxRipNoo2igCPFGKk2ijaKAI8UYqTaKNooAjxRipNoo2igCPFGKk2ijaKAI8UYqTaKNooAjxRipNoo2igCPFGKk2ijaKAI8UYqTaKNooAjxRipNoo2igCPFGKk2ijaKAI8UYqTaKNooAjxRipNoo2igCPFGKk2ijaKAI8UYqTaKNooAjxRipNoo2igCPFGKk2ijaKAI8UYqTaKNooAjxRipNoo2igCPFGKk2ijaKAI8UYqTaKNooAjxRipNoo2igCPFGKk2ijaKAI8UYqTaKNooAjxRipNoo2igCPFGKk2ijaKAI8UYqTaKNooAjxRipNoo2igCPFGKk2ijaKAI8UYqTaKNooAjxRipNoo2igCPFGKk2ijaKAI8UYqTaKNooAjxRipNoo2igCPFGKk2ijaKAI8UYqTaKNooAjxRipNoo2igCPFGKk2ijaKAI8UYqTaKNooAjxRipNoo2igCPFGKk2ijaKAI8UYqTaKNooAjxRipNoo2igCPFGKk2ijaKAI8UYqTaKNooAjxRipNoo2igCPFGKk2ijaKAI8UYqTaKNooAjxRipNoo2igCPFGKk2ijaKAI8UYqTaKNooAjxRipNoo2igCPFGKk2ijaKAI8UYqTaKNooAjxRipNoo2igCPFGKk2ijaKAI8UYqTaKNooAjxRipNoo2igCPFGKk2ijaKAI8UYqTaKNooAjxRipNoo2igCPFGKk2ijaKAI8UYqTaKNooAjxRipNoo2igCPFGKk2ijaKAI8UYqTaKNooAjxRipNoo2igCPFGKk2ijaKAI8UYqTaKNooAjxRipNoo2igCPFGKk2ijaKAI8UYqTaKNooAjxRipNoo2igCPFGKk2ijaKAI8UYqTaKNooAjxRipNoo2igCPFGKk2ijaKAI8UYqTaKNooAjxRipNoo2igCPFGKk2ijaKAI8UYqTaKNooAt+RR5FFFMA8ijyKKKADyKPIoooAPIo8iiigA8ijyKKKADyKPIoooAPIo8iiigA8ijyKKKADyKPIoooAPIo8iiigA8ijyKKKADyKPIoooAPIo8iiigCN7GORy7jJ+tM/s6H+6fzNFFHKguyVLVY12quBTvIooosBLbtNaTrNbSvDKv3XjYqR+NXf7a1nP/ACFb3/v+3+NFFFhmlY+M9dsNKv7GO+nY3gVWleVmZFGchc9M561zfk+tFFFhDfKxKB6of5rTvIoopIA8ijyKKKYB5FHkUUUAHkUeRRRQAeRR5FFFAB5FHkUUUAHkUeRRRQAeRR5FFFAB5FHkUUUAN8rEoHqh/mtO8iiikgDyKPIoooAasX7x19lP/oVO8iiimAeRR5FFFAB5FHkUUUAHkUeRRRQAeRR5FFFAB5FHkUUUAHkUeRRRQAeRR5FFFAB5FHkUUUAHkUeRRRQAeRR5FFFAB5FHkUUUAHkUeRRRQAeRR5FFFAB5FHkUUUAHkUeRRRQAeRR5FFFAB5FHkUUUAHkUeRRRQAeRR5FFFAB5FHkUUUAHkUeRRRQAeRR5FFFAB5FHkUUUAHkUeRRRQAeRR5FFFAB5FHkUUUAHkUeRRRQAeRR5FFFAB5FHkUUUAHkUeRRRQAeRR5FFFAB5FHkUUUAHkUeRRRQAeRR5FFFAB5FHkUUUAHkUeRRRQAeRR5FFFAB5FHkUUUAHkUeRRRQAeRR5FFFAB5FHkUUUAHkUeRRRQAeRR5FFFAB5FHkUUUAHkUeRRRQAeRR5FFFAB5FHkUUUAHkUeRRRQAeRR5FFFAB5FHkUUUAHkUeRRRQAeRR5FFFAB5FHkUUUAHkUeRRRQAeRR5FFFAB5FHkUUUAHkUeRRRQAeRR5FFFAB5FHkUUUAHkUeRRRQAeRR5FFFAB5FHkUUUAHkUeRRRQAeRR5FFFAB5FHkUUUAHkUeRRRQAeRR5FFFAB5FHkUUUAHkUeRRRQAeRR5FFFAB5FHkUUUAHkUeRRRQAeRR5FFFAB5FHkUUUAHkUeRRRQAeRR5FFFAB5FHkUUUAHkUeRRRQAeRR5FFFAB5FHkUUUAHkUeRRRQAeRR5FFFAB5FHkUUUAHkUeRRRQAeRR5FFFAB5FHkUUUAHkUeRRRQAeRR5FFFAB5FHkUUUAHkUeRRRQAeRR5FFFAH/2Q==",
  "imageHeight": 1080,
  "imageWidth": 1920
}
