# Supplementary material for: Prediction of axillary lymph node metastasis in early breast cancer patients with ultrasonic videos based deep learning
Source: Front Oncol. 2023 Sep 1;13:1219838. doi: 10.3389/fonc.2023.1219838 (PMC10503049; doi:10.3389/fonc.2023.1219838)
Supplement: Supplementary file 1 [file DataSheet_1.zip › 3/5612464_高永珍/高永珍_54949438.json]

{
  "version": "4.5.6",
  "flags": {},
  "shapes": [
    {
      "label": "1",
      "points": [
        [
          1303.75,
          362.25
        ],
        [
          1235.0,
          343.5
        ],
        [
          1174.5833333333335,
          339.33333333333337
        ],
        [
          1128.75,
          366.4166666666667
        ],
        [
          1103.75,
          395.58333333333337
        ],
        [
          1097.5,
          447.66666666666674
        ],
        [
          1107.9166666666667,
          493.5
        ],
        [
          1222.5,
          518.5
        ],
        [
          1282.9166666666667,
          493.5
        ],
        [
          1316.25,
          431.0
        ],
        [
          1322.5,
          401.83333333333337
        ]
      ],
      "group_id": null,
      "shape_type": "polygon",
      "flags": {}
    }
  ],
  "imagePath": "高永珍_54949438.jpg",
  "imageData": "/9j/4AAQSkZJRgABAQAAAQABAAD/2wBDAAgGBgcGBQgHBwcJCQgKDBQNDAsLDBkSEw8UHRofHh0aHBwgJC4nICIsIxwcKDcpLDAxNDQ0Hyc5PTgyPC4zNDL/2wBDAQkJCQwLDBgNDRgyIRwhMjIyMjIyMjIyMjIyMjIyMjIyMjIyMjIyMjIyMjIyMjIyMjIyMjIyMjIyMjIyMjIyMjL/wAARCAQ4B4ADASIAAhEBAxEB/8QAHwAAAQUBAQEBAQEAAAAAAAAAAAECAwQFBgcICQoL/8QAtRAAAgEDAwIEAwUFBAQAAAF9AQIDAAQRBRIhMUEGE1FhByJxFDKBkaEII0KxwRVS0fAkM2JyggkKFhcYGRolJicoKSo0NTY3ODk6Q0RFRkdISUpTVFVWV1hZWmNkZWZnaGlqc3R1dnd4eXqDhIWGh4iJipKTlJWWl5iZmqKjpKWmp6ipqrKztLW2t7i5usLDxMXGx8jJytLT1NXW19jZ2uHi4+Tl5ufo6erx8vP09fb3+Pn6/8QAHwEAAwEBAQEBAQEBAQAAAAAAAAECAwQFBgcICQoL/8QAtREAAgECBAQDBAcFBAQAAQJ3AAECAxEEBSExBhJBUQdhcRMiMoEIFEKRobHBCSMzUvAVYnLRChYkNOEl8RcYGRomJygpKjU2Nzg5OkNERUZHSElKU1RVVldYWVpjZGVmZ2hpanN0dXZ3eHl6goOEhYaHiImKkpOUlZaXmJmaoqOkpaanqKmqsrO0tba3uLm6wsPExcbHyMnK0tPU1dbX2Nna4uPk5ebn6Onq8vP09fb3+Pn6/9oADAMBAAIRAxEAPwDyHz6PPqnmjNbXMi559Hn1TzRmi4Fzz6PPqnmjNFwLnn0efVPNGaLgXPPo8+qeaM0XAuefR59U80ZouBc8+jz6p5ozRcC559Hn1TzRmi4Fzz6PPqnmjNFwLnn0efVPNGaLgXPPo8+qeaM0XAuefR59U80ZouBc8+jz6p5ozRcC559Hn1TzRmi4Fzz6PPqnmjNFwLnn0efVPNGaLgXPPo8+qeaM0XAuefR59U80ZouBc8+jz/eqeaM0XAmtJNlpGPY/zNTefVKP/j3i/wB0/wDoRpc0IC559Hn1TzRmi4Fzz6PPqnmjNFwLnn0efVPNGaLgXPPo8+qeaM0XAuefR59U80ZouBc8+jz6p5ozRcC559Hn1TzRmi4Fzz6PPqnmjNFwLnn0efVPNGaLgXPPo8+qeaM0XAuefR59U80ZouBc8+jz6p5ozRcC559Hn1TzRmi4Fzz6PPqnmjNFwLnn0efVPNGaLgXPPo8+qeaM0XAuefR59U80ZouBc8+jz6p5ozRcC559Hn1TzRmi4Fzz6PPqnmjNFwLnn0efVPNGaLgXPPo8+qeaM0XAuefR59U80ZouBc8+oZ5N7QD/AKarUOaT/lrD/wBdFoAu+fR59U80jyCNdzHii4Iu+fTGvYkB3SLx2zzRaaZLeGPzvMHmLujt4QPMdf7xJ4Vfc/lW8dBSyspbh47aFY1LlEh898D/AGn4z+AqXPsUonPrqELHAkH48VKLgMMqwI9Qas21vf38Qlh0qN4D0aaKEbvoAqn9aqz6esb7ZreTS5zwGYloHP8Avc7evuKXOPlF8+jz6pMZIZ2t50McydVP9KXNXe5DRc8+jz6p5rpPC2iWupJd3l95jwWoB8mLq/U9ue3ai4GP59Hn10qQeEtYgmitTJpk6DcklxLgN7csR/I1U8NaTZ6hpuryXMPmy28eYiHYYO1vQ89BS5h2MXz6PPqxc+HdYtLL7ZPZSJBgEnIyo91zkfjUWnaNqOrb/sNs0oT7xyFA/E073FYZ59Hn0X+l32mTrDe27RO33c4Ib6EcVeHhTXGuDCLB94XcfnXGP97OM+1FwKPn0efUd3Z3NhdNbXULRTL1U/55q9J4Z1qK2S4ewkEbY7jIz6jOR+NFwKvn0efWro2hkeKYNN1W36qxaPf/ALJI5U0XvhbUpb69ewsJDaRzOqfMOgPbcctSuFjK8+jz6Za2N3e3YtbaF5JycbBxj6+lWtQ8P6rpcImvLRo4icbwysB9dpOKdwIPPo8+tKeyt08H214thKtw8pVrouNjDLcbd2e393tWFmi/QC359Hn11nivwra2WmJe6bCYxH/rk3M2VP8AFye39azNQ0uzg8E2GoRw7bqWXa8m9uR83bOOwpcw7GN59Hn1Pp+garqkJls7N5Ix/GSFB+hYjP4VUvLK60+4aC7heGUdmHX3HqPendCsSefR59V4YpLieOGIbpJGCIM4yTwK7Gbwpaad4Yvp7l0nv4upjc4iPHy+/B7+tDdlcEruxy3n0efWv4b0izurW81PUy5s7Uf6tDjecf8A6vzqbWtJ0ybQo9a0ZJIoQ2yWKQk45xnknnp370m7AlcwvPo8+qma6TxlpdnpV7ax2UPlK8W5hvZsnPuadwMbz6PPrZ1DS7ODwTYahHDtupZdryb25Hzds47Cs3T9A1XVITLZ2byRj+MkKD9CxGfwouBB59Hn1HeWV1YXJt7qF4pR/Cw6/T1FaS+E9da384afJs27sFlDY/3c5z7UXAo+fR59LY6VfalNLDaQF5Il3OpYKVHTvVmTwzrUVmbt7CURAbj03Af7uc/pRcCr59Hn1o6BZW93Y6o89hLctDFuR0cKIjhuTlhnp79KvaV4QmvfD898yO1y4/0WIOoDDj5ic/Xg46UN2BK5gefR59TWehapqE00VratI0LbZPmUBT6ZJxUN/pl7pcyw3tu0LsMjOCD9CODRcA8+jz61/GOmWelahbxWUPlI8IdhvZsnJ9TXOZoTuBc8+jz6p5ozRcC559Hn1TzRmi4Et5LutXH0/nVhpsMR6Gs6f/UtU8p/ev8A7xouBZ8+jz6p5ozRcC559Hn1TzRmi4Fzz6PPqnmjNFwLnn0efVPNGaLgXPPo8+qeaM0XAuefR59U80ZouBc8+jz6p5ozRcC559Hn1TzRmi4Fzz6PPqnmjNFwLnn0efVPNGaLgXPPo8+qeaM0XAuefR59U80ZouBc8+jz6p5ozRcC559Hn1TzRmi4Fzz6PPqnmjNFwLnn0efVPNGaLgXPPo8+qeaM0XAuefR59U80ZouBc8+jz6p5ozRcC559Hn1TzRmi4Fzz6PPqnmjNFwLnn0efVPNGaLgXPPo8+qeaM0XAuefR59U80ZouBc8/3qG0k2WkY9j/ADNQ5ogGYoB2I/8AZjQBc8+jz67TxH4Z0q10e4ksbby7mFFl/wBYzfLnB4JNU/COgadqGnNPqMPmNLKUiG9l4C5PQj/Ipcw7HL+fR59dJo2i6dd+LdSsZrffbQ7/AC03sNuGAHOc1yUoCyuo6BiBQpXCxZ8+jz63NF0rTItDk1rWFklh3+XHChxu9+o9+/Y1H4k0eztrS01TS94s7ofcc52HH/6/yovZ2Elcx/Po8+l0mwbVNVt7INt81sFvQdT+ldkmkeFrjUpNDihuFvETH2jceWA574z/AMBxTbsBxnn0efThplw+stpcP7ycTNEMdDg9fpxmug8V6DY6NpVk1quZmbbJLvJ38emcClzDsc759Hn1TzRmqEXPPo8+uq0SPwpqtxBZLplx9pZPmd3YKSBz0f8ApVLWn8Mwi5srPTriO9jk8sSFiUyG+b+M9s9qm+th2MLz6PPra8XaRbafqtrbadbMvmxA7FLOWbcR3zVKbwprlvbtPJYPsUbjtdWOPoDmjmFYpefR59U811Gi6VpkWhya1rCySw7/AC44UON3v1Hv37Gne2oWMPz6PPrY8SaPZ21paappe8Wd0PuOc7Dj/wDX+Vc/DFJcTxwxDdJIwRBnGSeBQncHoWPPo8+upm8KWmneF76e5dJ7+LqY3OIjx8v5HPPrXFZovcLE08m9oBn/AJarU3n1SP8ArYf+uq10ng3TLPVdUmhvYfNjWEsBvZedw9D70AZHn0efWr4o0m3stTt106Pbb3EYKAMW+bODyfwrf1rw3o9l4cup7e3/ANJt1VTJ5rH5srnjOO9Lm0uPl1scX59Hn1sz6XZJ4EttSWHF28u1pNzcjcw6Zx2Fc1mmnd2FbqXPPo8+upj0jQdEtLMa2kk9zd4PysQsQ/Ajjn36Vzmu2VrYao8VjdR3FsQGR0cNj2JFK+tgsQ+fR59MsLKfUr6K0tgDLIcLk4Hqa6fWvDljpXhZJ0dZ7zzQjzo5x3yoGccYx6027AtTm/Po8+t7wrpNjd2F/e6haS3SQlVjji3bie+ApGeoqn4hOkII4bDTLyyuFbMguAQSuOOCxpX1sCV9TN8+jz6p5ozTuBc8+jz6p5ozRcC559Hn1TzRmi4Fzz6PPqnmjNFwLnn0efVPNGaLgXPPo8+qeaM0XAuefR59U80ZouBc8+jz6p5ozRcBM0ZptFIB2aM02igB2aM02igB2aM02igB2aM02igB2aM02igB2aM02igB2aM02igB2aM02igB2aM02igB2aM02igB2aM02igB2aM02igB2aM02igB2aM02igB2aM02igB2aM02igB2aM02igB2aM02igBU/1EX+6f5mlzTFP7iH/dP/oRpaAHZozTaKAHZozTaKAHZozTaKAHZozTaKAHZozTaKAHZozTaKAHZozTaKAHZozTaKAHZozTaKAHZozTaKAHZozTaKAHZozTaKAHZozTaKAHZozTaKAHZozTaKAHZozTaKAHZozTaKAHZozTaKAHZozTaKAHZozTaKAHZozTaKAHZozTaKAHZozTaKAHZpM/vof+ui0lIv8Arof+ui0APzUlsqZlvJk8yK3IVIz0klPQfQck/T3qBm2qT6c1ftBHFb6P5mBGZ1kfPTLORk/hH+tTIqKO1020XT7TdPIDcSkNPKx+857fTsBVbUNcNo84gtTOltt899+0KT0C+pq3qdpJeWqCB1WaKVJU3/dLKc4PtXImSa3guReZWaOdpRCsbbTIx4kdum0cYqCzsr+9j0+0aeQFsEKqL1Zj0AqvY3h1IXVtd2qI0TBJE3CRTkZxnH51z+q3rS6dZRQSyzGCdG+1kcyOOP3an73XPpxW/opgFmY4La5hCt8xuIyrSMerc9aAMDXNH8pBFFk7EL2jdSAOWiJ7jGWX6EVzyOHQMO9dtrOpWmJbdZP9MtSlxtI9CCef90/rXFTxLbX93bp92OZlH0zxVRJkLmul8MRazBa3Wp6VJC6xfLLbPkmTAyPlA9/UHrXMVe0nWb3Rboz2cmC3Dowyrj0IrQg7bStWtfGErWeoaOhkEXzXKc7eexxlfzNQeEs6fb+IhC4ZrfOx+udofB/Ssm78e6zc27RL9nt93V4UO79Say9M1260q1vLeBImS6Xa5kBJHBHHPvUW3KvsdT4U1C71DSdbjvLmW4VYcjzWLYyrZ6/SqenWBHhWOXVdVa10qWXIgiiBeQ8/xYz1Hv0rB0rXLrSILuG3SJlul2P5gJIHPTBHrU9h4nvbHTvsDQWl1ahtyx3MW8L9OabXYVzovF5jbQ9CaLzDGQNhlxv27V+9jvTvHGr31jqtpDa3UsKLEJCI227juPX16VzOp+Jb/V7WCC8WFjC25ZAm1j9ecfp2qHWdaudcu0ublIkdECARAgYyT3J9aSWvzC/5Hc62kT+OtE80DBTPTuCSv61n3Wpayvj9LaOa48vzlVYcnYY+5x06Z5rn7rW7jXtWspLyaKz8shBNEp+TnO771eheVr8j22NRsJLJSjyXCIyySKOT3K8+oxRtYNzIl/5KlF/1y/8AaZqCy1e/l+Ij2r3Uht/Nkj8ncdmFU44/CsnWtfFv4zk1LTzFN5ShFLfMjfLg9DWTDrdzBrx1hEiNwXZ9pB2ZYEHvnv60RQ31OotrK8k8Ra/Na362FvGzefL5Qc4OTx+RNWQunJ4E1SPTZrie3R/vzjGW+UnbwOPr71y1r4o1C01K7vY1hJujmWJkJjb8M5/WpJfFt9LYXFj9ms0tZl2iKOLaI/8AdwfXnnNFnYE1c07v/kmVh/18H/0J65DNX5NbuZdCh0do4vs8T71YA785J65x/F6Vm1a3bJ6WPVNW1VLHxHZ2lzzZ3lv5UqnpkkgH9cfjWb4tsf7M8G2dmH3LFdYU+3zkVyGta5da5PFLcpEjRrsXygQMfiTU2o+Jr/VNLhsLlYTHCVYSBTvYgEcnPv6VHKUmdL4uu7zTrDS49NllgsfKGHhJXJxwCR7c1D4qMk3hLSLm9GL4nBJGGK4Oc/8AjtY+l+MdV0q1FtGYpol4QTqTsHoCCKz9V1i91m68+8k3FeERRhUHoBTsJMppI8ciujMjqdyspwQa7DRyT8O9XJOT5x/klc7rOt3OuXEc1ykSNGmwCIEDGfcmlttcurXRbnSkSIwXDbmZgdw6dOfb0pvVNAtGmdDoWZvAOswxgtIrlyo64wv/AMSaSEGD4Y3Hmrjzpx5ee/zL/wDEmud0jW73RLlprNx8ww8bjKt9am1rxJqGu+Wt0Y0ij5WOJcLn15JNJq4RdjLzzXpfinWrLS7q2jutHt75ni3B5duVGenKmvMq0ta1y61yeKW5SJGjTYPKBAx+JNN6iWh1fia6ivPA1hcw2yW0b3AKwp0Xh/YUeLru806w0uPTZZYLHyhh4SVyccAke3Ncpca7dXOh2+kukQt4G3qwB3k89ecfxHtV3S/GOq6Vai2jMU0S8IJ1J2D0BBFKw7nQ6zJO2ieHry5gaXUVmRhHt+eQdcY98L+dan22y1DU4xFqeo6bqDpxbSgqM44yjgr+Ved6lrmoapfJd3ExEkZzEE+UR85+X/Oa2U+IGsrbiMpas23HmGM7vr1x+lKwX1NvwzBcW3jPVormZZphHlpAoXdkqc4HSqvhXUdZuPFM0N5LcMmH86OTO2M9sD+Hmo/AVxNda/f3E7l5ZIdzse53Cs6TxzrTWTWvmRBsbfPCfvP54/Si35D/AMzX0FIoz4sjhx5SqwTHTH7zFM0W8uV+H2pSLcSh4pCsbBzlBhOF9K5jTNbudKt7yGBImW7TZIZASQMHpz/tVPovie/0KKSK2WF45G3FZVJAPqMEUW0Yr6/M2LGzdvDCXGsau9vpk8xbyo4tzyNzyWxnOR79KseMzG3h/RGi8wxlPkMuN+3auN2O9YsPi6/jgmgmt7O5hklaXy7iIuqknJxz6nvVbVPEl9rNnBb3iwsYW3CRU2sfrzj9O1OzuCZt/EL/AJC1p/17j/0I1yGav6zrdzrlxHNcpEjRpsAiBAxn3JrOoSsA7NGabRTEOzRmm0UANmP7o1NKf3z/AO8ary/6s1NL/rn/AN40AGaM02igB2aM02igB2aM02igB2aM02igB2aM02igB2aM02igB2aM02igB2aM02igB2aM02igB2aM02igB2aM02igB2aM02igB2aM02igB2aM02igB2aM02igB2aM02igB2aM02igB2aM02igB2aM02igB2aM02igB2aM02igB2aM02igB2aM02igB2aM02igB2aWA/Jb/wCf4jTKEYrFAR2Gf/HjTQHq+pSLJ4mgsH+5d2MkR+vX+hqnpqNpupaBpTDDrbSyyr/tN/8AqauPuvFN/d6va6k6QLNbDCBFbafrz70P4pv315NYKQfaETYqbW2YwR0znv61Fh3On8O/8j7rP0k/9DFcFMf38n+8a07LxLe2Or3WpRRQGa43b1dW2jJzxzWQzF3LHqxzTS29Bt7nZSZm+GMPlgt5M534/h+Y/wDxQo1vMHgDR4ZF2yNJvAPXGGP/ALMKwtF8R6hoW9bVkaJ+WilGVz69RzUWsa3e63crNdsvyjCRoMKv0oauxLQpRRvNKkUSM8jnaqjqTXZR/ZPBNmzSFZ9bmThBysKn/P4/TmsWbxXe3GsW2pyQWpmt02Iuxtvfk/N15rR/4WJq/wDz7WX/AHw//wAVQ72BWNDwnptzNpF7qls8R1G4Zo45JSQI/wC83APPP6VZ8TaLdf8ACJWaNJEXsU3Sncfm4x8vHP4159d3L3l5NdSAB5nZ2C9ASc8VdvtcutQ0u0sJY4litRhCgO48Y55oauNOxn5ozTaKZJ0fgg58U2/+6/8A6Caz9ZP/ABUl9/19P/6Eag0rU59H1BLy3SNpEBAEgJHIx2IqG5upLq+lu3CiSWQyMF6ZJzR9pMOjO/8AENw9p420q4S2luTHBkxxJuYj5gcD2zmr8U1tqOoXC6brd9a3zLlreYFgh6n5JB/6Ca4O/wDE2oX+pW+oZjguLddqNCCPX1J9a0ZfiBrMlu0apaxsRjzEjO4e/Jx+lS1oVc567jkhvZ4pSDIkjK5XpkHnFdXJmb4Yw+WC3kznfj+H5j/8UK41mZ2LMSWJySe9aui+I9Q0LetqyNE/LRSjK59eo5qraWFfW5u63mDwBo8Mi7ZGk3gHrjDH/wBmFcekjxSK6Oyup3KynBBq9rGt3ut3KzXbL8owkaDCr9KNZ1u51y4jmuUiRo02ARAgYz7k0IPI6PRzn4d6uScnzj/JK43NaFtrl1aaLc6UiRGC4bc7MDuHTpz7elZtFtWw6C5/fQ/9dFrr/h5/yG7j/r3P/oS1xy/66H/rotaWi63c6HdPcWyRO7psIlBIxkHsR6UdxHa6ba/23b6bMRuNjfyh/ZeWH/stMmu/t3gjWrjOQ905B9t64/SuV0zxNf6Tb3UFusRW4YsxcElSR1HNQwa7dW+hz6QqRG3mbczEHeOnTnHb0qXHQpPU6C5/5JfZ/wDXc/8AobVx2a39L8Z6jpOnx2UENq0cecGRWJ5JPZven6h421LUrCazmgtFjlG1iiMG/wDQqeqbYlqrHXa/r0+lSabNZ2cU4uhtMjKSSvGFBHrmsTxDpuiQ+KQL2Z7S2mt/MbyR/wAtM46BT1+lZGl+M9V0qzW1TyZol4TzlJKj0BBH61j31/c6ldvc3cpklbqT/IUW1HfQ0dXTSLOSFtDv7iYkMJC+VK9v7q9QTW1c/wDJMLP/AK7n/wBDauM/OtJ9cupNBi0cpF9njbeGAO/OSeucd/ShrSwr63N3TbrW9M8Htd2DWgtjKSzBS0ynOOQflxwPzqz4kla/8F6Zf3qgXrOAGxtLKc8498A1zui+I9Q0LetqyNE/LRSjK59e3NR6xrt9rk6yXbqFT7kcYwq+tDV2CdjPzRmm0UxDs0ZptFADs0ZptFADs0ZptFADs0ZptFADs0ZptFADs0ZptFADs0ZptFACZ96M+9NooGOz70Z96bRQA7PvRn3ptFADs+9Gfem0UAOz70Z96bRQA7PvRn3ptFADs+9Gfem0UAOz70Z96bRQA7PvRn3ptFADs+9Gfem0UAOz70Z96bRQA7PvRn3ptFADs+9Gfem0UAOz70Z96bRQA7PvRn3ptFADs+9Gfem0UAOz70Z96bRQA7PvRn3ptFADs+9JmkooAcP9RF/un+Zoz70g/wBTD/un/wBCNJQA7PvRn3ptFADs+9Gfem0UAOz70Z96bRQA7PvRn3ptFADs+9Gfem0UAOz70Z96bRQA7PvRn3ptFADs+9Gfem0UAOz70Z96bRQA7PvRn3ptFADs+9Gfem0UAOz70Z96bRQA7PvRn3ptFADs+9Gfem0UAOz70Z96bRQA7PvRn3ptFADs+9Gfem0UAOz70Z96bRQA7PvRn3ptFADs+9Gfem0UAOz70Z96bRQA7PvRn3ptFADs+9Gfem0UAOz70J/r4f8ArotNpU/18P8A10WgBGGVK+oxW9pFjb6tZW1tOWUPAyhl6q6SE9/aSsGtHRLt7e5+zqQHL+bb7jgF+hT/AIEuR9cVMkOJ2l3dpo+nRAK87/LDEhPzSN0HNYuq2dxL9gGoXBluLi5RRAnEaL1PH8X1PrWncxrrVrbXNlMI5reXeokX7rDqrDtT7TTbg3wv9RnSa4VSsaRrhIgeuPf3qCzNaZ01bWrpIw81lAiW8ePugqSTipLa8vbW4055b37Xb34wQYwuxsZBGO1Xb3SpmvhqFhcCC627HDruSRfei3026kvo77Up45JYgRFHEuETPU88k0AZXim1RtTsHjAE0yyQn/aBwo/9DrmbuRZtUvpkOVediPpk1t6zqCveyaijApEpt7P/AG3/AInHsuevriudRdiBaqK1JkSZ96fDDLcSrFDG8sjfdRF3E/hUVdp4Wb+zfCur6vCq/alPloxGdvA/q36Vb0VyN3Y5K4tri0kEdzBLC5GdsiFTj8akh0++uYTNBZ3EsS9XjiZlH4iuvvLh9f8AAP26/Ia4tpwvmhQDjcAens36Vt6lNq9jqulW2j2+dNKqr7I9y4zzk/w8YNK47Hlmalnt57VlS4hkiZl3ASKVJHrzXV+I9Gjfx1bW0KYS8KSMAPchj/46TUGo3+l3PjG+uNVEklrB8kUUf8bLhcfT7x6j+lClewNWObktriKGOaSCVIpPuSMhCt9D3p9tY3l7u+y2k8+373lRlsfXFdh43nS58P6LPHEIUkXcsY6ICo4q3pk99L4Pso/Dbxfao5MXKnbuGc5zuouFjz6RHikaORGR1O1lYYIPoafJbzwxxySwyIkozGzIQHHt611Pjl4bzXLWCDy3vAgjm8vpuzwtWr/VrDSPFtsl1HJLBp1qsMYjUEh8Dnk+hoTBo5G402/tIvNubG5hjzjfJEyj8yKit7a4u5PLtoJZpMZ2xoWOPoK9C0DWb3WIdVuNVCnSQjY3IAF/2R68eue1Z9hcyaF8P/t9ltS5uZ8eYVBIG4jv/u/rRfuO3Y4uaGa2laKeKSKRfvI6lWH4GmZrs/FD/wBp+E9J1eZR9pY+W7gYz97+q/rXIWohe7hW5dkty6iRl6queSPwppiYsdtcSwSTxwSvDH9+RUJVfqe1RZr0Q3en3XgPVBplqbe2ibYob7z/AHTuP5/pXJeHNHGr6gfPOyyt1824kPAVR2/H/Gi+odDOktbmGCOeW3mSGT7kjIQrfQ96hzXeeOLiK58PaVPAmyF2yi4xhdvFcrqUOkRWVm2nXU01y6/6QjjhGwOnyjvn1pJ3CxSt7ee7l8q2hlmkxnZGhY/kKYI5DL5QRzJu27Mc59MV6V4R06HRfKgnH/EzvIjMy944x0H6/wCcVleEokTVtc1AoryWoYoD2JLH/wBlx+NF9Qtocfc2V3ZbftVrPBu+75sZXP0zUGa7uy1C58S+EdYXUSsslsPNjcKFxgEjp9D+dctNDpA0KGWK6mbVGfEsJHyKvPT5fp3oTBorW+n3t3GZLazuJkU4Zo4mYD8qrZr0TW9WufDU2j6dYbEt1QGQbQfM5wf6/nWR4v0h5vGEdvZxDzLxFfA6bskE/pk0X1C2hzEdrcywSTx28zwx/fkVCVX6ntUOa9NuIrOz8G6rp9kdwtFMcsn9+Tgsf8/TtXmGaE7sLWQ7NGabmjNVoLQdmjNNzRmjQNB2aM03NGaNA0HZozTc0ZoDQdmrFtY3l7u+y2s8+373lRlsfXFVa9B0m7Twr4VsbmRf3t9cKzjuI/8A9kf+PUmwRwLqyOyOCrKcEMMEGrqaNqsiB00y9ZWGQRAxBH5VqeNtPFl4geWP/VXS+cp9z979efxrf8R61qGj6Non2C48nzYPn+RWzhUx1B9TSvpcdtbHB3FtcWknl3MMsMmM7JEKnH0NSx6ZqEtv9ojsbp4cE+YsTFcDrziu0jun8VeCL2S+RGu7PcyShcHhd2fx5Fanhy6W28IaXvAKSy+S2f8AadhRcLHmMEE91KIreKSaQ9EjUsT+Ap1zaXNm4S6t5oHIyFlQqSPxrrfDdr/Y+qazdOP+PP8AcJn+8zYH8v1pnxH/AOQza/8AXv8A+zNRfYaW5xkv+rNWRDNc3jQwRSSyMx2pGpZj+AqrJ/qzXSeEv+Rztf8Afk/9BaqJZnf2HrH/AECr7/wHf/Cqfkzef5Hlv527Z5e35t3TGPWvRr//AITX+15vsW37H5v7vd5ONvv/ABf1rM8Rz2s3j7TVg2mWOWJZ2X+9v6fgMVMXexTVrnMf2Hq//QKvv/Ad/wDCqc8E1tM0M8UkUq9UkUqR+Br0zXv+Eu/tR/7H/wCPPau3/Vdcc/e5rH+IDp9n0xJzGdRCZl2emBn8M5x+NLmCxxGferNtp1/eRmS2s7mdAdpaKJmAPpxU2g2CaprlpZyE+XI/zY/ugZP8q6bxJ4r1DTtXfT9MeO1t7UBAqRqc8D1BxjpxVNiRxkkckMjRyoySKcMrDBB9xU0On31xA08NncSwrndIkTMox15rYvtabxTqWmQT2sMT70ieVM7my3P4e3bnnmu+uIdcg1GJdMS1TTbeML5Dtt83joDtO3HHpSbtuCPKLayvL3d9ltZ59v3vKjLbfrippNH1SGNpJNNvERRlmaBgAPfitC413UdK1q/eyj/s55pP3sGFk2ke5X1J6etdJrus3um+FYrW/m8/Ur5Dvyir5aHqMAD6fn6Uru1x21scLbWV5e7vstrPPt+95UZbb9cVC6PHIyOrK6nDKwwQa7Hw9rOoXkFpoujRxWTx5kluHO/eO/G33/lzS+Jb6wi8bW1xc2sxhhQeb+62mVhnBAbGR0Gfam3rYVtDlm02/W2+0tZXIt9u7zTE2zHrnGKq5969I0HxDqGueIrkoMaQqHKyIo28cZPqfTPrXn2oGA6ndG24g81vKx/dzxRfULBbWV3elha2085X73lRlsflS3On3tmqtdWlxArHAMsTKD+ddr4Lh+zeG7+8+2RWbzSBFuJcYTHfnj+I1neMIdYjgtXvNSS/sXO6KVIlTnH+z7dOaG9bAlpc5iC2uLnf5EEsuxdzeWhbaPU4p1tZXl7u+y2s8+373lRltv1xXoWhXOkvpWrWmkW7rFDB888n3pmKtz9OP16CuE0zWtQ0fzfsFx5Pm43/ACK2cdOoPrRfWwdLiSaPqkMbSSabeIijLM0DAAe/FEej6pLGskem3jow3KywMQR6jiu013Wb3TfCsVrfzefqN8h35RV8tD1GAB9Pz9KyvDOsa/qF/a6ZBfmO3jUbsQodka/8B+g/Gi7A5q5sryyK/arWeDd93zYyufpmnvpt/HbfaXsrlIMBvNaJguD0OeldRrGv2moeMrMT7fsFnLt3kZ3HPLH2yB+VdULjU01m7uLyW3GgeTuRyVweB+Pr14pX0uO2tjyy206/vIzJa2VzOgO0tFEzAH04p0+l6jaxGW4sLqKNeryQsoH4kVdsde1OxnktdHmMcM05McflqxJJwOo+ldF4z1aa20yDRJZxcXTqr3Uu0DvkAAe/6Y9ad2KxxttYXl6GNraXE4X7xiiLY/KoNrBtmDuzjGOc16xLYavZQ2Fnof2aC2hQNM0vSQ/3ehPPJz71l6WqXXxAuZLzT1tLmO33LHv3hmyPnBwO1F9QtocFc6fe2ahrq0uIFY4BliZc/nVfPvXp2lLrGs22q2Wu2xELfLEXiC4PP3fUDjn9a8wPBxQncbRObS6W1W6NvMLdjgSlDsJ/3ulQ5967K5P/ABa2z/67n/0N64umt2hdLlmWzu4Eiea2mjSX/Vs8ZAf6etNubW5s5BHdW8sDkbgsqFSR6812Pij/AJAvhr/cX/0FKr/Eb/kPW/8A16r/AOhNSuFjl3tLqO2S5e3mW3c4WUoQjH2PTsaZDDNcSrFDG8sjfdRF3Mfwrr9W/wCSaaV/13H/ALPXHwTy206TQuUljYMrDsaaerB7XHTwT2spiuIpIZR1SRSpH4Gpjpt+scTtZXISUhY2MTYcnoF45zXevptr40j03VUKoyN5d2gPYc4/P9GrJv8AXRq/jPTYbc/6HbXCJEB0Y7hlqSetgtpc5Y2N4LsWhtbgXJ/5Y+Wd/TP3evSo5YZoJjDLFJHKpwUdSGH4V3cv/JV4v93/ANpGk8ZadDdyRavaYLQzC3uQOoIOAT+g/EUubYdtzhrm1ubOQR3NvLA5G4LKhUkevNPttPvrxS9rZ3E6qcExRMwB/Cu18VWK6l440yzc4SSFQ+P7u5iag17xNqFjq39kaKi28VuRGiRxBmdsDjBB/SncLHHXFtcWknlXMMsMmM7JEKnH0NRZ966vWNW1u/0EW+paJJujbc13JAy7R69AAffp7VyVNCaHZ96M+9NooAdn3oz702igB2fejPvTaKAFzSj/AFEX+6f5mm0o/wBTD/un/wBCNAC596M+9NooAdn3oz702igB2fejPvTaKAHZ96M+9NooAdn3oz702igB2fejPvTaKAHZ96M+9NooAdn3oz702igB2fejPvTaKAHZ96M+9NooAdn3oz702igBy/6+H/rotS21rc3khjtoJZ3A3FYkLHHrxUKf6+H/AK6LXW/Dv/kYZv8Ar2b/ANCWgRhHRNXAydLvv/Adv8KoV6TZ/wDCbf2xF9o2/YvN+fd5ONmf9nnpWNNY6d4h8fXFujutuwJZ4SBucDkjIPekncpo4/PvRn3rqb3w5pX2yHStNvpp9TabZKGHyRrglj93t9au/wDCJaFPPJplrq8p1WNeQ6/IWHXt+m4498UcyFY4nPvRn3rZ0zSbAm9k1i8+zpakqYI3XzZG9FBqzq+gWMOg22s6ZPcNbytsaO427gckdvpTuFjnc+9Gfeu3PhHQ9Ojto9Y1K5iuJgPnRdsWfTcVI/M/lUPhvTNMtfF/kSX0d00fz2rRYZJDgk5xnBH16ii4W0uce6vGxV1ZWHUEYNJn3rofGcWnx63K1nPJJOzsblXHCN6Dgf1rnKE7q4NWHZ96M+9NooAdn3oz702igB2fejPvTaKAHZ96M+9NooAdn3oz702igB2fejPvTaKAHZ96M+9NooAdn3oz702igBKKTNGaAFopM0ZoAWikzRmgBaKTNGaAFopM0ZoAWikzRmgBaKTNGaAFopM0ZoAWikzRmgBaKTNGaAFopM0ZoAWikzRmgBaKTNGaAFopM0ZoAWikzRmgBaKTNGaAFopM0ZoAWikzRmgBaKTNJmgB/wDyxh/3D/6EaSg/6qH/AHP/AGY0maAFopM0ZoAWikzRmgBaKTNGaAFopM0ZoAWikzRmgBaKTNGaAFopM0ZoAWikzRmgBaKTNGaAFopM0ZoAWikzRmgBaKTNGaAFopM0ZoAWikzRmgBaKTNGaAFopM0ZoAWikzRmgBaKTNGaAFopM0ZoAWikzRmgBaKTNGaAFopM0ZoAWikzRmgBaVP9fD/10Wm5pYv+PiH/AK6L/OgAprpvXHT0NGaXNAkaVrqzBw8txJa3WAPtUY3LIOwkXv8AXr9a2otZ1xosRpZ3OP8AlrEGcH3wpz/46K5LrTfKXqBg+oNRyl8x2mlXd9am4mvzeXLyEYQQsiJ+L7QP/rVX1XxEjoYncYPW3t33M/s0g4Uey5PvXJeWCfmLN9TTlCqPlFHKHMSzzS3U3nTbQQNqIowsa/3QKbSZozVbEi12XhKWG/0PUtBadIZ7j54d5+8cf/YiuMzRmnurC21O51mJPDng1dGluI5Ly4l3usZ6LnOfp8orWsLG6k02xk0jXZBpeN1ws7KWjAwSqsFyO4xkYrzDIoyKVh3PRk1G3v8AxhfatEwkttNs22P2Zuen5tXnju0js7HLMck+9MyKMihKwN3O18Vn/ikvD3/XJf8A0Ba07WGfWvCen2+gailrNbgfaEDshzjnO3nrk+9eb5FGRRYL7Hp18lrf+L9IgEsc1xZoz3Uqgfw4xn0+YdO2a5bTLD/hK/Fk7SMwgZ2mkI67c8D+QrmsijIoSsDZ6frvh3WNQhSwsZLK10uLASEOwLf73y1k6NEniHwa+iRXEcd7by70SQ43LnOfpyf0rhsijIpW6A2dn4skh07QtN0FJklng+ebYfunB/8AijXG5pMijIppAztdF/5JxrH/AF1P8kqtoevaJZ6BLp2oWlzKZpN0nlcBhxgZ3A1yeRRkUbtgekeJ59I/4Q+yItZtkif6GM/6s443fN6fWuXXS20CfSdS1Dy5rWZhKI4vmbGAeQcDuO9c/kUZFCVgvfQ9T0PWdD1jxDJPaWl0l+0R3SynjaMcY3Eenas3SNS0n/hI9UsYA1pBeR+XmU9ZASD3PXccV59kUZFHKrhc9Aex/wCEQ8K6jDd3ML3V78kaRk8jGO+PU1yk2h3MGgw6wzwm3mfYqgnfnnrxj+H1rKyKMiiwNnpV3pieMBpep2t3CEiULcox+ZehI+vXrjtVa58V6Xb+L7m7kSS4iS3FvFJAA3OcsQcj16ivPsijIosFz1HTbvw/L4Z1Ka2sblbAMftEbsS7nA6HcfbvXmczRmaQxKVjLHaD1A7VFkUZFCVncL6C5ozSZFGRTAXNGaTIoyKAFzRmkyKMigBc0ZpMijIoAt6bZPqWpW9mnWZwufQdz+Vd74j8S6bpt+mmyaNBfLbooUysPkyOgBU9sV5uTRmk9QR6Br0sXiXwXHqkEAhezkIMQO7avQjt/smrmteHLzxBo2jfZJIE8mAbvNYjqq9MA+leZ5ozSsO531ykPhHwndabLcxS6jeZykZ+6CMfljPPqaZNO1t8NdNlQ4ZbgMv1Dsf6VwmaM0WFc9K8WyQWmkiWBudSuo5W/wB0KP8AAfnWR8R/+Qzaf9e//szVxmaM0WHcST7hrpPCP/I6Wv8Avyf+gNXNP9w1LOf9Ik/3j/OqJep6TqPh7xPcatPcWus+TbvJuSP7RINq+m3GPwqp4mubWXxbocMbpJdQzIs8i4/vrgH368e9efZozUpWsU3e53viHxDe6N403JNI1sqpvty3yEEc4HQH3qj4x0W3RIdb01V+xXQBcKOFY9Djtn+f1rkM0ZosFy/o2of2VrFte7SwifLAdSvQ/oa7DV/C3/CS3zaro9/ayQzgbw7EbW2j0B/I4xXAZozTauJHSatp9h4b1Gxa2vzdXULq88YAwrK3r2/3a66507+2dcsPENnqUIsYVDPlyCoHJHtwec4ry3NGaAudfNJba78RozCQ8DSryOj7F5/9Bqh4zu2uvFF3n7sRESj0wOf1zXP5ozRa1h33O1tfDdh4g0K1l0doYL+LAuhJI3XHXvjpkcfyqx4jhh1zXdK0a3uBNNCpSecc46Zz7/Kfzrgs0ZotqK+h6pqvh7Ujpq6Vor2lpYbf3hd28yQ98kL/AJ+nFeZXds9leT2shUvC7RsV6ZBxxUGaM0loO51uiaLpuv6BJb25jh1mNs7pHb51z6enbgdverHid4tK8MWGgGdJruJ98uw8J1OP/HuPauKzRmm9RJ2O18Df8g3Xv+vdf/QXrA8NWq3niOwhcZUyhiPUL839Kyc0Zp9bi6WN/wAZ3bXXii7z92LESj0wOf1zWr4U/wBA8L63qi/60L5SH04/xYflXF5ozSS0sVfW5q+HLi1tfENlPeYECPliRwDj5T+Bwa9Gitb621y41e51iM6M6blQyHbggY4+6PqOv415JmjND1Qk9TrvCkFtfeOJJoEC28bSTRLjgDOF/wDQhWDrd217rd7ct/HK2M+gOB+lZ+aM0dgvuel3tm/jK00u806/jja35mQscxtxzgd+D6fWqmp3uman45tkN/JCkUPlrc28gXEmScbsEY5x+Nef5ozRbUL6Hq8txf6BBf3ms6qk4KFLOMYUt6ZAA+bp64rynmkzRmklYbZ6JYaRca38OrOztnjSTzWfMhIGA7egNYWo+B9T0zT5ryae0aOIbmCOxP8A6DXMZozT63Emdv4tbZ4f8OOOqxA/+OpWhrei/wDCZC11PSruDiLy5EkYjaeuOAefm6V5xmjNKwXO28Vvb6b4c0/QVuEmuYX3y7P4eD19PvVxVJmjNNAdt4PYr4Y8Q4JGISRj/caub0D/AJGHTv8Ar5j/APQhWbmjNC3uHSx6FL/yViL/AHf/AGkaistVS18banp1181nezFGU9A3Y/0/KuCzRmklsDZ3vjG+bTPGmnXgGfJhViPUbmyPyqW80Ea9qaa54e1G3Dlld1kPMbjocYPp0Irz3NGaErIdz0vW72Sw8K3djrGqwXWpTfdjjUAr04wB04JyQK81pM0ZppWE2LRSZozTAWikzRmgBaKTNGaAFpf+WMP+4f8A0I0zNOP+qh/3P/ZjQAUUmaM0ALRSZozQAtFJmjNAC0UmaM0ALRSZozQAtFJmjNAC0UmaM0ALRSZozQAtFJmjNAC0UmaM0ALRSZozQA6P/Xw/9dB/Out+HX/IxTf9erf+hLXIxf8AHxD/ANdF/nTc0CPS7fw74oj1VJ31v9wJdxT7RI3y56bSMHiiG6s7v4lK9mUYLbssrp0Z8H8+MD8K81zRmpsVc6fT9Qh0vx7NcznbD9plR2/u5JGa7C8i1xZ57weI7a20kjfHIYUcqD0HTBHPXdzxXlGaM0W0QX1bO+8NpFe2Gp31vDbX+teeXQXCKMjIwwX+Hv0796teJHurjwOGvZYpLlLgef5JDCM7j8vHdcgV5vmjNDQJnrmlHWPsto1pqVhqdlj5pJUaOTHpldwz9RmueabS4viVavZtCkP3ZDHgJ5hVhx27j8a4TNGadtbivpY6bxppM9hrMl1K8ZS8kZ4whOQOOvHvXNUmaM0LRWBu4tFJmjNMBaKTNGaAFopM0ZoAWikzRmgBaKTNGaAFopM0ZoAWikzRmgBaKTNGaAK3nN6Cjzm9BToolkQkk5zin/ZVP8RH14/pWd2XZEXnN6Cjzm9BU32P0LH6KT/Sj7GB/E2PXaaLsLIh85vQUec3oKnNoo/iJ9xTfsyZ++aLsLIi85vQUec3oKn+xg9GP5UwW6EcP060XYWRH5zegoErEgY/IVI9sFQtkkYyPeoFGWA9TRdhZDzKwPT8xR5zegqUWy/3ifcCl+yAjhs/QUXYWRD5zego85vQVP8AY/8Af/75P+FJ9kXnLn6YxRdhZEPnN6Cjzm9BUptVHVmH4UotFb+Pmi7CyIfOb0FHnN6CpWtlTG5yM+1AtQTjdk+gNF2FkRec3oKPOb0FJKgjbHtTo4laMszEHOOKLsLITzm9BR5zegqQQRt0f9D/AIU77KnZyT6AZouwsiHzm9BR5zegqcWYI6t+R/wpfsa45ZgfTB/wouwsiv5zegoEjkgADJqTyI8/fP5U5YEDg+YODRdhZDQJCcZQHOKQ+ZjICEYzwe1BZzM3L7cn7tEbOfMDFvuHrRdhZDPOb0FHnN6CmKAWAPQmpzboB9//AD+VF2FkR+c3oKPOb0FTCzzzlj9FNH2Pv83/AHyaLsLIh85vQUec3oKmNng9Tj2FJ9mTn5+KLsLIi85vQU5TI4yAuM4yak+ydMN/WmuvlQYVjnf2ouwsgw/Yp39aYzuhGQOeaGaQIDmTPfPSic5MZJ52Ci7CyAzuVVSBhRgfnn+tJ5zegqKii7CyJfOb0FHnN6CoqKLsLIl85vQUec3oKioouwsiXzm9BR5zegqKii7CyJfOb0FHnN6CoqKLsLIl85vQUec3oKioouwsiXzm9BR5zegqKii7CyJfOb0FHnN6CoqKLsLIl85vQUec3oKioouwsiXzm9BR5zegqKii7CyJfOb0FHnN6CoqKLsLIl85vQUec3oKioouwsiXzm9BR5zegqKii7CyJfOb0FHnN6CoqKLsLIl85vQUec3oKioouwsiXzm9BR5zegqKii7CyJfOb0FHnN6CoqKLsLIl85vQUec3oKioouwsiXzm9BR5zegqKii7CyJfOb0FHnN6CoqKLsLIl85vQUec3oKioouwsiXzm9BR5zegqKii7CyJfOb0FHnN6CoqKLsLIl85vQUec3oKioouwsiXzm9BSrOyurADKnIqGii7CyJfOb0FHnN6CoqKLsLIl85vQUec3oKioouwsiXzm9BR5zegqKii7CyJfOb0FHnN6CoqKLsLIl85vQUec3oKioouwsiXzm9BR5zegqKii7CyJfOb0FHnN6CoqKLsLIl85vQUec3oKioouwsiXzm9BR5zegqKii7CyJfOb0FHnN6CoqKLsLIl85vQUec3oKioouwsiXzm9BR5zegqKii7CyJfOb0FHnN6CoqKLsLIl85vQUec3oKioouwsiXzm9BR5zegqKii7CyJfOb0FHnN6CoqKLsLIl85vQUec3oKioouwsiXzm9BR5zegqKii7CyJfOb0FHnN6CoqKLsLIl85vQUec3oKioouwsiXzm9BR5zegqKii7CyJfOb0FHnN6CoqKLsLIl85vQUec3oKioouwsiXzm9BR5zegqKii7CyJfOb0FHnN6CoqKLsLIkMrEYwKc9w7uzkLljk1DRRdhZEvnN6Cjzm9BUVFF2FkS+c3oKPOb0FRUUXYWRL5zego85vQVFRRdhZEvnN6Cjzm9BUVFF2FkS+c3oKPOb0FRUUXYWRL5zego85vQVFRRdhZEvnN6Cjzm9BUVFF2FkS+c3oKPOb0FRUUXYWRL5zego85vQVFRRdhZEvnN6Cjzm9BUVFF2FkS+c3oKPOb0FRUUXYWRL5zego85vQVFRRdhZEvnN6Cjzm9BUVFF2FkS+c3oKPOb0FRUUXYWRL5zego85vQVFRRdhZEvnN6Cjzm9BUVFF2FkS+c3oKPOb0FRUUXYWRL5zego85vQVFRRdhZEvnN6Cjzm9BUVFF2FkS+c3oKPOb0FRUUXYWRL5zego85vQVFRRdhZEvnN6Cjzm9BUVFF2FkS+c3oKPOb0FRUUXYWRL5zego85vQVFRRdhZEvnN6ClM7lVUgYUYH55/rUNFF2FkS+c3oKPOb0FRUUXYWRL5zego85vQVFRRdhZEvnN6Cjzm9BUVFF2FkS+c3oKPOb0FRUUXYWRL5zego85vQVFRRdhZEvnN6Cjzm9BUVFF2FkS+c3oKPOb0FRUUXYWRL5zego85vQVFRRdhZEvnN6Cjzm9BUVFF2FkS+c3oKPOb0FRUUXYWRL5zego85vQVFRRdhZEyzsrqwAypyKTzm9BUVFF2FkS+c3oKPOb0FRUUXYWRL5zego85vQVFRRdhZEvnN6Cjzm9BUVFF2FkWYRPcSCOCJpHPRUUsfyqx/Z2qf8AQNuv+/Df4Vc8I/8AIxQf7r/+gmugvYvE9tFcXP8AaNt5Mas+0IM7Rzj7lDbCxyENrf3MfmQWc8qZxuSJmH6U2e3vbUBri1liB4BkjK5/Ouu8Px30vhXbp80cVx5xw7jjHfsaNSmuLXQr231q9tri4kA8mOPG4e+MDuP0obaBJHFec3oKPOb0FRUUXYWRL5zego85vQVFRRdhZEvnN6Cjzm9BUVFF2FkWoEubqQpbwPK4GSsaljj8KbL50EpjljMbjqrggj8K6rToUt/B6TLe/YfOlzLOAS2ASABjnsP1odZ/+Ep0x9RuIZ4HXNvKqhQ3HH45wfxou7hoczNb3ltGsk9rLGjcKzxlQfzqONy+c129hb6lc3usW+oiU2kgYL5n3epxt7dPT2rhof4qabuJrQloq7ZaVdX6loVUKOMscZq//wAIpqX/AEy/76P+FVcmxh0Vuf8ACKal6Rf99H/Cl/4RLU/+mX/fR/wougsYVFb3/CIapjgRH23n/CsWeGS2meGZCkiHDKe1O4FeJmEZG3IJp42HquOfvA0yAquSWwetTM64GdpPvWRoGxFHT9KVQgBO0/Wog67+v5U/eueB+NADWlUHGM05VSQbuRmqzbt+cDmpohI4zkcetAEnlx+r575//VQbgxnYCeKYZMEA8mnoCWGQgPvQBGx3qxbqB1qBc71x1zVt+EY5AOCOKpj7wz0oAsltx+ZAeeh4P505URug59DTldQvD5GOc1GzpyAVH0oAdtTONtK7IowBj25pqum0d/rTZWLIAAOKAFEiuQpH6U8xJnndj2qshcHA71Od8YG4jFAD8rD8yls0w3DOOfu96QNuHC8dOalC/IP9Xj6UAVJgAw69KkgZVGSXzn+E4ps/3wM5wKfbqrKcnDUAOKgklQG+p5p3kjGcke1HkJwct+dChU7mgBwGwbgzinbhnJUHPqKgZiM54qPzWBHUUAWX2A44HtSBU4O0Aj1JqMygrz69BSbwP4sH0oAk/eZz+765GSaRg6xnPl4244Jo+VgC4yO1BUBGIQDg9etAFVPvrxnnpU4KNxwPpwRUC4LjPTNWyycDduH0oABGhHy5PrmnCNQ2W9elMMi5GOAOmKVpByOtAA02whfTpmkQpLnIqKXcfpRF5jHC0ATeUhXq4P502RzHgIMgc5OaHZ1J3Hv0pVJZgNgxnvQAxWkPRU4z61HMSWGccDHBqxt+bJUc/jUNyAJAFIxigCCiiigAooooAKKKKACiiigAooooAKKKKACiiigAooooAKKKKACiiigAooooAKKKKACiiigAooooAKKKKACiiigAooooAKKKKACiiigAooooAKKKKACiiigAooooAKKKKACiiigAooooAKKKKACiiigAooooAKKKKACiiigAooooAKKKKACiiigAooooAKKKKACiiigAooooAKKKKACiiigAooooAKKKKACiiigAooooAKKKKACiiigAooooAKKKKACiiigAooooAKKKKACiiigAooooAKKKKACiiigAooooAKKKKACiiigAooooAKKKKACiiigAooooAKKKKACiiigAooooAKKKKACiiigAooooAKKKKACiiigAooooAKKKKACiiigAooooAKKKKACiiigAooooAKKKKACiiigAooooAKKKKACiiigAooooAKKKKACiiigAooooAKKKKACiiigAooooAKKKKACiiigDW8O3kFjrUNxcvsiUNlsE9j6Vn3TLJdTOhyrOxB9RmohVmbT723j8ye0niT+88ZUfrQBpi/tf+EQNh5v+k+fv2bT0+vSp01S01PQGstTm2XUHNvMVJ3exwPw/L0rm6KACirMFheXSb7e1nlUHG6OMsM/hUDKVYqwIYcEHtQA2iinpG8jqiKXZjgKoySaAGUVJJFJFI0ckbI6nBVhgj8KsnSdSCljp92AOSTC3+FAGnY6hZXOhtpN/O9uEfzIpghYDnoQOe5pdS1bT7i70+ARPPYWa7Dn5WkHAJH5CsWC1numK28EkzAZIjQsQPwpkkbxSMkiFHU4ZWGCDQB1T6xY2AuZ7XUbm8lkQpBFIGxAD15br0H5fjXLw/wAVOksrqCFZpbaZImxh2QhTn0NNh/iprcT2PR/BFuk9nDuGeW/nXow06D+4K8/8A/8AHpD9W/nXpdJgit/Z1v8A88xT1023/wCeYqwOgqQf1oGMj0y3P/LMV4d8QIlg8c6pEgwquuP++Fr36LtXgvxG/wCR/wBW/wCui/8AoC1USWcfH16Zp7Pu7U2Jto6A1KznrgA/SpKIArHotOUEdVprOxPWlRWfof1oAd1bPI+lOBKr3FKsL9wfwGaTyj6En2FACCQ7doqRByN0mB7UzyvbaPemj5WwDmgCZhEsb43E49aqDrU7yEqe3aoF+8KAJlfauNvBpjcnhanWQ7fujH0qN5GAxx+FADAjj+Gnfw4K4qMEk4zUoiftg/jQAiA5HX8qcz4I5pTC3Ugj/gNIIj/cY0ALuLtnIH1qQLHtG5ixqFk2jJYZpVfAoAbcbfMGwHGO5psZwM0krFmyadGE25bOc0AOD8YpCCeetSbgOiA0xpCOnA9KAIyxz/SnB+4ApNrHnFJtYd6AHlwcfKB9KaDhqdtYg4OfYUnlP6Y9zQBMqkr98AelOdI1jf5mJxx2qKM7TinSOdpBwMigCsv3hU24EY28fWolOGB96siTI5VfyoAgYnIwKPm7qakeQgYFMBd+hoAXJIAGce1SLuAOc+veoxE4PIP1HNP2/wC1j8KADeOelKpY8kgD3pvlnBwp+pphG3GSPwoAthEI5fcfpVW4wJBg549Kfv8AaoZOWoAZRRRQAUUUUAFFFFABRRRQAUUUUAFFFFABRRRQAUUUUAFFFFABRRRQAUUUUAFFFFABRRRQAUUUUAFFFFABRRRQAUUUUAFFFFABRRRQAUUUUAFFFFABRRRQAUUUUAFFFFABRRRQAUUUUAFFFFABRRRQAUUUUAFFFFABRRRQAUUUUAFFFFABRRRQAUUUUAFFFFABRRRQAUUUUAFFFFABRRRQAUUUUAFFFFABRRRQAUUUUAFFFFABRRRQAUUUUAFFFFABRRRQAUUUUAFFFFABRRRQAUUUUAFFFFABRRRQAUUUUAFFFFABRRRQAUUUUAFFFFABRRRQAUUUUAFFFFABRRRQAUUUUAFFFFABRRRQAUUUUAFFFFABRRRQAUUUUAFFFFABRRRQAUUUUAFFFFABRRRQAUUUUAFFFFABRRRQAUUUUAFFFFABRRRQAUUUUAFFFFABRRRQAUUUUAFFFFABRRRQAUUUUAFFFFABRRRQBseG7m2tNbhkuiqpyA7dFYjg11bHW4/OmJttVsZQwWKMqp2nv059MZNcbo95a2V95l5apcQMpVlZQxHuM9637W48M6TctfWl3cySAHbCA2Dntyo/U0MDI0zSYrqG6vbyR4LO3OGC8ux/uj07f56PvNJs5NJOp6ZLO0Mb7JY5wNy+/H1FS2Or208GoWV+WhhvJDKJEG7y2znkdxwKS5v7Gx0STTLCZrlp3DyzGMoAPQA89hQB0Ec13f2NmNBv7aFY4gJYHAyv14Jrm/E0k8upK91Y/ZJjGNwDhg/vkfl+FXmm8M6nFHLcl7CdV2ukCYVvfhSPX3ql4i1a31GS3htQ5htkKCR+r9Oeeew60PcEYVdJ4ZuNOtriAvC01/LNsUk/LGvHP15P5dq5urulTx22q2s0zbY0lVmbGcAGmhPY0r5In8ZyLM6JF9oBdnOBjjNa+oJLq13eNpeuvJIq5+yoWVdo4OGzg/8A16wL27spvEct1IhuLRpMkAlSy4x7HNadtd6Lo1zPfWVzJPI6FYrcxEbM88sev+etT0H1GCSTT/BVvLayPFLcXB3uhwcDPGR/uitGa2S+1Xw9cTAM9xDuk4+8VXcM/nWPaX1le6H/AGZf3DWxjl82OYRlweuQQPqafd69DHqunyWgZ7axURqWGC46E/lT6i6Gnpt1PqevavY3ErSW7pIojY8LhsDA7da4+Hq1dMNS0qwnvtRtLp5rm6VgkJiK+WW5OT359K5iH+KnHcHseneAf+PSH6t/OvS6808An/RIf95v516WKTBDh0FSD+tRjpT1oGW4u1eC/Eb/AJH/AFb/AK6L/wCgLXvUXavBPiKQ3j7ViDkeYvT/AHFqoks5BOB75pzHjrUa9QKcxXqvft6VJQ1uvFOjbFR0oOKALSuBTjISPvGqwkx2o80+lAEjEVEx5pC5NNoAfnrmmr94UmaKAJ1PXn8KYxBoG0jnj3pmSaAAH5qnVvxqvTg+PegC2JMDgkU1nz1JNQebx0oMpNACuRTM8UhOTSUAK3WlWm05TzQBJSMQcYpGYHkd+3pTM5oAkRsHrUok9zmqwOKXf7UAWfMZv4jg0wtz0qMyE9RTd1ADgcGlY5BqPNGaAAdalDcVDUilcc8e9AAxzTVO1s03NFAFkOM1KZm2/fP51TD4pfMPpQBO7985qFiOtN3mkJzQA7dTW60mcUpOaAEooooAKKKKACiiigAooooAKKKKACiiigAooooAKKKKACiiigAooooAKKKKACiiigAooooAKKKKACiiigAooooAKKKKACiiigAooooAKKKKACiiigAooooAKKKKACiiigAooooAKKKKACiiigAooooAKKKKACiiigAooooAKKKKACiiigAooooAKKKKACiiigAooooAKKKKACiiigAooooAKKKKACiiigAooooAKKKKACiiigAooooAKKKKACiiigAooooAKKKKACiiigAooooAKKKKACiiigAooooAKKKKACiiigAooooAKKKKACiiigAooooAKKKKACiiigAooooAKKKKACiiigAooooAKKKKACiiigAooooAKKKKACiiigAooooAKKKKACiiigAooooAKKKKACiiigAooooAKKKKACiiigAooooAKKKKACiiigAooooAKKKKACiiigAooooAKKKKACiiigAooooAKKKKACiiigAooooAKKKKACiiigAooooAKmh71DU0PemtxPY09P1jUNKYmxuXhJ64AP8AOtX/AIT3xP8A9BaT/vhP/ia5yitLEHSf8J74o/6C0n/ftP8A4mj/AIT/AMU/9BeT/v2n/wATXN0UWA6b/hYXivBH9syjPHCJ/wDE1zk00lxM80ztJK53M7HJJplFAFYMQCB0NITmnpEzjK077NJ6VkaENFTfZpfSj7NJjpQBDRU32eTGQKPs0vpQBDRUv2eT0xS/Z3+lAENFSGFwCcdKjoAeXLZzzn2plFFABRRRQAUUUUAFFFFABTtxAIB4NNooAUnNJRRQAUUUUAFFFFABRRRQAU8sWJJ5JpoGSB61L9lk9qAIaKn+yy+nNH2SX0oAgoqf7LJ6YpPs0mOlAENKAT05qX7NJjpUh3W8PI530AV/LcdUb8qbU5mZUU4XnOMZyKS4OSh/2BQBDRRRQAUUUUAFFFFABRRRQAUUUUAFFFFABRRRQAUUUUAFFFFABRRRQAUUUUAFFFFABRRRQAUUUUAFFFFABRRRQAUUUUAFFFFABRRRQAUUUUAFFFFABRRRQAUUUUAFFFFABRRRQAUUUUAFFFFABRRRQAUUUUAFFFFABRRRQAUUUUAFFFFABRRRQAUUUUAFFFFABRRRQAUUUUAFFFFABRRRQAUUUUAFFFFABRRRQAUUUUAFFFFABRRRQAUUUUAFFFFABRRRQAUUUUAFFFFABRRRQAUUUUAFFFFABRRRQAUUUUAFFFFABRRRQAUUUUAFFFFABRRRQAUUUUAFFFFABRRRQAUUUUAFFFFABRRRQAUUUUAFFFFABRRRQAUUUUAFFFFABRRRQAUUUUAFFFFABRRRQAUUUUAFFFFABRRRQAUUUUAFFFFABRRRQAUUUUAFFFFABRRRQAUUUUAFFFFABRRRQAUUUUAFFFFABRRRQAUVcsbJr13REkdhyBGMmrzaBOqlmtbsAckmM/4UAYtFaP8AZ8X95/zFH9nxf3n/ADFAGdRWj/Z8X95/zFH9nxf3n/MUAZ1FaP8AZ8X95/zFH9nxf3n/ADFAGdRWj/Z8X95/zFH9nxf3n/MUAZ1FaP8AZ8X95/zFH9nxf3n/ADFAGdU0Pern2CL+8/5io5IFgxtJO71prcT2GUUUVoQFFFFABRRRQBHCyhNpUkk9qkH+xKPpjFMhUFTkAjNTGMKB1A9BzWRoA3AHlc/7g/wpy7skl1/LFRqd+W7UpYbevPsaAF80cjP6UgDjBV/0qoTyeKnSTHYn6CgCQLIR820+3r+VKWXI3Oc/WjcjLk8etN2xOOPvdzzQAxnUg7MdKjgRXchumKlaHCswbIx6VDC21/woAn8mLr/LNIY4B/e5pd5wev41EsjZ6/hQBIY4M8E0gijPQH6g5qT5W7Ln3pvzkcY96AGmFQR1YEdu1P8AJiA5H6n/AApu1sZyQ3oKduOO+aBCeTEBzk/SkMcAP8VKzEL60I5zyc0XFzDXSHaxTJxSrDGUBJxxk9f8Ke+PLYqF6UxW+QDJwBQNMXyofRqQJAM7simySEOKVZM/ewaBgI4mJwM/jS+RGePmHGeafwBlQPwFMzIT82cUAAij6FTn60phiHf+f+FC8EZfNPDE96LibIzFEOgak2Qf7WaDIQ5ANSKwP3sfjRcVyuQFmXbxyOtWWLqM5XB9Oagl5mUDH4fWpPLlB4HHbmgokDTMnykEfhTl84dlx+FIgdWGUUD2pS2DzxQAvDDBIH04pdq4yn6jNRbsZyetET7ueQemKAHfO3Hyk+6imSnCgSjPOcBak4GQRk+9MD4k6cdgKAI8IcDymP8AwCo5z8yjBGFA5GKtYctuDjHqarXP+sGTnigCCiiigAooooAKKKKACiiigAooooAKKKKACiiigAooooAKKKKACiiigAooooAKKKKACiiigAooooAKKKKACiiigAooooAKKKKACiiigAooooAKKKKACiiigAooooAKKKKACiiigAooooAKKKKACiiigAooooAKKKKACiiigAooooAKKKKACiuk8A/8jxpf/XRv/QGrJuIvP1yWInaHuWXPplqAKNFeheIPE954X12TRNJigg0y02IbdoVYTZUElyRk5z1q3caPp+ia14i1S3tIn+w20U1tbSruWN5O+P8AZwePegDzKivQLu58Va74NuLrU9Nt760YedFesYkeFVJ3bQpB7enr1rWaytrrWtGnuoVnSx8OJdrC/IkZegP55/CgDymr9jpN1qKk2yq2DjBOK7Tw7r994x1GXQ9Z8ie1uIZPK/cqv2ZgMgqQM/nXO+HRKI2MJbdv7fQUANXwbrLjK26n/gVB8Ga2H2/Zef8Aersl1KSCDbLK24dgaI9Wm8syJIxPoxoA4p/CerxybHgAP1qRfBetOMiBcf71dW+pX8oYkAmqyX1+W/eXDKPQUAc//wAITrf/AD7r/wB9U0+C9aHBt1/76rslvsw8zSZ9c0xLyU/8tXK+pNAHHHwfrC9YF/76oHg/V2GRCn/fVdpHeTMxXzSV+tK8sp+VZD+dAHGDwZrJGfJT/vqk/wCEO1f/AJ5R/wDfVdikl0QQzkD1zTC9zGCWmJoA5VPA+uOuVgT/AL6py+BNeb/l3X/vqugl1G/UYSeVR7UqapfLHg3Tk/WgDnP+EH1v/ngn/fVB8E60OsKf99V0v9o6pOdkO9vcGpBDqpXdJNID6bqAOV/4QnW+0Kf99UHwRrajJgT/AL6rqWfUC2GnkGKT7Vfg/wCsc/jQByh8G6yOsC/99Uo8Gayf+WC/99V12dSlGV87HqKVpdWiUKZnwaAOS/4QnW8Z8hP++qP+EK1r/ngv/fX/ANausNxqO3/XsPxqL7RqbAkXTgCgDmP+EK1r/ngn/fVA8E60ekCf99f/AFq6uPULtFy9zLn2qM6rclsfaZhQBzJ8Ea2Otuv/AH1/9amnwZrKjJhQf8C/+tXXx6hfNhWu5KSW5uxnE0jfU0AciPBmsMMiJPzP+FB8F6yOsKf99f8A1q6pLy8YEec4+lIl1fYOZZPqTQByp8GawP8Almn/AH0f8KX/AIQvWMZ8pP8Avo/4V1Ju9SjwftDkUguNWkfck0n5UAcqfB2rjrEn5n/Cj/hDtW/uR/8AfR/wrsyNYdhmbP4077PqQ6sR77qAOMHgvWT0ij/76/8ArUh8GawOsSfmf8K7Hfdg83Rz6Zo+03anJnbHrQBxp8HasBkpH/30f8KT/hENV/uR/wDfR/wrrZb+48zmVm+lCXzsTvlZfYmgDlP+EO1fr5cZ+jH/AApD4O1cf8s4/wDvo/4V1kt9Oo/dy8eoNRrqFwW2+Yx980AcqfCOqj+CM/Rj/hQfCOqj+BP++j/hXXrNdfeWXNSNNcYG53DH2oA44eD9WPSOP/vr/wCtS/8ACG6xnHkof+Bf/WrsPOuV4DyBqm+0zhAPOYN9aAOKHgrW2OBbr/31R/whWt5x9nX/AL6rrptRuhws7j/gVItzqkqfuZZW+nJoA5P/AIQnW8/8ew/76pD4K1pTzAg/4FXVl9YVciaYeuTT1l1CRBuuW3DtQByQ8E62elup/wCBUh8Fa0OsCj/gVdc1zeqAWuWBHbNJ9uuycm7YY9aAOU/4QjWwM/Z1/wC+qB4H10jItl/76rqjqdyDl55G+lPXWLkD5GlYUAcl/wAINrv/AD7L/wB9Uf8ACDa7/wA+y/8AfVdeuq3eeRMPrUbapeZx57hfY0AcofA+uj/l2X/vqg+B9cH/AC7qf+BV1p1K4ERfz5ifeok1O5YZ858/71AHL/8ACD65nH2df++qD4I1wdbdf++q6ptSuIwcySn/AIFRBeT3TYE8u7/eoA5M+CtaH/LBP++qX/hCNbI4t1P/AAKu3jivZPl8x19y1E41G3Hy3O78aAOI/wCEI1z/AJ9l/wC+qP8AhCNc/wCfZf8Avquu+235YBrk49Aab9tnVvmuJPzoA5FvBmtL1gUf8Cpv/CIauTjykz/vV2S3FxK/+vYr7tT/AN87/u5XP40Acb/whWt4z9nX/vqmnwdrA6wp/wB9V3Dw6gVy8sgUehqosl15mw3DY9zQBx//AAiWrZx5Sf8AfVSDwXrRGRbDH+9XYlp8cLIf9oUgmujx58i47E0AcgPBWtn/AJd1/wC+qQ+C9aA5gUf8CrtY/wC0GH3n+pNDxXwzulfPsaAOJPg7WAuTCmP96mDwnqZ/hjz6bq7YNe7SGLH3zUJmKcPkt7UAcl/wh+rYzsj/AO+v/rU0eEtVY4WNCf8AersDPtXO9h7E1C9w4AZXYe4NAHKP4T1WM4eJB9WpU8I6vIMpCh/4FXUBrm4/1TM5/wBo1pWsFzFDl5WD+lAHCHwnqoODEmfTdUi+DdZZdwgTH+9XZslwj7nJx9atF2CL8749AaAPP/8AhEdX7woP+B0o8IaueREn/fVd2wd1Jd9q+xqF4pY496TPg+9AHFf8Ihq3/POP/vuj/hEdV/uR/wDfVdusDuoYSsW9M02QyLgbHz9aAONHgvWCu4RR4/36P+EL1g/8s4/++67MJcHkvIvtupN84XCtIxoA4w+DNYHWOP8A77o/4QzWMf6lP++q7T98hBdz+dSyybgPKZ898GgDgpvCmqQY8yNBn/apF8J6u67ktwy+oau3l/eRgOdx9CaSNbmP5UZwp7A0AcO3hfVU+9b4/wCBVkyxtDK8bDDIxU/UV6NctcFSDNt+prz28GL2cZziRufxoAgooooAKKKKACiiigAooooAKKKKACiiigAooooAKKKKACiiigAooooAK9A/4Rbwh/0Hf/JyL/CvP6KmUXLZ2A7XRrWzsvF1zb2E/n2yINkm8NuyuTyOOua3IYNYW9DzXcLW+45QLzj/AL5/rXHeFLqG01FpZ32IFxnBPr6VuoNBjuxci9nLh9+Npxn/AL5qtrCMfUWV9RuGVDGpc/KRgj8KrVa1K6W9v5bhF2qx4B69Kq0kMKKKKYBRRRQAUUUUAFFFFABVa6/g/GrNVrr+D8aa3EyvRRRWhAUUUUAFFFFAEMYGOWwM052GTxx9aIlVoznOc9qeVi6/MayNCENj65p6ufxpC6g/Kgx70m7PbH0oAC2Xycc9akQnHGQPWmZfH/1qQ7ieaAJh5eAGye9KCMfLux2qBW2nPU08zMe+PpQBIxcRsCCMr71VTrwcVM0rBSNxwRioo+Wxx070APDtnufrTguW4XmhUcZ4OKACCfnoAcVx1OOx7URqM9f/AK9R4OdwBapI5CM84oAZI3JwT/KkDHjDH/Gnu6sSxyWNNzvXARRigB6ybjzzn1oCkjKg4+lMCPt5BA96VchT81KwrA4ODl8cZxTFdgMZ4pWBAPBI9aaAduQpHqe1MY44brmn44+Uce45pFLjo2B7Uj7u7Z9qAF2sTndjHpUzcIec49TUKsBztBPvUrOHXB249hQBAXO/7xpwkOPvH8KRzHu4BPHQmmkMP4SB70rCaH/IT82fwpT6jp70Df8A3/yFMJbuc0WGtBpysik4zmrIkIGarNy64FTLEx4z+tMB/mkkU1nXncKUxADJao32c4oAQ4fuPxpyKA24NyKiIIFOQgZoAcSNzcnmlRgGBPP1pjHd2JpF+U5NAFjLPkAZHpUFyGV13DB21YWQtgF8VXuPvjnPFAENFFFABRRRQAUUUUAFFFFABRRRQAUUUUAFFFFABRRRQAUUUUAFFFFABRRRQAUUUUAFFFFABRRRQAUUUUAFFFFABRRRQAUUUUAFFFFABRRRQAUUUUAFFFFABRRRQAUUUUAFFFFABRRRQAUUUUAFFFFABRRRQAUUUUAFFFFABRRRQAUUUUAaegar/YeuWupeT5/kMW8vft3cEdcH1rS1HXPD95bz/ZvDH2W7kyVuBqEj7GJznaRg1zVFAHa23iuHVLi2a98MxarrCALHOkjgyYHBaNQd54qMah4qstWvtav9HupI7mMpdpcWrrE0fTB44A4xVLwD/wAjxpf/AF0b/wBAatTxBcW/2e+Efjq+u5NxH2F4ZlVvm5XJbbx/SgCG51sQaDdHRvCp06zvF8me7d5JgwP8KswAFVZPGdyup6VfWtusT2FmloyO29ZlGc5GBgHPSu4sZrfV7wPBrVu2kSaWYTpfmHdGwTnKdBj+9+FeP0Ad9a+P9Otbdra10EWKukimeGfzHi39TGGHyjPO3OKg8GxtLp0iqML55y3f7q1xFdf4Q1CK1gaN5ShMpPT2FAHbQ6XCJQzQ7z71qHSbF1G60jGf7vWkWewniRk1B1c+q4FTDSmdPNTWrUjrjdQBVk0q0hx9mjcHvnmpptLSS3UmFmftxWTea5LYybFnjcj+JVzmqy+N7qM48zI9CooAv/8ACPvLJl9sY96lTREddjKGX1FZE/i6W4XmRV9lWs6bxDdbfluGFAHRnQY4mbBIHsakh0aKRx1/75zXEya/d4IDOT65NOtPFupWJyspx+dAHfXOiHZiMYT3XFVxpEKICXJPcCueb4j3j2+xm3MfVaz08U3kkhPmKD70AduNHtZQCLdmP1pw0yCL/mGn6iuTXxXqEA5mUfRRTZfGmon5YrgZoA7W3gRTmK2kB91pkliskhZpIk9jXIL4w1ExFHmwx71TOr3bsXebIPrQB2b6dCxwZt/+4KZHaIsmxIc+5rjE166t3JjlqeDxNqvmZWTA9dtAHaPAUX5JSPbFVyqKw84qwrl5PEepFsNJu/4DUser3zAD7GrZ/wBk0AdOlhbTf6uLzPpS/ZooztNmfxFYIl1dAJ4o/JH1qzHrur7fndT9QKANxbZGwEtV/Kpp9IgliBl2r9FrkrrxRfQZ/wBKUH0AFVW8YXpgO+fI/wB2gDrW0C3SIvDGzH1qhJpM7/dR9vesG38f3UKbNqlfcVHN40vJWz521T6LigDph4fSTaoY579qe2hPAcJD5q/WuJk8Sz7s/aZc/U0kfizUVbKSyMB70Adv/ZD7f+PN1b2IoGk3OOIpK4Z/GeqFsozY92NSR+PNTj4kIx9TQB3dt4cvpySE2/U03/hHdRRiJmaMetcpb/EG6RgfmP4mrdz4+u7mEpGxB96ALslkkM7Kzb8dxUyWkLj5MZ9DXLw61cMzMXYu1TLql5H8xdVHvQBsz28WdrJg+op8WkabIu55HDfSubfVLuaQlZVpsuq3kSfNIfwoA7CPSdH24Z5PxOKlGjWTL+6QKPX1rzz+3JmPO5j65qRPEF6QFXgfU0AegLpssY/dIpFPl0+5nUDyFLDvXCr4hvCAnmuD7NVyy8SXay7XmIA7kmgDq4tFkL/vvMX6Va/4Rq3J35lIrnH8VzudouMY9afH4rvxC2JBQB0A0ayX7iZb/bFW4rZljKLsUf7IriH8Ualnl8D12iop/Et3syJZGb0UYoA7VdFuLksqYGe5qIeDbgMd1xCPfdXDJ4u1UAqsrD/eph8YaoDh3DfjQB6BD4SEEhZ7mBz/AL9JL4d2qW+zoQO6mvPJPFF0+CXwasxeL9SRcJMQPSgDsxpduy8xA4/vCnNpaEBbaFM+1cJceI9SlGXutvsKINf1GIbluiaAO5/se8TrEMf71B01M/vrcAj0YVwc3iPU2581z7hjRA+sakcwyyZ93xQB6B/ZNrIuBEfoWpreHICN0cZU/wC8K5H+wfEYUMs7tn0lqZdG8TxxGQ+Yy/8AXSgDpG8MwTKwLup9sGsqbRZtJk3AkqfasCW81i0z5kN3kd/mqt/wkd4zYd5Vx/e5oA6tHkZcncT6VYUJMMHKn0NcpF4lmjU5nI+i1E3ieUNlZvm9cUAdumnWr43pk1cOk2LqB5Sf9815wPFmo7+LkfQqKvf8JtepCMsufUUAdXfeHNy7rblvQLis5dC1OJvlhYe4NYS+O9QP8dI/jbUHXiRiaAOkXT7xsRsSM9dxq+vhdtgZ8s3qDXn7+Jb933ySsKtR+NL+FNqSufrQB3Q0WaJTvQ7R3zUUNgjSEeSWb2NcXJ4vu5o9sjyAnvuNVYNcuvNyty4/4FQB6QdPlVcG2l9uRUlrayLJ88cij3Ga4qx8cX9s+yWUyL7itB/iBcsu0lz+AoA6u8spGUKvQ+1ZjaFFIdvkkt6gVz0/jd5FCqzb/eoJPHepQx4WfHttFAHVS+DraWEHzJEb35rLvPDL26gws8mPUVix+O9bmbiQAf7gp0vjnUo8bpsn02CgDVtrC5YhQhU/Srn9m3S8P+YrCh8e37cbl/75FTHx3f8AqB/wEUAak9hJCA4zKT221JbadcXrbFjUH0JrKXx9eqOkZ/7Z07/hYGoEjZawn32YoA25/DF+vKQDP14qrJpF5CoMqIQOwqt/wsHUfL+eBc+nNV28fT5/eWsePUqTQBfW3Z8DysYp+XB2BdoHtWevxBhUc28X4IaRfiDAW+a0hHuUNAGhNa3OzzFGV+lQ/Y5pRuJ+tVH+Ikbr5YgXHoFNOHjaFY+LRDnqOaALU+nyyRholD47VVjsLqNt0kRVfpRF44tg3Njj6Zq03xAtSmz7AMetADmhbywzKMVQup3BAiVuO4qR/FNldSYMTKD6VLHNZXfEcnPo3FAGHJIzMdyrn1Jrgr/jULn/AK6t0+tepX+mWZiLPLGh/wB6vLb5Ql/cKDkCVgD+NAFeiiigAooooAKKKKACiiigAooooAKKKKACiiigAooooAKKKKACiiigAooooAtWZuDKY7aJpXb+FVLE49hV37PrH/QMuP8AwHepvCP/ACMUH+6//oJroL2LxPbRXNyNRtvJjVn2hBnaOcfcoYHG/b5f7qfkaPt8v91PyNa1ppOm/wBgLql7Lcr+8KlItvzc44zTbfStOXTpdTvJLlbRpSkCR7fMbnvnjsfyoAy/t8v91PyNH2+X+6n5GtLVNIsrTRrW+tZpZBO5A3gDC88Y9e1YVAFv7fL/AHU/I0fb5f7qfkaqUUAX4bm6uJRHDD5kh6IilifwpjXsysVZFBHBBB4rpPClxp0NxbwRQs97MrGSVjwgGflH5fr1rGtn0+LVrqXUUeREZikS/wAbbuh9qAIJZ7uAIZYPLDjcpZCNw9RUX2+X+6n5Gt3xhKJzpsoTYHt9wUH7uccVmeHYEudftIpBlSxYg98An+lAdBkrX8MKzS2jxxNja7RsFPpzUHnvP94AbfSur026n1PXtWsLmV5Ld1kARjwuGwMDt1rj4f4qa3E9iWiiitCAooooAKKKKAIoioQ5znNDYzTEbHHH40r59eD0PrWRoNJ+arCPxzz+FVaerY74oAs5XnKDn0pCVHRB+JzUIk9zQXBGM0AOkb5eAB9BUWaGOabQA4mkBxSVJGwVskA46Z9aAJBJzmnCVueT+dVsnNG4+poAmeTK4zUYam5pKAJGbikRsNmmk560maALAfn3p3mnHLH86rZPqaNx9TQBJI+4c0JIVFRVIW+VVAHHU+poAl84nr+ooMpB4/QVXyc0ZPrQA9nLNnJNLv4qKjNAEjNk9MU5Jdo6moaKALXmknHf3FN80gccfSoM0ZoAXJLg9TU6tnuRVapkwV689hQBIxqMct81NL03dQBY8tD3OacI0H8X6VXEnuaeJRx7UATFUByCT+lRnAH3RQZlP8RqIsPWgCRG/Oo5SSwz6U3caRjk0AJRRRQAUUUUAFFFFABRRRQAUUUUAFFFFABRRRQAUUUUAFFFFABRRRQAUUUUAFFFFABRRRQAUUUUAFFFFABRRRQAUUUUAFFFFABRRRQAUUUUAFFFFABRRRQAUUUUAFFFFABRRRQAUUUUAFFFFABRRRQAUUUUAFFFFABRRRQAUUUUAFFFFABRRRQBe0jVJ9F1WDUbZI3mgJZVkBKngjnBHrWxe+MGvbeeFvD+gxtMrKZY7PEik/xBt3X3rmaKAOll8a6pNpYsylosnkC3N4sP79ov7hf0rmqKKACtPS8yAxRrmQnP4VmVe0mTyr9H8xkx3FAG2tzc2Z2Mw+lXVupGi53c9s1dWOLUYifLR8dXxg1kzoLSbCSFhQBJ8qtl+T9av2yabjdOsjNWYWWQZwc/ShonIDLigDoJr7SI4dsMDFsegrCluw7n92FU1C6uT8i7jTGinA3Mn5CgB/ks/KDIqB7fk78j2qxAt84/cxnipBOUyLxFB+vNAGebVmOEHFPWzKkE5PsK0457NW3REt7YqX7ZsbdtBHuKAM37O7DbhgD680x7OSI8Lu+oq6+qoJvlT8qklv8AzwDglaAKAVgOVIqVLZn+bOAKn812HyAbfeq7XLodo59qALMTwhx5kQfHetaG6hDqFVVSuZd5ic7cCpEkf7uc0AdmdQsFTrz/ALtUJNRk8wmLp2zWJHIY1IdM+5pBcJnG/HsKANOW7ubg4kclfQGnwr2XP/AqyzKob5S4pHvpkb73FAHQR6RbSndOpOfSnv4c01Dv8uRk9Cawhr9yECRk8e1IPEGo/dbOPpQBryaXp275LYgfWpI9P0hf9Zbv+Jrnm1m6Z/vfpQ+r3bDHA/4DQB1DQ6Jt/dWjA+4psNhpxP8Ax7Ka5mHWLpT8wBH+7ipf+EhaPny3DexoA17vSrZiRbRkZ9RWFd6QN3zxkH2pzeJLktuBIFI+vTXICsRj6UAZ76eYm7ge1PjXYOufqKufaeM5x7VXe4h58w4+goArSNJu4Y49qYXkIxvb6GpRcRl8IB9TUwge6bCbc/SgDOLkHBJB9qdhWHMjD2NXZrN7f/WRYPqDVSSXZ/AT9RQAIsfRpMe9PxCTtDEn1FVGPmn+LHsK0LRbZIzn5m96AHJEy4+b5ferA8sL94k+1VWlccKCFp8UgDdyfegCXZvOcH8TV6J9sW3OT6VVDEOMircN1DGcSQFvoaAEWdcYkytKsMcx/dzZP0rUtTosq7niZX98mozZaaZSYrpkz2xQBQbSzKpAYFjWfNpN3Dx5bN7gVrTwJDJ+5uQ/0NPh1C5tzkMT9TmgDDTR72Y58h8flVv+wLqNd7IdvpmtaTVLkqX3KKrJqcytmVt6/wC9QBlfYWDYJOfSpRCwXbtrVm1CFtpEK5/2arm9wflhz9RQAyG1wmXGR6Uv2gwN8hIWg6gCPmiYVBNcCRcAnFAFxdVuk+ZJmA9M1L/wlF5GmBcuD6bqw5FU9Nx9qpXCFfm2EfU0Adra+NnCbZIRKe5Y1Vu9bs72T57ZYs9xXIRh26vgUEnd/E3vmgDoriCzlX92M/SnW3haO/j3Q3CRt6OayLW9dTtVsD0IqyupSxNlSFoA0X8D6iiEpLbP9HrJvdC1SzP72AMvqvNXI9duFywlbPtWpZ+NLxf3U0SSp/tCgDipA0YORg+lLBKo6nmvQWuNAv8Am40+NGPcVRu9D8PyKTb3Bgc9M5xQByOWZuFBpQXHzADI7VqSeHZEJeC4WYD+6az5oLiEkSRMvvigB6T+YOY1JqbfFGAWgTNUoyAOT81SPFM6hivHsaALTN5iZUBRVUrzjfTo/NVO/wBKnjUuPnoAie0Tygykk1XEaYIZiDV9UZ/kQGlexkjXBVTQBR25jwrnNAB6OKlW2w3zflSTIFP7vOfQ0ARyBEI5x9KWMqGDE/LTNrlvX61ZjhLrjYfoBQAktyqnEKZ9zSI0rHcWKH2pPJCN9wqR/ep/zMRsyT6LQASTXEfSZ6azzuodpifatKDS9RmTzFtZGX1K1fs/DE80gNx+5X3oAwo0eZenzU5LW4divllsV1w0AQ5CTR49cUsdh5Y4If3BoA4prW5Q/wCpJpPIv+NlrJz6V6BHBHtw7RjHqKkeeC3VSJQT7CgDirTw5q9yN7q6A9BWpbeBdduhlMbf9o1s3viZ4owkZk/AYqnH4y1HGwTOE+uKAJovA2oW6jz5rdPX5smobjSEsSd92T7KKpXnie5PILu/qSTWFd6tPck75HB+poAvz3iurRKTx/Eea5C5/wCPqbnPztz+NdFZX0NvE5lG5iP4q5yZt88jerE0AR0UUUAFFFFABRRRQAUUUUAFFFFABRRRQAUUUUAFFFFABRRRQAUUUUAFad1oOpWVs9xcW2yJMbm3qcZOOxrMpaHfoBq+HbyCx1mG4uZNkShstgnsR2rPuXWS6ldDlWdiD6jNQ1bXTb94hKtlcNGRuDiJsY9c4oA0nv7U+EEsBL/pIn3lNp6c9+lPs72wu9A/su/uGtjFJ5kUoQuPpgfU1gUlAHV64LdfCemi1ZjCJCFZxgt97Jx9c1ylWpdQuprKKzklzbxHKJtAx+PXvVWgAooooA1vDt5BY61DcXL7IlDZbBPYjtWfcssl1M6HKs7EH2zUNFAG3r1/bXsOnLbybzDbhH+UjDcetNjuLHS7/T7uxlkmZVDTq3GGxggcD1NY4BJwOakmt5raTy54nifrtdSp/I0wOmGpaVYT32o2l081zdIwSExFfLLcnJ78+lc1B/FTpLK6ghWaW2mSJsYdoyFOfQ0yH+KiO4nsTUUUVoQFFFFABRRRQBXBA6qCfWmnHakorI0CiiigAooooAKKcgBkUHoTVgGNX2BCcE8Bc5oAq0VZHlyK2F5Ck9MVXAz6fiaAEopxUr1x+BptABRRRQAUUUUAFFFFABRRRQAUUUUAFFFFABRRRQAUUUUAFPJU5wMe2aaBn0/E0pUr1x+BoAbRRRQAUUUUAFFFFABRRRQAUUUUAFFFFABRRRQAUUUUAFFFFABRRRQAUUUUAFFFFABRRRQAUUUUAFFFFABRRRQAUUUUAFFFFABRRRQAUUUUAFFFFABRRRQAUUUUAFFFFABRRRQAUUUUAFFFFABRRRQAUUUUAFFFFABRRRQAUUUUAFFFFABRRRQAUUUUAFFFFABRRRQAUUUUAFFFFABRRRQAVf02FmfzdrbBxketUK0rCUpbMo/vZ/QUAdFaavNYqQFDg9iKhnvBcuWa2UE+lUVbdD/rMMamhibbuaUEUAW7eXYCjRrz0NV3uJkk2oBj1NPYZGVfP0NVpJHB6g/jQBf+1yInzGMiqj3zchZOPaqMr7uAuTUSvxtxg0AacUz53+aRUczBny4zmq8EEkr7QhOe4rds9HkK5dQfrQBRhjAIMYq2lmzsDLuWPucVrpZx2sO52j+lZF/qmzKoMD2oA1LfStB4827bPpWrHoGh3C/u7gr7157JfOx3A4NSW+sX0RyklAHdv4StYjmHUVPsRWfceErliWgdH/GuabWr2Rt5f8KfDrd1u4nkX/dY0AacvhjV41/1W76VSlsryy5licH/AHatJ4k1CPG2d2HvWvp/iyYjZcqkiHrlRQBywv5PuMPzFRkOX3cYruktvDupTbt7xTN1GOKvpo2hW6l3mEijsaAPOVbnlP1p5tC5BQn8a6bWY9EJLQIyY6bKwDPt/wBXvx7igB6xLbhS6ZpLi5RuIlVacL0tHsmQFav2NtoM65l8wP8A71AGHhu43Zpmw5+c/gK6p7TQIlybiQD060z7T4dhUlEeR/egDm4bdpG+QH8avweG57w7N23PerUviC2RSsMESD/dqoni24iyoIHphaAL8Hw3R3/f6qsY+ma0Y/h1pUf39dH4p/8AXrlpdevp33byPpxR/aM7L+9kfd9TQB2cPgfQYmDPrhkx2C1sWuj+E7Y/NGblh/frzRNYWBTyzNUX9s3ZYtEcUAem3c/hm2Hy6VDn0NUTe6ZcxskGnJFjutedvqt9Id0hz+FWLfXpoG+9kHqKANfULJrqRjGFA+tYclnJGxR2GPet+z1K0mAeQFT7VPeJZXSBvOx7CgDFs47eD7yq59akuLeG4PyBVPqKlEFnFz5rflVeaW2UHZu+uaAGpZgNiSXAqV7G3hIZGY+9UxcRZ4fLVZWdwoVwCD60ABj3tjeMUbBGcM+fwqYRRSL80gU1SlZYW+SVW9s0AWmkBGFHPrTF8/d8p/OqX2h5D/F+BqRXl6KGJ/OgDXjsZ5I952DHcmq7K8LEkg1VMzx9XcexrRsQ1yuFWE/71AGfKWdvmIx6UJGDxlSPrWq+mSEk+Sv/AH0MVQnsSGORt+lAEBjVGz/I03zirYVifrUgtRtwQQfUmqk8E0bfL8/0oAsGYnhhk+1WtPjtpZgJkbn0NYrNID85ZT6YrQspEHJfH40Abd5p1nt3RPtI7VlXFi3l7tuRW3bXNvNtTcn41om3SRfk8vaKAOEMTE4LAexFRMmxsGP8q6q9sYphtCYcdxWRNp1zGeRlfbmgDKEadfu1KoUdD+dTvZTSceUfxGKVNDv5xiKOgCuUbd1AHtT41DtjeDitJfAviGRVZIQwPTLCrUHw38Wk5jtIz/20X/GgDIM+wYCcj0NQSXROeTmt9vhn41Zv+PJB9HX/ABpw+FvjNv8AlyTPr5i/40Ac/DezodquVzUjajcv+7fDD1xXQD4S+MWILxwr9ZBVmL4T+Jyf9IlhUez0Acc0QLbjk/SrcPACoprtbf4W3cJBnvYF+prYg8GQWqgSXluB65oA86FurDLKfrij7NEuepPYV6SfDelHiTUIcexFRv4W0NpAy3yE+gYUAeaquxyW+WlfLt8j5r0efwDp12h8m7wT0y9c/qPwy1mAF9PdZV/36AOUKhT91ifrTlijLbzG7Uy40rWrCVkntJeOpC5pq3FyV2GGUf8AATQBejltI3G62x9afcXqH/VIAv0qnBbzXD4wV93q79ntLc/6RcDP+zQBAb2IL81tv9zVuw1eaKT9zaw/QrSpqGlWhBSEyP6v0qZtdspFw1mqE/xIKANGTxJfomJIo1Hoq1Qm1uaR9/IFNW4gmT73yn1amf2St1/qrqMH0JoAq3GrOxPzv+dQpqk68K5Ipl3pklrJhpEb3GDVdT5Z+dCw9hQBdbVZZF28/XNRx3xEgMmSPrVc4ZsoAB6GkAJ5O0fjQBr3F3a3KrujwR6GqjlAwCAhfpUC+V90uq0xrwK2xGL+mKAHXETtyDke9VTbgn5o/wARUhe5Py7OtKhKnBbaffpQBVltf7gBHpWPMNs0gIxhjx6Vu31x5JAWRc/7FYMjFpGY9SSTQAyiiigAooooAKKKKACiiigAooooAKKKKACiiigAooooAKKKKACiiigAooooA3fClpDd6yDMoZIYzLtPcjGP51oWWva/qeoO9kiSQocmD5FAX0yeawtI1J9K1FLpV3AfK6+qnrW/Hc+G45mvIL++tmf52t4iyg/7PA/9m70AV/7MfVPFbw6jb/ZDMpk2Qspx6c8j60kWh6Zdx30Npc3LXVqrNudVCNgnp37Y/WpYPEFpP4qGoTZgtxEYwWBY+2cVW0bU7S0vNTknm2LMjCM7SdxJ9hR0A52iiigAooooAKKKKAN7RLaO1ibV7pAY4mCQIf8AlpJ2/Lr/APqrW1CBLnx9bRyDKlQxBHXCk/0rGt/EcsVrb2kllYyxQ8KZYixHv161f1XxFAddtrq0SKSOEgmQRlXbjBUk0C7lzTbqfU9e1axuZXkt3WQBGJwuGwMDt1rj4f4q6YalpVhPfajaXTzXN0rBITEV8stycnvz6VzMP8VOO4PYlooorQgKKKKACiiigBi2rMgbPBGelL9kYnAbPvg05GzGAdvT0pmcOCR19ayNBDBtGWfH4GnfZSQCG4PT5TUhVRyB+ZprD5h+549qAInh2LnepPpURFWSFzwuAOv+TUJXHQ5HY9M0gCMYkQ/7QqbYvmlvMxlj/EBiq3tmgjFMCwiKquQ2coeMg1FFGXfA6gZ6ZpuMDmnw48zn0oAk+zvtI3cdeRimiAYz5i/hUjYRCR1pqyb8ByuKAG/Z/wDbH5GkFuW6MD9Aam2xg4Gw59KaxG/EiZ56460AV2XYxB6ikAqYqhLdQfSmFMY+YUXHYjpQpPSnYG39aMZwuOR7daBDKsC2YqDngjP3TUGKtIqlAMc7aAIzbFTguo+tJ5HP3wfoDT2lZWwvCmnAI4ydmaAIvI7eYuaRoWVdxPH0NTnBBIAx3AAqJjFs4Xn2NAEP0o5qQop+4eO+aaB/tY9KB2G4oxxmlxzRj34oEOijMj7Qefpmpjauo2luCfSoojhzn0qVjgNwM+1ADRakjO9cUht9pwXX9aVXDnDhfrT9qA4XaB9e9AEf2dvXj12mo2XYxU9RUpI5DKPrim4Ri2fl9KAIgCegpSppSmO49aTtzj60ANop2OKTjFACUUUUAFFFFABRRRQAUUUUAFFFFABRRRQAUUUUAFFFFABRRRQAUUUUAFFFFABRRRQAUUUUAFFFFABRRRQAUUUUAFFFFABRRRQAUUUUAFFFFABRRRQAUUUUAFFFFABRRRQAUUUUAFFFFABRRRQAUUUUAFFFFABRRRQAUUUUAFFFFABRRRQAUUUUAFFFFABRRRQAVPDK6LtUdTUFWrSLdl/TtQBdtbhowQ6DJ6ZoEhMhLP8AL7U1kaQgbyT6VpW2jTTIGK4HvQBUSdx/qvm+tI3m3LjKD6Ct1PDkzdGXb7GrlrplvbNiXcCO4FAGDHp8pXb5WM1qWPhtmbfMw2eg61pyXunWx++OPUVGfEdtFwkalT3oAmVrCw/dxJj1zRLqdoYiFDKah+2aRdRlnRg3qDVNrGCc/upyFPY0AQXGpGVSipx6k1i3UUsp6ZHtXUx+G7dlzLfKo9M1MdP0S1TDT72HpQBxaWj94ZCKuwaZeTD9zbS4/wB2uoXV9Nt12xW5OO5qeHxzJbfLEqKv+7mgDk10HVJWwLOb67auw+C9fuGCx2jLnua3W8f3sj7VKj3C1Vfxtqxlwl0y/TigAX4Y+J1UO4jCn1ap4/h1qVv891fW0a9wGpx8bau8O2S7kA9d1Z0viKZyXm3TfWgDQu9P07S4123PmSjqVNYt5q5jUpHk596yL3UprqY7FCLVQgY+d+fWgC6btpB85IqeL94Bsb9ayljXPUkUeY0D/uXIb2oA15UkA5jb61XkGE3bzu9Ktadrs0QCXCLKvvXTadc+H73/AI+rEc+hoA4fzJNpG7j3pgfKlcmvVT4X8JXcQeO6MBPYnNc/qOh6BYMw+0+ae3NAHErEW4XlqnWyzyxw1WpZIElKw8L2qvNvLcEketAFiBR9xvzqWa3445FUVmmt2zjI96ZJdTTN8x2j2oAe9rluhAqzBDDF95j9BVJ53AwH3D3FNXeTnINAF25eEISrMPas4SRnpk1aFujcsCKQ28anOFx7UAQL6oT+dWI7qReMkD61FlVfhDt+lI0js2I4m/KgCZrrJy7sfapBLDJgEEe5qoqTMcvge1W40ikXbnaaAHstqvQ/N71GbtkPyuuO1WF0qWYfKysKoS6fJBIdyNx3oAe11KzZzn6VEAHk3McU0xkn5W/Oo5HKcYw1AF5VJOC2B2rQguTCNqlfriqNi/mgBh+JrQksPlyjqaAIp5t5PIb3xTrS0eU+YkpGO1VpMR8FuR6irEGpvGoVYkHuKAL7PPjY56e9aWkX1rby7bm33j+8TWUsrzfNuUn0qdLUyJko4b6UAb1xc6PLL8sYH1rNlFuspMEamseW1u45CyoSB60C9dU2vww9KAL9xDDdridMe4FYl5ZpE+2EMR9auC/kK9R+NQPdxk7mGHoArr5qpuIYY9KsW2t3duNqNkehqT+1WZRHsUj6VEYt5LmHbnvQBMt5cXDFzk+1OXVJo29PrVH95GxHIpm4k/NkD1oA3Yte6b0jYD2rSg16N8eWoU+wrkFkjGV6e+KcryQpuhfr2NAHXzeKb6BgFlcr6VoWnj+WJADNsNefiW7mOCDn1qRrGZhl2FAHox+JFwORdj86kT4l3J/5bc+ua81+wqByf0pBaFfcUAekzfEu8HST8aw7/wCI+qTHEcp/CuVFvIxwuKbLbzRjOzHuKAOih8b3TA/aS5FQ3PjKEdUd8+9cw0Zc8kn8ab5aA/M2fYUAa8niOOfnynA9jQuthRuQN+JrKjjUHcThakkSMqCpFAGx/wAJRdbR5blMe9SReN9XhGFumx9awCgcY4BFRSw5HJIoA7NPH108DRzuj7h3XmsaTWLiRy0e3B9qwfIZR7etLvKfxHFAGjc305YHPJ9KqzTAgFxhqiSVm78e9Slyy8oDQBC8gkHGaVMlfvHFOkxt4PP5UxWYfeNAEiGQ/KGYCpWAj6zHd9aiR9+RuxTVXe/pQBILrYfvlj65qZru5RA3ysv0qvJBjBUZoMmF+YYx2xQAovt7/cqOW4O7IAA9KiIRuc8+wpwAOMrQBOGeXG1WPvVyKMwjeu0/Wo45NsY+UgVHJepH/CpoAvtNJJHu2AfhWddSCRcEkH2FWYbmGaLh2B7gCowgZjnOz1oAzJIVWEvks/oTVA5yc9a2fKg8w7gSPcVkS7fNfaMLuOB6UAMooooAKKKKACiiigAooooAKKKKACiiigAooooAKKKKACiiigAooooAKKK07rVxdW7w/wBn2EO7HzxQ7WHPY5oAzaszafe28fmT2k8Sf3njKj9aveG7m2tNbhkuiqpyAzdFY9DXVsdbj82Ym21WxlDBYoyqnae/Tn0xk0AcDFDLPII4Y3kc5O1FyaWC3muX8uCGSV8Z2opY4/CtbRx9mttVvsFTFAYkB6qznA/KregsdJ0S91cgGRiIYQe/PP8An2oA5t0eKRkkRkdThlYYINMrofFUCG8g1GEfuryMP/wLAz/SueoAKKKKACnxRSTSLHEjO7HAVRkmmVoafqs+lrOLdYw8y7PMIO5R/s8/5wKAK09pc2pAuLeWEt08xCufzpphlEIm8t/KJ279vy59M1017JNF4OEeqSPJczy74FkOXVeOeefX/vqql5cnS7TRolRHeNDcsrjKksflz9KAMiayureISzWs0UbcBnjKg/jTIf4q62yurm80XVbq5nW686M7bWNtxi6jO0/dHQ/hXIw/xU1uJ7E1FFFaEBRRRQAUUUUARhiFUg5x2qVULEZXI61EgZwCAoxxnpUzR5ABOef745rI0GSZj4Df41JGhZeFJH+7monj2fNkD6nNPWfj7zGgB02QhABAPfGBVQ4BxuyPapJZC3y5471HuUHhc/U0AKce/PtSlOcY465pwjZsFcA9gDTTE5OT37kgUhjGHz4zTkYq2c9u9J93GMZ9c5oDDOSAeOPamIl3kkDBwfSpEgXbu25Po3So9kvX/wBBIp+1x13kfSgBnVuWxj0NS52j5nyP8+1RDdF83GPwJpRcyDPzH86AGOQznkYPqKbkZOWz+FIX3MWbJY0oIJ2hF59TSGNwM5zjmn8g5BUEenalaNkIC7iT6Uwo4OCrA+4oATGQTkVKj/LzzgdKYSUyMDpinJlxhVXOO+KYhyKJSMhunXNPaPYuVAH1601FlBIBYfTmkMbsec/8C4/nQA+MZ/j79f8AIpJWGwqT83t0pomeM7d23HpSSTvKMMxI+tAEXGOv6Up5yT+dISM8CpFXzBlVAwOxpDGqB3PGPXFIe+DxSlZVxw2OnSm4OeevvQAqna2Qal3lsLjg9qhDc8gH61LsfOQOv93mmIekajG1CTjPzGmkksMsBz0FOk83I+/+INMQtGAx249+TQBMDgctkemf/rVA5HmNg4B9RUpuXwPnI69KgZ97FmySaAE3ZOWP6UAZPBBpF5O3gZ7mpTGyg7N+PTFIZGFz04+tJwc5bmht4OGz+NGSo7c0ANooopiCiiigAooooAKKKKACiiigAooooAKKKKACiiigAooooAKKKKACiiigAooooAKKKKACiiigAooooAKKKKACiiigAooooAKKKKACiiigAooooAKKKKACiiigAooooAKKKKACiiigAooooAKKKKACiiigAooooAKKKKACiiigAooooAKKKKACiiigAooooAK0tOwYmXvu71m1pae0DwtDKAGLZDZ5oA17QrH82EJFXm1jyxlsgD24rn9kEBILs1VpLkv8gGR7mgDs18Tq8OxNmR+FYV9r0zOU3soPpWG6PngbaFiZTubk0AWPPkdiSWOfWpAhcdfypgWQrnNPjO3O4n8KAJVZgNqNirCzTxL8km72qnuPUMB9asK5X0P0oAsxam6H5gSajkuLieTIGBUtpLaq+biJiPpWssOkyRbgzqT2FAGMjN0dhTmEY7rUl5BawDMRdvrVHzC/8KigCRQok4JNPfYCDzn0pu5AOX59qd5sZHDZoAckxxyhP1pruB94Z9hULTbjtRWzTgnzfvEYUAIBA7YKEN60T2cYXKuPpTnJJwoGBU0FxDHIpkRWUdVNAGc1s2PkfJ9KelrLCuZExnua6O91jTBbr9ls0WT1xWFcXb3JG9+B0AFAAluG5JC1citmjG6NufaqMcmW5PA9atQTESY6LQBcF3JGoRjz7GmG2e6fc/I9zT2hil+daamUOQDxQBVuLBoW4Vj9KijZkbayMPrV57iTcdxbHvVJpwWI5JoAsqtu/Bkw3vTvscQIJlRhVMbd3QfWm79r43E0Aa32KB0ygBphtETlYyT7CqKO6f8ALRh7ZqaO9mib5ZgfrQBJ5PzfdIPoaUxwsfm+U/SopdXuS235T+FU3uZ5X44Y0AWJYHVv3bhh9KsQXjQJta23H6VXiWdD+8mwasrevFgNsf6CgCF7hJCc25U1R8vLll+UVtrNa3LATZTPpUs/h9JED2lxkH+E0AY0OoTQ8A1owai0ybXAbPqKj/sS4U7SpP0rptF8JMyCWYbF680AY0Wmmdxstlcmt2w8FrdMPtEUcQ/Wrss+n6WxChWYd6pHxhcxSHyUXbQBqXHw5to4d9pMzP8A3axJdL1DS/v2QKjua2rPxpJszIPmrTTxJBeR4mjLH0IoA8+u45JiWaFF9gtZX2C6mfENuWPsK9Mf7AzFzCifjUTapaWn3I0J9qAOItPDHiByDHYOa6KHw34qeIL9hAH+9WifFUx+SHZGfUtUU/iTV0H/AB8kj1VqAKzeCPFEkZLQIFP+3We/gbVY3/fqFHtzWtb+K9W3FWmZh/vVFc65qrsTvk/76oAojwksTgPIWP0rRj8K2ax7sKT71nz6tfMvzO4981mvqE6Sf66Q/jQBrTaJp8D7mDZ9qoXot4l+RT+NJb6+6TATxeYlbMuo6VfwBPsig+uMUAco8iScJ8zemKlFjdTwkC3yPpW8LHTEG+NVB/3qry3qjKwsB75oA5KXTryOU/uSKkjtJ2++CK2rieSQfMoJ9c1UkmkReICfegCSKB0h5H5U1p/L/hY/WiCZ5D911PsKsyxXGzc0bMv0oAz2uifuqPxqxF5jwlthJ+lCRqGy8Jx7CtO3hiMJbeygfw0AY4mmTOUA/CnIlzefLHCX96ub0Eh+X/voU77XMh/d5VfagDPk0u6hRt8GPesuSBkPzAj8K6GS9uScCTj3qEu8zbZQCPXFAGCCr/LtNKYT2B21rtZwK24L+VIba3YBWm2j3FAGZHGVbJxinhcvnIP1rdXw9bT2/mpfx4Haok0qxL4luTkdxQBjSnDjIqJ5STt2flVrUIoUm2QuZB64qmySqM/yoAjbYD8ysDTR8h3I9WFjZxlnJ9qesER5ZSPrQBWJZyPWr1vozz4c+YF7kCmfIjfIwFdPoUksibPNUD3oAgi8O6aLXe88u8dgKw7qNY5MQK3416F5RXAcJIvtVLUdOtrhR5dsyN6igDiEjlIyeDT44UZ/37Ej2FdLHawwHBilY+gFbtjfwIFT+zt3vItAHEPplvcptgict/s1XPhXVZj+5tZNvrivVvO02JMyWcMbdeFqM6xbBf3MmwdwaAPLG8KeIWXYlnI3uKU+DNWt4/Mu18v2Nepx67E5wJ1XHeq95Ja6nIBLfcemOKAOBhjaC18oWqFx/HVGQru/esFPoOK6/UdNgh3iG5X2xXNvpBu5sSklR3BoAxrp0T5ly341jOSzsfU5rubrw3bJFiHexx3NcRPGYbiSI9UYqfwNAEdFFFABRRRQAUUUUAFFFFABRRRQAUUUUAFFFFABRRRQAUUUUAFFFFABRRRQBo6Pe2tlfeZeWqXEDKVZWUMR7jPet+1ufDOk3LX1pd3MkgB2wgNg57cqP1NcpDBNcyeXBE8r9dqKWP6UrW88dx9neGRZsgeWUIbJ6cUAadzqMMujyorYuLm7aeVAD8q9hn6mtR/E0elWFnaaUYpwifvWkRh83t075rmZ7W4tWC3EEsJPIEiFc/nUFAHUX+u2+taA8d6yRXscm6JURsN/P1NcvRRQAUUUUAFbfh19Kgu2uNTlCmPHlIULAn1OB2rEqxb2d1dBjb200wU/N5aFsflQBraqLG9le6bXDcTFgAhtnUBc9vQAZNR31/Y3HiEzyRGexXagQZUlAuOOh96oS6bfQRtJNZXEca9XeJlA/E1CYZRCJvLfyidu/b8ufTNAHS2t5o2iy3N5ZXUlw8qFI7fyyuwHnlj16D/69c3B/FTpLK6ghWaW2mSJsYdkIU59DTIf4qa3E9iaiiitCAooooAKKKKAGQ5xwD9RVh0yvaqwkEaAKASeTkfpR9pfHasjQc7YUY59qiUbuB+goMrGmq5U5FAA/Xrmm0pYn0pKAHKSDwcdqDkHrTaKAClFJT4wCx3ZwBnpQBOoIH3uPrTvpg/jUAmK/dUD86DcMT0WgBZeBzjNR4yaGYscmkBx70AHekoooAfkk/8A16aeTSUUAFSRkZqOpDtUKRksRk5oAsKD1OG980hBY4+UfWovtD4xgU3zWx0FACSffI4/Cm4ozSlsjGBQA2lBxSUUALk+tJRRQADrVuMEcenqaroAWO7OAM9KcJipyFFAFgggdACPeoJOOopGmZuwphbPUUAGMg02lzSHk0AFOy2M5602igBSc0lFFABRRRQAUUUUAFFFFABRRRQAUUUUAFFFFABRRRQAUUUUAFFFFABRRRQAUUUUAFFFFABRRRQAUUUUAFFFFABRRRQAUUUUAFFFFABRRRQAUUUUAFFFFABRRRQAUUUUAFFFFABRRRQAUUUUAFFFFABRRRQAUUUUAFFFFABRRRQAUUUUAFFFFABRRRQAUUUUAFFFFABSgEnjrSUUAWS3lR7WyWNNTaZAZOBSJISAhUEe9WYQiP8ANGD+NAAVBwRkr71MHj2D91mphEG5VMD3qVYiy/MABQBULAjgY/GjynJ+9tWpJEKPihtqgAnn2FACeUnru+lWovuYWEcdzVdpUAwvWmi42/e3fQUAXhE8oPzYP0pqRCNvnlIHtVf7fhflyKgkupHJzgCgC7LJEAVEhYGolTB3BQF9zVJcO2MmrsHnAYRNwoAmWGJjwVH41Zj0vzV+RHx3I6VAI5By8QT3NTC9urfiKQ7fSgBJdP8AIXcOB61VlmU8ZJ+tW5NVkli2ugPvVUukvBUj8KAGx525xxTWTzOQmKcybfusSPpTGLIPl5oAjMbLkk49qZgkfxYHelY5bripoyAcE5FAEKhgwKc/WrsRYryOaayblylSQhYzlySaALcBRB8wJ9jQZFyccfWmLKjt8zcVNbyRGUKEBoApStI+QM/gKriB24YYrr/sgK/NxkccVj3WnSK5ORigDKMLgYVc4py208q/LaSP7hTVnKQN8wyRW/pfipLSEwmIEEYzigDmhbTRj54WX61IkcKjLD8K6Fo5dUZpFj+U+lZU+mlJtrRtQBSa5tk+5EM+9QGQ7t2wVdlijtzzEPxphuWxtREC+9AEBkyuWJqIyoSPmap5GLDGVB9qbBavKefl+tADVLTMMcYrp9IlljhGUVlFUrHTrYn97KgNaPmW0KlEmH0FAGvHrNtApdo1GO2KyNU8YzTK0UA2R9MCq5iglOGkIzVyPQ9I8oPNOSfQUActJflyWcE59TS28yzZQEKTXYQ6V4W8xfOEhHrmtO+tPC1pbIbSLJ9RQBwgieFh85NX4nlwD5hH1NXL2+sCPlTOOwrL8zzX3ImB6UAWJ4LmTkTsR6A1XWGdT/Hn3rc06/jdRE0RX3q9JapLzFtY+tAHHy74n+ZCTWhY3iMypNDlfqauXMc1lJyVam/2lGyYaDLeoFAGqo01Yt/kyK31qoS0hPlkbfrWc1w0qld2PY1B5j7Cm78qAL008aqUlQH8azZ0Q5KEBfeqNwZYmPU02KaY/fHHvQBYWJx8wak81sbQxz7UpnJG0sB9Kj8w9DgD1oAcSV+8W59DTo4YpvuylT6ZqJfmPzMStPZQVOx+fSgB9xZXiJmNHZfUHNVkvL6AbcP9CtaNj9tcbULba0o9KuWy8lyFoAx7fVr77qIoPqVqwdQ1InnkfSrcsMMTYcl/cVFNcGIYih+WgCrLq04+VowT9KFvLx1yIWA/3arT3Mmd3k/lUf26dgcMR7UATy3NyMnZg/SqzT3pOQrYpPtEufnGTStPMV7Y9qAFd7hwC/H0pvmSKPlc/nTWuFKbWyTTY3VGzsJHvQBIju7YUsfpT5y7JtA5HrVqK6sY495Tafar1pdaQzBmYuf7pFAHN7pAcb2HsKlCSAZRmNbepXFkf+PeyGfXNYpaYMWMLKPagBqMY87o8mnLOhBGAtKrO45WnC1eTpg+1ACqFxnbuPtUbh5G2hPyqU2zxfxY9qfDPKHwvJ9qAHWekee3zvtrotO0q2hkG65I+lYR+3E7yhA96vWetxL+6uIdhH8QoA6aS5sdPHM2760sPiHR5GAfr7VzVw9pctv3Fh700myii3pEu4UAdm+v6JCufIz/ALWaoXfifTgP9HQNmuIuJzdHl8AdBVbpwB+JoA6S+14zDA+X8ay31NyflB9+ar+XGY/n5b2pYYAzY2YHrmgCRr13/wBWoVqfDPcP0G5qfNaQRR5G7d69qqyXphj+Q8/WgCxJcXoPG1aWG+k3fvGUn34rDluLieTcDg+pNaVpZwugae6Xd6UAX5bh9hkMrcDoDXDXL+ZdTPnO52bP412txa2cY3LKpXHIrirgqbqUx8IXO36ZoAiooooAKKKKACiiigAooooAKKKKACiiigAooooAKKKKACiiigAooooAKKWtK6/sX7O/2T7f5/G3zdm3rznHtQwLng7/AJGCP/cb+Vad0vneILbUivyLFLI/1iLD+i1i+G7230/WEnupNkQRhu2k9fpV5NXshoF7EX/0otIsI2n7jlSeen/6qBFnxWqXV9piyy+UskfzPtLbcn0HWg+GLK4tbl7ddRhaIHa9yiqr49F4bB/z6U2bXLAarpFyrGSO3h2S/KcoSMd+uKng1TSYL69lfVZrhrmNlV3ibEQznb69+wxxQMyrPSdPbQBqV5NOmJdjLHtO4egz3qHVtKtraytdQsZZJLWf5cS43K3ocfQ/lWpaC1fwUEu5Gjia5wJFXdsPrjuKoavf2f8AZVppVhI0sUJLtKyldzc9AfqaGCMGiiigArr/AAgtw+m6ktpIsdwdmx26A8+xrkK29Lv7a30PVLeWTbLOqiNdpO7r7UxGjr6a/a6ZjUL6Ca3lcIVjUZz94fwj+7TrSBPtPh/TpBkbWuZBjqTlhn/vmuUjCtIoZtqk8tjOBW1c6xGniZb+3+eCIqqDGMoF2/40kNmzpt1PqWvavY3ErSW7pIojY8LhsDA7da4+H+KumGpaVYT32o2l081zdKwSExFfLLcnJ78+lczB/FTjuJ7EtFFFaEBRRRQAUUUUAVKKKKyNAooooAKKKKACinKu51X1OKmEMYOGfvg8gUAV6KnMKlSVbkLkjINQUAFFFFABRRRQAUUUUAFFFFABRRRQAUUUUAFFFFABRRRQAUUUUAFFFFABRRRQAUUUUAFFFFABRRRQAUUUUAFFFFABRRRQAUUUUAFFFFABRRRQAUUUUAFFFFABRRRQAUUUUAFFFFABRRRQAUUUUAFFFFABRRRQAUUUUAFFFFABRRRQAUUUUAFFFFABRRRQAUUUUAFFFFABRRRQAUUUUAFFFFABRRRQAUUUUAFFFFABRRRQAUUUUAFFFFABRRRQAUUUUAFFFFABRRRQAVJEm98Go6UA4yKALW3adoQfgaegKMDnmoId8rbRj8a0rfRr+4PyoCPY0AOW8bbhhTnvJDCQvBqSSwntVzMoGO1Ud25j8lAEscssseGALUoSTuR+NRFHAyowtCq5/jOaAHbDyTtqN9mOf0qTEh/2qXKAfNhfegBbaO2PL7j7ZrXtW0NXCzQbv+BGsJpMnIfI9qISplyRk0AdZLfaGibYLWMEVQkvBn9zGFX2rKMW5idh/CnKrDkNk+lAFmeZpODn61W3hTgbqCOfnBz7UoizyJMGgB6sv8b/AJCp1MecKc/71VlU7vncH6VMVYpkrn8aAJDG2P8A69RkYU7sZ96j3bTypA+tMmKkjZQAx0DN1UfSliByOcD3pRGvT+KrMURYgF6AJlKgD7hpUgjmf5yEX2oGBwxXH0qZIlnGEwDQBMmlWpw3msR6Vt2K6Rap86Ju9Sc1jwWTudrzbRUN1F9nbaHV6ANu/wBdtkXZbw7z6muZutQup2OAQPYUrXCqMFSDViPV0t0H7pGHvQBjGYq3zEE+9OWWR/ujj2rVn1OOZCfJjA9hWaCnMm449KAL9jqUtucCR1HpmrbamxO5m/M1htKrdFzR8no26gC/c3KXJzjmoxC8mML8vtTIYHlHC1vabBHHH+8Ri3qKAKdvpqHBfIHvVxtPJX5Au31zViS8hTK9SOxrLudT3EoOKAJX09QNzTEfQ1RmVI2ykpNMeQ49c+9MVcjOR+NAEiyuwwZDTWYg43ufxqNlDEBSc01on/56YFAEo3scCTj3NL5rJ8pkbH1qIW5cYUnPrViK1UcSOxNACxOhb7uR61ZCjf8AKDj2pILS4En7tcr6kV0Vtp+6Mb/LU+xoAx4L77MxAU4+lTHUpnUhGINX5o7aBsMitjvVK4urfPybFoArJdzu+Hw2PWrZvk8na8ca471lSyhnJVgT7VGVD9ZMH0oA1o7u1ZSrR5z3qWONFPybefWsBmK9MnFMN1IXAXIxQB1AjiZf3kamq0thAzZCgD2rFN7cA43kCnf2hKowsuaAJbvTccpJisyS0lQcsxq+NTmGN2GoN6jN88Q/GgDKBlHAyRT/AJ85O4fjWk81k/8ACVb2qq6RvyrcCgCez1C5tiCkp2+hFa662ZVxIyLmsMRk4VSoFNaF1fG5aANtzasu8TKx9AapyAycRuQvvWcIJA2RKo+lPYzAj5vyoAnaB1+7Jk/Wh7WTZu2kn1qnJczwn5evvTl1e8A5SgB7QN0NNMKjpyPrTDezPltoFQ+Y5PzBjn0oAmYY44A96SQhU4JNEVq7tnGB71NJaqg7g+1AFVWDfKwOPTFXYUtx9yLDetV2BVM5x74qFZpB93NAGoI1V8u5P0rRt1sp12STSIK50SSd/wBa0rIQbd0hYH2oAtzaXsbNtKZFqm1vcLLj7prZthbM2BK2exp0zwWsm6SQP+FAFO30O8uxxvPvtqQ+HprX95v5X2q1/wAJTLbRlLZwB6YrHufEl5KzZfANAF+USyL88u4L2FYsiJ5xLZA96rPqNzztyAe9QtI7ruaYn2oAvfaEiBAdSPSq32rc/wA/AqugRzkvz71MYUY5agCdDGx+Rce5NTKrj0YVAsSbc44+tCnnGSBQBbVW3Zyp9qWQtxllAqquxW+ct+FWgbEoNzuT6GgCOS7cr5YbIqhI6McFsfUVal+zlxtiYD1FHmWkbANbFh70AUTHD/z0z+NPR44lx5ZJPQ1NdS27rtjttvoRVU4EfzIx96AIrt7iRdiMdvpWWRgkHtWqXj29yfQCsxwBIwAIGehoAZRRRQAUUUUAFFFFABRRRQAUUUUAFFFFABRRRQAUUUUAFFFFABRRRQAUUUUASwwTXEnlwRPK/Xailj+QqaTTb+FGklsblI15LNEwA/StTwd/yMEf+438qtWXifU/7ZjimmEsLy+WUKKOCcdQM0ActRWp4gtI7LXLqGEBYwwZQO2QDj9ay6ALX2+5+wfYfN/0bfv2bR1+uM1VoooAKKKKACiitHSNO/tG82u2y2iXzJ5P7qDr+NAFN7eZIUmeGRYn+65UhW+hqKut8SXEd34e02aKMRxF2CIOyjIH6Cue0xIn1O1WZ0SLzVLs5wAM80dQ6CnSdRCljp90AOSTC3H6VBD3rr9QSXVru8Ol668kirn7IhZV2jg4bOD/APXrkIf4qa3E9iWiiitCAooooAKKKKAIBDIQCFJFHkyf3DVhJG8oAHHboKaJcsB39QKyNCEwyAZKGjyZP7hqywYHOcr7DHNJlF4LYPXlc0AVjG6jJUgeuKZVmRiy4LfSoWDKxB60AEX+tT/eFS+WxnLDacscA1CGIORSmWT++350ASxoVDk4wUOOar0/zHwRuJz60ygAooooAKKKKACiiigAooooAKKKKACiiigAooooAKKKKACiiigAooooAKKKKACiiigAooooAKKKKACiiigAooooAKKKKACiiigAooooAKKKKACiiigAooooAKKKKACiiigAooooAKKKKACiiigAooooAKKKKACiiigAooooAKKKKACiiigAooooAKKKKACiiigAooooAKKKKACiiigAooooAKKKKACiiigAooooAKKKKACiiigAooooAKKKKACiiigAooooAKKKKAClBwc0lOCsRkA4oAmimYuMrx7Ct7T5w7bUkeP8a5xQwPBxVqOfyGDJnNAHRTaddzScOWz0+aoW0O6hB84MPoM1UtdaMUmWLAjvWrHrfngh5Mk9KAMtoWhG0ucehFKkuxT+5yvqFqxLc72P3T+FRRXNzHJuhQH8M0AZ808itxHIB/u4qDDzNypA9xW+NVuJjslSPjttpGuEcY8pA3qKAMlbRiRhGx9KtCw2gEjbVxJZAMf0qB52VzuXcaAFCsF2gfQmof8AUNiRhz6CpRLLKPlUDHrVadX3ZkXP0oAXcA2eWFLkK2cfrUQ/T0qYbZMfLxQBGSEbLNz6VJHK3O08VZWG3MXzRkt65qPyGYhIkoAEeHOXUuB1rXhOjSwA+WQ9U47Fgu11Ck1I1isUfDqzegoAnWzs3k3SjansarX7WUJH2QO2Ouahd2+6RVcRJIflJz35oAesjzsMJirQi2Ddv59jRCiRKBjP41MdgYdBQBVa5kQ/Lk0wyF+Wcg1ZkCOcYxVWTYhwaAGu2Dy3FQeUGJw2amZyw+VNwpkYO4nAX2oAjEbsCGyq+wo8rYMK24elaSSxrGA6Aiq7mLcSgxmgCmSD8oTBqeCKYEfIdtTQ27tICqA1rwW7MCCmPrQBF5f7lWVSG9KFnuwuFjIHqBWpFZOVDNsOO1TTOUi4VQfagDmZYHl3SO7A1W+zD7+7P41pXau5PQ1VEcg+VUY5oAq5YtnYdoqcI7Jnbx6GrsOl38v3bObb7LVv+xdUVP8AjznC+4oAyETjG3FSCNVxxmtRNMm2kSIyN6GkOmyoMYwT0zQBURM/MAfwqaF+TuC8etWo9PlRcyHj2pnlWsZyzMT6UATxSyMPkJx7CiWUpjPB+tVJtS8v5IhhfasyW5+bdvOTQBf1CeSRQRuX6ms7a7HcTkUn2nJG9iVqYeXKRtbFAEiRrt+6fyqVYsn7i/jUDYYfKSSKntvOXJccUANkQKpG3B9hVM7F7ZP0rTzAQS7NuqBoY3bKZ2+9AFHICndg/WoNrbsjirzWu0/cyPeoXjdTwmaAGMhCg5waYbjy+JFBp4jdh8wGfSoZbeUtuCg/jQA7zI5eiYqJpXDYHSnJZXJPyKx9qkk0+5xxA26gBUduDtx7g0u5mlzu/OmxWVzG2Zo2x71aRVD5HSgCFkk+95efoai33KnIjOPpWmLcyndCT70rLLEeT+VAFKBXmfMqkj0xUzWAeTaiuv1zU/2mVP4QPwq/BrAjQeZEG+lAEVt4XMuHknIT261bXSLWzbiV2+opP7eAJ2KfYVmzarf3Ex+UBfpQBsC1t5vlMwH4VBdaOsa7ob6I+oJrHknvvM+U5pC90eXQigCfywh2yFXPtTJbCGQ/uk+b0ziqskrN1JBqBJ5snbyfXNAD5LeSBsOmBSiX5ML8vvURMrnMpLfjTJGHl4XigCwk7lceYfqKimmd16P9TTbZ3U9ivvWnGN6/KoNAGOIjIMq2PrTjbvGN33hWy0PHIXHfiqkkY3YT8qAKKuTkeVSoqH74H0pW85HJbgVF98ljmgC4I0AzsX6UvlrtyVqCN267ifwqwP3g46+9AAY0ZeCRilKsoBVePak2svJGKaz9w2T6UARsszvvKn6UKMt9zA9an81mUcAU0EZIJP4UAJIAigq7GoJZA+FD7T71ZaNJoypJX6Go7WxiZirTDPvQBXaEKATJk1Itt5i483CnqKvC02NgBCo71IZYx8ogVsdxQBJptvYWX7zaWOOrjIrkr9xJqFy642tKxGPrXStcvIhj2DFctccXUo/22/nQBFRRRQAUUUUAFFFFABRRRQAUUUUAFFFFABRRRQAUUUUAFFFFABRRUkUUk0ixxRtI7HAVRkn8KAGUVv6v4Ym0bSLa8uZv30zbWh2/c4J+9nmt/wD4Vp/1Fv8AyW/+yrN1oJXbA5jw3e29hrCT3UnlxBGG7BPX6VqxnwtZXQvku7meRG3rGVPLf98j+dY+qaLLp+tz6bBvunjCnKRnJyob7oz61Vk0y/hRpJbK5SNeSzRMAP0rRO6ugDUbx9Qv5rqQYaRs4z0HYflVSpoLW4umK28EszDkiNC2PyqWTTL+FGklsblI15LNEwA/SgCpRRRQAUUUUAFamna1NptvNbpb20scxBcTIWz+tZdFAHT6lr1tc+H7e3jgtPPO4PGsJAi909DWc40i2ubJ0Mt1EUBuYySuD3A4FZ8FtPdOY7eGSVwMlY1LHH4U2WKSCQxyxtG46q4wR+FAHS213oujXM9/ZXMk8joVitzEV2Z9WPX/AD1rnIiWLE9TTprK6to1kntpokbhWeMqD+dMh/iprcT2JqKKK0ICiiigAooooAYkgEYBXJHTmkI+YkN1pq4GMDOfWnhnUcKBWRoKW2qMfXnoKkjJZG6E557VXJJIL/N+NWUkQfwL/OgBk/l+WSH+b0FVjkk5zmpppCTwBx6KKgIoADQfrSkH60maAE6UpGPekpScnpigBKKKKACiiigAooooAKKKKACiiigAooooAKKKKACiiigAooooAKKKKACiiigAooooAKKKKACiiigAooooAKKKKACiiigAooooAKKKKACiiigAooooAKKKKACiiigAooooAKKKKACiiigAooooAKKKKACiiigAooooAKKKKACiiigAooooAKKKKACiiigAooooAKKKKACiiigAooooAKKKKACiiigAooooAKKKKACiiigAooooAKKKKACiiigAooooAKKKKACiiigAqaNwsLLk5J4qGrEDJ5ZVlJOetAEW1gQW4pzNuXpn6VIybiOdw9KmtrZGb5j83pQAyBFBG5DmrQXYfuY96VoJQMjaAO4qGQyNj5s/WgC0HdiM8inLLJHnacCoIn2L8xINSkJJH97mgBxHm/eO33zQ0BC4jkBNKgjGBnP4VKTHntQBGkkkQ2yE/WpAykFh8xodo8bXUmiNAAeDigBVUsucY9hT4kMgKscD3pIlbf8ALwKlKln5OKAK4sgXO1jj0qZLcovI/OhsIMoGJ9aEkY8nn60ASKir3zVyMCOPIyvvVDMpf5FB+tWxKVh+YYNAENxIwOc5HrUUZEhwvWnPOrKdy5NMgbOSMUASTWwbqWDUW1lbq3zucn0NI07B/n5HpSH98f3aEe9AEspitjgNn8ajUhxyD9agaMISZBlvehWY9Bge1AGlp6W002ySTb7mmavZwJKvkzb8/pVL5f4RhvXNJIzqMbwPrQA9rMRoD5o57ZpnlRIMhyW+lVVuMSfPk/Sr6K8qgouRQBG2WUBRz9K0rOykeH50AH0q1ZaSzqHfK/WtuONI4QiY2jrQBVs7FUTesJb3xVk2yr8zrtB7ZrWso4jFgPhe4NQzWybyYlZqAMl4UH3H4qIWk0hyi5q95DyzAAbGq79ieIgp8x7kUAYYhdJhvi3f8BragtYdqSLEit/u1KkLg5bkelXXNvFEN/yMe9AGvp+peVBsYoMelUrnW2ErI+WB9K5+51eziyu5mb1qWCW3uIjJCxLe9AEjQieVnHBPrUMtjI4y4wB3FPglk84EDNWbiVz9+Pj2oAxWtGXPUj3qv/Z0UucyfN7CtVoJpeSMpSxRQwyBl3BvQ0AYy+Go5CT5/Pp0pG8KwuNrXQDe1dDNcCVcInzeoFV4FkMw2Lk+4oAy4fBsSna90Ap9RVifwLZxRB11Dn0FaV5Yak3+qHX0qkNF1eVvnm6dqAMqbw4YT+58x/cVmXNreQ8eRNj1wa7yx0+/t/lkYAetWkhd2xLJHj3oA8tHmg7fJkz7ipEhmYbdhRq9L+x24lY4jb8Kyb+C3dyxTZjutAHJJazxH94dw/3qWU+YoWNdvrWnOo3EIdwqhKcDC4B9qAKTWoJ64aq7RGN8b8fjWmy5jznFZ0xdjjG4UAWUknWPCyL+FShJjCX8xyf96s7YyjPT2qUSylMMcCgCQs7g79x/Gq2wljsB/OpVljXgoWPrmpk2uPlTGe9ADbYywnO7H41q2lzF/wAvFsJR6iq8FioYFnBB9a0f7KjkxtnVaAK94LK45tomQ+h5qCKKMDkDPuK0pNMtYozi5y/+zWZh03KCPqaAIbjaG+WMD3xUDSMF4wT7VPJG/RwSPY1Eyqq/KMfWgBobK5OQ1MyzH77H6VZWEOu49O9Ij+VJ8ibhQAFRtAABPutQSWYbLMQv0q80wPzNj6Cnxm3mTl1B96AMZrVscDC+uaiKY+RiCPcVo3QB+VXyB6CorXS73UpAkERf3oAprHHGR8+far0boVxgqf8AZFdHaeCJIIfOudyyDselPkWwsVxNs3dtvWgDnG3tGfnwo9aiiRmb5QSfWr1xPDKzbFyvrVZm2rhJNqmgBs8AK/M6k+lZjZ8zZwPetT7IuzebhT7VVmibqpFAE1tZR3Miq9xs9xVufRLSDJ+37vxrMUBWG8/lUpwyEjp7mgBp3Wz/ACP5ye9OE8bdYth9hUf2bcobf+VPe0kUBkfigB9vLbmQiRB+IqV2tly3lHHrVQxjbuwd3qaTdlcP0oAiklXJ8sE5pgifO4bs/WpFhAbpj3qwq44ZM+5NAFdJ5o3+fkelStebvlQhfXiqV4j4IhTHrzVe0iLNtmLj6UAXJZFRCwkAPesKRt0jt6kmtW7tUBxhyKyWGHYe9ADaKKKACiiigAooooAKKKKACiiigAooooAKKKKACiiigAooooAKvabqdxpN19qtSol2lQzDOM1RooavowO38Rzy3PgfSJpnZ5HkyzMeScNXE1s3+vfbfD9lpf2bZ9lOfN8zO7r2xx19axqinFxVmBveDv8AkYI/+ubfyq1ZeJ9T/tmOKaYSwtL5ZQoo4Jx1ArO8N3tvYawk91J5cQRhuwT1+lasZ8LWV0L5Lu5nkRt6xlTy3/fI/nVgaGlWi2nifVoLYKg8oFBjhScH+tWLY6vp8wn1rU7Q2mCCMAEnHGPlFYGma5A2o6nd3knlG5iKoMFvoOB6VBoOrw28c2n6id1hMpzkE7D7Y5/+vijoBizmNriVol2xlyVX0GeKiqa5SOO5kSGUSxK2EkAI3D6GoaACiiigAooooA7LToUt/ByTLe/YfOlzLOAS2ASABjnsP1pXWf8A4SnTX1G4hngdc28qqFDccfjnB/Gsyxv7K50NtJv53twj+ZFMELgc9CBz3NLqWq6fc3enweU89hZrsOflaQcAkfkKOouhvWFvqVze6vb6iJTaSBgvmfd6nG3t09PauGg/irqH1exsBcz2uo3N5LIhSCKQNiAHry3XoPy/GuWh/ipx3B7E1FFFaEBRRRQAUUUUARxsxXaOmOlS7lxjC/kKhHyIpY9eQOtP89Rgc8D6f1rI0EkZiOcgVGrEcCleTcOM/jUYI70AOYdzzTKUnPSkoAeG4Pv6jNJnmm0UALnNJRRQAUUUUAFFFFABRRRQAUUUUAFFFFABRRRQAUUUUAFFFFABRRRQAUUUUAFFFFABRRRQAUUUUAFFFFABRRRQAUUUUAFFFFABRRRQAUUUUAFFFFABRRRQAUUUUAFFFFABRRRQAUUUUAFFFFABRRRQAUUUUAFFFFABRRRQAUUUUAFFFFABRRRQAUUUUAFFFFABRRRQAUUUUAFFFFABRRRQAUUUUAFFFFABRRRQAUUUUAFFFFABRRRQAUUUUAFFFFABRRRQAUUUUAFFFFABUkchj9x6VHT4xubkZ9qAHi4K/cUCpfteOoyfalaSGNNht8t6mqygMeuKALoldxlScelPUZGCR+NFtZrjJm/AVKyJHghlb3oAZsx1binrEp5XimgeYc1YG4LtKYWgByBIh3zUTtuJIz9Kj2ur8DctK2Qe4oAeu5zyDip4pFQkM5AqGMITgu34VI0EYG/ecUAWVliYYVz9af5abcu+apGRBjZge9S7jtGHBNADlEmePu+lKWCsBIu2pFdwBvAI9qgm2+b/AHqAL0AWZf8AWYplzFME2t931qFFBXIbb9KUzdmBce9AFcqFyucmnquzHOaewLDITim7lHJI+hoAeMuchMe5p/2q427C4C+1Ne4JiwMfhULFjHwB+NACmRA3ztu/GmiZN2FG2oH2r/CM0scDZDYoAmlcqoKrk1CtpNdyje21ferkdq8rjGTW3b6ayIHMdAFWz0mNXXb+8P0zW7a6WykYg4rS8PxxqSpCkn1FXru6isZScDHoKAKUkSKgVsAVSc7MiNRj1zRe6iruGhQnPrS25WZCdmDQBJb3gjG10YD1FWv7ShTIVyD6VlzSsn3ypX0Bqi91FklFwwoA2jdxyEl3wfepINSgRsbm+tcubhXJ3sQ1Jbm8eUiKMyCgDrzqUcm8jqKx7iV7h+/41DHHdg7XTYTV1F8qIk/e96AKo01Lj77BfYVqafoscCljIwFUHlXIfpj0q/D4jitogrxNJ7kUAa8NralQueR3NF3d2kEewvyO1c/NrUt1N+4i259qryRXN3IDIwWgDWF/bMx2SlfYVKcTIu0YY96pwW9vbgb1Vz6ipDLMrB4Yxj0oAmit3im371JrRFxGBviOJB7Vjz3jNhtoBHXFUrq9m8r918vvQBu3mti1h3uxLn+6aoQ+IXuTtjQ59T1rkriSWR8sWLGr2m3C25+dMN70AdK+qX2MlcgetV1+2Xcm6bCrVJdQd5MOMr7VY/tLDBURiKALwCQAlTmsrUpWmYCMMF71qLdQzR4aPafaqb2oEmedvvQBitHMpGEbFQvb3BfhGrpRPBGvzKF9+tNkvUVflZH+i0AYn9mTzR8nLelV30m6jU7o8r9a30uWf5vKwPWnqoucguQaAOWS2jWT9+MCtGDTtLn5V+fStKTSI5QSZw2P4cVAuiMFJSXbQAq+HbN1yjEn2OKhk8Kzt/qHAHu9Rvp0kTfNcuKms7j7I53tJIPrQBHHok0XyTTr9Fqx/ZMUa7mucCmzahlsxRHNRSwXd6odwV/HFADmFrEDtcsfU1mzuGY7MFR6Crv2RYYyC+T71UMOD8nI/wBmgCsXB6Bgacm1xs8tz71KW8gFjG30NENwsrYVGQHvQBGw8o8HbTWCkZVua1UsbF/9bMdx96SWz0yHj7S59qAMZkwRhDz3Jp0doBICePpWlK9giAIjs3bNMZ3SHITbnoCKAHwtFEp3Rhz71MviKSz/AOPeFEx6VlETE8xs2fSli064mfJidEoA0JtcvtTbbJM6KewNU2sLQNmV3Y+pNTLBb27DzS/4Vc+yadcQs/nSKR60AYt4ojj2QplfWqHls6YYGtowworH7SCg6ZrJneMy/LLnHpQA3ygoADYqQsI4jxz61DuMjcdPWpTDLO6rGN1AECyu3Gwn6VYh0+7uBgQ8e9bdv4exbiaUiEj1NFzqEVjH8j+Y3tQBnrossa7pX2r3GaguZ4YcJFudh3FLc6gbxSWY/nVHGOV/nQBYWOeWPLLtT1qlJG4J8t2YirscrSDy2cqKZNCF+6rfWgCK1m2gi4DGpvPV3wAMehqvmSRSoHAqNLabzMLigDWjmRVw0KN9KgnTflkhKfhRGGhHzgDHcmo5dejRDFwT7UAV3guJ0Kl9q+1c9KvlzOnXaxFbTanLcZTGB7CsWX/XP/vGgBlFFFABRRRQAUUUUAFFFFABRRRQAUUUUAFFFFABRRRQAUUUUAFFFFABRRVqXTr2CJpJrO4jRerPGwA/E0AVqne0uYrdZ3t5Uhf7sjIQp+hosrV728htk+9K4UH0967i5lh1N9Q0GNVAggXyT/tL/kD86AOAq1Lp19BEZZrO4jjHV3jZR+ZrZ8LRxQjUNRljDvZxZRT68/4frT9O8ValLqkSXLpJBM4Ro9gAAJ7d/wA6AOegtp7pzHbwySuBkrGpY4/CkSCWSQxJE7yDOUCknjrxXXxpb6fqmq2MN1FZu0kUkbu+wbchmXP49KrXjAvqF5Zq0kt/IYLcRrlioHzsB+lAHKUU+SOSGRo5UZHU4KsMEUygAqX7PMbcz+S5hBwZNp259M060EDXcS3LMsBYeYy9Qveuq1G5tLrwa5srYwW8dwEVSck+5/OgDlYLW4umK28EkzAZIjQsQPwqORHikZJEZHU4ZWGCDXSCSTTvBdvLayPFLcXB3uhwcDdxkf7orRmtkvtV8PXEwDPcQ7pOPvFV3DP50COPksrqCFZpbaZImxh2jIU59DTYf4q6/TbqfU9f1exuZWkt3SRRGxOFw2BgdutchDxuprcHsS0UUVoQFFFFABRRRQBVJpKKKyNAooooAKKKKACiiigAooooAKKKKACiiigAooooAKKKKACiiigAooooAKKKKACiiigAooooAKKKKACiiigAooooAKKKKACiiigAooooAKKKKACiiigAooooAKKKKACiiigAooooAKKKKACiiigAooooAKKKKACiiigAooooAKKKKACiiigAooooAKKKKACiiigAooooAKKKKACiiigAooooAKKKKACiiigAooooAKKKKACiiigAooooAKKKKACiiigAooooAKKKKACiiigAooooAKKKKACiiigAqSMhSG4Jz0NR05UZ+lAFrfv++mKURc/KqZqUQOIQz4FSWlnJPJlVbHrQBGLW5PIjPNPSCWL74OK1CksMWGXIHeoo1WcHcrD3zQBCCNuAPwFKIt4+ZyPalmsQvKO2fSoTHJF8zK350AThIY2H3iac7QSgqImz60yN4sfOCv41egjsGwPNZSfegDPFmVUtkYpN3lgdcelX50hiYhJWYVSbaOdp/OgBvmK3O1fxp5mYJwtMWMSZbkD2qaFEX+8aAJUbdEOhNOCog3E1GMbuR+VO2IOcZJoABNCxI/nTQvJAY02SE5z92kjDk7RJQAyRZI+clvpVR2YtzkVfMjwSfvBketIypN/qwee1AFZZjEuRupCbq7GFDH2FalvprSMAyMo9hW1babbwkcSbqAObt9NnVcuGxWxYaTJL2/DFdDBb27kbzJx6ir4cw/cEePWgChaaMkaBpOPrVpjFa5QbSD71Xu9Sl3eWPmPsKiSCaQhmhNAGhCYx86uAfaqV1F9pl3780pspgemwUis8LYQ5b1AoAebGQQA7cD1quy+RCxDnPpVqS/dkwdxYfhSRXO9fnhGPXFAGI4ZjkN17EVGumTTT/Idq1vtNG6kIkefTFVYnlSfMuEFACQ6bDAQJUDv6mtS2d7ZgAIwtZ1xqMSNkfM1RnU/MiHygH2oAvXt7Csx3cn2rOlvywPlKSaaZFkkBYZ9zV2No1K7Qv4CgDNjjubhwZI2C/Stf7PbiEKFOfep45Xf935gx9KqXl0lsCHkVcUASqY7Zcq3PpUEupxbv9Xg9zXP32uRyZSDJf1zWQdQuVJBBye9AHc/2xBhVyB71ehvIZYTsZT9K84W6807WYg1MlzNCcRO4z3BoA79TGyMwbLVTMkLOQ5J/CuRiv7qGTdvLD61attSmnnKnjNAHQrDHJNhMY9cVsW+kWRizM4ye9cYbm5tpOHbFakOrB0VHb5qAOjXT9PtnysiN9abPfRW8bBIImPqK58zmRt28YqFpTvyr4oAke+aSQlgV9qkeeSSDdubA7VA7NMV4BxVjZKIsnaF9hQBUFxH93MhPpUw1OG3j2MjsfQihJPIbzFCP7EUl1I18oykafQUASnWkCgLDn61dttQDxlljjH86yIrdY8bhk1I2EOT8o9qANCK4d5SWIAqWSOR/nhmzWO0yovytj3NWrOVzC2H4oAmkMm0CTFOYxlRk4FZ84k2FiST61WeSbZ9/P0oA11uLKFshGz6mmzXYmOFzt9Ko2sKybftDYWtVbC36wSGgDPWOMON+avgQQqGyn4VWn2xkh/m96rrGJvu0Aa9sbCdv3oA+tMvLjS4m2LChbsRVGOzdDl0+U+9Qy2qRSbs4NAFK9RmmLKDt+lQKQMA8g1q3D/6N8zjms4RtIv8AB9aAIwxL8YAHrUzXRTBck/SlSxdl+Y/jSPbhBgEufegCdNWKjEakH3ofUZWB3zEewqKPT5JZEXhQe5NdQngaFrQXL3S9M4zQByCyrKx++zVLFa3Uz4WJwD3NasipYTbLeGNiP4sZpXudWkHyKgWgCJfCcl0gL3kcZPbFadr8P9PChrq/DH2NZqG7LZuZSPpRLemJx5bsxoA6ZfC3hmxj3t+8I9TxWDqesaTp+5LOCPd221ialqV/Ou05Ce1YboA248k+tAGlJq01y7eY7iM/w1VBjZsBXOfWmLMu3BGKclyG4GF98UADwqp/eKUU0xIkkz5J6eppZbi5mPl7kK+oqFibb7wOfUUAPZHVvnGPc05pJkXAwRTFeScZdvlprfJzliKABJ8A54NBvHx+7TLetNzD97KmofPSJu3NACPJMcmVsj0qsPKY8JtPqBViaeN0IUAmmQYm+XaRjuKAJreHP3JiPqKxpwVuJV64cj9a1JbhIDsD5PrWXMd00jerE0AR0UUUAFFFFABRRRQAUUUUAFFFFABRRRQAUUUUAFFFFABRRRQAUUUUAFWpdRvZ4mjmvLiRG6q8jEH8DVWigDb8N3VlY373l5JtMUZ8pdpO5j9B6fzrRtvG94bmMXENuICw3lFbIHt81cpSUAdNHrNlp2vXkkObnT7sfvFCkHnrwcep/Op4ZPC2nT/bYJrieRDuSAqcA/iB09zXJUUAXLu5k1TU3nkKo07/AMRwFHQc+gFb9vf2w1Se0guUhjjs2tbadm2ru7tuHTJzzXKUUAaevyrNrM7pMsw2oDIpyGIRQefqKzKKKACttL+2HhKSxMn+kG43hNp+7x36ViUtAG9Z3tld6ENKvrhrbypPMilEZcd+CB9TUl3r0Karp8loGe2sVCKWGC46E/lXOUUAdWNS0qwnvtRtLp5rm6RgkJiK+WW5OT359K5qD+Koalh/ipx3E9iaiiitCAooooAKKKKAKlFFFZGgUUUUAFFFFABRRRQAUUUUAFFFFABRRRQAUUUUAFFFFABRRRQAUUUUAFFFFABRRRQAUUUUAFFFFABRRRQAUUUUAFFFFABRRRQAUUUUAFFFFABRRRQAUUUUAFFFFABRRRQAUUUUAFFFFABRRRQAUUUUAFFFFABRRRQAUUUUAFFFFABRRRQAUUUUAFFFFABRRRQAUUUUAFFFFABRRRQAUUUUAFFFFABRRRQAUUUUAFFFFABRRRQAUUUUAFFFFABRRRQAUUUUAFFFFABRRRQAUUUUAFFFFABRRRQAV1HhjRUvrV7t1LbJCgHboD/WuXrd0bXNT02ze3s0RomkLncv8WAP6CgDqYtCiebMqYX0FaRsLa3hxCu2uQ/4S3Vom2yQxEn2q3beJpZG/wBLSNQfSgCxdO4dk+UiqiWqTdFwfatRVsrqPzd3LehpotniiZ4skD1FAGfcQqkeEVmYetZhjuW5b7ta5vguVnQ5+lVpi8o/cwuEPfHFAGaV8s5YimhZmbK8D1q0YEbIK4f1NQywTL977vtQAM8gUKeT61GykNjmnxS7TyuR6mluZVMIK9aAGLIV4arttaSynf5kaD3NQxwI0AdslqBE7A7gfrQBbkh8rrKh/wB3mmosm35M1nqj7vlVyavKZlABDD2oAilMsb/MpapreCad/wB2gX3NTW6u8w2KzGtz7O4i+ZT+C0AYv2J45B52G+laUNpGQGRcUpiaP5s59mqQTuBtIVPpQBK0LvH8pVSvvViyvY1XZKcMO5qAqmzIPzH3oK5QKEUe5oAujUYDIQTuFWkkhlX5Vx9axkEMJ5xu9qv2EGx/Nc7gf4aAHmMxSF8BsU6XVV2rn5SPSkuplZiioRn0rKu7ZUi3lzn0zQBsxa0hGxlyPVqiuL75tqCNSe9c4ZV8j5eT9aqtcvH8zHd+NAHQqWeU5fNPLzFsDO32rk5NVmLHYNtW7PUrnby4oA6QQlmG99hqaa1CRhmlB/Csi2mnuuGYj3qe4eZF2NNx6sKALLW9vIBuKqfU1FJa2yLxJu+lZqOWm2vJketWjHzw4oAu20ce8bkyo9abLewR3WFTC1my3EoJVWJ9lqs0F2UMgRse4oA3L64V4t1sRnGa5e5klumPmucjtU9veSqWR8/SoJZWXL4xQBXisBJ958N7irK2at8q53CoBM5ywcE+lMF44k+XKsPSgCZrRrc5ZRzUqQqw5UZqtNqDzLsY4xTrHUPJkO8A+9AFoadMy7kH4VFJpc8aecHAYds1eh1iIg7qR7yN13MeOy0AZrT3Dr86nj0p0NtfTtm3Rqmack5A2r7CrVvqs8LKsR4HtQBEumayBlomA9zWhb2l35ILge/NPm16WRPLn3L7iok1CELhZn5oA0Y41jTdvG76UkspKcyofaqizg9Wyp6VHKoDbjjB70AI0sTMQGXPvUXmOWxuA+lEs0EEe5UDH3qsmoJI+3ywPcUAWmiEzD9+Vb0Iq4lq+wF23qPSs83Nu+ADgjvWxp8TPDuS4Uj0zQBUvBEiKURm9qFu40jA2nntW1HCZ22ogDd6sDSbGSM+djd3xQBjW92Zf3UQAB/v1ObKK3OXlTc3oa04/Dunyx/JcMrdqhHhhPN5uCfrQBVW3t8/Nk/Sp4VVVIhP61DeWF1ASikmMdwKz1huUlAXcKAN63tXumKzFQtSjRbdZNwcLTbVfJhDGb5/Q1aR434eM89xQAyXT0ZRtuFJ9+KiOkJkNO6bfUVZkS1jwd5FK11bCLazbsdm4oAzLrSbN2HluDUB0i2hbLJmp7rVLSN/kAB/OqkuqGQfLI35UASyQRpHhI/zqi7LbZaQ49qbPdXDYG9ttRiB5zvOWHuKAHNdpcY8tSMdzUn2u8RPL89tnoKYlugbBwB6ZpTEhyFfH40AEsmU+6+fU1Et3PEDyqikZzHje2R61UvLmJmAjfJ78UAEl1vl5yxP4VcBe3h3+XHgjuaysrIfmcg/7IpzpGQFNxKfrQBaaOS4UyfdX2qlPAsi/ewwqfy1jT5ZpCPQVUkuUDBTETQBEbd04yD9TUThIcnh29hVsTLJyIvzNPW/jiG3yYAfcUAZIWWRt+wirAgM+A4C/WpJ75pwVAQD/ZqmZbg/Igc/hmgDS+wRW6jfcYB9KrXUtsqeTE5LdyagTS9WvXHk21xIf+uZxWxa+AvFF3hvsHlg/wAT8UAc2W8lvvj6ioS8LsTId1d3H8MNa3j7R5ZHfYRW/Z/C+2jiHnorP7mgDyUKpH7qJ29wK0bHRNZvQBb2jBW7txXs1n4U0zSEaSTy8KOlWYLywLbEi+X2FAHllp8MtTmIkvHCKe0fzGuM1O0+wateWYJP2ed4snr8rEf0r6Vi1HywVt4fxIr5z8SO0ninV5H+817MT9d5oAy6KKKACiiigAooooAKKKKACiiigAooooAKKKKACiiigAooooAKKKKACiiigAooooAKKKKACiiigAooooAKKKKACiiigAqaHvUNTQ96a3E9iWiiitCAooooAKKKKAKlFFFZGgUUUUAFFFFABRRRQAUUUUAFFFFABRRRQAUUUUAFFFFABRRRQAUUUUAFFFFABRRRQAUUUUAFFFFABRRRQAUUUUAFFFFABRRRQAUUUUAFFFFABRRRQAUUUUAFFFFABRRRQAUUUUAFFFFABRRRQAUUUUAFFFFABRRRQAUUUUAFFFFABRRRQAUUUUAFFFFABRRRQAUUUUAFFFFABRRRQAUUUUAFFFFABRRRQAUUUUAFFFdb4K+HureO/t39l3FlF9j8vzPtTsud+7GNqt/dNAHJUV6z/wAM9+LP+ghov/f6X/43R/wz34s/6CGi/wDf6X/43QB5NRXrP/DPfiz/AKCGi/8Af6X/AON1yfjX4e6t4E+w/wBqXFlL9s8zy/srs2Nm3Odyr/eFAHJUUUUAFFFFABRRRQAUUUUAFFFFABRRRQAUUUUAFFFFABWnYmQ2bIhGN5P6CsytnSIt9s7bsEP/AEFAEM0TKvQlqbDDHj5yc+9a8mmqyb/MIJrOeCSNsnG0UAWY5ntQojOce9aS6neMmS4ArDe4QsA649xWlaSWjrwzZ9GoA0hcrJgzRq49qux6rAsflm3wO1ZG9Qf3fJ9MVdsrW8vGChEoAtQpbzku0aZNRf2dFNcYOdtTf2fOk2xuPcVq2loFXZI4Y+9AGDNocTPsRSU7kVE3hxCMxkjHZq60osR2JgioXhjkbqV+lAHK/wBilSA8gA9BUqaakYIPPvW61lGM7myPXPNUZLVw+Ebj60AV10sso2YBpW0jYR5vT1Bq5bSIr/fyfepGlk3H5xj0NAEcMVta4CNip1uZJG2qNwpkcRkPzEf981qwWcSW/wAoyxoAxLgMrfc2ntUDJduQNqketad1EiMQuT657VHHMtuu5W3exoAqGCUR5ZWD+1TweayBGh3H1NOku55pBxhfSqk9/Ksu1DmgDQa08rDSlUqaGWHacufrWBPcXMxG5z9KZJFMIeZWANAGndT2u8nzTmq0U3mybOSD61lLaAnO/wCb3NdNpNpHHFuOwv780AZU9kvncfJ7GrUGiPcRFiYwOxrZvLaKWH5R8/rispLi4hymPloApN4cLSfvpF2j+7T00tof9SwKjuRV9bs553fTbSsYypZS27+7QBnvvtyCrbm9KsSSNdxKGQA1JGVP31UioZ7yKM/KBj2oAhFo7PsGB74q2LDyzlnZvpVIXUjNuiyPoKtJfuPkmDK3rQBc2RQ25fyefWs9tTDrtKnHtWjFMsse3cfeqM+niUsUO0UAU3ltWOQpLeorF1CdEBGCBW1daebS28zeDXMXsomkODQA63/exkq3NWYUYIWZM1lI5iOIn+arKXdzjDOpHpQBdEXntxGPwpjWu3K7gfSmw3kwbETbT70rzSCUM7qTQAsGnsSWdse1PG7cUY8dqbJK8pAOR71bto7S1+d2Mr0AVZWf7rN9MUQCXk5wRTrqVGbeQFU1Atwkf3HoAsJPIJcv8+PWpTd5kysSiqj38SxlcfNUdqs1wxKxlV9TQBfN2zEjFKsisOpB9zTfspK/M2006LRJro7Y5CzfWgBpiLN8zjHtVr7F+5yGA9sUHwtqkDBkSRiPTpTxZaqDteEnHrQBUaxkOB5Z/CrVpb3dvwgKn3q2sepIgHkbQO+aet7tISdSHoAmhkvIUJWcBzUD3V9E2fNJP0q/JHBNCHWVVPvxUf2Vygxgr9aAEtNV1HaQkg/EU/7fqLPkTYb0qOO3O47OD9aXO1vmwPegCwmq3e//AEgbqvw64Rz5S4HtVKGOF+QWdqtJaIo5TrQBcl1iG9jCLDtcd6qvdeVgtLn2pyWMZ74B9KfJYafBjzQWY9y1ADV1q2hTLfMaiXVbS4kJe3DL9aims9OmbgY+hqG28PPPMVil2qelAE0y2khLQwgfjVNoHZuEH4GtVfDN9B91lcfWhNNnhk3tGCR2zQBSYMINpicEd8VSlvJIYyI45GPeusg1gWq7bm3VlqeHXdJkkC/YY1z1YqKAPPY9RuRJzbNtPoKWa5mkbbseMH1FetRXGkyoE+yxH/dUGpF03RLh/wB5b8/7tAHjM6yJj5jtp0bFBvAZsdiK9zTw54bMe6S0GB3xisy4tPCqMw+xllHo5oA8bM8ssnCKn4VYis7iY/u45HPsK9Pabw5bIWh0hCB3bBpI9dsd3+jWMMPvtFAHnEegatcv+5t5PxFaNp8PtSvCfMmSN/cV3J1yb7wkG32WoZr+OaNnN8Ub0zigDnP+FWzqP3mqRD1AFWYPhpoyn/SdSZm74qV7pWBIuWf/AIFmpxeIsG0xhvc0AWoPAXhOzw7tJKfdq1reDw3p8f8AotpGceorLtprRIDI0sYPoWrFu9UheRhHGr/7Q4oA7Q+IY4h+7t4o19dtVrrxaHiZN4LdgoxXBPLdS5IkKqP4Q2abbyuk4aY596AOrXWdRf7pVAfWnpLfOfmnOW9Kw5dSto03bi7D0NNj8X28cytLGcL6UAX9Rsp0kyZW+b1NQkNaRh+g9RUF/wCK01NgI4TgdMCq81xJNGpdGAHvQBt6XrY2Ojgg9i1eI662/wAQ6m3966lP/j5r0lrmJTtTzGP6V5jqnOr3v/XeT/0I0AVKKKKACiiigAooooAKKKKACiiigAooooAKKKKACiiigAooooAKKKKACtO6vNNltnS30nyJTjbJ9oZsc+hrNpKGrgFFFFABRRRQAUUUUAFFFFABRRRQAUUUUAFTQ96hqaHvTW4nsS0UUVoQFFFFABRRRQBUooorI0CiiigAooooAKKKKACiiigAooooAKKKKACiiigAooooAKKKKACiiigAooooAKKKKACiiigAooooAKKKKACiiigAooooAKKKKACiiigAooooAKKKKACiiigAooooAKKKKACiiigAooooAKKKKACiiigAooooAKKKKACiiigAooooAKKKKACiiigAooooAKKKKACiiigAooooAKKKKACiiigAooooAKKKKACiiigAr3L9naQp/wAJJ7/Zf/ateG17V8AH2/8ACRf9u3/tWgD3nz/ejz/es/zaPNoA0PP968O/aJkL/wDCN+32r/2lXsPm14t8f33f8I7/ANvP/tKgDxWiiigAooooAKKKKACiiigAooooAKKKKACiiigAooooAK07JIjYsWLB/MIGPoKzKu2ZDKY+Sc5GKANO3mdF2GbcPQ0sok+8sBY+tVxbTxneEz9TViG/lCFHXn2oA0dO1CzQBb20GfUii+vdNY/6NCqt7Vkq7TSHevJ6VagsmOfkGfUigCe0nCyAsFA9a2IL8QHzEf8A75rJWIbSnBNPt7KZnCrlc0AdAl39p5BINWIppAwVNtVbPTzD8ssjA1KpMUzKAWHqKALrNuYbmwx9KfKFji+9uNR28YlJY9ferMQg+6+DQBUhvLNEZZg7NUTyW7DKHaTU2oCwVf3bBX9AKz7WPflt6+2aAJZLYRpvRSxNMigDIXfdkVbiaRfvjA9TSygMmfNz7CgBkJEXLZPsKkuNQ2x/usq3vUMfnou4EEe9QPIJZcTDP0oASLzrrec8+9UJZ3V2ic4x7VtQ2yA7klA9qoXOnm4nJVgD60AVomcrvEnTtULxNKxd8g+1aKaUFGGlGfY1Xlt2gbBk49KAII7Xbhmdge3FWPs5lYGWTIqBpZW+XJxVu2mRUxJHk+poAilto4eQgI9ag3zQyB42I9hV+6niaHGVyKoI77cqwUe9AGrDqtxgeYFC98Vcj1bTYs+aMH1NcyLty5Uy5/Cgo1z1I2j1oAv3OvxJcnyId0fqahfVYvLZ9wVj2rKmZomIX7tRJGkoy3NAF2PUmOVEygN7VIYyu12O8Gqv9nZwYlzV6NJoI1Dx7l9KAJ0kd1/djaB3NJy7/vGJ+lSxo0i8YX2NEmxV2ysooAZHceVMduW+lU73U3aQgAjHvTpFeUYtkbd61nLo93PcEyNt/GgB02pzMmzZuX61iXKyb9yYHtXe2ul2/wBjKMqMwHWuW1KzjimZRj8KAMMox52c9yKuWsYfk8Y9amgGzIONvqarSOQ7AZ20ATiRYnyU3D2oafzTkptpIo2MW7qfQ1KkMxU/dz6UAW4GLQjK4+tSPGpj+Vfmqvbu6KRIDn0q2Tc+VvWL5KAMy4kDRlTgEetZ+9x91ea2JoYXw78Z6itiQad/Y4jjiUy4645oA5SHO7c+PyrWguSE+QcelRRWDu3DfgKGieCTbvNAFgzBl5BBHvUEt9JAymFmU+1SpbeeQXbC963Rp2mJbK8YDt3zQBlp4w1KOMIoJA9TUcvim9mYExbfxqa50dWYzwLtXrVJ43HEg49qAJ49RnnJeSZgPSmSIkxJSQ5+tO8vCDMZ2+pFVXDhsRLg0AOWWdHx8zY96vQapPEPmw3tms5xLCBuJyami2uPvANQB0FnqsWwmRSrmrKzBxvZxg1zTW8jYK/MfXNOjubm3Pl7AT6mgDofMZDlHAFXYL75QHcZ9K5gCaU5lcfSrFpcR2svzxk/UUAdkZUMSnt7UPNp4UGRGesa3ukuTtBZTWgsCxrzIgPqaAI5pdLL5RHX2xVnT5445d0L/gTWfcBAjBcO57isoW12syuu8c+nFAHZS6ifMwztj0q4bi0e2y8PzY6is6CzFxYrJJKof0NUJnnhO1EyPUGgCyFikcgxMQelK+lZHmDAHpVRJ9QOACAPU1figv5VzJMjJ3xQBJAZbdB+9C49K0ra/ijXzGkIYetY8k8dt8qr5j/SqsC3l5cYWIAeh4oA3bjxLLk5OY/QVSfXdNaNiVO4djSXWkSvHhygx/CgrOXTrYcPE5NAFO61m4uA0cMCrHngioIobzZ5jI+PrW9DYl1xBZKPc0p0jUGfYUIU9t3FAGVBeOsezec+hqGV5l4cg59K228KSj95M/HolC6AgcY3L/vZoAxoJMDgFWqRkZ/mkk4+tbP/AAjiI5L3OBSwWNqkhXiYD3FAGXHYCRC+SV9M1N9js44d7bgfQVrT3UNtCY0gA/EViy31sM74dzn0agCG71iOxt2WKJXYj0rl5NVlud3ybB3Oa1rtnnziHaPesuW1PlsAmHoApESE5SU4qMTtG3zkkVAXkt5CuOaltrO/1WXZFD+J4oA2Le6QBfJ4J6mtdPOljw0uVp2maA0MAM0bbl6kGr77Ioz5chX2IzQBQQtEhUEfXFeaann+1bzccnz3yf8AgRr0Bpbh3beW2+68V59qRzql2f8Aps//AKEaAKtFFFABRRRQAUUUUAFFFFABRRRQAUUUUAFFFFABRRRQAUUUUAFFFFABRRRQAUUUUAFFFFABRRRQAUUUUAFFFFABRRRQAVND3qGpoe9NbiexLRRRWhAUUUUAFFFFAFSiiisjQKKKKACiiigAooooAKKKKACiiigAooooAKKKKACiiigAooooAKKKKACiiigAooooAKKKKACiiigAooooAKKKKACiiigAooooAKKKKACiiigAooooAKKKKACiiigAooooAKKKKACiiigAooooAKKKKACiiigAooooAKKKKACiiigAooooAKKKKACiiigAooooAKKKKACiiigAooooAKKKKACiiigAooooAKKKKACvY/gQ+z+3/f7P/wC1a8cr1z4IPt/t3/t3/wDalAHtXn+9Hn+9UPNo82gC/wCf71458d33/wBge32j/wBpV6p5teSfG9939hf9vH/tOgDyOiiigAooooAKKKKACiiigAooooAKKKKACiiigAooooAKuWqr5JfJDbqp1s6TZG5tmfqA5H6CgBsTTyKRyR9anitWPBPNXRY+VGSuR9KVYHCZwQPU0AMt18h+MOfpWmrNIoxj3ArPRwh25BB7itCKFARskbB68UATSRoYwfK+b1BoieRSCuBj1p8phWPHYdTis2W8UZSJP+BGgDdW/wDMcJLtqYKI33RtnNc1a3ojYvKvPqa0rbXkaUL5QHoaANlJjBy6gn61aWRJ1yy7PTFY51FZmwYizVCbgJKBKG2emaANWS0hfLSfmaSONI1wnT1qlNNZYVklkPt1pVu42IxuRB3NAGlIV8rDuCfeqBuedgRfrV21+zzyb3IcUtwYg/7q3Cj1xQBVMkpXa4Tb6CnW1sssmFBz6UsbPvyFyPpViZvKiDKcZ96AAxKkw34AHar7DzLcmKJAAOprmpbyd5SBH8o/iqaLUZQh/eYX0oAnikWZ3RgFPqKzLm1/0jabqmXHzAypIA3XrWa1yzN8wGfU0Aav2RkUt527FMtp/Ml8oqDWeJ5oxjcCh7VJEHPzoDuPtQBcv4sDcuBWXG7T3CpK5WP1q5IfLQ+cp3H1qtDFJI+QmQPWgDTnstOSHEUhL+uapi03rtjdsn3qwvkovzIWb0AphumhffGnHoaAK0+lNbp5rzZH92q6zQ+UVAIatdZ7S7Xbcna/pTG0pUzJB9z/AGqAIdPkIOC+B71rxlVcFiCPc1zU18InKmPJ+lW7dFuId8rMPSgDTv8AczBg6qPaqTgOwbBb61mNcPBMQnI9ahvr+YSKUfAPpQBuSXjwxj5lVfapILtp4zswWrmkvU/5bc++a0tNuoQS4YgelAGp5s0eWd9o9BWBf3kcsxwBT9Z1TdKERzt9BWPJ+8XPI96ALgmViAY+KcNpfgAfWqltKqHBJIqWa7jAyv3h2oA09kSxAsxz6AVCJtzn5fl9arWupmTK+UadI7hd4VsUASOEZvlYipPtM0cW0OStVo99wN24DHarsa7kEaj5jQBnlDI46471ch3RDCfMtWpbdrIBnTIapYJ94+VEQUARRytjanH4VWmA3ZcktVyM75yqcN7VJcQQxL/fk75oAoo+F9RVu0MjDGQFqCUBkGFVcUvmIqqBx9KAN+3vljgMLrn3rKvkTO/B56AVEsxDqN5CfWteO2iuIxty47k80AYIu5UGzbx71et41uYCxRd1aL6fC0e35RjvVaLTpCCEkAHt1oAy5rO43cRE+9TxaLdMnmFkUelaf9l3nl53yhfUU3+xbt4jtv2BPZ8igDNO6NtiqWI9KlWcgYlh59aBo9/aliXDj1U1UkN2CUdGPpQBZRwJd+F47GtG3v42b5oYzisSPTdSl5S1L59SKmi0jWQcm1IX03CgDoheIeVgVfen/aBIBk/L3rGW11KNflhYexNPFnqTRnegwfQ0AbAuLYuBGw3VHdl0YOJMCsqPQ7mIid2wvsea1LXTZLpgn2hAv+0aANizZ5bQF+R61BIyB/nlwvvWrHokFvY4OoLux2asyfR4Qm972Mfj1oAqvd29u2RLvHpVuDxBap8q2rMD1O6ksdP01wd+5z7U+S306CYCC3kZvpxQA3+1oBJmOLA9CKhbU7l3P2aE7vYVpreWVuB5tirN7qK0o9TtlhHlxrGT/dSgDnodT1WAlp7V2T3GKki1eK5k+ZCh781du78z7hIWZPyrAnXzpAtrbnd64oA6GPVrSBSNzE+mabL4ihAChWHuxrAmgubdA00JU+tQiBbpgZJcewFAHQzeLUhixGyH61zt54qu7ksYscd80y/0+OGNdxDD2rPWztA+SjH2oAdLrV9eMA8hXHpUoeQw5WZs96rTpDCNyIVWpEvrd9qlGHvQBYi3zDG+RmqQWtwPmaMnHrUa3yQkBE3e+KuLPdyp8kkY+tAFu0hiuUEU/wArVZ/sLSxIN8zY7gtXMzTXgf8AezZ/3aYtyTnejv70Adsmi+HIV8wxqfctVKYaTbvvtkIHtXKFZJVKo7BT+lL5aWsO83PmH+4TQB0U2uRWqsqsAGHUmsK616IZ3OD9KxrtRdPvLsPQA1VkgQL88pbHagDet/EMX/LQ719DXD6hIJtSupFGFeZ2A9iTWu08MChI05PesS4/4+Zc9d5/nQBFRRRQAUUUUAFFFFABRRRQAUUUUAFFFFABRRRQAUUUUAFFFFABRRRQBf0e8gsNXtbq5tYrq3jcGSGVdyuvQjGR26c9a+lG8L+AU0H+2joun/YfKE3mBQRtPvnH618u17G3hjxQnwY2vfSqPME/2UxYbyimAm773tjHt93mvFzejzuk/auGtt2r3KieVaxeQX+r3V1bWsVrbyOfLhiXaqL0Axk9uvPWqFFFe0lZWJCiiigAooooAKKKKACiiigAooooAKmh71DU0PemtxPYlooorQgKKKKACiiigCpRRRWRoFFFFABRRRQAUUUUAFFFFABRRRQAUUUUAFFFFABRRRQAUUUUAFFFFABRRRQAUUUUAFFFFABRRRQAUUUUAFFFFABRRRQAUUUUAFFFFABRRRQAUUUUAFFFFABRRRQAUUUUAFFFFABRRRQAUUUUAFFFFABRRRQAUUUUAFFFFABRRRQAUUUUAFFFFABRRRQAUUUUAFFFFABRRRQAUUUUAFFFFABRRRQAUUUUAFFFFABXq3wYfZ/bf/bD/wBqV5TXp/wgfZ/bP/bD/wBqUAeuedR51UvO96PO96ALvnV5V8Z33/2J/wBt/wD2nXpHne9eYfF99/8AY3/bf/2nQB5hRRRQAUUUUAFFFFABRRRQAUUUUAFFFFABRRRQAUUUUAFbOjyGKFmy2N/K9ugrGrU010S3fJ53dPyoA347U3AMwlZAO1Q3l1B5W2OTcR1AqBg72x2XG0emaoW8wtw2Itz/AN40AWxcMgyF4NSWuqyRM2/bt96zZLiRhvZ8E9hTWAKZDZJ6g0Aat1q0f/LL539BVVbxpPmlCqKz3dIk+XGfbrUkMKXADB8HvmgCeS5TPyKfrUsM5ZgzuBjpSxNEnyEhse1TC2jumHl7R65oAuWVwTMSWzU8kk0r5IIX1p0GnWkcGPtHz+maguN9nGdsu5fegCUzRQryN7Ui34m/dsUUVkT3rugATn1qBOv748HvQB0MWow28u3zGI/2a3odU08QqWZiT2NcIANw8klmq4nmkct83vQB2Z1BDxCqsPemy3iMuJYcCuVt7uZZgpOT61sm3mlXeHByKALj3Nm0flRry3eqs1snl7N3HtVaJ/JuAsiYHrV+TruhIYUAMj0e1a3yZWz61k3NiqS7UkDD+VaaSs25CStUbgeW2fMzmgCPy4kUc72XtVmfVyYFhitVjYfxCnRWNtJGHZsMfegwxxKyAbs96AM+7u5riNEfavvVjzUjtlXJL+opj2OBuibcfeokidW3Oc+1AFuIT3MRKKTj0piaXKzbrtjEnrRbXlxAxEIBHpWhcmS6sd75XbzigCFZbK0XZFF5x/vGlm1OVIwfKHl+gqpZbZQyqnTqTV7yYEXdIRQBiTzQ3MvmKMMO1RPPLKm1WCgelPv40WfzI3Ue1ViN20g4z3oAGlxAwPGKpsY3j5bntT7iNWJUBs+tVTbyJynzCgCo6yLJk81atWl83O7C+lRiTY3I59KUSjdkKc+1AEt3IrS/PxUQckfIcj0NNlPmDLcNSRFT/F81AGzYw5jZ3Qc037KhZm2jNQW8rhcGUj2qx9oki/hBX1oAckEcSnbwxp0Mj7WikHyGrVopu03hA1PmWGIAuAD6CgCvHbRJgxOcd81pbHVV8sf8CxVGWWMx7Y02n1oxNLDkznC9qALb3qbvKnj3kVmzuRMxQFV7AVJATPuTcGYdKWSIwL+9GM+tAFO3mmgn3pk5qa6WaaTdlgauRXUEUW2PazUx7sN95sD3oAgSB1jDSE49qmghzhjwvvUVxegFREpIFXIZ0l2ibp7UAbVnpEKskhwwbsa2jAkKBIFUDHNcsryR4+zzNt9Kklvb+Hq+QaANae1jGS8g3E9jV+10yHCukwDH1rhpvPnl3/MB9afHHeSNiO4lwP8AaoA9K+wXXGx4mFQzaXfysCUi2j0NcZbS31udxunLDsxq5H4lv4mILbh7UAdC+nMnEkA/A0gtLIH5rYu9YH/CSXTMWDgezGmr4kmtz5jqX+lAHTItsp2fZ2i980kj28RC4dj9aw4fEkV+f3oKEelK2rRwy/LlvrQBo32qWdomx7ZmP1rIXUHldmiiCr6U671GK6jO/wC6KoRanHC2UXAHr3oAs3uqXssPlQ25H+0KhtftSLiY4JrQj1S1lj3SDB9AKjluLYjeobPoaALMF4wUwSfd9aRmsoTiZ2bPSqKzmU/u4ST7CrkdiZgGmtm3etAEtpfGxfekJkiPpXRR+JLaS2AhsgZPcVnQaXZpB+/n2j+7TCdLhGxJuR9aAIdUl1C8mQw2yA+1SJYagyDzmVCBUL6xZ2pIEnzeoFNF99ubckjutAEhvLOy/wCPmQynuM8VNJ4w0qzjC28cZNc1qNnHLKR+9TPXNNg8LG52+RuI7k0AXb3xObyNslVHbisoaxLMyxxhQucbhWingyTeRNIuz2Natn4HsI4/OkuZOO1AGZtQAebIPxqnNKDLhclPareoC1tJmSJ/Nx2as77UnJKlT6CgCzL5YChk3Kfeop3txHtEPPrVOa6XzQIkY+pxTHJ+/j680AWRJmE4PFLAtxKdyzbcVQmleTakZ2inCSRBhS24UAWLlXR/nl3N7VLbSGMEcEnuaqpcqRmaMD370yJBLc7kGV9M0ATNLGJjvkz7CmyRI0gYA7KutHGvzvsQgdzWfNexEECTBoAp3iYnJUkJVPd5r7PMFXZT5wyZsfhxWaAftQJfbg9cUAa8WhQzQ7zPIDXMXSeXdzR5ztkZcn613cVyBAoDbjjtXDX5zqFyfWVv50AV6KKKACiiigAooooAKKKKACiiigAooooAKKKKACiiigAooooAKKKKAL+jzWNvq1tPqUUs1nG4eSOPG5wOcfNxycZ9q9s/4XvofleT/YV35W3Zs3Jt2+mPSvBKWuLF5fQxbTrK9ttWhptF7WJrG41a5m02KWKzkcvHHJt3IDzj5eODnHtVClpK7UrKwgooooAKKKKACiiigAooooAKKKKACpoe9Q1ND3prcT2JaKKK0ICiiigAooooAqUUUVkaBRRRQAUUUUAFFFFABRRRQAUUUUAFFFFABRRRQAUUUUAFFFFABRRRQAUUUUAFFFFABRRRQAUUUUAFFFFABRRRQAUUUUAFFFFABRRRQAUUUUAFFFFABRRRQAUUUUAFFFFABRRRQAUUUUAFFFFABRRRQAUUUUAFFFFABRRRQAUUUUAFFFFABRRRQAUUUUAFFFFABRRRQAUUUUAFFFFABRRRQAUUUUAFFFFABRRRQAV6T8J32/2v7+T/AOz15tXoXwvbb/av/bH/ANnoA9Q82jzapeZR5lAF3za82+LD7v7I9vO/9krvPMrzz4oNu/sr/tt/7JQB57RRRQAUUUUAFFFFABRRRQAUUUUAFFFFABRRRQAUUUUAFSxStH0/Goqs2kO99zHCCgCwt0j4VSwJ7dqkln2Jt281HdRopDwD8ajeaZo9uwE/3hQA2K4HmZaPK1ohk25RFx71mxrKV5K49O9WcIEACc+tAEbiNpf9SBTmJ2/IgA9qCiK4OWJ+tAw0vI49DQA5vlhDbuT2xVqxErLkLx60HaY8Km3FWbSZoto4I9qAKl5K0LggnikkuvPiBYk+wrcmNtcRhJFx71D/AGOChNvgr70AZIhleLcBgfWprex82L9+20VYMc8PyrH09KY8cznKxOPWgCzBElsDsGfegspBcE59KgWQBcN8pq1HHBKVy3NAGTLd7XOGx9K0NPv5I+UZ2HvWmLHTpUO9Y93qazLuxjtl/cz8H0oA07ZjdyfvJAhNWnjeycbAZc+lczHC8ZD/AGnpWpBqbqm15hn6ZoAu3EzTgDySnuKha2kKhlAcD1qKGWSaY4y9EsjiTy03KT2FAEpuHXbvUIKkM/mfu4SNx71BJbOFDOSc9jULWpVgw496ANQwOlsS7Ae4rMV0uJPLWVVI9TRKJJAFMxK9wKqXUKKy+QcnuaANm0gSO4AeRfwqS+uYjGUDFcenesyHSnaJZPMYOadc6bIgB3M470ASWt8kaMoVQfWsi5v7p5X3KTHnoK14beIhf3ZBHfFD2aSEqi7mPtQBhKwkcbec+taD2YWNCPm+lTnQJEBcnaRzinRQOq7nYYHvQBnzxKGGBg+lDXC+WAiAuO2K34ba0nhPmqAarGO1t1dQin3oAzFt4bld8qKrD0rNmtcSMYjxU8szTSFYRsXPNSi3RYCfM+b3oAp21lBJkzTFT9aZNYRwNujk3p60sdpPcufKUmnyJPCBE6EH3oAWMQkBFPPrVk24bCmTI9KILVol3uo57VEZ41ZsKc0AaEHm28DKg2r61XVSWL/ePvSW907HZMMr2p9xuDAIoA9aAEl8x48FMe4pvlTiEpHLhfepFaRkxjFQ3KOygcbfUGgCpaCWyujIHyR2q7d3n24Dzc7vQVAFiiViX3VWaR5jm3GNvrQA4CVW+UYxVWWeVZOSSfSrlvduAySD5/epo5Y05kFAEFvfxqmHiYVIL7e2Y0YVIiJMxdcBRTmihX/Vg76ANWykPkhjIAa0FvTwJkjZPWsO3jd/k6Gri6bPOdhcCgDZWO0kTerBV9KYhgUFUkUGqJ0m/jUIn7xfapYdKuFBMiYPpQBpCNbiMhApYVVGkF2J8xkb0qXTWNlK3mc1pm+tnGXAoAy7fSoGZkc7pKe+meWpyQB6YqyL+1il3rAaSa+N03yQkL7igCgbBiBs2L9BSjTZCwUp/wACzV1lRQN/6VZguLKNP4t3vQBD/Y1p5Sqxw31qL+w7VnynO3tWlHJbzry+2nNFCwIjkfd6igDHn02NjiNiCO1TW1vDHgSDe49atLutWP8AED1yKBHG77kZdx7GgC5bX1tCuFjVW+lXl8Rxwrsmt1I7EVSg8PPcgTPcKvsKJtEfnMyEDpQBaLW2otlYlXPvVO80+K0TeERj7HNVH0edHysmV+tVbnSbhojKJCuO2aAGnT4btizxMp9RU8FpHYsAnmYPvWbG1yq4ErjHpU6tu5dpCR3NAHTwNYOoa7TKe9T3NxpSwBoGEar6HFcFNLeXEhWKd9g9aY0ErQ/OTIfTNAG7qHiuFf3NknTq/U1ktr16yMvncHsRWYLG6D5EDBT3qSW2MSZyc0AIFluH8zflz2q3HCwAZlH0NUcPGm9Dk98GmLIySBwzZPrQBvR3aquGtUx7CqFyLWUFlBjPpTIrxNreYSGpsa7svwfQGgBIrNLgriUIR61cOloqHbdpv+tZshZ5MMNo+tQh4k3LJuz2oAdPbSQvvkIcZqElvMLRnB9qdHHJIcruZfTNWF064myYomJ9MdKAGRJDO37y4w/oaiuLYxH5VVs1HcaU73AMiOrL71I3ykJyCPU0AU5JGRGRjg+mKaY0miXMbA/3quGA3L7XYLSy2DQ7VWcn+VAFCP7Ra/Mhyvuaxp3MlxI56sxJ/Ou3hitlh2sNzYri7zH22fHA8xsfnQBBRRRQAUUUUAFFFFABRRRQAUUUUAFFFFABRRRQAUUUUAFFFFABV7TdMutWvFtbSPfIQScnAUepqjVm0nuoJh9jlmjlf5f3TEFvbih3toBqXvhe8s7OS7Se0u4ojtlNtLv8v68Vp/8ACudX/wCfmy/77f8A+Jq6tmvhXwhei9cfbdQTYsOc7eMfpkkmuT/t3WP+grff+BD/AONYRlOd+VgR6rpsuk6jLZTsjSxY3GMkg5APf61Sqae4mupWmnleWVvvPIxYn8TUNbq9gCiiigAooooAKKKKACiiigAooooAKmh71DU0PemtxPYlooorQgKKKKACiiigCpRRRWRoFFFFABRRRQAUUUUAFFFFABRRRQAUUUUAFFFFABRRRQAUUUUAFFFFABRRRQAUUUUAFFFFABRRRQAUUUUAFFFFABRRRQAUUUUAFFFFABRRRQAUUUUAFFFFABRRRQAUUUUAFFFFABRRRQAUUUUAFFFFABRRRQAUUUUAFFFFABRRRQAUUUUAFFFFABRRRQAUUUUAFFFFABRRRQAUUUUAFFFFABRRRQAUUUUAFFFFABXefDZtv9p/9sv/AGeuDrt/h623+0ffyv8A2egD0LzKPMql5nvR5nvQBd8yuC+JLbv7M/7a/wDsldh5nvXFfEJt39ne3m/+yUAcRRRRQAUUUUAFFFFABRRRQAUUUUAFFFFABRRRQAUUUUAFTRRTuP3SuRn+Goa6TQpkTTmQj5vOJz+C0AZmy7jjImhKj1Zai4ZT82BXYXQkltsjDj6VmTxO6APY4X1oAw4ygQ4X8atrYzzQB0RivqKs/wBn7hlI1Ue9TW8l0n+jjlfQUARw6Ztgy33vekfS5t6yLyKvym4SP94hVajFzLsxG5XHrQBUmguA+GTaBTBYuFLliPpVxriaX5Opp03mwQgGJjQBQ3SkbRz71Ziv57cbOi+/SpLcMPnELMPQirZuUlQo9vsP0oAdZ6nDvG9VJ9Qa1xqGmvEdzYNc8LSOLLmI5PQ1C58n5uDmgCxeGKeUiJvk9ximJbRxEEtj8artcQiPJU7vakQPJCzKMfWgCScLn5GJNNR2f5XGBUNuLgSc/MPSrJgctvXP0NADZbNMZRyfWiCyB+ZG6etWYrmI/umTc9TtG6j/AFIA9qAGLLJbfMpyR6VIt6kjLIYcEd6mtY4mT942f9nFVZrYmbEW4J6UAaU06yQrJSSzwLbATEEkdqqbWZBEgzUE0DwuA/3aAIlnjMzKmcGpEgLS4TkntVa5t03B4uD9a07HV4baHbJCA470AaNvDLHEBNHt96nnRYE3u+EPese51tJ4yA5FZn9pmdTG7nHagDa/tCHf5SsMepqSPVbe0f5jGfcVyV1OYmGx92ai3tvVs8mgDsL3xLbvGUiTcx9qxhJNcY4wPaqCyY5fBHtU6XrIuI+RQBbbfjAcjb2zUccqsx/xqABmYPvxu7Gp2tVP7xXH0FAFaTYCWVSfpSRlApLHPtTftPLKRgVGWOOeQfSgDW06XyWymCvoKuyPbXp/eDBFZdiAIS2zbUqTQqrO7EgdqAKt1PtlMa5Kis1mBYkirU9558hEKhV9alit4mXdI2fagCnbl2lG44X3rVkGVU1UEafaFwvArWmlUwjMYAWgDPAG7BDD8aq3kgiOzPGKupO074jj4Hc1n3wYSkSEZoAqLIJMgLT42cfd+QCoHDQ9Mc+lKZiUCHvQBOs6ykjq49qcsE07YCHn0qPT/wB3cEn7nrXZaY9qttvXaXoAwE0i9hUFY2KnrRBAfOIkypFdnFqduU2PgH0rD1K5sxKQnUntQBFHtQDPJ9q0A5dV2fe/Ws+F4gQc8n1q3byBbgA8k0Ab9pdvGqKMZ71NesJo9y/f9qoDy05d6d5uxsrnbQBWFu8khDvhvfirItVSPkAn1JqIzS3MhXaPxq0unv5W8yDIoAgjtEk+dsqPar0CIBtWQY96ha/IQQQxl5Bx0pJzKkQM0YRj6UAOle2R8Hl/UU1EhkG+SPPvUYddo/cFvepDG/l/JHtz3JoATdHHJ+5XJ9DU0d3GjfvFIb2qD7Ixjz5nzewqH7PIp+fJ9CKANKS5tmiLbWLe9ZqROzGVXx7ZpscU25iULrSrMFJ2pg+hNABceIngiMPzBvY8VRPiaZYwHhZz9ajdEMzPMqkUiJasxZSAB2oAtW3iacKQU/A1MuvzS/IwXBrmZpopLgg8Y9Kga6mScBF+WgDrnFxcDEZjUd8VMqxW0Pzvlu9Y9nqI2/vkYntitvSHa/kZTCqx+poAoPcQ53RkA+lP+1SEZREX3Aq7f+HvJ3yxqCPrWGsk9u+GTC0AXZLm8lTYFznvimnSLzb5gOdw/iqwJpmiV0bI9AKtQatcJjdCpx60AZcGjSLkO6gn8alk0SFo8+cd4/KrV3qVxLKCkaE+i1SuJLlm3PCU/GgBF0mNFBwJD65qw+nQyRDH3vRaak6JHyshPsKWG4Cyb/Jf2oAu2Xhh7sBvMCD/AGq018IQtlfkl96rQ3s7KB5Jx7Gr9xq81vZZVce1AFW30q0spCFjBYelX44QVZ41RK5qTVrhgXVdq+orJk1u6a4/1rYHQUAa2prbpcneh3HvWc2jC7+6+AfQ0rahI/MxBPsKbHdFZVccD0FAE0PhZosu75HbmqF3avbPjDFfcV1cN9C0G92A46E1katqKOVWBQ3rQBjwOFUqU+9XH3y7L+5X0lYfrXXNPMJAQMVyN8xbULlj1MrE/nQBXooooAKKKKACiiigAooooAKKKKACiiigAooooAKKKKACiiigArc8ManYaTqZvL6KWXYuIhGoOG9eSO2aw6KTV1YDqNZ1HQNVknunk1h7p1Plh/L2Kf4Rx0WuYpKKIxUVZAFFFFMAooooAKKKKACiiigAooooAKKKKACpoe9Q1ND3prcT2JaKKK0ICiiigAooooAqUUUVkaBRRRQAUUUUAFFFFABRRRQAUUUUAFFFFABRRRQAUUUUAFFFFABRRRQAUUUUAFFFFABRRRQAUUUUAFFFFABRRRQAUUUUAFFFFABRRRQAUUUUAFFFFABRRRQAUUUUAFFFFABRRRQAUUUUAFFFFABRRRQAUUUUAFFFFABRRRQAUUUUAFFFFABRRRQAUUUUAFFFFABRRRQAUUUUAFFFFABRRRQAUUUUAFFFFABRRRQAV2PgNsf2h/2z/wDZq46us8FMV+3f9s//AGagDtt4o3iqvme9Hme9AFreK47x42f7P/7af+y10/me9cn41Yt9h/7af+y0AcnRRRQAUUUUAFFFFABRRRQAUUUUAFFFFABRRRQAUUUUAFdDoR/0FgYyw808j6Cuerp/DRb7K4G3BkPB+goA2zPGLfaHCt71GszzDLtgCluYoRGRlS59KiltwLYfNQBZFv5q744wfrR9nCuDtCP7Cqlq8iDb5u2MVvadIssTkpvA6UAZUux22zP+VKbSwRd7fM3pmtSVLOQ/8e2H9quJ4bjvLfzo3ZWHYigDlBInmfJBtx0qQS7pgHPHoa1ptLu1JjQxuR7Vm3FpdQcSxfitAF2KZWYCNAQPaq96rO+/ao29qr20piJxkH3FWbGVJZmabJoApvfMxCE7R7ioporNV5lZnPbFdEtgl0SzQAL2NV30JZn+V0X60Acw9uduRESvanRGT7gUCt6fw5dW0ZdbgMB2AqnHYb8mTOfagCmpd22Jwwqtci7LYPAH901uW+n7M5UgUv8AZvmMdjZX3oAxLKBt+4Kd3qavvJMjbZCRWrFYwQrtUlpPalGnSu2+bAXsDQBjxxvvyXYKanwUZQspbNaMlpIfuLlBUQtlcf3GoAZIVhTcDl/aqcsE0g8xgTn1NTtbqkmHkzTZbqOJxEzge5oAzJ2ZDzGePQVnMZ5ZvuMAehNdCbm3jlG6RXQ96J5bGQfunAoAyobdAMSLlqr3Vqy/OifLW5EbZYzuGT61Cdm4c/ITQBzZXAPDMfpTSWkYDOzFdetlp7HOWqGXSLEkvHuz1oAxrbT53QMyFq0VtVhjwIjvp41Ge2HlRxfKPapDfRXEWC2JPSgCi8YVCXWkgXcOoA7DNacTBV2sgOajuILeOPceGPpQBnG1laRj5WaWGzIf98hArR00l5CGb5fepr24htpF53e1AFV4fJT5BkelVRpE1y+9The4JrRM0NwocHj0pzL5cfySYXuKAMi509LZwAoOfQ002rumI1Ke5ouZUWYFCWNLNqLGNY8BaAKtxbXVsN4cE+1QpdXecybse/StRHEu1Cc1YkgGz7gIoA55tQmjc+Udv4VELh3JeU7m9a1Xgt3yHQA1QmsRE+UbKelAEWPNPUkCnJB1LDIpfK2525GacgVOHYmgBYecoDir9uzQEZNUkJKnYmR6ipoJHGFYgUAa0d0hkAcAe9TTQRXEZwQ3uKzQRuwSD+FPRwswRGxmgCeO3MZ4yVHrVuyaLzd0x2+lVXZoBtY5LUsaNIVXPJoA23lDsFDqR61NcBIolbOfxqisHkqN4GRUr3+Yh+7yRQBalVZ4FdGKfSiLfswJnIojnhlhBZNrVDIzH/VEj2oAt21x9nn38HHtWqbpbiLc0QcVk2tpM8BMnympoYZoeg4PfNAEgvJYnwsIVPeprmQtbhvWmFA2C4J9xSvwhAwfY0ATWk1s0YRiS1SyGOAbudvoRxVGFFTqPnqzH50+YywK0AWrYxtGzEbVb0qnLoyzh3gfJrQEEMVrjdlvSqcjSJH8m5B7UAc1LpNxDKfOGeaz7rT5RJlEOK7iyiV23SMDj1qtfwJcT4KbQPTvQBwot2QnCkv9KjlSQD94jZ9661LCJZ+MnHrVi40uG7gKuNrdqAOHjkz8u4qR71s6dqMlspCs2fSr8PhR1bhfM3elWF8K3YbEcf50ANttWvpmXeQUJxg1upZ211H++jwx7gVnxaDfwOrNGNq9s1qKl25H7rAFAGY1t9mLJFhl/WpItMmvfuwlfdqttaSPISSAfTNXYJfLQhyc+maAKdnYQwTbJI8P6itOXT9PUBpoifq1Up7xLZdxAJ9qpXd9JPGHWgCXVZo4PktIl+prKS9m2/cj49qOZ5AZZKlljijUPEu71xQBNDezTDDJtHrjFS+Ym3kbvXNU1nkk4K7E9cUSjA3IzMfWgC3PDbSKFCKv0FRrptrK2/Yh29sVc0hUDb5ypFJdqnnnyz8p/u0AJFDpDAq9uquPas28s7B5sptiA75xU39mtO5xNtpzeHXkgLmYtj2oAxpUtwxRJS2PSqVxJEpAB4HXitV4LS0JHzO/oKpvGJlbNswBoAxWnLyn58R/lXMXRBvJyOnmN/Ouym053OxFOK467QxXk8bdVkZT+dAEFFFFABRRRQAUUUUAFFFFABRRRQAUUUUAFFFFABRRRQAUUUUAFFFFABS0lad1r2pXts9vcXO+J8bl2KM4Oewod+gGZRRRQAUUUUAFFFFABRRRQAUUUUAFFFFABU0Peoamh701uJ7EtFFFaEBRRRQAUUUUAVKKKKyNAooooAKKKKACiiigAooooAKKKKACiiigAooooAKKKKACiiigAooooAKKKKACiiigAooooAKKKKACiiigAooooAKKKKACiiigAooooAKKKKACiiigAooooAKKKKACiiigAooooAKKKKACiiigAooooAKKKKACiiigAooooAKKKKACiiigAooooAKKKKACiiigAooooAKKKKACiiigAooooAKKKKACiiigAooooAK6fwg237Z/wD/2auYrovCzbftf/AP/AGagDrPM96PM96q+ZR5lAFrzPeuY8Xtu+x/8D/8AZa3fMrnfFLbvsn/A/wD2WgDnaKKKACiiigAooooAKKKKACiiigAooooAKKKKACiiigArQ0u5e2n3LnB7Vn1bsyoYbumeaANtry5eTeseBShrn77khT2FQSTxx7fKc7T61I13lAEbLUAP3tuAcOAa3tIuIbXcryYDetc6LglCXYH6UQyNIOSeKAOw+3RCf5H+WtaLW4oLcqXBHvXnnnyZ2oePXNSAXDSDMgIoA7mPVtOLFpW257g0j6jZmYESKy+5rj3VSAu/JFWIITwWXj2oA6hb7Snl+eBHHripzd6E3A2I30rlXZUUqi8+tUw4QsxG6gD0WGfTpIQizpj61TltNOEm8TBj6Zrj4Lu2XDM7BvQVf+2JKg2dPU0AdFM9l5H7qVgw7VWiWALudRuPtWYGUYdW59DVxC8ihztUetAEN1Gwk+QsVNLHaJGNzy47kZpL3Ure1jCM+9+yis+bUfNixKmAemKANFNTtIm2RkAjqaWTxFY42ugLDviuRmlzMVTOKbI3ZkoA6pfEdow2lQn4VnXdwkzmWN/l/SuWkdmm2nNSNM6r5WSFoA0rjVF27VxuHesiWX7SxLtk0jhScKKRfJjBzjdQBCsT7uMkfWpcSxgA8D3pY2JPy5qWZmYDfigA85zHnkkelJHLcM/y5WlNxGkYX+KpDMGh3c59qALcOoyQyL54DgelbH9rwTW+I0wR7VzttC9y20DGe5rd0/T0gYJIwOaAK0t3G0bALlveseWccqFG71rqb/S7QRlt2D7VytzaqjfIdy+tACC5lK7d5yKfFelR++Ut71TR1VyhFPMigHIJFAFv7bJu3R8CmhLu9l78etOtliZV9fetL92iBkO1qAKO17X5ZVwfUVZgnS6QxO+Pem3EjSAM2PxqEWkQXzTIPotAFW/X7M3ynI9azDLLK/TPpWxg3B8pIyR6mkuNOktiGCcd6AM5JJo5AN2PpWlBeSRnDsWFV3ROCBz70+BQ0yp3NAFiUQyZY5BPvWbKTG+OSPWt+ayQRgMQWrKuIlVsJ+VAEXmxybQhOfepBADKGO0gVSYAS4HFTEgEBDzQBalmAG2IhargbTvPJprEdH5pYsr3496AJvtTMMheRQhZpQynmmDPzdBUSSSRP9/IoA1fNmkdd+OKsiXEoIBBHesoXKy4BODU8bOZAqtlaANYXLCUF23e1aiwmSMOiYHWsJRGrAEEmumtXD2QCgrxQBHDDukVpGJUdQK1X+wpGJEO0iqEMhjyr8j0qGQb5duTt9KAL0d9vLKvzD1qsZbmWTYEcJnrU9lAd2Am1PWtiGzkdNyOv0IoAy90sYCKSw+lWY9MmkXzP51dFxBErRzbfMHpTX1OOOHnigDPjhaJzlvm96mjSRGDdQfSoxeW5kDuce1aS6tYOo2OoYUAR+Qk/KiRTWha6Hd7PM+U59TVWS9iZOGAPqKiTWr63GElUr70AbSeHWKtJO4H+7UIsoUJVkz6E1SHjNlUQyKo9Tmp4vENq45lVs0ATyadZ+UX8kM1QxWtssZPl/N6Grtpe2LgvK2faoby6hkfy4SAD2oAYk6p8qoq+tQ3czKNwl2r9aDEwwA4I+lQyslu373kfSgBY7uEgb7kE/WrgubRoyiktn8KyZGgkIItxz3FL5UK8u+0+imgCneNNDcEJypPrzVVpY/MCl3Vj1waffRyOSY5Gx71DDpk8xD7doHcmgC2VRQNjlvrVa4KIuWHJ9K0YreRIyN449RSC3iPzSDcaAMeUh1CIh59KYYL6BeM7T6Vt2tqpm3lNq1altJH+VMbT60AZccjm3SOQZz14qdbcxr+74B7Gt2LSbeOzDyyfOtUpXT+MYUdMd6AILe2aU8bf92rccZjyuVU+lQC5AcMq7aJ7gM2XwR6r1oAcF3T9d+KGvkIMXzL7UyO6hjG2LIZu7VA4SOTfI+QfQUAZd7aqWeRCVJ+7VOJruNdzPux2xW/LHBMrOkmSKxbqZC+xCRJ+lAD7aZLhiHX5vYV5pqq7dXvV9J5B/48a7xbv7DNhmAY964HUn83VbyT+9O7f+PGgCrRRRQAUUUUAFFFFABRRRQAUUUUAFFFFABRRRQAUUUUAFFFFABRRRQAUUUUAFFFFABRRRQAUUUUAFFFFABRRRQAUUUUAFTQ96hqaHvTW4nsS0Vf0mygvLiX7TK0dvDE0shUZOB2FaI2qqvYeHJZY2GVkmLNuHrir5rE2Oforovtep9P+EZtv/Adv8aT97Mf9K8MNj1gDIaXMHKc9RWpqtjaQ21reWLyGC43DZIPmRlPIrLqk7iKlFFFZGgUUUUAFFFFABRRRQAUUUUAFFFFABRRRQAUUUUAFFFFABRRRQAUUUUAFFFFABRRRQAUUUUAFFFFABRRRQAUUUUAFFFFABRRRQAUUUUAFFFFABRRRQAUUUUAFFFFABRRRQAUUUUAFFFFABRRRQAUUUUAFFFFABRRRQAUUUUAFFFFABRRRQAUUUUAFFFFABRRRQAUUUUAFFFFABRRRQAUUUUAFFFFABRRRQAUUUUAFbvhw4+0/wDAf61hVsaE2PtH/Af60AdDv+tG/wCtV99G+gCxv+tYfiM5+zf8C/pWpvrG11s/Z/8AgX9KAMeiiigAooooAKKKKACiiigAooooAKKKKACiiigAooooAKu2sDSwFh/exVKrdtIVjKk4BNAF+3tdg3ToSOxzTpgqLvjWoGmlSHCy7h6GoUuZQduQQexoAu2rpK+3bitGSFEt244rGQuT90fhVuCSa3B3LuU+poAhhglmnygwvtVqfdAADG/4ClW6ZZN0Qx9aJ9SuJ/kYqB7CgBIbjzm2ICD71dm+0xQgmfj0FUI9tt879TUM00srZ520AWo52D/e3H3oaSVsl+ntVHcd+Nxx61OrqflD7s0AWFxwRgVcguCRsXG6sx38ohQc5q7CmI8pgue9AFv7XNG5AXdQdUmVgspIj9BVe1uHhlYyqHFaVosN9If3SigChdXFnJhl+9UDXQUfP8y1oaxaLHHiGIbvXFYcMdzkiWPctAEguN0hKK34CrMSGYFnqo7TwrlY/lqJdSYA7kNACyACYlT09aMpL/rKjgYXNxgLVueyXZu3bT7UAVXiRFyrgVC0Kkbu9SmJETez7qge8RUKdTQA6P5VyGwfakSQCUM2GHoajizhsdfSnJA5BZxigCe4uoJSMQ9PQUhukKDauMVTKOGOz7tSpG8i4RcUAWl1YpgRj5qa2tXJkzvwaz5Iijc9fapIkQD5gcmgC1NrF7JwzEipYLvzY8PxVeSMRw8MDVRAVbKnIoAtOn77KdPerEgjEQ55qsJCfmYYApWcOQTwKAJMRHo3PvVi3mZDyMpUaW6HDK241JgDrx7UAWUaOfKYqW1tITJtk/Wqwj3YKkoa04LOWWINvAoAlhKwzhVwBVm91GGOIxuoJIqo0LrjOPqKdOiPAA6An1NAHPyzo5OBjmi0wt0rODir8unoxCoMGhNNkhbLNlu1AFyRkLBwMisq8aLzuBg1fMExON2D7Vn3NrKHy2CaAK3kwyMWbANNljRVDJ2qdbaTr5bH3pWg4yVP0oAq7Sw8zcDUnlK6iTbzUwt3ZcrHgDtTksZ5EJzgUAQS/Mg28VIsA8nco+arlrpMhO5zkelWpbN44vlXAoAzbeydsu4z9aswWYQmQ8D0FTJ5mME8UNx6/Q0AS7Dw6A8Vet9RkTC7B9aofbCFCIufpTo2y4zxQBpf2g0cuZU69xRJqkK8jn8KpXk6Kq7TuPpWc0m5+RigDpovEbLDtiQE+pqk/ii/DlNy49hWKUO7O7AqWMZyrAfWgCSW+lnm8wsxPfmrEN2CRvmbHoTVXy1CkA4ao1bYdu3J9TQBdvZgRvhkJPoKjt7kshyPmHeoE3+ZyBirQkjClQMCgC3Ffui/MWpJdREjAc/nUCWnmrlZ8D0psmmSwoX3BqACe4JPy808zbI1OG/CoLdk3bHQ59asfKrbc5B9aAJrW4mZfkdsemavQ6ncQPlkP1BrOhZU3DO2mlm3/K+5e9AHV22q3Mi7iykU1vNkk3tMX9jWdZ6na20XKA1M+uWnllxHk+goAvbnQrnAFWW8iLEjyBqwE1rzI22RnPbNVUuJZWYyMfpQB0UtzEZFwysPQ0s98CVRZAPYVzvlvL0496i83yJBG7bj6mgDrUuEaMru3H60sYDjP2jaB2xXPx3ZT7mBmo31eaDK7N+elAHUvdW1vEAZQ5qz9stJLQbZFz715zLqF20h+UAnnFMfUbjbg/LnrigDubnVgsLRJIhI9DWRJqfmOMkgj1rl1ck5R23H1qwJyjASqXPrQBt3GoMYysfzMe5rKjvbmOZkydx/KpPNjkUKGy3tUob7Ptyqkn1oAspc3ezdKo4pzam74Q4CfSqcl0wyN6jPY1Se6TaUfrQBpXF7HEpCybSe1ZU+o7xtf8xVSS4yGCDPuapykPgl6AFnvG8zDgt6GsGc5uJD/tH+da3nKh/e/MlZMzBp5GUfKWJFAEdFFFABRRRQAUUUUAFFFFABRRRQAUUUUAFFFFABRRRQAUUUUAFFFFABRS1pXX9i/Z3+yfb/AD+Nvm7NvXnOPahgZlFFFABRRRQAUUUUAFFFFABRRRQAUUUUAFTQ96hqaHvTW4nsa+lf8e+p/wDXm/8ASvQ9FJ/sKw5P+oWvPNK/499T/wCvN/6V0GneM9NtNNtreSK4LxRBGIUYJH40PcEdjuPqaUMc9TXLf8J3pX/PG6/If40Dx3pX/PG6/wC+R/jSGc5qH/Ivab/12n/9CrHrXvW3+G9MYdGlmP8A49WRVx2IluVKKKKgsKKKKACiiigAooooAKKKKACiiigAooooAKKKKACiiigAooooAKKKKACiiigAooooAKKKKACiiigAooooAKKKKACiiigAooooAKKKKACiiigAooooAKKKKACiiigAooooAKKKKACiiigAooooAKKKKACiiigAooooAKKKKACiiigAooooAKKKKACiiigAooooAKKKKACiiigAooooAKKKKACiiigAooooAKKKKACtTR2x53/Af61l1oaY23zfw/rQBsbzRvNV99G+gCxvNZesNnyf+Bf0q5vrP1Nt3lfj/SgDPooooAKKKKACiiigAooooAKKKKACiiigAooooAKKKKACrMDqsZH8RPSq1OUHIx1oAsudoHXdT42b7zKDQ6kRqZDg+lOWNpPmQbhQBKhTPUqfamm5Lt5eSQKIbZnfnKinXVqYMNvXmgAUK0qjccelabRwRR7xnd7VloM4ZTz7CrJmdVw4J9xQAlzco6ANuBHTIpit+7DDp7U4hrhcb0H161CwkgbYSCPagCeGW3kJDAg1II4Ezj8zVHgPwADVje5UDb+NAEpjDDIIOKEuHDj+HFMjLrls/hirDSQyL9z5qALP2pGGzGCe9WbG6is2OX61lfZ3UeY33RSB45W7igDq21exeEh+TWc2oW6n5Dx/dxWNCpDn0qTZhtzD5aANC4uo51GECVAbJJFy4wPWq7nJHlcgU55XdNrE49BQAkVmguMRE/UVNJpVyZgynI9zTIJ3iX5eBUz3shj4YigCC502TYdzKv0rHNsfM2qgOK1GnfGZHJFVN0qneuQPpQAyK0fl3+WorhJpF+VicelXftT4w65NMLvFljwD2xQBlrO6sFcYFTNdEDCcUshRwdy9aRYGb7mMUAOSLzBvL81CxkD7SMD1p3lTQdjzTlGeW5PvQBHKmVGDmrEVtCsG4sc1EpXkYNOCvGu7r7UATL5RXAJx6UnlxNyAaYu9uRgUsW7kmgC/CsEiYBKsKeqgHaOfrWaJTu6cj0q9a3nzATDGOhoA0AwZAnUj0FWFWQx/IHHtUlhdwBtx2kVqxXdubhdyArQBl2twiMUnBU+9XUtraZtygsK1Z7fTrxlVAoPtU9v4cYndDJtAoAxRb2iMTu2t2Bpv2OS5+YEACtt9IC3GJVDn1qY6QkrY83ywKAOdGnRqdxl5pRoa3MgKSY+tdAdGWJtwkVqpJDMtxkDC57UAUZND8gbmuMj0qAWCls9VrTv13MApJb0zVJoWI4faR70AV5bOHooxTbYQhWQD8ac8wiQgtuPtWdGzCQ9RmgC+XSFc9ahYmTndkHtVZ94yCCafCDLwHCEdqAEkjzyB+AqfyHli+4FqWO3Mce7f81QXBfad834CgCOWBViJR+e4psE6QJ+8TdUZY+Xhc5PrUMySgKSRj2oAvPPBJ/BgnvVKWNt/qtIyTyKBHEx98VctQI0IkVs980ARMqoing+1QSvnq232rVhhtpDmRMGtO3trCc7Hti+O9AHHeayP6j1qWUs6jaea7pLLR0Tb9gUt71XktdLjPNsit9aAOVjDrFhjmpIwM8vgegroGt7TcGaMBe2KjMemh8v09BQBkLAjfOC3FW1ug4EbqcD1rQjgspTvhBCjrzTmS0J+VckUAZht0k6x7R7VVMOyXCfN9a2PJSQFy21R2FRKyDO2MlfWgCvHaTT4zhVratNOtI0/ect70211LSo12yI+8exqSXUrWRhsBC+tADI9MtpbgqF+U1LcaLax/wCr4PtUguIWXdG4B9qzp79vM+R+RQA46awHyrn6Cq09gYsbi4JpJdSlXBabFRteiUbmmJPvQBDJHJCeHcimvNuX5l+YeoqQX+xeWDU4SJcffXmgCK2dmclxx7U24Tc28Px6Vb3rEuwAY96ZsB+bcp9qAKZt8upVjmphZh1+bC+9TyjKgocP6imrMFOGO80AQpYIc73OO1RSh0ygj47GrErkv8zYHvUizBx5eQT2xQBQhEkTbilOYSyTchj6CrNyJEiGOvtUsBBjUEZkPegDMlt7jJ+Q49agVI3JDn5q6Znmij2lRyKxntfJJkC53HvQBXitE2MzNgVmXb7W2Rfma6CONiuXIC+lZ0lqrTs2M+xoAw0jLsRJljWfMNs8g9GIrp5D5L/LDhvUVzNyS11MT1Lsf1oAiooooAKKKKACiiigAooooAKKKKACiiigAooooAKKKKACiiigAooooAKKKKACiiigAooooAKKKKACiiigAooooAKKKKACpYf4qiqe3UMWywX3Oaa3E9jW0aa2Se4hu5TFFcQNF5gGdpPQ0jeF712P2SW3u17GKUZ/KqXlp/z2j/Jv8KUKF+7cIPpu/wAKpxuSnYsnwrrYOP7Pk/Mf404eFtSQ/wCkiG1X1mlAqrz/AM/I/Nv8KQruGDcKR77v8KOQfMb0+npdabBZWMvnx2CSST3GMJk87R61zlW4rmeGBoYr7ZE33kUsAf0quY1A/wBch9sN/hTSsS3co0UUVmaBRRRQAUUUUAFFFFABRRRQAUUUUAFFFFABRRRQAUUUUAFFFFABRRRQAUUUUAFFFFABRRRQAUUUUAFFFFABRRRQAUUUUAFFFFABRRRQAUUUUAFFFFABRRRQAUUUUAFFFFABRRRQAUUUUAFFFFABRRRQAUUUUAFFFFABRRRQAUUUUAFFFFABRRRQAUUUUAFFFFABRRRQAUUUUAFFFFABRRRQAUUUUAFFFFABRRRQAVcsTjzPwqnVi1ON/wCFAF/f70b/AHqDd7mjd7mgCff71Uvjny/xqTd7mq90c7PxoAr0UUUAFFFFABRRRQAUUUUAFFFFABRRRQAUUUUAFFFFABVu0yDv25GcVUqzbSbRtAJbOaAL8yqxD43D0NW4HQx7WiCrVXa8oXaOasMsgQDb0oAQBDN8ilvpUz2RmIY4yOxpLe9ZDt8pN30q3buzSF5FI+goAgSzRFIHDd6mt9MSSNmeUAfrSvFI8hePpRGXU7WH5UAQjRYw2Y5yfbFW/wDhFrmbDhWZfc06HWLa0kw8OWHpWkvjCNl2JC/5UAZjeFZoxuYc+5qOXTHtoxnB+laU/iUzDYiH61nvqEjqw3ce9ACwWSFd0su1ane1sQu4XAPtisV7qfDBfmqqUnkbd81AGxetFEq7X3D0pqRwuFdFGazdm5cMxz70x5PJwFJJ9qANme6t4kCBMtVP7T5nyEBRWZNO64IVmNEMssnJRvyoAuyzovyR5z7U0PKDk80sBVjgx4PuKe2xmwHxQBD9sKHB/KpIGNzKAxCimvaCQgIGLfStjT/D8yp5sisVPYDmgDPuoDGy+Wd1QsZiMqvArp4NJSQsiqwb3qle6Zc2eQ6/J6rQBhIruS5Xmobhmxh+TW3FaJIPlkx65rShsLBodsi7m9aAOMWJiwyCR71a8sphEXk966600i1WXcx+Ttmn3VjZpMNgBNAHMizZF3PzmgWjOp2xj610b2kbsFA4FNWzC52nPtQByTadKpLBT9KiCzx/K8ZxXaRWUM02yQbKsHR7LdjblvXNAHBeXIG4jNQSJK74QEV3jWdhAxDEF/eq32K2YEhfmPcUAcaGaNR3NSok9wem2uxTS0dQrQjHritCDQlJAESqlAHAB5IJMb6uJqco428+td9H4S0x23Scv6VZOg2UfypbIx9MUAeeLq9zG4KtirQ8UX6rtidwfrXZt4Vhn+ZbPHpgUR+EIolJ+zc0AcpZ+KdYdvljEmO5q0/i25IKTQYb2roo9Cjt8/ugre9Nk8NeYNzImT6UAcnL4lu15SMqPU0+PxRdYC5BP0rpR4M82NvMkCg1Vm8LW2nJvU+Y3rQBz0moXszlw+1vSmR3V0Mly5roBaQmP5VXdUMdt8xTvQBkz3cgUfIfyq1aXMU8e10w3rWn9j2Hc8eaRbGHzRKyAL6CgCjJG5Bxjiozp0x+dE3VuSwW748vg0CEBlHmH6CgDIghnXiRPl96V7CSZiUwK3jFHwp5FJIYguxBtb2oA5trC5jGG27aYbcqMNnHriuojs1CgyOCKu2sdmf3cqLt9cUAcgsvkphTk0RzqW+fAz612l34djulBtDGo9SKLf4efaV3SXYPstAHLm7hVAiQqx9RUoungTKEbvSuk/4V1PAT5L7l9zUsXgW+TmTyz6ZNAHGSXl5Kxwh+oqELNNIAzNnvur0GPwxcxMoeFSB6VaTT4I22NYBn/wB3NAHATSJBCASWb2FVCjSne2AK7zUNEnnOYrFUX34rLk0WdQV+y/NQBgW1tMqMwG1TU8KJ915ME1JcQ3lsCjwSY+lU4kmd8LEc+poAvS20cSjByD1qGRFiXdDxntVeW3vkO5xlfrSwSzR8mMY96AJ0s7icZ8rg96H0q7J2RoPxqxDqswIyqba1Ytbiij3eQS3tQBjQ6DqR3fLt/Gov7CvFlO9ST7Vtr4jeSXCwsPrUsuqy5G9cA+lAGLB4ejmb9+JRzV1fCFmkmd8v0rQt9XLOEMOAKtDUleTABA70AYlzoEKJuMZIHSsG8int5v3ETlPpXezapE0WyOLe/uKzQztITIgHtQBw7w3LNlkYE1KRc28P7xTj2rrgu+U7YAxqC+gSeBkKhGoA5Rbh2Xfzj60G4lDfu8FvpU01hND8uCR7VFtljH3P0oAkZy8J3Nh6rxLIvziQ5qaKxurl8hGC+9FxbzW0mxgSPagCzvVkXEuW9DTw5VxnOR0xVCFZjJhYmBHtUzidW3Mdg96ALpnnkBG3I9aHgmaA4AOOazJbprfhZd+fSj+05PK2LIRn1oAikun3Mkx27fSq73yIvUsaa8ccsheaQkfWq8sCE5iwQKANG0AvWywVR/tGuVvl2X9yo6CVh+tbKWz7NyuVP1rCnz9okz13nP50AR0UUUAFFFFABRRRQAUUUUAFFFFABRRRQAUUUUAFFFFABRRRQAUUUUAFFFad1pH2W2eb+0LCbbj5IptzHnsMUNgZlFFFABRRRQAUUUUAFFFFABRRRQAUUUUAFTQ96hqaHvTW4nsW4Ld51lKY/doXbPpUQUscKCT7VYtbhYIrlWDEywlFx65FWlv7NLhpI4WX53IwOilNoH51VybFCCFri4jhTG6RgozTSjBmGM4OOK0IL2zikicQsGQwnIH937351tWs8+m6RAzTRWpmkdwJrfzCw7fSjmCxyhBHUYpK6nWnS88OxXbyQzTLcbPNji8vjHTFctTTuIqUUUVmaBRRRQAUUUUAFFFFABRRRQAUUUUAFFFFABRRRQAUUUUAFFFFABRRRQAUUUUAFFFFABRRRQAUUUUAFFFFABRRRQAUUUUAFFFFABRRRQAUUUUAFFFFABRRRQAUUUUAFFFFABRRRQAUUUUAFFFFABRRRQAUUUUAFFFFABRRRQAUUUUAFFFFABRRRQAUUUUAFFFFABRRRQAUUUUAFFFFABRRRQAUUUUAFFFFABRRRQAVLEcZqKlBxQBY30b6g3UbqAJ99RynOKZupCc0AJRRRQAUUUUAFFFFABRRRQAUUUUAFFFFABRRRQAUUUUAFdX4XsbW4sZJJYy0glK5HptFcpXUeHtQhs9LlV87zKWGB7CgDfg0e2MxxGwHrmnXOkW0QLibafQ1mQa1I7nEhUUs0vmnc8xf2zQBNaQQfaArIrqT96tOTR0fPlOfwrEDOf8AVnAFTx6rcwfdJ465oAuL4evfNABYqfQVefwtIsf3ire9QweMbmJQNm7jripP+EqublcNEDQBlP4ZkaY5G73FRzeGrqNgY+PrWuNZnR+I9gNSy607lVRcn1oAybfwnfNiRnwPpV1NAmjDYhL49q3rXxK1uojmUH04rbstcWVeYsD6UAee/wDCPXzSbo7Qge9TDR9QX5WsSw9q9AOrxmYDytq+vSpTrUFtyxyPagDzmPRBLMqT2jrz0xW3H4etrba62ZJHYrW9ceIkkkGyIFR3Ip58TKBgQg0AZq2JkjwumjHqVqE6Ntzut4lz2xWlceK5U4EK7ao3XiBZ48YAb6UAZn9j6W85S4h+b/Zp7aRoFs277Ixx6moRcPLJvIx9KVptx2+U7ZoAupf6JZ4dLUFvpUj+KrERlUtvpWa9gxG549q/nWVc2zo/7sfLQBsSatFIQyxeWT3rOvNT8zMYG4etVgszx7MfNUMdlM02CD+FAGbMCJNyAg+gpwurgrsXI+laE8Utuw/dDHqaehD9AF9cCgDHea9kQqHP41FFPexPkvnHY1vpaRO5ODj1p8drZKW3xlvrQBkJqFxL9/5QPSr63nC7W5rUtotP6NbjA9a0IJNE6GKIH6UAYO7zPmO5j7VoWzMi52tk+tblve6KCVQxL9RT/tujbvllRj6CgDCNkk2XmABqxa2Vru2Vfk1DTifuofwpYbjSC+RIAfSgCwunwLF8jY+tNC2yDEkhBFQy3+nhwqXGT6Zqq+pWCud7ljQBbhu44pDsjZvek+3zmfIhI9qjTU0hgMkEe8fSs1/E7+Z/qcN9KANxbzVefLiOKPtWqsfmQisV/FNwBtVMVbg1qaaMFnCkjvQBe+0zNJ++HIqndXs4+5lvpVd7ktJlpMn2qcaiYl2rHn3IoAgjvNSlyoyB71DMupSDa0RYetJc6vLE+Ux+VDeIJfs+cc0AOt7ScnLQ7PrT7izZkJ24bsRVePWEkjLPKQfShdW8xSokG33oAFh1HbtMZZPWrsWnXLqrnaV9KoSaxNFGQZsL6CqJ1uYLhJ2C+lAHQGMh2G0cVSZplmxnA96yotcaJ97SFx3FWJNXS6YOnB9DQBrtvCZ3An0qND53VcY71jR6o6SM0gyKE8RSjIEPy9qANicNwFDY9aQThVCgkmm2+ttIi74Sox3FT2t7bSSnMWGPtQAg1KYMsazcelW01q9sW/dzNz2qRra1/wBd5aA0zNnM3MkakepoAv23ibUurnI96snxjMQV2ZYVULQmDYjxMccYNZ0Ol3DzlyBgnsaANGTxff7cIEHtipLbxRcqd00XPrUaaSkfzykNTkt7e4k2AZoAsy+KHmThBUC6iZPmOQ3qKWXRVC7kwPY1YtrHy4+CM+9AFGe+dvlaMN7mq7XEZQ7kUN6Yq9LbGebapXNSnQHIEiuCfSgDmpZJZWP7jI7Cq0tvO/HkFR9K7M2ccMe51OfapInSWMrGoz70AcUtmyxZZDxUkAVm2ngCuhutOdcu53Z7A1lvp7qS6gD2oArPdwW8nCAkd6qXOpmVwduBVqWzRz+8BzWfPZAMcKcdiTQBbgvwHG5CPerkd0okO3aSayLeyIbMsxC+lTxwL52Y3xigC7JqL2u5miGPUVmHXJnl8zydyA9qkvIvOGx3OPXNVo7aGJTHvJB96ANy21yzuIwNrQt6mhriEPv3q61zdxabUOxyRT7O0EsfDkfjQB0Q1CAIc7c/SmefaSJvfbn0qG2trWOEhpQT9apXNvDGud+BQBrfb4RDhAoHrWc8tsHLeYHc9qoTyobconfvWa1u6rmOUZoAvvqHkSl9nH1rMvr6a/kChgq1Zt7eMptucuasbdOgcfLzQBnw2wiXnk+tQSSqCQybvpWpMttcyDy3I+lVZrDyW8xm+X1oAq28ayOWkTC9s093hgznpU4mi2/Ng+1ZV1mRyQpAHagBou/nYY+WsW4INzKRwC5/nVycOAGT8qoOSZGJGDnpQA2iiigAooooAKKKKACiiigAooooAKKKKACiiigAooooAKKKKACiiigAooooAKKKKACiiigAooooAKKKKACiiigAooooAKmh71DU0PemtxPY0NLGdWtAeR5q/wA66nVGnXVJwh1QIH4EVuhX8DXKadIkWpW0jttRZVJJ7DNdnf2NxcahLNFYXEsbtuWRL/aGHqBTkKIzWjMl4giOoqPLX/j3t1Zf/wBdO1CS5Gn2BWTU9xU7jHCrN/wIdqm1ayuJ7pGisZ5gIwNyXuwfTFF7ZXEljZoljO7Ip3It7tK/U/xVJRk6w0j+FYzK1yT9q/5eUCt909hXKV1mur9m8ORW8sbQzNcbhG8/mkjB5zXJ1cdiGVKKKKgsKKKKACiiigAooooAKKKKACiiigAooooAKKKKACiiigAooooAKKKKACiiigAooooAKKKKACiiigAooooAKKKKACiiigAooooAKKKKACiiigAooooAKKKKACiiigAooooAKKKKACiiigAooooAKKKKACiiigAooooAKKKKACiiigAooooAKKKKACiiigAooooAKKKKACiiigAooooAKKKKACiiigAooooAKKKKACiiigAooooAKKKKACiiigAooooAKKKKACiiigAooooAKKKKACiiigAooooAK6Pw5BbSxs07Hh+F7dBXOV1PhmAPZPL1IlIx+AoA6EWdow+WBSPWs+7iSN/3CY9qln1BI8oNwPtVb7UgOckMe5FAElm6pLl169hWg5hdWVkA+tUFbDCTOR61M063Axtx6HFAGdJAVuMLyhNacXl20Y+Tk+lQTqyIPmH5VWjeZpNmQ39KANmJvMXK4z6GpvtKRrsdMH1FZogEPzNKwqUsXUELlfWgB7SCSbqQR0zVuC9uVO0cntVNYUlbeeMetPaTcwEC5I7igDWgtr+5bzJpVRR0FQ3M8omECOrH2pnmXDw7Gdk96pG3EZJWRi/rQBvQaTLLFkzgexqYaImwmabH0Nc6s02cC5k/76xV+D7TwQ7uv+0aALY0uDdxcnAq5ZWWmF/3rF29zVbyHn+U4XPpVc6c9vJuWQsD2BoA2Ls6REpUKAR6Vz7ar5crCFAVHrUs0CKGdhn61msEdvlAWgDWj1fzRsfb9KimvIhwUX8KzQgk+XIz61IIxEOF3N69aAAXSJISE5qOTUnwfLXD/SrEXkkH7obvmoLp4Yzldv1oApSyXMpzKppbZHJIXrTHvsSdRtqaK5Rj8jAfSgCaFZlYq4JFEsaId3JNVZr6cttRWCjvUsWp2yR4mfDe9AEkCiVzuLD2pWtNrEhCRULahCELW75NOgvZJB8zk0AOa2cqdsfXuarmx8ob2bDemalnvJt20PVbymY5lckfWgBhFzI4WE1a/s2fh2fBpnm+SMQpzQLidxhtwI9aAJWs1UBnfDfWosRtJsZs1FNJMWBkHFMYqSMdTQBuW1zHEvlkcetTgW0q8qAPU1hos7JlYmIHekUSngsR7GgDZEMJmGEXb61YFtBuzt4+tYREnT7o+tXbG2aQYa4Iz70AbcDWv3dgHvVoNYKhLmsx9JCLuE5z9arPaGMHfJu/GgCw62jzkxgMPU1M1jaXS7TgfSstkjjHQj2qrJK239zvz9aALl7pFpbRsySc/WsyCBCecYrRtoC8YM6MSfWoJ7NBJ8nA+tAB5UUKksoNRDyZDzFuX6U3cyKdxyPekilOdmMj2oAWaOyjT5odpNPs7e0U72OfaopYdzDecrSxwxq3yj5fWgDTljtpIsqi5FU1mt2cJsCr7Uiow3YfI+tRQQusjbhnPSgDZAgli2AhfeontpEj/cMGas4RTJJ3x6Zq7Fdy25/erlaAGKLyMEXByp9DVy0sVkILDr70jX8EgGYiadDdeY2IVYY7UATyaPLEd8BLH0qO3Oq2smNh/GtK2ndVyzEH3q8upoVxvXPvQBiSatdwP+8Xr7VXGvSIxYJz/u10cV/bl/30cTe4Ap17Lazxfu4I8+u0UAYa+I5pI8MhFTp4jYps2HHrimCOJ2wY1J9qv2xs1AR1APpQBVi1hI23Ag/WrUWvJL/EQPQUt3Fp7rtEC59cYqGOyt0jysWD9aAL7ags0X3sCqK6wsMm2Nce5qrNHKeUBA9qZJbSmHO3NAHTWrwzoG3qzn3qC4s3luOHG09cVzKQFWBWZ0b61bj+0xZY3J/OgDVn0tF2lWDexNSRaLA67nC/TNZG65YE+bmg3dzbD/WEe5oA2D4etyPvYHoah/4RizZtiyHzD09Kzodfl3COTnnrWnDqbrIHCtz60AMn8FyiLJnUr6VRtvBdncylHuWV/RTWrd381wu3zyAewNVoYJU/eJPtb3oAdN8O7cRfu7qRj6E1UPw/v4EJtypPu1X477UFkwJgcetOk17VI5AHbC+1AGN/whGrIP3ioM991NfwQxjzLdnd6Vr3HiG/uF2pJjFZMuo3z8M+fY0AUH8KyJJtEyso7E0JoghLB2X6Cp0aZpN7yFTTmldFZiw+tAGfFprMx+baPUiqs+iokm95Gf26VqLeRPkI+CKmige8Zd7/AC0Ac5NbRKMoCpFV3m3xmN9x9K7+HSrMDDorfWnGwsN22S2jCjuFoA8zFrK42+vSgWDQ/wCvfHpXoN1Y2O7MNuc+oFUrzTbaaH96gBHr1oA4Ge0ViShGPWuenGLiQdcMf513UsNuhaNBu+lcReLtvZ19JGH60AQUUUUAFFFFABRRRQAUUUUAFFFFABRRRQAUUUUAFFFFABRRRQAUUVPbW013cJBbxtJK5wqqMk0AQUVqah4e1XS4VmvLN44zxuDBgPrgnFXP+EJ8Q/8AQP8A/I0f/wAVU88d7gc/RVm+srjTrt7W6j8uePG5dwOMjI5HsarVQBRRRQAUUUUAFFFFABRRRQAUUUUAFTQ96hqaHvTW4nsS07zHH8bfnUtram6dx5iRqi7md+gFT/Ybb/oK2n/j3/xNXchFTzZP+ejfnR5sn/PRvzq1JYIsEksV7bz+WMssZOQM4zyKpU1YBWZm+8xP1pKKKAKlFFFZGgUUUUAFFFFABRRRQAUUUUAFFFFABRRRQAUUUUAFFFFABRRRQAUUUUAFFFFABRRRQAUUUUAFFFFABRRRQAUUUUAFFFFABRRRQAUUUUAFFFFABRRRQAUUUUAFFFFABRRRQAUUUUAFFFFABRRRQAUUUUAFFFFABRRRQAUUUUAFFFFABRRRQAUUUUAFFFFABRRRQAUUUUAFFFFABRRRQAUUUUAFFFFABRRRQAUUUUAFFFFABRRRQAUUUUAFFFFABRRRQAUUUUAFFFFABRRRQAUUUUAFFFFABRRRQAV0GgNN9mdU+75hz+Qrn62NHaUIQj7V3f4UAdCsixv+9jH1qYy22N7bcVS+c/ebd7Gomt5JhjhE9BQBf+12jtt/SkluEAxCcYrKeF0cIDn8Kc0TqvWgC5NdKYfvktUEUrhtyBc020hU5Mo3D3q6scJGGXavsKAIZZpJE+ckfSprKR4x9/K+hqtdPDGMRyMfbFSQt5sYA60AafnK6Nnil0/927FctVOAzO5VmCir8LJbKzJ87e1AFme6YYHeqr3Of972qrcXLySA+Wyj1xQsoeQcZoAkkZ2G1tuaWHVri0QpkHHSklhRxvGUPvUawM5x69wKAJBrV2z8uBnsK0rbUjtzI2Kyzp6xNvL5pPJjMnJyaANC81COX7j49aqGRDjLUnlMDkopWrCeXIuAijHrQBVUndlJDj3FJNfzxoVWPj1q+QAvBQfjWfcTOzEfKQPSgCoLuVeWjJJp7B5ot2MVIWiYBXGB61L9njZcLJge1AGQ6bTk8n0oEUqjfG4HtWkYYogVLfN6tVM3MQl2bQ30oALe/mKlJI2f3FRSQtKcrC2DW5ZX1tGBuVEHvWpHqOmGPl4yfSgDlrfTpoyHKcelaIsbiUAgeWK05dbsI1A2giqz6/AFLR8e1ACLojuvzSkn6Uh0hwu0uc1B/wAJA8jfM2xfagaz85O/cPrQBYXS3X+PBFQG2cPh2z9Khm8Rhm2eVj3NINSjHOOvegDTtrZJRsmQEVBcWMdtMGUcelV01NYhvVzmq1zqk1yGAOBQBrfbdgCgqoqGR8rnAPuKwVuGAwSSamFxM6jGBQBeld2YfIQlOF/5GBGucVS82YMN0mQferLW4dFIOGoA008RxlAjxNn2px1BZRmNcH3rOhjmiOcBx7Vdhn2H5ojQBBdSFgN5OfamxM6KGhyx9DS3moKH2rH+dUE1G5WTPASgDZ/tiRE2yQYx1Oar/wBrxTM22Os2bUPOODmmZZDvEfy0AWZroOSNuKjivHY7Y1Ue9QSSI65AKn6URFIxy3BoAnnmZAN0nWrEF4DFis+Tymb5WzTVLxuCp4oAuPekv8nB9DViPUvl2FMt61kOTJLuapFkiz82R+FAG4FcgO7ge1KSHPOTVKGQSqFWTPtVmSPao+cqaAHfNvwOKsQSCH7r/N7VXR5Cfk+b8Kf9luZWDeUAvrmgC+9y5xu3EelSQPvb5k4pLfTpnjA839alOm3CHiQN9DQAjrIzDylxTmaeRdjKVHqKmis3VMyNg/Wqd2JbYZSYkemaAFCeWCyO2adBO5f94ucd6qwTyZyxP41qwN58WAw3UAOkLXCDYn4mnqG8sI2arooRjufH0qcjzl2b/loAcwdFAjORUUk8ojP9KaIvJY+VKD7E1G9zKhxJGCntQA0XKZG4FWqX7cgkCMFI96o3E7bsom0UxIklG+Q80AbBnhHzYUD2rNvr8T/Ii1TGDIU3kVKseGyHyR60ARh2Qh2QBu1aEVzNJH85x6VVKyOMvgYpqXMiNsfkfSgDTULImPmL+oppgvE6TcehNQxTsW+UbV9amu2keIKrgUANWWaKXBcE+1Qz39wspHWhYGij8z7x+tQC1mnJf7o+tAAupPA250ok1OGXlWKt9KjWARuVkBIqrd28bthKANi1vNPcr575PetKXUtHjh2xBGPpXHC0WL5dzEmq8yyRvwPxFAHRTTWcg3MFA/2RVm2SMIGhJb0ya4+BrpQflbaa0ba8vLRcMuR2oA6G5u3g2hxj6U6LUTIgUISPUms03rzxgyAZ96VJJSmQVA9aAHXuq3UEuI4iVFZV1rc04Kj5W9CKuHUURyjtuaopp7CVwzqA9AGXD8qszjk1xd7/AMf9x/11b+degsqht6oD715/qHOo3R9ZX/maAK1FFFABRRRQAUUUUAFFFFABRRRQAUUUUAFFFFABRRRQAUUUUAFW7DUbrTLn7RZy+VLgru2g8fjVStLRpdNi1AHVrd5bVhtOxiCp9eDzQ9gOnttg8C6gthcfb5pCJLoNlTDkAk4P3unX/Csb/hNvEP8A0EP/ACDH/wDE1ej1HR9B0nUINMvJL2e9XZkxFBGvI5z1PzGuSrGEE27r7w6Fi+vbjUbt7q6k8yeTG5toGcDA4HsKrUUVsAUUUUAFFFFABRRRQAUUUUAFFFFABU0Peoamh701uJ7Ghaf8e19/1wP/AKEtdb4Z0zSo9FR7l7Waab533MCU9vauRsJHFwIUjjk8/wDdFZOhya2n8PyxyGN49HVwcEG4YGiQomZPaxWN1q0EEqSxLH8jI2Rjetatj4OlvrCC6F9GgmQPtMZOP1ps2gXcUclvnSrYyKAxEx3YznvVnV9GvTFYRW2owRpFbqh3T7Nx9RRcdjI1rQpdFaIPMkqSA4ZRjp7Vk10WvQTW2haVFPMs0q+Zl1fcDz61ztWiGVKKKKzNAooooAKKKKACiiigAooooAKKKKACiiigAooooAKKKKACiiigAooooAKKKKACiiigAooooAKKKKACiiigAooooAKKKKACiiigAooooAKKKKACiiigAooooAKKKKACiiigAooooAKKKKACiiigAooooAKKKKACiiigAooooAKKKKACiiigAooooAKKKKACiiigAooooAKKKKACiiigAooooAKKKKACiiigAooooAKKKKACiiigAooooAKKKKACiiigAooooAKKKKACiiigAooooAKKKKACiiigArV0pHKkqQPm9ayq6jw5pSX2nySk4ZZSvX2WgBZ3mhGVYMKS2l3cuxz6VeeylgkxImUFH2MNyI8D8qAIVMnm4VC/pViHTrqWTc6bV96mhMtsPkjyB6099UnXh0wD6UAA094s4TNPjtplU+YBj0qe3vLcgEy8+hFFxqMAbKyLn0oAz7mIbfkjGe/FT2trGqqXUljQmpKj5fDD/ZFW5NUiljC/KB70AJLph3iVJgBTGWKMcTfN7VEzRHOJRj0zVL920pBBIoAne7YnYTk+1MEiRgkq26kKiM5iK5/WkMtxJww49aAHCaWTAK4X3qRmmxhCST2FUmvZI2Cn5lFWxrSxqNsPNAFy30y5lTdMSB9akawt4jzIxNZ41m/kUhOF+lRx+dIxJlwxoA1AkaLnzcAdjVYtCWOOnrmqM8L9HkzToLRZBt8/8KANBBCqH5wfxrPmeNHYIc/SnyaWFT5W3H61Xe0lQfIp96AHpJDjDPUkdzCsm1Kri1jwNwO6pUtBndGAaAIrxmkbIPHvWdGx+0YC5962Xt1kBEjbTUUaRQHkcetAFLYZJCrrUa2ZDnkitqGG3m+Yt+tVZhHDMdrBlFAFaK0BGWBNT/ZUZMgc0qXsQyUz9BTDfA7jsoAfHaDGWXNN+wpknYwpsN2WJOaY12zEgsxoAtjS4ZF3ysQBUiWNq5wkjHFV1v4jb7GPNV/tmP8AV8e9AF+W1t4T82SaqPtDYAwD61VN68rgHd+NX440aPMrAntQBGiKrdRirSrE4BCZqq8bs3ydKv29o/lBtlADVsizBw6j2q19inkAyQFp1tMkcmHjAq1PeoMHoooAiSxljP196sLp9yR8qj8TUY1eJcFsEVCddJm4GEoAhuNBvDNvdgRVdrWZG2MFrbGu/usHBHrWULkG4LjkZoAfDp+9uUqW40aQxZSTB9KmTVI2O1cA+9ObUmUjIzQBzk1hdGTYxIH0po02QY3vuBreuL9XblATVJjLK2cbQKAKB02RG4+76UgV422lMfWtZJAvLruIpzOk/wDCB9aAMOVACCoOfakDAHk59jWoLcbzuYAetVWskEhfO73FAFZGdGxggVq294AAHwfrVZrffjH60gjYRnuaAOhW8hWMfKv4VOl9ZgAOzD6VzQkVYMHhqQMfK3gH8aAOvjvtNHSSTNT/AGqBk+Td+NcN9puWx5a8etWJGvFjDmRvoDQB0t1eAAbjkegqOB7G4U7mbPuaxLczyx/vPu+tSStHAmEYhjQBtGOAKWTkD1pkF3FbMzuRg9hWO8rRwZL5z6VViHmNuJJ9jQB1dve2c5J7+9Q6hdLB8yn5TWIjhDwwSmTnzFJ84v7UAXDJuG/e2T6Gni6dQFDFjWTbXJjz2+tS/ayeVcCgDajvEcbTjd706WNZF5bafasYu8hGzDH1qxBPI37t0xigB5gKyHBz71Ksmz5jg4qF2cMcAkfSnpayTDlePegCV5lnQdR9KYil5QgBPvUM1rPEuIR8v1p9pdTRZXyfm9aANFj5W1MU53QqFzg1UcSTKXkB3elRLHNj29KANBnxHh2yPQUkU6ID29qjikhjjIbl6iEm6TD/AHTQBI90gYkgkfSqMkkcjHkj61pvFGsJKsAKznt2lQshBNACRwGTB7fWnyQKF6j6CoYIZ2JBcLiknDwn5gPwoAmKPLGFjTFU5GKSBHOMetTNczRR/u0Yk1SdZmy8y0AWknjOQ34UxrvMTKrbTVdXhhXdjdntUEkofjbsB96AJdnmxl1+8KrnY64kO3FWxe21pCRHh3rLuppLpsyAKD2FADpNTa2HlwuHX/arlrhjJdSserOxP51ttZ7slc7aw5hiaQZz8xoAjooooAKKKKACiiigAooooAKKKKACiiigAooooAKKKKACiiigAooooAKKKKACiiigAooooAKKKKACiiigAooooAKKKKACpoe9Q1ND3prcT2L+mf8AIVs/+u6fzFbOq6VpUmt3MkuuRxSNKS0ZiYlTnpmsC2m+z3UU4G4xuHx64Oa3LmXw3e3cl3ML9ZJG3sq7cZptCTLXiLTdNuNXeS41mO3kKLmNombHHtS65pumzLp/naxHAEtVVN0TNvX+9xUGo3XhzU7xrmb7crsApChccDFF9deHL8W4lF8BBEIl2hfuilZjuhmuQw2+gaTFb3AuIl8zbKBjdzXPVq6tf2k1raWVikggtw2Gl6kmsqrRDKlFFFZmgUUUUAFFFFABRRRQAUUUUAFFFFABRRRQAUUUUAFFFFABRRRQAUUUUAFFFFABRRRQAUUUUAFFFFABRRRQAUUUUAFFFFABRRRQAUUUUAFFFFABRRRQAUUUUAFFFFABRRRQAUUUUAFFFFABRRRQAUUUUAFFFFABRRRQAUUUUAFFFFABRRRQAUUUUAFFFFABRRRQAUUUUAFFFFABRRRQAUUUUAFFFFABRRRQAUUUUAFFFFABRRRQAUUUUAFFFFABRRRQAUUUUAFFFFABRRRQAUUUUAFFFFABRRRQAVuaNei3tHTeykyEjH0FYddBoVvDLaM7vhxIQB+AoAufbLxTvTc6e9X4DNPHukkKe1NMqxDapFSC6c4ygYe1ADHNwG2h8ioGmkU7ZQTTZ3bzPMdtintRkOuV/M0ATjysAkHn2qI20Zk3IPzpxcqgG/moTK277maAEm2oepAp8EEUp5PWnmOG5X58Jip4YLYY2uWNACrpqbD81VvK2ybc1fSFt+N+AfWtK20yFl+Yg0AczPBIHyj4qSHcpw0p+prfvILGBPn6+tZEospH4ZvwoAZJbI+HVwT6UwW53AvET9KUxhTmFjV+C+jSPbNjPtQA+2s5nX5IlC+9K1hNzn5fcCqN3qbq4+zBlHrSrqd8Ey8nFAFxLHghwD7mpobSGA7uCfesSW8vXcsHIX2qGa6mZMksaAOpa7tI0+YR5qjdX0T8Rqp+lc5Gqy9XOaf5e1/vMKANFrtGfBAXFMkvct+5BA9aqEpkAc+9PZwq7UNADnu9oLO4rOl1AuxUdKe1vI244DCktbZlcs8VABHLKiZGfpTt3m8v8rVcMZl4jjA9zTVsXLqJcKM9aAKm7awAHHqKTjfw/wCBrp4tHszBlpFP0NQNp9tGcxgE+5oAxxbsVyjAUkdjPJJ8r9fQVpOIVPPB9BVq2v47NcpHkn1oAhh8Nb495lIb0NRnT/LbYUUkdxWhJqLyoXYhV9BWY9xliR096AHCzUuBszUr2+MJgAU2CdieCKZNKyklsUAW0ht4F27sn3pk19EgCLLj6VmG6HI65qpNuQ7159jQBpTTRk5WQk1WeRmGS5PtVEPKw3bQPfNO+0EfeGT65oAvqVUZJqRSu0srEn0rN+1v/d+WnJO7D5cigCZ7xwSNoH1p8V40nTg+gqs5V+H5PtSxypb/AHDQBYdiX3NkUvnvjAdsVQa7MspyxWnK78kHIoAuiWQchsiph5+zcslULedVJ3qT7invO5zt+5QBN9udTh25qT7ftHHHvWbyzc1N5YfGTQBYN88h2DDVahuXVcMi4rJkCow2khqkSX+Euc0AaX2gBWPQ0kdyijJ5NVfNA4zn60xWWRv7v0oAvFxM+Og96nEaom1iTmsuQFcYc1MkrbRhmJ96ANWCBgP3fSrDWyhOWOfSs+C5lVAucVbjJ3DdITQBMseyPbg/SnR6abvk5X61WlZhMNsmM1Yju5YmA8ygCU6FOWwrh/anHRZYV4GCadHrJVtuOfWrLa0qrgfM1AGX/YszZYndQlnMG2eWB9KtjWAX+aP8jVqPVLRhjv70AZDWOWOUzUElggz85HtW29xan5w+T7U1ms5F3MVNAHPqGifKkkVYhndfn2g1q7LOX5UX8ahl0+3U/wAVAFU6iCvPH0p39rhYu4FTS2Vv5YUcA96gewtVTCtuPvQA0alHOcGRwKnNykKblyfeoPsabcBUAqDy2J8s/d9aANu1uoJow3mZPcGpJFDZZHwtZUFkiJgSdalMEyAABttAFu2tItxZpAxqYWqljsxmqLSpGu35lb2qm+oyxNhWYfWgDXOl3Mucy4X0pE0q7RsI2RWfHf3wXKOWqc63dRIBKTQBK2n3IkxHy3entpN4RukXNUEvpvO84MR9TV/+1Lt1G6RQtADDbzK+10wBUjaaLhcscD2qe3uRK+6VcrWgb6IJsSHIoA5ifw23mZibr6mqreHrmPknzPauxijW5+98v0pstnhsJMc+lAHDPotzGTJ5TYHaqk6uGAeLb7GuxvHmt8g8r7Vzeo4eQPnJ9DQBVKPtGAAtcpdjF7OP+mjfzrsdpjh3sgrj7zm9uD/00b+dAEFFFFABRRRQAUUUUAFFFFABRRRQAUUUUAFFFFABRRRQAUUUUAFFFFABWndXmmy2zpb6T5Epxtk+0M2OfQ1m0lDVwCiiigAooooAKKKKACiiigAooooAKKKKACp7dihYjH4gGoKlh/iprcT2LXnP6R/9+1/wo85/SP8A79r/AIUkSB2welWBGg/gFW5WJSuQec/pH/37X/Cjzn9I/wDv2v8AhUk27KBHVOec1UklkSQq2x8e1LnHyk/nP6R/9+1/wpDKxBGE/wC+F/wpqkPF5gG05wRSVSdydipRRRWRoFFFFABRRRQAUUUUAFFFFABRRRQAUUUUAFFFFABRRRQAUUUUAFFFFABRRRQAUUUUAFFFFABRRRQAUUUUAFFFFABRRRQAUUUUAFFFFABRRRQAUUUUAFFFFABRRRQAUUUUAFFFFABRRRQAUUUUAFFFFABRRRQAUUUUAFFFFABRRRQAUUUUAFFFFABRRRQAUUUUAFFFFABRRRQAUUUUAFFFFABRRRQAUUUUAFFFFABRRRQAUUUUAFFFFABRRRQAUUUUAFFFFABRRRQAUUUUAFFFFABRRRQAUUUUAFdD4fjzA74BO/HP0Fc9WlYCQWrSRuVIboO/AoA6OcK7DaOe9Afy1+VSDWVDdTOvz4/E1KmobW2OPxFAFmR/P4cDjtUawyE/IcexqN7kI4eNufell1WX5cRj8KAJWWWI5mXK1IrQkblJqt9qFwvzls+lRqiu2EByKAJ5UBG4E8+lW7RAqbs/N71WaOQKD0FIA+N4bB96ANYzSSLjIHvUZvjbxsN5J9qzVlfad0hHsKaSzr7UASS30s4KNnn1piHy4ySQWpmUHAPzUxskEcH6GgBwvHB2sCPcU7zlORyTVcAD5XUk+1SovGEGPrQArs6R57VGt0Jhs3YpzJJIcMePapViQL/q+fagBY2cJ98Y96VmLj5PvUsOxm27T+NXorYFssBigCjDauJN8hAqaRN2Qq5+lXDbxFxvOB6VZ22acYP4UAYwtCw5YD61PBbrG/7z5h9K1RFaMu5eTVczjJX5eO1ACGCHggcUslzawqVZBUZEhUkDArLuC288E0AT+fuYlVIWlDArnlj6GoElJT5V4qISOcgfKKALRjlkHD7PoahCyI3+tOafHN5Y+bkGmS3Cn7iZ96ACUys4YA8U2S4yOcjHag3TH+Co3bfyVoAet2zDkfLURn8+THQVExDNz0FNZxv+TIoA0Y1RVwW59jUTklvvEj3qBbjbwetRO7lsg5FAEzuVPyBaj3PIcMce1NBVfmzzSFmL7gR+NACEBDtOeaTCL1BX3oaQFgep9qYSJGwQaALCFHjwHqeNAExvH0qiEUOAuBVkqQuSM+9ADbmXZ8qJk+tRKzFcsuDT3uAy428ikZ94AGcUAIQoxuUk0PuXBHT0pyKn/LR80TY4C9KABEcDce/YU+JwrHdkH3qJHdXAVuPepnPzZHzGgBxyV3fpSeaeBswai85t/wDSpvMWQYHyt70AOLIDhhzToMB24DVXO+MHdg1Zgjj8vfyDQBFIV8wnBB9KRDMG9BSyZkk4HTvVqNH28DcKAFSSPjehNPaZN3TC0x4GCggEGnhMAFwTigCVWyfkpyPuk+dmX6VA7B2AjU1MUZo/vYPpQA+Z1VuHP1pBK4YMGDVGlvuU7m596VINuVOfwoAnKySfOHUULG6sG3gjuc0xBhvL/nSXAZTx0oAfMVf7hNWLa2hkj5yD9aqwDfgZJ+lXkdYUwIiaAJlgQREIenrUKBWbBGSO9IZywxjaKTzGTgAfXNACujI3D4HtVuO4fydr5I9TVYKWAO0k+1PkR2284oAGklZsZyvtU0YjcfN09KVbVwAysG9qYFcOc4+lAE+Io/8AVjP1q5bm2ljw5Xd6ViyeZ2/KnqjNtOwg0ASTDZcEQyY5q8LkrGuSD6mqUdoxkLEgD1qyGjjUx7gaALfkxTxh8KapS6ZC5LI3NMSSSJivQGnxOcMWcCgCFtOuI0yJML6CqqWplkyXLH0Nbi3CrHywNVWtdz+cjFfYUAVF0sSk75irdhUyaLMsfySF/arC2vR1f5vepJLqaBeSD7igCOKwvY8K0eB61qLBLDB8zJWYuq3TKUPI7VCJ5HyH3Z9KANJp2iHyvz7Usc5Pdt/vWYowCS+PaojqEsEmSm5fUUAakku3cZlyKxL54JGGyMfgKsXGqRSwn5sZ7GsgXCFj2FAErpCU53E46GuGu/8Aj9n4x+8bj8a6w3OSVH51yd3/AMfs/wD10b+dAEFFFFABRRRQAUUUUAFFFFABRRRQAUUUUAFFFFABRRRQAUUUUAFFFFABRRRQAUUUUAFFFFABRRRQAUUUUAFFFFABRRRQAVND3qGpoe9Nbiexbg++fpU9QQffP0qYkKpYnAFEhRK17n93jrnihrNRBwCZMZzTbiVJBEQ3GecHkUnmxYx581IoIP8Aj1P+/RRD/wAezf71FXEiW5UoooqCwooooAKKKKACiiigAooooAKKKKACiiigAooooAKKKKACiiigAooooAKKKKACiiigAooooAKKKKACiiigAooooAKKKKACiiigAooooAKKKKACiiigAooooAKKKKACiiigAooooAKKKKACiiigAooooAKKKKACiiigAooooAKKKKACiiigAooooAKKKKACiiigAooooAKKKKACiiigAooooAKKKKACiiigAooooAKKKKACiiigAooooAKKKKACiiigAooooAKKKKACiiigAooooAKKKKACiiigArX0uNWtmYuy/Pjj6CsitLTtxhKDu/8AQUAbUFujHlC49hU0ukwuu5VKn6UtlI9r1G4VqDUI3j5Qg0AY8OjmX5RwP7xps2nrakCQ7vTFW7m9lLeXDlR61Vk8yF1d38w0AVzaAtuw6j1xViCERfdkGKuec7xD7uMdKgSNnz8maAEl3MBluKptMyybc7hVx4HK8g4FRGJCPunNAESujyY+77VYdUMJGzHvUaWZ3b3WrJkjC4Ib8qAKaW6upG0n8KUafuXCEg/StSC4hRKilvtz4VcCgCO00kHmSVjVo6fFGcfMwqSGXhfT1qVriMZ+cCgCFbezH3kYe9K0dqozGGJ9802Zo3IbzM1C9xkbUxQBIZoUGfJUMKa10rkMCoNZ8oYyfOCfxqN1K8rxQBoPmUZd8CosnaQrZFV2DmMZPNIRIq5U4+tAFiJmTJLYFV/tBM52Hn3qvMzMRlsfSnRugXI6igC9/aM6jD4xVOe/yDiNTUMtwHXoKrl9/GMCgB4u5U+bGFpwvhIMEc+1NYpsCnmlfyogDFHlvWgCUqWQfMwFMZtg+R+ai8+Qt+8GR7U52R0ztGaAEfcBudqVWkdcbuKj8wng800SkGgCwHVUIPJpjYZewams5bBApx2umduD60AMdHRRxmnLIdmM4PpTSdvfNKGGOUoAakihjuUE0NIrt8/A9qaAoz2pqDDev1oAGQhsx8rSguBx1pdzHPIHtQcLyetAAsUxO/gVbF0WhMZAzVbJPQ0gQ/eJoAXydoJyPpTdpP8AFSsQVpq7s47UAPLbhtzzSSIYtuTmmFTu44pcs/4UAPXeTwtKQyHnNNEkir0BqRcuu5+KABXVF3Yyae4aRQ3T6U5Y/PXA4x3pVRo/l8zPsaAIMFf481MrSMmAvy01lwSXxmnxMQvI+X2oAnjwsf3T+NTRvhcbwPpVY/MudzBakto0IJU8+9AFkhpMfOcVcgscgEsfxrK2N5pyxJqRpr1V2q3yUAaYgWGbjDD2p0mV5EYHvVCG98sAMuW9asi655G4UASqFbDO+DUy2wbkSKai+1xsgUoB9ai2ANlXzmgC9HpAJ3eYGY9qWS0MPWMMPpVeGeaCYEE4NaD3PmABu9AFSBC5JRFT8KdPE7fLuA+lOuIWC7kkxVNLopkZJagCwtngjLZH+1V6GK3T76IfpWQ95K+FIx70kcrgn5qAOiMUBTKOF+lRkKo3SMrAVzn22ZZCA2amW4+Q7iWNAGt9shJIVdvvULzorb+TWSs0m7kYHar0k6C3HrQBegkEuS4GKWIoWbOcVlpeAL8v50rXb5GHGDQBqGS32lS5qrM0UR4IIqnJIRhtwzUE7SnBLce1AFy4vfNVVQHHriooyGON7Z9Kihll+6uMepFWY1OdzjHuKACVJMhg5GOwqWK+Y4QyMaPMTPy5P1qs7ODujiAPrQBrRXiRsA/T6VNcTQSgfJn6VhRGWR9/GR2Jqw08xYDZj6UAXIreQNvVuKlKMuSVBHc5rNkbYQd7D2pWv/LUJ96gCzMYCuCmDTYAVH3flqt9rLkYjwvrUs0vlxBvN/AUARS6XBPM0juyg9hUUmmWQwEkY496kjuTIu3dUNzJNbruGCv0oArS2Aj+aJyfrXIXmRfXGevmN/OumF7KMknI9DXMXTF7uZz1Z2P60AQ0UUUAFFFFABRRRQAUUUUAFFFFABRRRQAUUUUAFFFFABRRRQAUUUUALWldWemxWzvb6r58oxtj+zsuefU1mUUNAFFFFABRRRQAUUUUAFFFFABRRRQAUUUUAFTQ96hqaHvTW4nsTo5RsgVL56OCrIcHr6VBRV2uSnYc8MLIoVguO5HWojAinly30FPopcocwuQqbFGB156mkooqkrCKlFFFZGgUUUUAFFFFABRRRQAUUUUAFFFFABRRRQAUUUUAFFFFABRRRQAUUUUAFFFFABRRRQAUUUUAFFFFABRRRQAUUUUAFFFFABRRRQAUUUUAFFFFABRRRQAUUUUAFFFFABRRRQAUUUUAFFFFABRRRQAUUUUAFFFFABRRRQAUUUUAFFFFABRRRQAUUUUAFFFFABRRRQAUUUUAFFFFABRRRQAUUUUAFFFFABRRRQAUUUUAFFFFABRRRQAUUUUAFFFFABRRRQAUUUUAFFFFABRRRQAUUUUAFFFFABRRRQAVpadN5cJG0kb88fhWbWxpcaPaNk4bef5CgC+LiBgCXKmpRdQp9yXcfeofIUr1X8BUZtos9ctQBNLeo2cE7qjEhePuTVaaEr05FEF2YvlPI+lAFqO68khXQkfnV+PVIoo+MD6iqMcsL/NJk0ks0JX5E3fWgCw+pPNnGMUqNcum4fLVG2eJHLSAewrUa9hMYAQ0AJFJIw+ds49KdJc5XCp+lVfMAO5P1pY73axOBQArLvPII+tLbMVkxtyPeobi9DEEDmlhvSwI2Y96ANZpjJHtUKDUDxOVwVBrOSRzIeeKfL5oHDkfjQBc+ZflCgVWkDw8r941Xt7x0Yq+D70s94ONqGgBu+Qt87VIfLB5aqxaSVgSQFp0kMjr8nSgCyJIMcyVBNcBhsRs1VMG375yfrSpEgYdqAHKjbssfzpwUJlmBqVwAtVnkJHJ+WgBWYM3CjFEiquCKhGGORmpUG48nigAHluu4nmmeYrPgHH1prKNxwppAiupB60AT7Uxw2TURwjZYnFVzujbvipfMDDLCgCRmGdyDiguB/AKiSQbsdqdMyOMDj6UAP3RkccU5SgU81RTdnaOnrVg4VAKADcQ33aeWbbmot5Lbd1TogDcsDQAkYLNkmnTFAOmD602STyzgHFRFQw3u9ADQcnIJJqV8bOTzTA2PTFPC56EGgBhI49adtJX71IAhfGKFGSdtAC7Aq5oeNsb1NIxCL6mmiV9vQbfSgCRZBjlfmpIzuc7jik83K8ACk4IznFAEsjAcAU9YzKu5mwPSokcY55NSxqze1AFiN1iXGTUTMjAnvQ+6LkndUBmw3SgCaNS6EYoAkhPTimRuT9zIqQl2wr5oAXzWZscYqdUKDjGfrVbaVYNjgVMGMrAKaALShxyQBmlPy5ycVFuaJh1x6GleXcw/lQAmMnIIPtSxs7HH3asG3+UOq0nlAc9DQBOsLtDnrVclou53U5JJQDgkiiEozbpDz6UAWIrttnKAn3qZbppOoA+lQCL58r92pltgfmXmgCQTxyfK5IxUdwNse6Mc+tRyr5T5WmrOX+RuaAIRJIxyVBp6lXYg8H0FTpGignZVZ0Vm3K200AWY/KjHzDJpyMWJ2oPxqOJMfN1HvTGnKy/IePSgBJHKN8457AUPHM8W5wQKuRxCQbylDT7UKkHFAGYjyAbOSPXFWRCTjIojnCE5SpYbxXY78AUARrAzPgnj1qSRWjwmQaWe6VYyIyC1UlmaQ735IoAvj5F4fn0p/22QLtEeT61necz57AVJuZY9wc0AStMzHLED2qFbiQviPj3NMkdnX5eTUbebEoyBQBa/eRAuzqfbNSJf5iyqkH2rPJUrljlvShJO2cCgC0ZmfLu/FOjmAGAn44qmXIXanNNWaSNSDyaAN6IhkySDVSeLfIT2FZazXKvkP8AhVqO7nYbXj4oAieV0k+U4xStcT3K7TJwKfM6svQLVISuG29B60AKFLKVB+aueuFK3MoPUOQfzraeYxk9zWJMd00h9WNAEdFFFABRRRQAUUUUAFFFFABRRRQAUUUUAFFFFABRRRQAUUUUAFFFFABRRRQAUUUUAFFFFABRRRQAUUUUAFFFFABRRRQAVND3qGpoe9NbiexZt4WubiOFMbpGCjPvWlLYaTBM8UmrEOh2sBATzVXSf+QvZ/8AXZf51HPayX3iGa2iGXkuGUfnVN2JSLf2bRv+gu3/AIDmpINN028mEFrqm+d/uI0JUE/WuruPB+ltp7www7bjy8LLu/iHeuF0h2sNbileGSTyHO9Yxk9xU8zKsiBhtYqeo4pKfKCJX3KVOeh60ytEQVKKKKyNAooooAKKKKACiiigAooooAKKKKACiiigAooooAKKKKACiiigAooooAKKKKACiiigAooooAKKKKACiiigAooooAKKKKACiiigAooooAKKKKACiiigAooooAKKKKACiiigAooooAKKKKACiiigAooooAKKKKACiiigAooooAKKKKACiiigAooooAKKKKACiiigAooooAKKKKACiiigAooooAKKKKACiiigAooooAKKKKACiiigAooooAKKKKACiiigAooooAKKKKACiiigAooooAKKKKACiiigAq9ZFxGxXOM81RrV06VEtWRupc/yFAEyyKq8HB9qPPKHjB+tL5OTv3DHvUe0k8p+NAD2uHkXngU9SpXrn600lUTsfpSwiN+QxzQBEAxk+VM/WrCwSuDxt9hQQxk5bC+tTeUF5Wc4oArxwMXw46etSsuz+DFV5JTHLkPmgNI6klsigCwGLL14pjRk/dXj1qFneNeelNecyrtRsetADnJ3bePrTgcEfvKSO2wu4vk1GYX3daALin+JWqKeQFgGfNRBCB944qRREV+bGaADClgAanClBxiqoLn7oyPWnh9pBcN+NADJjIGG7p7U8TlI8JmjO98kjFOZePkOaAI0WRm34z9aSdSCNz/hTGMnSPOaYd4I83rQBIWJjwScVCT2HNWUww5GahdlJ2hOKAGZIGM0NvGM8U/5R90c01yZf4TxQA4txjqaaI2I+9g0wKe74FLvAYAHNACHeSFfkUjKSflOKskqV54NItozDdvxQBWjwGOWpHI9PxqWSBU6yVDxkDORQA5FwO9PVvl+Y5pQVKY6U0fKP8aAHYYjhqT5k6mmsG6q1OXkjdz9aAE3qOSufekOGGQvFPZ0X5SopExn7tACAfLnGBThIoHC0jBRkEn8KYvLdOKAJWYY4GDSAhfaoyOeeRTcCgBzYHzjml3llxnBpwKrjcaRwg+ZSKABIx/FSuUOAo5qM5PINP27UyTg0AC/u+q1PFIG7GoVJKc80xCVfpQBakct0qFhnnoaer5PTFJIRu+XkUAOh+XndU3mjZ83NV8nOAMU8Kp+vrQBOkqkYK8U/ckbZGR9KjDoV2/qKUMu3a+aALIm3qM8/WkCnfUWEGCpp+8EjccUAXVnmhXj7tNWVpHy4pVYhRkbxTX3zHCrtFAFkb8FUcc9qatuyZLqpPvVPynhO4M2akF3IeHFAE+SDtwAKtW5XB2ygCsxnZWz1FHnEHgAUAaz2/mtycj1FKvlQrtVMtWQt9cL8iD8aljnuTySBQBdDOzHI2+1RBtsv3KrSTycfPzTQCfnLk0AXTch/kCc+1QeVsmDdajUY+cFqcs248Ak0AaX2pkQYANQtcGVSoTmq2c878e1SLdRpxgE+tACbmThuaY4jPKqAaJyH+ZGwarLtdiC+TQBK0YIDbQR7U4ZQfKMLURiZT8rHNS+VMcE4xQA11LLw/4U+J/LwHwaicoPl6GmIwL4c5FAFoTxqx2jDVUeZi5LmrMexmwFyPWppbeF0xgA+tAFOISzH5AtTrZMTlsGoIm+zSYVsip/txJwpBzQAnkANgJg0eQ2em4063SS5mKo/NSyWtzF6n6UAQELGchMP701rqYLng1I8Lqvzn5qpmVVyM8+9AEcsjNlmApjSr5QHU1JLPF5e3AJNVVjDMMHigCBpFLYCHNZsv8Arn/3jXQxWoB6ZzWBcjbdTD0dh+tAEVFFFABRRRQAUUUUAFFFFABRRRQAUUUUAFFFFABRRRQAUUUUAFFFFABWndaDqVlbPcXFtsiTG5t6nGTjsazKWh36AJRRRQAUUUUAFFFFABRRRQAUUUUAFFFFABU0Peoamh701uJ7GhpbKmq2jMQqiVSSe3NaDWWt2OuXF5ZWz7jI21gAQQTWJS7m/vH86pq5KdjpbzXfEi2wiuLdIFmPleaEwcn8a1brU9O8J2q2UMRa6MYf7v3z/tGuFDsGB3HKnIruYr/RPEFgEv8AyobrZsZ3ADD3U1LVirjLyTT/ABRoc13DHsu7ZdxyOV9RnuK4iux1bVtN07SG0zSdjM42uydAO/Pc1x1VEllSiiioLCiiigAooooAKKKKACiiigAooooAKKKKACiiigAooooAKKKKACiiigAooooAKKKKACiiigAooooAKKKKACiiigAooooAKKKKACiiigAooooAKKKKACiiigAooooAKKKKACiiigAooooAKKKKACiiigAooooAKKKKACiiigAooooAKKKKACiiigAooooAKKKKACiiigAooooAKKKKACiiigAooooAKKKKACiiigAooooAKKKKACiiigAooooAKKKKACiiigAooooAKKKKACiiigAooooAKKKKACtCyZFt2yuTu/wrPq9af6g5H8XWgC0J+CAuRTxKGwrNgVELdwMg5FSgKU5YcdqAGvsDYViRSCMkfLnH1p+U2fKnNGMrkcUARbfm2jk0kqFO3NPVQG6kH1NLKNpHORQA2L5sDYDUjHywQUFCqWA7e4oePIPzjHvQBDy3OTinLGPQ0iqynhsinO7nqBigCaNtiHdwKheb5vlJxUfzSHByBSNEAvU4oAGLk55A+tSxBWU+vvUe1wvH3acgBAx1oAV8g/IQKaHkdtrAY96WWLy1yTUak/3T9aAJixXoFpVbceSPwqEAZzv49DSN8udv6UASt8g3KeaaxMgBaoAX71IGD9WFAD1JKkKRQoOOmTRsUYKsB+NP34XjGaAInLjtimrIFBA61Ix3HLt+FNKj+BKAFADDpSlFC8DFJnYPak8wHntQAijP3jSFyG2qTilxuPyDFMYurdvwoAdtU84yaULu+6uKYHAPPJpzbl5D8UAKIg3L8UH5TxytR+YWYClwSc5oAAFVsk0kjF2AAP1pMqeTmlU7hjoKAHFfl55NDHaMYNNeNgRtbinlGVaABSdvoKjPzH1qRW4prt8w7UAAUhfu4oXavU80rbvWmhcnLc0APO09qYwU/c5NKeflFKo2n7pzQAq/c5xTQd5xUojB69adCgVjuoAhwRSAM7VO0eZM5GKcBgjCigCPao60gXnHarkMKSsQ1WRpqSHCk0AZ2dh2qMik24brWi2nmPgj8c0gsoh94H65oApRbQ2Q3PpSyPubOMVorZRtwic0raZL/AKAKIVyNykD2pyYYfOTVyTSrwqB5f5VGLC6ibDIQPWgBikBe4FJFuZzhiBUr2chwX/SnG2UEFXx7UAQGQhyjkmp1iRx940pszkPnIpNpzjnH0oATaqv1JqXarJ1FEcTDk5I+lSiyZ/mCmgCnJbFxuVulIownfNWxaT7v9U+KTyZFbbtx9RQBXiALDKnNWmBQfKMfWpFiKL1w1SLCzANkE+hoAovKRwM1AJnEm1QMGtsRpJ8siY+gqU6dbFeAAaAMoBI13Hk1XLMZdzL8tbS6cCD3FVGsWGflLCgCi0q5xgYpB8pyqipZNPmY8KfpipodDu3+ZwwHtQBWa4YD7vNRNLOSDv49K1/7DlC8IxNB0qZeH2j60AZwjkk/i/KkW3O7534rROmSIPkkANRtpzYzv3GgCs0ap91jilzvGE4PvVpNPYIX5/GoDEpPzFh9KAGmNSmCOab9mRACv5VYW1J6MxFOlgCp0OaAGIdgzCSr+1N+1XAcAyvn3NQqDG25yc1IsU7yCREJHuKACfz5W+Z22+1PitLeNd8isfc095btHGYsfWqt1JcyLiXKr7UARXKW8mfKi5qmi3ERyoAA7VaELKvXI9Kk8sbchSD70AQi484bXbZXP3PF1Nzn525/GtuWEBt1Yc4xcSD0Y/zoAjooooAKKKKACiiigAooooAKKKKACiiigAooooAKKKKACiiigAooooAKKKKACiiigAooooAKKKKACiiigAooooAKKKKACpoe9Q1ND3prcT2JaKKK0ICiiigAooooAqUUUVkaBRRRQAUUUUAFFFFABRRRQAUUUUAFFFFABRRRQAUUUUAFFFFABRRRQAUUUUAFFFFABRRRQAUUUUAFFFFABRRRQAUUUUAFFFFABRRRQAUUUUAFFFFABRRRQAUUUUAFFFFABRRRQAUUUUAFFFFABRRRQAUUUUAFFFFABRRRQAUUUUAFFFFABRRRQAUUUUAFFFFABRRRQAUUUUAFFFFABRRRQAUUUUAFFFFABRRRQAUUUUAFFFFABRRRQAUUUUAFFFFABRRRQAUUUUAFFFFABRRRQAUUUUAFFFFABWnpwJgPy5G/wDoKzKs28siLtV9qk9KANfG/O/IApgVR901FHcMPlPNMkLDLDpQBaVY1O9npk13G7AIML61WVtyc/rTQ6g7Rg0AWVZC3zPkUk20gbHFQbufmWnsMLwoJ9qAJN2FA6e9IoPQtUfzEYbA+tIA2eATQA6Z9jhValyMDd81MMRfnjdSmJgM9cUASo0Z+UjFMLf3BxTFVmOSdtO2cfK2aAF83cME5pux1bcGwKAAByuaduypVVNADJH3HDHNMWfbxThD14yaaY0z93NAAy5+c8/So2OemRUu32KijaAvDfnQAwu33cZHrSgYXg5oJwvDZpqE54GaABSB94U4cDPFKcd6iaNV5Dc+lAEo554pVLDnfio1G72qUIetACFw/XpTc5GFXH1pxGTwKazMSBQA0F0yOT9KMkctnNI0hU+lBO4fMTQABvRfxp25sbR+dICB0BpSv+1QAABQe5pDnPoKTOB9786UjK9aAFZdwG0Uq/dwy4pQwCYB59qaWYryaABTnj9adzjr+dMBwMCpCjMPagAQL/fxSH5jjdT1jA7E04QsedmBQA3y8jk5prxn6CnhWBx0FPwMYJoAix024qRY3zwamRUVc7cinoUPIWgCuI3L81MEduNn40pIPp+FSpLGPXPpQA6Ow3p836U1rHZ6mrkcoK8cU/7UucFaAKMMDK+VBH1q/FMydF59aVrmLbgJg0yGXMmWHy0AXE+aMs/LVUMeScmraPCx46+hoZEZhtGfagCO2ZN4DHGO9aobaoKYas5kI5MOB7Vctp1VPunFAFhp3kXGMYphYOMFefekkYMQ6YqGS7VWAPJ9qAJlVVH3c/WlMEBXLRDNKlzFJhRil3bn28UANCRBeB+FPUDhUQAn1qymnuRvLcVP5SKBuU/UCgCOK2cjBhVvpUN3BMmAkLLVlZyjgpKSPSp5J97AMaAMj7LdFMpgt6VEdPugweRMmtiQbWG1gKBKqnLPn8aAM02p2hmX8KmRISuFQ5rREyP1jG31oQQc7AKAMt02D7tMeHcu9X59K0ZYi6nABFUxBJuxu2rQBDbyFA26pA8e7cvPtUy2sZPzsMd6meO2hXKc0AIjRkZMe360huFyRuxio2Z5SCFbFV7uNGXKvtb0oAlN86tgMDUEs5llDHj2qO3iRxg8nua0hp9uVBzz9aAIgYnQExipoPsh++ij8Kc1vFHHztx9ajEsapwgA96AJf3BJ2bSPpVGc2+7Hk59xT8o7fI+KmEFsyZd23UAUG2dI0NS2saofnA57GrSWlvu+VWPuc1I2nJw23H1NADhHbDDNDEfwp7eW2dqD2wKAqImTtwO1PhkiK9cfSgCjPaNINwikJ+lUZ9Iv75QsNvx6108M0jKQnI9TQt+9uc/Jj0zQByv/CNXlqm6QgfrVG50tyMiX8MV2N7rOYjhAT71hG4e4Y7iq/SgDmxbur/OhI9a5m7GL2cf9NG/nXo0lis4+RyzegrzzUFKaldIeqyuD+ZoArUUUUAFFFFABRRRQAUUUUAFFFFABRRRQAUUUUAFFFFABRRRQAUUVb06wm1O/hs4BmSVsD2Hc0PQBgtLlrU3QglNuDtMuw7QfTPSrH9hav8A9Aq+/wDAd/8ACu515bOLwJPbWPMNtKsO7+8QwyfzzWN/wsbV/wDn2sf++H/+KrGNScleKA5We3mtZWhnieKVfvJIpUj8DUNXdV1KXVtRlvZ1RZZcbhGCAMADv9KpVsr2AKKKKACiiigAooooAKKKKACiiigAqaHvUNTQ96a3E9iWiiitCAooooAKKKKAKlFFFZGgUUUUAFFFFABRRRQAUUUUAFFFFABRRRQAUUUUAFFFFABRRRQAUUUUAFFFFABRRRQAUUUUAFFFFABRRRQAUUUUAFFFFABRRRQAUUUUAFFFFABRRRQAUUUUAFFFFABRRRQAUUUUAFFFFABRRRQAUUUUAFFFFABRRRQAUUUUAFFFFABRRRQAUUUUAFFFFABRRRQAUUUUAFFFFABRRRQAUUUUAFFFFABRRRQAUUUUAFFFFABRRRQAUUUUAFFFFABRRRQAUUUUAFFFFABRRRQAUUUUAFFFFABRRRQAVbto98R5/iqpVy0bEZHvQBOIi3Gaf+8+5hagCTLluQtN+bdu3nNAE5hZRyo/OjaAvA5FNVjuGcn6VaVEwWZWFADAdse4oDUTO27jA+lNkcbyqk4qMkjqKAHkAnJz+NIZG6K2RTWO5eoGaYsJznd+NAFhZNo+ZaduQjBOPamiMDqc/WkMTJ8y4b60APDJ90daFBGR3qBnGeUwaVd5bjj60ASEt/d5oXcVJ4B9qZuIPzZoxwWBI9qAFJKDOST7VEJHaXNPSVj6Yo3qTxxQA5gxOT09KjZSKXd82c8U8sG69KAIyzbPu00PgZ55qbehXaKj2Fc7cY96ACM7s0hXB+9TVbGeaUNk+tAAA+PlpVaU8bfzpVXjNBd2H+FAAJAOCfmoCk85pBGucnrSElfu4xQA7g8Y596MY7ZNRmTpzzUm7I6c0AIBuPTBpfLO75qRW5Ix+VOHOeoNAB5SM3380rxjP3uKjAAP3jmpIx8pJNAAMqM4BpCWbnZxRsz61MFULnd+FADVZOOADUhzntiotm7nAo56YINAFqGYL1SpXmUrgHmqTZxk80wnv0oAtK8Yb5hTgY3bOKqb/UZpA+GFAFwv5fG3g0iybeQAagYqzd8U/kNkYIoAtB1K5IANRMxfoKZv3nJ7UobLDNAE0aOBksRSvIUPY/jURdg+FbI9DTWwTzxQBcXON/QUeaxbHIFVlbOF5qVX8tsZzQBPl4+Qx5p6vIo3biahMgb3+lSE/JwMUAXI7yURZJz7UwXxbgrge1VhIQmMUxck9QKANBbkfxEkU4TQsfSqvITs1NV/WgC8zpjMbGmLcuWwucjvmmxTIBgjH4VHIqhs7sfSgDYg1OVF2FiasG/dh8vWsFJGj6HNSLcP/doA1lndmwMA06SVwPv81mRXLeZ82RS+ehkIYnmgDQW5eQbeOKnhnXbhlBPrWWdka5jbP403znBByKANrzi77N2Kl8tYxktWN9pHBzg0G6mx8z/LQBqm6CnDN8tQveqWwo+X1rNaUAhnY1C7l3yhIWgDXkuUK55NRiZmXG3ArJZ9wwN1SDzQmdzH2FAGn5vlof3v4VUNwC2MH61TWRznPB96I/OWTcWBFAFsyyxNkHipV1Fx0GfrVaQvIvTHvmo9+xcbskUAW2lnmJLsVFRi5dOBz9aiW5Mny52j3prvGowOfegC8LpGUFhtf2qZZo41DyMRWbGI3Xd0xSO4YDex20AaUuriIfunJqNtcklIDEgVRcw+XlSRiqzFWwQ+RQBttqTeXxginrqUyIrqARWYsqNHs5qRJHEWzb+NAG5Hrg8n7h3VnyagXJLDNVUcKPnYYqtNeLu2QjJ9aANCS+LRbAnNU5GeMq5XI7gVGpc/NK/HoKle+iSPCpk+9AGzp+qQx25Ii5xXmGqSebq15J03Tuf/AB411RvXXPAKn0rkbs7r2dh0MjH9aAIKKKKACiiigAooooAKKKKACiiigAooooAKKKKACiiigAooooAK2vD2uR6HPPK1n9oMsfljEuwqO+Dg1i0Umk1Zgd//AGxoZ8FyotlEimT/AI8fthL5yPmz973/AArgaSiphBQvbqAUUUVYBRRRQAUUUUAFFFFABRRRQAUUUUAFTQ96hqaHvTW4nsS0UUVoQFFFFABRRRQBUooorI0CiiigAooooAKKKKACiiigAooooAKKKKACiiigAooooAKKKKACiiigAooooAKKKKACiiigAooooAKKKKACiiigAooooAKKKKACiiigAooooAKKKKACiiigAooooAKKKKACiiigAooooAKKKKACiiigAooooAKKKKACiiigAooooAKKKKACiiigAooooAKKKKACiiigAooooAKKKKACiiigAooooAKKKKACiiigAooooAKKKKACiiigAooooAKKKKACiiigAooooAKKKKACiiigAooooAKKKKACrVs5UcDPzVVqaFnUfL60Aapm3JgriolQbS23NQpJIfel8yQHaDt+tAEyv8mAAKjdpHON3HtTG3KNxkz7ClS4j28CgCIjB9Pekzk/fNSSyqehH0pq/vF4wKAGyAAc/nThIyqMfyoaMEcuppp+UdQPpQA55mYDKUol+QdjTG5XPWk+/wBVxQBZG5l/hpV+Xtz61CIiFGDxSEuvygcetADnZnPr9KQo4HynFRgbOVck0p3DDA0AIoZW5qRWDduKYwYjdupQNq7hjNAAeO2FoUg8q2B70pCtGcn5vSmxqSPm4oAeCDz1NIQT/s0xht6cmpI2yvJwfegBqKoJJpd+T6Uu3P8AFk005x97NAAWPY8Uq4z/AFNMUuTwvFOwAMsKADIz1pSmRneBTmKiP5eDUY5XGMmgAYcDpSNHxk03BzgDFK28/LkmgBVYqMA09kkI601gEAz1oZ2K/ewKAAHHByTTuGXgc1GMAZLMacmRyelADyxC9cijcNmR1qP5c55p2Nx9qAFUkryakDM3G4EVGBt60gyPm7UAOIO7rTt6nAKmkIU/McCm78dB+NADydvf86QNk0h2nkgmhVyOOKAJvMA6kCkYqT978BVfBz/jTunt70ATEpnnIpdpAyrVEHDdTTgwXjOfrQBKH+XBxn1pBIQNpFRsVb7uN1J8wb5+aALCSE8A1K0gZNuQWqoGQdBUgKfwGgCWIEc78VZR2IwTmqe7b16VJG5kbAOBQBcVS1TBEC4Iw1QIHVepoDOTyufrQA5XZm2gg4qYnbwU59ajOF5C81H5jsfm4FAEjsQ3elAJPbHvUe49eSPepUkT+JcGgCVI3P3SPpR86N861EZFVso1P+0GQ4IoAcsmH+XmrG0spJAzVYKHPykKatxH5MMAR60AQA7OGWhGffx096WQCJ8k5X0pY5UZuRtHtQArK2N2eaaZ2b5T+lPkO1vlwR9aj+d24THvQAOcjhj+NSqAY8FwKrsnzfMSfoKCyx89fwoAk3ohwDk+1P8AtpA24IHrTVmjC5EXPrTjKsp2kD8qAIixc8HNRSFo+OTUrIyt+74pjITy5agCv50oPcLT0lPU9KfGAcjI/GnttXqaAE84MoB60vnMRsxxUTBGbK/epFRlO9yfoKAJizgYQ8VC0zbsdcelTxzBvvqAKhn2A7o+tAC73aMjpTFjZR8rVGHl3ZDcVIkMj5LMQKAJAz4wXFO8yRsKjZpiWyKcszN7VMN8ZGxMD3FADzFJt3M4PtVcytu2hefarEiGTDO1NO0rhEIPqKAK7uQ3zE5prHdwuTSmTacMnPqaZ5ib+uKAG7gjYfrXO3OPtU2Om9v510DyRu/H51z9z/x9S/77fzoAiooooAKKKKACiiigAooooAKKKKACiiigAooooAKKKKACiiigAooooAKKWtK6/sX7O/2T7f5/G3zdm3rznHtQwMyiiigAooooAKKKKACiiigAooooAKKKKACpoe9Q1YtdnmDzM7MjdjrimtxPYngt5rmURQRtJIeiqOa6P/hEmttJnvL+fy5ETcsac4PvXUaGmlLaA6VsKkfMf4/+BUzxPn/hHLvH+zn/AL6FPmFY8zrY0DR4dYlnheZo3VNyYGc/Wseuj8Ff8hxv+uTVTJRnanod7pTnzo90XaVOVNZtewOEMbCTaY8fNv6V5x4iXSlvQNLJP/PQL9wH/ZpJjaObopQCTgcmnNGyvtI+b0qCxlFSPDJGAXXANR0AFFFFABRRRQAUUU5RuOM4oAbRTto/vr+tKEz0cH86AGUU5Bl1B6E0bh/cX9aAG0U7cP7i/rSnBQEKByelADKKKekbSH5R+NADKKmlhESD5ssahoAKKfGoaRVJwDUklsycr8y0AQUUU6MZkUe4oAbRUzTSBj85604/aFXcScdaAK9FTxSu8gVmyD1FQUAFFFFABRRRQAUUUUAFFFFABRRRQAUUUUAFFFFABRRRQAUUUUAFFFFABRRRQAUUUUAFFFFABRRRQAUUUUAFFFFABRRRQAUUUUAFFFFABRRRQAUUUUAFFFFABRRRQAUUUUAFFFFABRRRQAUUUUAFFFFABRRRQAUUUUAFFFFABRRRQAUUUUAFFFFABRRRQAUUUUAFFFFAHX+H/CGnaj4bm17WtfTSbFbsWcZFo87PJs3nIXGBjvz36cZt/wDCv7C7Hn6b438OyWjf6try4a1lPY7o2BK8578jB70mln+0fg9rtp/q/wCytRt77d183zQYdmP4cY3Z5z0x3rh65IxqTnJqb0drWVtk+1/xA7Wf4XeIjBJcaUbDWrWNSXn0y7SVQw5KYOGLYwcAHqK5K8sbrTrt7W9tpra4TG+KaMoy5GRkHnoQaZDPNbTxzwSvFNGwdHRtrKw5BBHQ12el/FDWILWOx1u3s/EFikiv5WpxCV1wTna55yQxGW3Y4xxxVP28O0vwf6p/gBw9Fd//AMW11+H/AJiPhi8Efvd22Q//AH2zFT/sgY/76ZffCrWhBLd6HdWGv2KM4Mun3CuyhcEArn7xBB2qWP6ZFi6a0qXi/P8Az2/EDgqWrF7Y3WnXT2t7bTW1wmN0U0ZRlyMjIPPQg1WrpTT2AKmiAMZznOahqaLlSOetAEqyELkHJqaF45V2nhveqpVQcc5oRMn5ThvegCxLCB97NMS3VzxUgaYrhsEe1NikVJSM7aAGvAB06+9Rqu0fewfSrEspJ65qNCp5Yc+9ACxg91yKke3Dfd4qJ3wfmJx2xRvZRkEkUAOEHk8vSjy/7/4UxfmbL8/U0EKTxgfhQA9iqngnBpDlTzkg03GR8wJ9KGyrDGaAHlABk/pSLHnkHj0oYoeBy1Gcrg8YoAV0KjjpUY64Ioz65NBAI4NADtoAzin7uMbaRRhOTSKV59KADYuc5/CgBSDzimg/McHFJv52sBQAAbT14p4QBS3f1pjDH0p25duOlADd5A9qQOJG5pdmRg0mzHQYoAc0Tdc8UnmbGxSlW4Jc4ocg44oAR2GRimjr6UrNtpVO4ZJoAXbv75FNJ42kUmPmyKkZsAUAM25XJbFKGwvPIoC7juxQHI4UZNADdwOAKeRheOfek+U/eOD6UnOcdRQAmHI5qUkBRmoxn3NLnaaAAvvOMEU4tgYWo/mY+gpeOnNACq578Um5jxTvuryaZ83XOaAFwWOKUgjrRyCOKd945xxQAnysMAYNIqndg800klvQVJuXFAEi8dBQwLc5o3AJgGok5zmgCUoW+7imglW+YUBj/CPxzQA5YZOaALCsNpG3miNfypmNoHH5VKgBHPAoAniBB/1hx6GlkmZWChuKpufmwKEbAxgk0AaBzjg0EnHXJqqZSuOp9qUys3RcUATK7BuUqdfm9MVS/wBYeXFTxqwX7xoAnWJC2W6VMsUQb5Xqnl+7ce9SIzKuQwoA0UgzwNp+tK1q4/i2j2qis7DnuKsQ6ow4cZFACOp6Zz+FKJTCuDGKmGoW+c9T6U151dtygfSgBsb+e3zKFFSsUT+PFOW5jZCGQK1VmmyxyoI9aAHBg+f3lIsCEktJn2qu0YDbicLStLGvOeKALXl7R8uMUnkN94OBWYZneQlM7anS4kC46fWgBZpvL4Oc+1RrK557e9PMo2/OVzUTKSPkbPtQA/zDg5HNM87YfmNRFnHDKBS7Uf5ieaAJ967co+acpOwj+ZqKNxjAFKs5YlMc0APRlH38mlklDKQq4FKjKnDjFN8zLbVORQBDGrBtxJP0qbzcN1ao28vdzuFIrZb5FOPWgDQiuAg3Hn6ika6Mj7mOF9BVYyI3BzUkcsK8OTQBZklgKjqD700ToE4Yn6CoWlgDfeP403zEAyrcUAMmcFiearuc/dXI96sSybj3xUMuzbndQBFglcjisOfP2iTPXec/nW20g2/KSTWJNnz5M9dxzQBHRRRQAUUUUAFFFFABRRRQAUUUUAFFFFABRRRQAUUUUAFFFFABRRRQAUUUUAFFFFABRRRQAUUUUAFFFFABRRRQAUUUUAFTQ96hqaHvTW4nsW7a6ns5hNbytHIO6muifxYt7o1xZ38JaV0wrp0J9xXL0VdiLhWz4e1a30i4mnmieRzHtTbWNRTA1dU8QX2qkrI+yHtEnA/H1rKoooSC5BHIYySoGfU9qlnLC8JTO7tgZ7VWqRpWaXzOje1ZGhKTutW2k5DZfNVqlknaRduFUE5O0daioAcgBbnpgmpPLQEjOSO2f/rUxDhuTjgj9Kk3JknPJz3/APrUCZEww5HoaczEEABeg/hHpTXOXYjoTTmAYg7x0A7+lAwDblfIHT0HrTU+8fof5U7hVb5gcjHGfWkQ4bk44I/SgBlOT7x+h/lRtH99f1pygKSd46Ed/SgBsf8ArE+optOQ4dSegNG0f31/WgBtOP8Aq1+p/pRtH99f1pTgIAGB5PSgAi2b/wB5nFaC7do242+1ZlPSRoz8p/CgCe8/g/GqtTTTCVV+XDDrUNAD4/8AWp/vCtGs2NgsiseQDUslyz8L8q0APufK7Y3+1QRf61P94UylVirBh2OaAJE2+eS5wAattNHtJ3A+1Uy8ZOfLP/fVIWQ4whHPrmgCaO343M2z0xTZbcxjcDkVLOkjjcrZXHQd6MNHbN5hzkcD0oAp0UUUAFFFFABRRRQAUUUUAFFFFABRRRQAUUUUAFFFFABRRRQAUUUUAFFFFABRRRQAUUUUAFFFFABRRRQAUUUUAFFFFABRRRQAUUUUAFFFFABRRRQAUUUUAFFFFABRRRQAUUUUAFFFFABRRRQAUUUUAFFFFABRRRQAUUUUAFFFFABRRRQAUUUUAFFFFABRRRQAUUUUAdz4M/07wb410eLC3EtlFeqzfc2W8m5x67iGGOPqRXDmun+H+rRaP4zsJLnYbK4Y2t0ksgWNopBsO/PBUZDEHj5fxrO8S6HP4b8RX2j3B3PbSbQ+AN6nlWwCcZUg4zxmsIWjVlHvr+n+X3gZFFFHWtwFrpfCvhzxVq119r8N2t4JYMj7VDJ5IQ4AIEhIGcN0znB9K3rTwponhPTotU8bSPJezQtLbaBHuSSQcBWlcf6sdTjg8dyGSsfxR4+1nxKWtfN+xaQvywadbfJFGgxtU4A342qeeh6AdK5HWnV92itO72+S6/gvMLHq2nXzaXbz23xA8WeGdWsrRkQWjxrdTo67kPGA24EjJKuevTk1zo8O/C7W9R1JtJuNZMVpYPfyrbECNUTAZV81d5Y9eeOevYeQV3Hw2/5mz/sXLv8A9krleA9lzVY1Gn2VkvutuO5JJofw6vVjns/F99pqFcPbX2ntPIGyed0eFwRjjn69hNdfC7WUtZrnQ7mw1+xV3Bl0+dWZQoBAK5+8QQdqlv5Z89PU1c0/UrrTLhbizuJbe4TO2WKQoy5GDgjnpXU6NaOsKjfk0rfhZ/ixBPayWs8kNxFJFNGxR0kXDKw6gjsaYiY5Fd/afEHTvEvlWHjvTIrpW+RdWt18u4gHzckKMOoLD5QMcZ2sawfFPg698MLDepdW2o6Tcsy2+oWbbo3IJG1sfdbA6ZI64JwcVTrvm5Kqs/wfo/8AOzAwgwU4OaQx7v8AGq/nv9frTluP72fwrpAsiHAyzcU2RUPc1XecsMDikWXAxQBZAEilTjilVQFwCtVVdeQQfwoEoXoPzoAmYjd82M00EnjHPtUBfceacspXgHigC2hXaQ2c0oC9s1UM7mm+a/Y4+lAFgqA2TnFJnLe3vVfe2fvGl81iKALbtwMdKaVU89aql2PenCZh70AWVYD+CjIHQc1W807t1PM/PegCwMY+bioygVtwOageQN0zSrLtXHNAE7kOvPGKTJOBjIqAzMRSeY3rQBaOd3J/ChyfrVUSMO5pA7A5BoAtBsL0oLBhzVUux6mk3EGgC1tGM8n60HBXiqzSMwwTSbiBgGgC0MgZpGPtmq2aUOw70AWAxyMChid2QagMjkYzSrIR70ASeWpOc8+9SFdq5BzVYysTSbjnNAE28n/ZNOOQuev1quWJNG9vU0AWB93ODQOBkVX8xgMZpNx9aALB39TighiuQag3HvzS78UATxkH72RT9u3lTmqe404SEH1oAsbNxDYp2zB7CoDOf4RimGVyck0ATsQDwTmnqMrz0qqZWPenpMAuGXNAEyYBPOBTg53dOPWoDKmMYNIk209yKANEcL1zSc5yQTVMXMfdD+FP+2IOitQBdGxuCppCgX7hqob5T/CaRb4KOjUAaMZ3DBGTULAiTrVb7eOwYGk+3KzAsGoAvoEI+fg08SgDCHH1rON7ET91/wAqX7bB/cegDQ3o+M5J9qkUxLxyD6Gsv+0EHQPQL+INna5+tAGuFz0IoOF46ms7+1IAc+XIPypx1aEn7sn5D/GgC+qAn0p43xnJGRWcdWgHRZPxUf40v9sREYKyfkP8aANFrgN2OfTFMaUvxjb9apDWoh/BJ+Q/xph1WBjlo5PyFAGmykxYEgzUBilZcdaof2pFn7jgfQU8atCP4JPyFAGmkWFw36UAKG5HFZh1eP8AhWT8QP8AGo21OJuqyZ+goA0JUUvlacufpWZ/aSjpv/GmtqW/hg1AGn/F8wBpDIqdU/EVm/boiOVegX0AH3JKANBpGc4jwPrRGn70Ddkms5b6EHO2TP0FOTUIkkD7Xz9BQBsPDhehqvsIbhRVZ9YjbtJ+Q/xqJdTQE7jJ+Q/xoA0Wzgc4pyM23buFZ39qxbcBZD9QKYupRqc4k/SgDXKKFzyWoRN/Axn3rKXVgD0cj0pTq6n+BqANN7cA9cn3qMzGPjCkVRGsKeGV8UxtShYY2OPwFAGh5rS/dZfpTHhH8RJNZwvog2drfXFSHUoT3m/If40ATtGEGRnNZE5zcSH1Y/zq61/CTwr49wKoyMHldh0LE0AMooooAKKKKACiiigAooooAKKKKACiiigAooooAKKKKACiiigAooooAKKK07rSPsts839oWE23HyRTbmPPYYobAzKKKKACiiigAooooAKKKKACiiigAooooAKmh71DU0PemtxPYlooorQgKKKKACiiigCpRRRWRoFFFFABRRRQAUUUUAFFFFABRRRQAUUUUAFFFFABRRRQAUUUUAFFFFABRRRQAUUUUASpO8YwMEehpskrSH5jx6UyigAooooAKKKKACiiigAooooAKKKKACiiigAooooAKKKKACiiigAooooAKKKKACiiigAooooAKKKKACiiigAooooAKKKKACiiigAooooAKKKKACiiigAooooAKKKKACiiigAooooAKKKKACiiigAooooAKKKKACiiigAooooAKKKKACiiigAooooAKKKKACiiigAooooAWvQ/iIra3ofhrxgqOzX9p9mvH8hUzcREqXYrxlvmwOPlT8B55Xf+FfL1z4beJtAfyftFljWLXdvB+QbZTkcfcAAB7v8AivPiPdcai6P8Hp/k/kBwFejeHbC18EeGIvGWr2Xn6ncSbNGs58Bfu5+0MM7io7cf3T/ErLgeAvDsXiTxTBb3bImnWytdX0juFVYU5bJyMAnC5B43Z7VD4x8SN4n1+S7SJIbKFRb2MCRhBFApOxcDvzk89TxxgUqt6s/ZLbd+nb5/l6jMrUtSvNY1GfUNQuHuLqdt0kj9Sf6DsAOABgVTrtPhl4NtPHHiqTTb65mgtobV7hzBje+CqgAnIHLg5wemO+RP/wAWn/6nT/yVrpSSVlsI4Ou4+G3/ADNn/YuXf/slSf8AFp/+p0/8la2/DX/CJ58R/wDCL/21/wAi5ffaP7T8r/pnt2eX/wACzn2rHEfw2CPKT1NJSnqaStgFrsvAniqDSLqTSNb/AH/hrUMpe27oXCnHyyKAcqwIXJHOB0JC442kqKtONSLhIDe8VeGZ/C2sfY5J4bqCWMXFrdQsCk8LZ2uOeM4PHtxkYJwq9G0i5/4TL4b6lol7Nv1LQYjf2E0hyfs6jEkWdpOAMYGeSUHCpXnPeooTk04z3Wnr5/11ASiiitgCiiigAooooAKKKKACiiigAooooAKKKKACiiigAooooAKKKKACiiigAooooAKKKKACiiigAooooAKKKKACiiigAooooAKKKKACiiigAooooAKKKKACiiigAooooAKKKKACiiigAooooAKKKKACiiigAooooAKKKKACiiigAooooAKKKKACiiigAooooAKKKKACiiigAooooAKKKKACiiigAooooAKKKKACiiigAooooAKKKKACiiigAooooAKKKKACiiigAooooAKKKKACiiigAooooAKKKKACiiigAooooAKKKKACpoe9Q1ND3prcT2JaKKK0ICiiigAooooAqUUUVkaBRRRQAUUUUAFFFFABRRRQAUUUUAFFFFABRRRQAUUUUAFFFFABRRRQAUUUUAFFFFABRRRQAUUUUAFFFFABRRRQAUUUUAFFFFABRRRQAUUUUAFFFFABRRRQAUUUUAFFFFABRRRQAUUUUAFFFFABRRRQAUUUUAFFFFABRRRQAUUUUAFFFFABRRRQAUUUUAFFFFABRRRQAUUUUAFFFFABRRRQAUUUUAFFFFABRRRQAUUUUAFFFFABRRRQAUUUUAFFFFABRRRQAUUUUALXV/DrXf8AhH/HWmXbybLeST7POTL5abH+Ulj02qSH5/ujp1rk6XNTUgqkHCWz0A9Ym0Z/Afhbx0xdIpJ7tNKsncLJK0Z+dgSFwA8Lqe3K9iBXk9e7eIl8R/Ej4W+HW0/Sxc3EsjS3Uv2iNMNHuizg7R85LNx93GK4D/hUPjn/AKAo/wDAuH/4uvMweMpxjJ15xjO+uq6afpcbXYq/D3xr/wAIJr0+qf2f9u821a38vzvKxlkbOdrf3envXJV2/wDwqLxz/wBAQf8AgXD/APF0f8Ki8c/9AQf+BcP/AMXXX9fwv/P2P3r/ADCzONgglup44IInlmkYIiIu5mY8AADqa9T0Dw3a+BW1UeJ/EOlWb6jpklg1vA7XFxbvKFILxqOgAPOcdOeRUelaLqvwy8O6zr2radDa6w3lW2kyyMs21n3eYVCkgMEGct6Y5yQfMJ55bqeSeeV5ZpGLu7sWZmJySSepqOZ4q6pytDa6s7vy6afPX0DY6bxB4A1jQtMTVt9pqOlNgfbtPm82IEkrgng9RjOMZIGc8Vyldr8MtZFh4pXS7tXm0zWV/s+6hDEbg/yqeCOQTjPUKzY5NWr34O+MYb64itdNFzbpKyxTefCnmKDw20vkZHOKf1qNGTp4iSXVN6XX37oLHAUV2/8AwqLxz/0BB/4Fw/8AxdH/AAqLxz/0BB/4Fw//ABdV9fwv/P2P3r/MLMrfDPV5dH+IGkSR72W4mFrIiybQyyfJz6gEhseqjp1rH8TaT/YfifU9LCTKltcvHH5ww7ID8rHgdVwc9810I+EXjjP/ACBB/wCBcP8A8XR8Xf8Akp+sf9sf/RKVnTr0amI/dSTutbO+zVvzYWOHoooruEFFFFABRRRQAUUUUAFFFFABRRRQAUUUUAFFFFABRRRQAUUUUAFFFFABRRRQAUUUUAFFFFABRRRQAUUUUAFFFFABRRRQAUUUUAFFFFABRRRQAUUUUAFFFFABRRRQAUUUUAFFFFABRRRQAUUUUAFFFFABRRRQAUUUUAFFFFABRRRQAUUUUAFFFFABRRRQAUUUUAFFFFABRRRQAUUUUAFFFFABRRRQAUUUUAFFFFABRRRQAUUUUAFFFFABRRRQAUUUUAFFFFABRRRQAUUUUAFFFFABRRRQAUUUUAFFFFABRRRQAUUUUAFTQ96hqaHvTW4nsS0UUVoQFFFFABRRRQBUooorI0CiiigAooooAKKKKACiiigAooooAKKKKACiiigAooooAKKKKACiiigAooooAKKKKACiiigAooooAKKKKACiiigAooooAKKKKACiiigAooooAKKKKACiiigAooooAKKKKACiiigAooooAKKKKACiiigAooooAKKKKACiiigAooooAKKKKACiiigAooooAKKKKACiiigAooooAKKKKACiiigAooooAKKKKACiiigAooooAKKKKACiiigAooooAKKKKACiiigAooooAKKKKAO91Ex6j8F9FutrxzaXqc1iuHysiyL5xYjHB+6Bz2PrxweT6mvQ/Ayt4g8F+KPC215JlhGp2SrAshWSMgOF/i3ONiDHYt9D55XPQtGU4dnf79fzuAZPqaMn1NJRXQB3vgGSz1nTtX8H6hOkR1JFl06SaTCR3afdA+U7S+cEjBIXaMkiuZ1zw1rPhu7Ftq+nzWrt9wsMo/AJ2sMq2MjODxmsmvVPhp4v19bHX7I6nM9vY6LcXVqkuH8qRAgXBYE7QP4fu+1clVVKLdSnZp9Hprte+v3WGZ3gfw2ujPF4z8TI9npFiyy2ySKwkvJcboxGMjI6Nnocem4jiNU1CbVdVvNRnCLLdTPO6pkKCzFjjPbmrWu+JdY8SXQuNY1Ca7dfuBjhE4AO1RhVzgZwOcVkVpSpz5nUqbvtsvT/ADELk+poyfU0lFbgWrK0uNQv7eztU8y4uJViiTcBuZjgDJ46mur+LE0U/wATNZeGRJFDRIWRgRuWJFI47ggg+4pnww0tNS8dWU07eXaafm/uJTIqCNY+QxLfw79gPsT06jnda1H+19d1DUvK8r7XcyT+Xu3bNzFsZ4zjNc/xYj0X5v8A4AGfRRRXQAUUUUAFFFFABRRRQAUUUUAFFFFABRRRQAUUUUAFFFFABRRRQAUUUUAFFFFABRRRQAUUUUAFFFFABRRRQAUUUUAFFFFABRRRQAUUUUAFFFFABRRRQAUUUUAFFFFABRRRQAUUUUAFFFFABRRRQAUUUUAFFFFABRRRQAUUUUAFFFFABRRRQAUUUUAFFFFABRRRQAUUUUAFFFFABRRRQAUUUUAFFFFABRRRQAUUUUAFFFFABRRRQAUUUUAFFFFABRRRQAUUUUAFFFFABRRRQAUUUUAFFFFABRRRQAUUUUAFFFFABRRRQAVND3qGpoe9NbiexLRRRWhAUUUUAFFFFAFSiiisjQKKKKACiiigAooooAKKKKACiiigAooooAKKKKACiiigAooooAKKKKACiiigAooooAKKKKACiiigAooooAKKKKACiiigAooooAKKKKACiiigAooooAKKKKACiiigAooooAKKKKACiiigAooooAKKKKACiiigAooooAKKKKACiiigAooooAKKKKACiiigAooooAKKKKACiiigAooooAKKKKACiiigAooooAKKKKACiiigAooooAKKKKACiiigAooooAKKKKACiiigAooooA1/DWuT+G/EVjq9uNz20m4pkDeh4ZckHGVJGccZrc+I3h+DR/EQvtNXOj6tGL2ydUKrtfkqBtAGCeF7Ky5rja7zwdr1hf6JdeDPEl28OnXbK9jdsFZbGYEnPPRWzg4Ixk9NzMOasnCSrRV+j9P+B/mBwdFbXiPwvq3hbUWs9UtXiO4iOYA+XMBjlG/iHI9xnnB4rFrohOM4qUXdMBK7j4bf8zZ/2Ll3/wCyVw9dz8N/+Zs/7Fy7/wDZKzxH8NgcOeppKU9TSVqAUtAr0Dw74d07w7o8Xi3xbDvhfnTNKY4e9bs7DtEODz146ggPnVqxpxu9W9l3YFq/SXwF8M10yQPBrviJvMukJ2vBarkKrAPwWyeq8hnU8rXmtaeva3eeItbutXvyhuLlssEXaqgAAKB6AAD145zWZU0KbhG8vier/ry2ASiiitgCiiigAooooAKKKKACiiigAooooAKKKKACiiigAooooAKKKKACiiigAooooAKKKKACiiigAooooAKKKKACiiigAooooAKKKKACiiigAooooAKKKKACiiigAooooAKKKKACiiigAooooAKKKKACiiigAooooAKKKKACiiigAooooAKKKKACiiigAooooAKKKKACiiigAooooAKKKKACiiigAooooAKKKKACiiigAooooAKKKKACiiigAooooAKKKKACiiigAooooAKKKKACiiigAooooAKKKKACiiigAooooAKKKKACpoe9Q1ND3prcT2JaKKK0ICiiigAooooAqUUUVkaBRRRQAUUUUAFFFFABRRRQAUUUUAFFFFABRRRQAUUUUAFFFFABRRRQAUUUUAFFFFABRRRQAUUUUAFFFFABRRRQAUUUUAFFFFABRRRQAUUUUAFFFFABRRRQAUUUUAFFFFABRRRQAUUUUAFFFFABRRRQAUUUUAFFFFABRRRQAUUUUAFFFFABRRRQAUUUUAFFFFABRRRQAUUUUAFFFFABRRRQAUUUUAFFFFABRRRQAUUUUAFFFFABRRRQAUUUUAFFFFABRRRQAUUUUAFFFFABRRRQB23h/wAdpBpx0LxRZvrehMyFIpJSJLUrgbom6gbcjbkD3ALZvXPwxOrI174I1W212zLcwl1huIQS2N6vjj5evyk9lxzXnlSwTzWs8c8ErxTRsHR0YqysOQQR0Nc0sO03Ki+Vvpun8tPwa87gT6hpeoaTOsGo2NzaTFd4juImjYjkZwR04P5V1nw3z/xVn/YuXn/slM0/4qeLLGFba4vk1Gz2sj29/EsyyqwOQ7H52HP9726cVbtvirc2fm/ZfCvheDzozFL5VgV3oeqnD8qfSoqPESi4uC+//gf5gefkc9DXSeHvAviLxM8X9n6bN9nk5+1TKUhC7tpO88HB7DJ4PHFbCfFTU7RJDpOieH9JuZF2/arGwCSBcgkckjBwOoNYeteN/EviJGj1PV7iaFlCtCpEcbAHIyi4UnPcjPA9BVOWJloopebd/wALL8x6HTpF4L8DRtK9zD4o14RkJEqBrCFmVeWJ/wBZjLYI9MEIcEcd4i8Raj4o1iXU9Tm8yZ+FUcJGvZFHZR/iTkkmsmitKdBQfNJ3l3f9aCEooorYAooooAKKKKACiiigAooooAKKKKACiiigAooooAKKKKACiiigAooooAKKKKACiiigAooooAKKKKACiiigAooooAKKKKACiiigAooooAKKKKACiiigAooooAKKKKACiiigAooooAKKKKACiiigAooooAKKKKACiiigAooooAKKKKACiiigAooooAKKKKACiiigAooooAKKKKACiiigAooooAKKKKACiiigAooooAKKKKACiiigAooooAKKKKACiiigAooooAKKKKACiiigAooooAKKKKACiiigAooooAKKKKACiiigAooooAKmh71DU0PemtxPYlooorQgKKKKACiiigCpRRRWRoFFFFABRRRQAUUUUAFFFFABRRRQAUUUUAFFFFABRRRQAUUUUAFFFFABRRRQAUUUUAFFFFABRRRQAUUUUAFFFFABRRRQAUUUUAFFFFABRRRQAUUUUAFFFFABRRRQAUUUUAFFFFABRRRQAUUUUAFFFFABRRRQAUUUUAFFFFABRRRQAUUUUAFFFFABRRRQAUUUUAFFFFABRRRQAUUUUAFFFFABRRRQAUUUUAFFFFABRRRQAUUUUAFFFFABRRRQAUUUUAFFFFABRRRQAUUUUAFFFFABRRRQAUUUUAFFFFABRRRQAUUUUAFFFFABRRRQAUUUUAFFFFABRRRQAUUUUAFFFFABRRRQAUUUUAFFFFABRRRQAUUUUAFFFFABRRRQAUUUUAFFFFABRRRQAUUUUAFFFFABRRRQAUUUUAFFFFABRRRQAUUUUAFFFFABRRRQAUUUUAFFFFABRRRQAUUUUAFFFFABRRRQAUUUUAFFFFABRRRQAUUUUAFFFFABRRRQAUUUUAFFFFABRRRQAUUUUAFFFFABRRRQAUUUUAFFFFABRRRQAUUUUAFFFFABRRRQAUUUUAFFFFABRRRQAUUUUAFFFFABRRRQAUUUUAFFFFABU0Peoamh701uJ7EtFFFaEBRRRQAUUUUAVKKKKyNAooooAKKKKACiiigAooooAKKKKACiiigAooooAKKKKACiiigAooooAKKKKACiiigAooooAKKKKACiiigAooooAKKKKACiiigAooooAKKKKACiiigAooooAKKKKACiiigAooooAKKKKACiiigAooooAKKKKACiiigAooooAKKKKACiiigAooooAKKKKACiiigAooooAKKKKACiiigAooooAKKKKACiiigAooooAKKKKACiiigAooooAKKKKACiiigAooooAKKKKACiiigAooooAKKKKACiiigAooooAKKKKACiiigAooooAKKKKACiiigAooooAKKKKACiiigAooooAKKKKACiiigAooooAKKKKACiiigAooooAKKKKACiiigAooooAKKKKACiiigAooooAKKKKACiiigAooooAKKKKACiiigAooooAKKKKACiiigAooooAKKKKACiiigAooooAKKKKACiiigAooooAKKKKACiiigAooooAKKKKACiiigAooooAKKKKACiiigAooooAKKKKACiiigAooooAKKKKACiitoLGlhYnyYizRFmJQZJ8xx/QU0ribsYtFa+Y/8AnjD/AN8CjMf/ADxh/wC+BVcguYyKK18x/wDPGH/vgU6MRySKnlwLuIGWUACjkDmMaiuxn0vTmtLl7NxI9qFLu0a7H/3SKLbT9Jf7NDLIHubgZHkqhWM9g1Kwcxx1FdhbaPCDcvcxF0hl8pVt4QXkb2qpcWUTal9lsoklLdFkiCMp9DnFFh3Oapa6WztLQzXAv/JhSAHciqu9m9FqxcaVaJe2qK8MdvcJ5gadFUoPejlFzHI0V10+n6dLYT3NgrH7OwVhLGvzZ7jFTSaPY28BW4WRZgm55Vtw0SH+6cDNFh3OLorXzH/zxh/74FGY/wDnjD/3wKfILmMiitfMf/PGH/vgUZj/AOeMP/fAo5A5jIorXzH/AM8Yf++BV6/s4bKK0TykM8se91KDAz0A4o5Q5jmqWuuv9HhsNIiuJET7QzhXTauFyCcdOvSs+0On+Y32yE7MfL5KLnP40uUOYwKmh/irqNTsdNtbGCaCNxLNyscyJnb6nA+lULm2ls5RFNbRI7KGACqcj8KaQNmXRXS3+kx2GkRXDqn2hnCum1cLkE4+vSs+0ex8xvtsb7MfL5KLnP41RJlUV0mp2mn2tjBNCkglm+ZY5VXO31OB9KoWlrPfSFLa1SQqMnCgAfiaAMqitxLEwanBa39uIhIwHyqvfpg8ikigEGtxWk0MRxcKjAoORuoDU5miiisjQKKKKACiiigAooooAKKKKACiiigAooooAKKKKACiiigAooooAKKKKACiiigAooooAKKKKACiiigAooooAKKKKACiiigAooooAKKKKACiiigAooooAKKKKACiiigAooooAKKKKACiiigAooooAKKKKACiiigAooooAKKKKACiiigAooooAKKKKACiiigAooooAKKKKACiiigAooooAKKKKACiiigAooooAKKKKACiiigAooooAKKKKACiiigAooooAKKKKACiiigAooooAKKKKACiiigAooooAKKKKACiiigAooooAKKKKACiiigAooooAKKKKACiiigAooooAKKKKACiiigAooooAKKKKACiiigAooooAKKKKACiiigAooooAKKKKACiiigAooooAKKKKACiiigAooooAKKKKACiiigAooooAKKKKACiiigAooooAKKKKACiiigAooooAKKKKACiiigAooooAKKKKACiiigAooooAKKKKACiiigAooooAKKKKACiiigAooooAKKKKACiiigAooooAKKKKACiiigArXkOLDT/APrg3/o16yKna4lKRoXysa7UGBwMk4/MmmnYTVy1uo3VS85/71HnP/equYnlLu6nxBHmRJHEaMwDPjO0etZ/nP8A3qPOf+9RzBynai1ksdLvIL2WOTT9mbdxtBd+o245pdO0q6sdPW8gtvPvpR8gLACJT356muJ81/71Hmv/AHqVx2OzsGvH0q9sIZSmpLPvZd4DMOM4NR6oJLvXrWC2mVbwRBJJFYjDgHPIrkPNf+9R5r/3qLhZnQ2eny3N5coLlRfQtuRG581geeT9K0dStJNQutPtpGT+0WTFwVx8o6jOO+K43zn/AL1HnP8A3qLhY7PV7S7srH7NbWuywhIaSQuuZG9TzWkZ5Jb5b/zwdJNv8+X4z6bfX/8AVXnXmv8A3qPOf+9SuFi8zDcdvTPFJuql5z/3qPOf+9VcwuUu7qN1UvOf+9R5z/3qOYOUuhvmBPSum1K6trTxNFc3KPJCsStGEAP0NcZ5z/3qnn1C6uhF50u/y0CJ8o4X0o5g5Trb+aym8MmVWumD3BKmTbuL4PXHastdKkh1a0tJijedtb5Cfumuf85/71Hmv/epJ2Ha5va7dG41i4/uxt5aj0A4q0C2laxBJqrvc7Yw67G3Y9PvYrl/Of8AvUea/wDeouHKdpfzWU3hkyq10we4JUybdxfB647VlrpUkOrWlpMUbztrfIT901z/AJz/AN6jzn/vUJ2CzZva7cm41if+7G3lqPQDirfh2SYi5ijit7hXUbreR9rP1+7xiuW85/71HnP/AHqE9LBZ3udbrESRXOnRxGSObgG3aXzBFyMYOT/kUmoOp8Zx7f8AnvED9flrl4bqaCZJY3w6Hcp2g4NON/cm7+1mXM+/zN5A+9nOaLhYq0UUVJQUUUUAFFFFABRRRQAUUUUAFFFFABRRRQAUUUUAFFFFABRRRQAUUUUAFFFFABRRRQAUUUUAFFFFABRRRQAUUUUAFFFFABRRRQAUUUUAFFFFABRRRQAUUUUAFFFFABRRRQAUUUUAFFFFABRRRQAUUUUAFFFFABRRRQAUUUUAFFFFABRRRQAUUUUAFFFFABRRRQAUUUUAFFFFABRRRQAUUUUAFFFFABRRRQAUUUUAFFFFABRRRQAUUUUAFFFFABRRRQAUUUUAFFFFABRRRQAUUUUAFFFFABRRRQAUUUUAFFFFABRRRQAUUUUAFFFFABRRRQAUUUUAFFFFABRRRQAUUUUAFFFFABRRRQAUUUUAFFFFABRRRQAUUUUAFFFFABRRRQAUUUUAFFFFABRRRQAUUUUAFFFFABRRRQAUUUUAFFFFABRRRQAUUUUAFFFFABRRRQAUUUUAFFFFABRRRQAUUUUAFFFFABRRRQAUUUUAFFFFABRRRQAUUUUAFFFFABRRRQAUUUUAFFFFABRRRQAUUUUAFFFFABRRRQAUUUUAFFFFABRRRQAUUUUAFFFFABRRRQAUUUUAFFFFABRRRQAUUUUAFFFFABRRRQAUUUUAFFFFABRRRQAUUUUAFFFFABRRRQAUUUUAFFFFABRRRQAUUUUAFFFFABRRRQAUUUUAFFFFABRRRQAUUUUAFFFFABRRRQAUUUUAFFFFABRRRQAUUUUAFFFFABRRRQAUUUUAFFFFABRRRQAUUUUAFFFFABRRRQAUUUUAFFFFABRRRQAUUUUAFFFFABRRRQAUUUUAFFFFABRRRQAUUUUAFFFFABRRRQAUUUUAFFFFABRRRQAUUUUAFFFFABRRRQAUUUUAFFFFABRRRQAUUUUAFFFFABRRRQAUUUUAFFFFABRRRQAUUUUAFFFFABRRRQAUUUUAFFFFABRRRQAUUUUAFFFFABRRRQAUUUUAFFFFABRRRQAUUUUAFFFFABRRRQAUUUUAFFFFABRRRQAUUUUAFFFFABRRRQAUUUUAFFFFABRRRQAUUUUAFFFFABRRRQAUUUUAFFFFABRRRQAUUUUAFFFFABRRRQAUUUUAFFFFABRRRQAUUUUAFFFFABRRRQAUUUUAFFFFABRRRQAUUUUAFFFFABRRRQAUUUUAFFFFABRRRQAUUUUAFFFFABRRRQAUUUUAFFFFABRRRQAUUUUAFFFFABRRRQAUUUUAFFFFABRRRQAUUUUAFFFFABRRRQAUUUUAFFFFABRRRQAUUUUAFFFFABRRRQAUUUUAFFFFABRRRQAUUUUAFFFFABRRRQAUUUUAFFFFABRRRQAUUUUAFFFFABRRRQAUUUUAFFFFABRRRQAUUUUAFFFFABRRRQAUUUUAFFFFABRRRQAUUUUAFFFFABRRRQAUUUUAFFFFABRRRQAUUUUAFFFFABRRRQAUUUUAFFFFABRRRQAUUUUAFFFFABRRRQAUUUUAFFFFABRRRQAUUUUAFFFFABRRRQAUUUUAFFFFABRRRQAUUUUAFFFFABRRRQAUUUUAFFFFABRRRQAUUUUAFFFFABRRRQAUUUUAFFFFABRRRQAUUUUAFFFFABRRRQAUUUUAFFFFABRRRQAUUUUAFFFFABRRRQAUUUUAFFFFABRRRQAUUUUAFFFFABRRRQAUUUUAFFFFABRRRQAUUUUAFFFFABRRRQAUUUUAFFFFABRRRQAUUUUAFFFFABRRRQAUUUUAFFFFABRRRQAUUUUAFFFFABRRRQAUUUUAFFFFABRRRQAUUUUAFFFFABRRRQAUUUUAFFFFABRRRQAUUUUAFFFFABRRRQAUUUUAFFFFABRRRQAUUUUAFFFFABRRRQAUUUUAFFFFAC0VraBpA1nUhbtIY41Uu5AycD0rR1PSND+wzTaZqJaaH70U52lvpkDn86h1IqXKYTxEI1PZu9/Q5iitW08O6rfWf2q3tGeHnByATj0BOT+FJZ+HtUv4mkt7UuquY2+YDDdcEE8U+ePct1qaveS08zLorWtvDmq3kkqQWhYxMUc71ABHbOcH8KsaRoP2nWJbDUEliaONmIGAcj6g8UOpFdRSr00m77GD2oran0qCPwzDqIZ/OeUoVJG3Az7Vi01JS2KhNT26CUUUUywooooAKKKKACiiigAooooAKKKKACiiigAooooAKKKKACiiigAooooAKKKKACiiigAooooAKKKKACiiigAooooAKKKKACiiigAooooAKKKKACiiigAooooAKKKKACiiigAooooAKKKKACiiigAooooAKKKKACiiigAooooAKKKKACiiigAooooAKKKKACiiigAooooAKKKKACiiigAooooAKKKKACiiigAooooAKKKKACiiigAooooAKKKKACiiigAooooAKKKKACiiigAooooAKKKKACiiigAooooAKKKKACiiigAooooAKKKKACiiigAooooAKKKKACiiigAooooAKKKKACiiigAooooAKKKKACiiigAooooAKKKKACiiigAooooAKKKKACiiigAooooAKKKKACiiigAooooAKKKKACiiigAooooAKKKKACiiigAooooAKKKKACiiigAooooAKKKKACiiigAooooAKKKKACiiigAooooAKKKKACiiigAooooAKKKKACiiigAooooAKKKKACiiigAooooAKKKKACiiigAooooAKKKKACiiigAooooAKKKKACiiigAooooAKKKKACiiigAop8cTSH5Rx3NWRarjljmgC94aiaXVgI9QFlOFJicrkM3938a7LVLeV9HuDrv2EuI8QyRA7y/br+HT3rzdgYpMZ5HcU/7TIRgkfXFYzpOUr3OOvhXVqKadreWv3ncvYXOppo13ptyscVtEEkkGD5LDGcqTzVSRJI/Bt8hujKzXpDyqSd/C9+9ccZZD/Gfwo8x/77fnS9i9riWEa0ctL3287nYR2Uur+FrO009w0tvI3nRbgpOScNyfQ1rRyRyeJY41lWWaCyMczqc5b69685Erg53H86eLlx1waHRu9yZYJyuubTX8Tor1WXwNag/8/Lf1rl6ked3GOg9BT47ZmXJOAa1jHlOqlT9mmr7tv7yvRU0kDJyOV9ahqjUKKKKACiiigAooooAKKKKACiiigAooooAKKKKACiiigAooooAKKKKACiiigAooooAKKKKACiiigAooooAKKKKACiiigAooooAKKKKACiiigAooooAKKKKACiiigAooooAKKKKACiiigAooooAKKKKACiiigAooooAKKKKACiiigAooooAKKKKACiiigAooooAKKKKACiiigAooooAKKKKACiiigAooooAKKKKACiiigAooooAKKKKACiiigAooooAKKKKACiiigAooooAKKKKACiiigAooooAKKKKACiiigAooooAKKKKACiiigAooooAKKKKACiiigAooooAKKKKACiiigAooooAKKKKACiiigAooooAKKKKACiiigAooooAKKKKACiiigAooooAKKKKACiiigAooooAKKKKACiiigAooooAKKKKACiiigAooooAKKKKACiiigAooooAKKKKACiiigAooooAKKKKACiiigAooooAKKKKACiiigAooooAKKKKACiiigAooooAKKKKACiiigAooooAKKKKACiiigAooooAKKKKACiiigAooooAKKKKACiiigAoooHWgD1pvhBolrDbHUfHthYzTQrMIbiJEYBh/tSjj39q4O68L351K7g0m3udWs4blraO8tLdnjmYdMFcjJHOMnivXvGXjbRPDt3pdnqHg6w1iZtOhkFxcFNwByNvzRtxx6965rRNYvNO+CeuXmmTyWUsms7Q0DbWRSsZwCMY6Y4rzqVWuo80tbtJXtbV+Wo7aHn1t4a129lnitdF1GeS3fZMkVq7GJv7rADg+xqvDpWo3QuTBYXMv2bmcxws3ldvmwPl6HrXtfguPUrfwv4bvg+u6sb++ld4bKXyYIcvhnuHQb3Oct8zYOMHGOZnu5dN8T/FC6smaCeK0iZHHBVth5H86t4uXM4pbf52BK54u/hnXor6Kyk0TUVuplLRwNauHcDqVXGTiq40y7W+NnNbTJch/LMDRkSbv7u3rmvUtR8Ua8nwb0K7j1e8F5NfSxyXQlbzWQFjt3/exwO/YV2afZpPjAzzf8fkmhhoCgUSNJ3K7uN23d1/lSli5xTbj3/AOh4TfaTqGkskeoafdWbOMotxC0ZYe24Vmzz7flXr3PpXs3i+4iT4a38dxZeKZAblDb3GvGINHLkZC/MHIK7uikdfevL/CNp4bvtYkj8Vahc2Vj5JKS26ksZMrgcI3GN3btW9Ku5Qcmtu2oNWRz/LH1JqzFZ55kOPYVq6za6Pba5dJoV1LdaapAgmmGGYbRnPyr3z2qsK3UuZJiegkdvEo/wBWv481KETH3R+VNBxTs0wGPBEw5jX8qqyWSnJjOD6GrhNNNAGSyMjbWGDUsM5Q7WOV/lVm5QPGfVeRVAjBoA0c1Xmg/iQfUU+3fdFz24qXNAGbRU1xHsfI6GoaACiiigAooooAKKKKACiiigAooooAKKKKACiiigAooooAKKKKACiiigAooooAKKKKACiiigAooooAKKKKACiiigAooooAKKKKACiiigAooooAKKKKACiiigAooooAKKKKACiiigAooooAKKKKACiiigAooooAKKKKACiiigAooooAKKKKACiiigAooooAKKKKACiiigAooooAKKKKACiiigAooooAKKKKACiiigAooooAKKKKACiiigAooooAKKKKACiiigAooooAKKKKACiiigAooooAKKKKACiiigAooooAKKKKACiiigAooooAKKKKACiiigAooooAKKKKACiiigAooooAKKKKACiiigAooooAKKKKACiiigAooooAKKKKACiiigAooooAKKKKACiiigAooooAKKKKACiiigAooooAKKKKACiiigAooooAKKKKACiiigAooooAKKKKACiiigAooooAKKKKACiiigAooooAKKKKACiiigAooooAKKKKACiiigAooooAKKKKACiiigAooooAKKKKACiiigAooooAKKKKACiiigAooooAKKKKACiiigAooooAtXmoXmoyJLe3dxcuiCNWmlZyqjooJ6D2pV1C9TT3sFu51snfzGtxIfLZv7xXpngc1UoosgNC31rVLSxksbbUbyGzkOXt452WNjxyVBweg/KnSa/rEz3UkmrXzvdoEuGa4cmZR0D8/MPY1m0tLlXYDRhv7ySxSye7naziYtHbtIxjRj1IXoDVmfU9QuruO6ub65muY9oSaSVmddvTDE5GKzbY/KR71Yo5UBb1PV9U1dF/tHUby8MYOz7RO0m3PXG48dKxUOHBPrV+qk0Ww5H3T+lCSSsgJ4DhSndTVgGs9H6HOGHf1qykw6N8p96YFkGlzUYal3UAOzSE03dUbzKvGcn0FAglfbGfWqL/AHsegxUkkpJyevYelMRDI2B+JoGWLYYjJ96mpFAVQo6CloAjnGYj7c1Sq9McRN9Ko0AFFFFABRRRQAUUUUAFFFFABRRRQAUUUUAFFFFABRRRQAUUUUAFFFFABRRRQAUUUUAFFFFABRRRQAUUUUAFFFFABRRRQAUUUUAFFFFABRRRQAUUUUAFFFFABRRRQAUUUUAFFFFABRRRQAUUUUAFFFFABRRRQAUUUUAFFFFABRRRQAUUUUAFFFFABRRRQAUUUUAFFFFABRRRQAUUUUAFFFFABRRRQAUUUUAFFFFABRRRQAUUUUAFFFFABRRRQAUUUUAFFFFABRRRQAUUUUAFFFFABRRRQAUUUUAFFFFABRRRQAUUUUAFFFFABRRRQAUUUUAFFFFABRRRQAUUUUAFFFFABRRRQAUUUUAFFFFABRRRQAUUUUAFFFFABRRRQAUUUUAFFFFABRRRQAUUUUAFFFFABRRRQAUUUUAFFFFABRRRQAUUUUAFFFFABRRRQAUUUUAFFFFABRRRQAUUUUAFFFFABRRRQAUUUUAFFFFABRRRQAUUUUAFFFFABRRRQAUUUUAFFFFABRRRQAUUUUAFFFFABRRRQAUUUUAFFFFABRRRQAUUUUAFFFFABRRRQAUUUUAFFFFABRRRQAUUUUAFFFFAEsDbZPY8Vd61m1bgm3fK3X+dAE9I2Np3dKUsAOtVJpt/yr09fWgRCetKGIGO3pSKpZgByTVyOBVHzDcaBlUOR0yPoad5zerfnVoxRnqgpvkRf3f1oArGQn1P1NNLHp0HtVwQxj+AfjQ8KOOm0+ooAo1oRhAg2dDVF0KNtbrT4pTHweVoAu0UiurDIOaZLKEWgRFcv0UVWpWJZiT1NJQMKKKKACiiigAooooAKKKKACiiigAooooAKKKKACiiigAooooAKKKKACiiigAooooAKKKKACiiigAooooAKKKKACiiigAooooAKKKKACiiigAooooAKKKKACiiigAooooAKKKKACiiigAooooAKKKKACiiigAooooAKKKKACiiigAooooAKKKKACiiigAooooAKKKKACiiigAooooAKKKKACiiigAooooAKKKKACiiigAooooAKKKKACiiigAooooAKKKKACiiigAooooAKKKKACiiigAooooAKKKKACiiigAooooAKKKKACiiigAooooAKKKKACiiigAooooAKKKKACiiigAooooAKKKKACiiigAooooAKKKKACiiigAooooAKKKKACiiigAooooAKKKKACiiigAooooAKKKKACiiigAooooAKKKKACiiigAooooAKKKKACiiigAooooAKKKKACiiigAooooAKKKKACiiigAooooAKKKKACiiigAooooAKKKKACiiigAooooAKKKKACiiigAooooAKKKKACiiigAooooAKKKKACiiigAooooAKKKKACiiigAooooAKKKKACjpRRQA5pGf7zE02iigC3bJhS56ngV6j8IdPtr641xptHtdVmhtVeC3uFQhnyeAzAhc9M15VHPsUKVyB3Fdz4D8U2Gg6f4j8++e0urmxMdoyK+4yc4wVHy/XiufFRlKk1HcXVHo3iLRrS78G6xPrPgmw8NvaxCS1uIJ4WaSTkBf3aj2GD1z7V5pqXgz+z5vDUf2/wAz+24Ypc+Tjyd5Ax975sbvatKPxZpnijwfcaZ4pvtmqWY36dqEis7v6xuVBPPqf6c6ia94P1fT/Ct5qWtT2V5osccUlotqzmUKy4IYcL0z347evFT9rRVnffzfTS17spszovhn5viHX9KOtRxDSIFmNxLbkK4K7ucMdoHr81Z3iLwbbaV4dtNe0rW49V06eYwGQQNCyPzxtYk/wn07etdLd+NPD8mv+OLpNRUw6nYiKzbyn/ePsxj7vHPriuZn8RaW3wlt9EW6zqSambhoRG3+r2EZ3Y29T61rTlXbi3fp08tQ0ucbcpmPd3FU6sSTh0KgHnuar16AhQxByDg+1DMWOWJJpKKACiiigAooooAKKKKACiiigAooooAKKKKACiiigAooooAKKKKACiiigAooooAKKKKACiiigAooooAKKKKACiiigAooooAKKKKACiiigAooooAKKKKACiiigAooooAKKKKACiiigAooooAKKKKACiiigAooooAKKKKACiiigAooooAKKKKACiiigAooooAKKKKACiiigAooooAKKKKACiiigAooooAKKKKACiiigAooooAKKKKACiiigAooooAKKKKACiiigAooooAKKKKACiiigAooooAKKKKACiiigAooooAKKKKACiiigAooooAKKKKACiiigAooooAKKKKACiiigAooooAKKKKACiiigAooooAKKKKACiiigAooooAKKKKACiiigAooooAKKKKACiiigAooooAKKKKACiiigAooooAKKKKACiiigAooooAKKKKACiiigAooooAKKKKACiiigAooooAKKKKACiiigAooooAKKKKACiiigAooooAKKKKACiiigAooooAKKKKACiiigAooooAKKKKACiiigAooooAKKKKACiiigAooooAKKKKACiiigAooooAKKKKACiiigAooooAKKKKACiiigAooooAKKKKACiiigAooooAKKKKACiiigAooooAKKKKACiiigCTyG9RR5Deoq3ijFXykczKvkN7UeQ3tWtp2kX2rTNFY2zTMoy2CAB9SeKbdaZeWV79juLaRLnIAjxktnpjHX8KOVBzMy/Ib2o8hvat3UPDuq6XbrPeWbRxMcbtysB9cHj8aqJY3EllLeLHmCJlV33DgnpxRZBdmZ5De1HkN7Vqx6Zdy6dLqCQE2sTBXkyAAT/PqKn03w/qerxvJY2jSohwW3Koz6ZYjNHKg5mYnkN7UeQ3tWjPY3NreNaTwtHcK20o3XNXYPDerXN7PZw2TPNB/rQHXC+27OP1osguzB8hvajyG9q1b3Sb7T7xbS6tnjnbG1Pvbs9MY6/hVi/8ADuq6ZbLc3lm8cLcbtytj64PH40WQXZheQ3tR5Le1WsVaj0y7l06W/SEm1iYK8mQACf59RRyoLsyvIb1FHkN6ir9vbS3dxHbwRl5ZGCqo7mn3ljcafdva3UflzR/eXIOOM9qOVBzMzfIb1FHkN6ireKuXuk3unxW8t3AYkuF3xZYHcOOw6dR1o5UHMzJ8hvajyG9q3pvDWsW9h9ulsJFt8bi2RkD1K5yPyrLxRZBdlXyW9qPJb2rdsfDmralatc2dk8kI/i3Kufpk8/hWa8bI7I6lWU4IIwQaOVBzMqeQ3tR5Le1a17pN7p8VvLdwGJLhd8WWB3DjsOnUdap4o5UF2VPIb1FHkN6ireKMUcoczKvkN7UeQ3tWxpGj3OtX62tqozjc8jnCxr3Zj2ArUufDljJFP/Y+q/b54OXi8nYSvdl55osguzkvIb1FL5De1WsUYo5Q5mVfJb2o8lvauh8KD/ir9H6/8fsX/oYrWvfiB4oj1a5hHiG6jjW4kQfOTtAPFHKuo7tnEeS3tR5Le1dlrGvaprnhGKTUdRnvCmoMil3JGAnp+Jrl8UcqFdlYW7sG5HyjJ/PH9aTyW9RVxBxJ/uf+zLTcU+UOZlTyG9RR5Deoq3ijFLlDmZU8hvUUeQ3qKt4oxRyhzMqeQ3qKPIb1FW8UYo5Q5mVPIb1FHkN6ireKMUcoczKnkN6ijyG9RVvFGKOUOZlTyG9RR5Deoq3ijFHKHMyp5Deoo8hvUVbxRijlDmZU8hvUUeQ3qKt4oxRyhzMrC3Zg3I+UZP54/rSeS3tVxBxJ/uf+zLXRaD4F1rxDYS6hbpBBYRZD3V1KI4xjryaOVBzM5HyG9qPIb1Fd9b/DTUr9mj03VtEv51Ut5FtfKzkfSuSvbG5069ms7uForiFijo3VTRZBdmeLd9hbIwCB+ef8Kb5Deoq6o/dSD/aX/wBmpuKfKg5mVPIb1FHkN6ireKMUuUOZlTyG9RR5Deoq3ijFHKHMyp5Deoo8hvUVbxRijlDmZU8hvUUeQ3qKt4oxRyhzMqeQ3qKPIb1FW8UYo5Q5mVPIb1FHkN6ireKMUcoczKnkN6ijyG9RVvFGKOUOZlTyG9RR5Deoq3ijFHKHMyp5Deoo8hvUVbxRijlDmZU8hvUUeQ3qKt4oxRyhzMqeQ3qKPIb1FW8UYo5Q5mVPIb1FHkN6ireKMUcoczKnkN6ijyG9RVvFGKOUOZlTyG9RR5Deoq3ijFHKHMyp5Deoo8hvUVbxRijlDmZU8hvUUeQ3qKt4oxRyhzMqeQ3qKPIb1FW8UYo5Q5mVPIb1FHkN6ireKMUcoczKnkN6ijyG9RVvFGKOUOZlTyG9RR5Deoq3ijFHKHMyp5Deoo8hvUVbxRijlDmZU8hvUUeQ3qKt4oxRyhzMqeQ3qKPIb1FW8UYo5Q5mVPIb1FHkN6ireKMUcoczKnkN6ijyG9RVvFGKOUOZlTyG9RR5Deoq3ijFHKHMyp5Deoo8hvUVbxRijlDmZU8hvUUeQ3qKt4oxRyhzMqeQ3qKPIb1FW8UYo5Q5mVPIb1FHkN6ireKMUcoczKnkN6ijyG9RVvFGKOUOZlTyG9RR5Deoq3ijFHKHMyp5Deoo8hvUVbxRijlDmZU8hvUUeQ3qKt4oxRyhzMqeQ3qKPIb1FW8UYo5Q5mVPIb1FHkN6ireKMUcoczKnkN6ijyG9RVvFGKOUOZlTyG9RR5Deoq3ijFHKHMyp5Deoo8hvUVbxRijlDmZU8hvUUeQ3qKt4oxRyhzMqeQ3qKPIb1FW8UYo5Q5mVPIb1FHkN6ireKMUcoczKnkN6ijyG9RVvFGKOUOZlTyG9RR5Deoq3ijFHKHMyp5Deoo8hvUVbxRijlDmZU8hvUUeQ3qKt4oxRyhzMqeQ3qKPIb1FW8UYo5Q5mVPIb1FHkN6ireKMUcoczKnkN6ijyG9RVvFGKOUOZlTyG9RR5Deoq3ijFHKHMyp5Deoo8hvUVbxRijlDmZU8hvUUeQ3qKt4oxRyhzMqeQ3qKPIb1FW8UYo5Q5mVPIb1FHkN6ireKMUcoczKnkN6ijyG9RVvFGKOUOZlTyG9RR5Deoq3ijFHKHMyp5Deoo8hvUVbxRijlDmZU8hvUUeQ3qKt4oxRyhzMqeQ3qKPIb1FW8UYo5Q5mVPIb1FHkN6ireKMUcoczKnkN6ijyG9RVvFGKOUOZlTyG9RR5Deoq3ijFHKHMyp5Deoo8hvUVbxRijlDmZU8hvUUeQ3qKt4oxRyhzMqeQ3qKPIb1FW8UYo5Q5mVPIb1FHkN6ireKMUcoczKnkN6ijyG9RVvFGKOUOZlTyG9RR5Deoq3ijFHKHMyp5Deoo8hvUVbxRijlDmZU8hvUUeQ3qKt4oxRyhzMqeQ3qKPIb1FW8UYo5Q5mVPIb1FHkN6ireKMUcoczKnkN6ijyG9RVvFGKOUOZlTyG9RR5Deoq3ijFHKHMyp5Deoo8hvUVbxRijlDmZU8hvUUeQ3qKt4oxRyhzMqeQ3qKPIb1FW8UYo5Q5mVPIb1FHkN6ireKMUcoczKnkN6ijyG9RVvFGKOUOZlTyG9RR5Deoq3ijFHKHMyp5Deoo8hvUVbxRijlDmZU8hvUUeQ3qKt4oxRyhzMqeQ3qKPIb1FW8UYo5Q5mVPIb1FHkN6ireKMUcoczKnkN6ijyG9RVvFGKOUOZlTyG9RR5Deoq3ijFHKHMyp5Deoo8hvUVbxRijlDmZU8hvUUeQ3qKt4oxRyhzMqeQ3qKPIb1FW8UYo5Q5mVPIb1FHkN6ireKMUcoczKnkN6ijyG9RVvFGKOUOZjsUYqTaKNoqyTp7JfK+HOoSJ8ryXSqzDuvy8Vr/aLeCXwlfXjBf3LIzuenygKSfqa53R9WtbfTbrS9RhmezuCH3QY3owx0zx2FSX+v28+o2DQ2QewsUCRwT4O9e+7qM1LWo1sdJFpN1a2Pidb51aO4DzRAuGz9478dv4fyrmrjZY+EdNt5BkXdw1xKo6lV+UVPea5pcFlfQ6PaTxPfH96ZdqhF/uoF7cmsvWb+G/ktVt1dYLe3SFQ4APHU8e9JJjbOovNSi1PwFftbWqW1tDOsUUa/wB3KnJ98k/55qtp6Q3Hgi3h1G5/s+3W73RTqCxl654HTvz7VkW2rW8PhO70pklM804kVgBtx8vXn/Z9Kns9Y02fQ4tK1eC5MdvJviktiue/BB+tO24r7GvqMEl78Rbb7REI4YlWRXzkPGoLbs/UYrnv7S1XVri5061dmjvrhpDCFHzEnPJ64GB37Vo3XieG5vb65EEke60NraqMHYpPJbnr9KZ4b1jStHs7n7RHeC7mBTzoFXKJ/skng5/pQkNm+r258T6DpJcXE2nxN5snUb9nA/Dbms7S2e4Hi2KZiyFJH56ZBbH+fasj7fpmm6la3+kC+eWNy0guyvzD22/jVu817TI7PUF0u2uUuNRP79ptu1B3C4+ppNOwHLxbBKhkGU3DcB3Fd3ealFqfgK/a2tUtraGdYoo1/u5U5Pvkn/PNcLt9q2rbVreHwnd6SySGeacSKwA24+Xrz/s+lOSuhJ6l/wALwppX2XUZlBuby4W3tUPZSwDv+XAqHxA9nH46uH1CF5bQMvmIn3j8g9x/Oo9M8V6pYNawm6b7HCyho1iQnZnkZx6e9P1PXLXV/EUdzexzS6bHwsO0K4XHsf73vQ1rcL6EGl2dlcaneai8bJpNoxl2N1YZ+RPqeK6LXJP7SvPCss6L/pBV3UdOShIrmYNeu9LnuV0eZra1klLrGyKxA7Zznt71pav4umvrPT0geQSw7XnLooDyLggjHuD6UW2DubFk7y/EbVIXJaOSExsD027V/wA/jXGRSaWmj3UM1vI+olx5EwPyquRnPP17V0MnifTUnudTtrO4XVLiHy2DFfKTgZYdz0FYEEmmLo1zFNbStqDODDKD8qrxnPzfXtSSsO50mqM1r/wiSQkqqojhV4yxK5/nTdT0y2PjHUr66X/QLQLNKP77FRhPqTVW01/TJbPTl1S2uXuNOP7gwFdrjjAbP0FUz4r1ZL26uLacQfaJN7IEVu2B1HpTs7i6Gl43uHvNP0O5cAPNAXYDoCQprjcV1Ov+KH1fS7O0Vpcqo+1b0UB3GORj3z6VzW0URVgbI8UYqTaKNoqhHong/R9Lg8MzX91LKZLtGSX5DtWIHlePXHWn+HbnwvMsl5a6RLZXkTFADI0nyMvDduoNYSaxZ/8ACGppQuxDctkSExsdqFsnkD0qtHfafZ6ks0GoPLA0IikEkRB4+7jC1k2aIz/EC2i6oy2VsLeBRtC7iS3uc1lYq1eXiX19K0anYDgE96h2itFsQy5oQvBr1i+nwia8SdXiQ9CwORn2r2i48N60FR0/4Q+WR13zb7FAFbuN2fm+teM6QdRj1OFtJWVr3nyxEm9jxzx9K7y1s/G154a1ae6TVBLB5SQ25sxtlViQ2Rt5wMUXa2YIZ400a8/4Ru3n1G50m2dGZ0tbC3VVZhxkspxg9u9eaAcc4ru4/B3i3XNAuZJrW4jj0zDxWb23lblbO4pwMkY6e9cQVwcEUXb3BjUH3/8Ac/8AZlpuKlUct/uf+zLSbRQIjxRipNoo2imBHijFSbRRtFAEeK39ITSf7OkN4YRISQ3mNg4/2f8A61Ym0VcgsZyIp45IVPDqfNUEdx3qZDRVuLSa1ZBNGyb13Ju7iocV1V1KLzSJFvBB9oTlCky8+/t9K5naKIu4PQt6bot/q7SLYweaYwC/zquM/UircXhPW55Jo47Lc8LbJB5qfKcA/wB70IqhbXl1ZFja3M0Bb73lSFc/lUyatqUbOyajdqznc5EzAsemTzT1EPA0+10y9tLu1k/tVZdscgb5UwRuB+b2bsacPDOrnTvt/wBk/wBF8vzfM8xfu4znGc0kc+nNpN2LmGaTU5JA0U+4kAZGc/N169j1qH+0tQFv9m+3XPkbdvlea23b6Yz0o1GT3nhnV7CzN3c2nl264y/mIevTgGlvILPVdTt7fQbOSPfGFMcjcs/JJyWPb3qvNqWoXEBhmvrmWI9UeVmX8s1Y1G6sVvYZtEjuLMJGAxLkNv5yQdx7UWEPbwnraXUds1liaRWdV81OQMZ/i9xVDUNLvNKuBBew+VKV3Bdwbj8KmOrakZVlOo3ZkUFVczNkA9RnPtUFxcXF3J5lzPLM4GN0jljj8aNR6FdB9/8A3P8A2Za7fQ/EF5eeFpdFnjtE0uxCzSyC33yvmQbU6jOWP5Vxajlv9z/2Za6bwuunR21y95rFrbCYeVJaXFvI4kXhgcp05H6UAb73r6ZbjW49HtrCazuXWNItPI3fKP8AW5f5VO/3rh9d1i41/WJtSuY4Y5ZsZSFdqjAxwK7W7fRL+1ktrrxJpsiM2Yz9juAYflVcL64Cr1z0rgbmGKK5ljhlE0SuVWQKRvHrg0AQKP3cg91/9mpuKlUfK/8AwH/2ak2igCPFGKk2ijaKYiPFGKk2ijaKAI8UYqTaKNooAjxRipNoo2igCPFGKk2ijaKAI8UYqTaKNooAjxRipNoo2igCPFGKk2ijaKAI8UYqTaKNooAjxRipNoo2igCPFGKk2ijaKAI8UYqTaKNooAjxRipNoo2igCPFGKk2ijaKAI8UYqTaKNooAjxRipNoo2igCPFGKk2ijaKAI8UYqTaKNooAjxRipNoo2igCPFGKk2ijaKAI8UYqTaKNooAjxRipNoo2igCPFGKk2ijaKAI8UYqTaKNooAjxRipNoo2igCPFGKk2ijaKAI8UYqTaKNooAjxRipNoo2igCPFGKk2ijaKAI8UYqTaKNooAjxRipNoo2igCPFGKk2ijaKAI8UYqTaKNooAjxRipNoo2igCPFGKk2ijaKAI8UYqTaKNooAjxRipNoo2igCPFGKk2ijaKAI8UYqTaKNooAjxRipNoo2igCPFGKk2ijaKAI8UYqTaKNooAjxRipNoo2igCPFGKk2ijaKAI8UYqTaKNooAjxRipNoo2igCPFGKk2ijaKAI8UYqTaKNooAjxRipNoo2igCPFGKk2ijaKAI8UYqTaKNooAjxRipNoo2igCPFGKk2ijaKAI8UYqTaKNooAjxRipNoo2igCPFGKk2ijaKAI8UYqTaKNooAjxRipNoo2igCPFGKk2ijaKAI8UYqTaKNooAjxRipNoo2igCPFGKk2ijaKAI8UYqTaKNooAjxRipNoo2igCPFGKk2ijaKAI8UYqTaKNooAjxRipNoo2igCPFGKk2ijaKAI8UYqTaKNooAjxRipNoo2igCPFGKk2ijaKAI8UYqTaKNooAjxRipNoo2igCPFGKk2ijaKAI8UYqTaKNooAjxRipNoo2igCPFGKk2ijaKAI8UYqTaKNooAjxRipNoo2igCPFGKk2ijaKAI8UYqTaKNooAjxRipNoo2igCPFGKk2ijaKAI8UYqTaKNooAjxRipNoo2igCPFGKk2ijaKAI8UYqTaKNooAjxRipNoo2igCPFGKk2ijaKAI8UYqTaKNooAjxRipNoo2igC35FHkUUUwDyKPIoooAPIo8iiigA8ijyKKKADyKPIoooAPIo8iiigA8ijyKKKADyKPIoooAPIo8iiigA8ijyKKKADyKPIoooAPIo8iiigA8ijyKKKAI3sY5HLuMn60z+zof7p/M0UUcqC7JUtVjXaq4FO8iiiiwEtu01pOs1tK8Mq/deNipH41d/trWc/8hW9/wC/7f40UUWGaVj4z12w0q/sY76djeBVaV5WZkUZyFz0znrXN+T60UUWEN8rEoHqh/mtO8iiikgDyKPIoopgHkUeRRRQAeRR5FFFAB5FHkUUUAHkUeRRRQAeRR5FFFAB5FHkUUUAHkUeRRRQA3ysSgeqH+a07yKKKSAPIo8iiigBqxfvHX2U/wDoVO8iiimAeRR5FFFAB5FHkUUUAHkUeRRRQAeRR5FFFAB5FHkUUUAHkUeRRRQAeRR5FFFAB5FHkUUUAHkUeRRRQAeRR5FFFAB5FHkUUUAHkUeRRRQAeRR5FFFAB5FHkUUUAHkUeRRRQAeRR5FFFAB5FHkUUUAHkUeRRRQAeRR5FFFAB5FHkUUUAHkUeRRRQAeRR5FFFAB5FHkUUUAHkUeRRRQAeRR5FFFAB5FHkUUUAHkUeRRRQAeRR5FFFAB5FHkUUUAHkUeRRRQAeRR5FFFAB5FHkUUUAHkUeRRRQAeRR5FFFAB5FHkUUUAHkUeRRRQAeRR5FFFAB5FHkUUUAHkUeRRRQAeRR5FFFAB5FHkUUUAHkUeRRRQAeRR5FFFAB5FHkUUUAHkUeRRRQAeRR5FFFAB5FHkUUUAHkUeRRRQAeRR5FFFAB5FHkUUUAHkUeRRRQAeRR5FFFAB5FHkUUUAHkUeRRRQAeRR5FFFAB5FHkUUUAHkUeRRRQAeRR5FFFAB5FHkUUUAHkUeRRRQAeRR5FFFAB5FHkUUUAHkUeRRRQAeRR5FFFAB5FHkUUUAHkUeRRRQAeRR5FFFAB5FHkUUUAHkUeRRRQAeRR5FFFAB5FHkUUUAHkUeRRRQAeRR5FFFAB5FHkUUUAHkUeRRRQAeRR5FFFAB5FHkUUUAHkUeRRRQAeRR5FFFAB5FHkUUUAHkUeRRRQAeRR5FFFAB5FHkUUUAHkUeRRRQAeRR5FFFAB5FHkUUUAHkUeRRRQAeRR5FFFAB5FHkUUUAHkUeRRRQAeRR5FFFAH//Z",
  "imageHeight": 1080,
  "imageWidth": 1920
}
