# Supplementary material for: Prediction of axillary lymph node metastasis in early breast cancer patients with ultrasonic videos based deep learning
Source: Front Oncol. 2023 Sep 1;13:1219838. doi: 10.3389/fonc.2023.1219838 (PMC10503049; doi:10.3389/fonc.2023.1219838)
Supplement: Supplementary file 1 [file DataSheet_1.zip › 3/5612464_高永珍/高永珍_54949442.json]

{
  "version": "4.5.6",
  "flags": {},
  "shapes": [
    {
      "label": "1",
      "points": [
        [
          1345.4166666666667,
          333.08333333333337
        ],
        [
          1293.3333333333335,
          322.6666666666667
        ],
        [
          1214.1666666666667,
          331.0
        ],
        [
          1199.5833333333335,
          337.25
        ],
        [
          1166.25,
          381.0
        ],
        [
          1162.0833333333335,
          403.9166666666667
        ],
        [
          1149.5833333333335,
          449.75
        ],
        [
          1170.4166666666667,
          493.5
        ],
        [
          1214.1666666666667,
          514.3333333333334
        ],
        [
          1291.25,
          508.08333333333337
        ],
        [
          1326.6666666666667,
          485.16666666666674
        ],
        [
          1345.4166666666667,
          458.08333333333337
        ],
        [
          1357.9166666666667,
          424.75
        ],
        [
          1368.3333333333335,
          372.6666666666667
        ]
      ],
      "group_id": null,
      "shape_type": "polygon",
      "flags": {}
    }
  ],
  "imagePath": "高永珍_54949442.jpg",
  "imageData": "/9j/4AAQSkZJRgABAQAAAQABAAD/2wBDAAgGBgcGBQgHBwcJCQgKDBQNDAsLDBkSEw8UHRofHh0aHBwgJC4nICIsIxwcKDcpLDAxNDQ0Hyc5PTgyPC4zNDL/2wBDAQkJCQwLDBgNDRgyIRwhMjIyMjIyMjIyMjIyMjIyMjIyMjIyMjIyMjIyMjIyMjIyMjIyMjIyMjIyMjIyMjIyMjL/wAARCAQ4B4ADASIAAhEBAxEB/8QAHwAAAQUBAQEBAQEAAAAAAAAAAAECAwQFBgcICQoL/8QAtRAAAgEDAwIEAwUFBAQAAAF9AQIDAAQRBRIhMUEGE1FhByJxFDKBkaEII0KxwRVS0fAkM2JyggkKFhcYGRolJicoKSo0NTY3ODk6Q0RFRkdISUpTVFVWV1hZWmNkZWZnaGlqc3R1dnd4eXqDhIWGh4iJipKTlJWWl5iZmqKjpKWmp6ipqrKztLW2t7i5usLDxMXGx8jJytLT1NXW19jZ2uHi4+Tl5ufo6erx8vP09fb3+Pn6/8QAHwEAAwEBAQEBAQEBAQAAAAAAAAECAwQFBgcICQoL/8QAtREAAgECBAQDBAcFBAQAAQJ3AAECAxEEBSExBhJBUQdhcRMiMoEIFEKRobHBCSMzUvAVYnLRChYkNOEl8RcYGRomJygpKjU2Nzg5OkNERUZHSElKU1RVVldYWVpjZGVmZ2hpanN0dXZ3eHl6goOEhYaHiImKkpOUlZaXmJmaoqOkpaanqKmqsrO0tba3uLm6wsPExcbHyMnK0tPU1dbX2Nna4uPk5ebn6Onq8vP09fb3+Pn6/9oADAMBAAIRAxEAPwDyHz6PPqnmjNbXMi559Hn1TzRmi4Fzz6PPqnmjNFwLnn0efVPNGaLgXPPo8+qeaM0XAuefR59U80ZouBc8+jz6p5ozRcC559Hn1TzRmi4Fzz6PPqnmjNFwLnn0efVPNGaLgXPPo8+qeaM0XAuefR59U80ZouBc8+jz6p5ozRcC559Hn1TzRmi4Fzz6PPqnmjNFwLnn0efVPNGaLgXPPo8+qeaM0XAuefR59U80ZouBc8+jz/eqeaM0XAmtJNlpGPY/zNTefVKP/j3i/wB0/wDoRpc0IC559Hn1TzRmi4Fzz6PPqnmjNFwLnn0efVPNGaLgXPPo8+qeaM0XAuefR59U80ZouBc8+jz6p5ozRcC559Hn1TzRmi4Fzz6PPqnmjNFwLnn0efVPNGaLgXPPo8+qeaM0XAuefR59U80ZouBc8+jz6p5ozRcC559Hn1TzRmi4Fzz6PPqnmjNFwLnn0efVPNGaLgXPPo8+qeaM0XAuefR59U80ZouBc8+jz6p5ozRcC559Hn1TzRmi4Fzz6PPqnmjNFwLnn0efVPNGaLgXPPo8+qeaM0XAuefR59U80ZouBc8+oZ5N7QD/AKarUOaT/lrD/wBdFoAu+fR59U80jyCNdzHii4Iu+fTGvYkB3SLx2zzRaaZLeGPzvMHmLujt4QPMdf7xJ4Vfc/lW8dBSyspbh47aFY1LlEh898D/AGn4z+AqXPsUonPrqELHAkH48VKLgMMqwI9Qas21vf38Qlh0qN4D0aaKEbvoAqn9aqz6esb7ZreTS5zwGYloHP8Avc7evuKXOPlF8+jz6pMZIZ2t50McydVP9KXNXe5DRc8+jz6p5rpPC2iWupJd3l95jwWoB8mLq/U9ue3ai4GP59Hn10qQeEtYgmitTJpk6DcklxLgN7csR/I1U8NaTZ6hpuryXMPmy28eYiHYYO1vQ89BS5h2MXz6PPqxc+HdYtLL7ZPZSJBgEnIyo91zkfjUWnaNqOrb/sNs0oT7xyFA/E073FYZ59Hn0X+l32mTrDe27RO33c4Ib6EcVeHhTXGuDCLB94XcfnXGP97OM+1FwKPn0efUd3Z3NhdNbXULRTL1U/55q9J4Z1qK2S4ewkEbY7jIz6jOR+NFwKvn0efWro2hkeKYNN1W36qxaPf/ALJI5U0XvhbUpb69ewsJDaRzOqfMOgPbcctSuFjK8+jz6Za2N3e3YtbaF5JycbBxj6+lWtQ8P6rpcImvLRo4icbwysB9dpOKdwIPPo8+tKeyt08H214thKtw8pVrouNjDLcbd2e393tWFmi/QC359Hn11nivwra2WmJe6bCYxH/rk3M2VP8AFye39azNQ0uzg8E2GoRw7bqWXa8m9uR83bOOwpcw7GN59Hn1Pp+garqkJls7N5Ix/GSFB+hYjP4VUvLK60+4aC7heGUdmHX3HqPendCsSefR59V4YpLieOGIbpJGCIM4yTwK7Gbwpaad4Yvp7l0nv4upjc4iPHy+/B7+tDdlcEruxy3n0efWv4b0izurW81PUy5s7Uf6tDjecf8A6vzqbWtJ0ybQo9a0ZJIoQ2yWKQk45xnknnp370m7AlcwvPo8+qma6TxlpdnpV7ax2UPlK8W5hvZsnPuadwMbz6PPrZ1DS7ODwTYahHDtupZdryb25Hzds47Cs3T9A1XVITLZ2byRj+MkKD9CxGfwouBB59Hn1HeWV1YXJt7qF4pR/Cw6/T1FaS+E9da384afJs27sFlDY/3c5z7UXAo+fR59LY6VfalNLDaQF5Il3OpYKVHTvVmTwzrUVmbt7CURAbj03Af7uc/pRcCr59Hn1o6BZW93Y6o89hLctDFuR0cKIjhuTlhnp79KvaV4QmvfD898yO1y4/0WIOoDDj5ic/Xg46UN2BK5gefR59TWehapqE00VratI0LbZPmUBT6ZJxUN/pl7pcyw3tu0LsMjOCD9CODRcA8+jz61/GOmWelahbxWUPlI8IdhvZsnJ9TXOZoTuBc8+jz6p5ozRcC559Hn1TzRmi4Et5LutXH0/nVhpsMR6Gs6f/UtU8p/ev8A7xouBZ8+jz6p5ozRcC559Hn1TzRmi4Fzz6PPqnmjNFwLnn0efVPNGaLgXPPo8+qeaM0XAuefR59U80ZouBc8+jz6p5ozRcC559Hn1TzRmi4Fzz6PPqnmjNFwLnn0efVPNGaLgXPPo8+qeaM0XAuefR59U80ZouBc8+jz6p5ozRcC559Hn1TzRmi4Fzz6PPqnmjNFwLnn0efVPNGaLgXPPo8+qeaM0XAuefR59U80ZouBc8+jz6p5ozRcC559Hn1TzRmi4Fzz6PPqnmjNFwLnn0efVPNGaLgXPPo8+qeaM0XAuefR59U80ZouBc8/3qG0k2WkY9j/ADNQ5ogGYoB2I/8AZjQBc8+jz67TxH4Z0q10e4ksbby7mFFl/wBYzfLnB4JNU/COgadqGnNPqMPmNLKUiG9l4C5PQj/Ipcw7HL+fR59dJo2i6dd+LdSsZrffbQ7/AC03sNuGAHOc1yUoCyuo6BiBQpXCxZ8+jz63NF0rTItDk1rWFklh3+XHChxu9+o9+/Y1H4k0eztrS01TS94s7ofcc52HH/6/yovZ2Elcx/Po8+l0mwbVNVt7INt81sFvQdT+ldkmkeFrjUpNDihuFvETH2jceWA574z/AMBxTbsBxnn0efThplw+stpcP7ycTNEMdDg9fpxmug8V6DY6NpVk1quZmbbJLvJ38emcClzDsc759Hn1TzRmqEXPPo8+uq0SPwpqtxBZLplx9pZPmd3YKSBz0f8ApVLWn8Mwi5srPTriO9jk8sSFiUyG+b+M9s9qm+th2MLz6PPra8XaRbafqtrbadbMvmxA7FLOWbcR3zVKbwprlvbtPJYPsUbjtdWOPoDmjmFYpefR59U811Gi6VpkWhya1rCySw7/AC44UON3v1Hv37Gne2oWMPz6PPrY8SaPZ21paappe8Wd0PuOc7Dj/wDX+Vc/DFJcTxwxDdJIwRBnGSeBQncHoWPPo8+upm8KWmneF76e5dJ7+LqY3OIjx8v5HPPrXFZovcLE08m9oBn/AJarU3n1SP8ArYf+uq10ng3TLPVdUmhvYfNjWEsBvZedw9D70AZHn0efWr4o0m3stTt106Pbb3EYKAMW+bODyfwrf1rw3o9l4cup7e3/ANJt1VTJ5rH5srnjOO9Lm0uPl1scX59Hn1sz6XZJ4EttSWHF28u1pNzcjcw6Zx2Fc1mmnd2FbqXPPo8+upj0jQdEtLMa2kk9zd4PysQsQ/Ajjn36Vzmu2VrYao8VjdR3FsQGR0cNj2JFK+tgsQ+fR59MsLKfUr6K0tgDLIcLk4Hqa6fWvDljpXhZJ0dZ7zzQjzo5x3yoGccYx6027AtTm/Po8+t7wrpNjd2F/e6haS3SQlVjji3bie+ApGeoqn4hOkII4bDTLyyuFbMguAQSuOOCxpX1sCV9TN8+jz6p5ozTuBc8+jz6p5ozRcC559Hn1TzRmi4Fzz6PPqnmjNFwLnn0efVPNGaLgXPPo8+qeaM0XAuefR59U80ZouBc8+jz6p5ozRcBM0ZptFIB2aM02igB2aM02igB2aM02igB2aM02igB2aM02igB2aM02igB2aM02igB2aM02igB2aM02igB2aM02igB2aM02igB2aM02igB2aM02igB2aM02igB2aM02igB2aM02igB2aM02igB2aM02igBU/1EX+6f5mlzTFP7iH/dP/oRpaAHZozTaKAHZozTaKAHZozTaKAHZozTaKAHZozTaKAHZozTaKAHZozTaKAHZozTaKAHZozTaKAHZozTaKAHZozTaKAHZozTaKAHZozTaKAHZozTaKAHZozTaKAHZozTaKAHZozTaKAHZozTaKAHZozTaKAHZozTaKAHZozTaKAHZozTaKAHZozTaKAHZpM/vof+ui0lIv8Arof+ui0APzUlsqZlvJk8yK3IVIz0klPQfQck/T3qBm2qT6c1ftBHFb6P5mBGZ1kfPTLORk/hH+tTIqKO1020XT7TdPIDcSkNPKx+857fTsBVbUNcNo84gtTOltt899+0KT0C+pq3qdpJeWqCB1WaKVJU3/dLKc4PtXImSa3guReZWaOdpRCsbbTIx4kdum0cYqCzsr+9j0+0aeQFsEKqL1Zj0AqvY3h1IXVtd2qI0TBJE3CRTkZxnH51z+q3rS6dZRQSyzGCdG+1kcyOOP3an73XPpxW/opgFmY4La5hCt8xuIyrSMerc9aAMDXNH8pBFFk7EL2jdSAOWiJ7jGWX6EVzyOHQMO9dtrOpWmJbdZP9MtSlxtI9CCef90/rXFTxLbX93bp92OZlH0zxVRJkLmul8MRazBa3Wp6VJC6xfLLbPkmTAyPlA9/UHrXMVe0nWb3Rboz2cmC3Dowyrj0IrQg7bStWtfGErWeoaOhkEXzXKc7eexxlfzNQeEs6fb+IhC4ZrfOx+udofB/Ssm78e6zc27RL9nt93V4UO79Say9M1260q1vLeBImS6Xa5kBJHBHHPvUW3KvsdT4U1C71DSdbjvLmW4VYcjzWLYyrZ6/SqenWBHhWOXVdVa10qWXIgiiBeQ8/xYz1Hv0rB0rXLrSILuG3SJlul2P5gJIHPTBHrU9h4nvbHTvsDQWl1ahtyx3MW8L9OabXYVzovF5jbQ9CaLzDGQNhlxv27V+9jvTvHGr31jqtpDa3UsKLEJCI227juPX16VzOp+Jb/V7WCC8WFjC25ZAm1j9ecfp2qHWdaudcu0ublIkdECARAgYyT3J9aSWvzC/5Hc62kT+OtE80DBTPTuCSv61n3Wpayvj9LaOa48vzlVYcnYY+5x06Z5rn7rW7jXtWspLyaKz8shBNEp+TnO771eheVr8j22NRsJLJSjyXCIyySKOT3K8+oxRtYNzIl/5KlF/1y/8AaZqCy1e/l+Ij2r3Uht/Nkj8ncdmFU44/CsnWtfFv4zk1LTzFN5ShFLfMjfLg9DWTDrdzBrx1hEiNwXZ9pB2ZYEHvnv60RQ31OotrK8k8Ra/Na362FvGzefL5Qc4OTx+RNWQunJ4E1SPTZrie3R/vzjGW+UnbwOPr71y1r4o1C01K7vY1hJujmWJkJjb8M5/WpJfFt9LYXFj9ms0tZl2iKOLaI/8AdwfXnnNFnYE1c07v/kmVh/18H/0J65DNX5NbuZdCh0do4vs8T71YA785J65x/F6Vm1a3bJ6WPVNW1VLHxHZ2lzzZ3lv5UqnpkkgH9cfjWb4tsf7M8G2dmH3LFdYU+3zkVyGta5da5PFLcpEjRrsXygQMfiTU2o+Jr/VNLhsLlYTHCVYSBTvYgEcnPv6VHKUmdL4uu7zTrDS49NllgsfKGHhJXJxwCR7c1D4qMk3hLSLm9GL4nBJGGK4Oc/8AjtY+l+MdV0q1FtGYpol4QTqTsHoCCKz9V1i91m68+8k3FeERRhUHoBTsJMppI8ciujMjqdyspwQa7DRyT8O9XJOT5x/klc7rOt3OuXEc1ykSNGmwCIEDGfcmlttcurXRbnSkSIwXDbmZgdw6dOfb0pvVNAtGmdDoWZvAOswxgtIrlyo64wv/AMSaSEGD4Y3Hmrjzpx5ee/zL/wDEmud0jW73RLlprNx8ww8bjKt9am1rxJqGu+Wt0Y0ij5WOJcLn15JNJq4RdjLzzXpfinWrLS7q2jutHt75ni3B5duVGenKmvMq0ta1y61yeKW5SJGjTYPKBAx+JNN6iWh1fia6ivPA1hcw2yW0b3AKwp0Xh/YUeLru806w0uPTZZYLHyhh4SVyccAke3Ncpca7dXOh2+kukQt4G3qwB3k89ecfxHtV3S/GOq6Vai2jMU0S8IJ1J2D0BBFKw7nQ6zJO2ieHry5gaXUVmRhHt+eQdcY98L+dan22y1DU4xFqeo6bqDpxbSgqM44yjgr+Ved6lrmoapfJd3ExEkZzEE+UR85+X/Oa2U+IGsrbiMpas23HmGM7vr1x+lKwX1NvwzBcW3jPVormZZphHlpAoXdkqc4HSqvhXUdZuPFM0N5LcMmH86OTO2M9sD+Hmo/AVxNda/f3E7l5ZIdzse53Cs6TxzrTWTWvmRBsbfPCfvP54/Si35D/AMzX0FIoz4sjhx5SqwTHTH7zFM0W8uV+H2pSLcSh4pCsbBzlBhOF9K5jTNbudKt7yGBImW7TZIZASQMHpz/tVPovie/0KKSK2WF45G3FZVJAPqMEUW0Yr6/M2LGzdvDCXGsau9vpk8xbyo4tzyNzyWxnOR79KseMzG3h/RGi8wxlPkMuN+3auN2O9YsPi6/jgmgmt7O5hklaXy7iIuqknJxz6nvVbVPEl9rNnBb3iwsYW3CRU2sfrzj9O1OzuCZt/EL/AJC1p/17j/0I1yGav6zrdzrlxHNcpEjRpsAiBAxn3JrOoSsA7NGabRTEOzRmm0UANmP7o1NKf3z/AO8ary/6s1NL/rn/AN40AGaM02igB2aM02igB2aM02igB2aM02igB2aM02igB2aM02igB2aM02igB2aM02igB2aM02igB2aM02igB2aM02igB2aM02igB2aM02igB2aM02igB2aM02igB2aM02igB2aM02igB2aM02igB2aM02igB2aM02igB2aM02igB2aM02igB2aM02igB2aM02igB2aWA/Jb/wCf4jTKEYrFAR2Gf/HjTQHq+pSLJ4mgsH+5d2MkR+vX+hqnpqNpupaBpTDDrbSyyr/tN/8AqauPuvFN/d6va6k6QLNbDCBFbafrz70P4pv315NYKQfaETYqbW2YwR0znv61Fh3On8O/8j7rP0k/9DFcFMf38n+8a07LxLe2Or3WpRRQGa43b1dW2jJzxzWQzF3LHqxzTS29Bt7nZSZm+GMPlgt5M534/h+Y/wDxQo1vMHgDR4ZF2yNJvAPXGGP/ALMKwtF8R6hoW9bVkaJ+WilGVz69RzUWsa3e63crNdsvyjCRoMKv0oauxLQpRRvNKkUSM8jnaqjqTXZR/ZPBNmzSFZ9bmThBysKn/P4/TmsWbxXe3GsW2pyQWpmt02Iuxtvfk/N15rR/4WJq/wDz7WX/AHw//wAVQ72BWNDwnptzNpF7qls8R1G4Zo45JSQI/wC83APPP6VZ8TaLdf8ACJWaNJEXsU3Sncfm4x8vHP4159d3L3l5NdSAB5nZ2C9ASc8VdvtcutQ0u0sJY4litRhCgO48Y55oauNOxn5ozTaKZJ0fgg58U2/+6/8A6Caz9ZP/ABUl9/19P/6Eag0rU59H1BLy3SNpEBAEgJHIx2IqG5upLq+lu3CiSWQyMF6ZJzR9pMOjO/8AENw9p420q4S2luTHBkxxJuYj5gcD2zmr8U1tqOoXC6brd9a3zLlreYFgh6n5JB/6Ca4O/wDE2oX+pW+oZjguLddqNCCPX1J9a0ZfiBrMlu0apaxsRjzEjO4e/Jx+lS1oVc567jkhvZ4pSDIkjK5XpkHnFdXJmb4Yw+WC3kznfj+H5j/8UK41mZ2LMSWJySe9aui+I9Q0LetqyNE/LRSjK59eo5qraWFfW5u63mDwBo8Mi7ZGk3gHrjDH/wBmFcekjxSK6Oyup3KynBBq9rGt3ut3KzXbL8owkaDCr9KNZ1u51y4jmuUiRo02ARAgYz7k0IPI6PRzn4d6uScnzj/JK43NaFtrl1aaLc6UiRGC4bc7MDuHTpz7elZtFtWw6C5/fQ/9dFrr/h5/yG7j/r3P/oS1xy/66H/rotaWi63c6HdPcWyRO7psIlBIxkHsR6UdxHa6ba/23b6bMRuNjfyh/ZeWH/stMmu/t3gjWrjOQ905B9t64/SuV0zxNf6Tb3UFusRW4YsxcElSR1HNQwa7dW+hz6QqRG3mbczEHeOnTnHb0qXHQpPU6C5/5JfZ/wDXc/8AobVx2a39L8Z6jpOnx2UENq0cecGRWJ5JPZven6h421LUrCazmgtFjlG1iiMG/wDQqeqbYlqrHXa/r0+lSabNZ2cU4uhtMjKSSvGFBHrmsTxDpuiQ+KQL2Z7S2mt/MbyR/wAtM46BT1+lZGl+M9V0qzW1TyZol4TzlJKj0BBH61j31/c6ldvc3cpklbqT/IUW1HfQ0dXTSLOSFtDv7iYkMJC+VK9v7q9QTW1c/wDJMLP/AK7n/wBDauM/OtJ9cupNBi0cpF9njbeGAO/OSeucd/ShrSwr63N3TbrW9M8Htd2DWgtjKSzBS0ynOOQflxwPzqz4kla/8F6Zf3qgXrOAGxtLKc8498A1zui+I9Q0LetqyNE/LRSjK59e3NR6xrt9rk6yXbqFT7kcYwq+tDV2CdjPzRmm0UxDs0ZptFADs0ZptFADs0ZptFADs0ZptFADs0ZptFADs0ZptFADs0ZptFACZ96M+9NooGOz70Z96bRQA7PvRn3ptFADs+9Gfem0UAOz70Z96bRQA7PvRn3ptFADs+9Gfem0UAOz70Z96bRQA7PvRn3ptFADs+9Gfem0UAOz70Z96bRQA7PvRn3ptFADs+9Gfem0UAOz70Z96bRQA7PvRn3ptFADs+9Gfem0UAOz70Z96bRQA7PvRn3ptFADs+9JmkooAcP9RF/un+Zoz70g/wBTD/un/wBCNJQA7PvRn3ptFADs+9Gfem0UAOz70Z96bRQA7PvRn3ptFADs+9Gfem0UAOz70Z96bRQA7PvRn3ptFADs+9Gfem0UAOz70Z96bRQA7PvRn3ptFADs+9Gfem0UAOz70Z96bRQA7PvRn3ptFADs+9Gfem0UAOz70Z96bRQA7PvRn3ptFADs+9Gfem0UAOz70Z96bRQA7PvRn3ptFADs+9Gfem0UAOz70Z96bRQA7PvRn3ptFADs+9Gfem0UAOz70J/r4f8ArotNpU/18P8A10WgBGGVK+oxW9pFjb6tZW1tOWUPAyhl6q6SE9/aSsGtHRLt7e5+zqQHL+bb7jgF+hT/AIEuR9cVMkOJ2l3dpo+nRAK87/LDEhPzSN0HNYuq2dxL9gGoXBluLi5RRAnEaL1PH8X1PrWncxrrVrbXNlMI5reXeokX7rDqrDtT7TTbg3wv9RnSa4VSsaRrhIgeuPf3qCzNaZ01bWrpIw81lAiW8ePugqSTipLa8vbW4055b37Xb34wQYwuxsZBGO1Xb3SpmvhqFhcCC627HDruSRfei3026kvo77Up45JYgRFHEuETPU88k0AZXim1RtTsHjAE0yyQn/aBwo/9DrmbuRZtUvpkOVediPpk1t6zqCveyaijApEpt7P/AG3/AInHsuevriudRdiBaqK1JkSZ96fDDLcSrFDG8sjfdRF3E/hUVdp4Wb+zfCur6vCq/alPloxGdvA/q36Vb0VyN3Y5K4tri0kEdzBLC5GdsiFTj8akh0++uYTNBZ3EsS9XjiZlH4iuvvLh9f8AAP26/Ia4tpwvmhQDjcAens36Vt6lNq9jqulW2j2+dNKqr7I9y4zzk/w8YNK47Hlmalnt57VlS4hkiZl3ASKVJHrzXV+I9Gjfx1bW0KYS8KSMAPchj/46TUGo3+l3PjG+uNVEklrB8kUUf8bLhcfT7x6j+lClewNWObktriKGOaSCVIpPuSMhCt9D3p9tY3l7u+y2k8+373lRlsfXFdh43nS58P6LPHEIUkXcsY6ICo4q3pk99L4Pso/Dbxfao5MXKnbuGc5zuouFjz6RHikaORGR1O1lYYIPoafJbzwxxySwyIkozGzIQHHt611Pjl4bzXLWCDy3vAgjm8vpuzwtWr/VrDSPFtsl1HJLBp1qsMYjUEh8Dnk+hoTBo5G402/tIvNubG5hjzjfJEyj8yKit7a4u5PLtoJZpMZ2xoWOPoK9C0DWb3WIdVuNVCnSQjY3IAF/2R68eue1Z9hcyaF8P/t9ltS5uZ8eYVBIG4jv/u/rRfuO3Y4uaGa2laKeKSKRfvI6lWH4GmZrs/FD/wBp+E9J1eZR9pY+W7gYz97+q/rXIWohe7hW5dkty6iRl6queSPwppiYsdtcSwSTxwSvDH9+RUJVfqe1RZr0Q3en3XgPVBplqbe2ibYob7z/AHTuP5/pXJeHNHGr6gfPOyyt1824kPAVR2/H/Gi+odDOktbmGCOeW3mSGT7kjIQrfQ96hzXeeOLiK58PaVPAmyF2yi4xhdvFcrqUOkRWVm2nXU01y6/6QjjhGwOnyjvn1pJ3CxSt7ee7l8q2hlmkxnZGhY/kKYI5DL5QRzJu27Mc59MV6V4R06HRfKgnH/EzvIjMy944x0H6/wCcVleEokTVtc1AoryWoYoD2JLH/wBlx+NF9Qtocfc2V3ZbftVrPBu+75sZXP0zUGa7uy1C58S+EdYXUSsslsPNjcKFxgEjp9D+dctNDpC6DDNFdTNqhbEkJHyKvP8As/TvQn3BopQW891KIraGSaQ87I1LH8hURBViCCCOCDXongm50lZ0s7G3dro23mXFy/8Ae+XKr7ZPt079a5GwfS49ZuZdWWSSCPcyxx9ZG3cD+Z6jpTvrYOlzOktriKGOaSCVIpPuSMhCt9D3qLNdx43nS58P6LPHEIUkXesY6ICo4rhc0J3Bjs0ZpuaM09BaDs0ZpuaM0aBoOzRmm5ozRoGg7NGabmjNAaDs1YtrG8vd32W1nn2/e8qMtj64qrXoOk3aeFfCtjcyL+9vrhWcdxH/APsj/wAepNgjgXVkdkcFWU4IYYINXU0bVZEDppl6ysMgiBiCPyrU8baeLLxA8sf+qul85T7n7368/jW/4j1rUNH0bRPsFx5PmwfP8itnCpjqD6mlfS47a2ODuLa4tJPLuYZYZMZ2SIVOPoalj0zUJbf7RHY3Tw4J8xYmK4HXnFdpHdP4q8EXsl8iNd2e5klC4PC7s/jyK1PDl0tt4Q0veAUll8ls/wC07Ci4WPMYIJ7qURW8Uk0h6JGpYn8BTrm0ubNwl1bzQORkLKhUkfjXW+G7X+x9U1m6cf8AHn+4TP8AeZsD+X60z4j/APIZtf8Ar3/9mai+w0tzjJf9WasiGa5vGhgiklkZjtSNSzH8BVWT/Vmuk8Jf8jna/wC/J/6C1USzO/sPWP8AoFX3/gO/+FU/Jm8/yPLfzt2zy9vzbumMetejX/8Awmv9rzfYtv2Pzf3e7ycbff8Ai/rWZ4jntZvH2mrBtMscsSzsv97f0/AYqYu9imrXOY/sPV/+gVff+A7/AOFU54JraZoZ4pIpV6pIpUj8DXpmvf8ACXf2o/8AY/8Ax57V2/6rrjn73NY/xAdPs+mJOYzqITMuz0wM/hnOPxpcwWOIz71ZttOv7yMyW1nczoDtLRRMwB9OKm0GwTVNctLOQny5H+bH90DJ/lXTeJPFeoadq76fpjx2tvagIFSNTngeoOMdOKpsSOMkjkhkaOVGSRThlYYIPuKmh0++uIGnhs7iWFc7pEiZlGOvNbF9rTeKdS0yCe1hifekTypnc2W5/D27c88131xDrkGoxLpiWqabbxhfIdtvm8dAdp2449KTdtwR5RbWV5e7vstrPPt+95UZbb9cVNJo+qQxtJJpt4iKMszQMAB78VoXGu6jpWtX72Uf9nPNJ+9gwsm0j3K+pPT1rpNd1m903wrFa383n6lfId+UVfLQ9RgAfT8/Sld2uO2tjhbayvL3d9ltZ59v3vKjLbfrioXR45GR1ZXU4ZWGCDXY+HtZ1C8gtNF0aOKyePMktw537x342+/8uaXxLfWEXja2uLm1mMMKDzf3W0ysM4IDYyOgz7U29bCtocs2m36232lrK5Fvt3eaYm2Y9c4xVXPvXpGg+IdQ1zxFclBjSFQ5WRFG3jjJ9T6Z9a8+1AwHU7o23EHmt5WP7ueKL6hYLayu70sLW2nnK/e8qMtj8qW50+9s1Vrq0uIFY4BliZQfzrtfBcP2bw3f3n2yKzeaQItxLjCY788fxGs7xhDrEcFq95qSX9i53RSpEqc4/wBn26c0N62BLS5zEFtcXO/yIJZdi7m8tC20epxTrayvL3d9ltZ59v3vKjLbfrivQtCudJfStWtNIt3WKGD555PvTMVbn6cfr0FcJpmtaho/m/YLjyfNxv8AkVs46dQfWi+tg6XEk0fVIY2kk028RFGWZoGAA9+KI9H1SWNZI9NvHRhuVlgYgj1HFdprus3um+FYrW/m8/Ub5Dvyir5aHqMAD6fn6VleGdY1/UL+10yC/MdvGo3YhQ7I1/4D9B+NF2BzVzZXlkV+1Ws8G77vmxlc/TNPfTb+O2+0vZXKQYDea0TBcHoc9K6jWNftNQ8ZWYn2/YLOXbvIzuOeWPtkD8q6oXGpprN3cXktuNA8ncjkrg8D8fXrxSvpcdtbHlltp1/eRmS1srmdAdpaKJmAPpxTp9L1G1iMtxYXUUa9XkhZQPxIq7Y69qdjPJa6PMY4ZpyY4/LViSTgdR9K6Lxnq01tpkGiSzi4unVXupdoHfIAA9/0x607sVjjbawvL0MbW0uJwv3jFEWx+VQbWDbMHdnGMc5r1iWw1eyhsLPQ/s0FtCgaZpekh/u9CeeTn3rL0tUuviBcyXmnraXMdvuWPfvDNkfODgdqL6hbQ4K50+9s1DXVpcQKxwDLEy5/Oq+fevTtKXWNZttVstdtiIW+WIvEFwefu+oHHP615geDihO42ic2l0tqt0beYW7HAlKHYT/vdKhz712Vyf8Ai1tn/wBdz/6G9cXTW7QulyzLZ3cCRPNbTRpL/q2eMgP9PWm3Nrc2cgjureWByNwWVCpI9ea7HxR/yBfDX+4v/oKVX+I3/Iet/wDr1X/0JqVwscu9pdR2yXL28y27nCylCEY+x6djTIYZriVYoY3lkb7qIu5j+Fdfq3/JNNK/67j/ANnrj4J5badJoXKSxsGVh2NNPVg9rjp4J7WUxXEUkMo6pIpUj8DUx02/WOJ2srkJKQsbGJsOT0C8c5rvX0218aR6bqqFUZG8u7QHsOcfn+jVk3+ujV/Gemw25/0O2uESIDox3DLUk9bBbS5yxsbwXYtDa3AuT/yx8s7+mfu9elRywzQTGGWKSOVTgo6kMPwru5f+Srxf7v8A7SNJ4y06G7ki1e0wWhmFvcgdQQcAn9B+Ipc2w7bnDXNrc2cgjubeWByNwWVCpI9eafbaffXil7WzuJ1U4JiiZgD+Fdr4qsV1Lxxplm5wkkKh8f3dzE1Br3ibULHVv7I0VFt4rciNEjiDM7YHGCD+lO4WOOuLa4tJPKuYZYZMZ2SIVOPoaiz711esatrd/oIt9S0STdG25ruSBl2j16AA+/T2rkqaE0Oz70Z96bRQA7PvRn3ptFADs+9Gfem0UALmlH+oi/3T/M02lH+ph/3T/wChGgBc+9Gfem0UAOz70Z96bRQA7PvRn3ptFADs+9Gfem0UAOz70Z96bRQA7PvRn3ptFADs+9Gfem0UAOz70Z96bRQA7PvRn3ptFADs+9Gfem0UAOz70Z96bRQA5f8AXw/9dFqW2tbm8kMdtBLO4G4rEhY49eKhT/Xw/wDXRa634d/8jDN/17N/6EtAjCOiauBk6Xff+A7f4VQr0mz/AOE2/tiL7Rt+xeb8+7ycbM/7PPSsaax07xD4+uLdHdbdgSzwkDc4HJGQe9JO5TRx+fejPvXU3vhzSvtkOlabfTT6m02yUMPkjXBLH7vb61d/4RLQp55NMtdXlOqxryHX5Cw69v03HHvijmQrHE596M+9bOmaTYE3smsXn2dLUlTBG6+bI3ooNWdX0Cxh0G21nTJ7hreVtjR3G3cDkjt9Kdwsc7n3oz71258I6Hp0dtHrGpXMVxMB86Ltiz6bipH5n8qh8N6Zplr4v8iS+jumj+e1aLDJIcEnOM4I+vUUXC2lzj3V42KurKw6gjBpM+9dD4zi0+PW5Ws55JJ2djcq44RvQcD+tc5QndXBqw7PvRn3ptFADs+9Gfem0UAOz70Z96bRQA7PvRn3ptFADs+9Gfem0UAOz70Z96bRQA7PvRn3ptFADs+9Gfem0UAJRSZozQAtFJmjNAC0UmaM0ALRSZozQAtFJmjNAC0UmaM0ALRSZozQAtFJmjNAC0UmaM0ALRSZozQAtFJmjNAC0UmaM0ALRSZozQAtFJmjNAC0UmaM0ALRSZozQAtFJmjNAC0UmaM0ALRSZpM0AP8A+WMP+4f/AEI0lB/1UP8Auf8AsxpM0ALRSZozQAtFJmjNAC0UmaM0ALRSZozQAtFJmjNAC0UmaM0ALRSZozQAtFJmjNAC0UmaM0ALRSZozQAtFJmjNAC0UmaM0ALRSZozQAtFJmjNAC0UmaM0ALRSZozQAtFJmjNAC0UmaM0ALRSZozQAtFJmjNAC0UmaM0ALRSZozQAtFJmjNAC0qf6+H/rotNzSxf8AHxD/ANdF/nQAU103rjp6GjNLmgSNK11Zg4eW4ktbrAH2qMblkHYSL3+vX61tRazrjRYjSzucf8tYgzg++FOf/HRXJdab5S9QMH1BqOUvmO00q7vrU3E1+by5eQjCCFkRPxfaB/8AWqvqviJHQxO4wetvbvuZ/ZpBwo9lyfeuS8sE/MWb6mnKFUfKKOUOYlnmlupvOm2ggbURRhY1/ugU2kzRmq2JFrsvCUsN/oepaC06Qz3Hzw7z944/+xFcZmjNPdWFtqdzrMSeHPBq6NLcRyXlxLvdYz0XOc/T5RWtYWN1JptjJpGuyDS8brhZ2UtGBglVYLkdxjIxXmGRRkUrDuejJqNvf+ML7VomEltptm2x+zNz0/Nq88d2kdnY5Zjkn3pmRRkUJWBu52vis/8AFJeHv+uS/wDoC1p2sM+teE9Pt9A1FLWa3A+0IHZDnHOdvPXJ9683yKMiiwX2PTr5LW/8X6RAJY5rizRnupVA/hxjPp8w6ds1y2mWH/CV+LJ2kZhAztNIR1254H8hXNZFGRQlYGz0/XfDusahClhYyWVrpcWAkIdgW/3vlrJ0aJPEPg19EiuI4723l3okhxuXOc/Tk/pXDZFGRSt0Bs7PxZJDp2haboKTJLPB882w/dOD/wDFGuNzSZFGRTSBna6L/wAk41j/AK6n+SVW0PXtEs9Al07ULS5lM0m6TyuAw4wM7ga5PIoyKN2wPSPE8+kf8IfZEWs2yRP9DGf9Wccbvm9PrXLrpbaBPpOpah5c1rMwlEcXzNjAPIOB3HeufyKMihKwXvoep6HrOh6x4hkntLS6S/aI7pZTxtGOMbiPTtWbpGpaT/wkeqWMAa0gvI/LzKesgJB7nruOK8+yKMijlVwuegPY/wDCIeFdRhu7mF7q9+SNIyeRjHfHqa5SbQ7mDQYdYaSE28z7FUE7889eMfw+tZWRRkUWC51/w7/5GGb/AK9W/wDQlrmLv/j8n/66N/Oq+RRkU+tw6WO18V/8il4e/wCuS/8AoC1xeaTIoyKLBcXNGaTIoyKAFzRmkyKMigBc0ZpMijIoAXNGaTIoyKALem2T6lqVvZp1mcLn0Hc/lXe+I/Eum6bfppsmjQXy26KFMrD5MjoAVPbFebk0ZpPUEega9LF4l8Fx6pBAIXs5CDEDu2r0I7f7Jq5rXhy88QaNo32SSBPJgG7zWI6qvTAPpXmeaM0rDud9cpD4R8J3Wmy3MUuo3mcpGfugjH5Yzz6mmTTtbfDXTZUOGW4DL9Q7H+lcJmjNFhXPSvFskFppIlgbnUrqOVv90KP8B+dZHxH/AOQzaf8AXv8A+zNXGZozRYdxJPuGuk8I/wDI6Wv+/J/6A1c0/wBw1LOf9Ik/3j/OqJep6TqPh7xPcatPcWus+TbvJuSP7RINq+m3GPwqp4mubWXxbocMbpJdQzIs8i4/vrgH368e9efZozUpWsU3e53viHxDe6N403JNI1sqpvty3yEEc4HQH3qj4x0W3RIdb01V+xXQBcKOFY9Djtn+f1rkM0ZosFy/o2of2VrFte7SwifLAdSvQ/oa7DV/C3/CS3zaro9/ayQzgbw7EbW2j0B/I4xXAZozTauJHSatp9h4b1Gxa2vzdXULq88YAwrK3r2/3a66507+2dcsPENnqUIsYVDPlyCoHJHtwec4ry3NGaAudfNJba78RozCQ8DSryOj7F5/9Bqh4zu2uvFF3n7sRESj0wOf1zXP5ozRa1h33O1tfDdh4g0K1l0doYL+LAuhJI3XHXvjpkcfyqx4jhh1zXdK0a3uBNNCpSecc46Zz7/Kfzrgs0ZotqK+h6pqvh7Ujpq6Vor2lpYbf3hd28yQ98kL/n6cV5ld2z2V5PayFS8LtGxXpkHHFQZozSWg7nW6Joum6/oElvbmOHWY2zukdvnXPp6duB296seJ3i0rwxYaAZ0mu4n3y7DwnU4/8e49q4rNGab1EnY7XwN/yDde/wCvdf8A0F6wPDVqt54jsIXGVMoYj1C/N/SsnNGafW4uljf8Z3bXXii7z92LESj0wOf1zWr4U/0DwvreqL/rQvlIfTj/ABYflXF5ozSS0sVfW5q+HLi1tfENlPeYECPliRwDj5T+Bwa9Gitb621y41e51iM6M6blQyHbggY4+6PqOv415JmjND1Qk9TrvCkFtfeOJJoEC28bSTRLjgDOF/8AQhWDrd217rd7ct/HK2M+gOB+lZ+aM0dgvuel3tm/jK00u806/jja35mQscxtxzgd+D6fWqmp3uman45tkN/JCkUPlrc28gXEmScbsEY5x+Nef5ozRbUL6Hq8txf6BBf3ms6qk4KFLOMYUt6ZAA+bp64rynmkzRmklYbZ6JYaRca38OrOztnjSTzWfMhIGA7egNYWo+B9T0zT5ryae0aOIbmCOxP/AKDXMZozT63Emdv4tbZ4f8OOOqxA/wDjqVoa3ov/AAmQtdT0q7g4i8uRJGI2nrjgHn5ulecZozSsFztvFb2+m+HNP0FbhJrmF98uz+Hg9fT71cVSZozTQHbeD2K+GPEOCRiEkY/3Grm9A/5GHTv+vmP/ANCFZuaM0Le4dLHoUv8AyViL/d/9pGorLVUtfG2p6ddfNZ3sxRlPQN2P9Pyrgs0ZpJbA2d74xvm0zxpp14BnyYVYj1G5sj8qlvNBGvammueHtRtw5ZXdZDzG46HGD6dCK89zRmhKyHc9L1u9ksPCt3Y6xqsF1qU33Y41AK9OMAdOCckCvNaTNGaaVhNi0UmaM0wFopM0ZoAWikzRmgBaX/ljD/uH/wBCNMzTj/qof9z/ANmNABRSZozQAtFJmjNAC0UmaM0ALRSZozQAtFJmjNAC0UmaM0ALRSZozQAtFJmjNAC0UmaM0ALRSZozQAtFJmjNADo/9fD/ANdB/Out+HX/ACMU3/Xq3/oS1yMX/HxD/wBdF/nTc0CPS7fw74oj1VJ31v8AcCXcU+0SN8uem0jB4ohurO7+JSvZlGC27LK6dGfB/PjA/CvNc0ZqbFXOn0/UIdL8ezXM52w/aZUdv7uSRmuwvItcWee8HiO2ttJI3xyGFHKg9B0wRz13c8V5RmjNFtEF9WzvvDaRXthqd9bw21/rXnl0FwijIyMMF/h79O/erXiR7q48Dhr2WKS5S4Hn+SQwjO4/Lx3XIFeb5ozQ0CZ65pR1j7LaNaalYanZY+aSVGjkx6ZXcM/UZrnmm0uL4lWr2bQpD92Qx4CeYVYcdu4/GuEzRmnbW4r6WOm8aaTPYazJdSvGUvJGeMITkDjrx71zVJmjNC0VgbuLRSZozTAWikzRmgBaKTNGaAFopM0ZoAWikzRmgBaKTNGaAFopM0ZoAWikzRmgCt5zego85vQU6KJZEJJOc4p/2VT/ABEfXj+lZ3ZdkRec3oKPOb0FTfY/QsfopP8ASj7GB/E2PXaaLsLIh85vQUec3oKnNoo/iJ9xTfsyZ++aLsLIi85vQUec3oKn+xg9GP5UwW6EcP060XYWRH5zegoErEgY/IVI9sFQtkkYyPeoFGWA9TRdhZDzKwPT8xR5zegqUWy/3ifcCl+yAjhs/QUXYWRD5zego85vQVP9j/3/APvk/wCFJ9kXnLn6YxRdhZEPnN6Cjzm9BUptVHVmH4UotFb+Pmi7CyIfOb0FHnN6CpWtlTG5yM+1AtQTjdk+gNF2FkRec3oKPOb0FJKgjbHtTo4laMszEHOOKLsLITzm9BR5zegqQQRt0f8AQ/4U77KnZyT6AZouwsiHzm9BR5zegqcWYI6t+R/wpfsa45ZgfTB/wouwsiv5zegoEjkgADJqTyI8/fP5U5YEDg+YODRdhZDQJCcZQHOKQ+ZjICEYzwe1BZzM3L7cn7tEbOfMDFvuHrRdhZDPOb0FHnN6CmKAWAPQmpzboB9//P5UXYWRH5zego85vQVMLPPOWP0U0fY+/wA3/fJouwsiHzm9BR5zegqY2eD1OPYUn2ZOfn4ouwsiLzm9BTlMjjIC4zjJqT7J0w39aa6+VBhWOd/ai7CyDD9inf1pjO6EZA55oZpAgOZM989KJzkxknnYKLsLIDO5VVIGFGB+ef60nnN6CoqKLsLIl85vQUec3oKioouwsiXzm9BR5zegqKii7CyJfOb0FHnN6CoqKLsLIl85vQUec3oKioouwsiXzm9BR5zegqKii7CyJfOb0FHnN6CoqKLsLIl85vQUec3oKioouwsiXzm9BR5zegqKii7CyJfOb0FHnN6CoqKLsLIl85vQUec3oKioouwsiXzm9BR5zegqKii7CyJfOb0FHnN6CoqKLsLIl85vQUec3oKioouwsiXzm9BR5zegqKii7CyJfOb0FHnN6CoqKLsLIl85vQUec3oKioouwsiXzm9BR5zegqKii7CyJfOb0FHnN6CoqKLsLIl85vQUec3oKioouwsiXzm9BR5zegqKii7CyJfOb0FHnN6CoqKLsLIl85vQUec3oKioouwsiXzm9BR5zegqKii7CyJfOb0FKs7K6sAMqcioaKLsLIl85vQUec3oKioouwsiXzm9BR5zegqKii7CyJfOb0FHnN6CoqKLsLIl85vQUec3oKioouwsiXzm9BR5zegqKii7CyJfOb0FHnN6CoqKLsLIl85vQUec3oKioouwsiXzm9BR5zegqKii7CyJfOb0FHnN6CoqKLsLIl85vQUec3oKioouwsiXzm9BR5zegqKii7CyJfOb0FHnN6CoqKLsLIl85vQUec3oKioouwsiXzm9BR5zegqKii7CyJfOb0FHnN6CoqKLsLIl85vQUec3oKioouwsiXzm9BR5zegqKii7CyJfOb0FHnN6CoqKLsLIl85vQUec3oKioouwsiXzm9BR5zegqKii7CyJfOb0FHnN6CoqKLsLIl85vQUec3oKioouwsiXzm9BR5zegqKii7CyJfOb0FHnN6CoqKLsLIl85vQUec3oKioouwsiQysRjApz3Du7OQuWOTUNFF2FkS+c3oKPOb0FRUUXYWRL5zego85vQVFRRdhZEvnN6Cjzm9BUVFF2FkS+c3oKPOb0FRUUXYWRL5zego85vQVFRRdhZEvnN6Cjzm9BUVFF2FkS+c3oKPOb0FRUUXYWRL5zego85vQVFRRdhZEvnN6Cjzm9BUVFF2FkS+c3oKPOb0FRUUXYWRL5zego85vQVFRRdhZEvnN6Cjzm9BUVFF2FkS+c3oKPOb0FRUUXYWRL5zego85vQVFRRdhZEvnN6Cjzm9BUVFF2FkS+c3oKPOb0FRUUXYWRL5zego85vQVFRRdhZEvnN6Cjzm9BUVFF2FkS+c3oKPOb0FRUUXYWRL5zego85vQVFRRdhZEvnN6Cjzm9BUVFF2FkS+c3oKPOb0FRUUXYWRL5zego85vQVFRRdhZEvnN6Cjzm9BUVFF2FkS+c3oKUzuVVSBhRgfnn+tQ0UXYWRL5zego85vQVFRRdhZEvnN6Cjzm9BUVFF2FkS+c3oKPOb0FRUUXYWRL5zego85vQVFRRdhZEvnN6Cjzm9BUVFF2FkS+c3oKPOb0FRUUXYWRL5zego85vQVFRRdhZEvnN6Cjzm9BUVFF2FkS+c3oKPOb0FRUUXYWRL5zego85vQVFRRdhZEvnN6Cjzm9BUVFF2FkTLOyurADKnIpPOb0FRUUXYWRL5zego85vQVFRRdhZEvnN6Cjzm9BUVFF2FkS+c3oKPOb0FRUUXYWRZhE9xII4Imkc9FRSx/KrH9nap/0Dbr/vw3+FXPCP/IxQf7r/APoJroL2LxPbRXFz/aNt5Mas+0IM7Rzj7lDbCxyENrf3MfmQWc8qZxuSJmH6U2e3vbUBri1liB4BkjK5/Ouu8Px30vhXbp80cVx5xw7jjHfsaNSmuLXQr231q9tri4kA8mOPG4e+MDuP0obaBJHFec3oKPOb0FRUUXYWRL5zego85vQVFRRdhZEvnN6Cjzm9BUVFF2FkWoEubqQpbwPK4GSsaljj8KbL50EpjljMbjqrggj8K6rToUt/B6TLe/YfOlzLOAS2ASABjnsP1odZ/wDhKdMfUbiGeB1zbyqoUNxx+OcH8aLu4aHMzW95bRrJPayxo3Cs8ZUH86jjcvnNdvYW+pXN7rFvqIlNpIGC+Z93qcbe3T09q4aH+KhSdxNaEtFXLTTLi8XdGAF9WNW/+EdvfWP8z/hTdWC0bOeVenF2cjIorX/4Ry+9Y/zP+FH/AAjl96x/mf8ACp9vT7k/WaP8yMiitf8A4R29Az+7/P8A+tWXLE8ErRyLtZTgirjUjL4WaQqwn8LuQRMwjI25BNPGw9Vxz94GmQFVyS2D1qZnXAztJ96g6A2Io6fpSqEAJ2n61EHXf1/Kn71zwPxoAa0qg4xmnKqSDdyM1Wbdvzgc1NEJHGcjj1oAk8uP1fPfP/6qDcGM7ATxTDJggHk09ASwyEB96AI2O9WLdQOtQLneuOuatvwjHIBwRxVMfeGelAFktuPzIDz0PB/OnKiN0HPoacrqF4fIxzmo2dOQCo+lADtqZxtpXZFGAMe3NNV02jv9abKxZAABxQAokVyFI/SnmJM87se1VkLg4HepzvjA3EYoAflYfmUtmmG4Zxz93vSBtw4XjpzUoX5B/q8fSgCpMAGHXpUkDKoyS+c/wnFNn++BnOBT7dVZTk4agBxUEkqA31PNO8kYzkj2o8hODlvzoUKnc0AOA2DcGcU7cM5Kg59RUDMRnPFR+awI6igCy+wHHA9qQKnB2gEepNRmUFefXoKTeB/Fg+lAEn7zOf3fXIyTSMHWM58vG3HBNHysAXGR2oKgIxCAcHr1oAqp99eM89KnBRuOB9OCKgXBcZ6Zq2WTgbtw+lAAI0I+XJ9c04RqGy3r0phkXIxwB0xStIOR1oAGm2EL6dM0iFJc5FRS7j9KIvMY4WgCbykK9XB/OmyOY8BBkDnJzQ7OpO49+lKpLMBsGM96AGK0h6KnGfWo5iSwzjgY4NWNvzZKjn8ahuQBIApGMUAQUUUUAFFFFABRRRQAUUUUAFFFFABRRRQAUUUUAFFFFABRRRQAUUUUAFFFFABRRRQAUUUUAFFFFABRRRQAUUUUAFFFFABRRRQAUUUUAFFFFABRRRQAUUUUAFFFFABRRRQAUUUUAFFFFABRRRQAUUUUAFFFFABRRRQAUUUUAFFFFABRRRQAUUUUAFFFFABRRRQAUUUUAFFFFABRRRQAUUUUAFFFFABRRRQAUUUUAFFFFABRRRQAUUUUAFFFFABRRRQAUUUUAFFFFABRRRQAUUUUAFFFFABRRRQAUUUUAFFFFABRRRQAUUUUAFFFFABRRRQAUUUUAFFFFABRRRQAUUUUAFFFFABRRRQAUUUUAFFFFABRRRQAUUUUAFFFFABRRRQAUUUUAFFFFABRRRQAUUUUAFFFFABRRRQAUUUUAFFFFABRRRQAUUUUAFFFFABRRRQAUUUUAFFFFABRRRQAUUUUAFFFFABRRRQAUUUUAa3h28gsdahuLl9kShstgnsfSs+6ZZLqZ0OVZ2IPqM1EKszafe28fmT2k8Sf3njKj9aANMX9r/wiBsPN/wBJ8/fs2np9elTpqlpqegNZanNsuoObeYqTu9jgfh+XpXN0UAFFWYLC8uk329rPKoON0cZYZ/CoGUqxVgQw4IPagBtFFPSN5HVEUuzHAVRkk0AMoqSSKSKRo5I2R1OCrDBH4VZOk6kFLHT7sAckmFv8KANOx1CyudDbSb+d7cI/mRTBCwHPQgc9zS6lq2n3F3p8Aieews12HPytIOASPyFYsFrPdMVt4JJmAyRGhYgfhTJI3ikZJEKOpwysMEGgDqn1ixsBcz2uo3F5LIhSCKQNiAHry3XoPy/GuXg6NTpbK6hhWaW2mSJsYdkIU59DTYOjU1uJ7Hc+GIRJZRZ9/wCddctnHj7tcz4RXNjF9T/OuwaNioCED1JrxcTJ+0Z8RmU2sRJXK32OPHQUfZI/QVPBlmcbtyg8NTHL/vHDYCNjGOtYXZwqUr2uRm0j7ivNPFKCPxHdKOgK/wDoIr1cLkA15Z4vGPE94Pdf/QRXbgHeo/Q9jI5uVaSfY5yPr0zT2fd2psTbR0BqVnPXAB+lemfXEAVj0WnKCOq01nYnrSorP0P60AO6tnkfSnAlV7ilWF+4P4DNJ5R9CT7CgBBIdu0VIg5G6TA9qZ5XttHvTR8rYBzQBMwiWN8bicetVB1qd5CVPbtUC/eFAEyvtXG3g0xuTwtTrIdv3Rj6VG8jAY4/CgBgRx/DTv4cFcVGCScZqURP2wfxoARAcjr+VOZ8Ec0phbqQR/wGkER/uMaAF3F2zkD61IFj2jcxY1CybRksM0qvgUANuNvmDYDjHc02M4GaSVizZNOjCbctnOaAHB+MUhBPPWpNwHRAaY0hHTgelAEZY5/pTg/cAUm1jzik2sO9ADy4OPlA+lNBw1O2sQcHPsKTyn9Me5oAmVSV++APSnOkaxv8zE447VFGdpxTpHO0g4GRQBWX7wqbcCMbePrUSnDA+9WRJkcqv5UAQMTkYFHzd1NSPIQMCmAu/Q0ALkkADOPapF3AHOfXvUYicHkH6jmn7f8Aax+FABvHPSlUseSQB703yzg4U/U0wjbjJH4UAWwiEcvuP0qrcYEgwc8elP3+1QyctQAyiiigAooooAKKKKACiiigAooooAKKKKACiiigAooooAKKKKACiiigAooooAKKKKACiiigAooooAKKKKACiiigAooooAKKKKACiiigAooooAKKKKACiiigAooooAKKKKACiiigAooooAKKKKACiiigAooooAKKKKACiiigAooooAKKKKACiiigAooooAKKKKACiiigAooooAKKKKACiiigAooooAKKKKACiiigAooooAKKKKACiiigAooooAKKKKACiiigAooooAKKKKACiiigAooooAKKKKACiiigAooooAKKKKACiiigAooooAKKKKACiiigAooooAKKKKACiiigAooooAKKKKACiiigAooooAKKKKACiiigAooooAKKKKACiiigAooooAKKKKACiiigAooooAKKKKACiiigAooooAKKKKACiiigAooooAKKKKACiiigAooooAKKKKACiiigAooooAKKKKACiiigDY8N3Ntaa3DJdFVTkB26KxHBrq2Otx+dMTbarYyhgsUZVTtPfpz6Yya43R7y1sr7zLy1S4gZSrKyhiPcZ71v2tx4Z0m5a+tLu5kkAO2EBsHPblR+poYGRpmkxXUN1e3kjwWducMF5dj/AHR6dv8APR95pNnJpJ1PTJZ2hjfZLHOBuX34+oqWx1e2ng1Cyvy0MN5IZRIg3eW2c8juOBSXN/Y2OiSaZYTNctO4eWYxlAB6AHnsKAOgjmu7+xsxoN/bQrHEBLA4GV+vBNc34mknl1JXurH7JMYxuAcMH98j8vwq803hnU4o5bkvYTqu10gTCt78KR6+9UvEWrW+oyW8NqHMNshQSP1fpzzz2HWh7gjCrpPDNxp1tcQF4Wmv5Ztikn5Y145+vJ/LtXN1d0qeO21W1mmbbGkqszYzgA00J7GlfJE/jORZnRIvtALs5wMcZrX1BJdWu7xtL115JFXP2VCyrtHBw2cH/wCvWBe3dlN4jlupENxaNJkgEqWXGPY5rTtrvRdGuZ76yuZJ5HQrFbmIjZnnlj1/z1qeg+owSSaf4Kt5bWR4pbi4O90ODgZ4yP8AdFaM1sl9qvh64mAZ7iHdJx94qu4Z/Ose0vrK90P+zL+4a2McvmxzCMuD1yCB9TT7vXoY9V0+S0DPbWKiNSwwXHQn8qfUXQ09Nup9T17V7G4leS3dJFCMThcNgYHbrXHw8bq6YalpVhPfajaXTzXN0rBITEV8stycnvz6VzMP8VCB7Hovg5c2MJ9z/Ouzmhkki2xkAnrmuP8ABePsEPTqf513SgYrw8U7VGfAZrPlxUvUqJDMkZXEYI+7jOPxpj2khZwpXY5yc9RWhjFGK5uZnne2d7kHl4AFeS+MxjxXe/Vf/QRXsOOa8f8AGuD4tvsHI3L/AOgiu/Ln+8foe5w874iXp+qOZTge+acx461GvUCnMV6r37elesfajW68U6NsVHSg4oAtK4FOMhI+8arCTHajzT6UASMRUTHmkLk02gB+euaav3hSZooAnU9efwpjEGgbSOePemZJoAAfmqdW/Gq9OD496ALYkwOCRTWfPUk1B5vHSgyk0AK5FMzxSE5NJQArdaVabTlPNAElIxBxikZgeR37elMzmgCRGwetSiT3OarA4pd/tQBZ8xm/iODTC3PSozIT1FN3UAOBwaVjkGo80ZoAB1qUNxUNSKVxzx70ADHNNU7WzTc0UAWQ4zUpmbb98/nVMPil8w+lAE7v3zmoWI603eaQnNADt1NbrSZxSk5oASiiigAooooAKKKKACiiigAooooAKKKKACiiigAooooAKKKKACiiigAooooAKKKKACiiigAooooAKKKKACiiigAooooAKKKKACiiigAooooAKKKKACiiigAooooAKKKKACiiigAooooAKKKKACiiigAooooAKKKKACiiigAooooAKKKKACiiigAooooAKKKKACiiigAooooAKKKKACiiigAooooAKKKKACiiigAooooAKKKKACiiigAooooAKKKKACiiigAooooAKKKKACiiigAooooAKKKKACiiigAooooAKKKKACiiigAooooAKKKKACiiigAooooAKKKKACiiigAooooAKKKKACiiigAooooAKKKKACiiigAooooAKKKKACiiigAooooAKKKKACiiigAooooAKKKKACiiigAooooAKKKKACiiigAooooAKKKKACiiigAooooAKKKKACiiigAooooAKKKKACiiigAooooAKKKKACiiigAooooAKKKKACiiigAqWH+Koqlh/iprcT2NSw1i/wBNz9kuGjz6AH+daX/CbeIR/wAxFv8Av2v+Fc/RQ6NOWrSOWeGozd5QTfojoP8AhN/EX/QRb/v2v+FH/Cb+Iv8AoIt/3wv+Fc/RS9hS/lRH1LDf8+19yOgPjbxFjH9ov/3wv+FYUs0k8zSyuXkc5Zj1JplFVGnCHwqxrToUqfwRS9FYrBiAQOhpCc09ImcZWnfZpPSpOkhoqb7NL6UfZpMdKAIaKm+zyYyBR9ml9KAIaKl+zyemKX7O/wBKAIaKkMLgE46VHQA8uWznnPtTKKKACiiigAooooAKKKKACnbiAQDwabRQApOaSiigAooooAKKKKACiiigAp5YsSTyTTQMkD1qX7LJ7UAQ0VP9ll9OaPskvpQBBRU/2WT0xSfZpMdKAIaUAnpzUv2aTHSpDut4eRzvoAr+W46o35U2pzMyopwvOcYzkUlwclD/ALAoAhooooAKKKKACiiigAooooAKKKKACiiigAooooAKKKKACiiigAooooAKKKKACiiigAooooAKKKKACiiigAooooAKKKKACiiigAooooAKKKKACiiigAooooAKKKKACiiigAooooAKKKKACiiigAooooAKKKKACiiigAooooAKKKKACiiigAooooAKKKKACiiigAooooAKKKKACiiigAooooAKKKKACiiigAooooAKKKKACiiigAooooAKKKKACiiigAooooAKKKKACiiigAooooAKKKKACiiigAooooAKKKKACiiigAooooAKKKKACiiigAooooAKKKKACiiigAooooAKKKKACiiigAooooAKKKKACiiigAooooAKKKKACiiigAooooAKKKKACiiigAooooAKKKKACiiigAooooAKKKKACiiigAooooAKKKKACiiigAooooAKKKKACiiigAooooAKKKKACiiigAooooAKKuWNk167oiSOw5AjGTV5tAnVSzWt2AOSTGf8KAMWitH+z4v7z/mKP7Pi/vP+YoAzqK0f7Pi/vP8AmKP7Pi/vP+YoAzqK0f7Pi/vP+Yo/s+L+8/5igDOorR/s+L+8/wCYo/s+L+8/5igDOorR/s+L+8/5ij+z4v7z/mKAM6poe9XPsEX95/zFRyQLBjaSd3rTW4nsMooorQgKKKKACiiigCOFlCbSpJJ7VIP9iUfTGKZCoKnIBGamMYUDqB6DmsjQBuAPK5/3B/hTl3ZJLr+WKjU78t2pSw29efY0AL5o5Gf0pAHGCr/pVQnk8VOkmOxP0FAEgWQj5tp9vX8qUsuRuc5+tG5GXJ49abticcfe7nmgBjOpB2Y6VHAiu5DdMVK0OFZg2Rj0qGFtr/hQBP5MXX+WaQxwD+9zS7zg9fxqJZGz1/CgCQxwZ4JpBFGegP1BzUnyt2XPvTfnI4x70ANMKgjqwI7dqf5MQHI/U/4U3a2M5Ib0FO3HHfNAhPJiA5yfpSGOAH+KlZiF9aEc55OaLi5hrpDtYpk4pVhjKAk44yev+FPfHlsVC9KYrfIBk4AoGmL5UPo1IEgGd2RTZJCHFKsmfvYNAwEcTE4GfxpfIjPHzDjPNP4AyoH4CmZkJ+bOKAARR9Cpz9aUwxDv/P8AwoXgjL5p4YnvRcTZGYoh0DUmyD/azQZCHIBqRWB+9j8aLiuVyAsy7eOR1qyxdRnK4PpzUEvMygY/D61J5coPA47c0FEgaZk+Ugj8KcvnDsuPwpEDqwyige1KWweeKAF4YYJA+nFLtXGU/UZqLdjOT1oifdzyD0xQA7524+Un3UUyU4UCUZ5zgLUnAyCMn3pgfEnTjsBQBHhDgeUx/wCAVHOfmUYIwoHIxVrDltwcY9TVa5/1gyc8UAQUUUUAFFFFABRRRQAUUUUAFFFFABRRRQAUUUUAFFFFABRRRQAUUUUAFFFFABRRRQAUUUUAFFFFABRRRQAUUUUAFFFFABRRRQAUUUUAFFFFABRRRQAUUUUAFFFFABRRRQAUUUUAFFFFABRRRQAUUUUAFFFFABRRRQAUUUUAFFFFABRRRQAUV0ngH/keNL/66N/6A1ZNxF5+uSxE7Q9yy59MtQBRor0LxB4nvPC+uyaJpMUEGmWmxDbtCrCbKgkuSMnOetW7jR9P0TWvEWqW9pE/2G2imtraVdyxvJ3x/s4PHvQB5lRXoF3c+Ktd8G3F1qem299aMPOivWMSPCqk7toUg9vT161rNZW11rWjT3UKzpY+HEu1hfkSMvQH88/hQB5TWhYaNe6jC0ttGGRW2kk9/wDJrs/Duv33jHUZdD1nyJ7W4hk8r9yq/ZmAyCpAz+dY/hmZotNkGW2+ceR64FAGafC+qAZMS/8AfVKvhbVG6RKf+BV1yzSkru3Y96tCeRG+X5RQBxY8IawekK/99VIPBOtEZECf99V2i6hchWH8qjXULgKTvxQBxw8F60W2i3Un/ep//CC66f8Al2X/AL6rqft9zncLgr9aG1K8YjbcsfpQByp8Da6P+XZf++qafBWtr1t1H/Aq6/8AtC6xh7h/wNPjvpv4pnH1NAHGf8IZrOMmBB/wKmjwfrBPEKf99V2r3sxb7xf6Usd3I0mG3LQBxh8F60BkwIB/vU0eD9YPSFP++q7V5bgyH98dv1prXTx8Fm+oNAHHHwVrYGfs6/8AfVIPBetHpAv/AH1XYNd3R+5KWHu1L9oulT53k59DQBx//CFa1j/UJ/31Un/CC67t3fZ1/wC+q6dru4x8kkhP1pv9p3x+XzJF/E0AcyfA2uD/AJd1/wC+qD4G10f8uyn/AIFXVwjVZwWFxIo9zQZdRiPN3Jx6NQByn/CC69jP2UY/3qYfBmsg8wJ/31XXnULsx4N3KWqNH1STLJK5x6mgDj38J6pGcMkYP+9/9apI/BuryjKRxkf7x/wrqnj1KQFm3cUsdzqEK7FdloA5ceB9bP8AywT/AL6/+tQfA+tAZMKD/gR/wrpftmrHIS6kWmG61dRmW7l20Ac5/wAITrOM+Un/AH0f8KT/AIQzWP8Ankn/AH0f8K6T+0bwLxcS49alhu7twW+1vn0oA5U+DdXH/LOP/vo/4Uv/AAhmsbc+XHj/AHj/AIV1qz35/wBZLJjtTjdXSjHmyUAcf/whusYz5Sfmf8KP+EM1cD/Vx/8AfR/wrsGvb5V5lk20xrm8I+SY59CaAOT/AOEK1nGfKT8z/hQPBesnpEh/4Ef8K60PrLRHZJI30Ip9rBr/ACQHx7mgDjT4O1cdY4/++j/hSf8ACIarn7kf/fR/wrtnt9UAJffu9mohF8gzI2PctQBxn/CGax/zzjP/AAI/4Uv/AAhWs/8APKP/AL6P+FdncyXES5Fwc+gNQpqFzjBmcfWgDkD4M1gHHlJ/30f8KQ+DtXUZMSfmf8K6/wDtGYfcnYH1pwvpgMtd5Y+9AHG/8Ihq3/PNP++j/hS/8Ifq5PESH6NXVfarzfky7h9aRry53H94y/SgDlv+EO1jOPIX86T/AIRDV848lf8AvqusF9fPgNM+2rSSzlMoZiaAOLHgzWm6W6/99U4+CNbHW3X/AL6rrGm1FM7pZAv1pF1C5HW4k/E0Acr/AMIPrh6W6/8AfVIfBOtj/l3X/vqup/tC9Zj5dxJn2p8d7qcrf8fUv4LQByZ8E62P+Xdf++qUeB9dIyLZf++q7VJ7sj97cN9TxUhmvAvyzsV92oA4b/hB9c/591/76pP+EI1z/n2X/vquzFxdFv8Aj5ZPxokluSPlvCT9aAOM/wCEI1zOPsy/99UN4J1xetsv/fVdQ2qXEb7PPckd91XYL+4lTLSSEeuaAOK/4QrW/wDn2X/vqkPgrWx1t1/76rsLi6m52zSfg1VUvrkN/rJX9s0Acx/whmtZ/wBQv/fVO/4QfXP+fZf++q6j7ZdSNwZU/GlabUcfLPMBQByp8F60Otuv/fVOXwRrjdLdT/wKukFxeE4M0xb61dtoNVcjZPLz2oA44+B9cHW3Uf8AAqB4I1s8eQn/AH1Xbz22rRL+8d0HqzVEovlYYuXY0AccPAuuk/8AHun/AH1SHwPrgP8Ax7p/31XcudQRd26X8DVF766WXbI8w+poA5P/AIQrWs48hP8Avqmt4L1pOWgUD/err2vJh0eQ/jU8Avrsfelx6mgDiE8G61J9y3U/8Cp3/CF61/z7qP8AgVd+sc9sPnllH0qKaWVfm3y7PrQBwJ8IauOsKj/gVH/CI6vj/Ur/AN9V3D3YK5QyZ9zUBnaXjzJF+lAHGHwrqo6wr/31TD4Z1MHBiUf8CrtyWVMJKS3uaGzIoUk7vrQBxH/CNal/zyX86X/hGdT/AOea/wDfVdr+8iGFfmkCSnl5s+1AHF/8IxqZ/wCWS/8AfVKfC2rKR/o45/2q7N97HapIUd80qysGC+Y7UAcWfC2qDrCv/fVOXwnqznCwqf8AgVdv++jbJDMD61L+8A3LOEPpmgDg38J6rH9+JB/wKmf8IxqXZIz/AMCrvvLLHMlxv/GopbXdkxlvwNAHD/8ACL6oRkRof+BU9fCOrsu4Qpj/AHq7DEkS/fkFPW5nI25b8KAOLXwpqjHASPP+/Tz4O1cDPlx4/wB+u1kwMEK4aq5lZH+d5MehNAHGjwxqJOAsefTdTx4S1cj/AFK/99V2DSI3KZX8aGEsgASZl/4FQBxR8L6uGI+yk+4IrKkjeGV4nGHQlWHoRXprF7SEmWdsn0Neb3zbtQuWznMrHJ+tAFeiiigAooooAKKKKACiiigAooooAKKKKACiiigAooooAKKKKACiiigAr0D/AIRbwh/0Hf8Ayci/wrz+iplFy2dgO10a1s7Lxdc29hP59siDZJvDbsrk8jjrmtyGDWFvQ813C1vuOUC84/75/rXHeFLqG01FpZ32IFxnBPr6VuoNBjuxci9nLh9+Npxn/vmq2sIx9RZX1G4ZUMalz8pGCPwqtVrUrpb2/luEXarHgHr0qrSQwooopgFFFFABRRRQAUUUUAFVrr+D8as1Wuv4PxprcTK9FFFaEBRRRQAUUUUAQxgY5bAzTnYZPHH1oiVWjOc5z2p5WLr8xrI0IQ2Prmnq5/GkLqD8qDHvSbs9sfSgALZfJxz1qRCccZA9aZl8f/WpDuJ5oAmHl4AbJ70oIx8u7HaoFbac9TTzMx74+lAEjFxGwIIyvvVVOvBxUzSsFI3HBGKij5bHHTvQA8O2e5+tOC5bheaFRxng4oAIJ+egBxXHU47HtRGoz1/+vUeDncAWqSOQjPOKAGSNycE/ypAx4wx/xp7urEscljTc71wEUYoAesm48859aApIyoOPpTAj7eQQPelXIU/NSsKwODg5fHGcUxXYDGeKVgQDwSPWmgHbkKR6ntTGOOG65p+OPlHHuOaRS46Nge1I+7u2fagBdrE53Yx6VM3CHnOPU1CrAc7QT71Kzh1wduPYUAQFzv8AvGnCQ4+8fwpHMe7gE8dCaaQw/hIHvSsJof8AIT82fwpT6jp70Df/AH/yFMJbuc0WGtBpysik4zmrIkIGarNy64FTLEx4z+tMB/mkkU1nXncKUxADJao32c4oAQ4fuPxpyKA24NyKiIIFOQgZoAcSNzcnmlRgGBPP1pjHd2JpF+U5NAFjLPkAZHpUFyGV13DB21YWQtgF8VXuPvjnPFAENFFFABRRRQAUUUUAFFFFABRRRQAUUUUAFFFFABRRRQAUUUUAFFFFABRRRQAUUUUAFFFFABRRRQAUUUUAFFFFABRRRQAUUUUAFFFFABRRRQAUUUUAFFFFABRRRQAUUUUAFFFFABRRRQAUUUUAFFFFABRRRQAUUUUAFFFFABRRRQAUUUUAaegar/YeuWupeT5/kMW8vft3cEdcH1rS1HXPD95bz/ZvDH2W7kyVuBqEj7GJznaRg1zVFAHa23iuHVLi2a98MxarrCALHOkjgyYHBaNQd54qMah4qstWvtav9HupI7mMpdpcWrrE0fTB44A4xVLwD/yPGl/9dG/9AatTxBcW/wBnvhH46vruTcR9heGZVb5uVyW28f0oAhudbEGg3R0bwqdOs7xfJnu3eSYMD/CrMABVWTxncrqelX1rbrE9hZpaMjtvWZRnORgYBz0ruLGa31e8Dwa1btpEmlmE6X5h3RsE5ynQY/vfhXj9AHfWvj/TrW3a2tdBFirpIpnhn8x4t/Uxhh8ozztzim+CLS8l0uWWAAwidgc+u1a4Ou58GXVtbaVN5t3LE/nkhV6H5VoA69I3Zwrrg+varZtN3+qwWrHj1ldxLTF0+lK2tQRtkSt+FAFyewuT1gP1xUlho85lDPAWA9eKqx+KSx2JdsB/tAVpwalFcwt5mqlG7bcUAaRtLeVDCbaIepqv/Y1tDyICfcLWammpK5kXXYhz0MmDSXeqx6QnGpecf9j5qANYaMjKX8tj9BWXPoV48hxFhPeucuPHmopKRav8vuKF8d6u64lmPPoooA6RPDhjOWAP41Hc6LsTK7QR71zsnie+mUiR5CPyqguuyrJ+8eQj3Y0AdXb2MLNtd2+lbtroMMkRCA4PqtebSeIrkHMb4ArTsPHOowIBvJWgDrR4WhVzvl2/8Ap39iwQnaQ8o7cVzL+OtSmk+SQAf7op6+ML/ad7qffAoA3xorxMXSEMvpTksQGJa0Ab1rlZ/F18/JmwvtVZvFMzj5ZyT/vUAdmbeTOGMSj3NVpNPtlO9rpM+i1xbX1zdNuNw3/fVNe5dWGJCx+tAHaGC0K4VS/1qVYlhi4TbnuFrkYr+7bCh8CtE6vdrCE80H8M0AbiKxGW2496T7Kkjgrhj6AVgDWLiMg7d/1Wrket3bqDHHGh9hzQBrS2qw4zbEN9Kmg06G4XLxn6AYrMGt6iyDMiHH94CqN54vmhGxyM/wCwaAOoXT40jKBIlX/a61BHpdnuIMaOx7LXGHxpKwIOz/gQqp/wl12JgyMPyoA7DUtHmiG5YmCfWqlrp4dvnZh+FUH8b3jWuJVQnscVlSeKbxzuC/kMUAdTLYqp+ZlPsaDBC4Ci2OfUGuOm8Q3cvJJB/Go01+9U8PIx9BQB38Viip8qTr7ZpH026l/1Lso/2jXFReLr8NsYsv51OfFtyV2+ZID60AdTHpN6z7TLzRd2c1rhJDuz7Vzlr4uvIwQJs02XxbdSPiRy34CgDdjsd7ZZM1aj0uOY/vUC/SufttfuZjtV8ezUTayYZD5kpLf7LUAdD/wjdhI3zytGKc3hXSW+5cyMfUVxM+rzySH984U9t9RnVbuMYFw4X/eoA7seHLGDpMD/AL7Ypz2sIXaiwlB6GvO5NWmP3pnf2zT49YlQcZx6ZoA7cW8fmYjVAx960k0yWMB2VHX1FeerrkgHG3d65rXs/EkjQbJZWPsDQB2cekxXZz5JP1p7eHrQN+8tkx7VzEPiYqdsbsv1amyeLL2JyEk+X3FAHULoqRNmC0BWnNYXQUoLYop78Vxx8c3ig5lbPsKoy+N9UYHbKfxNAHXyeFpp2JMwX/eqI+HvsYzNNEw+tcW3irUsb2mLD/eqtP4suJ8K2R75oA9Ai0yG7GyExhvrVhvCnlruYbj7dK87tdeubdxJG5IrR/4TS6f5d8qn/eoA7JNBtX+V7RC1Z97oF4sm2GHYnpmuVfxXeJJlLlyaJvFGpXGMytn2Y0AdTaeHpQ4NxGxHoGFaZ0SHdlIdo/CuAi1XVppAqs53f7ZrSFl4gkwY3kye2+gDq28P2rNulZ/wp6+HbZhhGkX61yD2PjC25UyMPQHNVHv/ABNYndcRXIH+6aAOwm0K9jOIBvHrVF4NWsH3uGUCuUPjjVIn25YfUmnv4wv7heXUn3NAHYJeXF4CLlmx2pgSRARwR64rkF8SaieVljX2wKY/iXUnHzSqv/ARQB2sEDTNhmO2rlxo9m9vk793oBmuAt/FuqQn/Wgr67RUh8easkgAmXH+6KAOiaxwSqwycdKnto7mMEZkU+mK5tvGWqyfP5g/75FWbfxnfL/rGQj3WgDbaG5eTmUmrCRSMuwKJDXHT+MLkyNscDPotUv+Ervw+RKw+gxQB3o0S5fLiIL7ZqxDopcYmD49hXBL40uYwu6V29t1XIfHcpI/1n/fVAHWy6Baq/BkI9NtPXRbQDIEp/Subj8azu2Mlfc81IPGFwW+Ztw9gKANptNgDfu43B9TT10MSHLSYHpWLJ4zZEA2A+tMTxxEP4CG/wB2gDfl8Px7PlDHHrVA2M9u3+q49lqjJ8QZYwPKfd7bRUq/ES6aMAoB/wABFAFkQzM4DqVB9ank0w7c74mHvWe3jlmI3LCf+AVIvixGG4pbn/gNAEkNssk3l+Sh96uS6esIz5Df8BrIfxnEHwIIQfZMVOnjvyV+a1Rh+NADpIUnBX7v1qAWE6n93GW91ofxnp0rbnsMN7A1NH4/s7XGy3kUfSgBJLK52jMMjH2WmGBwP3luwX3WtBfiPAQD9nc/TFNfx9p1z8strIR6HFAEdslnEpLwE+uRSq9sz5iQ496il8TaNKwzBJEv+9T4/EnhvlNjN7lsUAUtdGLXjA+leV3f/H5P/wBdG/nXpWt65pMkRSAbR/vg15pcsr3Uzp90uxH0zQBFRRRQAUUUUAFFFFABRRRQAUUUUAFFFFABRRRQAUUUUAFFFFABRRRQAUUUUAWrM3BlMdtE0rt/Cqlicewq79n1j/oGXH/gO9TeEf8AkYoP91//AEE10F7F4ntorm5Go23kxqz7QgztHOPuUMDjft8v91PyNH2+X+6n5Gta00nTf7AXVL2W5X94VKRbfm5xxmm2+lacunS6neSXK2jSlIEj2+Y3PfPHY/lQBl/b5f7qfkaPt8v91PyNaWqaRZWmjWt9azSyCdyBvAGF54x69qwqALf2+X+6n5Gj7fL/AHU/I1UooAvw3N1cSiOGHzJD0RFLE/hTGvZlYqyKCOCCDxXSeFLjTobi3gihZ72ZWMkrHhAM/KPy/XrWNbPp8WrXUuoo8iIzFIl/jbd0PtQBBLPdwBDLB5YcblLIRuHqKi+3y/3U/I1u+MJROdNlCbA9vuCg/dzjiszw7Alzr9pFIMqWLEHvgE/0oDoMla/hhWaW0eOJsbXaNgp9Oag895/vADb6V1em3U+p69q1hcyvJbusgCMeFw2BgdutcfD/ABU1uJ7EtFFFaEBRRRQAUUUUARRFQhznOaGxmmI2OOPxpXz68HofWsjQaT81WEfjnn8Kq09Wx3xQBZyvOUHPpSEqOiD8TmoRJ7mguCMZoAdI3y8AD6Cos0Mc02gBxNIDikqSNgrZIBx0z60ASCTnNOErc8n86rZOaNx9TQBM8mVxmow1NzSUASM3FIjYbNNJz1pM0AWA/PvTvNOOWP51WyfU0bj6mgCSR9w5oSQqKiqQt8qqAOOp9TQBL5xPX9RQZSDx+gqvk5oyfWgB7OWbOSaXfxUVGaAJGbJ6YpyS7R1NQ0UAWvNJOO/uKb5pA44+lQZozQAuSXB6mp1bPciq1TJgr157CgCRjUY5b5qaXpu6gCx5aHuc04RoP4v0quJPc08Sjj2oAmKoDkEn9KjOAPuigzKf4jURYetAEiN+dRyklhn0pu40jHJoASiiigAooooAKKKKACiiigAooooAKKKKACiiigAooooAKKKKACiiigAooooAKKKKACiiigAooooAKKKKACiiigAooooAKKKKACiiigAooooAKKKKACiiigAooooAKKKKACiiigAooooAKKKKACiiigAooooAKKKKACiiigAooooAKKKKACiiigC9pGqT6LqsGo2yRvNASyrICVPBHOCPWti98YNe288LeH9BjaZWUyx2eJFJ/iDbuvvXM0UAdLL411SbSxZlLRZPIFubxYf37Rf3C/pXNUUUAFa+kXMMatE6ksWyDWRVqwUtdr149KAOl84rjBIU0jXGTgrn3qKR1I/pUTSqowB+dAF4XQKBVt8n1zSq87nKoV9jVa2vDG2U6+9aNvctN1+Z/pQBAzKFO5/nqvvcPknctX2sELF5ZWQ+mKjaC12n/SG49qAJrKXSC2Ly2f8A4Aa1Ix4YDZWKcH3Nc8bcSj92WIFVZknTorHH+zQB0WomxnYLaybU+lZUumS7dybXX1FUklnJAwqn6VfiurwKEAQe+KAM97Z4m5SnCLf2q40jF/3xVvoacrw7sqoH1NAFMafIy5VwBQ0O2PYI2ZvWtpGDqGwvHoKp3eqzRHasYAH+zQBmrZylcNlR9KaLfyj8hBPvUrajeXZ2bsD6VAfP3bTyaAJ4y6ZHyirSMqrknd7VR5UfPwacJHA+WgDYjv8AbFsSMA1pWOpWka4eM7z3rmPMYnkc1ZCzCMMY+PWgDo7lonXeJAPaqTSnaQgyfWsfzmbhmP0xUyTLGucNuoAsC2e4Y+Y7AVftPDmnTj99O49zVGO+l25x8tOGpB+CuBQBrXHhvQ4LfInMjelZsdlowbaLaVm9adHcsT8nl/jUcuqzRg/u4hjuKALH2Kxj+/A230zU8Vvp4X93bA/71YMmtzOcE8fSk/tGRl6uKAOgDwNiP7JGF+lR3djbbcpBtb1FY0WpSxj72fbNOm1mUDABFAEdxpkqnew+WqrxBF2qvPrUiau5cq7ECrEE6SZyoYetAGX5TZztagy7ODH+NaHnQrLwgZe9WjdaYV5tiHoAykkeQbUT8TUklpMYs7dx9qkM3myELwvbitG3hmWLPykelAHONDn7z7T6ULabuTKR+Fa90bYAlo8P7VlyXmOnT0oAZLH5f8e78KImx3Y0xJElkHmkhfartzBaeSptnYN70ARJLDuw6mpozbM37tmz71VjifGGGae8ahfRvagC9HndnO0e1XoruFRteMv6msWN3C8k1MrEn5i2PagDdW2sr0BEfyT/ALQok8JXMnMTBx/sms1ZEABCn61p2d2wA2Xc6N6ZOKAMW88O3tu/zW8pX1qoNOd32mNwa7X+0r84U3BkT061NJcwTRjzICHHcUAccmi3gHCHb6VKbGaEDMKg+9bzSIW+VZB+NTRWwk/1m7B96AOVZCDzEPqKeDECG53eldDd6YkfMQ359qzWg3Nh41XHtQBEbkbVO0j3qZNYuIRmK5dce9MMYI27fl96zrqBUPUn2oA3I/E2phd4vGI/3quQeJ7qf5Z59w9G5rjcIo6sDR9oI46fhQB3f9oaLdELe6cG9XWorqHwk6/6PBLHJ9a4xLyQHAJK+hqwkiuMkBT9aANpfD1rdEmCYx+7VnXfh64ibCzLIB6VA13Nt2o+38aijv7pJBsnOaACTTbmNeYsfhVO4tXQZeuotfE12iiOWGOZfcCp/t+i37Yubby29qAOKXIGEfH41JHM6f7Vdg/hjQLxSU1H7Ox/vVjXfhWa3cm0uUuE9VagDMW6YH5kUfhUizQPy8a59aa0Mtq22aPn3pSEkXhVU/SgCwkmmhSXtfNP1qpLc2oz5VsqGkkUqo24H0qEBz0Qt+FADkuPOkxjH0q0sSgMfMIquLdyuQuD7VJscgBRlvcUARnzAT8/y+tG4FfvHPvQUlZ/mQipSMAfKB9aAIEMnmdBilLv5m3kintE/wB/ihST2yfegAXDHGCKXa6nO2lt0LyH5gD6VZZGA+4frQBAIvNYbn2e9PaKRFOyXd+NRkgN8zD6UojLt+7XOaAGCe5jPJX8afmSdhkE/StGz8P3t265gKe7Hit9vDeowwrjydv94GgDl4rGY54K+9I1vchsREN9a6Q6Y8Y2tcAnuKs2lvYwyAXKKT/ezQByi6TqU/ysoQHuamTwVqczjExwemFrrbvX7G0O22hViO7GsiXxveLL+6iAA/uigBbX4Z6gI/Mmlcjr93H9a4HUIPsupXVv/wA8pnT8iRXof/Cc38sbK+4jHdyK87vZDNf3Ep6vKzfmaAK9FFFABRRRQAUUUUAFFFFABRRRQAUUUUAFFFFABRRRQAUUUUAFFFFABWndaDqVlbPcXFtsiTG5t6nGTjsazKWh36Aavh28gsdZhuLmTZEobLYJ7Edqz7l1kupXQ5VnYg+ozUNW102/eISrZXDRkbg4ibGPXOKANJ7+1PhBLAS/6SJ95TaenPfpT7O9sLvQP7Lv7hrYxSeZFKELj6YH1NYFJQB1euC3XwnpotWYwiQhWcYLfeycfXNcpVqXULqayis5Jc28RyibQMfj171VoAKKKKANbw7eQWOtQ3Fy+yJQ2WwT2I7Vn3LLJdTOhyrOxB9s1DRQBt69f217Dpy28m8w24R/lIw3HrTY7ix0u/0+7sZZJmVQ06txhsYIHA9TWOAScDmpJrea2k8ueJ4n67XUqfyNMDphqWlWE99qNpdPNc3SMEhMRXyy3Jye/PpXNQfxU6SyuoIVmltpkibGHaMhTn0NMh/iojuJ7E1FFFaEBRRRQAUUUUAVwQOqgn1ppx2pKKyNAooooAKKKKACinIAZFB6E1YBjV9gQnBPAXOaAKtFWR5citheQpPTFVwM+n4mgBKKcVK9cfgabQAUUUUAFFFFABRRRQAUUUUAFFFFABRRRQAUUUUAFFFFABTyVOcDHtmmgZ9PxNKVK9cfgaAG0UUUAFFFFABRRRQAUUUUAFFFFABRRRQAUUUUAFFFFABRRRQAUUUUAFFFFABRRRQAUUUUAFFFFABRRRQAUUUUAFFFFABRRRQAUUUUAFFFFABRRRQAUUUUAFFFFABRRRQAUUUUAFFFFABRRRQAUUUUAFFFFABRRRQAUUUUAFFFFABRRRQAUUUUAFFFFABRRRQAUUUUAFFFFABRRRQAUUUUAFa+lWe+3e73qNrbdueeg/xrIrS0cB7sI3TrQBqwWzTSZZtoNaK2cFqu8/Mfem7pVjYRJH9T1rPdpCTvkINAFiRHkJ2Lx/sipLK6ubSbdGhLD1qgJZ4xlH3fRqmiuXf74Cn60Aal/rF3fL5ckSR+6iqMIdG7N/vU3ckrYEg3e5pJF8rHzgmgCxJO8X+rG098Uw3Mjpl2x9KgaSRl+Z+PpVeU7eUkB9qAJGdSSRn61EZu7E/nVVrguSDwPaiMeZ8qjcaALS3CEcqc1etoVkGWDYostHupMb49qn14rpIbC30613TTLu9M0AZEMJjf5Jdo96uL5G7L/OfaqOo6hC3CJ+NY7XpB+UEGgDrobmzib5bdfqRV8ro91H++KRv7VwK6ncFqke9kkXPQ0AdTN4dsJmzb3nNV38Kttytwrn0zXLrfSJkLMwPoGq5Z6vcQuG8wHHY0AW5tG1GJsLCGHtSxi6gIE0JA9DWpY+JLaWQC8iYD/pmcV0Pn+HJrcMxnBPuTQBx7I065yIx9KpSQSI2T8612kraJCoMIeT/eBqZdb0qOzKGzi/4EtAHBi42thVP0qYDcu5Qc1JqFzbXN2WhVYx6DgVCLsW4+9QBID/eWoLiYEbRGam/ttABvhjk9yKv2msaO2PPsSfoaAMJS/wDEhA96nRWlGyMZPvW9c6r4f2ZS2YexbNZra9FG3+iWsaj1ZaAJ7fwzJdqN1xtz/s1aj8GIrYm1TaP9z/69ZI8TX4z+8AH+yAKifW5ZeWdiaAOqPgzRFUGW/mZvUYxUsHhXRo+Rfvt9K4z+0JmbmVwD702S/mjPDkH1zQB6LBp/hvTsOd0x98VK2p+HAf8AjxTI9RXmD6hcSfKZMj6UB7hTlSfwoA9Bk1qykdlt7KJR67ax7u4mmZtqKF9QKwbXV3tXAkXI9SK6qw1DRbuPZP8AI/qDQByt5ayP8ytuqG2iSNgZocj3rt30nS5v9TfbM/3qxtQ0aGCTi7iYf71ADY7rT1tyqwR5x6VlgRtISUzUzWsGf9co+hpwto8fI276UAQuluf9k00LGV4AxVgQBTuIOPenJbwsfmIA9KAK/kwlc+YB7UipDGC2alu7S2hQOsnzelUQ5Y7QmRQBYVfMPDcVPHFIAQisTTbd2SP7mD9KvRTusZxgN7igCmUmCnlgfTNVzPs4Yvu+tWxLI0uCVNWjYJKwLQg57qaAMz7RIV2guRTFllVt291/Grt5ZGAfIu0e7VVVA3DYx/vUATR3l0PmW4c+1WP7SlKYkjVj61nyW7ICY5F+magPnbOtAG6i2cygyF0Y9gasro0E6bkuePQisS1jDrlpwPY1pwyLt2K4GPQ9aAKd5pJWT92SfeqM+nbPvhy36V1ts4GAdje1LfyWxXDoq8cYFAHBFHil6Y+tTNMVxlVPvXQSWKSJkEEVTk0uMpnZ+VAGZu3fMWX6UCH94Hbge1SPYbm2x7h7UNpepgfu4JpF9kNAEgQA5/lT2EKKGPL1Wj0bX5CfLsLjH/XM02bR/EAODptxn/rkaALEl8OjRZ/Gm+Y+3cPlHsaqf2J4jk/5h1yf+2dO/wCEc8Sr/wAw25A/3KAJiWcbi2760/YxxtAog8N+I5SFNhIvuVxWpb+HNYt5VFxFx70AQwW8LJ+8VyfYVWuFjRiIo3B/3a6+306RQBIioB6VoQ/YoThlXPrigDzlC6tyjZ+lL5jo2WQj6ivUFSznkBRrf/gaipZ9PWQARwwu3qEzQB5UspLcg4+lP+yi5PygD611utw31iDmzBT2i4rnPtYkkG+AR/pQAxNGLgB5lVfbmrA0GA4zM7f7oqwbqBIeDGf+BVUbUznGTj2oAsL4ddmxA20e9Wl8LTD78oYegNZ8eoOPnW5YH0Jqb+2CozJIxHs2KALsehWVtIDOob2Jq6tpYbx5CQx+9c7LNDP+8SeTd6GhGnkHyMfrQB09wjQkD7bGR6Cq8s8IA33LH6VhCN8ZdZC3rUTz7DiTI+ooA257u2ii+Qlj61k3N0sp3OzfgKqvdIOn61EJVZsNKApoASS4i8zA3NSBkZ8BDT3WLd8jj8BSxQbZd6ytn2oAWWzuUi3JGpz6muVmDLPIHGGDEH612VwfNhId8f7XSuNm4nk+bd8x59aAI6KKKACiiigAooooAKKKKACiiigAooooAKKKKACiiigAooooAKKKKACiiigDd8KWkN3rIMyhkhjMu09yMY/nWhZa9r+p6g72SJJChyYPkUBfTJ5rC0jUn0rUUulXcB8rr6qetb8dz4bjma8gv762Z/na3iLKD/s8D/2bvQBX/sx9U8VvDqNv9kMymTZCynHpzyPrSRaHpl3HfQ2lzctdWqs251UI2Cenftj9alg8QWk/ioahNmC3ERjBYFj7ZxVbRtTtLS81OSebYsyMIztJ3En2FHQDnaKKKACiiigAooooA3tEto7WJtXukBjiYJAh/wCWknb8uv8A+qtbUIEufH1tHIMqVDEEdcKT/Ssa38RyxWtvaSWVjLFDwpliLEe/XrV/VfEUB122urRIpI4SCZBGVduMFSTQLuXNNup9T17VrG5leS3dZAEYnC4bAwO3WuPh/irphqWlWE99qNpdPNc3SsEhMRXyy3Jye/PpXMw/xU47g9iWiiitCAooooAKKKKAGLasyBs8EZ6Uv2RicBs++DTkbMYB29PSmZw4JHX1rI0EMG0ZZ8fgad9lJAIbg9PlNSFVHIH5mmsPmH7nj2oAieHYud6k+lREVZIXPC4A6/5NQlcdDkdj0zSAIxiRD/tCpti+aW8zGWP8QGKre2aCMUwLCIqq5DZyh4yDUUUZd8DqBnpmm4wOafDjzOfSgCT7O+0jdx15GKaIBjPmL+FSNhEJHWmrJvwHK4oAb9n/ANsfkaQW5bowP0BqbbGDgbDn0prEb8SJnnrjrQBXZdjEHqKQCpiqEt1B9KYUxj5hRcdiOlCk9Kdgbf1oxnC45Ht1oEMqwLZioOeCM/dNQYq0iqUAxztoAjNsVOC6j60nkc/fB+gNPaVlbC8KacAjjJ2ZoAi8jt5i5pGhZV3E8fQ1OcEEgDHcAComMWzhefY0AQ/SjmpCin7h475poH+1j0oHYbijHGaXHNGPfigQ6KMyPtB5+mamNq6jaW4J9KiiOHOfSpWOA3Az7UANFqSM71xSG32nBdf1pVcOcOF+tP2oDhdoH170AR/Z29ePXaajZdjFT1FSkjkMo+uKbhGLZ+X0oAiAJ6ClKmlKY7j1pO3OPrQA2inY4pOMUAJRRRQAUUUUAFFFFABRRRQAUUUUAFFFFABRRRQAUUUUAFFFFABRRRQAUUUUAFFFFABRRRQAUUUUAFFFFABRRRQAUUUUAFFFFABRRRQAUUUUAFFFFABRRRQAUUUUAFFFFABRRRQAUUUUAFFFFABRRRQAUUUUAFFFFABRRRQAUUUUAFFFFABRRRQAUUUUAFFFFABUsLSo++LIYdxUVdJ4blsooHa+s/Pi3nn8BQBnxXU8pwznd6VOjnd844rcurbRr1t9kn2U+jGqkunR28e5bkP7UAUjsTozY9qhEh38MQPepGhVzjd+VSm1QR8O5/CgCINt+fAPvmnpK8h45qSHTvO4RJG+la9t4UnlQOHMX1oAyHnJG0jJ9BTYbO6u5NsUBHuRXbaf4a021/e3knmlfer93qej2sWLeELjuBQBy1h4OMrBrqRV9Rmt9dM0rSEARQx/vdaw7zXbdyduTVKPWljJ+XP1oA3r7VoMBYkYEfhXP3V1JM2XbirC6rZTY86HP+6anj1LQV+/ayFvrQBjvaiVcqzZ+lRro13Kfk3Nn0FdEfEWlRLtgs2/Gqb+LjG37m2VPrQAyx8D6zdnKw/L6txWl/wq/XG6SWyg+r1Sh8a6jyqzOi+gJFDeI9Um5+1SH6tQBaf4S62xz9rsx/wOnr8KdcTH+nWp9s1mnW9Uzn7W4P8AvVZi8Sanjb9qYH13UAW2+HGsW4zLd2wUdwagbRpLL5ZLkSY/u09/Et15O2W4Ln/eqpN4jcx7VgUn1NAEVzO0QKxsePWsm4up3z83FJLeTTzFmwPYCoZjG3TOaAGx3LHhgDViOJJmwGwfc1nlVH1oDFWG3dmgDcHh+9kXfFHvX2NQy2s8I2tAyH3FP07Xb+yI8qZsDsa6OLxyJIxHeafFN7mgDj5Im2/6simoj9MYHuK7GTXtFkUn+xgreoxWPqGpwXabY7YRL7CgDHZCF5YUiIWORip1AZcNk05kZQCoGPagCWKNGi3SIDj0qtPPFu2+UauRXL+XtUfmKqy72c70B/CgCBXiLZPAqcXUYQqhNRJaxscsh+lDWw3fIpxQBXmeR2xTVVif9Zg+1W8Ig+YYNRt5IfIJb8KAJIbueE43F/xqY3Ukh56n1NU5J06JGKaBM3KJIfoKALRcDqzZ9qlt5k5PmsMVWjcp/rYs+xFWY47aY5Q7DQASXxzxkrSx6gcbTwKkn06Ux7o8MPY1lyQSRt84YfhQBpEJK/8ArfzqVQ68KRj1rKE/lLnGaeNR34XyvxFAGqp2HLSc057ty2N/FJa2q3MHHDn1NNl02e25lJ2e1AEnmfLklTREs7HcjkD61CJI48Y+bHYip1u0c4+77CgC1Bavcyr9oPy10UdppVpb4dUzjrmsCCQOmGfAolBZMAM4+lAF6eewUERQo3uKqG5CD5IU/Kq0dyYDh4gB6kVXlv2yRGoA9aAEvfs83zqGV/QdKpIzL0Y/nTpJ8H5gv1qPzQDuDcUAWftrw4w1Oa/kZdxfcazzJ5h+7+NIrqj5G+gDSGoXKrncQPpU0OtuoxIUYe4rOkupnj4cFfeoI1SRvnf8hQB1Vnq9sXBRI0PvzXR23i6W3hITyCB/sV5vIqRKCkuR6VLHeyNHtRQMUAenW/xFnhHMUefZKsr8TW/jhib/AIBXlIuLlxtGRUfkTM3QZ9c0AexxfFCDbxaLn/dpsvxQiZTut1X/AIDXkQaeAbd3WmLJIX+5n3JoA9NufiCLgZjKJ/wGuevfEEl2/mS3Py+gFckwB+8nNM3BOxx2zQB0M3iJtu1Hc47msq61m7f/AJbY+gqkEdzljgUySJCPb2oAsRX9wzZaZj+Na9l4k1CwI8i4cex5rmTG6cq+Kfi5bkPke1AHpVp8RZhDsu4Y5vqKSTWfDupt/pVhtZu6NXmUhmB+ZqWKWaPncR9KAOo1uDRo2H2JJIx7nNYryoq4Vz+VVxfSOfnTge1S+YrYLIpBoAiG08lm+tAdlyM7hTyidSMD2NNCZ6navagByXJA2+Xj3zU8d9cxDajEfSq/lIeN5/GlEK/wg/UmgCzHq17HJl5PzFTSaxLN95I2/wCA1TJyMHIpABsOxefU0AEl95rfOFA9hUUrIcBajMQB5YE1IkI3AuuBQA1o5SAYmI/lT0aeMfO+M+lWt1vEBvziq8l3HkiIZH0oAsRXRMZjd9wrnJ8G4kwMDccfnWz/AGjDGNptzu9axpm3TyNjGWJxQBHRRRQAUUUUAFFFFABRRRQAUUUUAFFFFABRRRQAUUUUAFFFFABRRRQAUUVp3Wri6t3h/s+wh3Y+eKHaw57HNAGbVmbT723j8ye0niT+88ZUfrV7w3c21prcMl0VVOQGborHoa6tjrcfmzE22q2MoYLFGVU7T36c+mMmgDgYoZZ5BHDG8jnJ2ouTSwW81y/lwQySvjO1FLHH4VraOPs1tqt9gqYoDEgPVWc4H5Vb0FjpOiXurkAyMRDCD355/wA+1AHNujxSMkiMjqcMrDBBpldD4qgQ3kGowj91eRh/+BYGf6Vz1ABRRRQAU+KKSaRY4kZ3Y4CqMk0ytDT9Vn0tZxbrGHmXZ5hB3KP9nn/OBQBWntLm1IFxbywlunmIVz+dNMMohE3lv5RO3ft+XPpmumvZJovBwj1SR5LmeXfAshy6rxzzz6/99VUvLk6XaaNEqI7xobllcZUlj8ufpQBkTWV1bxCWa1mijbgM8ZUH8aZD/FXW2V1c3mi6rdXM63XnRnbaxtuMXUZ2n7o6H8K5GH+KmtxPYmooorQgKKKKACiiigCMMQqkHOO1SqhYjK5HWokDOAQFGOM9KmaPIAJzz/fHNZGgyTMfAb/GpI0LLwpI/wB3NRPHs+bIH1Oaes/H3mNADpshCACAe+MCqhwDjdke1SSyFvlzx3qPcoPC5+poAU49+falKc4xx1zThGzYK4B7AGmmJycnv3JApDGMPnxmnIxVs57d6T7uMYz65zQGGckA8ce1MRLvJIGDg+lSJAu3dtyfRulR7Jev/oJFP2uOu8j6UAM6ty2MehqXO0fM+R/n2qIbovm4x+BNKLmQZ+Y/nQAxyGc8jB9RTcjJy2fwpC+5izZLGlBBO0IvPqaQxuBnOcc0/kHIKgj07UrRshAXcSfSmFHBwVYH3FACYyCcipUf5eecDpTCSmRgdMU5MuMKq5x3xTEORRKRkN065p7R7FyoA+vWmosoJALD6c0hjdjzn/gXH86AHxjP8ffr/kUkrDYVJ+b26U0TPGdu7bj0pJJ3lGGYkfWgCLjHX9KU85J/OkJGeBUir5gyqgYHY0hjVA7njHrikPfB4pSsq44bHTpTcHPPX3oAVTtbINS7y2Fxwe1QhueQD9al2PnIHX+7zTEPSNRjahJxn5jTSSWGWA56CnSebkff/EGmIWjAY7ce/JoAmBwOWyPTP/1qgcjzGwcA+oqU3L4HzkdelQM+9izZJNACbsnLH9KAMngg0i8nbwM9zUpjZQdm/HpikMjC56cfWk4OctzQ28HDZ/GjJUduaAG0UUUxBRRRQAUUUUAFFFFABRRRQAUUUUAFFFFABRRRQAUUUUAFFFFABRRRQAUUUUAFFFFABRRRQAUUUUAFFFFABRRRQAUUUUAFFFFABRRRQAUUUUAFFFFABRRRQAUUUUAFFFFABRRRQAUUUUAFFFFABRRRQAUUUUAFFFFABRRRQAUUUUAFFFFABRRRQAUUUUAFamnM/wBldVkKjd0/AVl1raWiNAxdWI3cEfQUAWFjdPmUhqes7fx4HtViPzF4TBU9sU14HaUMVC0ASxSHb8qKc+orRgR9uXVSKrxRRAqW2/8AfVXJTHHFwVI9N1AEkN39lb5SufQVYbxFKqFDHj61hvPGGyCAap3F0852Kxx7CgDTudYkPViv41lT380mdh496qvFhssTTSu3nORQAuS7c9akljUIPU03zV24PSmAOx9vpQAKPLb1FWokdzwAPqKiWHLDG4mtWPSp3jEjSoi+5oAq/YmJ+aVBUZtQjYYq3vWpBDaRt++lEh/Sorua2GRHEv1oApELGv3Vz7U5TnkZzUXmqT0J+lNEjAnt9aAHSgt2OahRJVfPOPenibd99PxxTN7s2Fzj2oANxEnr+FSB23gEYHpTkEpHy/rUhiY4YkA0AMP7zgAA1CYNxwRk1bYBACGyaaLwIPlxu96AKw08Dq/NKbZUOHlFJPcNL3APrVRiQ3Un3oA1I4LcY2MWPvU4slZsl1X61mx3UiKAMVbivy42spLUAWXgCLyQR2IqhKsm/wC8MVadnZeV3VXIj6lcH0NADCGK8nB+tLFO6HbtzTfJWU/KNp9TUy23ljcWBP1oADM7NgLinC52DBSoX3DnBBqFVdydyEe5oAsrcxkndx+NO+0RvwF5qm0EYXO75qiMrqNuDj1FAGnbXcSTYljBX6VupBo99HgKI39RxXII0hHAY/hVuGaWM/c3UAas2gKsm6F1dfQmnPY30KfuIx+FZ32su2FDpUsGp3NpJuWUso7GgCvcNOHxcwkH1qLYAhKnFdPBrFvqK7buFD7gVXuNGtnYvATz0GKAMCGSZTw749qlZ7iVsYLfWt6z8LzykOVxH3rqbLRtPsEV3bdjqGoA4uw8NX98ctZkIe9dNpvw1huGH2mZ4z6CtiTV7BBiPK47A1AvjKO2bb83FAFLUPAr6a3+itLL9ayruLUhGYPs4/Guzh+IdsUCvES3r1plx4g027G8Qqzn2oA8xnhliYrNHg1FFpl1dP8A6NDIx9BXe3K2kz+agTPcGlTXorJdggGR3WgDnbHw7rq4I0t3960j4Z8VT/6uy2fjUr+L9QLnyDsH1p6eK9Yz/rH/AO+6AKMngzxIBieAfWrEHgWXy99zciNvTFWX8Sa1PgFmI9mqtLd3hUvNLLn0zQAf8IfZNlWuSze1NPhSzhXl93sRWc19crKXWZg3pViLxDIrgXIJFAEd1Y6fp6nEWTWFK0JJKpgV2yz6PqsOyTh/eqH/AAitgzlhLJj0oA5mKOFkOF59KoyQS722RsB9K7eTTrexT7jkDoaxr2d5DlW4HbFAHNAMGw6kVfhjATcgNRXQmZslWI9hVrT7hwwTYQf9oUAHnk8Fce9AYo4I5rVklkkXa9tGy+oqIW1mx5ZkoAg+1gdYkamTyAIGVMZrZt9OtjzBMD65FW7mwtxCPMO4dwtAHGvcOwwOv0pDaXTAOIyy+uK6AtaWbf6NZ7m9ZKWXXLpBh7eMr7UAc2fMVtsh20x2P4Vry3UV0fmhjDGqzxKOgoAomLzVzu/CpI2MAx0HrUos9/fafShrCdFyUZlFAEEkgY4xnNNMbqflAxU8cM07bI0OfenS2VzC+ZMJ9aAIfKJU7jTVt8DIcH2pGbdJt3/jT8KDjBz60AIFkxg7cU5thIAanIpHUjH1qSNN0g3jcvpQBELVpjhOTVuPQdSKbxbsyeua27WKwdBmwn47oKvkWxXZHJdQj0c0AcdLZzRcMOfQVEILphsht5CfYV1M0KWz/JcLIx9akt5n4V5tgPcUAc5b+H9TmQk2Un1PFMfw/qiH/UA/Vq76HSFuod51tox/dzRBpUEbFUmkuG9ScUAebyaPqp4Fsx9hzUsPhrX7nCxafIo9cV6tbW8Fk3mPbxb/AEapZ7+VwTHNFH7UAeQ3vhi/sRm6YI3oawXBWRlPJBxXqGvxTSuN8qyMe6nNeaXilL64Q9VkYfrQBBRRRQAUUUUAFFFFABRRRQAUUUUAFFFFABRRRQAUUUUAFFFFABRRRQAUUUUAaOj3trZX3mXlqlxAylWVlDEe4z3rftbnwzpNy19aXdzJIAdsIDYOe3Kj9TXKQwTXMnlwRPK/Xailj+lK1vPHcfZ3hkWbIHllCGyenFAGnc6jDLo8qK2Li5u2nlQA/KvYZ+prUfxNHpVhZ2mlGKcIn71pEYfN7dO+a5me1uLVgtxBLCTyBIhXP51BQB1F/rtvrWgPHeskV7HJuiVEbDfz9TXL0UUAFFFFABW34dfSoLtrjU5Qpjx5SFCwJ9TgdqxKsW9ndXQY29tNMFPzeWhbH5UAa2qixvZXum1w3ExYAIbZ1AXPb0AGTUd9f2Nx4hM8kRnsV2oEGVJQLjjofeqEum30EbSTWVxHGvV3iZQPxNQmGUQiby38onbv2/Ln0zQB0treaNostzeWV1JcPKhSO38srsB55Y9eg/8Ar1zcH8VOksrqCFZpbaZImxh2QhTn0NMh/iprcT2JqKKK0ICiiigAooooAZDnHAP1FWHTK9qrCQRoAoBJ5OR+lH2l8dqyNBzthRjn2qJRu4H6CgysaarlTkUAD9euabSlifSkoAcpIPBx2oOQetNooAKUUlPjALHdnAGelAE6ggfe4+tO+mD+NQCYr91QPzoNwxPRaAFl4HOM1HjJoZixyaQHHvQAd6SiigB+ST/9emnk0lFABUkZGajqQ7VCkZLEZOaALCg9ThvfNIQWOPlH1qL7Q+MYFN81sdBQAkn3yOPwpuKM0pbIxgUANpQcUlFAC5PrSUUUAA61bjBHHp6mq6AFjuzgDPSnCYqchRQBYIIHQAj3qCTjqKRpmbsKYWz1FABjINNpc0h5NABTstjOetNooAUnNJRRQAUUUUAFFFFABRRRQAUUUUAFFFFABRRRQAUUUUAFFFFABRRRQAUUUUAFFFFABRRRQAUUUUAFFFFABRRRQAUUUUAFFFFABRRRQAUUUUAFFFFABRRRQAUUUUAFFFFABRRRQAUUUUAFFFFABRRRQAUUUUAFFFFABRRRQAUUUUAFFFFABRRRQAUUUUAFFFFABRRRQAVuaNdWkNsy3AYnzCePTArDrT060S4gZy2HDY6+1AHQvq9kybIIQPr1rGlumkmIZiopiwxxS4yc1K0YHzYVqAK8ki9i/wBc0JcSy8R5O31NV7nJfgEfjU1oEIIwd3vQBMhmU9s1ajmkQZaNAKrhSp+QtmpskJ8xyfagB7SFwSqfpVWQIwwxw3oKeZH7GoTsLZJ5oAmiit1AYsxqyrw7htOfpVBTzUqxtuyvH40AWzMqyfJwaeZJpeBk/U1TLPuwCM+9MaaYjYuWb0FAFiRGT/Wyj6CoyVI+RsfWolttQds/YZ2+i1MNL1WUjbp0wH+7QAzc/YflViG8eLgQI3uwzVu38K6tNj9z5We7mtOPwFchd9xqtrGPTdk0AYz3byrtMMYHtSqUiTdx9KtXWkWWnN81+kxHZRWdPOp4RBt9TQBI9ziPMafjVTzp37ZHtUisdvK5qNnP8GF9hQA3yJ5PVRTmsUiG6WbJ9BSCVyNpY1E0m1uck0AP8uI/dz+NNkt5D0IxQJC+ORVhiFUbgD+NAFRUkB2tirUNu7EkA1ExVn+XAqUTyw8Ky4oAuw21zJ8kZ59MUs2iak3IjdvotRW+pSRnKDDj0rXg8RaoqcJx/u0AYX2K8ibbIGX2NP2joSc/WtC5vfOVnnbDntislnXd0/GgDQg024uRiEhjUlxoGpxJmRRt+tVLTUJbOQMjsK3IddjucC5d8+poAw47JwfnIH1q0kFuiHfj61r3EdiU8xJFas557dQcRhjQBQkmRW2p09hQjpjOzJp0tw54VEUVUaXYfmHPsaAJpZcDhMfSqpcnhkzmnY8z7harkOnxsoaSQ596AI4FAxhPm9q3baS6tUDqAPrT9MsrMsN86rV+6OnxjY1yHx7UAMk1q6MajftPsKyry+mbO+4Yn2q4v2OX5Rc7RQYNIHE0xY+1AGEbsjuc00mSU5wzfSut0u38Oo7PNJuUfwsa2F1nw3bowhhQD3oA4a2tZlOWikQeuKsvbXB/1chArQvNft5pGWJAF7AUy11Bd4zBx60AZf8ApEbf6wk/WmyXb/xYzXWpBYXnLotU7/SrPZiCNgfYUAc6l2hwNhzWjBNEyjOQaY1u8KfdUL71Vd5gPkTj1oA1RdKDiJyDVee6m3fPIzisuVrkAdcVA5kJwxIoA0LiQFQypzVUktzkioFLMwXJIqwxCp1oAElZD71Mmo3MbcSt+dUZJwFwDTFG/wD/AF0Ab76pJdQ+W9zsx6iqEloRGZVuN59BVVIh0D8+9WoJJoOE2mgCKHVZLdsbFbH99avx65bOuZLSMt7DFRMJ7tsCANUx0x1QGVY1HoOtADm1uMRny7NVz681UN95mXaNBVpYrSLltzEe3FRXNzC33EQn6UAVF1ZYmOIzn2p7eIzwrwPikL8HIUfQVWaNJyflFAE//CQRE/8AHsWX3NNOr2dz8nkshrPMYiY7hn6UwgN91cUAWJhEHyr0eYQRl8VXQRmUBzx6iuktdL0q4tt32zDehoAxTJ84ZDmpm1Wcjy9iVek8P27n5NTjUe9ULvSUsyPLullPtQBAJpVYvvKt7VXmnkuJP3srH61YAGPnApV8kthlC0AQKu07UA/GniIk7mBP8qUwgvxk/SrEEbo2ADj3FAEcihlG0KPYVZtbW5bbsUn6Vp2trbIu9yN/pUct8kD5i3CgDc02/wBStV2eWCvulaH2sXD4urdSO/y4rl4NYu55Akcg/LmtBo7113SFj9aANGXS7G4P7j903uc1Anh0PLhp4z9TWekxickyADuBTJdUxnYuVoA2zo0FsDu1CEY/hzVK41GGyXEbbm9VNc9cX/md2X2xVfaD8238zQBo3Gs3U5wWOPrzUsdtcPD58tzsi7/PzVC3t5p22pHj3qzdaRNHAXaYZ9DQBJDq+m2rfIsk0nq3SuF1KXz9VvJgMeZM7Y9Msa1pZ0s5T5vX2rDncSTyOOjMSPzoAjooooAKKKKACiiigAooooAKKKKACiiigAooooAKKKKACiiigAooooAKKWtK6/sX7O/2T7f5/G3zdm3rznHtQwLng7/kYI/9xv5Vp3S+d4gttSK/IsUsj/WIsP6LWL4bvbfT9YSe6k2RBGG7aT1+lXk1eyGgXsRf/Si0iwjafuOVJ56f/qoEWfFapdX2mLLL5SyR/M+0ttyfQdaD4Ysri1uXt11GFogdr3KKqvj0XhsH/PpTZtcsBqukXKsZI7eHZL8pyhIx364qeDVNJgvr2V9VmuGuY2VXeJsRDOdvr37DHFAzKs9J09tAGpXk06Yl2Mse07h6DPeodW0q2trK11CxlkktZ/lxLjcrehx9D+ValoLV/BQS7kaOJrnAkVd2w+uO4qhq9/Z/2VaaVYSNLFCS7SspXc3PQH6mhgjBooooAK6/wgtw+m6ktpIsdwdmx26A8+xrkK29Lv7a30PVLeWTbLOqiNdpO7r7UxGjr6a/a6ZjUL6Ca3lcIVjUZz94fwj+7TrSBPtPh/TpBkbWuZBjqTlhn/vmuUjCtIoZtqk8tjOBW1c6xGniZb+3+eCIqqDGMoF2/wCNJDZs6bdT6lr2r2NxK0lu6SKI2PC4bAwO3WuPh/irphqWlWE99qNpdPNc3SsEhMRXyy3Jye/PpXMwfxU47iexLRRRWhAUUUUAFFFFAFSiiisjQKKKKACiiigAopyrudV9TiphDGDhn74PIFAFeipzCpUlW5C5IyDUFABRRRQAUUUUAFFFFABRRRQAUUUUAFFFFABRRRQAUUUUAFFFFABRRRQAUUUUAFFFFABRRRQAUUUUAFFFFABRRRQAUUUUAFFFFABRRRQAUUUUAFFFFABRRRQAUUUUAFFFFABRRRQAUUUUAFFFFABRRRQAUUUUAFFFFABRRRQAUUUUAFFFFABRRRQAUUUUAFFFFABRRRQAUUUUAFFFFABRRRQAUUUUAFFFFABRRRQAUUUUAFFFFABRRRQAUUUUAFFFFABRRRQAUUUUAFaWnuVgfa4B3fdNZtSRqSwO0kUAaguGB+cA++KkmdAobeo9jVFnLLsHA+lRqq57j3NADnw7cuMe1CKEfIL0K0frmmx7jLuxx70AXkuynC8D3qRrneOeB7UtrbxSv87YzU0thDGflkJ9sUAU2dAM/wBaAUk+8tTNbqvQ/pUUg28d/agBqxENyvFWCQ3yquD71EsxjX5qBIv3gTmgCQoWOOBTorh7WUMrruHtUIZWBJJDVXaPe396gDqYPGl/b4QFdo9BVo+NdRmjKhyF9QBXHoijjaasRnPyrwKANOfWdQnJP2mT86oPPeyttaaT8TS7fLOWJPvTkD5yCuPegCuY3R/3jZqRcIfvDHpUkkLkbgUNRbC3TaDQA4lPRvpTAYw3XFPKb12lsn2qExeX3yaALAMXY5pjIjHpk+9VTvDd/wAKnUsSNyMT9KAJE06aQ/uoyT7VpW3h+aRczIQfeoLW+e3YbFYVrrq8+0fLt+tAFePwxHuy8pA9qux6Fp8RBeTd7GqsmqT7TllA9qoTXzP1ZqAN2S50mw4jgjdh7Vl3uuNcDbFEkS+1Z3mxlvvHNRtLltu0kUASGKa5+5lmqtPa3MbfNGR+FS7p4eYSyn2qCS5uwf3khb60ARlpV++CPwp6SFvv0v2hmHzrupGZD/CVoAmiuVjbDFmHtU32qNnz0+oqmrKW6ZPtTxGWb7v50AWAUmbBc/hUsWntJIFVC3vUljpzTOGLqB6VvFbe1UMfvj0oAitNBCAOXGfQiprrTkKY3ogqpc6u5UhRj6msme8kmON+PpQBbmW2tk4kJb2NUnlSQ8k1UCPK/LVZS3AH3qAHYRVyjnNMYhl77qMKp5zTHYHo2BQBKkOVzuzSGPafmAIqFdy872IqWNvMfAVjQBJGgB3KVHtWhDcMCOnHbFFlaksN8Bx61tfYgq/Js2+9AFdNXCR4MQH4Uf8ACQMhAHT0FLJFBg79pP1rLmEK7uB9BQBvQaja3a/vo8fhTZL3TVOzy8e9cuS/OxyF9BTDjGWkOfegDpWNtJ/qnyPSnJawzja6Ka5L7RKGwj4FSLc3CZJf8qAOnk0iJh+5TB9c1nXGmzEEEgYrMi1G4iO5ZGA+tTf27M/B2ke9AFaa2dMgkGqhbZ9fatU3kUhHmR9fSpXGmnG3Kt9KAMhbpgOTzVmC6kT5ic1PNDbY4lU/hUATsvIoA1LTVlB+YBfcVbMs90S0MqkehrnnthuyPyFORJI2+TeKAL9wb5M7gP8AvmqnnyjO5Fz9KUXFypw0jfjTvtj5w4U++KAI1ui2VKZ/CoJMrxtwfarMk6k5CLULuT0CigCLnb8x4pjBF+6xang/N0octkY5+goAg8slshQPrVheMDAA9jT0tZHG7yjj3NRvIgbYEA/GgCTagYfNkVbhj3/dIGfWqSOE9KbJMynv+FAHRRaO0kOfL83PoapyabHDJiS0cH1OaoW+pXMX3JGT8au/2lLP/rn3D1oAltnit5uIQfrUtzNnhFwT6UtvHZT5yzg1YjSzjOPtIH1FAGSzToeAfyqzbG2OVuYjuNTXmo2MXyxuXcevSsi51J5FONq/SgAuEW3uC0L8dgDT21O8dQvnuB6ZrOV3b5i2TT3lcRgkAigC59qm2435+tNWeRfu1VjdeGKAfjUjDJyCAKAJ/MMjZdc/hUm/b83WqkQdnxya1I9wX7hxQAkGpzQNuwNvpUl5rLzREogPsainE0owImx7VnS284B2qwoApSMLhyZgCayJRiVwOzGtZ/NUkHg+9ZMhJlcnqWNADKKKKACiiigAooooAKKKKACiiigAooooAKKKKACiiigAooooAKKKKACiiigCWGCa4k8uCJ5X67UUsfyFTSabfwo0ktjcpGvJZomAH6VqeDv+Rgj/ANxv5VasvE+p/wBsxxTTCWF5fLKFFHBOOoGaAOWorU8QWkdlrl1DCAsYYMoHbIBx+tZdAFr7fc/YPsPm/wCjb9+zaOv1xmqtFFABRRRQAUUVo6Rp39o3m122W0S+ZPJ/dQdfxoApvbzJCkzwyLE/3XKkK30NRV1viS4ju/D2mzRRiOIuwRB2UZA/QVz2mJE+p2qzOiReapdnOABnmjqHQU6TqIUsdPugBySYW4/SoIe9dfqCS6td3h0vXXkkVc/ZELKu0cHDZwf/AK9chD/FTW4nsS0UUVoQFFFFABRRRQBAIZCAQpIo8mT+4asJI3lAA47dBTRLlgO/qBWRoQmGQDJQ0eTJ/cNWWDA5zlfYY5pMovBbB68rmgCsY3UZKkD1xTKsyMWXBb6VCwZWIPWgAi/1qf7wqXy2M5YbTljgGoQxByKUyyf32/OgCWNCocnGChxzVen+Y+CNxOfWmUAFFFFABRRRQAUUUUAFFFFABRRRQAUUUUAFFFFABRRRQAUUUUAFFFFABRRRQAUUUUAFFFFABRRRQAUUUUAFFFFABRRRQAUUUUAFFFFABRRRQAUUUUAFFFFABRRRQAUUUUAFFFFABRRRQAUUUUAFFFFABRRRQAUUUUAFFFFABRRRQAUUUUAFFFFABRRRQAUUUUAFFFFABRRRQAUUUUAFFFFABRRRQAUUUUAFFFFABRRRQAUUUUAFFFFABRRRQAUUUUAFFFFABRRRQAU+MtkANj60ytPTJbJUZbuNnGc8UAQq+043Byam8mOQ/Pk/SrMg0tiWt45lqBSVbdGcj3oAa1ggXehI9qYsYQ/eyferhu8L8ymoJJUchk696AJYcFhkitNZrVFAlBYeorIXhd2KntrhI5AZFLr6UAaUbRTPtSPKnpmll0eSVspgL7miXVEC4SHb+FQG8eSI/Pt/GgBf7Gj3Ye5iX/gVS/8ACO2xO6O+jPtuqikcU5+eXb71e+yWqRApcUAQS6FPn5CpA96S10aR8h3RB6k1IJHj4SZmqB5rkA5OBQBs22l2EC/v7jcf9k06SLw/Djzd59w1YYjd/vS4FP8AIhKfNk4oA0p/+EfaLMLy7h2JNU82zDKDiqggQnO3j608qv8AFxQAsx/55qv4mqqrliWIB9BVpIwzcEGnPAWOO/rQBBh84X5R60eSP+euc1KLY991PFsGHXZQAyC0VG8wzZI7VcF5GG2hQfwqGO1XHyyH3pp2g7SRQBYeSEnjAb6UySVpExwKiKsw9h3pyjGOAaAGmBiuSxHtTWQj/wDXV4Tny8FVFMinRGJliVx6UAZZ+QncuackxUYUYNazXtg6nFpg1mvOrkgQ8UANWUo3z8k0skIf5sc03CYz900/zXx03D2oAh8lwpyKaMoucc+9TbmKHK1F5bSfdUg0APiA254z7irMaFmxxSxW7og3qDVyGAOM/KooAhRXhbdGxzQ0xZsybmNX/wB3Gv38n6VmXJdmJQE0ARTPub5QT9ahMZfn7p9qljimlfHlv+FX0sLh12wwSs3+7QBnpEy9N2fpUoikJ+bOPrWgdA1R03G2lH4Uf2bdW4w4I+tAFNIoy2Hpxit/udPerBsZB8wQn6VGNLu5n+WIqPU0AWbKK0idSyq4961hd2SN+7tog3+6Ky49BnC7jcAe2KVrb7P987vegDQkv5n+VYVA9RUTSMykF/wqqbyJBt3MDSfbHT7mwigCvdWs+3ehwPrVHEucPWjLetMuGwD7VGq7o94YE0AVGyrDA2imuIz15q+kPmAE9akWyLv2P1oAxmgB6YFGx0XHDfWtmfR7gfONpHsaovatnaxKn3oAzhG5fpxTmtnU5XBFWjCyEdxSHcM8cUARou0Avg/SpwkMynMmw+9VtjjJBqKWJivL/hQA97KZMlXVl9c02OSaI7d+B7ioUUp1yRT4wzP83T3oAslmPOST7U1Zpg332OKEjY9WIWphbKRlTn60AM+1yr9/5gaGnfpgVZjhiZfni/Kpo7e2ZseV+ZoAoKEc8kVPDbedkKoNa62umrHloRu+tRGSyjPCbB7GgCk1l5PLxj8DREi8/LV6W6tigPBrPubpN3ypQBZBmMJCxsRWTNZSFi4Ug+lXm1B0hwhIqIXLSpl2waAMwbo5QrqR9auk7l4XP0pzMGPOMe9RF40+6KAEEZMn3Wx71bO2NR2qFdzcouabLvVfm/KgB817KifuwB71SM7uclzUsivInA2iiOIquCqmgCqclvlOT71KEGQrSKfYVdEYVPkQE1RnjAP3CjUAPlXZtHUU1m3YwGH0pilupbPtViFA53KDmgBogmVd20/jSBZSfvr9MVezvwjH9KSSKKPGG/MUARRvN2GKn+1ywn5s4qGSbH3UA9waid4mGA7bqAJ5NXdM4lb8qrf2oZT/AK7H1qI2zEEhwRSvbQsq7wM+1ADJHeWXAZcfWsuYbZ5F9GIrReKJB+6U/nWY/wDrG+tADaKKKACiiigAooooAKKKKACiiigAooooAKKKKACiiigAooooAKKKkiikmkWOKNpHY4CqMk/hQAyit/V/DE2jaRbXlzN++mba0O37nBP3s81v/wDCtP8AqLf+S3/2VZutBK7YHMeG723sNYSe6k8uIIw3YJ6/StWM+FrK6F8l3czyI29Yyp5b/vkfzrH1TRZdP1ufTYN908YU5SM5OVDfdGfWqsmmX8KNJLZXKRryWaJgB+laJ3V0AajePqF/NdSDDSNnGeg7D8qqVNBa3F0xW3glmYckRoWx+VSyaZfwo0ktjcpGvJZomAH6UAVKKKKACiiigArU07WptNt5rdLe2ljmILiZC2f1rLooA6fUtetrnw/b28cFp553B41hIEXunoaznGkW1zZOhluoigNzGSVwe4HArPgtp7pzHbwySuBkrGpY4/CmyxSQSGOWNo3HVXGCPwoA6W2u9F0a5nv7K5knkdCsVuYiuzPqx6/561zkRLFiepp01ldW0ayT200SNwrPGVB/OmQ/xU1uJ7E1FFFaEBRRRQAUUUUAMSQCMArkjpzSEfMSG601cDGBnPrTwzqOFArI0FLbVGPrz0FSRksjdCc89qrkkkF/m/GrKSIP4F/nQAyfy/LJD/N6CqxySc5zU00hJ4A49FFQEUABoP1pSD9aTNACdKUjHvSUpOT0xQAlFFFABRRRQAUUUUAFFFFABRRRQAUUUUAFFFFABRRRQAUUUUAFFFFABRRRQAUUUUAFFFFABRRRQAUUUUAFFFFABRRRQAUUUUAFFFFABRRRQAUUUUAFFFFABRRRQAUUUUAFFFFABRRRQAUUUUAFFFFABRRRQAUUUUAFFFFABRRRQAUUUUAFFFFABRRRQAUUUUAFFFFABRRRQAUUUUAFFFFABRRRQAUUUUAFFFFABRRRQAUUUUAFFFFABRRRQAUUUUAFFFFABRRRQAVagspZ4DKg+UNg1VqeOeaOMrHIVUnOBQBoW6Lbx4Lpk9sc0pLO2AvHsKzTLJuywyato8iqPlwfXNADjY3LN/qyBSrp1xuOF6VJHf3KjYF3H1pZbi9Ubt22gAFnOi5kQ4proR904+tAvLpsb2JFSm4TZhwSaAIeEGXkP51LF5Ui5E3PpVcr5nfipNgUAKR9aALX7tein8aN8ufurj61AQVx8241IZJWXaI/xoAnEjgfcXPqKUiZl3FRTEhYAOWx7VZjcEYJNAECx3DHO1QKkY4XDv8AgKR5C5xyBTfLY87SaAEiAJPGPrS/xHK5pwyv38j2pAwXJIbFAD4yg5QHNSKH5ZvyFRR7nb90cfWntG8ZyT83saAABt+cHb9acz4PbFKY2aP7+GqBYmibLsGFACsxRsg/lURG9tzcU9grN1AFTgReTjzAW+lAESsAvQtT9yJyFPPrRGi4PX86RlGOtAAz/L93BNMyQPm70/72AGwPehlA7flQAo8rZ93mmDao4FHmJGcfzqGe6BG1FoAc0ibeUz70iOkmAHwfSqsZkkfAGBWlZ6TLI4fBx64oAiK4OOCav22nuQGYda1YdOhiKsybj71rxmGQgeSAR6UAYi2aKArMAan8tFTCICfUCtaW3jkG4xY+lVvJKcbDtoAxTZzyMdvA96dFpFy8mRCJK3fsgZRiQqD2q3b2ssRGGwnrmgDLs7WW3kw1rtPsK3rO4uYezbfYUC5jikHmPuHtSzXduBuhZsn1oAvT3fm2/wA5wfrish7QThtqbj6mmCXzX+b5jUyl4GBOMHsDQBnPZ3C9FwPamIsqj7xFbzK7R71cc1Xa3zjadx7gUAZEgXkF8k1W/sZ7w/JPt9jW1PZxt1QxmkW2eGMtvBHuKAMN/CV3I3yyxn8arv4T1NOnlkeoIrYkuZ1yYkJ+lMkuL6WH5EcN7UAUbXwffXAJMgGPerh8JTW65lnTHoKqi51sAoiuKYsGuSv8wlZaAGXUX2dSiqCfUVm+fIjFZCR+NdJ9juyqq8PPv1pZvDckkfmPCq7vU0AcwuoyJlAWx6imJczO5K8/73Na0mhvASXT5fUVEtusZKqufrQBRDO2SwB/CoWSRm+SIn8K02VegAJ9Kmw5QBAKAMxbWUjPlhfqKepjh/1sKP8AhU87TINrK6j1ql5xV8cEetAGtDqdmqbf7Njb3KUyTVbbkLpkH/fNVVm2pz0pDulTKIAPU0AQ3E3m/KsSp7AUxImC/d5p6A+aAfzFacVkWYfLketAFWO3R1BZTn2q01nuizGY19m61Y+xy5IVDgUjWczjaE/SgDEa1d324OfUVfTSbdoh51ztb0qXyHt2IZ1z6VWlniXIZMn1zQBHPp9rbMMXIf6VWuZoQoWPBND4dtwUqKidU/gBzQAxVVss+aP3R4+apVjkboePepltUZgGlAPtQBReCTOQ6kehpXzswQp+larWCKQF+fPeo5rNoh80YAoAylQYzuYe2aaI03/OzAe9akdvEULNwRSF4e8Ab3oAoDy84AYipY4WbhY+K2LXTpL1f3Vuoq1LouoW8RcoqCgDOs7GEJunfaagvrFNx2KWHrmrBtLhmyyjj0NPkuBGpSRce1AGIIRG/wB2rChSR8jD6VKxR/m27aUXTRj5drGgCrNceWNscLMfpUUUN9O+DbyKp9VrptM8Rw2qHzrGN2/vEVLc+KPOj/cxRq3pigDIi8NzuAzgqPrVTULGLTxnhj6Gpr/VLp8F3kVvQdKrxEXK/vdxoAq26faJMcItOu7UW0gCybgfTmr8hhtYCFTms3f5p3fMMUAKkSspGefQ1hTjE8gPZiP1redvk6N+NYM3+vk/3jQBHRRRQAUUUUAFFFFABRRRQAUUUUAFFFFABRRRQAUUUUAFFFFABV7TdTuNJuvtVqVEu0qGYZxmqNFDV9GB2/iOeW58D6RNM7PI8mWZjyThq4mtm/177b4fstL+zbPspz5vmZ3de2OOvrWNUU4uKswN7wd/yMEf/XNv5VasvE+p/wBsxxTTCWFpfLKFFHBOOoFZ3hu9t7DWEnupPLiCMN2Cev0rVjPhayuhfJd3M8iNvWMqeW/75H86sDQ0q0W08T6tBbBUHlAoMcKTg/1qxbHV9PmE+tanaG0wQRgAk44x8orA0zXIG1HU7u8k8o3MRVBgt9BwPSoNB1eG3jm0/UTusJlOcgnYfbHP/wBfFHQDFnMbXErRLtjLkqvoM8VFU1ykcdzIkMoliVsJIARuH0NQ0AFFFFABRRRQB2WnQpb+DkmW9+w+dLmWcAlsAkADHPYfrSus/wDwlOmvqNxDPA65t5VUKG44/HOD+NZljf2VzobaTfzvbhH8yKYIXA56EDnuaXUtV0+5u9Pg8p57CzXYc/K0g4BI/IUdRdDesLfUrm91e31ESm0kDBfM+71ONvbp6e1cNB/FXUPq9jYC5ntdRubyWRCkEUgbEAPXluvQfl+NctD/ABU47g9iaiiitCAooooAKKKKAI42YrtHTHSpdy4xhfyFQj5EUsevIHWn+eowOeB9P61kaCSMxHOQKjViOBSvJuHGfxqMEd6AHMO55plKTnpSUAPDcH39RmkzzTaKAFzmkoooAKKKKACiiigAooooAKKKKACiiigAooooAKKKKACiiigAooooAKKKKACiiigAooooAKKKKACiiigAooooAKKKKACiiigAooooAKKKKACiiigAooooAKKKKACiiigAooooAKKKKACiiigAooooAKKKKACiiigAooooAKKKKACiiigAooooAKKKKACiiigAooooAKKKKACiiigAooooAKKKKACiiigAooooAKKKKACiiigAooooAKKKKACiiigAooooAKKKKACiiigAqeB414kz1qCrlpYS3i/u+u7FAFgLlCY5Rj0qs8jIcbs1ZuNLu7Qf6liPUciosP8AxW7Z9cUANimk6EcetSeY8n95h6mo2Uqu4A596nSUKoyRQA0rK3IJAp62+V3SMM+5pyMN+Q/FOO9ycDigBigt8qjP0pzRLkYHPoKEj25O7H0qVU6FSSaAEjXBO+pUXrtbNO2MOO/rTFV1l2igCQZJwX5pxYjkDNWP3ax42rvqiUuDIRnC0ASjeTuKH8TU8NxtPzDj0FEMMrfIOaZPbzQnJHHtQBNc3sDAYibd9arhnfopWmeWJDwuTTsBPZvSgB6gxtl0p+5ZD0xUbvIyjdz6E0yIMDksAPagCcMM9DketKJlGQ6DB9Kgcu44OKUQZX944FAE7Qwou8dT2qMIeqj9aYqFOj7h9aQ3giO0LuNAEqJ8xZqGxjcwFVzK7sC3A9qUuTxs4HrQBY5ePjAFQuwXgkA1XluGyFBwPajYZ8bAzNQA7O9go5qzDp5d8GLr70W+nyFgcMK2bKwljlDEk0AT2mlFIwPJArSjheFdvQetPluGijCgAmhWmkjXbwT60ASLCSM+ZzQq7JM78movKnRwXY/hShXD/MxA9cUAW/Nym08D1pimM8EmofOEAJYFh71k3uousn3cL2xQBuz3Fsig4zj3qIalGzBFJC1zRkuJW+SNyp7VKI7sc4Kj0NAHQTsmc7gRUAcjuNlUYnIiJLZaommfON4+lAGvBG00n7orj61qJZqqDcjMxrlIbiUSZhO3Her413UUARSGA74oA23XyPv70FRx6nDG2No/3jWfJq0s8QR1y3vRAEHMhX6UAWp74yNuUqRTGmdovncYPalMY27wvy/SmTTRmHIAyKALlhLBAmHQOx7GtYX0WAn2RAK5ZL2MJ83BFZd5rcyy/KxoA719StQNqJGrDsKauqgRkeXg+tebDVJZZ8l8GtiLVXAVGYt7igDoJ73zmzj5vYU1nmKjezbfQ1nJfCJd3Un1qzby+e24ljQAt45WMEuMehNYUzo0mVwK3ryPze3H0rKuLfYcJGDQBlyrIOUAA9RUcZugdyZOPetu2SKVdpQcdqdKLVGCiMA+xoAyY7iYg+cSfY0x2XGRCuT7VsyQo20pFkUptZGXiHj2oAxESVx9zge1SRpcdD8q/Srot7gS7fKcj0Aq2LW5hX5rGXb60AY32dozuwGNWob9k2rgDHtVgF/Nx5Wwe9TvAHUEBV9aAGHUJ1GUQfXFV5NXv8YHHvtqUTww7l5JrJuruSRioOBQBHdGV5PMZ2LfSo4Wy+X5NSxxSyR5DE+1ILeUNnb+VADjcxA7fsyn60JdwAnMCKak+zvKOVA+tR/Y9jD7rH60AMnkabDIMVWYsDkdauyWU5XcBhfaoRA23/VkmgCNDcxsHRiR6GtSA3F5hHhHtUNuURCHIX61JHe+SSUckjpigC2mjDd/pHyj0FXYrXRrEeZK/K84NZEl3c3S5LFRWfJYPK29mc+2aAOhufFFnvC2yMMdwtQjVdV1RvJhiYr7iobO3tIIgzxEsPark2vPFBtto1XHGSKAIZkvrKIrN5aN7kVgzThmJdt5pLue5vJDJM5YfWoQ0CoQiszUAQS3AZ8bdopFOenSmNHL5m/Zx6GkeOV2CJ8uaAJxtx8zrj2o8okjykJPrVyz0CLbvu7jHsK0oktrdD5T5K+tAFOHSZbmMPMSAOxplzbw2wBUcj3rSeZLyPBlCD2OKypbSFHO2+X6NzQBTcl2LdfpVaRnb7uD+NWp7mOOMxKwcn+IVThKqfmyKAJ4o3lj54PriufuBtuZV9HI/Wule+CLtA+WuauG33Mrerk/rQBFRRRQAUUUUAFFFFABRRRQAUUUUAFFFFABRRRQAUUUUAFFFFABRRRQAUUVal069giaSazuI0XqzxsAPxNAFap3tLmK3Wd7eVIX+7IyEKfoaLK1e9vIbZPvSuFB9Peu4uZYdTfUNBjVQIIF8k/7S/5A/OgDgKtS6dfQRGWazuI4x1d42Ufma2fC0cUI1DUZYw72cWUU+vP+H60/TvFWpS6pEly6SQTOEaPYAACe3f8AOgDnoLae6cx28MkrgZKxqWOPwpEglkkMSRO8gzlApJ468V18aW+n6pqtjDdRWbtJFJG7vsG3IZlz+PSq14wL6heWatJLfyGC3Ea5YqB87AfpQBylFPkjkhkaOVGR1OCrDBFMoAKl+zzG3M/kuYQcGTadufTNOtBA13EtyzLAWHmMvUL3rqtRubS68GubK2MFvHcBFUnJPufzoA5WC1uLpitvBJMwGSI0LED8KjkR4pGSRGR1OGVhgg10gkk07wXby2sjxS3Fwd7ocHA3cZH+6K0ZrZL7VfD1xMAz3EO6Tj7xVdwz+dAjj5LK6ghWaW2mSJsYdoyFOfQ02H+Kuv026n1PX9XsbmVpLd0kURsThcNgYHbrXIQ8bqa3B7EtFFFaEBRRRQAUUUUAVSaSiisjQKKKKACiiigAooooAKKKKACiiigAooooAKKKKACiiigAooooAKKKKACiiigAooooAKKKKACiiigAooooAKKKKACiiigAooooAKKKKACiiigAooooAKKKKACiiigAooooAKKKKACiiigAooooAKKKKACiiigAooooAKKKKACiiigAooooAKKKKACiiigAooooAKKKKACiiigAooooAKKKKACiiigAooooAKKKKACiiigAooooAKKKKACiiigAooooAKKKKACiiigAooooAKKKKACiiigAooooAK1NNE/kkxDI3frxWXXR6Ao+wu2T/rT0+goAJZdR8vY75WombMOHUg/StsbCejsPpVdgrvtAP0IoAw1jeTiNGNOWyuZG27CPrXUwWYjUOdo+tNmhd5ALXG6gDCTTrg4DQY9zT/ssijbtIroI7HUcgSdPUVPNpZMJ3ykGgDl0tgxO04NTxaPcvlo54/pmpLq1NsR82aiS4eL7mdx96AEe2kR8TAAj3qMqN2ep9KbOzycuzZ9BVZjjGwnPvQBe8luGVQKlZNqjJ596ztzk8vg/WlZJcczZHpQBsKoWMNvyfY1XlaVm2sTj3qoPMjUe1KLlv7p/GgCQAwseKb5kgO4KKaZhI3XFOUO8gVTke9AFlZ5ZItu1T+FM2iLnPPpintbyAfeH4U3KJw6En1zQA0xqRvYke1GxGX7x+howX4TOPegxuD8yH8BQBB5TKxwMj61D5fz9cH3qwwKtnp9acyh+hAoAjXGdr8tUptJW5UDHpmpbe3Q8q2X9604LOWRvnU/hQBUtNEubleYdq1tQaRHAgQgq3tVmCR4dq4c47VK0zSn5n20AQtbRwjAYk1Yt7diQztsX1qFYC7E5J96skukex2BFAEkqWu7aCGb+9TUVmb5DhRUC25mOEik/CoZ47i0A4cexoAuSxOTkOTj0qNpDjaNxIpLe+ONvIPvUjziMZBUt60AZV/5rnhWIpLa1EmPMAYe9W5laZt3nDH90VBLeGNREsWP9qgC1FtWTaOg9KmcfJyCw9arWgcjJIFTTnMOOW+lAGc67pDtHHtVaS1mkYhEJq9C5jJ28H0Iq9E7owZzgfSgDNt4Wt4sSRYPqaaGPm/KBt9qsajeRRBiZQRXPTauIkO3nPpQBsy3ar8uRn0qqdU8v5RH83rXP/a5pX3IDmllkZeWdt/tQB2tjrO9CsgOPerK3MGMnaAexrgIriYty5x9atC5kbAEvTtQB1xWC4k2rtH0psujWxwUbLVg2t827btwfUVpRXMsbbixI9DQBqQ+GreYB5CgPtVgaRBbsFAQD1zWe+qKUAwyH61BJdTMQ28kCgDfeDTkjPnJyB2rFluYYps229VqrPeu5HzcU0OQPuk57gUAbkNw1xHuD8iop52CnkMarwyGKMDYcGln2NHmP9DQBAMk9gPapY/JUEsN31qEXiRjBTd9KgeYybmCEelAG4k1sYgBlfapUuVXARmB9650NdLhgn51P9tu4W3vGrL9KAOhN20Z3ooLDuKjfXbnOxxuX6VlQ63Cx5Tbjriklvobhj5akfWgCaW489ifmSiK2MnzZ3fU1RWcHjcc1LvZWB5/A0APm0t+X3dfSs2SwZZMsfzrYja6YZA2p71M88Kx4bY70AZEFo5PMZRfUVPJph4KTLmp5JpAnDKo9BUUdziUFvmoAkj8PXE8Jb7Qq1RfTZ7RzvyVH8QrYkuJdgWNXwap3SzyLtdzj0oAofaW+4kg/GmSifOd649aJrMj5gv60kZO0oeT70AMMSlfncGhIUK8Owprqygkp+VRC9jK7FVs0AW44FZthn/DFWJII7dDgseO1QWkgbkhiR7VfMUtwnB2+1AGKt3Ik332K+hqWW98xWGwE1fFnbxHfcDP0rb0TUPD0En7/AE9ZD6saAOFb7ZM22C1c/wC6tCaNrGQz2MwB9Fr0y78UadbXAFnYwqvsKsr4pHkGRIEXA70AeeReHdSmUYtJf+BVcTSobKIteYDr2q9rHje6fckDDnj5OK5C5lvL6TzLiYgH1NAE17qPmSFYcbRxUcVu86584D2zUS2ixgMHVhVyNlAG9OPYUAU5bNI2w5J+lQGJi223Qj3NaEqI2WRSR71SlbBwuVb1zQBb/s5Y7XzJWG81n+YiMQXC/hVlrmRbfMkgbHQGsmSZpmOF/KgC6ghlON4PsBWJcALcyqv3Q5A/OrLNJGM7CD61UkYvIzHqSTQAyiiigAooooAKKKKACiiigAooooAKKKKACiiigAooooAKKKKACiiigAq1LqN7PE0c15cSI3VXkYg/gaq0UAbfhu6srG/e8vJNpijPlLtJ3MfoPT+daNt43vDcxi4htxAWG8orZA9vmrlKSgDpo9ZstO168khzc6fdj94oUg89eDj1P51PDJ4W06f7bBNcTyIdyQFTgH8QOnua5KigC5d3Mmqam88hVGnf+I4CjoOfQCt+3v7YapPaQXKQxx2bWttOzbV3d23Dpk55rlKKANPX5Vm1md0mWYbUBkU5DEIoPP1FZlFFABW2l/bDwlJYmT/SDcbwm0/d479KxKWgDes72yu9CGlX1w1t5UnmRSiMuO/BA+pqS716FNV0+S0DPbWKhFLDBcdCfyrnKKAOrGpaVYT32o2l081zdIwSExFfLLcnJ78+lc1B/FUNSw/xU47iexNRRRWhAUUUUAFFFFAFSiiisjQKKKKACiiigAooooAKKKKACiiigAooooAKKKKACiiigAooooAKKKKACiiigAooooAKKKKACiiigAooooAKKKKACiiigAooooAKKKKACiiigAooooAKKKKACiiigAooooAKKKKACiiigAooooAKKKKACiiigAooooAKKKKACiiigAooooAKKKKACiiigAooooAKKKKACiiigAooooAKKKKACiiigAooooAKKKKACiiigAooooAKKKKACiiigAooooAKKKKACiiigAooooAKKKKACiiigAooooAK0tOn8pCAf4s4zWbW1o7RrAxeNX+fv16CgDTtpJGcEg7e+DW1KbJoQEjIk9RVCO9tFXBtyB7VZh1W3i+5bZ+tAEHnPE/O9wO22rVvq0CsDJayg/7tXF8VQoNi2cYPqVFU5vEMcrEG3Rj7DFAF+TXbZo8bHz9KgTdejchA9mNYk988zECEJ9KktPPEinBx60AaVzpsxXMkSkeqmsaa2CknDDFdC8hWPfI7kegzVEyRyEr0U+tAHPM06sdpJHvTWyUHOW71tva22xsv831rONmC+EYCgCiR8wKjB9TSrK698mtAWYj4bk1QkEiy4RCo+lAEzZdc7iaYPMUfMflp22WNf4iPXFKpZlO/OPegBm6M8/MaXzGVunFQSMof5QTVqJtyAPHQA8XPQZIqdguwFnz7VEsMZYEggVcjsYJmBDPtFAECSNGu4Z/KrsM0jp86nb7VqW2kwSKNoP4mpG01lcgH5RQBlm2hdgZBxVgabbSgHDBRWjFaxR/O6E1cSWML9xQv0oAy47OODaypwO+KmuZm2AxjkVausTIFiYA+1U3geIjPNAEcdxdtw2FFWIpEDfvVJamrHv8AvdPamtNEDhj+lAFvzssBH+VFzOo27jhqs2KWflb9wz9aztTns4ySo+agC6muS29v5cKh2rLkuZbibzJnwx7VU/tCCOMnndVBpbqR96D5KANiSfJwEyfUGkjkfO5+FHvWMtzMJPnJ/CrQmXYAGOT60Ab1nHFesdhKketPnjtYFYnlxWEsl1Ed8QbH+zS4nuH3szj2NAFzzvl3Ln6VIksjJjG0dyahQps2szD3qOffJHtWSgB320xOdhDCkmuTfcBWXAqIadKIfNXlveqitPHIfkfd7UAU7uCQEq6sR9ap/Ylf7xIxWhdRzyclnz6VlSN5blWkYNQBc+WIBI0y3rTShVtxX5qit/mXeGckUsk1wWxjigAdNz9QPapobVCcgnd2qIOqsC3De9aEN3HGQ7YNAAbOYR+YO3ao2uJlA5OauPfIybsY9qqvP5nIXA+lADo7iQD5kaQn0FLBLePIQEZV9MU+21Ka2OEWMj3FX119wuJIU3f3sUAVxFcOMGEgetW/LKxKFYg0kd88xyZRg9hUrtuX5VyfWgCWFZ/LyWBX0zSSMg/j2/jVVZNqkOrD8ayrqXzZso5x6ZoA3xbo8O+NlB9zSGyu2UeWyt7CsO2lZm2cgehNatlcSQTcSD6UAaEMcwjCXCMD64p13bFrcgbSKkj1GZ8703ip7e4ilkKsny+lAGBFo2fnMoHtV0JFbps2hj/s1tnRra7BKSNH7UiaS9qN0SCQjuRQBii3llXcE2r7ileK4CgRRc+ua1XuL6V9rQjA7BaYxZGzLCVHtQBlrHfuMPuA9qetvbouZvMZvatE3pT/AFKbl+lW4p45F3takn6UAY6W1uSCqOfY1OY0Qf8AHvk+oWuhgv1lj8oWsY9Pl5pyq9u/zqoz2xQBz4LsnyL83sKqzfbD0x9DXXGQ7S3lRgeoWs2ZrZ2ZpnC/SgDmG0+/uG+ZkA+tTw6GipmaUbvatO4W2ChoZgPcmqztEI8tcqfYGgCBrCMDAfcvpT4dHtzhxBx9aglv4YgQoOaoS3lxIPlmcJ6CgDqbKXSrQmOZBmsu/vLZbwraAbDWMRnDcs3vUhifZvKhT7UAT3MTyf8ALTYKqrbQw5Y3n4VWmkmlOxs4qmYSJef1NAG7AbYgkJ5p/vGorsTPCQGZVHYGq0UhjhIR1DVSaSVpP3krbfrQBHvaMYbB96TMOMtzU5SE5Jbj2FVJFQN+7OR70AIsgU5LHb6VZS5DHC52/SqZ2MMRqXb0AqSK4KDYbds+9AGiHAQsjxjHY1k3F008p+6oFSlg7fNGPpmpHjs0i8whVPuaAKLBZ8J5gLemKJoFhQKT83tTJZrd2Hlj5h6cVHI5jO56AJDChh5Lt9Kx3ADsB0Bq+Ljz32LnHtVGVdsrrzwxHNADKKKKACiiigAooooAKKKKACiiigAooooAKKKKACiiigAooooAKKKKACiiigAooooAKKKKACiiigAooooAKKKKACiiigAqaHvUNTQ96a3E9iWiiitCAooooAKKKKAKlFFFZGgUUUUAFFFFABRRRQAUUUUAFFFFABRRRQAUUUUAFFFFABRRRQAUUUUAFFFFABRRRQAUUUUAFFFFABRRRQAUUUUAFFFFABRRRQAUUUUAFFFFABRRRQAUUUUAFFFFABRRRQAUUUUAFFFFABRRRQAUUUUAFFFFABRRRQAUUUUAFFFFABRRRQAUUUUAFFFFABRRRQAUUUUAFFFFABRRRQAUUUUAFFFFABRRRQAUUUUAFFFdb4K+HureO/t39l3FlF9j8vzPtTsud+7GNqt/dNAHJUV6z/wz34s/6CGi/wDf6X/43R/wz34s/wCghov/AH+l/wDjdAHk1Fes/wDDPfiz/oIaL/3+l/8Ajdcn41+HureBPsP9qXFlL9s8zy/srs2Nm3Odyr/eFAHJUUUUAFFFFABRRRQAUUUUAFFFFABRRRQAUUUUAFFFFABWlYbvIITOd3QfhWbW3pM22xePYT+8JyPoKAHlZFHKnNKDLjJJA9BVpBv+7J+BqZdtvhnKj9aAK8dhPNDvUvk01dHvlO7ynI7mtWK+jnOEkAx6cUkmsTRHyxNlT2AFAGerMsgQxEsPWtqKfbb5kRV445rKlnQSh2710ul2uh6hGouZME9t+KAMVdVjViGf8KmjvUDbzbqw9zXVTeC/DbxGSJ2B9d5rJ/siztpdp3ug6c0AZErC5bKoFHotT29jEx3Mjg/Suis7TTogzoWz6YqNr2JW28gDvigDMGmpIw8tPm96mPh+ZiN/lAVr25ikYP5nPoKWeQrONp+WgDFbQJ4WOwiT2qqba+QlBZ5H0rqhICdwfn0FBmklGOOO5oA5H+zJZzg2QU+tOXQdmN+D7CuoGGf96cfSopV8uTKLlaAMyHRbZoxuQCpViSzUpEFK+9Wt5Ocj9KasUO7O/LehoAZBLjJcJt9BTpLtFU4Aq8UgWIBwg9xWdKUaQorfL2wKAGwpJdHCLgVZDPGDCY1B9TVdFW3YZkf86WRfNGN+fbNACfZ2dyfMC/SpBGEYeY+8ehqk0627lE4b3NVnvXjOJVLfSgDYaSGJ+MKKqzzwM3zoKypL443bSfrSrK1ycrHQBoCz85cwsF+hrNuNNl87EpOexqyryp0cJ7CrAla4IDgZHfNAEFr4cjlGZ5segp0vh5IztS7IX0qcP5b/ADP+VOModh835igCl/wjTyDKOpx3zSrpfkt+8U8VpwXixMVLjPtTpdTswp86UZoAo+dsG1EwaiJlDgkDmornU7cP+55FV2v3mICdaANIxozDcooa1hjTc7AVX3TJEMspPvTdxkGGwaAHvcoiYwdvqKovdhSWjG761ZKxsp3ce1UJ4okOQ+DQBFLdmU8qE/GsycxtJu+U1LdSRlSM59zWP5m6XCNigDUST5dqrtFOCPsLJy1Zv2uVHCgbsVctrmYnbnFAEiiZl5Rc+9RgSbvnWrsTtnoG+tPdEcZfA/GgCtAvmtjOanmieKI/vMH0qa0t7RDueT8Aaivp0fIROPWgCnFdlAd/Wp47pZfvn5fSqRVIyHzu9qc8kJTCgKaALs0sMYzHuyajF40WGVv1rPEjA8fMaeVeRdwUg0Aa/wBtdofmc81S83LY249zUUZkfaqBmPoKsS6debRIsL49xQACOVTuj/nU6xvw/mMG9qIBfomFtCR7Cr9ut0Bl7Vs+60ANguLmH5Y2JNb2k3UyO0k8fP0rNhkUNkqqv9K0Fu7mIh96lPpQBpLqpO7KED2pU1xYoztyx9DWTcXpujhYQo9cUyNEBG7n/doAvv4gizmSN4z/ALNTRzxXa79+5fQtVTyra5Aj6n3oHhxvmaOYL7A4oA1LUaf5n+uKetbX2OxEO+3uQxPvXGtYGMbXOD6g0QQ3MT/unz/wKgDrVls4UbeT5vY1Wa6mwXb7nqaymbUo13uke31JFVLjUrooVeZQPQCgDSNz5rlRK2PSq89nNPGcMorDfUGCkbjn+8KLTVlib948hP1oAufYLwkjZvA9KSS0l2ZaM5HarNrqID7y52H3rWgtob8ExzE+1AHKmBCCZCc+lNihDHB+UDua6G40GTzCBKMD0o/4RSW4jDLeAHvxQBz0kg3eWGBFABTAL8ehroh8P7l8NFqCE+9Nm+H10Bn7aGb60Ac7dygIOlU2wYyzYFdUPAj/APLXUEJ9Kil8EpGN0l7uHoKAOXhukjO3YGJ71JcMNu7C89q3R4Yh6Bhj+8TTm0C1VdrPk+1AHJyM+OOnoKr4AbpXY/2LbhcfeNNl0i3YgLD060AcvGGhG5RknsBUbC7kyRC9draWun2/+sspJD7ZNSSahaJIEhtjEfcc0AcGtjfzH5LGYn1xWpb+Dtd1EBRZkL6txXp+kXb/AGber7T7ilvfENzGm1Jhn2xQBw0fwq1NYN8tzGh/uU208B4lKXA8wL1PauoXxFeFtjnfn3psjXU53BxGG/2sUAN0rwz4fs35tN0g79q8g8QKi+JNUWMYQXkwUeg3mvZrWxuRl3dmX2avF9d/5GHUv+vqX/0M0AZ9FFFABRRRQAUUUUAFFFFABRRRQAUUUUAFFFFABRRRQAUUUUAFFFFABWndXmmy2zpb6T5Epxtk+0M2OfQ1m0lDVwCiiigAooooAKKKKACiiigAooooAKKKKACpoe9Q1ND3prcT2JaKKK0ICiiigAooooAqUUUVkaBRRRQAUUUUAFFFFABRRRQAUUUUAFFFFABRRRQAUUUUAFFFFABRRRQAUUUUAFFFFABRRRQAUUUUAFFFFABRRRQAUUUUAFFFFABRRRQAUUUUAFFFFABRRRQAUUUUAFFFFABRRRQAUUUUAFFFFABRRRQAUUUUAFFFFABRRRQAUUUUAFFFFABRRRQAUUUUAFFFFABRRRQAUUUUAFFFFABRRRQAUUUUAFFFFABRRRQAV7l+ztIU/wCEk9/sv/tWvDa9q+AD7f8AhIv+3b/2rQB7z5/vR5/vWf5tHm0AaHn+9eHftEyF/wDhG/b7V/7Sr2Hza8W+P77v+Ed/7ef/AGlQB4rRRRQAUUUUAFFFFABRRRQAUUUUAFFFFABRRRQAUUUUAFaOm3wtg0b/AHGOenes6tXS9NS9hZ2yCGxnPtQBbFwshJQnNXI5lki2yAGs+bRrqI5hkyP96oX0m5xveYBvrQBPLCoYsoYD2NEFzbxI29GJqsFuYUKZ3r61AScHKk0AbC3kcijy48j3qRXJGUIH0qjaXkaR+WqFc9TWlCkWzfwaABtRukUKlw6r9akj1K728SFx70sWnpdMTtwPWtW28P2LRjFw4f0FAENlq1wvBG72Naq3MMsPIw/pVUaRDbt8sbye9SywReWAkDK3vQBctnHlHkA1YiLLwSCT61FpdokisrjDe9aJihgXZ8rNQBBH+5Ys23PoKq3F25fOWWraWt1K5MaD8aY1jPG26ZMe9AFFrgzjYm7PcmpFkkiQKJASO1W4obRXywLGrJmsz8vkYP8AexQBVRnlizjb6k0xYYecSfNV0zBVwEUrTUgtpVZh8jUAUsPyH3OlOhG99qpjPrU2HOUUsR61btYfLG98tQBg38Zt5f3jjmqYn3NmNulb19pa3UnmufoM1UntFtIvkhX60AYck4MhMinPtVZjI7/IjNWi4yCXXPtio45ZdpVFCD1oAYsMjw/vUwPSpIiIgQo206O4kjU71Le9Q3E6j5kxQA4F8k7C1KT/ABA8+maijuNhDSHIPYUy6QkedGjKv1oAnbUii7PJx75qKS7m2nAGD6VFEPPX95LgVLB+5YlQWX1oArrcsM7tzNUJ3SyfcNaMlsk6l1fa1VBI0R27w3vQAjoCn3c/Sn2yQ5y3FNZZSPl3EGrCRsqYZAPegDRt0hdSzruQVmXOowiUxxowWpTI0BAGce1RTWr3nIj2n1NAGXc3Tg/ID+dQrNO6kucY9RV46Q+8F349qvm1tY7fGc8c5oA5G6Z3kzvB+lR+TlQcA4q9fwIrHyeR6VUicopUjmgCM7uqrTred4pfnTikYSv8qq/Pep0sZFUF2J+tAFpbjaenyn0qVHDt8ox9aqrA5kCo2PrWhDbSBfnZWPtQAphHlkgjdVF5GbIFaDBtu0Qke9Uhal5RklVJ5oArKwV/mTimPgtuRcLW/c6dpUVoMM5lPfNZ0Vqr8IOKAKSMqD5UY5qVQ4GQCM1tW3lQJtMSlh3Iod1nk2hQB7CgCrazm0dXRRu71ur4otoVHmqD68Vmy6cy/MXyKzZNNLy/6tsUAddF4w0+Ngyxgj3FPuPF0V0dsUKKPXFcjLpeMbEOaiELx/K8bfgaANye7SWXe+AfarEdws4CF9tc5G+GwzN/wKpfNbs4+goA6Fp3RhGhVhVi1SOR8NLtY9jXNCeaNcoDmrtnPJMN0p+YUAbr6c0LeYrZ+hq1BNIikv8AN7VgQ6hcxSHg7fQ1dh1UyyhGULn0FAGqpS5OGdUrQtNOjVv9YhrJDrIdoIB9WFSQrJvwZAR2IoA1rvRGuE2+eFHtWYugJC2GfeaklXVIYy8b7l9c1mz6nqEMTFgXb2FAG7FBbIMPbDj2pHgsJcf6MmfpXMpr9667SrA+hWrSXN1LtJX8aANe605I4dywx7fY1mozRPiM+X9KkmuHMQRyF/GooZLNGB89c98mgDVtr+Yx4fB9zV+G4m4IkRR7Vki6snxjB+hpZ7lQuET5aAOmhMsv3Wj+uaWS9S1BGUeQdt1cjvndP3PH/AqoOZopcs7K3qDmgDoLy/uJ5C20IvtWdNcOeN4P1NVGvpmTG53PstVHa9nb/UuB6lKANOK8YsEkZQta8SW8i+pHpXKSq8YB2kt61YstS8htrNQBuyiJfmjGCPWqxRmO5ckdyKoy3weTh8fWrcV/IFCb1Kn0FAFxNUt7IDbhm96b/aGkzuZLiVEf021n3Vukn+qRix9arRaIjS77tG2egNAFq613exhtl3RDuKpTyz3C4hiIPqa6CJdNsLY7YUK+h5NYWoeI7eJSttHhj6rQBXtbW4L+ZMxCjrmnz668BMYKmNaxptbuSrAbefU1iXiT3TBgcfSgDttM8aSQO0RVSp9a851aXz9Zvpv+elxI35sa07W0uFIZuB6k1i3YxeTj/po386AIaKKKACiiigAooooAKKKKACiiigAooooAKKKKACiiigAooooAKKKKACiiigAooooAKKKKACiiigAooooAKKKKACiiigAqaHvUNTQ96a3E9iWiiitCAooooAKKKKAKlFFFZGgUUUUAFFFFABRRRQAUUUUAFFFFABRRRQAUUUUAFFFFABRRRQAUUUUAFFFFABRRRQAUUUUAFFFFABRRRQAUUUUAFFFFABRRRQAUUUUAFFFFABRRRQAUUUUAFFFFABRRRQAUUUUAFFFFABRRRQAUUUUAFFFFABRRRQAUUUUAFFFFABRRRQAUUUUAFFFFABRRRQAUUUUAFFFFABRRRQAUUUUAFFFFABRRRQAUUUUAFex/Ah9n9v8Av9n/APateOV658EH2/27/wBu/wD7UoA9q8/3o8/3qh5tHm0AX/P968c+O77/AOwPb7R/7Sr1Tza8k+N77v7C/wC3j/2nQB5HRRRQAUUUUAFFFFABRRRQAUUUUAFFFFABRRRQAUUUUAFXbW+ubWIpDjaWzyO9UqkRwowQcUAaMep3vmgFk+lacGpsX2Txo/8Au1zqsPM+RN31rUsYpPNzIhVPagDUVonfOzaPSkaO2mcJ5QX3qOSRV/1RJPvU9vGcbyM59OtADm0IPgxlQvrU0OmsiiNhgepNWoER0Jd2UAdCaj+22e7ZiQgdwaANKOwMKhd42+oqT7OIyDHuz61mNd27DbE8hP1qJr+dWChzx2Y0AdAbtIIgWJLVUl1ZWfhsD3FYNxqNwW6AD2qi948j7S5IoA7GG63sCX4PvVuGVFyz8j3NcUj9BG7b6vW2qXEK+U+W9zQB2UFy0rf6O+1vc09nunkCysCtci2qSKc/yFacOqJcW4Eg2e5NAGvcFYiPkX60zf5mOAw9qzUu4V+86sO2TWvaSvLHmBPwoAcpJUYRQB60k8x2/cUVHcwX4O5sL7ZqBY3H+sOX9KAJVa+ZP3Aj20gluFISbJPsakE06rtVAn+71pTayum90fPqaAHyOoRd7stUbwtt5O4etRXqXhX5Y/lHfNZk0spiwzYx60AWhdIj7DyPQ0XF1b+XgLtPtWUluk0i7nxnvWhJYJDHlX3GgBbeaCRgpbHsaS7hjMnyIPrSRWySKMnD+9JdBrbBb5x6CgBoskWMtI4ApY5cRmJIt49aZNI1xCu1Nv41JZSfYhl1LZoAoSlN5CjHtUW+JD8kjbvQ1c1MxTSBol2MajhgSD/Ww+YT3oAabgLF7mq8Z+bc68etWpoEbkjZ6AVUc+WcNkrQBoQSR4+/kelSTXsCx7FOWrLkixGHBxUkSqYi+zOO9AFyMhwGcladPqEEC45ZvasG81RS+xc+nFQNvZcqd2aANI6nIZM4ABqO7Z5E3l8L7VQ+1C3Xa3zMe1Ubm9kdtrNhfQUAWZNQhQbF5PrTYF+0EtVDYinoTmrto/kKxOQDQBZVpFbbgfWnzOoXmXn0qpLeblJXGBUENwZCcwtJQBejuI15zzTxcSM3y4A9azZBMp3CMhfStK1geaEOwB+lAEv2yYRYcZ96ia6yNuMCrksKtCEjAz9Ky2iaCYCVMigCxF5zOAcEe9bVmpTgxqB61lwzJvGFAA7itqNkljBifJ70AVrmBWfIbmmxDnaWAA74q3LHGF+aYhvYVXKRw87mfNAGlbR7mRf4fU1qXawfZAoCF/asGHVUt1AwSB2NbdlfWV3DnC7/AENAHNXEzxzleh9M0NdRgAvFlvat670m2un3qdrH0rIudBkU/urhmPpQBUMkDNnZ19RQI4GbjAHtUBi1SN/LW3aQfSpjLdwr+/0zaPXFAE8cMbPtRj+IpJfKtnwJBmq7ayyAIts2PpV23vbB4989hz/tCgBPOR4/kcOamtbZJD5jPtI9KZdahpqJuhhCZ7LVMalH/wAslwO9AGo848zYs2T71ctrkxECQ8Vz73FtgMN5Y1bhmjaPcrnd6ZoA6m21NHkCMeDVq4SEg4HX0rlY7oMVC/f9K1be5mh+aYZX60ASG1jdvkjbNTtDKUCJhR6kUyG8kmcmFCV7mr/2lET59wI74oApHQ2lwd+71ofw9a4+4C3fFW31con7uPPvVOTUb2YEwwgH1FACx6LEvSJl96neyttu1pcGsx59W/56kZ7E0senalOQQOfUGgDZsdPsC+HufwJxVm5stNj+UtH/AN9Vif8ACP30g3SnGPeh9DEfUNuA7UAbUenQ7cwFB7mobjT7zHLqye1ZkaNGAPmFWjqM8KbBISv50AS/2N5pVJGIU0+48M2VsqtvLFvU1nXGuXOQEPT8Kz7zVry6ADvgDsKAN+TSNNjiBaZQwrOluLO1kxDh6xvMkyCCT+FJJHk7nD5oA2ZNTQKHCcjtmoZNZ82M/L07LWY2BExDseOhqKwtJr1iFcRJ6k0ASXWthoykMJD+p5rnbi5uZSd8O4+orsk0G0hU+dfxZ960bXwtpd3Fxdq3+6aAPNBbOysX+U9qjFrfv/q1d1HoK9Om8Gabbgy+Zvx/eNVxqMGkKVjeJfRVFAHHWug65JFvhgkC+4rlryOSK+uI5f8AWJKyv9Qea9PPiLWb9W8mfykHYV5nqLO+p3bSnMhmcsfU7jmgCrRRRQAUUUUAFFFFABRRRQAUUUUAFFFFABRRRQAUUUUAFFFFABRRRQBf0e8gsNXtbq5tYrq3jcGSGVdyuvQjGR26c9a+lG8L+AU0H+2joun/AGHyhN5gUEbT75x+tfLtext4Y8UJ8GNr30qjzBP9lMWG8opgJu+97Yx7fd5rxc3o87pP2rhrbdq9yonlWsXkF/q91dW1rFa28jny4Yl2qi9AMZPbrz1qhRRXtJWViQooooAKKKKACiiigAooooAKKKKACpoe9Q1ND3prcT2JaKKK0ICiiigAooooAqUUUVkaBRRRQAUUUUAFFFFABRRRQAUUUUAFFFFABRRRQAUUUUAFFFFABRRRQAUUUUAFFFFABRRRQAUUUUAFFFFABRRRQAUUUUAFFFFABRRRQAUUUUAFFFFABRRRQAUUUUAFFFFABRRRQAUUUUAFFFFABRRRQAUUUUAFFFFABRRRQAUUUUAFFFFABRRRQAUUUUAFFFFABRRRQAUUUUAFFFFABRRRQAUUUUAFFFFABRRRQAV6t8GH2f23/wBsP/aleU16f8IH2f2z/wBsP/alAHrnnUedVLzvejzvegC751eVfGd9/wDYn/bf/wBp16R53vXmHxfff/Y3/bf/ANp0AeYUUUUAFFFFABRRRQAUUUUAFFFFABRRRQAUUUUAFFFFABU8cZaAkHHNQVIgfG5COO1AEsTOuA2APWtWKeRY/vbl9KyFkeRjk5NSrNNEDuHy/WgDRaV25iU/Q1fsrmXblkAZaxI9QJXaVwexqUz3Oz5ZdwP6UAas+qeYSJGx7Cqccqo/mN8yelUSSWBIYt60+WbAC5GPYUAdfY3mnrb79gUn1rI1C9inuP3Y2j1rOhm/d88+xpCfMbkKq0ASvPhdgfcaia4BX7g+tIUjIwmD71CdySgPHuFAGhYsbhuoXHpWkpSBuSG96yo2jX/VZVvQVMkzrksjFvegDZjEO3evGfWmPZsx3Kcr7GsN7yR227wB6U9NQmQ4Vufc0Aa8kJfCqjIR3Jq1ZG+sn8zz22jsKwTqkzfK7YNWReMtvjzcH60AdGdVnuW+eQgD1oj1El9rHK+ormo74EDeSfXmrSX8IYEodvrQB0i6hGsgKbuO5rRbUZZ0HOFFc59ptposq/FMiba27zDt7c0AdC0ctyPvFV96qT2CNEQWA96r2148gKHcR6mriS26wt5mMjtQBzc7bJvJQ7sGriy3LRrGkRp0moWonwkSg+oFL/accco+RvxoAbLJIkQ8xCpHeqzT7mIU76nvLu4v1xFFlKrwARcSoFz3oAtQyRrFynzCrVuoukJHQVRdoETAGSfSo40uACsUmzd6UAWruG3jkDzNtAqo2omWTy4AAOm5qgubaaIhpJt/tSoikb1bBHagC15BgXzXl3t6VQu5jNKCV21dluoY4VBOXNZd5KNwbdx6UABnkB2AgqPWo/t4TcjH8BTwLZ4txzu9KzJUzcDAKigCjdxyC4LLkg81PBclHyWxjtV25hbaCBWZLbqGPytQBJeXSXJG3jFVGf5cD5veljgMjHHQetTOqqm0Dn0oAdb/ADRgkDPStIWwEI3EE1nxY8vawwakYOifeytAFw2UZUfLnNWNsEMW1BsPtWZHfSxhQP1rZihZ4hIUzmgBYGiaLbIBt9asWwi3FI5Ao96qOiADYuT3qNW/eDYhBFAGwksEbHeACO9Rz/2bcRks2W9KpSCcLvduP7tRiF5E3xqaAK0tq0bZjchPSrNteixXJBz702YyJGN/AqzbpBdRg/IcdzQBBNqQmO/cQ3pVdryZiMnH1rVksrTjaRu71UvJbeJdi4JoAZbpPcZCKHrodF0ef7UGKlD6VjaGji684YCjsa6E6vJbT5VMn2NAG3PbHYEETBvWq39lXhI2sMe9UZvEU0q7SPL96zLjU7oNv86Q46GgDo1sbxWw6ZA/u1L5rRApNZ7x71ztr4mvEORuYir0Pie5YsZkBPpigC9u0mU/vLEIfUVBcQ6fuAEAlT3qD+2TPnMaCpUnSRcsnA7UASw+H9EuVzJBt+hpT4K01zvt3YfWrtheaWzbThXHY1NPcxRqTA2xj0waAMh9Ajhk2PCsgHpVhdK06EZ+xHd7mpFu7xVJVtzHuaz7m3vr1t00qr/wLFAE8y6Oi5kQxMO4qi95Y+YCshkRf4fWnt4VeWPe98Mf3c1BHoOnq+2WaUsOwoA19J1yCK52w2i49DWrea9BLlJrNNv+yK5+GygsTuiSQj3qQvGQWJIb0oAbdXMLsPIVox71LZrPKuIWBqp5hlbLAlR2qzHew22PKYg+goAuSW08S75kz+NUodWS2uQd7KB2Na0Go2Uy5nVi3o1Nm/si4O2SAIPUCgB3/CV2zow4LdqzJtYvbhmFvCGJ6AUXNtpduCIkd898VWhungO6E7cepoAaNJ8RXalmi2r7nFQtbahp6nzw31zUlz4ouVYoJHH0Nc3daveXczI0rbfc0AaFzMjHdJKwbtzUEOoOdwJBqjFC03Mpytbmn6dBy2EJoAqrqhh/jB9gKsJqK3CbyhJHaq1/awwSMwXLGqkTOiEhcD0oAvz3XmLhUIPpUIdIVy5ZT/smo0dSu9scdqiLbyT5JOaAJAySvuLMR9alW5mifMUrx4qBImBACBD61OIHaTEkygeuaAJ31O5ntyjux9TmoLe2SQ5Jdv8AeqcQQqjf6Tkio7aeSCXGdyH1oAtJYyqD5MmB6V5/qIK6ndKeomcH/vo13st+8J/cZVq4G/dpNRuXf7zSsx+uaAK1FFFABRRRQAUUUUAFFFFABRRRQAUUUUAFFFFABRRRQAUUUUAFFFFAF/R5rG31a2n1KKWazjcPJHHjc4HOPm45OM+1e2f8L30PyvJ/sK78rbs2bk27fTHpXglLXFi8voYtp1le22rQ02i9rE1jcatczabFLFZyOXjjk27kB5x8vHBzj2qhS0ldqVlYQUUUUAFFFFABRRRQAUUUUAFFFFABU0Peoamh701uJ7EtFFFaEBRRRQAUUUUAVKKKKyNAooooAKKKKACiiigAooooAKKKKACiiigAooooAKKKKACiiigAooooAKKKKACiiigAooooAKKKKACiiigAooooAKKKKACiiigAooooAKKKKACiiigAooooAKKKKACiiigAooooAKKKKACiiigAooooAKKKKACiiigAooooAKKKKACiiigAooooAKKKKACiiigAooooAKKKKACiiigAooooAKKKKACiiigAooooAK9J+E77f7X9/J/9nrzavQvhe23+1f8Atj/7PQB6h5tHm1S8yjzKALvm15t8WH3f2R7ed/7JXeeZXnnxQbd/ZX/bb/2SgDz2iiigAooooAKKKKACiiigAooooAKKKKACiiigAooooAKsw2/mxF9xBzj2qtXc+D9Jhv8AQppXALrcMoB/3VoA5XZcwx7REhHrjmqpSTPzK34ivTYvDsMzHzEwB2zVDUdIeLPkQnYO5FAHC7C5UBBVmRXh270AX/ZrWfTQW3M+CP4cVG6bfldSo7ZoAzvMf767do7ULOqnzCin61aZFK7QtSR2MEuMruFAEcMiTDI8tBU5gtmxvZvqKf8A2NDvIQYJpx0a5HC3C49M0AUJfLVsRLke9IUz8zNtHpV7+yrgA5ZTjtVcWk0zFNmMUAVo43ecNCW+prYR7l48GFTj+ICqUSXNu/lom/6VZE91DxIrp+FAE8dlZztiUHf7VaudHt44A0SHj1NZizsj7huHvirn9qltsKHOe5oApm1tj98bT61NbaWkhykgb61tWehW+qx/PdgN6AUl3oiaGN0dwWJoAzn0gheqD61WmszbYyQR7VcLXMy/dZh7VUczMfLKfnQBGyMifK3HpVmzmmb92qb6hNjMiZd/wqxbxSouYyAfagDVhSZVJc4HpVSeFcFvNYH0zQLiRsKzEMO9OMwkPlyAFfUUARQCFUJxuf1NEgRsPJIfoBUsUUaudi7hUyWyscg/UUATWFzarCUcn8arXj2rNtiLE1dljha3KLGVPriqVukCZ8w/P70AUSrmTCgmtKzkSMZk+8OxqVLSGQbxLtz6VUubEs2VkP40AMu9RhdmUKM+tZ8Zbfv8w4q+dNdMYw2ae1gYkHnR/lQBh313Gkg2nc3tURm88BtvArpYtEspMO6YJqK60uCNsRoNvtQBlWVo942d6og7GpL6OO3I2fOfaplt1gyY3xnsauRLCLclyM0AYR+0zMHCEKPap2gSWHL/AHvarklwApAIx7VmNLsZmJx7UAU5bI9Y2xU6WUKxDf8Af9anXEke7Yee9VpYpA2Qc+1AFf7KUfe2WWrLW4mjDbti0iebN8iipms3jiLl8qO1AFNtMZ+RMT6ZrQtrW8K7GuNq+lVYy8n3MjFTW6vv+d23D3oAuJazQMM7TjvUk0zgD92ob1FRvcTP8u7Apjq7qF3Z+lAE9zCxtA7OBVaC9kijKpzUVxGwTDMwX3NZz3IQBVYn6UAW5rtrhiHPz+lN3OkW05Q+1VAVSRZsEn3rR+1rIozEMepoAr+fKuFJyKY0paQDA+tW1aE9lxTxFC74UUAb2lTWwgVdo3Y5NXMxuxPl5X1FYEVu0Xzq2PariGXZ8mRQBqw2dvLMd2T7GppdLVhnICe9YbS3yP8AL8ue9WIzdmPEtwxz2HNAFwadA3yFwPpSPpEQPyu59gay5xdRyjEjY9e9bOmMk2I5nff6mgCp/ZM27fHuGPWl2XkfDBmX0ArsI9MIg3JKD+FNFi6RkkR0AckbcN8zwsh9Saj/AHySAq5Kr6nNb72M8jEYz+NRf2RdnICqo9zQBljULzcAuGHtSmS6uX+cFavPpk0PC4L+gp8cF0q7fshkPrQBkO17C2xZGbPvUqLNHtZ2ffV9rpoG2PZkN9KbOXlCsImH1oAe4eVVYSkfWrNrYzXH3HU/WsyS3nchUDY96hT7fZygwvIF/SgDoDot4isSFH0NZ76Pf7swRpn/AGjVefWr4LiWQ7Klg16wdAslw6PQA2XSdefG4wrj0NTx6XfhP9JkU/SpBexOwBnaRT0Oasme3VRvuio9OtAFJIGjyrufp1qOS3zL80e7PYVPNq1vGwWPEp9ccUkusE7XZVjUelAD4tDimH+oBY9qnXwxAv8ArYYo89zVJvE6q2IVJb+8KybrV769co1y5B/hFAG3qPh2wtbUmO6Xzeu3Nc5bymAtmVRj1qvOZ4jmSVj+PNQtF5ihvvexNADpboTSN8wY/WlSV3+QdantVtoWBMIyasqLQzEPwD6UAZn3GxtG/wB6njSYriSTaPUVPcJbu3yKCB3NQrBI2dhwlADo7Vc/PNv9MGnrpsLqWeRge3NVDbquSZAD7c1GscgUtGzGgDXitYEhx81NjEMG5jgj3rFN3PHIETIfvnpSyS3HPmsrZ/u0AaM8kTP5jTRxj0zXFXrK9/cMvKtKxH0zWlcMZGCHcFrJmAE8gHQMcUAR0UUUAFFFFABRRRQAUUUUAFFFFABRRRQAUUUUAFFFFABRRRQAVe03TLrVrxbW0j3yEEnJwFHqao1ZtJ7qCYfY5Zo5X+X90xBb24od7aAal74XvLOzku0ntLuKI7ZTbS7/AC/rxWn/AMK51f8A5+bL/vt//iaurZr4V8IXovXH23UE2LDnO3jH6ZJJrk/7d1j/AKCt9/4EP/jWEZTnflYEeq6bLpOoy2U7I0sWNxjJIOQD3+tUqmnuJrqVpp5Xllb7zyMWJ/E1DW6vYAooooAKKKKACiiigAooooAKKKKACpoe9Q1ND3prcT2JaKKK0ICiiigAooooAqUUUVkaBRRRQAUUUUAFFFFABRRRQAUUUUAFFFFABRRRQAUUUUAFFFFABRRRQAUUUUAFFFFABRRRQAUUUUAFFFFABRRRQAUUUUAFFFFABRRRQAUUUUAFFFFABRRRQAUUUUAFFFFABRRRQAUUUUAFFFFABRRRQAUUUUAFFFFABRRRQAUUUUAFFFFABRRRQAUUUUAFFFFABRRRQAUUUUAFFFFABRRRQAUUUUAFFFFABRRRQAV3nw2bb/af/bL/ANnrg67f4ett/tH38r/2egD0LzKPMql5nvR5nvQBd8yuC+JLbv7M/wC2v/sldh5nvXFfEJt39ne3m/8AslAHEUUUUAFFFFABRRRQAUUUUAFFFFABRRRQAUUUUAFFFFABXU+FtZfT4HgWIuGkLcfQf4Vy1X9PvHtR8uMbs0Ael2Wrcs8yeX/vUSawlzN90+UK5+w1e1vU8q4Yo/bPepLpnth+5dSvvQBflgt7qQvGAG7VXNlDJlJkPHeqdrdXEsgVQAR6CtZWkXcZn3D6UAY02nLEWZW3JUUVo3LIPlrYY+YpWNOvpVu00xXXOCp96AMm1t5v720epqZo5lznawFaMtsseVzuPoKkt7S3dP3u/wCgNAGFGbjzD+6z9BTylzHlnAXPpXTNZaclvlnZB71iyzRLKVhcOnvQBk+cbaQyRpvf6Veg1GG5XbdQsJPpUhXMgbYuPaoblYQu902+4oAuRQ28jFAIyvuKX+wLZ2MomQewrIgvvKf5EO31q08k067oZMZ7UARXMD2Fxm3nKj1FVpJ7u7fa8xf60kkVyQd4z70RhFbJJJ9KAFXUZNOO1zvB7VG199pk38D2xV+3+whsyQkt/tVOz2sjjyolB96AMxVmvH2gbR61N9jmhfAmB9qsXMT4BjUD6UxInIDSNsI70AV7mOeMj5Gp1raNO+HZlFTTXCgANIWxUkdyWhBwQKALHl29qApYnHb1qcXELL+5Ta1V0kUp8qZb3p0MVwzb1CrQAs88kcOXwKx3Sa4uRIh+X0rYu4S6Zkb5vaqo/dKO1AEsFvNJ3KAU+R3iXZJ/31UbXrbCnmACsm51L5WTdnHc0Abf223gCkyhjRc6zbuAuCRXJpfrIx3JyO9C3ZdyNmR7UAdKdUt2X5WqManCsnTPvWTbyKGyse4+hNWTIGP3AntQBZnukn5TaKrtcKYyr8Go5bq3txxgtVSW7SQjCY96AJwivGSd1Vfsyq28/OKlkuiiBVBJqv5rMMKCDQBcFwBHsCkD6VLC8GORk1R3GNMHJY1LbXEUci70z60AXJPsqoXjU7qzJbpWDL81bF7qdtFbYSNcmsBJHlkycAGgBWOIvkDK1T2ZkZeeTTZYWVd2/NOgmZOAcmgDRhtwM7zk+lSpbg7iMrinWdzb7f3uPM9KW7uk2YUAA0AY2oSqFKBwx9KzVKqRuWr16kXlb05eobSZSpWRaAEmO6PeCABSW08TxkSNg+9N3AyMP4fStBLSG4iUIgz60AUUUvJ+6bcavwpcBgWwfYVcg0y3t2DyHJ9BV0LEXyox9aAI4kQld35E1aRdrfu/mWqibftHz4xV1Z4YslZPwoAt2tuJn+Zjs962YIrUYRIcH1rFsbhrhiEbp6VP9snWYL5bAjvQAuoxmKfbs3e+KpCN/M3xtyPwrUa9BYb48t6mmT3UZjwkY3GgCOPVL6MFFbj27Vct7ud4j5jEn3rNSMCRN52hq3o7S3WIASjJ7CgCPduj+Ryv1qm1zcRS/wCs3k9Oanmtr5H2xyIVPrTHsZQoLSgSUASQ/ayd7vgH2q/BcX8CsUOV9SKxZPtkOP8ASCfpTWnvZBt899vtQBcmv2kmzK43fSpluLdRunlDe1Y5tpM7iTu9SKZ9klMo3PkGgDoI9atIn4hVlx3FOl8T2P2ZkMMYJ7Yrlb23nWUCN+KyZS8UpWQkmgDqPtmnXQYToOelR3Hh2wMXnQYZjz1rlgshJZXwKms7q7tJS4JdPTNAGwtpIi7QmwDuKCewbd/vCnWmqxXR8p0cM3pWvDpUSASPyp7GgDnJbryiUG3ce4qW3RWIM77we1bl1b2KcomPwrLZvJYtBFu96AKs9qzzfuoX2/7IxUcNtPE7NgKPerq394DysePTFK9pdasP3Q2sO3QUAYVzLLNNhgW564pzqqKPmyK3JNA1OCD975QHsaqJosQU+fKQ3tQBnibK4CD6mmPI+RnB+laiaZFGf9aWX0xTGhjWTCpge9AFcN+7Gcc9qVWAQqXI9hRcQTM4SOPOehrSh8M3TW+9lBY0AYIuArEdvUikaVQuRJz6Ct+28MXHm4lQ7fag6DYRylZPMB9aAOfWG5mbeI1ZD6mnC1KHe7bT6Dmtm401IQRbtke5qgYmi5JU0AUblRIo+Vm+grmbgYupRjHznj8a7KF98n7x1VK5HUMf2jdbfu+a+PzNAFaiiigAooooAKKKKACiiigAooooAKKKKACiiigAooooAKKKKACtzwxqdhpOpm8vopZdi4iEag4b15I7ZrDopNXVgOo1nUdA1WSe6eTWHunU+WH8vYp/hHHRa5ikoojFRVkAUUUUwCiiigAooooAKKKKACiiigAooooAKmh71DU0PemtxPYlooorQgKKKKACiiigCpRRRWRoFFFFABRRRQAUUUUAFFFFABRRRQAUUUUAFFFFABRRRQAUUUUAFFFFABRRRQAUUUUAFFFFABRRRQAUUUUAFFFFABRRRQAUUUUAFFFFABRRRQAUUUUAFFFFABRRRQAUUUUAFFFFABRRRQAUUUUAFFFFABRRRQAUUUUAFFFFABRRRQAUUUUAFFFFABRRRQAUUUUAFFFFABRRRQAUUUUAFFFFABRRRQAUUUUAFFFFABXY+A2x/aH/AGz/APZq46us8FMV+3f9s/8A2agDtt4o3iqvme9Hme9AFreK47x42f7P/wC2n/stdP5nvXJ+NWLfYf8Atp/7LQBydFFFABRRRQAUUUUAFFFFABRRRQAUUUUAFFFFABRRRQAVesY4pBtdsPuqjT0bYwb0oA3VstkoKuTUnnPA+JNzrWbFfXmQyKSo9quQXpuZCs+FoA29LmhLCTzFVfStKW9hmz8wwK44xLFN/o+WY9j0p5aSIkygqfSgDq1lEDiRIywx2qeHUyzYyY93Y1g2WpyJEEYEg+tXZJQQhjxv680AdJboY+XdW3VJIgP3CoPrWQuptAqm5UH/AHasJr0JYHyt31oAmlgLr+9y3oKo3Gnxsn8St2GK1o9QinIc4C1ZkurO6VVR1DD1oA5eSOZIwoOMVAtvJIP3hz7Zrs7eTTojtuNgB71HdQaI6kwsNx70AcvbWq5xsyO9Pu7K2jjzEzI57A1dSGOKVsMWWnm1t5TuL7TQBhMJFj2OT9aSFIUPUb/Wui+xwsmMhhVZ9OsQwKq4agDIeKR34bp7VYtYIwPmGX9utSzKscuBuAq7aKsRDplj7igCi8Uofd5UgX6UjwtKwKKTXTRyG4AjfCk+1aNpo0aEszBs+1AHAf2bJJcfMhx7CtFbJygjETflXZTWEFsp+dB9apy6pYW8RXzYyw9KAMCC1Ft1hZn9CKdcMsShmXaT2FTv4otcMiw/N61hXmrR3chLHbjoKAJ5Y5nO5CQDVKS0u928gkelQLqrebtL4UVM+ryKRggrQBn3EEzluCDVJIXEm14SB6kVsDUdsodsbe9W5/EFk0O1EBb6UAcvNbHzCVXCj2qFYXEnyK2TWxJfoDukAC1rWk1vcRDZDkeoFAHLLa3Sy5UkE1tWdjdSwnzB+Nas/wBnWP5bYkjvVBNTCgp92gCrJp3OG27qiktMEBlq9uS5bbG+G9SautFDFbgTOufWgDCZBjA7dqhaFy33CPerzCGSYiFs+4qeCWMZQjIFAFe0tVVS0/J7UwwpLMU7VYluFYlYgFx61WhmEbsX6UATnTYlQ+Z09TVBbYGQpEN4HcVPcXrMhwSUqKC4FuplUgZ7UAP+yzYO/G0djVOSEox2HJps2oSTzc8D0q1aYB8x1oAx52lV+GYMKVJZpsBpGatW/eJ4yPK57YrKjjZQcnb7CgCUr5QGX59KhlJVhjkUptZC245NSpA7/ebbigBkQG4bhjPetOFSjBVkIU1DHbgAHdn61MuRKO9AF4Haw+cn1zVsQJIu5WDfjVR5VIC4wfWoQ6xvjc1ADpoJkyQcj61DGxkfavynvVyS/wB0ezy8+5qrhQc5wfagDZsJ1tkwuN3c1oi5Z05IGe+a561h8zkls10FrbrPGsRb5qAKhuSJNgO/3q2J4wuGgy3tTptFeF/kcfjUqae8ce4EM1AEA2yMGK8DtV+3eJsHpjtmqE5KxlBw3tRYSS26kuoZfegDcZCzBw+RTXTJGJM57EVVNyoG5eM9gafGYm+ZpTn0FAE72b7fQHuKjNpMB947fUVYEyqFDs5SpHvY44/kG5fegCh9nkJALmq9/bzwxb0YlRV1pWuMLCmacRdRrsmhynqKAOej1AH5ZFIb1NUr9UlG7HPriumlgScYijQH3qpJabV2Og+tAHMxlF4I/Orn2Yy2xZcLVy70llj3ph1rOMV3ChRBlT2oAzo5pLa7BViMHqK6u1uvtYRTcED61yb2jvJ8+Uq0rOkYCfw9xQB3MGjpL80tydnpuqncW0MLstvIWHuOK56z1i9z5e/I6dK3rNnHzSpuDe9AFTCK2HTd9KsfaUBC27MjD3rX+y2rRBlRQ3vVGSxg8zcM7vagCjLPMzYmlaT8agdpidipke9a09pGsIIQ7vU0CL90CQKAMgsy4TcQ3pSOqAbpFP1zWtNZwzR7tp3+1UDaQhxv8yQjsTxQAyJGaPzE6DpzV+HVrkQmOSQ7ewptu8QbYMBfSoZ4087926CgCZNUnTKh2HvVO7vJs7hmQ+9MuIyXGH59qsiB/JU8UAZkl1K4+Vdh75qAQvI43KM+mK1p9L80q6vn1xU8dutuADk+hA6UAUbfw9HJGZZUbP1rz3UFCaldKOgmcD8zXsFpdBIXjxnPc15Fqv8AyGL3/r4k/wDQjQBTooooAKKKKACiiigAooooAKKKKACiiigAooooAKKKKACiiigAooooAKWkrTute1K9tnt7i53xPjcuxRnBz2FDv0AzKKKKACiiigAooooAKKKKACiiigAooooAKmh71DU0PemtxPYlooorQgKKKKACiiigCpRRRWRoFFFFABRRRQAUUUUAFFFFABRRRQAUUUUAFFFFABRRRQAUUUUAFFFFABRRRQAUUUUAFFFFABRRRQAUUUUAFFFFABRRRQAUUUUAFFFFABRRRQAUUUUAFFFFABRRRQAUUUUAFFFFABRRRQAUUUUAFFFFABRRRQAUUUUAFFFFABRRRQAUUUUAFFFFABRRRQAUUUUAFFFFABRRRQAUUUUAFFFFABRRRQAUUUUAFFFFABXT+EG2/bP+Af8As1cxXReFm2/a/wDgH/s1AHWeZ70eZ71V8yjzKALXme9cx4vbd9j/AOB/+y1u+ZXO+KW3fZP+B/8AstAHO0UUUAFFFFABRRRQAUUUUAFFFFABRRRQAUUUUAFFFFABV+ziDwsSBw1UK09P037bAz+dsAbG38BQBJv+QqH/AAqqWDt2z65q+NKjik5claWWG2jGFjBNAFa0uHik+UgVfCyXZ3Z349ahXAj2+UufWrthOAjrjBoAjzL9wbVxTreWaObLYYe9MnuyshBQH6VVlmMuGRSDQB0Lyw3KqGkAPsaqswjbbE5YVnwvyu4basl0zlVOaANC3WVk+WXBPbNOkSaLHzrurMzMG3q+32oM7lvnds0AWmmnkkCl8YrWheZo1Pynb6VgiXnd1IqX7ZIqfK+0dwKAOgmviI13JirMBjmiDKyj61yougW+8WrTR38gPGDmgDoopbdQd8i7hUUV+jSFFRX9zWNBbzTjcVYtU/8AZ8qnKpIp9qANK4iimO/ywGqBpxbjA2j2NY8lzPC5jDtketVzI7yZkYtQBsLqbl8KQPelOsXqNhLzH41z8t0UbCCq8j+ZyThvagDU1HWblm/e3m72rHF4PPy43A0xrcbg0pLUjgH5QvFAF9p4tmY1AJqk7lcl+c+lQRKdxzuwKegMknJ4FADZo0aPd0NMimhRNuWz6VOEjJORmo3e2RvmXNABHO8jBET5T61O1uqHJAzSpNbhAVXAqJpFmk+XOKAIp7Qyr98/jV2xuJLG32Ic1FuwMYGPXNDMAm4nj2oAumW6mThzlqqPbGBS0v3vU1fs7uDyxnAx3q/LLZ3cBQEM1AHHrcSrISh+lTtcTXShXcnHY1ZuLZImI49hVE7g+duBQBfspIoflYEH1q1KcrmLis55UwPWpVudpG1TQAFZt24kCnM6GP5sVMwLqD0zUYiTdtdlAoAaFjlj2oeao3MEitx0rVlgiCfu+vtTYrC8mBaOPK+9AGBcBUAIf5/QVLaG4kPJfbWhLpsnmZmhC4pRPEqlFQ8UAOt1QjDglqhuQIpA0a1ZtI3kP38ZqWe18oHkFqAKBmfYCMH2oWT5huTrTbndGvbd7VCJn+UuR+FAFsKPMOTj0o/1Mm4tzUTXCbgQOarmR3kzjNAGg0xPKk596apaTIeq7ynjjpSi4PBZc0AW04cRsc56VeSIBOT+dZayI7ZXIarFpfeVL+8TcPWgDVsWRZiJDgHpWzZPHDIS3Poc1h+atz/ql/Gp7a3Zn5lw3pQBu3LB1LLMR7ZqCDzihO8kegNVxDLwpzg960YT9ijzw/tQBnSOyMSQ341et723mh2OuGrOnnaec4zz/CBVq102Zl3spRfegC0ogMgQJ171bNkluuc9feo/sZiXcxBHtQi7lIYk+xoAlDuVCDa1NEcm4KwUD2qytmpiUg4JrVisLeOHecMcetADLbT8RiSFVY0+WG5Eb/u1z7mmRXCqCivsx2qzFcwy/LK/T0NAGBHpF2GeQttz2FSR6JNOhYzEEetbySW8k+yFxj61ZKhfkjwPfNAHHyadfq/lHaVqvJpc9vJuMWT7V2bnacPj61E0TOpImXH0oA5BtL847pI9p91qL/hFJLg/uJkB7g10lxFI8ZxN09qqwTyIpjj4b1oAyk8NyadzLJE49BUjW9wWUQphf0qxKkon3PJv9jWnGyva5dNh7YoAz3tZVjXcV3egNSJCBHuc4x2WrAvbeFcCJ3f6VUN4DLulhYL/AHaAK9ySW5yy/WoHu8oET5a0ri+0+SMr5bBsVzs0saMxXOPegC0ZiucTU1rhWX5Tlqjtxbshd0JqdJoIlxGnB9aAM6QSM28gfyqFpN8gQAg+1bZhQrvKZB7VDHDF8xSPDdhQBQhLyPsJOPXFbcGlxzIrJMWx/Car29u4yZE2g+1WxfRQ4iCFW9RQBZAtYEKNFtkqUStHGCiKwNQyXdubf94m6TsagS5QD5g4oAdczOkJLiMZ7GvHtSO7Vbw+s7/+hGvVrmzS5jZ/OwewzXlOoqY9Tu0JyVmcE/8AAjQBVooooAKKKKACiiigAooooAKKKKACiiigAooooAKKKKACiiigAooooAKKKKACiiigAooooAKKKKACiiigAooooAKKKKACpoe9Q1ND3prcT2JaKv6TZQXlxL9plaO3hiaWQqMnA7CtEbVVXsPDkssbDKyTFm3D1xV81ibHP0V0X2vU+n/CM23/AIDt/jSfvZj/AKV4YbHrAGQ0uYOU56itTVbG0htrW8sXkMFxuGyQfMjKeRWXVJ3EVKKKKyNAooooAKKKKACiiigAooooAKKKKACiiigAooooAKKKKACiiigAooooAKKKKACiiigAooooAKKKKACiiigAooooAKKKKACiiigAooooAKKKKACiiigAooooAKKKKACiiigAooooAKKKKACiiigAooooAKKKKACiiigAooooAKKKKACiiigAooooAKKKKACiiigAooooAKKKKACiiigAooooAKKKKACiiigAooooAK3fDhx9p/4D/WsKtjQmx9o/4D/WgDod/wBaN/1qvvo30AWN/wBaw/EZz9m/4F/StTfWNrrZ+z/8C/pQBj0UUUAFFFFABRRRQAUUUUAFFFFABRRRQAUUUUAFFFFABVzT7wWsuWzsPpVOtCzh8y3LbQ2G/oKANSKWO6bdE+fY1FczRqSj4BqssW4kxJsIqKRE3ZkLFqAJ0RDFv3CkDvFyDkN6UixF1DR5I96lXJUgLhhQAK+UJIOfU0kfI3bgKTaXUqSd1WIgkUGCNxoAJId8SnzOaYWliUAY+oqeKOaRh8mEpzx4fZwRQBBmXhnkH0p0jgj71I48s8oStLE8TEDt6GgBY5THGdp3UiyGbgpz7U9zEGwnB9qTOfumgBijynz/ADrWstVKYWRfk+lZjSxKu37zUqXCcKBtNAHQx6q/nbocAehqR9Xu2b+HnsDWAtysPfNTpcJw4Jz6GgC/L57tvcpn0qCaTA4B3VXkvWMmcbqjmmllwTwvtQBEQ24sagc/vO+auwWTzruEgxTW0u4MnBDYoABDJNFy4+lVIo5LactIDj3q35MkT/NlcVXuY5mO7duHtQAst2jfcHNUzK247SQT2p8ETq/I6+tWNqI2WAzQBQcyBeciq5ILjvVq7cyybVPyUzygg+UZ96ADeg+UnA9qRWcA+WDiozkHpzVi02s37w4FAEal85aleZ0UKR8tTXJgziM9KozuhYYO72oAmG49XwvtUkbG3+dX5qqsp3BCuAalldFXA5oAmkuDIQW5NXEICLkjB9aoKN8SkAA+tWBvIU4zigB1zAn31bB9KrDzBICshFXJ42aMNsqvFy3pQBpR3KeWqMd1KIopW+7UVvFkEHtU1vEXuNjHAoActmo4WQA+lX7K6ms8+YxKjtTPsscGW83JpyDcMlt/tQBT1LWGnYhYsJ61lRAkFsda2GtUkDDFQfYp0UgR/LQBNpsce3lfm96nv3thasBgSVTt0lUkH5ajnhl3ksuV96AMtnBzkjNKkSOckgVO9uGPoai8mRvk6UAN2I77WwBTScPs28etaMGmh4+ThvWkl02WMZGG96AKroowvPNQtEyPjt71Z8qUDLKTj0qb7PM6hzCxAoArxRoxwEOfUVaWFAu3ByexqxBiORS42r6VdZopXGxMmgCOG1khjB+6PapMgHI4Yd6nDM7bXG0Cm7VBIGMUAWYNRZI9jnPvVhdskW4vt+pqm9ooiDK2KqTRMYGbe3HagDTs/KivVfzUOPeulOr2ezbNJGB6ZrzOISNJ3FSOGQ8ncaAOyvtbiQYs8sKrDUjIu5zt9a5QPcxplTkVKJ5XXOGJ70AdWuuLDhTJke4qvJrNy8+YZSo9K54FmIL1KtwQ2NvNAHQC+bIe4kw1ObVVz2rnnm85grdfrQQyH5gW9KAOgW98yYeTLsb2bFXGaVB5jXcu72auPdSXDq23HYGtOG6llh2NIOKANNdUuS2PNkkUf3mrRh1WSS3KBFQ+prmQ0aZxKQ1OLzJH3KnvQB0i3s23BlWle+dVXhW+grlobtkmVQSVzzmt5ruPYCCuaALi3rRneIgfer9trlntxMTu+lYJuJpEyEG31pY0hVdz4JoA35dTtrn5YBg+pFZlxbsXzI+RQJrdIv3cRJ9agm1BRHtYc0AV57PD5jf5e9Rm3ilBUyYxTv7QgVflY7vSkilSSYMQufegAWKOIBQTj9KvJbxhcOmAe4psrwxkM4BPYCoZtQMke37gFAFrZtQ5b5fQ023mhjb5o/xrPa6ZhhTxRFJKIy+Bt96AN5L6GJCGj357025t4pIhJlFY9Oa5x7l5pMP8q+1VGuZDIwZ2Kj3oA6T7CZJFLMCv1q8unQKwKPu9s1ylvqZxs8whR3zWvZXEW4P55x9aAJ5I447hkaLn615JrAxrd+P+niT/ANCNemazqNta4kRyzHsDXl+oSebqV1J/emdvzJoArUUUUAFFFFABRRRQAUUUUAFFFFABRRRQAUUUUAFFFFABRRRQAUUUUAFFLWldf2L9nf7J9v8AP42+bs29ec49qGBmUUUUAFFFFABRRRQAUUUUAFFFFABRRRQAVND3qGpoe9Nbiexr6V/x76n/ANeb/wBK9D0Un+wrDk/6ha880r/j31P/AK83/pXQad4z020022t5IrgvFEEYhRgkfjQ9wR2O4+ppQxz1Nct/wnelf88br8h/jQPHelf88br/AL5H+NIZzmof8i9pv/Xaf/0Ksete9bf4b0xh0aWY/wDj1ZFXHYiW5UoooqCwooooAKKKKACiiigAooooAKKKKACiiigAooooAKKKKACiiigAooooAKKKKACiiigAooooAKKKKACiiigAooooAKKKKACiiigAooooAKKKKACiiigAooooAKKKKACiiigAooooAKKKKACiiigAooooAKKKKACiiigAooooAKKKKACiiigAooooAKKKKACiiigAooooAKKKKACiiigAooooAKKKKACiiigAooooAK1NHbHnf8B/rWXWhpjbfN/D+tAGxvNG81X30b6ALG81l6w2fJ/4F/Srm+s/U23eV+P9KAM+iiigAooooAKKKKACiiigAooooAKKKKACiiigAooooAKv2gl+ykxnHz/0FUKt2tw8a7EXPzZoA0rdSiHLZY1O0Kyx5ZeapNNO/wB5VQe3WpkdFxl2FAEgzFGNo4FRSM8zDaNtStcRqNoGR70kcsLybWBI9qAEEEoXlxj61YhheE7thIPpTreGKa6Chjt9Ca3xbwQxrzQBjRzyg4ZCR9Kjkh3sWDla3XgjkYHOR/s1qWf9mMuw26s3qRQBxYsZHHErGmSaZPHtdAWauw1GytY/njYRn0zVG3/1h38rQBg/Yp2Xe/ykVX8h1bld30rrngjkPzAhPalNlZxYdRx70AcW1tIrZMbBaXyZDyqviuovHsdg5qgrLkqn3aAMyON85ZTS4lBwEJFW5ZY4W+SUE+lKt6CPukNQBUCylvmRgKV3jHy/Nmrck7sBuzUTbAuTjNACxSlYiFfAqxbz7FI8zr61k+cWfjH0pZUd8FTzQBrSTF/lfH1qOaSGGPldzeprK+0vGygtnFPfUHmOwKMe9AFiMGRt+MCnTFNhLDioUmGPmTH0NOCIxJLH6UAVowrnB4WnvBGqj56kki+TPSqUu6T5d2KAFnEKR5B59aq+cBGcEk1YNllRliT7Un2Rwu1YyTQBVSMvy5x7U6O3/eZFSrY3ByShFMctG2MYNADWx5h3DIFOV0zwuPrSY3HPIJpQqjO7J96AAyP/AA447VahuZhH0qvC0bE7aeBk/e4HagC4J5Z02sQKlS2DLkJz61mS7oyGGVHrVhbmRl4Y7fagDYtoHjUsw49amihO4t0FVILwm3C7hxVmC63Oob7lACiMxS5L1ctraG4k5bBq+txYPBhI1LfSi206O6b5JQre1AEdxp7RIGXBAqoA8soVM/StO40q5iHz3O9fSrVhpQVPMIy1AGPcWkq4Yx5HtVJ97EqwIrs2sYvKLyvj2rEmjhWY+X8woAx1097gjaOPUU2XR5M481R9etb4dUXYo2Gq8pTbmUZbsaAKC2iwQgHJPqKhDMpww+SrxDbcs+EqFp7ZVwzUAJb3KRNgR4X1NXftSPEREuWrGuxK/wBxcp6imweZ/DkEUAXJYC/zS4/Cq6SeVJnIA9amR3kz5oLfSozGuDmIgUAW0l6ODuFJOwmI2YU+lUGkkXHy4WrKXCJFnA3UABE8jeWG59qbJFcwDldy+9V/PeKber8083E9xw7YoAayO2GAA+lPkZo4ckKaWKNowSQSpqKQfaJPLQHNAETTvMuxUApschTcrVYXSL8ZKRHHrTV024EoMinPvQAiqCu7pVfZvkPzVoHTpn7FQPSmtZKowFbf70AUwUQ9Sxpwkk5GMj61bFgkaBnyDQ1pC0e4SHPpQBAI9wyQFP1obf0+79KiZ037OuO9SOAFGAWJoAABkA1ee8R4BFVJbaaYfKu2nPFcQkB049RQBq6dAAxDquexatDyUi5cIPpWGZJCoZHY4qRbi4fGW3D3oA2f7aht0KKoJFUjrRkYn7OpHrWbIjM5zgGltFUyFHbigDR/tQzjEfy4qhcT3Dv8h3U24jFs+YyMGqzM5OU+97UATK00Lb3QinDVArZaJjjvVc/a5MAsFFOa2cLh+fegBZdRkmffuPHY1dTUU8kblyayrsbIgiYJPeqyBwm1m5oA0Jb1mY+VuH0p4v5xDtZmyarKhjjyTTUkWUYJ5FAFh72bytuBn1HWhb5TDskTLVCGO75Fx7mopVkDZyG9hQBoRRxTRMUHzelRgjbsKEN60JI6QgIuxveqziaR+XH4UAR3MYjGSwPtXN3P/H1L/vt/OtmRhGx8w7h9axZiGnkZfuliRQBHRRRQAUUUUAFFFFABRRRQAUUUUAFFFFABRRRQAUUUUAFFFFABRRRQAUUUUAFFFFABRRRQAUUUUAFFFFABRRRQAUUUUAFSw/xVFU9uoYtlgvuc01uJ7Gto01sk9xDdymKK4gaLzAM7SehpG8L3rsfsktvdr2MUoz+VUvLT/ntH+Tf4UoUL924QfTd/hVONyU7Fk+FdbBx/Z8n5j/GnDwtqSH/SRDar6zSgVV5/5+R+bf4UhXcMG4Uj33f4Ucg+Y3p9PS602CysZfPjsEkknuMYTJ52j1rnKtxXM8MDQxX2yJvvIpYA/pVcxqB/rkPthv8ACmlYlu5RooorM0CiiigAooooAKKKKACiiigAooooAKKKKACiiigAooooAKKKKACiiigAooooAKKKKACiiigAooooAKKKKACiiigAooooAKKKKACiiigAooooAKKKKACiiigAooooAKKKKACiiigAooooAKKKKACiiigAooooAKKKKACiiigAooooAKKKKACiiigAooooAKKKKACiiigAooooAKKKKACiiigAooooAKKKKACiiigAq5YnHmfhVOrFqcb/AMKAL+/3o3+9Qbvc0bvc0AT7/eql8c+X+NSbvc1XujnZ+NAFeiiigAooooAKKKKACiiigAooooAKKKKACiiigAooooAK6Xw/pS31i8hbBEpXGPYf41zVd/4Inii0SVXZQxuWwD/urQBctvDkKR5bk1NB4Yje5DoMr7itCS9Z/lSRVA71CbqaH5jPj3FAF1fDdjL8jxZI9BUUngmzmO6CF1I9OKqp4imtmZVfd71dt/FEkUW8uTntigCi3gyGCTdvkR/Q1XmsPs8mwqz+4rYTxK12+HjyPpUqs04J2AJ70Ac/5RiHQc0RgLlkfa1awiiEp3YqyukW93HmNRuoA5O/Lsd+4sfrWcLuaLKgHntXdHw25GVQHHalGgFwc2fzeuKAOQTVmEPllDuqvK8kndxmu3i8KKwO+HZnvSnwo6cI6Ee9AHDDTZXO779SppFy4wAV+ldmmgSRSfvEwPbpWjDpbRDejZx2xQBwlt4VvCu6RD9TTLvw3fWo8xefavSTPiPY+AaryGGVdjuMelAHnCaddyjDdfSqs+i3qv8AKmfavUY4NPiHzw8n+I1Ct1aWd6H2q8f0zQB5SulX5JUWkhb/AHasp4b1wxbvssm30r2CbxHpxQKkSg+oSiHxLAxCKifU0AeOL4f1VT81o4J9as2/hXVpDvNvx9a9ek1K3kbazRYNVX1G3gJYPEFHYUAeaL4U1UruaEDHan/8IpqpXcFQA9q7iXxLa5asyXxMm7Kdu1AHPf8ACM3gj2yDJqs/he8/5Zw59810D+Jdh8yTJX0oTxhAykbCM9qAOcbw5qUcfmbAMdqYNL1DK/Jn2Fbz+JSxKAHaalttXg8wbXUN70AYrWFwuNy7T70LpQEm+WNWz3ropZYpPnfBNRIsTKcP+FAGPLpVtJgKFDVXn0AsMRrk49K6iKBdnyw7j64q9BasF3uMD0oA8+XwjcspKuENQt4YvYiSPmIr0B4GZ2K8KKgklaLHdqAOCk0nUHjw8JwKrPazQLsMbAelekyzEwgsgFJGlvIm7yUZh6igDzILKoxh/pirtuZSmCrj8K9KtLe1lYl7eIt6FamntOPls4wP90UAeZ+ZcRNgByKSO5vRL8hkU16GLWznYb4F3Cpn02wY5WFVcUAcXBc3YH71mz7mrdt4pubZijplRxXRNokcjc1VfwxFI5VY8v6k0AZF34qMsZAiIJrNi1yYZzDmusj8Exj55mJPpVe88LRQHdFwaAOZk1eWVuEK003VzcNtjDH61uHStnGMt9KtxWxRAqxKtAHNBrpTtlUtSlQ7Yx+FdRLCqw52DdUFrZ2ZO6VcsfWgDAjS+PEMeVp4stRQF/L6+ldNcQwW8WY2I+lMsJ95ZZGwO1AGFAtzGP8ASIyAfSpZ1lMfyRyEe4ro/KjlYZIx6mrUlj5kXyMMY9KAOCJdztwcikZBnng+ldSmjPHIWXax96U6RFJIN8XPfigDmra2gaT94ST7VYuFhOPIUlhWxLoJDFrUEexFZL2t9FOcQMx9loAiEvO11YH0p8assgbheaf9kvN3mS2zBR7U7gOPkJOe9AG7DqIFuEMfOKkXbLFufHPas8SsowsBbjsKlhumVTvjKY7EUAXYreNlIZwuenFV5NNiRt/m59sVC995zgKNuKWW7JXaOtAEotY5cKyg0wabDHNzHHg+tU5bmZFBXdn61Cb9Xwr5LfWgDo7bSNI8zfO0Y9hVpdK8MZz5nNcmZlRsjikykhyrc0Adgum6BcMUjmIqtc6RpFu3NwXHoa5ZDLE7N5pFDNLK+5XJ/GgDUvJ9PiBihiz6ECskzLFyw4NJLbzFvlJNH9k3tyARhhQBWknBO5OlR5BGUQ59TWrD4a1ByOFA+tEmhXiNypwtAGRtkcfMCTUL70zhGB9a3QRb/wCsg6U1LqyZyZkO30oAwszuMnJNM8u4D5O5frW/Ld2B5hQBRUC3ayuBs3KPagDI/eiTBUn8KaYyZPet+aZCvy7V/Cqi20bAvkGgCD7JJs+/kY706KOJF5Tn2p6yxhtpfC/Wo5PlYuhytADcI4Y7cEURrG3zGQK3oaa8T43oeDUSrtOXUn3oA0UtlkXc5/GmtbwwISG3E9hUccpVCm/A9DUOwtKAXABoAz7hA4baveuelGJX/wB411V7EtuudwI9a5acg3EhXoXOPzoAjooooAKKKKACiiigAooooAKKKKACiiigAooooAKKKKACiiigAooooAKKK07rSPsts839oWE23HyRTbmPPYYobAzKKKKACiiigAooooAKKKKACiiigAooooAKmh71DU0PemtxPYtwW7zrKUx+7Qu2fSogpY4UEn2qxa3CwRXKsGJlhKLj1yKtLf2aXDSRwsvzuRgdFKbQPzqrk2KEELXFxHCmN0jBRmmlGDMMZwccVoQXtnFJE4hYMhhOQP7v3vzratZ59N0iBmmitTNI7gTW/mFh2+lHMFjlCCOoxSV1OtOl54diu3khmmW42ebHF5fGOmK5amncRUooorM0CiiigAooooAKKKKACiiigAooooAKKKKACiiigAooooAKKKKACiiigAooooAKKKKACiiigAooooAKKKKACiiigAooooAKKKKACiiigAooooAKKKKACiiigAooooAKKKKACiiigAooooAKKKKACiiigAooooAKKKKACiiigAooooAKKKKACiiigAooooAKKKKACiiigAooooAKKKKACiiigAooooAKKKKACiiigAqWI4zUVKDigCxvo31Buo3UAT76jlOcUzdSE5oASiiigAooooAKKKKACiiigAooooAKKKKACiiigAooooAK6Tw8yRWTyE/P5pGPwFc3XY+E4xJpcgKI3789f91aALq6iqtynB9KX7Q08mCmF7CrqxoJMeTFgewprypM+2ONAR3oApLB5k4VyFz6VrR6fbxbS53j3qtBbu8y/utw9RWlLbuF2xwSZ9T0oA1bWHTliDbthqZbaFwfKuh9MVhrbz7QJCF9hSypMq/u3NAGp9jty3724UfSrccNhAQY7va1cn9klMu9y+fWp44/n+d8mgDrRfRLGSswOPWopNf8qLorD2Ncy1sTj94dpPQGi5tDbw7w5I9OtAHUReKIhCT5RJFV28WGTIFuM/Wqmm3WntZhZEAfHNZ00ltFO3lg4PcUAdBD4iSUbGTB96IdSiabLZ+grnVMW4EbjWhFdwxfMImJ9xQB0H222l6QsT/u1B9ltnk83lW9Kyf+EiMeQtsPrinw68WUlowtAGs1nHKQHmOD2xVa40LcpMLk+xrMm8QA8LyR7VesvE0qRjzIRj1oAqvZvAdrxAe9VLrT5pMNHz9K3bjVVu4/ugfWqC3Mq9EUj1oA5y403UN+d/4VEdJu2GZX2+1dO92xB2j5qz7yeZwOlAGDJokzSAGWnnS58+WmD71u28buMyEZqKVJFl+VuaAMseHpGT53xUa+HIxJkSE1rz3MyL90H61QW6mLH5sAdhQBINBjaMDdh6dF4T+beLgZ9xULag4xh8GpjcXLqD5jge1AF4eGrmQhDcrs9qv2fhaKGQObndjtXP8A9p3UXyLM/wBTUbXt6jBvtL7T70AdrcQRQRkRsM1lrLcknZtwPWubutVu1UbHdvelsr64dCWkbPpQBvyXkgzkLVU3+WAWEk/Ss/8AtFYpf3qZ96u2+rwk7th+mKALMLNccFSPbFKYZgwATCeuKcNdhjHyQgH3oHiNyvywqaAJiHVB5a8jvile4vJISmQKrSeKGjT/AI9cn6VnSeJyzHbbHJoA04IZkJb+Kr8NhNcpvYgfSufOtySIcRlCRToNY1GKMgDK0AbE2mXjHEUpBFQrBf2n8e56zF1zUxJkkgemKl/4SG6WQM8Rf6UAaMt5q8abtm4Cs6e81a45S3b8afN4vlXAS1z/AL1MPjK5cbRaKpoAZDaavIpcx49qV7K/X5nwPxpg8S3rE4BA+lQrq887Hc/PvQBcWQphJSCO9WbeKK4bCEFaxyTv8wuGPpRFdSRSEruANAGjfQur+WgG33qrt8tcMuD7UtxfKYssW3VTS8xkybsHpQBbQsDzkVpQXrMwRn+UelYxnDJjk+lEcnlHl2PsKAOgnkwAY6jt554pAxUMvpWbHeJLkZ2EetOiS9nc+S3HqaAOh/ti2jYCVfLXvV1vEGhRwgB0JPtXOx6XePzcKrr6injw5YTIRIvP5UAap1HR7hGK3CD2rJlj02ZyUl3H0FQy+EbKOPdDMV9iajt/DtzHl42B9MmgC4oSA7o/u/7VVZoGvJM8VXuk1CFtkkRx7VDFd3Eb7RE34igCWWyZW9PcVVuLSf7wB+taEl8dgVgd1WYrxCg3Ht92gDnfst4cfIzUz+z7mR+Y2/CutW8jKbNuPwpqXctsd/lMy+u2gDmU0O/3ZWOTae+K1bDwreSPvZ8D3Fb8evXjJ8lt8v0qcanPMjARlWoAoQeHNkhEhU/WoX0tIp2Xy1x6irn265gOXTr3NMXxGlrzLbBz60AVzYKpCgHJqZrCSBN8UgPtUV74wgdR5UChvpVRNeMwLCHNAF63nnjkw3Q1PNI5bHVjWQL15X+YbPQmpv7Q8ofOVcDvQBJNEHVlkUfUVly2cUcbFEBPvThdQ3VyT5uwemadciAxkJLz/vUAZDxxlgHiUGiV4RtUEA1BcsFfbvyfrVVocrlieaALrTw8jetZc8uJCFlyp9KPJRWKspyaetsqdEGPrQBAQg6MeakjuZYoijYI7UlwojXCrUMd2owjJQBPbCV9zknb6VMkTysSfu+lQtdoiYU7famtPIkW+Ikn0oAuPAI9rnj2pJ54Soxw2O1Z8csl4xWaYx4qX7LFD87XRagDMuJplY+ZnaelZL/6xvrW7c3ETHbksPU1hyjErgdNxoAZRRRQAUUUUAFFFFABRRRQAUUUUAFFFFABRRRQAUUUUAFFFFABRRRQAUUUUAFFFFABRRRQAUUUUAFFFFABRRRQAUUUUAFTQ96hqaHvTW4nsaGljOrWgPI81f511OqNOuqThDqgQPwIrdCv4GuU06RItStpHbaiyqST2Ga7O/sbi41CWaKwuJY3bcsiX+0MPUCnIURmtGZLxBEdRUeWv/Hvbqy//rp2oSXI0+wKyanuKncY4VZv+BDtU2rWVxPdI0VjPMBGBuS92D6YovbK4ksbNEsZ3ZFO5FvdpX6n+KpKMnWGkfwrGZWuSftX/LygVvunsK5Sus11fs3hyK3ljaGZrjcI3n80kYPOa5OrjsQypRRRUFhRRRQAUUUUAFFFFABRRRQAUUUUAFFFFABRRRQAUUUUAFFFFABRRRQAUUUUAFFFFABRRRQAUUUUAFFFFABRRRQAUUUUAFFFFABRRRQAUUUUAFFFFABRRRQAUUUUAFFFFABRRRQAUUUUAFFFFABRRRQAUUUUAFFFFABRRRQAUUUUAFFFFABRRRQAUUUUAFFFFABRRRQAUUUUAFFFFABRRRQAUUUUAFFFFABRRRQAUUUUAFFFFABRRRQAUUUUAFFFFABRRRQAUUUUAFFFFABRRRQAUUUUAFFFFABXT+Grp4bWRNuVMhP6CuYrc0VlFs65IYuf5CgDpHKy5bDA/WnLEsMfmhsN71nr58IPBK+5q3FP5yeWsJyfWgC/YX8iklsBfWtH+2JB0ZWBrESNUXY4G73qaGGMyYZsf7tAGsbiSRC5wv4VGl5OrdFI9xTWt2ijBSQke9RtMyKSzAH0oAluNTYLtMQAPcGqkMczyF2lAU9BVed/OUHIGKntoZZF3KRgUAWDJPBy2GSl+3SXCeX5PHrUiLmM/aJAo/KoEuIIHbY4YfWgBGSKMY6PVm1aIdQCfeqZlR5CVZeaYxWMks6/gaANCW5jDfKgU+tVZ9QkUbcAr6iss3bSPsxx7VYByMA/L3zQBP8Ab44127SxNNEqStgIQPrSpHEwyqgkU8CR2xHCCaAJU+yqPu5NMa6Xd3AHpUh0+R0y6hTUY0yV+IwD+NAFmO+wvU4+lW4r6ILhQSx9aymguLVgJDxUxzgMB83tQBpOZJR8u0ZqC4VYo/nkGaznuLvPyoQPU1VuFuJmyGbNAF5LplY7GFPFxK5yMCsYiWJlDMMVae4kRBsAb6UAW5XlJ+Zxiq8wQjJwPcVnvfFyQUYNVSWS5zzu20AbVtJCc5iyR3pzzszYRcL6GsuAy4HzsM1deC6Mf7oOffFACXDEAb8AVG91Htwp20i2Msg3TM4I/hNJNa7gFSEk0AN+0ALw+4+lWI53jiyYsZ9KW2stnLABh2q1JDPIu0LtHqKAKgk80ZbaPrUiRps3gHPtVaSymSX5uaf58gjKBSD7UAWkKyffXApVdUchenvWQ63J5HmfSrCW08q7zuWgCeW53PsAq9bJEkW4J81ZQs3DEYP1qWJZ4QVySvrmgDQdtwyY/wAqlijyuXbHtVZHcR/M4NSK+4cZz70APaYSHy1T8au21tAD97n3rObK9AAajmgfbvLkfQ0AXr/T4Rly4wKyZBEvMWCRVZ5SQQ7ufqaI0UoSHoAlWclvnI2+1WFEaruUfiapeUxYIvU96syB4Yh5rbqAJoLuEMQzAmriBJQXLAY7VhyRBsOPl+lRSK8fRnIPvQBtTLGybi44qHzYVG1vmrIHmkYDNipUG6PgEsKANlLVMeajYPoaltzHITuA31mW00pxuUlRVmWWMMOin2oAsuu3goPrVc3U9s/yswHtUivHIoyfzq3A0ONmxWNADItfuEKqrEjvWtBrqycMq5qm1tBIvzRqh+lV5LFQco2TQBtC8S5cIVH51eW3hRQfPIJ9K5RbK9HKAgfWnxXN1A+yYEigDqbm0Hkg+YHJp9lYW0i7Xj+f3rDtbl92dzA+9WZdQmXaQfmFAGu3haGcl/LcfSqMnhZPNzE5DDs1Ja+LJoFZZWJHripovEttPIfMLD/aNACHTpIsB4endac9vIYirqQv0roLHW7D7L87xk1Wn1CKdjhQY6AOVkuJoH2RoXWoJdQuEbcBt9a6pIYWcoigZpZPDcFxC0kk+PpQBw1zfzXb4YggelY8vnibnJXPSu6PheFn/cvkdzWfP4Yvg7BIt69jmgDnsRuuPKw3rVaUTW5PltnNbs+g6inBtpBVcaDfoSxs2b6igDmri6uQ3+sehbmYrj5iK23gdHKSWjZ9NtWYAABm1B+q0AYaeYE3o232IprTSKCWPJrdvJ1GB9lH121Qm/eL/wAe7E9sLQBldfmcZ9qcyOmHUED0qe4jbABRl9sYqJo38kl3/DNAApjuJAGzmmXMLwybUO4VEV+QOHAYUn2liuHP40AJucn5k6etIYzL83ygVJuHl5d8Cqu8qTsO5aAARL5oMgyPerTMsiYjwMVWklb5cAD60gYS/efb/u0AOEUZyzZ3DuKj2+bkHoKnCxqNqsSaQGONSWNAFOeFCmFwCKxJeJX/AN41rs6yTcDavrWTP/x8Sf7x/nQBHRRRQAUUUUAFFFFABRRRQAUUUUAFFFFABRRRQAUUUUAFFFFABRRU9tbTXdwkFvG0krnCqoyTQBBRWpqHh7VdLhWa8s3jjPG4MGA+uCcVc/4QnxD/ANA//wAjR/8AxVTzx3uBz9FWb6yuNOu3tbqPy548bl3A4yMjkexqtVAFFFFABRRRQAUUUUAFFFFABRRRQAVND3qGpoe9NbiexLTvMcfxt+dS2tqbp3HmJGqLuZ36AVP9htv+graf+Pf/ABNXchFTzZP+ejfnR5sn/PRvzq1JYIsEksV7bz+WMssZOQM4zyKpU1YBWZm+8xP1pKKKAKlFFFZGgUUUUAFFFFABRRRQAUUUUAFFFFABRRRQAUUUUAFFFFABRRRQAUUUUAFFFFABRRRQAUUUUAFFFFABRRRQAUUUUAFFFFABRRRQAUUUUAFFFFABRRRQAUUUUAFFFFABRRRQAUUUUAFFFFABRRRQAUUUUAFFFFABRRRQAUUUUAFFFFABRRRQAUUUUAFFFFABRRRQAUUUUAFFFFABRRRQAUUUUAFFFFABRRRQAUUUUAFFFFABRRRQAUUUUAFFFFABRRRQAUUUUAFFFFABRRRQAUUUUAFFFFABRRRQAVv6JavJZNOgyVlI/QVgV1fhiVo9OfAJXzj0/wB1aALke9v9YTj0qV2ZWHloR71oQIkr73UfiK37a+02BAsoQUAciZpXYZTB9asRW0xkD7jz6Cuyhn0S4O4LEW+lLez2YiAi8sUAcpML2JM5Oyq7QyTkOXJ9q6R9Xt/L8l4hjpk1nTTQxPvgxg9hQBSFvjAbH0Ap/wBjukbdFkA9qtw3YEo3RA571oJqmxwqYJ9MUAYh066lb/SQwX2p50VBGXVjxW9LqTtGcotY73c07MoIA9AKAKqaSz8q+Fq1DZR52GLd71PAHZChBHvQIZo+Uf8AOgAfToY13LGBVRrUO3yr8tXZGk8rMj9PSoUxt3+dj2zQAn2eNY+flNUo74WtwdoLCpmvA+4HawHrVSO8EVyPuFc0AX/7Vmm4EXFW7aScj5MLU1trmlQKPNRd3sKlk8S6SwPkxgt/u0AULy3uZk+Z6jjt3jQFmwasnVlm5jTHtUb6kEG5wKAGPG0iYJOahNnKeDwKk/tlVyRDu96oXWqTznKpsH1oAty2caIM/NTY7eDucewqiLpzDlnPFQG7yp2uQaANhNMid9wxt9TU81hAUHzrgVy63l5Gx2TMBTJLq8Y8yMwoA6wRaakOA6lhSrqMMK4BBUVyPmzZAYBRStDPMRsyRQB08urWmCSQT6VDFeRzMSuz6Vg/2awALhs/WnfYJVIMIYN9aAOkjljB+aHj61I8odMRx4rnTa6sFzh/zpyRauhGWYe1AG+tzFD/AK5QajlvbeRsxKufcVkulygzNlifSmNvEWcEUAaMt6wGBEuaZ9tPl8qorFaWUg/MxPpUalyTvYj2oA0pNQfeQiqaYNQZjs8tapx+WPmz0pjS7WzwKALiag+8xFADVuN34yDmsNlkkPmAcVLHNKCD5hGO2aANljL6H8arXN3IRswRTI9TnQYYbveplvBL99NreuKAKYaQdEz9RVlSBGCQBUq3UUakvzVK5u0mGFUigC6skWA+eRTZsTHccge9Yzz+WhIYk+lNgnklOfMOPQmgDTku/s+Bt3rUi3kUseAuD71BBeQo+2WPIpt1PbE74+KAJ0aJH+bPNKssKOwDdfSqbXAlUDPFRqUGcdRQBqI4Rt4O4VdCxTDeQBWLBO4+8u5auRFpvnTAHoaALZmVd21RgVDDcSxy70QH601UaMnOGzSnMfzdvSgCa61CRsEpz7Go47q6A81VLLUkarOufKb8RT40lQ+WmQDQBZi1SWRRh9p9KTzJJWLNJUb2bAZPPvUf2Mp86HJoA0ra6MZwU3n1Jqdr5XYKyKM9ax8n+PIb1qwm1sEDcaALs9rHIu6N/wAKRraCSDB4YVDGrcnGKc77V2sce4oAjWEwAFWJqylzIPvyYX0FUg7Dvn0pEvsSYnT5fUUAaD3r7f3Ltn61La6nfwDJYuvpmq8d1Ysfv4HpTbi4jQZiyaANu31vAPmZVjWlbeJI4mG8ZUd64gSl5Buz71eVYWxtkx7GgDsbnxTbP9zHHY1JaeJrWf5HVQfWuFubdXYbGyajZZYl4A470AdlcS201ySkIJNVJ4YVJxb81zdtrFzatypPpVpfENzO+GhOPUCgDWjlhjXFzbjH+7Vi3k0uXK7Av1FZD6qVAJhZjWXJdSNcNJgqvpQB2R0XQ7o5kcMfrWXqPh7Q1O0IT7BqxfPllX9y+KrTG8/56fjmgC+3hvw/kbvMVvTfUaeGdLcMIxhfc5rBmaczfO7H609bm4LYWTYB6UAbEvhrTFXAyT9eKyLnw7GZCIML702PUZvOCNKWXNaSX/zjjj1oAwf+Eel8w75N3tioZdKeBd2xsV07altHygfWrEFz0Mh+U+1AHEfYZmIYZA+lWUsFLqG+b611V2kbZKKOfashkcSHtj0FAGPfRwWx2eWK5O4x9qlx03nH512V1bR3U376QgjtXH3iCO9uEX7qyMB+dAEFFFFABRRRQAUUUUAFFFFABRRRQAUUUUAFFFFABRRRQAUUUUAFW7DUbrTLn7RZy+VLgru2g8fjVStLRpdNi1AHVrd5bVhtOxiCp9eDzQ9gOnttg8C6gthcfb5pCJLoNlTDkAk4P3unX/Csb/hNvEP/AEEP/IMf/wATV6PUdH0HSdQg0y8kvZ71dmTEUEa8jnPU/Ma5KsYQTbuvvDoWL69uNRu3urqTzJ5Mbm2gZwMDgewqtRRWwBRRRQAUUUUAFFFFABRRRQAUUUUAFTQ96hqaHvTW4nsaFp/x7X3/AFwP/oS11vhnTNKj0VHuXtZppvnfcwJT29q5GwkcXAhSOOTz/wB0Vk6HJrafw/LHIY3j0dXBwQbhgaJCiZk9rFY3WrQQSpLEsfyMjZGN61q2Pg6W+sILoX0aCZA+0xk4/WmzaBdxRyW+dKtjIoDETHdjOe9WdX0a9MVhFbajBGkVuqHdPs3H1FFx2MjWtCl0Vog8ySpIDhlGOntWTXRa9BNbaFpUU8yzSr5mXV9wPPrXO1aIZUooorM0CiiigAooooAKKKKACiiigAooooAKKKKACiiigAooooAKKKKACiiigAooooAKKKKACiiigAooooAKKKKACiiigAooooAKKKKACiiigAooooAKKKKACiiigAooooAKKKKACiiigAooooAKKKKACiiigAooooAKKKKACiiigAooooAKKKKACiiigAooooAKKKKACiiigAooooAKKKKACiiigAooooAKKKKACiiigAooooAKKKKACiiigAooooAKKKKACiiigAooooAKKKKACiiigAooooAKKKKACuk8PSSRWLuh/wCWp4/AVzdbejNsgLAnIkP06CgDphfzOnEPNNjid38yYhc9qdFf5TGxWqSVlkUPjHsaAIvmjmwh4qdpWH39x+lMjia4bcG249qnKPGcl+PegBIZrZiBKpz71M8tsj/KmRVRykkmXbaKV5GjGUlVh70AW450mb5EAPuasJvXO6LPuKwZDKf3gIzVu31mWOPbImcelAFyS6lDbWBxQJfIUygr9KzJ7y4uZMiIhKmtnSRlUgj60APk1yYvtjjUUx9Uuf4mAPoBVu40+DZ5gOG9qqraB+7UAVvtFzKpLu230qSCCaRchio96mS3Ebcqcepq59miMW5JPwoAz5LZYu+6iPT/AD2BXHPatOO1heM/PmqjTrZTAkFlB4xQBqWvhoumXjXFLJodlafM6/lUP/CVOYxGilfeqNxfPM255WoAvCOAH9ylRzRwudpj5+tNttRtFARnAamzalDG52AMTQBPFp0Eg+aQj2Bp/wDY8e08/L61mi7kJL7SDTX1i5C7QOKALkmn2aEYk/ConsYRzgYrIl1AkncMGoH1GU4CuaANaa1RuBwtVxGI/lAGKof2g6D5zn2qNrp5egK0AajfZ2UDncPSrUMtnHH80hyK5sPIGzv60zyyzEl+fegDoHvrN32RuxNWPtC2y7tuWrmI4jDIHR+farjXEtxhcMPegDaTWz827C01tbI+brWH9muBJnGRVjy2VcNHz7UAaD6qX6rUMl0k38ePaq4tZWXdtbFRSWjDt1oAsxv8x2LketV7gszE7cVJCrxJsVTSiGXzd7ZUe9AFOOB5c8kCp47F2cKhz9ausoxlHFPUxgDe+0+uaAAaJOY/lYc1ENIZM5zuHvVxNRjgwrTFx7VI2o2rjcGFAGetrHH/AK52B9BUpjVBuRifrVtJbS5TLFfrUMqQR8pJmgCsEkkyNmV+lV57RmB2xMK0IbjaRglqkmvFXAPSgDnfsnmZTJDUwadKjHD8VszSRHlIxn1qNWDKcH5qAMxYnU9c4pGj3nPSrLxlCeTmmiEqhc0AQoQDtzUkccYO6RuPrUawF23GrBVDHwmCKAHi4jHETAfWpY7xYjmTp7VT8hGXcOvtUL2zSDdnpQBvx3Fs0e7PFPS4hzjGRXPW0rJlScKO1WUnUN0NAHRw3i42Iy59DQ/nuwIwPpWD56ydO1WLXUZoXA5K+9AG7BBeSthiQvvV2K1eKM55rNTWGI+Rhn3pw1KZW5nGKANI21sW/eZzSfYLd/8AVuw9qgguElb5pRn3qy0ioBh0Y0ANayeNCEfmoRaSddwJ9DUi3YdtrybamDxKOXVqAKMkbgbfKyfaq0kTqPnQ5PtWnLMCP3bgVW80vnzMMKAM4xbRkY3elPjkkT76g1baNC25MLSGzjddwkNAEC3zBvmiAHrThfRSPjaBjvTZLSU48sbsVDJbIV+aMhu5oAuLeQn7rYapzNlAu4EGskWhA4X5fWoQhDffYigDbd4kXBXNKLqIJ8rAY7VgPJIJOWZlp6txuBIoA1Vvy8hxgD3psvmSEtvX6VkuFK/ey3tT4m2oNxwfegC0skqHHmAU83piwXXdVZrkKmV2k1WluTLGAVxj0oAnkufMkLjAz2NNe5HARQfU1kyyM0mEYk1etZj9nIKLketAF95LaGIPtDGqclzHKpP3faqDXDbio3Z9BSi3uXwxSgCdLgK4ByKvRXT+YFZvl96yPnhbLpn3rWt2trmIZdc0AaYvY2TaWAqeAosZKpnPcisjakWQnzD1p32sJHtEjg0AGowKQZcANXnl4c3s59ZG/nXUzXU00jKzuy59a5W6GLuYekjfzoAhooooAKKKKACiiigAooooAKKKKACiiigAooooAKKKKACiiigAooooAKKKKACiiigAooooAKKKKACiiigAooooAKKKKACpoe9Q1ND3prcT2L+mf8hWz/67p/MVs6rpWlSa3cyS65HFI0pLRmJiVOemawLab7PdRTgbjG4fHrg5rcuZfDd7dyXcwv1kkbeyrtxmm0JMteItN0241d5LjWY7eQouY2iZsce1Lrmm6bMun+drEcAS1VU3RM29f73FQajdeHNTvGuZvtyuwCkKFxwMUX114cvxbiUXwEEQiXaF+6KVmO6Ga5DDb6BpMVvcC4iXzNsoGN3Nc9Wrq1/aTWtpZWKSCC3DYaXqSayqtEMqUUUVmaBRRRQAUUUUAFFFFABRRRQAUUUUAFFFFABRRRQAUUUUAFFFFABRRRQAUUUUAFFFFABRRRQAUUUUAFFFFABRRRQAUUUUAFFFFABRRRQAUUUUAFFFFABRRRQAUUUUAFFFFABRRRQAUUUUAFFFFABRRRQAUUUUAFFFFABRRRQAUUUUAFFFFABRRRQAUUUUAFFFFABRRRQAUUUUAFFFFABRRRQAUUUUAFFFFABRRRQAUUUUAFFFFABRRRQAUUUUAFFFFABRRRQAUUUUAFFFFABRRRQAUUUUAFFFFABW3osUktuwRc/Of5CsSt7Ql/0dmDlfnPT6CgDRS0uUfcBir6287L945qATvEc78rUy6iY15wc0AAgvivyuFX1q7b2siqGmmMh9KzpNSbaQEBp8Gou8ZySpX0oA1pBuiP7pePaqRQhc+UKjW+uGX/WDb70SXxBDbM+4oAnijSTaJWVQO1XfI01Vyeo71mSXm8KQlVpL92bZs49aANCaePzdsX3KWJoWbsTVWIKDu3r9M1EtwkUxP8qALs14qnYgyagN66g/3vrUcjpL82Me9UJMeZw/FAFv+0JS2Gkz7U37a6ybd5waqMyg/KCW9aFgaVtzkj6UAWzcPG37tyc9qhlnldvmyRSiNVGVyfrUh3uPuigCH94GDYOKkZ/MHDEVLBFcyPtIwvrV5dPjwdz/AJUAZD23feS1RmOYNwrZ+tdDHp4RsxqWPvUi2aF/3qEH2FAGHFNdBdgTPvRL52z54yPeuvtorOJOU/Eiq95NabcRxhz6UAcj5KOAQSWpWt2BGVreMSucmEL9KcIlRSfL4oA5w2cu7LIdtNktZi2E5X2ro3kUxn5MVQJV3OxefWgDNWwmx/Eo9xVhbEmPJbOKuiRmGzzMfhUOEVjl8n3oApwxbD/D+NadvcwQYLxhj7VnylQcghj6VYiKlQcKGoA1zqNsycwhagNwjHEKKT9KrMcDcVDe1MOoGBgRAAPagCyLi63YKqo+lMkV3YFiMewqGTWU28Rc1WbU7g/NtGz2FAF9z8v7s5I9qpvPK7bWc0waqSpwtUJrzJLck+1AF/z0iBy2TUc2bkAhwPashnZ+ueafHGqD5nx+NAFwxtEuSc1CJNzY20gePGNzH61G8qjGKALYZk4RuKd9qGNrnH41R88H7r/NQkfOWUmgDRF4qRna/JqBJ5HYh34qARp1Y7V9DSLIFfCc/WgC+s5X5CaQ3PlEg96oySSBtxANKtyHHPBoAuecuQS+c9jTmcORk7VqhtDsWfpSthSMHigC81wF+VQMVCz72wz4HtUYQp82QRTwwZegBoAnjjIHyZIo8l1Od3FFtI4BXbk05kkbO87R6UAMlgXOUNRgqBg8GnRqWkx2FKyqZ/l5+tACQnk1ISW4VwKWXacBRg+1SxJbhfmJz70AQNPJEuMZ96at2T1TmtQxWzQAgfNVSVETHBJ+lADRJL99cn2qxBeur5kDU2Oby1wnJ96c0jyKRsyfpQBcWWOY7lY1KJZIyAgBHvWWFmX+DApfPmV+B0oA3Uu+zQg/SiUBl3LlKxGvnY91xRHfy7iM7lPrQBupHmLdvJqNZAjbd5IqjFqksfyEBlqxHfRSScxgEUAaNvM4Y44WpDLDLuVmAqj9shDDLbBTnktQN6S7vUUAWHiR1+RuKbHaxNu+YD2quLiIOPLc/Q1adBIm5W2n2oAie3h+6c5qlNa7OgJWpilysmVOaNtzKfmHFAFNlRVymA1MdPMUE9fWrnkbXOStRzBQpUMBQBSlTbjAJqOS42R4EQH1qUFCp3OarS+V/fJoAgjgmMhkVFANPdGb5C+P0qa3mj3ADJFJeyHcCIse9AEKwtbSBtx2+pq01yGQ88e1UTdSSYSQ/KPSnojFtwPFAEqO0gIWIsPU0zyCD8owfUVYgfdkMwAp3mpHkKNzUAVxMUGNzcVSmvLhnKooA9a1fPiC/PHg1UmxIdyQ4FAFFVmPzNJx7VgXP/H1N/vt/OurZi0W0oBXK3XF5P8A9dG/nQBDRRRQAUUUUAFFFFABRRRQAUUUUAFFFFABRRRQAUUUUAFFFFABRRRQAVp3V5psts6W+k+RKcbZPtDNjn0NZtJQ1cAooooAKKKKACiiigAooooAKKKKACiiigAqe3YoWIx+IBqCpYf4qa3E9i15z+kf/ftf8KPOf0j/AO/a/wCFJEgdsHpVgRoP4BVuViUrkHnP6R/9+1/wo85/SP8A79r/AIVJNuygR1TnnNVJJZEkKtsfHtS5x8pP5z+kf/ftf8KQysQRhP8Avhf8KapDxeYBtOcEUlUncnYqUUUVkaBRRRQAUUUUAFFFFABRRRQAUUUUAFFFFABRRRQAUUUUAFFFFABRRRQAUUUUAFFFFABRRRQAUUUUAFFFFABRRRQAUUUUAFFFFABRRRQAUUUUAFFFFABRRRQAUUUUAFFFFABRRRQAUUUUAFFFFABRRRQAUUUUAFFFFABRRRQAUUUUAFFFFABRRRQAUUUUAFFFFABRRRQAUUUUAFFFFABRRRQAUUUUAFFFFABRRRQAUUUUAFFFFABRRRQAUUUUAFFFFABRRRQAUUUUAFFFFABRRRQAUUUUAFFFFABW3o8Zks3xx855/AViV0OhHFk2f+ep/kKALcNod37x6sG1BYKCuPUmrUcsTfK3y/hT3WONeMGgDPGnzNKVVuKmSwmtz85OD6VpxmJ4xhuRVSeWZ32q52igCiQ0cpyePQipVeAf6wsvtTxhDvzub3FPeVJosMgzQBE9zCF2Jk+9NV4inUZ96riILJ39qe0Tk7tmRQA5tuc9vUUxV5OM496Uxyhc/oKsWlu8h5JVRQBEjHaV3D8arM22TCgGt9bOBlJxkj1phgiDYEYAoAy4o2cn5cU5Y5C+xc5rQ8mNTnn61OJY4V+WIH3oArRWTOv3SDVyLTAoJK8/WoDeOxyvHsKhl1JgdrHa1AG5b2kLR/Nwaq3Gnssm+KXAHbNYxvpx0kz9Kel/c4+ZMigDcTVPITBTJFMGsCTd+5w3vWWt+pHzjBpn26LnauT60AaQu5bhtm0AU5ovI+YlaxzeFuh2mqz3s27/AFhI9KANW5vGHypjPrVQ6lJG2JBn6VQkkaZs4YD1oTarfMCfrQBbl1HzBtRQKhF28Q+7jNVbiVg3yxkCmiXzB83SgC7uLLv34qo0h8w4Jb60KPNbA4Wkl2J8qjNACfalD4dPyq0k6AjINZvllfnxn2qbzDIvQigC2053/LuC0jXIIwRmqy/dwc1Hvy+EX8TQBZE0bttIx9ac8yKoTP5VXOT/ABgH1pmxFJZnyaAJiqFfmbaKgdFRfkyfekLGXIH3aaJdvyr+tADxtVAxGTUMuCwPSranKHfiofLjD5fOKAIw24BSMD1xUvlh02AfjTpHQjaDURd1+VTxQBC8AiPByamjllC5JGKaGw3zZNOZ9xGflHvQAx90jZJz7VIwUoBjBp21Cd2fl9qh3lXwORQA6NGOcc0jQNycqPanl2BwnWkZ3/iFADcuyhR+lWFX93zgEetQqsjDKDFMbfuw7GgCbzCcbtuKf8rttyRUBRWxsyTU8eQRxyKAFCvEc7zU6SF1+/k1GzqzAGnCMKc9qAJNh29cNSouzkgk+tQq0ZkO44FXkEaqDvyKAKzDnPzA1LG7SYTZu9zUks8JXAPPrSRzmLlE3e9AEgt5I3z8wHtVtFiOC5z9arrds/LZA9Kb5qsDhT+FAF+SK22bkXLe1Qxo/mfLx7GooOMvnn0qWKQM25gc+1AE6xZyHPNNFqm/OGqX7SBhwM4qX7XCwB24NAFR7WNpOc0x9PCfcJ/EVZnnjLA4x708XA4+bK0AUW09nXajYNMWN7Ztjrn3rYhSHdv3Y9qiuH/eFUTcPWgDOlQBgwBPtSohPKjaK0o7O4kXPAFSjTX2HccD1FAGIVdZvvGr0csqKMg/iasSabk5V+lQzLsXHU+9AEM1zlwEZh6gU8zdBvIHfmo/s7sd6DH1oKsqncgNACtcRR/MDk1JBLC+XlVh+FVnjV4+RtPahTcMqoqZUd6AJpY0d9yHj3FVbmFQgJUHPpV3Y4TpioHf1zmgCsi/KqiMr71M6tcx+WvGPWq0kspbnI9Ks2rTr8xIIoApxac8TEyYxSm1aSQFCfwrTkhlul2n9Krta3lt91QR7UAU30+VGyu41BtcZAOH960zd3KKQ6c1XwJfmc7WoAqfZ7yVgQOnc09mlDBJFxj0qVrW7z+7kG361XazuGYh3wKAGyk7cq9cvc/8fU3++3863zbAMf3hz6VgXAxcyj/bP86AIqKKKACiiigAooooAKKKKACiiigAooooAKKKKACiiigAooooAKKKKACiiigAooooAKKKKACiiigAooooAKKKKACiiigAqaHvUNTQ96a3E9i3B98/Sp6gg++fpUxIVSxOAKJCiVr3P7vHXPFDWaiDgEyYzmm3EqSCIhuM84PIpPNixjz5qRQQf8ep/wB+iiH/AI9m/wB6iriRLcqUUUVBYUUUUAFFFFABRRRQAUUUUAFFFFABRRRQAUUUUAFFFFABRRRQAUUUUAFFFFABRRRQAUUUUAFFFFABRRRQAUUUUAFFFFABRRRQAUUUUAFFFFABRRRQAUUUUAFFFFABRRRQAUUUUAFFFFABRRRQAUUUUAFFFFABRRRQAUUUUAFFFFABRRRQAUUUUAFFFFABRRRQAUUUUAFFFFABRRRQAUUUUAFFFFABRRRQAUUUUAFFFFABRRRQAUUUUAFFFFABRRRQAUUUUAFFFFABRRRQAUUUUAFFFFABRRRQAVs6RMUtig7yH+QrGrW0tkEDBzgbv6CgDoYZEQfNhjTnlV+gArNEmw5D5Wnb8jqSaANAMGI2tg+xqXyi4IVhmsyIunJQgGpw7q24NQBa2yQt867kqKcxuQVQr71cEnm267qqXAG7Gf0oAi29Mk+xqaKRthUgt71Xx02kmnb3UdNtAE9uVZ8O5UVprNBFH8i7j61i+YwPXP1pyXAHA/KgDSe54+ROO+KgfU0U4KHFV0njBO7INNmmRfuhSfegCwLsTn5SAPeo5ROv3Tke1U/tCE/MmD7UpvnXCoPloA0IAirncd1QSwxytuL5PvVQ3UmcNxURmYNw5oAsPbMjfI35U4eYRjcwqm0sjNnJFSLdyH3AoAeYWdsGQg+9RPugkxvD0SXLvwuAfU1AsYeQF3+b2oAtGbv09hSA7m3KtMljdACuCKesuE4XBoAWSWQjCimKzZz1NSxyOP4AabI7jrgfSgBkkzMeBTOASSM0bm3ZUbhSShyM9PagBHfauVzUW7eM55FO3FhgnimfebagwKAGec2MCpI5T93GaidTHJtFP8vGOeT6UAWCcr14pGliVPlHzVVYOCQGpqxsOepoAf5v97kUIJC2FHyn1pg4Pz8U/e/VeBQBcjhiROSM1WZY3lOzrSCdu/NMC7mLcj6UAPfcpCnpTyW4O7AqDe33e3rSH5F9RQBI3ztw35UxQTJ82ajVip3LmlMo8zJNAF5AqnlhUcyoG3EZ/GmkLOAU4qJgV4PNAEw2mP5R+FRL8zYIx9KUJ8uc49qVCEbnnNADxGV+ZicU4qHGck1A8/Uc4p0U5TquaAJhHNjAJC00/dILCpGuJWAG0KKjVRv5GTQA+BNq7sUoYliw4FDyhWAoYLIv7vg0ASK0bKeMmlVjn5TimQoF4LYqf90DncTQAx4uckfjSFtuACKm84MMYyPeoowpk+ccUAaFnaLdDO1RVt9LeJeJF21UhmMeBDwPep2vJnOzg0AQvbuuMHP0pEg2NkOc+lWElcSDcmB6irg8lxuI5oAppbOfnAx7GpkDKcbMVIcyDh8LWhaxwGEb2XPvQBly72OFXJqeHT5mT94mBWgkkNs+75GWr39p2ciDBAoAyRpbPFgLgeppiabcxnARG961W1WNW2pgrUb6gr/Lx+FAFMaXcswZyq/jUwtJI3G88eoFWvNjKg7s05buJF++CPSgByMsaffz+FUrq4nB2D7p7irYvEkbA2L9aGuI0XO+Nj9KAM2OSRG+bP405omly2P0q8LnzBkLHmmmaTONq49RQBT8h+ATgVA+IG6762hC0sWWUYrBu5gkzRbQKADCydY8mlAMCnsfSqyCbdkcCrJUybd3WgCN97gHLUuI48NIMn1NPlGzCjJqvKm4YYH60APJhLbiqkHtTC4U4ELY9qjWCUEY5FWjAm0M7YNAAkkgX7uwe5p63M2Om78Kjlmwgxjb71NZT7W5TI9aAILmYtHnyW+oFUQ0jLhIw34V0FxMrxlUQVml2iHRfwoAqASDJdMY7A0/LOnyw/jmkcuz8tjNTKnlp9/FAGbLCQclAv0rj7zi+uP+ujfzrtWDMx/ecVxd6MX9wOv71v50AV6KKKACiiigAooooAKKKKACiiigAooooAKKKKACiiigAooooAKKKKAFrSurPTYrZ3t9V8+UY2x/Z2XPPqazKKGgCiiigAooooAKKKKACiiigAooooAKKKKACpoe9Q1ND3prcT2J0co2QKl89HBVkOD19Kgoq7XJTsOeGFkUKwXHcjrURgRTy5b6Cn0UuUOYXIVNijA689TSUUVSVhFSiiisjQKKKKACiiigAooooAKKKKACiiigAooooAKKKKACiiigAooooAKKKKACiiigAooooAKKKKACiiigAooooAKKKKACiiigAooooAKKKKACiiigAooooAKKKKACiiigAooooAKKKKACiiigAooooAKKKKACiiigAooooAKKKKACiiigAooooAKKKKACiiigAooooAKKKKACiiigAooooAKKKKACiiigAooooAKKKKACiiigAooooAKKKKACiiigAooooAKKKKACiiigAooooAKKKKACiiigAooooAK0bI5tiv8At5/QVnVraZGTbF+MBz/IUAaKJbGMZJ3e9TR7D9wY96i+WZTjFONtiMFWyaAJiJguN4xVZXl84K7DFNkdkOPMwfSkjLsxJwfwoA2g0nkjaUxVcyS5+6n41DFKpXDcH0qKQruOc/nQBNKWx/Cp9qb57IAp+Y1BlfQk/WmvIv0NAEruZDk4FNVzztqLdhuvWljMiS8HigCeNm59femSAt94YpJcg5LcegponQISFzQBCjBXweatIydW4/Cs8yl5flAWpS8i9WB9hQBckcP0bj3podAvK5PrUCO7r8yjbTZHCDC5B96AJ1Z3yEA21Hlg+GwKZDNtB3GnnbMMhsYoARt27HX8KZ5Tk7uPpUhQ7eWpqSBRweaAJN2Vwc5py3PGwD9KgZiDu3A0uXK5DKKAHyTN05ponB+VwKUEsnPzGmNFGq7j973oAejOxwMKKdINn3z+tVvtgjXAAzUEkjysHzx6UAT4Msh5wtJIEQYVzupEY7eV49qYVbd1AHvQAoyw5NKrYG0ZzTTuToc+9IWJGR1oAe6NEm7dz6Ukc+6PkUzYzfMTu9jS8D+HFACGQPwqnNPWUBNjL+NO+Rsfw+9KfLUdyaAGj7vOMVHscN8pqdWTGCD+NNExR+1ADRtQYbrRuBXAAxUc8jO3Tj1p6bduM5NADY/mbnpTpIlbOce1BCjhTzTQHDc8j3oAdFiFcSZI9qd5idvypHw/HSmIkQf5ifwoAewDL6H60qBE4YZPrRKUYjCmoWLqcdqAHlxuxjNTq6yjAAzVcFR25pdyxHcmQaAJwHXG7gClWb95g/nUfmSP/ED7U5WUoQ/BoAfKV8wUsmMZTk0yPaM7sH3pCw3fJwaAJIpB0brRLuHKtn2o2x7fm+97U1Y3HegCaEnywCDUhYR49/Wokfy+OppxkUtk9fegCdJFXGetWEmAPAqkmHbOMinKN0nyjFAF4XDL1HFPNxuAUjH0qiWkVsbcinM54ABBoA1EEZUAyH86ZOrLgRykj0zVRdqLkn5qmhulyNw4oAlS3baCz/gTUqjYQAoxQZrecbE4eniN4VyDn2oAHVnI24qTIQckE+1MW6QcEYqNp4C2d2DQBN9r8vgrkU37eJBtHFVTJl8J+tEcMzzYRRj1NAFyOTyyd/Q0iHfLvHC05reaMDfyPaoCvU9PagCS5vY4z8r5b2pLbWZkP7yNiPWqskXOSoz7VLCSwxtNAGqNYcx9gPfiqcs8cknmOyk1RuhMRtA4+lQrFKgG77tAGmbhc/JyPahrn5OCfyrN87DfKakSckH5s/WgC1DPIxIyMeppXnZVORv+lZ7zPGpAWoY5pEO8N+BoA0M3Ui/INo9BUqJcS4D8Y96rxak6kZj+T2p1zfQ4yNy/SgC80b+XgjikWOZkwvyr61iNrE27bG+4e9TQau7MFkfA+lAGt5bIMJyfrUMqiM7pOn1qObUG2fu2Ue9UwBndKS4PvQBef7PKmd/61VmkhIC/Mcd6aRGB8kbc1XlXb95sUAQSsu7A3getc1df8fc3f943866JpVZtmfxrnLn/AI+pv99v50ARUUUUAFFFFABRRRQAUUUUAFFFFABRRRQAUUUUAFFFFABRRRQAUUUUAFFFFABRRRQAUUUUAFFFFABRRRQAUUUUAFFFFABU0Peoamh701uJ7EtFFFaEBRRRQAUUUUAVKKKKyNAooooAKKKKACiiigAooooAKKKKACiiigAooooAKKKKACiiigAooooAKKKKACiiigAooooAKKKKACiiigAooooAKKKKACiiigAooooAKKKKACiiigAooooAKKKKACiiigAooooAKKKKACiiigAooooAKKKKACiiigAooooAKKKKACiiigAooooAKKKKACiiigAooooAKKKKACiiigAooooAKKKKACiiigAooooAKKKKACiiigAooooAKKKKACiiigAooooAKKKKACiiigAooooAKKKKACiiigAra0pl+wOhXJMh/kKxa29JQGwdy2MSHj8BQBeg8qIckD2oa5XfhTmqZfex7+lWre1IG9+PagBsi/MGPPvT/ti4wu0GpHjXaQpJ9qhW2h78N70AMklJ+bYPqKcAkqbvmBp3kKoID59qdGm0Hj8KAIOVUj9ajVQ2d3zNU5X5/umoi6ox2jLelAAsbZznHtUoc4w2M01JS+QEx9aGKIpJfJoAbI+PlwTVdiVPHIpQwkfv+NHlhc/PzQA2LG7J2j61OZU/u5+lQpGS2fvVY3BcKEUmgBhlJGc/hQQJh8zYFOaI9QMn0FNZQQPl20ANWNF4DjNSiAqNw61ECUbgZAqyJlZcZJNAEAypwyZpHVCOGANSyRseRmojnGGT8aAGsuVX0oULjlvwqQccZ/ChhtTgDNACRyqM/LxSSybgBjg1Cz4OMflS5HXOaAG+SC3Xj6VJsjReOTTV3bs44pj7mbOCKAF3Ybhse1LIR3ORTWBK470nlOeAKAHZUL1poBP3TSGFl69aQts68UASspPGaMlTgVGjBvmJIpz4I3BqAHMM/wAYFNZgOnNRg7s4FC5GegNADzLnnbmmFwzcjH1oGepX8qbk9uaAJSyYxREys+MClVSByMUhQHnpQA8hlOdv40YzyTTnK7ByahL8fKKAHADdkUPtdsKtIHzw3FKWRRgHmgBjB1PB4pm5g/c1JjcOWNPXgcDJoAYuc/d5peWxkYFByPmb8qbhW5yQaAJmXZtYCjduOWGR71CGwcFzipV5Q80APLqvQYpFfLfP0qIP61PEIWHznmgBu9RJlRU28luWKio2hXfuTJFNkIb/AAoAkU/OQHqZY8n58VHHtAHy4FK82xtu2gC7BGiJ8rdaecKRhqoQ7mb7rEVaJEfY596ALDt0yc0BUPO+oN+Vz1prj5RgYJoAnYAng7qdHDnomKiWPYMhzuqWN+xc7qAHfLE2Qp3etSickffIP1podQPn+YipY7cXHzrgYoAjkYsv3+aaqDHzDNWZ7Rio6A1CDt+TPPvQACEgbkJp6C4XDGQinxyFGxximSyMZcfeFAFr7XNtAPze+aqyXJwSUJNKGCuN/A9BU8nlNFnGPegCoHZ13fpUttdi3z5oxTlaCJcbuarO2ZD0IoAnnvGkb5Mlah+0dUqYJvQbciqk0flNlv1oAizlju+Ue1LuRDlDSN844b8qaCi8NQA5pNzc/MKsJJD5e3IJqFdu35ajl4GdmPpQA55gXAXgCmT3KY2Mu6mfNt9jSKcD7gPuaAIlgctlV+WrSxIFHHPtUXmkN3x7U0XBaTAGBQBc8tdu5nH0pWmSJeeR7VWZlY4BxQAgHLZoAJbyeXAQ7V9qV4dygyFiT601YfM5DYI6Gh5JIhhzu96AIyiw8kjHuK5+4IN1KR03n+dbEpluYyMgLWLKNsrj0Y0AMooooAKKKKACiiigAooooAKKKKACiiigAooooAKKKKACiiigAooooAK07rQdSsrZ7i4ttkSY3NvU4ycdjWZS0O/QBKKKKACiiigAooooAKKKKACiiigAooooAKmh71DU0PemtxPYlooorQgKKKKACiiigCpRRRWRoFFFFABRRRQAUUUUAFFFFABRRRQAUUUUAFFFFABRRRQAUUUUAFFFFABRRRQAUUUUAFFFFABRRRQAUUUUAFFFFABRRRQAUUUUAFFFFABRRRQAUUUUAFFFFABRRRQAUUUUAFFFFABRRRQAUUUUAFFFFABRRRQAUUUUAFFFFABRRRQAUUUUAFFFFABRRRQAUUUUAFFFFABRRRQAUUUUAFFFFABRRRQAUUUUAFFFFABRRRQAUUUUAFFFFABRRRQAUUUUAFFFFABRRRQAUUUUAFFFFABRRRQAUUUUAFaNkHa1ZRnbv5x9BWdWtpZUQNn+/wD0FADo0kSYHaxWt1Gt2hBJOfeqg3MuVFOFu7csxA9qAJTKuP3QH41WMy+ZggE1FKixdHaq+8pkpyfegC0zqxPY01pdi+v0qmBK7Yz1pwjkX5ATmgCf7WVPHNPwsoycbqrmOVcHZn3pyyMD0/DFAEixshOGGKryROGzxU6yh8huKYZFU4Xn/eoAbHJ/CwAHqKsb4ezD8qrSEt/dA9qAOPlwfagCZm8s7l5Wombe28cU3k9ThfSlG3bxzQBKsr4yq/nTFVpHJLYNOjyyfNuFBgyMx7s0ANwq/eyTUgctjYMCoWhlj+90puHI/iI9qALDSuVxkZqIvz87H6Cmrhe+TSYIbpkUAOVdxyOKaUZ8gnFSfaEU4AOaTzRL8uMGgCPGxcHFEag9DzUj/dwFpm7YvAGaABs4xzSKhI+/xUTSOx6kU4cr3oAfuw20HNIJPm2k4qFcqxz0pwfa+RzQBO4VeS+arFtzEn7tOlYPzTPKJHFAAW+U4oQsy/exQAFOOc05hngDFACKdvC9aTJJyaXhOopCC3zKuPrQA7Gfu5pApDZ5pyo+Of0p3lyFeF49aAGmVj1zQ6hgCWIqwloWj3E/hUkVt8p3YFAFPaNmA2ablugNTyw7MnoPamBSU6GgCNoyD15pyJ83+NOBwuHBpxZQORQAwxqG5NSD92OmfcVLFAkq5OaXYEO080AVGy7cU5FOOavJCjOMgUOgRyuMigCi20/KoJpfNCrsxV6KNA3FPdUDYKL+VAFBVDc8UjIy8AYzWikUPXGKmEMbnjmgDJRpR8p5FOKc4OR9a1Db7P4RUU1o/DcUAUotwf5ySO1TPGzMDt4p4t5FbdwasRhipJ6UANSQLHjvUbMJBjcc1YT5s8cVFIuBlQKAGRkL8pJqwCWX5SDVbk89KB1/woAl2uBkD5vrSIW3jccH2pGITrmmq+5uhFAF4INuGbNEbSQNhHytVFcocnJFSNcNwQKALLyzNyZCRUO5d2ck1GZ5CdoOB9KeAn8bE0ASJ83QVPGrY5bms+VzEeD8vtU9vcRgZyQ3vQBcZYyRuYn8KZM2xOORVeS+ZjtQCoWeUjkk+1ADzKCvzHH1pqID90nd9aieJpBvz+FNTMb5JxQBqxCdQORj3qG6usrskT8qi+1SEcHNRSSc/OuTQAIu3585X0oMq5ywxTdxK/0FOUl1xgEUAKt1A3bmkE4bPzA+1RmFd2QtOSNY84H40AKGG/O2nGPccjFJslYZiVj+FJ9lu3+Z0K0APCeVyGFNdUJ3bgKY0MyglTk+hqPYXAV1yaADeu7ghjUkcLzSdlHpUtvaxp3waVkCSbg2T6CgCV42SMqAKzGWR2IzgVeaUsMFWqPy8DODz7UAUJVKjhuKx5RiVx/tGtpoZA5PVfesWb/XSf7xoAZRRRQAUUUUAFFFFABRRRQAUUUUAFFFFABRRRQAUUUUAFFFFABRRRQAUUUUAFFFFABRRRQAUUUUAFFFFABRRRQAUUUUAFTQ96hqaHvTW4nsS0UUVoQFFFFABRRRQBUooorI0CiiigAooooAKKKKACiiigAooooAKKKKACiiigAooooAKKKKACiiigAooooAKKKKACiiigAooooAKKKKACiiigAooooAKKKKACiiigAooooAKKKKACiiigAooooAKKKKACiiigAooooAKKKKACiiigAooooAKKKKACiiigAooooAKKKKACiiigAooooAKKKKACiiigAooooAKKKKACiiigAooooAKKKKACiiigAooooAKKKKACiiigAooooAKKKKACiiigAooooAKKKKACiiigAooooAKKKKACtOwKLZvuPzbz/IVmVraZ5Bt2EvXdx+QoAmhmnX7rEirRupSu2Qce1NjZIuF5BoaPceTkUADSjZgYNMxuGN+KkSCLbndzUckiRH7mc+lAET4T7rZanplx87AUzcrnnikCea2A2aALIkUnYpOfWnoiHIdwTVcQtE2QfzpFAOSeWoAdJGgO5OR6VEzKB/q6lTO05AH1qGZ8jaMD3FADS4254z7UmCeQuKRVReQN1OZxjjj2oAa33c5waEYlfeg/OOSFoGBwDmgCxE8ijGMj2qRpCnIyD9KprJIjdcCnvKzL940AElw54PNMLOq5349qjIIOead8nc5NACqzMew96kzgfNz7ioskDrkU8yrgZFADtoA3CkOwLu7+9AbjI4FN2qep596AFV93GcUmFLfepjB0PtSoozuIoAcQq/xZqJ5OmyiRuflFNTLfSgBwJbIJGaeqYXBGacgCjpTc5brk0AM4XPy/hSCQj+Gnhd4oEbjqDQAwSNnnigNjOTUhgbuDSGML2596AI857E05Nxbpx6VJjA56U+NA3RjQA5XUrgKQaMv0LcUm3yzRnPfFADkk2HAzT2ct1OKj2bj8pJNPdcAHv6UAPaMsMblIp6RhVweaajAL93H4VJGQTjPFAELQ55HI9KEjwcPg+1TEKxxnH0NIvD44OKAJIwhXAXBpTauzAjmnZQfw4NPjuniP8AeFACLaseoxT2087hwTThdhsnYAakF8R3oAF0xn6Aj601tKuEbKru+lW4dVIGH+arUepRSdVx+NAGXHplyTubAPoakazlU8gVqfbI07j8aSW6hkTkqKAM9baUj5sGq/2e4dj8pIFbCTQhOMNUiygjGBigDE2sBgptNTIke0K6n61pLCCScZ+tKkSbwHXIoAz/ACYcYQ4pjWCsflIx710Q0y1kUFFwT3FKNKQAjBNAHKzWSggdPpTGsDgFcmunbQ2J/dH8GqVNCugw3ICPagDlBanIwjE1MtuwB3YFdZ/YMw5wBUbeHgz/ADls+xoA5NoCeN3FIllMwwq5HrXYHw3GBwhP41PFpBVcCF+PagDh5bK6i+8uR7VEYXJ4U5rvX0sseYyKP7Dt1G5kyfagDz4wtSrbOVOFxXoceg2LnO0j60suhQqMRbc0AefxoEGQrE/SjLZJ2ECu6Ph5o+d0Y9sVVn0mN1K8ZoA48FtpIyB70iMmPm/WumOj28aYeqp0G2kYne657CgDICbk+VlxUZVlPKbq218PoJMIzlfeny6R9n+6jNQBzMhKHJjwKVJVyBxWxJp0ssn+qIA9arzaU/aE/gKAKwmiAwODUShi+4Dj3qwdJuR0ib6kUwafKozJuANAFiHUPLXaEHHepDeTTDCx8etUTblWCjcasqrjCglRQA0pKDufpUqrGRuI5pJB8m1XZm9qr4nVcNkAUAEsn7zAOKsLaho96kA+pqkF3HczZFOWTLffKj0oAveWipmRjVG4ncriNuO1NmkkLbQflqByM5PSgARiy/vHIrBuMC5lA5G8/wA63FjEg4bj3rDuBtuZV64cj9aAIqKKKACiiigAooooAKKKKACiiigAooooAKKKKACiiigAooooAKKKt6dYTanfw2cAzJK2B7DuaHoAwWly1qboQSm3B2mXYdoPpnpVj+wtX/6BV9/4Dv8A4V3OvLZxeBJ7ax5htpVh3f3iGGT+eaxv+Fjav/z7WP8A3w//AMVWMak5K8UBys9vNaytDPE8Uq/eSRSpH4Goau6rqUurajLezqiyy43CMEAYAHf6VSrZXsAUUUUAFFFFABRRRQAUUUUAFFFFABU0Peoamh701uJ7EtFFFaEBRRRQAUUUUAVKKKKyNAooooAKKKKACiiigAooooAKKKKACiiigAooooAKKKKACiiigAooooAKKKKACiiigAooooAKKKKACiiigAooooAKKKKACiiigAooooAKKKKACiiigAooooAKKKKACiiigAooooAKKKKACiiigAooooAKKKKACiiigAooooAKKKKACiiigAooooAKKKKACiiigAooooAKKKKACiiigAooooAKKKKACiiigAooooAKKKKACiiigAooooAKKKKACiiigAooooAKKKKACiiigAooooAKKKKACiiigAq7ZgmI8nG7tVKrlo+2MjOBntQBa8x42HJxVhJldeGOaqBtx+Y8e9PEaqMhsUAWDsIyN3HeqrupbIP4mnCRk6cg01kK/MVBoAASR6+9G6TbgdKfsXZkHAo6J94UAOVZCPnYkVCZGSTaufxqZTIV5wwpTEzL823n86AGhjj5uc01m2cdB61OsCj5fm+tMmhVByMigCv5pH3effFSoyMw3nmmGVVXG3inK8ZH3KAJZCn8GM1HlicbVpvlZPGaDGV5OaAHOFT61Eycg7qcSSPkB/GgF++KAHbWxxkimfOO351MhZUPOah3dcjn3oAGYhexpAu4c4oKbV3DlvSnruYc9aAGhecbs1JnPGBkU1wEHvTVdSMHOfWgAkZgfn6e1IuHGTkCnBcr0JoWMkcc+1ACFFb7ppQoUfNTimwhulNfaT8vJoAADngcUEHORjNH3T1/Cmu25tqigBxZlPIxVlbhFQZHNVCuRjf+Zo+4vQGgC08wfBWoJPnOd2KjMh6D9KCRjD9aAJIt0jbSvFW/9WhCAVnrKy98CguW5BJ/GgCwrMxOTk0gBznFNhJ2nJoG5mxn8TQBKsjqchaSWbeRj71IdyjDEY9qjYqp+Q5NAFmPzSvJqVRtGWeqqyMFweaPOYDAzmgCXzSGO35qTzGVtxGKiR2XJPX2qYM23J6e4oAmWUP1PNLuCHk9aiBATOOaZjccu1AEhZy/BGKfh14GPrVdXdX4XIqbfIvzMBigCRWcNjilLHdnpUSzlj0AFLvUj5gaAJ2kJ6E5oVnf7zZqEZUZXkUgc4OBmgC2tx5Z2jpVqK6HQk1liRNvIwaFuSPlzmgDb+1Z43VPDedFBz9axElbFPR3HzbsmgDp470LgZxU73ziP5TxXORFpF+Y7TTvPkj4Em72oA3xqEjR/eJNTwavOhCuSBXPJdtgDNW1n3p1waAOkg1wDhz+Yqz/AGmZAeAK5B5Qo65NOWWTZlZGH0oA7C21HacvViTVEZcDiuKinulGfMP41Il8xb5mJIoA69LyHdg5Y+9SSuTHhUUE1yqasFXdkAj1qRPEcuf9WGX1xQBvJG+PmNWoo4UX5nIPvXOJr8sxIEBFNkv7o8lcCgDpJI4GU/vmFUwkAfAkU+9Ybai7Iykn8KprcSq5KN+dAHUG1hbJ7VTnhjiwyDdn1rDN/cq2Gcke1SreNJgOSB9aANURxsRgkN6A0PAzrgED8ayUukS4yrfnVqa+i273k/KgBxDRfeYfSkjLnOVxWO+pRvNuRHOPetK31dTHjYwNAFpnRSN7H6YpXEE2Bt/Sqk96rMCR+Ypn9oeW3AH4UAE0I8zYqZPrUYslUHzARn0pwv42kyfvfWke481wFbFACGxjVTsJP4VUazeRtocflW/A0UaDznGaPs8Uk3mJgD1oA5iTR5Eb5csT7VFNpU6JkRfjXVXch+6uBiqTX8mNi7WoA577NMEwU/SnQ2SvkHr7itmUzMm4H5vTFRwLNMcZCt7igDBn0qUglBtFcpcqUuZVPUOQfzr06SJ4Y2Z8N9K811A51G6OOsrn9TQBWooooAKKKKACiiigAooooAKKKKACiiigAooooAKKKKACiiigAra8Pa5Hoc88rWf2gyx+WMS7Co74ODWLRSaTVmB3/wDbGhnwXKi2USKZP+PH7YS+cj5s/e9/wrgaSiphBQvbqAUUUVYBRRRQAUUUUAFFFFABRRRQAUUUUAFTQ96hqaHvTW4nsS0UUVoQFFFFABRRRQBUooorI0CiiigAooooAKKKKACiiigAooooAKKKKACiiigAooooAKKKKACiiigAooooAKKKKACiiigAooooAKKKKACiiigAooooAKKKKACiiigAooooAKKKKACiiigAooooAKKKKACiiigAooooAKKKKACiiigAooooAKKKKACiiigAooooAKKKKACiiigAooooAKKKKACiiigAooooAKKKKACiiigAooooAKKKKACiiigAooooAKKKKACiiigAooooAKKKKACiiigAooooAKKKKACiiigAooooAKKKKACpom2gY65qGrVqpKEgd6ALIYyj7ucUmNrYb8qQE7uuKlYYG5uRQA3Zk5/hoXGSMk0LuJG07VqYwuh4deaAIFl2vhhlaeGTJK9PSkMYJOeT7U5Icfw5oAjDszFcgCnrdFOBHuI71IIkPWPb71KsSxjI5oAri/kORsxTWlaQbTxVsxpIOF59aqNC6Oc80AOKAw9s1EqlR14qUBugFKNy/fAAoAgErq3y5NS+c2Pf3owmcoMmmlGZuQQKAFLEn5cUqo7nqtPSLaw/wqwkWHztIFAFUoycGmyfKBjmrkqKeQ+Paq7IxHqKAIyVYd6XgL6UbcelNc7jjHSgAZye+aVkwAwpq4al8zbxQAZAA4NOeZdvyDFI/IytRcN65oAXzB3BNP3RduDTMsq4xTRgjPRvpQBKvzNzSSbU9mqMO2efzpNql8uc0AI2C3c0qsp+XkU6Q4OU6U1uVoAWSPau5WqMFuvWlydhGM0IjY44FACouTzUgXd7ULsX7xy1IXy2QMUAPAEZ5YUx3DdP0pp+c9MUiEA4xQA9CT97Jp+3HQ4pSQfambse/wCFAD0Yg9jTt+09RUYIzzipPKGN2aADfjkHFPVnYffqIhGPUClVV3cc0AShfc0MVPHIqIu4fC8VKd4XkZNAEiDack5FOJR+zVXzuXnj2pwLKMYxQBK0Rx8vIoUODyCAKj89TxyPenuSyAh8igCcYPeomTn5RiolldTjpT2kyNuc0AKy4X73NKh29f5Uu0BfuZ+lIGG35hn60APjfDY35zTwfm/wqFJUD/d49qvqkTANnFADVkfHB496QlTyeKlMC5ygJFI1qV+bHHvQBFvC8jmrMVw5XBwBUHkseARipI7dgcbQTQBbjuBuxuxUstxwdtUjBIv8Ap65IwIjmgB6TuQctgUvmEjCA59aFguHX/V4ojSZXxsb8qAJkH7v94hNI52D92CKV3fGNriog8h4zQBZinmUjHWpnvZiNpbFVQdoyVYGmM7yHOzj1xQBOsxzy9QzuSpCtj3quxERL9fY1AZHlO4Nx6UAW4rh1UBxkDvVkzxMm5m/CsndKTg5FHlkjABJoA096ONqKcmpBbosZ3uc+lUo2kSPlsYp63LOf3hwPpQA9I25KED61El3Ik+xqJbhDwhwfUVUO93yeRQBptI8vPmAVKC5XHmAn6VmtjHyfzp6XDoOn60AWirruJGas2c8EZ+cc1km5eRiM4pwfYvztk0AbNxqFtN8sbDcO9JHqQiUKG3Vz7ZR96c1ZSYtF9ygDUe8WXJzj8ajjlUseQB61l79qntUisTHlTmgDXEiFeHJ+lQtfLDINmfxrNVpMFlcgU2OZWY7n596ANuS7Se2wxxXnF9j+0LnHTzW/nXXPICjLu5rjrr/AI+5v99v50ARUUUUAFFFFABRRRQAUUUUAFFFFABRRRQAUUUUAFFFFABRRRQAUUUUAFFLWldf2L9nf7J9v8/jb5uzb15zj2oYGZRRRQAUUUUAFFFFABRRRQAUUUUAFFFFABU0PeoasWuzzB5mdmRux1xTW4nsTwW81zKIoI2kkPRVHNdH/wAIk1tpM95fz+XIibljTnB966jQ00pbQHSthUj5j/H/AMCpnifP/COXeP8AZz/30KfMKx5nWxoGjw6xLPC8zRuqbkwM5+tY9dH4K/5Djf8AXJqpkoztT0O90pz50e6LtKnKms2vYHCGNhJtMePm39K848RLpS3oGlkn/noF+4D/ALNJMbRzdFKAScDk05o2V9pHzelQWMoqR4ZIwC64BqOgAooooAKKKKACiinKNxxnFADaKdtH99f1pQmejg/nQAyinIMuoPQmjcP7i/rQA2inbh/cX9aU4KAhQOT0oAZRRT0jaQ/KPxoAZRU0sIiQfNljUNABRT41DSKpOAakktmTlfmWgCCiiigAooooAKKKKACiiigAooooAKKKKACiiigAooooAKKKKACiiigAooooAKKKKACiiigAooooAKKKKACiiigAooooAKKKKACiiigAooooAKKKKACiiigAooooAKKKKACiiigAooooAKKKKACiiigAooooAKKKKACiiigAooooAKKKKACiiigAooooAKKKKACiiigAooooAKKKKACiiigDr/D/AIQ07UfDc2va1r6aTYrdizjItHnZ5Nm85C4wMd+e/TjNv/hX9hdjz9N8b+HZLRv9W15cNaynsd0bAlec9+Rg96TSz/aPwe120/1f9lajb327r5vmgw7Mfw4xuzznpjvXD1yRjUnOTU3o7WsrbJ9r/iB2s/wu8RGCS40o2GtWsakvPpl2kqhhyUwcMWxg4APUVyV5Y3WnXb2t7bTW1wmN8U0ZRlyMjIPPQg0yGea2njngleKaNg6OjbWVhyCCOhrs9L+KGsQWsdjrdvZ+ILFJFfytTiErrgnO1zzkhiMtuxxjjiqft4dpfg/1T/ADh6K7/wD4trr8P/MR8MXgj97u2yH/AO+2Yqf9kDH/AH0y++FWtCCW70O6sNfsUZwZdPuFdlC4IBXP3iCDtUsf0yLF01pUvF+f+e34gcFS1YvbG6066e1vbaa2uExuimjKMuRkZB56EGq1dKaewBV2z2shXJDZzVKrdrgIWxzmgC2Yx0PB9aURtuCg5piS56j8qFm+b7v50ATtC3Xge1REnPzHpSMTJz2pAqdCcUAICN25DzUwYnknmlBhAAUjNDyopHy5+tAEokbHzULMAe1Ri/RTjyRSPOZB8keKALjXUSpgjB9qrtcI2fSoWZmHzYpj4424FAFj91wd9Q3Bycg01VzzuyaXBDdc0AIuB3pxJBBB+WkLbztI6elNKnt09KAJzM5ACU1pph3qJG+ufSkwCfvEe1AD9zNyxwaC25cFjTQedp/Ohju4JH1oAaFy3X86UqS3tUZ+U+vvRuJGQePSgBw+V+uBSbx5nrRgMM7iPamlTnigBzsd3HBpMlD8wpOM8nmntkqPkzQA37w9KaTgjHNLg9j+FJtJ9qAAEknJxSlkI2nmk3FeBhqTax54FACsQvGSaUlivt7U0Ekc9aNh6NmgAGSeDTzn1puAvynNIS27296AHlVPrQAB/Fx70m7avNKASuaABipHBJNJjAB280KxXqKeHVhgc0ABbIpoDenFOBG7pilYpnljQAipu54px4HJ/CkyFGQDSGUMeKAG5YHgD8acrbOTQXwOetIHyctigB5ZTyOtP3kL3qHOTnFSBg2OOKAFD84AzS/M2OaTgfdBxQwIGc0AIQ4PTNKuR1/SkGeuc04qcbh+VAAOW6/gacQWxkYqHfhuRtp6ln70AShnyFViKeVk/i5FQZZepqZJwRg5z6mgBSGjwT0qwsuVxiqxDuOcfUmpACqfez9KALcUj5xvP0qf7TJ908iqCnaucU8sOvNAFsyc9OKkt5hvywJqoJVZcY/OnQybW64FAGsxjHz78e1KlyobhQwqg02V+9n6UIFx97BoA2Fu9q52VH/abltuwVmtu/56VLG42428+tAFuSbc3C8mnjYoBZVzVU3GxPVqqNLNIxJGR7UAabXqRNgx5H1pv25GcAJxWTv2t0P4VMt5j/ln+dAGy1tDdRjclMWwMS4RFx71Xi1R40wFFQy6tcSHHKj2oAlntxuAYjPoBUZgcHjp64qJZj99ixPvR9tck8g0ALInODyaiKYX1oN65b5iB+FK1yhGSfyFAELYA5SiJlB7/SnLOCT83HvQxi4O7BoAdKoc4Vfyqs0LhuP1q7FLEowxFRykDLAgCgCBZDb/ADNHketStqUbJ8sBNVGnZ8jqPamKR/tUASi6DZ2Jz70LKBy7MD7UAoOifMam+zOVBGBQBA11k4PIpY3YnarECntAd3KijCHjac+tAE6qdnBz9aqOuyT0qU7OmSfxqCSMk9CfxoAAxPRq565/4+pv99v51vJJ5Z+7j3NYNyc3Ux9XP86AIqKKKACiiigAooooAKKKKACiiigAooooAKKKKACiiigAooooAKKKKACiiigAooooAKKKKACiiigAooooAKKKKACiiigAqaHvUNTQ96a3E9i3bXU9nMJreVo5B3U10T+LFvdGuLO/hLSumFdOhPuK5eirsRcK2fD2rW+kXE080TyOY9qbaxqKYGrqniC+1UlZH2Q9ok4H4+tZVFFCQXII5DGSVAz6ntUs5YXhKZ3dsDPaq1SNKzS+Z0b2rI0JSd1q20nIbL5qtUsk7SLtwqgnJ2jrUVADkALc9ME1J5aAkZyR2z/9amIcNyccEfpUm5Mk55Oe/wD9agTImGHI9DTmYggAL0H8I9Ka5y7EdCacwDEHeOgHf0oGAbcr5A6eg9aan3j9D/KncKrfMDkY4z60iHDcnHBH6UAMpyfeP0P8qNo/vr+tOUBSTvHQjv6UANj/ANYn1FNpyHDqT0Bo2j++v60ANpx/1a/U/wBKNo/vr+tKcBAAwPJ6UAEWzf8AvM4rQXbtG3G32rMp6SNGflP4UAT3n8H41VqaaYSqvy4YdahoAfH/AK1P94Vo1mxsFkVjyAalkuWfhflWgB9z5XbG/wBqq0UUAFFFFABRRRQAUUUUAFFFFABRRRQAUUUUAFFFFABRRRQAUUUUAFFFFABRRRQAUUUUAFFFFABRRRQAUUUUAFFFFABRRRQAUUUUAFFFFABRRRQAUUUUAFFFFABRRRQAUUUUAFFFFABRRRQAUUUUAFFFFABRRRQAUUUUAFFFFABRRRQAUUUUAFFFFABRRRQAUUUUAFFFFABRRRQAUUUUAdz4M/07wb410eLC3EtlFeqzfc2W8m5x67iGGOPqRXDmun+H+rRaP4zsJLnYbK4Y2t0ksgWNopBsO/PBUZDEHj5fxrO8S6HP4b8RX2j3B3PbSbQ+AN6nlWwCcZUg4zxmsIWjVlHvr+n+X3gZFFFHWtwFrpfCvhzxVq119r8N2t4JYMj7VDJ5IQ4AIEhIGcN0znB9K3rTwponhPTotU8bSPJezQtLbaBHuSSQcBWlcf6sdTjg8dyGSsfxR4+1nxKWtfN+xaQvywadbfJFGgxtU4A342qeeh6AdK5HWnV92itO72+S6/gvMLHq2nXzaXbz23xA8WeGdWsrRkQWjxrdTo67kPGA24EjJKuevTk1zo8O/C7W9R1JtJuNZMVpYPfyrbECNUTAZV81d5Y9eeOevYeQV3Hw2/5mz/sXLv8A9krleA9lzVY1Gn2VkvutuO5JJofw6vVjns/F99pilcPbX2ntPIGBPO6PC4Ixxz9ewnn+F+sR2s1zod1Ya9Yo7gy6fOrMoUAgFc/eIIO1S38s+eHqatWGoXem3SXNlcy286Z2yxSFGXIwcEc9OK6nRrR1hUb8mlb8LP8AFiLEttJbTyQyxyQzRsUeN12srDqCD0NJtJPINd1afEPS/EixWPjrTI7rPyLqtugjngHzcnaPmUFugGOM7WNZPinwrP4YjhvFnh1HSblmW3v7Ng8bEEjaT/C3HTkdcE4OHTxD5uSquV9Oz9P6QzmmQkZJx9Kj2uRwaRrqM9FaozdcghcV1CLaRYAOacyoB8xzVRrvcPu4pi3GDzk0AXl2g44NOBUdODVD7U2e9PW7Ctnn8qALbkdXPPpUZnRxgLjFQteI/wB5SaiEwD5wcelAFsbcZ3c0p3dmFVvtK/7X5UguFB6H8qALCZBPINLuG7Jz+FVftAPVSPpTvtEfo1AFojnKCmll3c81Wa5/u5/GoxMc8igC6xJ+4RTWyF5WoPtWBgLUZnYnNAFsn5OMUg3DsKpiRgc1Isy7fm3ZoAtHI6daYA5fnmq4lC/dJ/EU3zn65waALhTb1GKT5wchsiqYlfPJz9ad57DoBigCx5m3gjmmgYPWq4kwc4pC5NAFndt+7+tLtPf9KgSYr15pplfdnNAFsYUdCfrS/MRnGBVTzWz1pTMxGMmgCfknJNN5Oeag380pcZyMg0ATrIOh/KlLcYUEVWMhNHmtjk5oAnwyDG6pEAH1qqszrSmZuwxQBaLH+Eim7sfeHPtVUSt35pRKcYNAFpiD/FTl2Y4T8ao554yKcsrL70AWnAJGaNgz/jVVpnY5oErUAXD8454FAdfuk4qkZCTmgSYPrQBpqo28txQGAyM5rN80+pFHmsTnJoA0CcrgLSbsDjNVVucdcn8KUXQHrQBYLF+GApUX3xVf7THn7ppftUY6Kw/CgC5gnr+tIRnpVJ7kHpupFuVC4O6gDQJGOuTTo5NpycECs/7TH6PTheIB0agDUa43dEoCSLyMc1mfbl7hqnGqR45V6ANNNv8AFjNIw546VmjVIs5KOfwFOGrRD+B/yFAGpBjPIyac0iK3zLWUNZUHgOB9BTW1WJ+qyfpQBs+fCPunBoL5GQ1YZv4PST8h/jT21WJgAEcfgKANaSdhhc1NFduq7Qg+tYY1ODOSkh98Cnf2tD2SQfl/jQBvr83OVzUU/K8rWMNXiByFkz9B/jTjrMTDG2T8h/jQBrwBG46n3NSMpU8OBWENXhByEkB9gP8AGhtYhbqsmfoP8aANhmc8NgiljTzRgYFYw1iMDGJMfQf404a3Gn3FcfgP8aANSSF0PAyKrktuqk2so/3hKfwH+NRtqkTdBIv4D/GgDQC7mwWxStGRwpGfWswalGvZyfUgf40v9qIP7/5CgDQWKRlOWyfWm7Cw2u5I9qpjVk6fvMfQf40DVo1HCPn6CgC6qBThQxqddgGHBH1rL/tePcDtk/SlOsK3VXx9BQBollLU0TNu5yFrOXU7dc/LLn6D/Gg6nB2WXP0H+NAGrJIoXh8H0pglXbh8/WsptQgZeVkJ9cD/ABoi1KFPvI5/AUAbKKj4C1Iy7ejCsY6vFn5UcfgKrPfln3KWFAGncyArgnJrBl/10n+8at/bUJ+ZW+oqo5DSMw6E5oAZRRRQAUUUUAFFFFABRRRQAUUUUAFFFFABRRRQAUUUUAFFFFABRRRQAUUVp3WkfZbZ5v7QsJtuPkim3MeewxQ2BmUUUUAFFFFABRRRQAUUUUAFFFFABRRRQAVND3qGpoe9NbiexLRRRWhAUUUUAFFFFAFSiiisjQKKKKACiiigAooooAKKKKACiiigAooooAKKKKACiiigAooooAKKKKACiiigAooooAKKKKACiiigAooooAKKKKACiiigAooooAKKKKACiiigAooooAKKKKACiiigAooooAKKKKACiiigAooooAKKKKACiiigAooooAKKKKACiiigAooooAKKKKACiiigAooooAKKKKACiiigAooooAKKKKACiiigAooooAKKKKACiiigAooooAKKKKACiiigAooooAKKKKACiiigBa9D+Iitreh+GvGCo7Nf2n2a8fyFTNxESpdivGW+bA4+VPwHnld/4V8vXPht4m0B/J+0WWNYtd28H5BtlORx9wAAHu/4rz4j3XGouj/B6f5P5AcBXo3h2wtfBHhiLxlq9l5+p3EmzRrOfAX7uftDDO4qO3H90/xKy4HgLw7F4k8UwW92yJp1srXV9I7hVWFOWycjAJwuQeN2e1Q+MfEjeJ9fku0iSGyhUW9jAkYQRQKTsXA785PPU8cYFKrerP2S23fp2+f5eozK1LUrzWNRn1DULh7i6nbdJI/Un+g7ADgAYFU67T4ZeDbTxx4qk02+uZoLaG1e4cwY3vgqoAJyBy4OcHpjvkT/APFp/wDqdP8AyVrpSSVlsI4Ou4+G3/M2f9i5d/8AslSf8Wn/AOp0/wDJWtvw1/wiefEf/CL/ANtf8i5ffaP7T8r/AKZ7dnl/8Czn2rHEfw2CPKT1NJSnqaStgFrsvAniqDSLqTSNb/f+GtQyl7buhcKcfLIoBypBC5I5wOhIXHG0lRVpxqRcJAb3irwzP4W1j7HJPDdQSxi4tbqFgUnhbO1xzxnB49uMjBOFXo2kXP8AwmXw31LRL2bfqWgxG/sJpDk/Z1GJIs7ScAYwM8koOFSvOe9RQnJpxnutPXz/AK6gJRRRWwBRRRQAUUUUAFFFFABRRRQAUUUUAFFFFABRRRQAUUUUAFFFFABRRRQAUUUUAFFFFABRRRQAUUUUAFFFFABRRRQAUUUUAFFFFABRRRQAUUUUAFFFFABRRRQAUUUUAFFFFABRRRQAUUUUAFFFFABRRRQAUUUUAFFFFABRRRQAUUUUAFFFFABRRRQAUUUUAFFFFABRRRQAUUUUAFFFFABRRRQAUUUUAFFFFABRRRQAUUUUAFFFFABRRRQAUUUUAFFFFABRRRQAUUUUAFFFFABRRRQAUUUUAFFFFABRRRQAUUUUAFFFFABU0Peoamh701uJ7EtFFFaEBRRRQAUUUUAVKKKKyNAooooAKKKKACiiigAooooAKKKKACiiigAooooAKKKKACiiigAooooAKKKKACiiigAooooAKKKKACiiigAooooAKKKKACiiigAooooAKKKKACiiigAooooAKKKKACiiigAooooAKKKKACiiigAooooAKKKKACiiigAooooAKKKKACiiigAooooAKKKKACiiigAooooAKKKKACiiigAooooAKKKKACiiigAooooAKKKKACiiigAooooAKKKKACiiigAooooAKKKKAFrq/h1rv/CP+OtMu3k2W8kn2ecmXy02P8pLHptUkPz/AHR061ydLmpqQVSDhLZ6AesTaM/gPwt46YukUk92mlWTuFklaM/OwJC4AeF1PblexAryevdvES+I/iR8LfDrafpYubiWRpbqX7RGmGj3RZwdo+clm4+7jFcB/wAKh8c/9AUf+BcP/wAXXmYPGU4xk684xnfXVdNP0uNrsVfh741/4QTXp9U/s/7d5tq1v5fneVjLI2c7W/u9PeuSrt/+FReOf+gIP/AuH/4uj/hUXjn/AKAg/wDAuH/4uuv6/hf+fsfvX+YWZxsEEt1PHBBE8s0jBERF3MzHgAAdTXqegeG7XwK2qjxP4h0qzfUdMksGt4Ha4uLd5QpBeNR0AB5zjpzyKj0rRdV+GXh3Wde1bTobXWG8q20mWRlm2s+7zCoUkBggzlvTHOSD5hPPLdTyTzyvLNIxd3dizMxOSST1NRzPFXVOVobXVnd+XTT56+gbHTeIPAGsaFpiatvtNR0psD7dp83mxAklcE8HqMZxjJAzniuUrtfhlrIsPFK6Xdq82mayv9n3UIYjcH+VTwRyCcZ6hWbHJq1e/B3xjDfXEVrpoubdJWWKbz4U8xQeG2l8jI5xT+tRoydPESS6pvS6+/dBY4Ciu3/4VF45/wCgIP8AwLh/+Lo/4VF45/6Ag/8AAuH/AOLqvr+F/wCfsfvX+YWZW+Gery6P8QNIkj3stxMLWRFk2hlk+Tn1AJDY9VHTrWP4m0n+w/E+p6WEmVLa5eOPzhh2QH5WPA6rg575roR8IvHGf+QIP/AuH/4uj4u/8lP1j/tj/wCiUrOnXo1MR+6knda2d9mrfmwscPRRRXcIKKKKACiiigAooooAKKKKACiiigAooooAKKKKACiiigAooooAKKKKACiiigAooooAKKKKACiiigAooooAKKKKACiiigAooooAKKKKACiiigAooooAKKKKACiiigAooooAKKKKACiiigAooooAKKKKACiiigAooooAKKKKACiiigAooooAKKKKACiiigAooooAKKKKACiiigAooooAKKKKACiiigAooooAKKKKACiiigAooooAKKKKACiiigAooooAKKKKACiiigAooooAKKKKACiiigAooooAKKKKACiiigAooooAKmh71DU0PemtxPYlooorQgKKKKACiiigCpRRRWRoFFFFABRRRQAUUUUAFFFFABRRRQAUUUUAFFFFABRRRQAUUUUAFFFFABRRRQAUUUUAFFFFABRRRQAUUUUAFFFFABRRRQAUUUUAFFFFABRRRQAUUUUAFFFFABRRRQAUUUUAFFFFABRRRQAUUUUAFFFFABRRRQAUUUUAFFFFABRRRQAUUUUAFFFFABRRRQAUUUUAFFFFABRRRQAUUUUAFFFFABRRRQAUUUUAFFFFABRRRQAUUUUAFFFFABRRRQAUUUUAFFFFABRRRQAUUUUAd7qJj1H4L6LdbXjm0vU5rFcPlZFkXzixGOD90DnsfXjg8n1Neh+BlbxB4L8UeFtryTLCNTslWBZCskZAcL/FucbEGOxb6HzyuehaMpw7O/36/ncAyfU0ZPqaSiugDvfAMlnrOnav4P1CdIjqSLLp0k0mEju0+6B8p2l84JGCQu0ZJFczrnhrWfDd2LbV9PmtXb7hYZR+ATtYZVsZGcHjNZNeqfDTxfr62Ov2R1OZ7ex0W4urVJcP5UiBAuCwJ2gfw/d9q5KqqUW6lOzT6PTXa99fusMzvA/htdGeLxn4mR7PSLFlltkkVhJeS43RiMZGR0bPQ49NxHEapqE2q6reajOEWW6med1TIUFmLHGe3NWtd8S6x4kuhcaxqE126/cDHCJwAdqjCrnAzgc4rIrSlTnzOpU3fbZen+Yhcn1NGT6mkorcC1ZWlxqF/b2dqnmXFxKsUSbgNzMcAZPHU11fxYmin+JmsvDIkihokLIwI3LEikcdwQQfcUz4YaWmpeOrKadvLtNPzf3EpkVBGsfIYlv4d+wH2J6dRzutaj/a+u6hqXleV9ruZJ/L3btm5i2M8Zxmuf4sR6L83/wAM+iiiugAooooAKKKKACiiigAooooAKKKKACiiigAooooAKKKKACiiigAooooAKKKKACiiigAooooAKKKKACiiigAooooAKKKKACiiigAooooAKKKKACiiigAooooAKKKKACiiigAooooAKKKKACiiigAooooAKKKKACiiigAooooAKKKKACiiigAooooAKKKKACiiigAooooAKKKKACiiigAooooAKKKKACiiigAooooAKKKKACiiigAooooAKKKKACiiigAooooAKKKKACiiigAooooAKKKKACiiigAooooAKKKKACiiigAqaHvUNTQ96a3E9iWiiitCAooooAKKKKAKlFFFZGgUUUUAFFFFABRRRQAUUUUAFFFFABRRRQAUUUUAFFFFABRRRQAUUUUAFFFFABRRRQAUUUUAFFFFABRRRQAUUUUAFFFFABRRRQAUUUUAFFFFABRRRQAUUUUAFFFFABRRRQAUUUUAFFFFABRRRQAUUUUAFFFFABRRRQAUUUUAFFFFABRRRQAUUUUAFFFFABRRRQAUUUUAFFFFABRRRQAUUUUAFFFFABRRRQAUUUUAFFFFABRRRQAUUUUAFFFFABRRRQAUUUUAFFFFABRRRQBr+Gtcn8N+IrHV7cbntpNxTIG9Dwy5IOMqSM44zW58RvD8Gj+IhfaaudH1aMXtk6oVXa/JUDaAME8L2VlzXG13ng7XrC/0S68GeJLt4dOu2V7G7YKy2MwJOeeitnBwRjJ6bmYc1ZOElWir9H6f8D/ADA4OitrxH4X1bwtqLWeqWrxHcRHMAfLmAxyjfxDke4zzg8Vi10QnGcVKLumAldx8Nv+Zs/7Fy7/APZK4eu5+G//ADNn/YuXf/slZ4j+GwOHPU0lKeppK1AKWgV6B4d8O6d4d0eLxb4th3wvzpmlMcPet2dh2iHB568dQQHzq1Y043erey7sC1fpL4C+Ga6ZIHg13xE3mXSE7XgtVyFVgH4LZPVeQzqeVrzWtPXtbvPEWt3Wr35Q3Fy2WCLtVQAAFA9AAB68c5rMqaFNwjeXxPV/15bAJRRRWwBRRRQAUUUUAFFFFABRRRQAUUUUAFFFFABRRRQAUUUUAFFFFABRRRQAUUUUAFFFFABRRRQAUUUUAFFFFABRRRQAUUUUAFFFFABRRRQAUUUUAFFFFABRRRQAUUUUAFFFFABRRRQAUUUUAFFFFABRRRQAUUUUAFFFFABRRRQAUUUUAFFFFABRRRQAUUUUAFFFFABRRRQAUUUUAFFFFABRRRQAUUUUAFFFFABRRRQAUUUUAFFFFABRRRQAUUUUAFFFFABRRRQAUUUUAFFFFABRRRQAUUUUAFFFFABRRRQAUUUUAFFFFABU0Peoamh701uJ7EtFFFaEBRRRQAUUUUAVKKKKyNAooooAKKKKACiiigAooooAKKKKACiiigAooooAKKKKACiiigAooooAKKKKACiiigAooooAKKKKACiiigAooooAKKKKACiiigAooooAKKKKACiiigAooooAKKKKACiiigAooooAKKKKACiiigAooooAKKKKACiiigAooooAKKKKACiiigAooooAKKKKACiiigAooooAKKKKACiiigAooooAKKKKACiiigAooooAKKKKACiiigAooooAKKKKACiiigAooooAKKKKACiiigAooooA7bw/47SDTjoXiizfW9CZkKRSSkSWpXA3RN1A25G3IHuAWzeufhidWRr3wRqttrtmW5hLrDcQglsb1fHHy9flJ7LjmvPKlgnmtZ454JXimjYOjoxVlYcggjoa5pYdpuVF8rfTdP5afg153An1DS9Q0mdYNRsbm0mK7xHcRNGxHIzgjpwfyrrPhvn/AIqz/sXLz/2Smaf8VPFljCttcXyajZ7WR7e/iWZZVYHIdj87Dn+97dOKt23xVubPzfsvhXwvB50Zil8qwK70PVTh+VPpUVHiJRcXBff/AMD/ADA8/I56Guk8PeBfEXiZ4v7P02b7PJz9qmUpCF3bSd54OD2GTweOK2E+Kmp2iSHSdE8P6TcyLt+1WNgEkC5BI5JGDgdQaw9a8b+JfESNHqer3E0LKFaFSI42AORlFwpOe5GeB6CqcsTLRRS827/hZfmPQ6dIvBfgaNpXuYfFGvCMhIlQNYQsyryxP+sxlsEemCEOCOO8ReItR8UaxLqepzeZM/CqOEjXsijso/xJySTWTRWlOgoPmk7y7v8ArQQlFFFbAFFFFABRRRQAUUUUAFFFFABRRRQAUUUUAFFFFABRRRQAUUUUAFFFFABRRRQAUUUUAFFFFABRRRQAUUUUAFFFFABRRRQAUUUUAFFFFABRRRQAUUUUAFFFFABRRRQAUUUUAFFFFABRRRQAUUUUAFFFFABRRRQAUUUUAFFFFABRRRQAUUUUAFFFFABRRRQAUUUUAFFFFABRRRQAUUUUAFFFFABRRRQAUUUUAFFFFABRRRQAUUUUAFFFFABRRRQAUUUUAFFFFABRRRQAUUUUAFFFFABRRRQAUUUUAFFFFABRRRQAUUUUAFFFFABU0Peoamh701uJ7EtFFFaEBRRRQAUUUUAVKKKKyNAooooAKKKKACiiigAooooAKKKKACiiigAooooAKKKKACiiigAooooAKKKKACiiigAooooAKKKKACiiigAooooAKKKKACiiigAooooAKKKKACiiigAooooAKKKKACiiigAooooAKKKKACiiigAooooAKKKKACiiigAooooAKKKKACiiigAooooAKKKKACiiigAooooAKKKKACiiigAooooAKKKKACiiigAooooAKKKKACiiigAooooAKKKKACiiigAooooAKKKKACiiigAooooAKKKKACiiigAooooAKKKKACiiigAooooAKKKKACiiigAooooAKKKKACiiigAooooAKKKKACiiigAooooAKKKKACiiigAooooAKKKKACiiigAooooAKKKKACiiigAooooAKKKKACiiigAooooAKKKKACiiigAooooAKKKKACiiigAooooAKKKKACiiigAooooAKKKKACiiigAooooAKKKKACiiigAooooAKKKKACiiigAooooAKKKKACiiigAooooAKKKKACiiigAooooAKKKKACiiigAooooAKKKKACiiigAooooAKKKKACiiigAooooAKKKKACiiigAooooAKmh71DU0PemtxPYlooorQgKKKKACiiigCpRRRWRoFFFFABRRRQAUUUUAFFFFABRRRQAUUUUAFFFFABRRRQAUUUUAFFFFABRRRQAUUUUAFFFFABRRRQAUUUUAFFFFABRRRQAUUUUAFFFFABRRRQAUUUUAFFFFABRRRQAUUUUAFFFFABRRRQAUUUUAFFFFABRRRQAUUUUAFFFFABRRRQAUUUUAFFFFABRRRQAUUUUAFFFFABRRRQAUUUUAFFFFABRRRQAUUUUAFFFFABRRRQAUUUUAFFFFABRRRQAUUUUAFFFFABRRRQAUUUUAFFFFABRRRQAUUUUAFFFFABRRRQAUUUUAFFFFABRRRQAUUUUAFFFFABRRRQAUUUUAFFFFABRRRQAUUUUAFFFFABRRRQAUUUUAFFFFABRRRQAUUUUAFFFFABRRRQAUUUUAFFFFABRRRQAUUUUAFFFFABRRRQAUUUUAFFFFABRRRQAUUUUAFFFFABRRRQAUUUUAFFFFABRRRQAUUUUAFFFFABRRRQAUUUUAFFFFABRRRQAUUUUAFFFFABRRRQAUUUUAFFFFABRRRQAUUUUAFFFFABRRRQAUUVpWxT7OmY42PPJUE9aaVxN2M6krXzH/AM8Yf++BVS/ljkeJUhSPy02sUGNxyTn9QPwptWBO5Toq9pdpBeXqx3NylvAoLO7MAcDsM9zV+70a3aKwn0+SXyrxzEq3GAwbOM8dqkZhUV0d1odh5F7HZz3DXdiu6USgbHH8W3HI/H/69Ftotkuj297dRalK0wZj9lRWCKD1ORxQBzlFXEsZLv7VLZxs0EALsWYAqvOCfy7VqaXo1tcaS17cx30uZfLVLNQxxjOSCKAOforcsdKtL+8u5EN0tjbqDgqDKxPAUdsk5qtq1na2s8a2rXHzLlobiMrJGffjB/CgDMpa3tS0BdN0S3uZHY3byhJEBG1MgnH16VZPh2y81tOFxP8A2msPm9B5RPXb6/5/CgDl6KKKACiirFnbPeXcVtH96Rgo9qAK9FdDa6LaXOtX1spuWtbVWPyYMjFeMDj1zWfqsFnbypHaxX0TAfvFvFUN7YxQBnUVqaZFpUwWK6W/e5d9qrb7MEduveptU0iCPWl07TGkmkxhhIy/e64zwOlAGLUsP8Vaml6RFO98980iR2SkyJFguTyMDt2p19o6pLYnTnkeO9XMSSkKw+vbvTQmZ9FaWtaOmlWVm63Bmll3iQq2UyP7tVtGsBqV4ySStHDFGZZGXk7R1x71XMTylair2pafbR6fBqOnzTtbSOY2WbG5WH04qnY2F7qMpjtImkZRk4OAPxPFHMHKNoq3FpksGsW9lqaTQrKwBKsM4PAIPI61SvIJbK9mtpCd0bFT7+9HMPlK1FFFQUFFFFABRRRQAUUUUAFFFFABRRRQAUUUUAFFFFABRRRQAUUUUAFFFFABRRRQAUUUUAFFFFABRRRQAUUUUAFFFFABRRRQAUUUUAFFFFABRRRQAUUUUAFFFFABRRRQAUUUUAFFFFABRRRQAUUUUAFFFFABRRRQAUUUUAFFFFABRRRQAUUUUAFFFFABRRRQAUUUUAFFFFABRRRQAUUUUAFFFFABRRRQAUUUUAFFFFABRRRQAUUUUAFFFFABRRRQAUUUUAFFFFABRRRQAUUUUAFFFFABRRRQAUUUUAFFFFABRRRQAUUUUAFFFFABRRRQAUUUUAFFFFABRRRQAUUUUAFFFFABRRRQAUUUUAFFFFABRRRQAUUUUAFFFFABRRRQAUUUUAFFFFABRRRQAUUUUAFFFFABRRRQAUUUUAFFFFABRRRQAUUUUAFFFFABRRRQAUUUUAFFFFABRRRQAUUUUAFFFFABRRRQAUUUUAFFFFABRRRQAUUUUAFFFFABRRRQAUUUUAFFFFABRRRQAUUUUAFFFFABRRRQAUUUUAFFFFABRRRQAVdgbEK1Sp4kZRgHimnYTVy9uqrcIyyAlSAwypI6jpx+INM85/71LJPJMsYkbIjXavHQZJ/mTTbuJKxa0uxj1G7Nu9wsDsp8ssMhm7L7Zre1NrmGw07+0JIo9Wjn/dnI+SP1bbxjI/zzXJUVJR3t1KbKz1G5uLO2t3uIdvmxzb/tDkcbR2HWqOlRayf7PuFvozp0SjeUkCrGg6hxxk/nXIUUAbjQzX1xq9xp8/lWqbnkUOw3rk8YHXv1qzpVvrlzYW/9n3ieQknMcbhWjOer9Mj865qigDuY72K51TWoNPnVbi4jXyXVsB2UHO0+v/66gu7y3sJ9JOrK015bxsZQhDsD/DuOefWuOpKAOw1Gawn8KGZHvGD3RZGk27jJg/ex/D16VpW8zQOmqXlvakC3+e+jmyJB2ULx83T+Vee0UAOZizFj3OabRRQAVseFyq+IrQv0ywH12nFY9SQzSW8ySxMVkRgykdjQDNuwj1SS91GGwuo45yx3oWCvJgn7px/UVb1W3mvF0nTJpkfUwGErO+dueQGI9q5qaZ7id5pSDI7FmIAGSfYVFQB0Xh63+x6pezyhWNhFI3HTcOP8ay7CO6vtVjWCYpdSuSJCxXB5JORzVKkoA6jQEmiudVSOVTqyqUiLN985O7Gep4HWo/ErOq2D3MgGqCMifY3Qds46Hk9K5uigDf1X/kWNF/7a/wDoVS6XZXmla5Hbh7V3ng3FHYhZFb+HOPvcVzlJQHQ6vX5EtdBt9PNtHaSmbzBbrJ5hReeWb3J/ziq/hd5sXcMUNtcrIg320r7Wkxn7vGK5yloA6fXYEiutMihMsVxgA2rTmQQnIxg5OP8A61UPFLK3iO629BtBx67RWXDK9vMk0Z2yRsGUkZwRRNNJcTvNKxaR2LMx7mgCKiiigAooooAKKKKACiiigAooooAKKKKACiiigAooooAKKKKACiiigAooooAKKKKACiiigAooooAKKKKACiiigAooooAKKKKACiiigAooooAKKKKACiiigAooooAKKKKACiiigAooooAKKKKACiiigAooooAKKKKACiiigAooooAKKKKACiiigAooooAKKKKACiiigAooooAKKKKACiiigAooooAKKKKACiiigAooooAKKKKACiiigAooooAKKKKACiiigAooooAKKKKACiiigAooooAKKKKACiiigAooooAKKKKACiiigAooooAKKKKACiiigAooooAKKKKACiiigAooooAKKKKACiiigAooooAKKKKACiiigAooooAKKKKACiiigAooooAKKKKACiiigAooooAKKKKACiiigAooooAKKKKACiiigAooooAKKKKACiiigAooooAKKKKACiiigAooooAKKKKACiiigAooooAKKKKACiiigAooooAKKKKACiiigAooooAKKKKACiiigAooooAKKKKACiiigAooooAKKKKACiiigAooooAKKKKACiiigAooooAKKKKACiiigAooooAKKKKACiiigAooooAKKKKACiiigAooooAKKKKACiiigAooooAKKKKACiiigAooooAKKKKACiiigAooooAKKKKACiiigAooooAKKKKACiiigAooooAKKKKACiiigAooooAKKKKACiiigAooooAKKKKACiiigAooooAKKKKACiiigAooooAKKKKACiiigAooooAKKKKACiiigAooooAKKKKACiiigAooooAKKKKACiiigAooooAKKKKACiiigAooooAKKKKACiiigAooooAKKKKACiiigAooooAKKKKACiiigAooooAKKKKACiiigAooooAKKKKACiiigAooooAKKKKACiiigAooooAKKKKACiiigAooooAKKKKACiiigAooooAKKKKACiiigAooooAKKKKACiiigAooooAKKKKACiiigAooooAKKKKACiiigAooooAKKKKACiiigAooooAKKKKACiiigAooooAKKKKACiiigAooooAKKKKACiiigAooooAKKKKACiiigAooooAKKKKACiiigAooooAKKKKACiiigAooooAKKKKACiiigAooooAKKKKACiiigAooooAKKKKACiiigAooooAKKKKACiiigAooooAKKKKACiiigAooooAKKKKACiiigAooooAKKKKACiiigAooooAKKKKACiiigAooooAKKKKACiiigAooooAKKKKACiiigAooooAKKKKACiiigAooooAKKKKACiiigAooooAKKKKACiiigAooooAKKKKACiiigAooooAKKKKACiiigAooooAKKKKACiiigAooooAKKKKACiiigAooooAKKKKACiiigAooooAKKKKACiiigAooooAKKKKACiiigAooooAKKKKACiiigAooooAKKKKACiiigAooooAKKKKACiiigAooooAKKKKACiiigAooooAKKKKACiiigAooooAKKKKACiiigAooooAKKKKACiiigAooooAKKKKACiiigAooooAKKKKACiiigAooooAKKKKACiiigAooooAKKKKACiiigAooooAKKKKACiiigAooooAKKKKACiiigAooooAKKKKACiiigAooooAKKKKACiiigAooooAKKKKACiiigAooooAKKKKACiiigAooooAKKKKACiiigAooooAKKKKACiiigAooooAKKKKACiiigAooooAKKKKACiiigAooooAKKKKACiiigAooooAKKKKACiiigAooooAKKKKACiiigAooooAKKKKACiiigAooooAKKKKACiiigAooooAKKKKACiiigAooooAKKKKACiiigAooooAKKKKACiiigAooooAKKKKACiiigAooooAKKKKACiiigAooooAKKKKACiiigAooooAKKKKACiiigAooooAKKKKACiiigAooooAKKKKACiiigAooooAKKKKACiiigAooooAKKKKACiiigAooooAKKKKACiiigAooooAKKKKACiiigAooooAKKKKACiiigAooooAKKKKACiiigAooooAKKKKACiiigAooooAKKKKACiiigAooooAKKKKACiiigAooooAKKKKACiiigAooooAKKKKACiiigAooooAKKKKACiiigAooooAKKKKACiiigAooooAKKKKACiiigAooooAKKKKACiiigAooooAKKKKACiiigAooooAKKKKACiiigAooooAKKKKACiiigAooooAKKKKACiiigAooooAKKKKACiiigAooooAKKKKACiiigAooooAKKKKACiiigAooooAKKKKACiiigAooooAKKKKACiiigAooooAKKKKACiiigAooooAKKKKACiiigAooooAKKKKACiiigAooooAKKKKACiiigAooooAKKKKACiiigAooooAKKfHE0h+UcdzVkWq45Y5oAqKpZsAZNTC2kPXA/Go3UxSYzyO4qT7TJtxx9cUAO+yf7f6UfZR/eP5VCZZD/GfwpPMf++350AT/AGX/AG/0pptWHQg1H5rj+I/nT1uZB1waAGtE69VNR1K87yDHQegp0dszrknANAEFFTSQMnI+ZfWoaACiiigAooooAKKKKACiiigAooooAKKKKACiiigAooooAKKKKACiiigAooooAKKKKACiiigAooooAKKKKACiiigAooooAKKKKACiiigAooooAKKKKACiiigAooooAKKKKACiiigAooooAKKKKACiiigAooooAKKKKACiiigAooooAKKKKACiiigAooooAKKKKACiiigAooooAKKKKACiiigAooooAKKKKACiiigAooooAKKKKACiiigAooooAKKKKACiiigAooooAKKKKACiiigAooooAKKKKACiiigAooooAKKKKACiiigAooooAKKKKACiiigAooooAKKKKACiiigAooooAKKKKACiiigAooooAKKKKACiiigAooooAKKKKACiiigAooooAKKKKACiiigAooooAKKKKACiiigAooooAKKKKACiiigAooooAKKKKACiiigAooooAKKKKACiiigAooooAKKKKACiiigAooooAKKKKACiiigAooooAKKKKACiiigAooooAKKKKACiiigAooooAKKKKACiiigAooooAKKKKACiiigAooooAKKKKACiiigAooooAKKKKAFru9L+HJ1T4fXPiiPUwskKysLPyM7xHy3z7vTJ6dq4Svb/AAVdJb+APDEM+PIvdYmspQTwVljkT+bCufFTnCKcN7jW+pxek/DltR+H914ok1TyDFHLLHa+Ru8xUOM7twxzkdO1crp+havqsUkunaXe3kcZw729u8gU+5A4r2qS3/srw34j8PZXfpfh2GOXaePNcySN/wChCs69/wCEn/4R3wP/AMIT9t+wfZl837FnZ9o3Df5uOMbs53fL973rnhiZ3d9bvT0tcLWR49Z2N3qN0lrZWs9zcPnbFDGXZsDJwBz0rpLnwRPY+C11+7llhm+3myexltyjIdpbJJOe3TFeryeVJ4n+Ii+Gin9sm1hCG3Pz7sfvtmP4t2M453e9V5v7Q/4V74Z/4S8zZ/t6Lzft2d/k/P8Af3c+vXtSljJNqytt67XA8ik0XVLbTkv5dMvIrJwNlw8DLG2emGxjmsuefb8qnnufSvpW/mS28Qay91Z+LLu0+zyfaI5WgGn+VtGShdlUYHvu65718wn5nPua3w1d1ldq234g1oN5Y+pNWorPPMhx7CltowMv36CrYrqEJHbxKP8AVr+PNShEx90flTQcU7NADHgiYcxr+VVZLJTkxnB9DVwmmmgDJZGRtrDBqWGcodrHK/yqzcoHjPqvIqgRg0AaOarzQfxIPqKfbvui57cVLmgDNoqa4j2PkdDUNABRRRQAUUUUAFFFFABRRRQAUUUUAFFFFABRRRQAUUUUAFFFFABRRRQAUUUUAFFFFABRRRQAUUUUAFFFFABRRRQAUUUUAFFFFABRRRQAUUUUAFFFFABRRRQAUUUUAFFFFABRRRQAUUUUAFFFFABRRRQAUUUUAFFFFABRRRQAUUUUAFFFFABRRRQAUUUUAFFFFABRRRQAUUUUAFFFFABRRRQAUUUUAFFFFABRRRQAUUUUAFFFFABRRRQAUUUUAFFFFABRRRQAUUUUAFFFFABRRRQAUUUUAFFFFABRRRQAUUUUAFFFFABRRRQAUUUUAFFFFABRRRQAUUUUAFFFFABRRRQAUUUUAFFFFABRRRQAUUUUAFFFFABRRRQAUUUUAFFFFABRRRQAUUUUAFFFFABRRRQAUUUUAFFFFABRRRQAUUUUAFFFFABRRRQAUUUUAFFFFABRRRQAUUUUAFFFFABRRRQAUUUUAFFFFABRRRQAUUUUAFFFFABRRRQAUUUUAFFFFABRRRQAUUUUAFFFFABRRRQAUUUUAFFFFABRRRQAUUUUAFFFFABRRRQAUUUUAFFFFABRRRQAUUUUALVxNV1CO1htUvrlbeCXzoohMwSOT++ozgN7iuw+HOiaPcR6x4h16BrnT9GhSQ2q/wDLWRidoPqOOnTkZ4yK0NZ8WeBvE3hq+jfwzFoeqQgNZGyVT5rHqGKqox9e2cc1zyre/wAqi3bd9hrU4N9c1eSS7d9UvWe8ULcsbhyZlHQPz8w+tLYa7q+lQyRadql7ZxyHLpb3Dxhj7hTzW7qfgj+zpfDEf9oeZ/bkMUufJx5G8gY+982N3tW1F8K4m1nxLYzeII7eLQ1heS4ktjtdXUsTgNkYA6c59qHXopav8Ozt+YjhtLvLqwuhdWdzNb3CcLLDIUdc9cEVfu9Z1S/haG81K8uImk81kmnZwXxjdgnrjjNdVpHw90y+sdR1WPxMf7CtJREt6mmyOzttVmJiByqjdjcaqx+A5bzxgdD03VrC8txGZzfxyAxpEOrNgnae231I7c0e2otvuvIDnrjW9Xn0o6dJql69kFAFs1w5jAHQbc4rEU4YH3rvtW8FWkWgz61oOvRaxaWsgju8W7QPDnGDtYncvv8Az5w3xn4A0vwfFKk/iZZ78oklvZpZMDIrHB3NuKpjn1ziiFeldKPXyY7HGwHClO6mrANZ6PyOcMO/rVlJh0b5T710CLINLmow1LuoAdmkJpu6o3mVeM5PoKBBK+2M+tUX+9j0GKkklJOT17D0piIZGwPxNAyxbDEZPvU1IoCqFHQUtAEc4zEfbmqVXpjiJvpVGgAooooAKKKKACiiigAooooAKKKKACiiigAooooAKKKKACiiigAooooAKKKKACiiigAooooAKKKKACiiigAooooAKKKKACiiigAooooAKKKKACiiigAooooAKKKKACiiigAooooAKKKKACiiigAooooAKKKKACiiigAooooAKKKKACiiigAooooAKKKKACiiigAooooAKKKKACiiigAooooAKKKKACiiigAooooAKKKKACiiigAooooAKKKKACiiigAooooAKKKKACiiigAooooAKKKKACiiigAooooAKKKKACiiigAooooAKKKKACiiigAooooAKKKKACiiigAooooAKKKKACiiigAooooAKKKKACiiigAooooAKKKKACiiigAooooAKKKKACiiigAooooAKKKKACiiigAooooAKKKKACiiigAooooAKKKKACiiigAooooAKKKKACiiigAooooAKKKKACiiigAooooAKKKKACiiigAooooAKKKKACiiigAooooAKKKKACiiigAooooAKKKKACiiigAooooAKKKKACiiigAooooAKKKKACiiigAooooAKKKKAO08AeKdN0OXUNM1y3ebRtViENz5f3kIJ2uPpk9Oe/OMVtaxL8MNF8N39voRuda1G8XZFLdIy/ZsH7wbamPwznGDxXmVFYSw6lPmu16PcE7HrKa94O1nTfCV5qet3NjeaHHHDLZpZtIZQjLgqw+Veme/Hb1fqnjPw/c3XxBeLUNy6tDbrYnyXHmlVIb+H5cf7WK8joqFhIXvd/07/mO56N8O/Edho+nXcDeKdQ0G9kfcr/ZluraReP8AlntJD/7WeldDd/ELQm+IUt+sDvp11YGwvLmGLY8pPWVVPPZRzzj8BXjFWoJtw2t1/nTnhITm5PqLoejXOqeHPDXhDU9H0PVZdYutVdBLMbZoEgjQ5Aw3LMeen6Y5z/iZrem6/wCK2vtNuPtFr9njTfsZeQOeGANcgWAHWqk0275V6evrThh4xlzXbYXIT1pQxAx29KRVLMAOSauRwKo+YbjXQBVDkdMj6Gnec3q351aMUZ6oKb5EX939aAKxkJ9T9TTSx6dB7VcEMY/gH40PCjjptPqKAKNaEYQINnQ1RdCjbW60+KUx8HlaALtFIrqwyDmmSyhFoERXL9FFVqViWYk9TSUDCiiigAooooAKKKKACiiigAooooAKKKKACiiigAooooAKKKKACiiigAooooAKKKKACiiigAooooAKKKKACiiigAooooAKKKKACiiigAooooAKKKKACiiigAooooAKKKKACiiigAooooAKKKKACiiigAooooAKKKKACiiigAooooAKKKKACiiigAooooAKKKKACiiigAooooAKKKKACiiigAooooAKKKKACiiigAooooAKKKKACiiigAooooAKKKKACiiigAooooAKKKKACiiigAooooAKKKKACiiigAooooAKKKKACiiigAooooAKKKKACiiigAooooAKKKKACiiigAooooAKKKKACiiigAooooAKKKKACiiigAooooAKKKKACiiigAooooAKKKKACiiigAooooAKKKKACiiigAooooAKKKKACiiigAooooAKKKKACiiigAooooAKKKKACiiigAooooAKKKKACiiigAooooAKKKKACiiigAooooAKKKKACiiigAooooAKKKKACiiigAooooAKKKKACiiigAooooAKKKKACiiigAooooAKKKKACiiigAooooAKKKKACiiigAo6GiigBzSM/wB5iabRRQBbtkwpfueBXsupaJpc/wAIbNodNtU1MWC3onjhVZHCOqvubGTw/wCleLRz7FCleB3Feuaf438NrB4Vsru+b7LHp9xZamBFJ+7EijHb5uQOma48XGb5XC+jvp6At7lzX9F0ux+EbImm2qajapaia58lfN3ybXI34z0YCsWw+GFtqljMLDxLBdalBB5stvb2rSQKcZCGdTtz/wDXqfW/G2i6l4d8TQC7V5rvVI5bWEow8yBNirzjC/KvQ11UfxE8LjW0vl8UXUdjLZ/Z4tMWzZYrM7Ry2373TAwGxnriuPmxEIu17t3/AA26laaI4Gx8C6a/hGw8Rar4kTTra6eSPYbNpWDKzAAbW+bO0ntit7WfBltqtp4YNsLbTbNNGW51C+8kAKMD5mAxuYntnJrmtZ1/S7n4aaDo8N4r31pcTPNHsYbVZmIOSMHOR0rq0+J+l21t4Y0k3K3Oj/2etrq0Pkt8pKhTzjJ2/wCz7+1az+saSV73f3CR5LqUUCTyi2laaFHISR02F1zwSuTj6ZrNrU1g2cWpXUGn3H2qzEhEM5UrvTPB2kAjisyvSjqkJ7gGIOQcH2oZixyxJNJRTAKKKKACiiigAooooAKKKKACiiigAooooAKKKKACiiigAooooAKKKKACiiigAooooAKKKKACiiigAooooAKKKKACiiigAooooAKKKKACiiigAooooAKKKKACiiigAooooAKKKKACiiigAooooAKKKKACiiigAooooAKKKKACiiigAooooAKKKKACiiigAooooAKKKKACiiigAooooAKKKKACiiigAooooAKKKKACiiigAooooAKKKKACiiigAooooAKKKKACiiigAooooAKKKKACiiigAooooAKKKKACiiigAooooAKKKKACiiigAooooAKKKKACiiigAooooAKKKKACiiigAooooAKKKKACiiigAooooAKKKKACiiigAooooAKKKKACiiigAooooAKKKKACiiigAooooAKKKKACiiigAooooAKKKKACiiigAooooAKKKKACiiigAooooAKKKKACiiigAooooAKKKKACiiigAooooAKKKKACiiigAooooAKKKKACiiigAooooAKKKKACiiigAooooAKKKKACiiigAooooAKKKKACiiigAooooAKKKKACiiigAooooAKKKKACiiigAooooAKKKKAFra0DwprniiaSLRtOkujGMuwKqi/VmIAPtmsWvV5dQ1TRfgjok+gTTWqz3Uxv7i1JVw24hdzDlcgAfgKxr1JQSUd27agtzg9W8J67oWpwadqenSW9zOQIlZlKyE+jA7T1HfiqWr6RfaFqc2m6lB5F3CQJI9yttyARypI6EV2dxqfi3WdI8Mr4gt3n0c3oEF1PHvaYlsYdzknjOM4zz1xx2J0nQ7Xxp8QDNoljPa2NgssNsYVVUPlg/Lj7uT3XBrL6xKPx2bt09bDseG0V6/Ppuk+NPCHh3Uzo9hpV5ca2unTNp0QiVo2ySdvrwOuf1xXR6h4e8Lm6vtEvj4KsNMjjaK3kiu9moQuB8rOzfe56gn657jxkVo076/gJanz5RTmGGIBzTTXWAUUUUAFFFFABRRRQAUUUUAFFFFAEnkN6ijyG9RVvFGKvlI5mVfIb2o8hvatbTtIvtWmaKxtmmZRlsEAD6k8U260y8sr37HcW0iXOQBHjJbPTGOv4UcqDmZl+Q3tR5De1buoeHdV0u3We8s2jiY43blYD64PH41USxuJLKW8WPMETKrvuHBPTiiyC7MzyG9qPIb2rVj0y7l06XUEgJtYmCvJkAAn+fUVPpvh/U9XjeSxtGlRDgtuVRn0yxGaOVBzMxPIb2o8hvatGexubW8a0nhaO4VtpRuuauweG9Wub2ezhsmeaD/WgOuF9t2cfrRZBdmD5De1HkN7Vq3uk32n3i2l1bPHO2Nqfe3Z6Yx1/CrF/4d1XTLZbm8s3jhbjduVsfXB4/GiyC7MLyG9qPJb2q1irUemXcunS36Qk2sTBXkyAAT/PqKOVBdmV5Deoo8hvUVft7aW7uI7eCMvLIwVVHc0+8sbjT7t7W6j8uaP7y5BxxntRyoOZmb5Deoo8hvUVbxVy90m90+K3lu4DElwu+LLA7hx2HTqOtHKg5mZPkN7UeQ3tW9N4a1i3sPt0thItvjcWyMgepXOR+VZeKLILsq+S3tR5De1alhpl3qc5hs4TLIqliAQMD1yaq7ecY5o5UHMyr5De1HkN7VqX+m3emTJDeQmKRkDhSQTtP0qrijlQXZU8hvUUeQ3qKt4oxRyhzMq+Q3tR5De1bGkaPc61fra2qjONzyOcLGvdmPYCtS58OWMkU/8AY+q/b54OXi8nYSvdl55osguzkvIb1FL5De1WsUYo5Q5mVfJb2o8lvauh8KD/AIq/R+v/AB+xf+hita9+IHiiPVrmEeIbqONbiRB85O0A8Ucq6ju2cR5Le1Hkt7V2Wsa9qmueEYpNR1Ge8KagyKXckYCen4muXxRyoV2VhbuwbkfKMn88f1pPJb1FXEHEn+5/7MtNxT5Q5mVPIb1FHkN6ireKMUuUOZlTyG9RR5Deoq3ijFHKHMyp5Deoo8hvUVbxRijlDmZU8hvUUeQ3qKt4oxRyhzMqeQ3qKPIb1FW8UYo5Q5mVPIb1FHkN6ireKMUcoczKnkN6ijyG9RVvFGKOUOZlTyG9RR5Deoq3ijFHKHMysLdmDcj5Rk/nj+tJ5Le1XEHEn+5/7MtdFoPgXWvENhLqFukEFhFkPdXUojjGOvJo5UHMzkfIb2o8hvUV31v8NNSv2aPTdW0S/nVS3kW18rOR9K5K9sbnTr2azu4WiuIWKOjdVNFkF2Z4t32FsjAIH55/wpvkN6irqj91IP8AaX/2am4p8qDmZU8hvUUeQ3qKt4oxS5Q5mVPIb1FHkN6ireKMUcoczKnkN6ijyG9RVvFGKOUOZlTyG9RR5Deoq3ijFHKHMyp5Deoo8hvUVbxRijlDmZU8hvUUeQ3qKt4oxRyhzMqeQ3qKPIb1FW8UYo5Q5mVPIb1FHkN6ireKMUcoczKnkN6ijyG9RVvFGKOUOZlTyG9RR5Deoq3ijFHKHMyp5Deoo8hvUVbxRijlDmZU8hvUUeQ3qKt4oxRyhzMqeQ3qKPIb1FW8UYo5Q5mVPIb1FHkN6ireKMUcoczKnkN6ijyG9RVvFGKOUOZlTyG9RR5Deoq3ijFHKHMyp5Deoo8hvUVbxRijlDmZU8hvUUeQ3qKt4oxRyhzMqeQ3qKPIb1FW8UYo5Q5mVPIb1FHkN6ireKMUcoczKnkN6ijyG9RVvFGKOUOZlTyG9RR5Deoq3ijFHKHMyp5Deoo8hvUVbxRijlDmZU8hvUUeQ3qKt4oxRyhzMqeQ3qKPIb1FW8UYo5Q5mVPIb1FHkN6ireKMUcoczKnkN6ijyG9RVvFGKOUOZlTyG9RR5Deoq3ijFHKHMyp5Deoo8hvUVbxRijlDmZU8hvUUeQ3qKt4oxRyhzMqeQ3qKPIb1FW8UYo5Q5mVPIb1FHkN6ireKMUcoczKnkN6ijyG9RVvFGKOUOZlTyG9RR5Deoq3ijFHKHMyp5Deoo8hvUVbxRijlDmZU8hvUUeQ3qKt4oxRyhzMqeQ3qKPIb1FW8UYo5Q5mVPIb1FHkN6ireKMUcoczKnkN6ijyG9RVvFGKOUOZlTyG9RR5Deoq3ijFHKHMyp5Deoo8hvUVbxRijlDmZU8hvUUeQ3qKt4oxRyhzMqeQ3qKPIb1FW8UYo5Q5mVPIb1FHkN6ireKMUcoczKnkN6ijyG9RVvFGKOUOZlTyG9RR5Deoq3ijFHKHMyp5Deoo8hvUVbxRijlDmZU8hvUUeQ3qKt4oxRyhzMqeQ3qKPIb1FW8UYo5Q5mVPIb1FHkN6ireKMUcoczKnkN6ijyG9RVvFGKOUOZlTyG9RR5Deoq3ijFHKHMyp5Deoo8hvUVbxRijlDmZU8hvUUeQ3qKt4oxRyhzMqeQ3qKPIb1FW8UYo5Q5mVPIb1FHkN6ireKMUcoczKnkN6ijyG9RVvFGKOUOZlTyG9RR5Deoq3ijFHKHMyp5Deoo8hvUVbxRijlDmZU8hvUUeQ3qKt4oxRyhzMqeQ3qKPIb1FW8UYo5Q5mVPIb1FHkN6ireKMUcoczKnkN6ijyG9RVvFGKOUOZlTyG9RR5Deoq3ijFHKHMyp5Deoo8hvUVbxRijlDmZU8hvUUeQ3qKt4oxRyhzMqeQ3qKPIb1FW8UYo5Q5mVPIb1FHkN6ireKMUcoczKnkN6ijyG9RVvFGKOUOZlTyG9RR5Deoq3ijFHKHMyp5Deoo8hvUVbxRijlDmZU8hvUUeQ3qKt4oxRyhzMqeQ3qKPIb1FW8UYo5Q5mVPIb1FHkN6ireKMUcoczKnkN6ijyG9RVvFGKOUOZlTyG9RR5Deoq3ijFHKHMyp5Deoo8hvUVbxRijlDmZU8hvUUeQ3qKt4oxRyhzMqeQ3qKPIb1FW8UYo5Q5mVPIb1FHkN6ireKMUcoczKnkN6ijyG9RVvFGKOUOZlTyG9RR5Deoq3ijFHKHMyr5Le1dX4Q8e6/4LE0enSQS20p3NbXClo9394YIIP0PPfoK57FGKmdKM1yyV0HMdH4j8fa/wCKNSs7y/eBUs5BLDbRIViVhjnqSc47n6YpZvH2sTajr161vYiXW7cW9wAj4Rdu3KfNwfrmubxRipWHppWUdB87NRfE+pp4Vt/D8awR29ve/bY5kDCUSYIHOcY59K3bn4o+ILm0nUWmkw6hcQ+RNqkNpsupEwAcvnHIA6DjtjArjsUYoeHpvdCUmVTC3qKTyG9RVvFGK05UHMyp5Deoo8hvUVbxRijlDmZU8hvUUeQ3qKt4oxRyhzMqeQ3qKPIb1FW8UYo5Q5mVPIb1FHkN6ireKMUcoczKnkN6ijyG9RVvFGKOUOZjsUYqTaKNoqyTp7JfK+HOoSJ8ryXSqzDuvy8Vr/aLeCXwlfXjBf3LIzuenygKSfqa53R9WtbfTbrS9RhmezuCH3QY3owx0zx2FSX+v28+o2DQ2QewsUCRwT4O9e+7qM1LWo1sdJFpN1a2Pidb51aO4DzRAuGz9478dv4fyrmrjZY+EdNt5BkXdw1xKo6lV+UVPea5pcFlfQ6PaTxPfH96ZdqhF/uoF7cmsvWb+G/ktVt1dYLe3SFQ4APHU8e9JJjbOovNSi1PwFftbWqW1tDOsUUa/wB3KnJ98k/55qtp6Q3Hgi3h1G5/s+3W73RTqCxl654HTvz7VkW2rW8PhO70pklM804kVgBtx8vXn/Z9Kns9Y02fQ4tK1eC5MdvJviktiue/BB+tO24r7GvqMEl78Rbb7REI4YlWRXzkPGoLbs/UYrnv7S1XVri5061dmjvrhpDCFHzEnPJ64GB37Vo3XieG5vb65EEke60NraqMHYpPJbnr9KZ4b1jStHs7n7RHeC7mBTzoFXKJ/skng5/pQkNm+r258T6DpJcXE2nxN5snUb9nA/Dbms7S2e4Hi2KZiyFJH56ZBbH+fasj7fpmm6la3+kC+eWNy0guyvzD22/jVu817TI7PUF0u2uUuNRP79ptu1B3C4+ppNOwHLxbBKhkGU3DcB3Fd3ealFqfgK/a2tUtraGdYoo1/u5U5Pvkn/PNcLt9q2rbVreHwnd6SySGeacSKwA24+Xrz/s+lOSuhJ6l/wALwppX2XUZlBuby4W3tUPZSwDv+XAqHxA9nH46uH1CF5bQMvmIn3j8g9x/Oo9M8V6pYNawm6b7HCyho1iQnZnkZx6e9P1PXLXV/EUdzexzS6bHwsO0K4XHsf73vQ1rcL6EGl2dlcaneai8bJpNoxl2N1YZ+RPqeK6LXJP7SvPCss6L/pBV3UdOShIrmYNeu9LnuV0eZra1klLrGyKxA7Zznt71pav4umvrPT0geQSw7XnLooDyLggjHuD6UW2C+5sWTvL8RtUhclo5ITGwPTbtX/P41xkUmlpo91DNbyPqJceRMD8qrkZzz9e1dDJ4n01J7nU7azuF1S4h8tgxXyk4GWHc9BWBBJpi6NcxTW0ragzgwyg/Kq8Zz8317Ukh3Os8FanbsDpttZrGVtmknmP3pHyAPwwf/wBXfldE1K20m5mupbNbi4Vf9H3/AHUbP3j/AJ/KrHhnVrfRdRmuLhJGR4GjAjAJySPUj0rGxz0qre8TfQ6f4g8+IIif+fZf5tXJ4re8T6tb61qaXNskiosSoRIADkE+hPrWLtFEVZDbI8UYqTaKNopiPRPB+j6XB4Zmv7qWUyXaMkvyHasQPK8euOtP8O3PheZZLy10iWyvImKAGRpPkZeG7dQawk1iz/4Q1NKF2IblsiQmNjtQtk8gelVo77T7PUlmg1B5YGhEUgkiIPH3cYWsmzRGf4gW0XVGWythbwKNoXcSW9zmsrFWry8S+vpWjU7AcAnvUO0VotiGXNCF4NesX0+ETXiTq8SHoWByM+1e0XHhvWgqOn/CHyyOu+bfYoArdxuz831rxnSDqMepwtpKyte8+WIk3seOePpXeWtn42vPDWrT3SaoJYPKSG3NmNsqsSGyNvOBii7WzBDPGmjXn/CN28+o3Ok2zozOlrYW6qrMOMllOMHt3rzQDjnFd3H4O8W65oFzJNa3EcemYeKze28rcrZ3FOBkjHT3riCuDgii7e4Mag+//uf+zLTcVKo5b/c/9mWk2igRHijFSbRRtFMCPFGKk2ijaKAI8Vv6Qmk/2dIbwwiQkhvMbBx/s/8A1qxNoq5BYzkRTxyQqeHU+aoI7jvUyGircWk1qyCaNk3ruTd3FQ4rqrqUXmkSLeCD7QnKFJl59/b6VzO0URdwehb03Rb/AFdpFsYPNMYBf51XGfqRVuLwnrc8k0cdlueFtkg81PlOAf73oRVC2vLqyLG1uZoC33vKkK5/Kpk1bUo2dk1G7VnO5yJmBY9MnmnqIeBp9rpl7aXdrJ/aqy7Y5A3ypgjcD83s3Y04eGdXOnfb/sn+i+X5vmeYv3cZzjOaSOfTm0m7FzDNJqckgaKfcSAMjOfm69ex61D/AGlqAt/s32658jbt8rzW27fTGelGoye88M6vYWZu7m08u3XGX8xD16cA0t5BZ6rqdvb6DZyR74wpjkbln5JOSx7e9V5tS1C4gMM19cyxHqjysy/lmrGo3Vit7DNokdxZhIwGJcht/OSDuPaiwh7eE9bS6jtmssTSKzqvmpyBjP8AF7iqGoaXeaVcCC9h8qUruC7g3H4VMdW1IyrKdRuzIoKq5mbIB6jOfaoLi4uLuTzLmeWZwMbpHLHH40aj0K6D7/8Auf8Asy12+h+ILy88LS6LPHaJpdiFmlkFvvlfMg2p1Gcsfyri1HLf7n/sy103hddOjtrl7zWLW2Ew8qS0uLeRxIvDA5TpyP0oA33vX0y3Gtx6PbWE1ncusaRaeRu+Uf63L/Kp3+9cPrusXGv6xNqVzHDHLNjKQrtUYGOBXa3b6Jf2sltdeJNNkRmzGfsdwDD8qrhfXAVeuelcDcwxRXMscMomiVyqyBSN49cGgCBR+7kHuv8A7NTcVKo+V/8AgP8A7NSbRQBHijFSbRRtFMRHijFSbRRtFAEeKMVJtFG0UAR4oxUm0UbRQBHijFSbRRtFAEeKMVJtFG0UAR4oxUm0UbRQBHijFSbRRtFAEeKMVJtFG0UAR4oxUm0UbRQBHijFSbRRtFAEeKMVJtFG0UAR4oxUm0UbRQBHijFSbRRtFAEeKMVJtFG0UAR4oxUm0UbRQBHijFSbRRtFAEeKMVJtFG0UAR4oxUm0UbRQBHijFSbRRtFAEeKMVJtFG0UAR4oxUm0UbRQBHijFSbRRtFAEeKMVJtFG0UAR4oxUm0UbRQBHijFSbRRtFAEeKMVJtFG0UAR4oxUm0UbRQBHijFSbRRtFAEeKMVJtFG0UAR4oxUm0UbRQBHijFSbRRtFAEeKMVJtFG0UAR4oxUm0UbRQBHijFSbRRtFAEeKMVJtFG0UAR4oxUm0UbRQBHijFSbRRtFAEeKMVJtFG0UAR4oxUm0UbRQBHijFSbRRtFAEeKMVJtFG0UAR4oxUm0UbRQBHijFSbRRtFAEeKMVJtFG0UAR4oxUm0UbRQBHijFSbRRtFAEeKMVJtFG0UAR4oxUm0UbRQBHijFSbRRtFAEeKMVJtFG0UAR4oxUm0UbRQBHijFSbRRtFAEeKMVJtFG0UAR4oxUm0UbRQBHijFSbRRtFAEeKMVJtFG0UAR4oxUm0UbRQBHijFSbRRtFAEeKMVJtFG0UAR4oxUm0UbRQBHijFSbRRtFAEeKMVJtFG0UAR4oxUm0UbRQBHijFSbRRtFAEeKMVJtFG0UAR4oxUm0UbRQBHijFSbRRtFAEeKMVJtFG0UAR4oxUm0UbRQBHijFSbRRtFAEeKMVJtFG0UAR4oxUm0UbRQBHijFSbRRtFAEeKMVJtFG0UAR4oxUm0UbRQBHijFSbRRtFAEeKMVJtFG0UAR4oxUm0UbRQBHijFSbRRtFAEeKMVJtFG0UAR4oxUm0UbRQBHijFSbRRtFAEeKMVJtFG0UAR4oxUm0UbRQBHijFSbRRtFAEeKMVJtFG0UAR4oxUm0UbRQBHijFSbRRtFAEeKMVJtFG0UAR4oxUm0UbRQBb8ijyKKKYB5FHkUUUAHkUeRRRQAeRR5FFFAB5FHkUUUAHkUeRRRQAeRR5FFFAB5FHkUUUAHkUeRRRQAeRR5FFFAB5FHkUUUAHkUeRRRQAeRR5FFFAEb2Mcjl3GT9aZ/Z0P90/maKKOVBdkqWqxrtVcCneRRRRYCW3aa0nWa2leGVfuvGxUj8au/21rOf+Qre/8Af9v8aKKLDNKx8Z67YaVf2Md9OxvAqtK8rMyKM5C56Zz1rm/J9aKKLCG+ViUD1Q/zWneRRRSQB5FHkUUUwDyKPIoooAPIo8iiigA8ijyKKKADyKPIoooAPIo8iiigA8ijyKKKADyKPIoooAb5WJQPVD/Nad5FFFJAHkUeRRRQA1Yv3jr7Kf8A0KneRRRTAPIo8iiigA8ijyKKKADyKPIoooAPIo8iiigA8ijyKKKADyKPIoooAPIo8iiigA8ijyKKKADyKPIoooAPIo8iiigA8ijyKKKADyKPIoooAPIo8iiigA8ijyKKKADyKPIoooAPIo8iiigA8ijyKKKADyKPIoooAPIo8iiigA8ijyKKKADyKPIoooAPIo8iiigA8ijyKKKADyKPIoooAPIo8iiigA8ijyKKKADyKPIoooAPIo8iiigA8ijyKKKADyKPIoooAPIo8iiigA8ijyKKKADyKPIoooAPIo8iiigA8ijyKKKADyKPIoooAPIo8iiigA8ijyKKKADyKPIoooAPIo8iiigA8ijyKKKADyKPIoooAPIo8iiigA8ijyKKKADyKPIoooAPIo8iiigA8ijyKKKADyKPIoooAPIo8iiigA8ijyKKKADyKPIoooAPIo8iiigA8ijyKKKADyKPIoooAPIo8iiigA8ijyKKKADyKPIoooAPIo8iiigA8ijyKKKADyKPIoooAPIo8iiigA8ijyKKKADyKPIoooAPIo8iiigA8ijyKKKADyKPIoooAPIo8iiigA8ijyKKKADyKPIoooAPIo8iiigA8ijyKKKADyKPIoooAPIo8iiigA8ijyKKKADyKPIoooAPIo8iiigA8ijyKKKADyKPIoooAPIo8iiigA8ijyKKKADyKPIoooAPIo8iiigA8ijyKKKADyKPIoooAPIo8iiigA8ijyKKKADyKPIoooAPIo8iiigA8ijyKKKADyKPIoooAPIo8iiigD//2Q==",
  "imageHeight": 1080,
  "imageWidth": 1920
}
