# Supplementary material for: Prediction of axillary lymph node metastasis in early breast cancer patients with ultrasonic videos based deep learning
Source: Front Oncol. 2023 Sep 1;13:1219838. doi: 10.3389/fonc.2023.1219838 (PMC10503049; doi:10.3389/fonc.2023.1219838)
Supplement: Supplementary file 1 [file DataSheet_1.zip › 3/5612464_高永珍/高永珍_54949447.json]

{
  "version": "4.5.6",
  "flags": {},
  "shapes": [
    {
      "label": "1",
      "points": [
        [
          1282.9166666666667,
          322.6666666666667
        ],
        [
          1214.1666666666667,
          308.08333333333337
        ],
        [
          1162.0833333333335,
          333.08333333333337
        ],
        [
          1110.0,
          351.83333333333337
        ],
        [
          1091.25,
          393.5
        ],
        [
          1101.6666666666667,
          433.08333333333337
        ],
        [
          1120.4166666666667,
          460.16666666666674
        ],
        [
          1139.1666666666667,
          478.91666666666674
        ],
        [
          1212.0833333333335,
          485.16666666666674
        ],
        [
          1260.0,
          489.33333333333337
        ],
        [
          1297.5,
          468.5
        ],
        [
          1351.6666666666667,
          422.66666666666674
        ],
        [
          1374.5833333333335,
          387.25
        ],
        [
          1360.0,
          351.83333333333337
        ]
      ],
      "group_id": null,
      "shape_type": "polygon",
      "flags": {}
    }
  ],
  "imagePath": "高永珍_54949447.jpg",
  "imageData": "/9j/4AAQSkZJRgABAQAAAQABAAD/2wBDAAgGBgcGBQgHBwcJCQgKDBQNDAsLDBkSEw8UHRofHh0aHBwgJC4nICIsIxwcKDcpLDAxNDQ0Hyc5PTgyPC4zNDL/2wBDAQkJCQwLDBgNDRgyIRwhMjIyMjIyMjIyMjIyMjIyMjIyMjIyMjIyMjIyMjIyMjIyMjIyMjIyMjIyMjIyMjIyMjL/wAARCAQ4B4ADASIAAhEBAxEB/8QAHwAAAQUBAQEBAQEAAAAAAAAAAAECAwQFBgcICQoL/8QAtRAAAgEDAwIEAwUFBAQAAAF9AQIDAAQRBRIhMUEGE1FhByJxFDKBkaEII0KxwRVS0fAkM2JyggkKFhcYGRolJicoKSo0NTY3ODk6Q0RFRkdISUpTVFVWV1hZWmNkZWZnaGlqc3R1dnd4eXqDhIWGh4iJipKTlJWWl5iZmqKjpKWmp6ipqrKztLW2t7i5usLDxMXGx8jJytLT1NXW19jZ2uHi4+Tl5ufo6erx8vP09fb3+Pn6/8QAHwEAAwEBAQEBAQEBAQAAAAAAAAECAwQFBgcICQoL/8QAtREAAgECBAQDBAcFBAQAAQJ3AAECAxEEBSExBhJBUQdhcRMiMoEIFEKRobHBCSMzUvAVYnLRChYkNOEl8RcYGRomJygpKjU2Nzg5OkNERUZHSElKU1RVVldYWVpjZGVmZ2hpanN0dXZ3eHl6goOEhYaHiImKkpOUlZaXmJmaoqOkpaanqKmqsrO0tba3uLm6wsPExcbHyMnK0tPU1dbX2Nna4uPk5ebn6Onq8vP09fb3+Pn6/9oADAMBAAIRAxEAPwDyHz6PPqnmjNbXMi559Hn1TzRmi4Fzz6PPqnmjNFwLnn0efVPNGaLgXPPo8+qeaM0XAuefR59U80ZouBc8+jz6p5ozRcC559Hn1TzRmi4Fzz6PPqnmjNFwLnn0efVPNGaLgXPPo8+qeaM0XAuefR59U80ZouBc8+jz6p5ozRcC559Hn1TzRmi4Fzz6PPqnmjNFwLnn0efVPNGaLgXPPo8+qeaM0XAuefR59U80ZouBc8+jz/eqeaM0XAmtJNlpGPY/zNTefVKP/j3i/wB0/wDoRpc0IC559Hn1TzRmi4Fzz6PPqnmjNFwLnn0efVPNGaLgXPPo8+qeaM0XAuefR59U80ZouBc8+jz6p5ozRcC559Hn1TzRmi4Fzz6PPqnmjNFwLnn0efVPNGaLgXPPo8+qeaM0XAuefR59U80ZouBc8+jz6p5ozRcC559Hn1TzRmi4Fzz6PPqnmjNFwLnn0efVPNGaLgXPPo8+qeaM0XAuefR59U80ZouBc8+jz6p5ozRcC559Hn1TzRmi4Fzz6PPqnmjNFwLnn0efVPNGaLgXPPo8+qeaM0XAuefR59U80ZouBc8+oZ5N7QD/AKarUOaT/lrD/wBdFoAu+fR59U80jyCNdzHii4Iu+fTGvYkB3SLx2zzRaaZLeGPzvMHmLujt4QPMdf7xJ4Vfc/lW8dBSyspbh47aFY1LlEh898D/AGn4z+AqXPsUonPrqELHAkH48VKLgMMqwI9Qas21vf38Qlh0qN4D0aaKEbvoAqn9aqz6esb7ZreTS5zwGYloHP8Avc7evuKXOPlF8+jz6pMZIZ2t50McydVP9KXNXe5DRc8+jz6p5rpPC2iWupJd3l95jwWoB8mLq/U9ue3ai4GP59Hn10qQeEtYgmitTJpk6DcklxLgN7csR/I1U8NaTZ6hpuryXMPmy28eYiHYYO1vQ89BS5h2MXz6PPqxc+HdYtLL7ZPZSJBgEnIyo91zkfjUWnaNqOrb/sNs0oT7xyFA/E073FYZ59Hn0X+l32mTrDe27RO33c4Ib6EcVeHhTXGuDCLB94XcfnXGP97OM+1FwKPn0efUd3Z3NhdNbXULRTL1U/55q9J4Z1qK2S4ewkEbY7jIz6jOR+NFwKvn0efWro2hkeKYNN1W36qxaPf/ALJI5U0XvhbUpb69ewsJDaRzOqfMOgPbcctSuFjK8+jz6Za2N3e3YtbaF5JycbBxj6+lWtQ8P6rpcImvLRo4icbwysB9dpOKdwIPPo8+tKeyt08H214thKtw8pVrouNjDLcbd2e393tWFmi/QC359Hn11nivwra2WmJe6bCYxH/rk3M2VP8AFye39azNQ0uzg8E2GoRw7bqWXa8m9uR83bOOwpcw7GN59Hn1Pp+garqkJls7N5Ix/GSFB+hYjP4VUvLK60+4aC7heGUdmHX3HqPendCsSefR59V4YpLieOGIbpJGCIM4yTwK7Gbwpaad4Yvp7l0nv4upjc4iPHy+/B7+tDdlcEruxy3n0efWv4b0izurW81PUy5s7Uf6tDjecf8A6vzqbWtJ0ybQo9a0ZJIoQ2yWKQk45xnknnp370m7AlcwvPo8+qma6TxlpdnpV7ax2UPlK8W5hvZsnPuadwMbz6PPrZ1DS7ODwTYahHDtupZdryb25Hzds47Cs3T9A1XVITLZ2byRj+MkKD9CxGfwouBB59Hn1HeWV1YXJt7qF4pR/Cw6/T1FaS+E9da384afJs27sFlDY/3c5z7UXAo+fR59LY6VfalNLDaQF5Il3OpYKVHTvVmTwzrUVmbt7CURAbj03Af7uc/pRcCr59Hn1o6BZW93Y6o89hLctDFuR0cKIjhuTlhnp79KvaV4QmvfD898yO1y4/0WIOoDDj5ic/Xg46UN2BK5gefR59TWehapqE00VratI0LbZPmUBT6ZJxUN/pl7pcyw3tu0LsMjOCD9CODRcA8+jz61/GOmWelahbxWUPlI8IdhvZsnJ9TXOZoTuBc8+jz6p5ozRcC559Hn1TzRmi4Et5LutXH0/nVhpsMR6Gs6f/UtU8p/ev8A7xouBZ8+jz6p5ozRcC559Hn1TzRmi4Fzz6PPqnmjNFwLnn0efVPNGaLgXPPo8+qeaM0XAuefR59U80ZouBc8+jz6p5ozRcC559Hn1TzRmi4Fzz6PPqnmjNFwLnn0efVPNGaLgXPPo8+qeaM0XAuefR59U80ZouBc8+jz6p5ozRcC559Hn1TzRmi4Fzz6PPqnmjNFwLnn0efVPNGaLgXPPo8+qeaM0XAuefR59U80ZouBc8+jz6p5ozRcC559Hn1TzRmi4Fzz6PPqnmjNFwLnn0efVPNGaLgXPPo8+qeaM0XAuefR59U80ZouBc8/3qG0k2WkY9j/ADNQ5ogGYoB2I/8AZjQBc8+jz67TxH4Z0q10e4ksbby7mFFl/wBYzfLnB4JNU/COgadqGnNPqMPmNLKUiG9l4C5PQj/Ipcw7HL+fR59dJo2i6dd+LdSsZrffbQ7/AC03sNuGAHOc1yUoCyuo6BiBQpXCxZ8+jz63NF0rTItDk1rWFklh3+XHChxu9+o9+/Y1H4k0eztrS01TS94s7ofcc52HH/6/yovZ2Elcx/Po8+qea7Xw/wCFrabRZr7UYyzyRl4I95XaoH3uPWm3ZXBauxy3n0efVPNGaEBc8+jz6p5ozTAuefR59dVokfhTVbiCyXTLj7SyfM7uwUkDno/9Kpa0/hmEXNlZ6dcR3scnliQsSmQ3zfxntntU31sOxhefR59bXi7SLbT9VtbbTrZl82IHYpZyzbiO+apTeFNct7dp5LB9ijcdrqxx9Ac0cwrFLz6PPqnmt/w74dbV3FxPMkNikgR2ZsFm4+UfXI/PvTAzPPo8+r3iqxttN16W2tI/LhVFIXcW6j3qhplk2palb2aNtMrhd3oO5/KhO4PQXz6PPrshonhq6vp9Et0uEvok/wCPguSCw/HH14HeuFnie3uJIZOHjYo31FJSuOw6eTe0Az/y1WpvPqkf9bD/ANdVrpPBumWeq6pNDew+bGsJYDey87h6H3piMjz6PPrV8UaTb2Wp266dHtt7iMFAGLfNnB5P4Vv614b0ey8OXU9vb/6TbqqmTzWPzZXPGcd6XNpcfLrY4vz6PPrZn0uyTwJbaksOLt5drSbm5G5h0zjsK5rNNO7sK3UuefR59dTHpGg6JaWY1tJJ7m7wflYhYh+BHHPv0rnNdsrWw1R4rG6juLYgMjo4bHsSKV9bBYh8+jz6ZYWU+pX0VpbAGWQ4XJwPU10+teHLHSvCyTo6z3nmhHnRzjvlQM44xj1pt2BanN+fR59b3hXSbG7sL+91C0lukhKrHHFu3E98BSM9RVPxCdIQRw2GmXllcK2ZBcAglcccFjSvrYEr6mb59Hn1TzRmncC559Hn1TzRmi4Fzz6PPqnmjNFwLnn0efVPNGaLgXPPo8+qeaM0XAuefR59U80ZouBc8+jz6p5ozRcC559Hn1TzRmi4CZozTaKQDs0ZptFADs0ZptFADs0ZptFADs0ZptFADs0ZptFADs0ZptFADs0ZptFADs0ZptFADs0ZptFADs0ZptFADs0ZptFADs0ZptFADs0ZptFADs0ZptFADs0ZptFADs0ZptFADs0ZptFADs0ZptFACp/qIv8AdP8AM0uaYp/cQ/7p/wDQjS0AOzRmm0UAOzRmm0UAOzRmm0UAOzRmm0UAOzRmm0UAOzRmm0UAOzRmm0UAOzRmm0UAOzRmm0UAOzRmm0UAOzRmm0UAOzRmm0UAOzRmm0UAOzRmm0UAOzRmm0UAOzRmm0UAOzRmm0UAOzRmm0UAOzRmm0UAOzRmm0UAOzRmm0UAOzRmm0UAOzRmm0UAOzSZ/fQ/9dFpKRf9dD/10WgB+aktlTMt5MnmRW5CpGekkp6D6Dkn6e9QM21SfTmr9oI4rfR/MwIzOsj56ZZyMn8I/wBamRUUdrptoun2m6eQG4lIaeVj95z2+nYCq2oa4bR5xBamdLbb5779oUnoF9TVvU7SS8tUEDqs0UqSpv8AullOcH2rkTJNbwXIvMrNHO0ohWNtpkY8SO3TaOMVBZ2V/ex6faNPIC2CFVF6sx6AVXsbw6kLq2u7VEaJgkibhIpyM4zj865/Vb1pdOsooJZZjBOjfayOZHHH7tT97rn04rf0UwCzMcFtcwhW+Y3EZVpGPVuetAGBrmj+UgiiydiF7RupAHLRE9xjLL9CK55HDoGHeu21nUrTEtusn+mWpS42kehBPP8Aun9a4qeJba/u7dPuxzMo+meKqJMhc10vhiLWYLW61PSpIXWL5ZbZ8kyYGR8oHv6g9a5ir2k6ze6LdGezkwW4dGGVcehFaEHbaVq1r4wlaz1DR0Mgi+a5Tnbz2OMr+ZqDwlnT7fxEIXDNb52P1ztD4P6Vk3fj3Wbm3aJfs9vu6vCh3fqTWXpmu3WlWt5bwJEyXS7XMgJI4I4596i25V9jqfCmoXeoaTrcd5cy3CrDkeaxbGVbPX6VT06wI8Kxy6rqrWulSy5EEUQLyHn+LGeo9+lYOla5daRBdw26RMt0ux/MBJA56YI9ansPE97Y6d9gaC0urUNuWO5i3hfpzTa7CudF4vMbaHoTReYYyBsMuN+3av3sd6d441e+sdVtIbW6lhRYhIRG23cdx6+vSuZ1PxLf6vawQXiwsYW3LIE2sfrzj9O1Q6zrVzrl2lzcpEjogQCIEDGSe5PrSS1+YX/I7nW0ifx1onmgYKZ6dwSV/Ws+61LWV8fpbRzXHl+cqrDk7DH3OOnTPNc/da3ca9q1lJeTRWflkIJolPyc53fer0Lytfke2xqNhJZKUeS4RGWSRRye5Xn1GKNrBuZEv/JUov8Arl/7TNQWWr38vxEe1e6kNv5skfk7jswqnHH4Vk61r4t/GcmpaeYpvKUIpb5kb5cHoayYdbuYNeOsIkRuC7PtIOzLAg989/WiKG+p1FtZXkniLX5rW/Wwt42bz5fKDnByePyJqyF05PAmqR6bNcT26P8AfnGMt8pO3gcfX3rlrXxRqFpqV3exrCTdHMsTITG34Zz+tSS+Lb6WwuLH7NZpazLtEUcW0R/7uD6885os7Amrmnd/8kysP+vg/wDoT1yGavya3cy6FDo7RxfZ4n3qwB35yT1zj+L0rNq1u2T0seqatqqWPiOztLnmzvLfypVPTJJAP64/Gs3xbY/2Z4Ns7MPuWK6wp9vnIrkNa1y61yeKW5SJGjXYvlAgY/EmptR8TX+qaXDYXKwmOEqwkCnexAI5Off0qOUpM6Xxdd3mnWGlx6bLLBY+UMPCSuTjgEj25qHxUZJvCWkXN6MXxOCSMMVwc5/8drH0vxjqulWotozFNEvCCdSdg9AQRWfqusXus3Xn3km4rwiKMKg9AKdhJlNJHjkV0ZkdTuVlOCDXYaOSfh3q5JyfOP8AJK53WdbudcuI5rlIkaNNgEQIGM+5NLba5dWui3OlIkRguG3MzA7h06c+3pTeqaBaNM6HQszeAdZhjBaRXLlR1xhf/iTSQgwfDG481cedOPLz3+Zf/iTXO6Rrd7oly01m4+YYeNxlW+tTa14k1DXfLW6MaRR8rHEuFz68kmk1cIuxl55r0vxTrVlpd1bR3Wj298zxbg8u3KjPTlTXmVaWta5da5PFLcpEjRpsHlAgY/Emm9RLQ6vxNdRXngawuYbZLaN7gFYU6Lw/sKPF13eadYaXHpsssFj5Qw8JK5OOASPbmuUuNdurnQ7fSXSIW8Db1YA7yeevOP4j2q7pfjHVdKtRbRmKaJeEE6k7B6AgilYdzodZknbRPD15cwNLqKzIwj2/PIOuMe+F/OtT7bZahqcYi1PUdN1B04tpQVGccZRwV/KvO9S1zUNUvku7iYiSM5iCfKI+c/L/AJzWynxA1lbcRlLVm248wxnd9euP0pWC+pt+GYLi28Z6tFczLNMI8tIFC7slTnA6VV8K6jrNx4pmhvJbhkw/nRyZ2xntgfw81H4CuJrrX7+4ncvLJDudj3O4VnSeOdaaya18yINjb54T95/PH6UW/If+Zr6CkUZ8WRw48pVYJjpj95imaLeXK/D7UpFuJQ8UhWNg5ygwnC+lcxpmt3OlW95DAkTLdpskMgJIGD05/wBqp9F8T3+hRSRWywvHI24rKpIB9Rgii2jFfX5mxY2bt4YS41jV3t9MnmLeVHFueRueS2M5yPfpVjxmY28P6I0XmGMp8hlxv27Vxux3rFh8XX8cE0E1vZ3MMkrS+XcRF1Uk5OOfU96rap4kvtZs4Le8WFjC24SKm1j9ecfp2p2dwTNv4hf8ha0/69x/6Ea5DNX9Z1u51y4jmuUiRo02ARAgYz7k1nUJWAdmjNNopiHZozTaKAGzH90amlP75/8AeNV5f9Waml/1z/7xoAM0ZptFADs0ZptFADs0ZptFADs0ZptFADs0ZptFADs0ZptFADs0ZptFADs0ZptFADs0ZptFADs0ZptFADs0ZptFADs0ZptFADs0ZptFADs0ZptFADs0ZptFADs0ZptFADs0ZptFADs0ZptFADs0ZptFADs0ZptFADs0ZptFADs0ZptFADs0ZptFADs0ZptFADs0sB+S3/z/ABGmUIxWKAjsM/8AjxpoD1fUpFk8TQWD/cu7GSI/Xr/Q1T01G03UtA0phh1tpZZV/wBpv/1NXH3Xim/u9XtdSdIFmthhAittP1596H8U3768msFIPtCJsVNrbMYI6Zz39aiw7nT+Hf8AkfdZ+kn/AKGK4KY/v5P941p2XiW9sdXutSiigM1xu3q6ttGTnjmshmLuWPVjmmlt6Db3OykzN8MYfLBbyZzvx/D8x/8AihRreYPAGjwyLtlaTeAeuMMf/ZhWFoviPUNC3rasjRPy0UoyufXqOai1jW73W7lZrtl+UYSNBhV+lDWoloT+GdOj1XXbe2mP7rl3H94DnH416Rb6dqP27Uprl7cRTRCK3jjY4jUZ68e9eY6zrdzrlxHNcpEjRpsAiBAxn3Jo0nXLrRkuVt0iYXC7G8wE4HPTBHrQ1cFoV7+zk06+ms5mVpIm2sUPFV802imloJjs0ZptFAHR+CDnxTb/AO6//oJrP1k/8VJff9fT/wDoRqDStTn0fUEvLdI2kQEASAkcjHYiobm6kur6W7cKJJZDIwXpknNH2kw6M7/xDcPaeNtKuEtpbkxwZMcSbmI+YHA9s5q/FNbajqFwum63fWt8y5a3mBYIep+SQf8AoJrg7/xNqF/qVvqGY4Li3XajQgj19SfWtGX4gazJbtGqWsbEY8xIzuHvycfpUtaFJnPXcbwXs8UpBkSRlcr0yDzirWiyudZ06Le3li6jYLngHcvOPwFZzMzsWYksxySe9SWtw9pdw3MYBeF1dQ3TIOeauOhL1Og8cn/ip5h/0zT+VVvCMix+KbEucAsy/iVIFUNW1WfWL9ry4WNZGAXEYIHH1JqbVdfvNXvILuYRxTQqFQwgrjByDyTzSjogep1Wm28w+Jd2TGwCl3Jx/CV4P6iuQ1eRZdavpE+41xIRj03Gtebx1rU1ibYtArMu0zImH/nj9K5qkkU3oLn99D/10Wuv+Hn/ACG7j/r3P/oS1xy/66H/AK6LWlout3Oh3T3FskTu6bCJQSMZB7EelPuSdrptr/bdvpsxG42N/KH9l5Yf+y0ya7+3eCNauM5D3TkH23rj9K5XTPE1/pNvdQW6xFbhizFwSVJHUc1DBrt1b6HPpCpEbeZtzMQd46dOcdvSpcdCk9ToLn/kl9n/ANdz/wChtXHZrf0vxnqOk6fHZQQ2rRx5wZFYnkk9m96fqHjbUtSsJrOaC0WOUbWKIwb/ANCp6ptiWqsddr+vT6VJps1nZxTi6G0yMpJK8YUEeuaxPEOm6JD4pAvZntLaa38xvJH/AC0zjoFPX6VkaX4z1XSrNbVPJmiXhPOUkqPQEEfrWPfX9zqV29zdymSVupP8hRbUd9DR1dNIs5IW0O/uJiQwkL5Ur2/ur1BNbVz/AMkws/8Aruf/AENq4z860n1y6k0GLRykX2eNt4YA785J65x39KGtLCvrc3dNutb0zwe13YNaC2MpLMFLTKc45B+XHA/OrPiSVr/wXpl/eqBes4AbG0spzzj3wDXO6L4j1DQt62rI0T8tFKMrn17c1HrGu32uTrJduoVPuRxjCr60NXYJ2M/NGabRTEOzRmm0UAOzRmm0UAOzRmm0UAOzRmm0UAOzRmm0UAOzRmm0UAOzRmm0UAJn3oz702igY7PvRn3ptFADs+9Gfem0UAOz70Z96bRQA7PvRn3ptFADs+9Gfem0UAOz70Z96bRQA7PvRn3ptFADs+9Gfem0UAOz70Z96bRQA7PvRn3ptFADs+9Gfem0UAOz70Z96bRQA7PvRn3ptFADs+9Gfem0UAOz70Z96bRQA7PvRn3ptFADs+9Gfem0UAOz70maSigBw/1EX+6f5mjPvSD/AFMP+6f/AEI0lADs+9Gfem0UAOz70Z96bRQA7PvRn3ptFADs+9Gfem0UAOz70Z96bRQA7PvRn3ptFADs+9Gfem0UAOz70Z96bRQA7PvRn3ptFADs+9Gfem0UAOz70Z96bRQA7PvRn3ptFADs+9Gfem0UAOz70Z96bRQA7PvRn3ptFADs+9Gfem0UAOz70Z96bRQA7PvRn3ptFADs+9Gfem0UAOz70Z96bRQA7PvRn3ptFADs+9Gfem0UAOz70Z96bRQA7PvQn+vh/wCui02lT/Xw/wDXRaAEYZUr6jFb2kWNvq1lbW05ZQ8DKGXqrpIT39pKwa0dEu3t7n7OpAcv5tvuOAX6FP8AgS5H1xUyQ4naXd2mj6dEArzv8sMSE/NI3Qc1i6rZ3Ev2AahcGW4uLlFECcRovU8fxfU+tadzGutWttc2Uwjmt5d6iRfusOqsO1PtNNuDfC/1GdJrhVKxpGuEiB649/eoLM1pnTVtaukjDzWUCJbx4+6CpJOKktry9tbjTnlvftdvfjBBjC7GxkEY7VdvdKma+GoWFwILrbscOu5JF96LfTbqS+jvtSnjkliBEUcS4RM9TzyTQBleKbVG1OweMATTLJCf9oHCj/0OuZu5Fm1S+mQ5V52I+mTW3rOoK97JqKMCkSm3s/8Abf8Aicey56+uK51F2IFqorUmRJn3p8MMtxKsUMbyyN91EXcT+FRV2nhZv7N8K6vq8Kr9qU+WjEZ28D+rfpVvRXI3djkri2uLSQR3MEsLkZ2yIVOPxqSHT765hM0FncSxL1eOJmUfiK6+8uH1/wAA/br8hri2nC+aFAONwB6ezfpW3qU2r2Oq6VbaPb500qqvsj3LjPOT/Dxg0rjseWZqWe3ntWVLiGSJmXcBIpUkevNdX4j0aN/HVtbQphLwpIwA9yGP/jpNQajf6Xc+Mb641USSWsHyRRR/xsuFx9PvHqP6UKV7A1Y5uS2uIoY5pIJUik+5IyEK30Pen21jeXu77LaTz7fveVGWx9cV2HjedLnw/os8cQhSRdyxjogKjiremT30vg+yj8NvF9qjkxcqdu4ZznO6i4WPPpEeKRo5EZHU7WVhgg+hp8lvPDHHJLDIiSjMbMhAce3rXU+OXhvNctYIPLe8CCOby+m7PC1av9WsNI8W2yXUcksGnWqwxiNQSHwOeT6GhMGjkbjTb+0i825sbmGPON8kTKPzIqK3tri7k8u2glmkxnbGhY4+gr0LQNZvdYh1W41UKdJCNjcgAX/ZHrx657Vn2FzJoXw/+32W1Lm5nx5hUEgbiO/+7+tF+47dji5oZraVop4pIpF+8jqVYfgaZmuz8UP/AGn4T0nV5lH2lj5buBjP3v6r+tchaiF7uFbl2S3LqJGXqq55I/CmmJix21xLBJPHBK8Mf35FQlV+p7VFmvRDd6fdeA9UGmWpt7aJtihvvP8AdO4/n+lcl4c0cavqB887LK3XzbiQ8BVHb8f8aL6h0M6S1uYYI55beZIZPuSMhCt9D3qHNd544uIrnw9pU8CbIXbKLjGF28VyupQ6RFZWbaddTTXLr/pCOOEbA6fKO+fWkncLFK3t57uXyraGWaTGdkaFj+QpgjkMvlBHMm7bsxzn0xXpXhHTodF8qCcf8TO8iMzL3jjHQfr/AJxWV4SiRNW1zUCivJahigPYksf/AGXH40X1C2hx9zZXdlt+1Ws8G77vmxlc/TNQZru7LULnxL4R1hdRKyyWw82NwoXGASOn0P51y00OkLoMM0V1M2pl8SwkfIq89Pl+nehPuDRWttOvryMyWtlczoDtLRRMwB9OKrEFWIIII4INdwnim4ubrTNN8ORSRRJhXSSJfm+vJwMdTxUHin+yT41T7VuFusQNz5XVmAJA/H5RRfUOhyf2a4+zfafIl8jdt83YdmfTPSos132v3VtefD6Caztvs9v54EcfoAzD8zjNef5ppgOzRmm5ozT0FoOzRmm5ozRoGg7NGabmjNGgaDs0ZpuaM0BoOzVi2sby93fZbWefb97yoy2Priqteg6Tdp4V8K2NzIv72+uFZx3Ef/7I/wDHqTYI4F1ZHZHBVlOCGGCDV1NG1WRA6aZesrDIIgYgj8q1PG2niy8QPLH/AKq6XzlPufvfrz+Nb/iPWtQ0fRtE+wXHk+bB8/yK2cKmOoPqaV9LjtrY4O4tri0k8u5hlhkxnZIhU4+hqWPTNQlt/tEdjdPDgnzFiYrgdecV2kd0/irwReyXyI13Z7mSULg8Luz+PIrU8OXS23hDS94BSWXyWz/tOwouFjzGCCe6lEVvFJNIeiRqWJ/AU65tLmzcJdW80DkZCyoVJH411vhu1/sfVNZunH/Hn+4TP95mwP5frTPiP/yGbX/r3/8AZmovsNLc4yX/AFZqyIZrm8aGCKSWRmO1I1LMfwFVZP8AVmuk8Jf8jna/78n/AKC1USzO/sPWP+gVff8AgO/+FU/Jm8/yPLfzt2zy9vzbumMetejX/wDwmv8Aa832Lb9j8393u8nG33/i/rWZ4jntZvH2mrBtMscsSzsv97f0/AYqYu9imrXOY/sPV/8AoFX3/gO/+FU54JraZoZ4pIpV6pIpUj8DXpmvf8Jd/aj/ANj/APHntXb/AKrrjn73NY/xAdPs+mJOYzqITMuz0wM/hnOPxpcwWOIz71ZttOv7yMyW1nczoDtLRRMwB9OKm0GwTVNctLOQny5H+bH90DJ/lXTeJPFeoadq76fpjx2tvagIFSNTngeoOMdOKpsSOMkjkhkaOVGSRThlYYIPuKmh0++uIGnhs7iWFc7pEiZlGOvNbF9rTeKdS0yCe1hifekTypnc2W5/D27c88131xDrkGoxLpiWqabbxhfIdtvm8dAdp2449KTdtwR5RbWV5e7vstrPPt+95UZbb9cVNJo+qQxtJJpt4iKMszQMAB78VoXGu6jpWtX72Uf9nPNJ+9gwsm0j3K+pPT1rpNd1m903wrFa383n6lfId+UVfLQ9RgAfT8/Sld2uO2tjhbayvL3d9ltZ59v3vKjLbfrioXR45GR1ZXU4ZWGCDXY+HtZ1C8gtNF0aOKyePMktw537x342+/8ALml8S31hF42tri5tZjDCg8391tMrDOCA2MjoM+1NvWwraHLNpt+tt9payuRb7d3mmJtmPXOMVVz716RoPiHUNc8RXJQY0hUOVkRRt44yfU+mfWvPtQMB1O6NtxB5reVj+7nii+oWC2sru9LC1tp5yv3vKjLY/KludPvbNVa6tLiBWOAZYmUH867XwXD9m8N3959sis3mkCLcS4wmO/PH8RrO8YQ6xHBaveakl/Yud0UqRKnOP9n26c0N62BLS5zEFtcXO/yIJZdi7m8tC20epxTrayvL3d9ltZ59v3vKjLbfrivQtCudJfStWtNIt3WKGD555PvTMVbn6cfr0FcJpmtaho/m/YLjyfNxv+RWzjp1B9aL62DpcSTR9UhjaSTTbxEUZZmgYAD34oj0fVJY1kj028dGG5WWBiCPUcV2mu6ze6b4Vitb+bz9RvkO/KKvloeowAPp+fpWV4Z1jX9Qv7XTIL8x28ajdiFDsjX/AID9B+NF2BzVzZXlkV+1Ws8G77vmxlc/TNPfTb+O2+0vZXKQYDea0TBcHoc9K6jWNftNQ8ZWYn2/YLOXbvIzuOeWPtkD8q6oXGpprN3cXktuNA8ncjkrg8D8fXrxSvpcdtbHlltp1/eRmS1srmdAdpaKJmAPpxTp9L1G1iMtxYXUUa9XkhZQPxIq7Y69qdjPJa6PMY4ZpyY4/LViSTgdR9K6Lxnq01tpkGiSzi4unVXupdoHfIAA9/0x607sVjjbawvL0MbW0uJwv3jFEWx+VQbWDbMHdnGMc5r1iWw1eyhsLPQ/s0FtCgaZpekh/u9CeeTn3rL0tUuviBcyXmnraXMdvuWPfvDNkfODgdqL6hbQ4K50+9s1DXVpcQKxwDLEy5/Oq+fevTtKXWNZttVstdtiIW+WIvEFwefu+oHHP615geDihO42ic2l0tqt0beYW7HAlKHYT/vdKhz712Vyf+LW2f8A13P/AKG9cXTW7QulyzLZ3cCRPNbTRpL/AKtnjID/AE9abc2tzZyCO6t5YHI3BZUKkj15rsfFH/IF8Nf7i/8AoKVX+I3/ACHrf/r1X/0JqVwscu9pdR2yXL28y27nCylCEY+x6djTIYZriVYoY3lkb7qIu5j+Fdfq3/JNNK/67j/2euPgnltp0mhcpLGwZWHY009WD2uOngntZTFcRSQyjqkilSPwNTHTb9Y4nayuQkpCxsYmw5PQLxzmu9fTbXxpHpuqoVRkby7tAew5x+f6NWTf66NX8Z6bDbn/AEO2uESIDox3DLUk9bBbS5yxsbwXYtDa3AuT/wAsfLO/pn7vXpUcsM0ExhlikjlU4KOpDD8K7uX/AJKvF/u/+0jSeMtOhu5ItXtMFoZhb3IHUEHAJ/QfiKXNsO25w1za3NnII7m3lgcjcFlQqSPXmn22n314pe1s7idVOCYomYA/hXa+KrFdS8caZZucJJCofH93cxNQa94m1Cx1b+yNFRbeK3IjRI4gzO2Bxgg/pTuFjjri2uLSTyrmGWGTGdkiFTj6Gos+9dXrGra3f6CLfUtEk3Rtua7kgZdo9egAPv09q5KmhNDs+9Gfem0UAOz70Z96bRQA7PvRn3ptFAC5pR/qIv8AdP8AM02lH+ph/wB0/wDoRoAXPvRn3ptFADs+9Gfem0UAOz70Z96bRQA7PvRn3ptFADs+9Gfem0UAOz70Z96bRQA7PvRn3ptFADs+9Gfem0UAOz70Z96bRQA7PvRn3ptFADs+9Gfem0UAOX/Xw/8AXRaltrW5vJDHbQSzuBuKxIWOPXioU/18P/XRa634d/8AIwzf9ezf+hLQIwjomrgZOl33/gO3+FUK9Js/+E2/tiL7Rt+xeb8+7ycbM/7PPSsaax07xD4+uLdHdbdgSzwkDc4HJGQe9JO5TRx+fejPvXU3vhzSvtkOlabfTT6m02yUMPkjXBLH7vb61d/4RLQp55NMtdXlOqxryHX5Cw69v03HHvijmQrHE596M+9bOmaTYE3smsXn2dLUlTBG6+bI3ooNWdX0Cxh0G21nTJ7hreVtjR3G3cDkjt9Kdwsc7n3oz71258I6Hp0dtHrGpXMVxMB86Ltiz6bipH5n8qh8N6Zplr4v8iS+jumj+e1aLDJIcEnOM4I+vUUXC2lzj3V42KurKw6gjBpM+9dD4zi0+PW5Ws55JJ2djcq44RvQcD+tc5QndXBqw7PvRn3ptFADs+9Gfem0UAOz70Z96bRQA7PvRn3ptFADs+9Gfem0UAOz70Z96bRQA7PvRn3ptFADs+9Gfem0UAJRSZozQAtFJmjNAC0UmaM0ALRSZozQAtFJmjNAC0UmaM0ALRSZozQAtFJmjNAC0UmaM0ALRSZozQAtFJmjNAC0UmaM0ALRSZozQAtFJmjNAC0UmaM0ALRSZozQAtFJmjNAC0UmaM0ALRSZpM0AP/5Yw/7h/wDQjSUH/VQ/7n/sxpM0ALRSZozQAtFJmjNAC0UmaM0ALRSZozQAtFJmjNAC0UmaM0ALRSZozQAtFJmjNAC0UmaM0ALRSZozQAtFJmjNAC0UmaM0ALRSZozQAtFJmjNAC0UmaM0ALRSZozQAtFJmjNAC0UmaM0ALRSZozQAtFJmjNAC0UmaM0ALRSZozQAtFJmjNAC0qf6+H/rotNzSxf8fEP/XRf50AFNdN646ehozS5oEjStdWYOHluJLW6wB9qjG5ZB2Ei9/r1+tbUWs640WI0s7nH/LWIM4PvhTn/wAdFcl1pvlL1AwfUGo5S+Y7TSru+tTcTX5vLl5CMIIWRE/F9oH/ANaq+q+IkdDE7jB629u+5n9mkHCj2XJ965LywT8xZvqacoVR8oo5Q5iWeaW6m86baCBtRFGFjX+6BTaTNGarYkWuy8JSw3+h6loLTpDPcfPDvP3jj/7EVxmaM091YW2p3OsxJ4c8Gro0txHJeXEu91jPRc5z9PlFa1hY3Umm2Mmka7INLxuuFnZS0YGCVVguR3GMjFeYZFGRSsO56Mmo29/4wvtWiYSW2m2bbH7M3PT82rzx3aR2djlmOSfemZFGRQlYG7na+Kz/AMUl4e/65L/6AtadrDPrXhPT7fQNRS1mtwPtCB2Q5xznbz1yfevN8ijIosF9j06+S1v/ABfpEAljmuLNGe6lUD+HGM+nzDp2zXLaZYf8JX4snaRmEDO00hHXbngfyFc1kUZFCVgbPT9d8O6xqEKWFjJZWulxYCQh2Bb/AHvlrJ0aJPEPg19EiuI4723l3okhxuXOc/Tk/pXDZFGRSt0Bs7PxZJDp2haboKTJLPB882w/dOD/APFGuNzSZFGRTSBna6L/AMk41j/rqf5JVbQ9e0Sz0CXTtQtLmUzSbpPK4DDjAzuBrk8ijIo3bA9I8Tz6R/wh9kRazbJE/wBDGf8AVnHG75vT61y66W2gT6TqWoeXNazMJRHF8zYwDyDgdx3rn8ijIoSsF76Hqeh6zoeseIZJ7S0ukv2iO6WU8bRjjG4j07Vm6RqWk/8ACR6pYwBrSC8j8vMp6yAkHueu44rz7IoyKOVXC+h6A9j/AMIh4V1GG7uYXur35I0jJ5GMd8eprlZdBuotDg1cvEYJn2KgJ35yR0xjt61k5FGRRYGz1Sw8N3mjaKE0o2y6lMv764nJ+X2XANcBrukXejX4hvZo5ZpV80ujFs5J6kgc8VlZFGRRbW4X0sdrc/8AJLbP/ruf/Q3ri80mRRkU+rYdBc0ZpMijIoAXNGaTIoyKAFzRmkyKMigBc0ZpMijIoAt6bZPqWpW9mnWZwufQdz+Vd74j8S6bpt+mmyaNBfLbooUysPkyOgBU9sV5uTRmk9QR6Br0sXiXwXHqkEAhezkIMQO7avQjt/smrmteHLzxBo2jfZJIE8mAbvNYjqq9MA+leZ5ozSsO531ykPhHwndabLcxS6jeZykZ+6CMfljPPqaZNO1t8NdNlQ4ZbgMv1Dsf6VwmaM0WFc9K8WyQWmkiWBudSuo5W/3Qo/wH51kfEf8A5DNp/wBe/wD7M1cZmjNFh3Ek+4a6Twj/AMjpa/78n/oDVzT/AHDUs5/0iT/eP86ol6npOo+HvE9xq09xa6z5Nu8m5I/tEg2r6bcY/Cqnia5tZfFuhwxukl1DMizyLj++uAffrx7159mjNSlaxTd7ne+IfEN7o3jTck0jWyqm+3LfIQRzgdAfeqPjHRbdEh1vTVX7FdAFwo4Vj0OO2f5/WuQzRmiwXL+jah/ZWsW17tLCJ8sB1K9D+hrsNX8Lf8JLfNquj39rJDOBvDsRtbaPQH8jjFcBmjNNq4kdJq2n2HhvUbFra/N1dQurzxgDCsrevb/drrrnTv7Z1yw8Q2epQixhUM+XIKgcke3B5zivLc0ZoC5180ltrvxGjMJDwNKvI6PsXn/0GqHjO7a68UXefuxERKPTA5/XNc/mjNFrWHfc7W18N2HiDQrWXR2hgv4sC6Ekjdcde+OmRx/KrHiOGHXNd0rRre4E00KlJ5xzjpnPv8p/OuCzRmi2or6Hqmq+HtSOmrpWivaWlht/eF3bzJD3yQv+fpxXmV3bPZXk9rIVLwu0bFemQccVBmjNJaDudbomi6br+gSW9uY4dZjbO6R2+dc+np24Hb3qx4neLSvDFhoBnSa7iffLsPCdTj/x7j2ris0ZpvUSdjtfA3/IN17/AK91/wDQXrA8NWq3niOwhcZUyhiPUL839Kyc0Zp9bi6WN/xndtdeKLvP3YsRKPTA5/XNavhT/QPC+t6ov+tC+Uh9OP8AFh+VcXmjNJLSxV9bmr4cuLW18Q2U95gQI+WJHAOPlP4HBr0aK1vrbXLjV7nWIzozpuVDIduCBjj7o+o6/jXkmaM0PVCT1Ou8KQW1944kmgQLbxtJNEuOAM4X/wBCFYOt3bXut3ty38crYz6A4H6Vn5ozR2C+56Xe2b+MrTS7zTr+ONrfmZCxzG3HOB34Pp9aqane6Zqfjm2Q38kKRQ+WtzbyBcSZJxuwRjnH415/mjNFtQvoery3F/oEF/eazqqTgoUs4xhS3pkAD5unrivKeaTNGaSVhtnolhpFxrfw6s7O2eNJPNZ8yEgYDt6A1haj4H1PTNPmvJp7Ro4huYI7E/8AoNcxmjNPrcSZ2/i1tnh/w446rED/AOOpWhrei/8ACZC11PSruDiLy5EkYjaeuOAefm6V5xmjNKwXO28Vvb6b4c0/QVuEmuYX3y7P4eD19PvVxVJmjNNAdt4PYr4Y8Q4JGISRj/caub0D/kYdO/6+Y/8A0IVm5ozQt7h0sehS/wDJWIv93/2kaistVS18banp1181nezFGU9A3Y/0/KuCzRmklsDZ3vjG+bTPGmnXgGfJhViPUbmyPyqW80Ea9qaa54e1G3Dlld1kPMbjocYPp0Irz3NGaErIdz0vW72Sw8K3djrGqwXWpTfdjjUAr04wB04JyQK81pM0ZppWE2LRSZozTAWikzRmgBaKTNGaAFpf+WMP+4f/AEI0zNOP+qh/3P8A2Y0AFFJmjNAC0UmaM0ALRSZozQAtFJmjNAC0UmaM0ALRSZozQAtFJmjNAC0UmaM0ALRSZozQAtFJmjNAC0UmaM0AOj/18P8A10H86634df8AIxTf9erf+hLXIxf8fEP/AF0X+dNzQI9Lt/DviiPVUnfW/wBwJdxT7RI3y56bSMHiiG6s7v4lK9mUYLbssrp0Z8H8+MD8K81zRmpsVc6fT9Qh0vx7NcznbD9plR2/u5JGa7C8i1xZ57weI7a20kjfHIYUcqD0HTBHPXdzxXlGaM0W0QX1bO+8NpFe2Gp31vDbX+teeXQXCKMjIwwX+Hv0796teJHurjwOGvZYpLlLgef5JDCM7j8vHdcgV5vmjNDQJnrmlHWPsto1pqVhqdlj5pJUaOTHpldwz9RmueabS4viVavZtCkP3ZDHgJ5hVhx27j8a4TNGadtbivpY6bxppM9hrMl1K8ZS8kZ4whOQOOvHvXNUmaM0LRWBu4tFJmjNMBaKTNGaAFopM0ZoAWikzRmgBaKTNGaAFopM0ZoAWikzRmgBaKTNGaAK3nN6Cjzm9BToolkQkk5zin/ZVP8AER9eP6Vndl2RF5zego85vQVN9j9Cx+ik/wBKPsYH8TY9dpouwsiHzm9BR5zegqc2ij+In3FN+zJn75ouwsiLzm9BR5zegqf7GD0Y/lTBboRw/TrRdhZEfnN6CgSsSBj8hUj2wVC2SRjI96gUZYD1NF2FkPMrA9PzFHnN6CpRbL/eJ9wKX7ICOGz9BRdhZEPnN6Cjzm9BU/2P/f8A++T/AIUn2RecufpjFF2FkQ+c3oKPOb0FSm1UdWYfhSi0Vv4+aLsLIh85vQUec3oKla2VMbnIz7UC1BON2T6A0XYWRF5zego85vQUkqCNse1OjiVoyzMQc44ouwshPOb0FHnN6CpBBG3R/wBD/hTvsqdnJPoBmi7CyIfOb0FHnN6CpxZgjq35H/Cl+xrjlmB9MH/Ci7CyK/nN6CgSOSAAMmpPIjz98/lTlgQOD5g4NF2FkNAkJxlAc4pD5mMgIRjPB7UFnMzcvtyfu0Rs58wMW+4etF2FkM85vQUec3oKYoBYA9CanNugH3/8/lRdhZEfnN6Cjzm9BUws885Y/RTR9j7/ADf98mi7CyIfOb0FHnN6CpjZ4PU49hSfZk5+fii7CyIvOb0FOUyOMgLjOMmpPsnTDf1prr5UGFY539qLsLIMP2Kd/WmM7oRkDnmhmkCA5kz3z0onOTGSedgouwsgM7lVUgYUYH55/rSec3oKioouwsiXzm9BR5zegqKii7CyJfOb0FHnN6CoqKLsLIl85vQUec3oKioouwsiXzm9BR5zegqKii7CyJfOb0FHnN6CoqKLsLIl85vQUec3oKioouwsiXzm9BR5zegqKii7CyJfOb0FHnN6CoqKLsLIl85vQUec3oKioouwsiXzm9BR5zegqKii7CyJfOb0FHnN6CoqKLsLIl85vQUec3oKioouwsiXzm9BR5zegqKii7CyJfOb0FHnN6CoqKLsLIl85vQUec3oKioouwsiXzm9BR5zegqKii7CyJfOb0FHnN6CoqKLsLIl85vQUec3oKioouwsiXzm9BR5zegqKii7CyJfOb0FHnN6CoqKLsLIl85vQUec3oKioouwsiXzm9BR5zegqKii7CyJfOb0FHnN6CoqKLsLIl85vQUqzsrqwAypyKhoouwsiXzm9BR5zegqKii7CyJfOb0FHnN6CoqKLsLIl85vQUec3oKioouwsiXzm9BR5zegqKii7CyJfOb0FHnN6CoqKLsLIl85vQUec3oKioouwsiXzm9BR5zegqKii7CyJfOb0FHnN6CoqKLsLIl85vQUec3oKioouwsiXzm9BR5zegqKii7CyJfOb0FHnN6CoqKLsLIl85vQUec3oKioouwsiXzm9BR5zegqKii7CyJfOb0FHnN6CoqKLsLIl85vQUec3oKioouwsiXzm9BR5zegqKii7CyJfOb0FHnN6CoqKLsLIl85vQUec3oKioouwsiXzm9BR5zegqKii7CyJfOb0FHnN6CoqKLsLIl85vQUec3oKioouwsiXzm9BR5zegqKii7CyJfOb0FHnN6CoqKLsLIl85vQUec3oKioouwsiXzm9BR5zegqKii7CyJDKxGMCnPcO7s5C5Y5NQ0UXYWRL5zego85vQVFRRdhZEvnN6Cjzm9BUVFF2FkS+c3oKPOb0FRUUXYWRL5zego85vQVFRRdhZEvnN6Cjzm9BUVFF2FkS+c3oKPOb0FRUUXYWRL5zego85vQVFRRdhZEvnN6Cjzm9BUVFF2FkS+c3oKPOb0FRUUXYWRL5zego85vQVFRRdhZEvnN6Cjzm9BUVFF2FkS+c3oKPOb0FRUUXYWRL5zego85vQVFRRdhZEvnN6Cjzm9BUVFF2FkS+c3oKPOb0FRUUXYWRL5zego85vQVFRRdhZEvnN6Cjzm9BUVFF2FkS+c3oKPOb0FRUUXYWRL5zego85vQVFRRdhZEvnN6Cjzm9BUVFF2FkS+c3oKPOb0FRUUXYWRL5zego85vQVFRRdhZEvnN6Cjzm9BUVFF2FkS+c3oKPOb0FRUUXYWRL5zegpTO5VVIGFGB+ef61DRRdhZEvnN6Cjzm9BUVFF2FkS+c3oKPOb0FRUUXYWRL5zego85vQVFRRdhZEvnN6Cjzm9BUVFF2FkS+c3oKPOb0FRUUXYWRL5zego85vQVFRRdhZEvnN6Cjzm9BUVFF2FkS+c3oKPOb0FRUUXYWRL5zego85vQVFRRdhZEvnN6Cjzm9BUVFF2FkS+c3oKPOb0FRUUXYWRMs7K6sAMqcik85vQVFRRdhZEvnN6Cjzm9BUVFF2FkS+c3oKPOb0FRUUXYWRL5zego85vQVFRRdhZFmET3EgjgiaRz0VFLH8qsf2dqn/QNuv+/Df4Vc8I/8jFB/uv8A+gmugvYvE9tFcXP9o23kxqz7QgztHOPuUNsLHIQ2t/cx+ZBZzypnG5ImYfpTZ7e9tQGuLWWIHgGSMrn8667w/HfS+FdunzRxXHnHDuOMd+xo1Ka4tdCvbfWr22uLiQDyY48bh74wO4/ShtoEkcV5zego85vQVFRRdhZEvnN6Cjzm9BUVFF2FkS+c3oKPOb0FRUUXYWROjSyOqIhdmOAqjJJokMsMhjljKOvBVgQRW74ZuNOtri3LwtNfyzbFJPyxrxz9eT+XapBBHc+PmjkAKmYsQR1wuf6UXYaGHJBeQwrNLaypE2MO0ZCn8ajjctnNddpt1PqevatY3MryW7rIAjE4XDYGB261x8P8VNNtiaJaKu2WlXV+paFVCjjLHGav/wDCKal/0y/76P8AhVXJsYdFbn/CKal6Rf8AfR/wpf8AhEtT/wCmX/fR/wAKLoLGFRW9/wAIhqmOBEfbef8ACsWeGS2meGZCkiHDKe1O4FeJmEZG3IJp42HquOfvA0yAquSWwetTM64GdpPvWRoGxFHT9KVQgBO0/Wog67+v5U/eueB+NADWlUHGM05VSQbuRmqzbt+cDmpohI4zkcetAEnlx+r575//AFUG4MZ2AnimGTBAPJp6AlhkID70ARsd6sW6gdagXO9cdc1bfhGOQDgjiqY+8M9KALJbcfmQHnoeD+dOVEboOfQ05XULw+RjnNRs6cgFR9KAHbUzjbSuyKMAY9uaarptHf602ViyAADigBRIrkKR+lPMSZ53Y9qrIXBwO9TnfGBuIxQA/Kw/MpbNMNwzjn7vekDbhwvHTmpQvyD/AFePpQBUmADDr0qSBlUZJfOf4Timz/fAznAp9uqspycNQA4qCSVAb6nmneSMZyR7UeQnBy350KFTuaAHAbBuDOKduGclQc+oqBmIznio/NYEdRQBZfYDjge1IFTg7QCPUmozKCvPr0FJvA/iwfSgCT95nP7vrkZJpGDrGc+Xjbjgmj5WALjI7UFQEYhAOD160AVU++vGeelTgo3HA+nBFQLguM9M1bLJwN24fSgAEaEfLk+uacI1DZb16UwyLkY4A6YpWkHI60ADTbCF9OmaRCkuciopdx+lEXmMcLQBN5SFerg/nTZHMeAgyBzk5odnUnce/SlUlmA2DGe9ADFaQ9FTjPrUcxJYZxwMcGrG35slRz+NQ3IAkAUjGKAIKKKKACiiigAooooAKKKKACiiigAooooAKKKKACiiigAooooAKKKKACiiigAooooAKKKKACiiigAooooAKKKKACiiigAooooAKKKKACiiigAooooAKKKKACiiigAooooAKKKKACiiigAooooAKKKKACiiigAooooAKKKKACiiigAooooAKKKKACiiigAooooAKKKKACiiigAooooAKKKKACiiigAooooAKKKKACiiigAooooAKKKKACiiigAooooAKKKKACiiigAooooAKKKKACiiigAooooAKKKKACiiigAooooAKKKKACiiigAooooAKKKKACiiigAooooAKKKKACiiigAooooAKKKKACiiigAooooAKKKKACiiigAooooAKKKKACiiigAooooAKKKKACiiigAooooAKKKKACiiigAooooAKKKKACiiigAooooAKKKKACiiigAooooAKKKKACiiigAooooAKKKKANbw7eQWOtQ3Fy+yJQ2WwT2PpWfdMsl1M6HKs7EH1GaiFWZtPvbePzJ7SeJP7zxlR+tAGmL+1/4RA2Hm/wCk+fv2bT0+vSp01S01PQGstTm2XUHNvMVJ3exwPw/L0rm6KACirMFheXSb7e1nlUHG6OMsM/hUDKVYqwIYcEHtQA2iinpG8jqiKXZjgKoySaAGUVJJFJFI0ckbI6nBVhgj8KsnSdSCljp92AOSTC3+FABpU8dtqtrNM22OOVWZsZwAauzarHD4qfUoD5kQl3DAIyMYPWsyC1numK28EkzAZIjQsQPwqOSN4pGSRCjqcMrDBBoA6galpVhPfajaXTzXN0rBITEV8stycnvz6VzMP8VPksrqCFZpbaZImxh2jIU59DTIf4qcdxPY9I8EW6T2cO4Z5b+dejDToP7grz/wD/x6Q/Vv516XSYIrf2db/wDPMU9dNt/+eYqwOgqQf1oGMj0y3P8AyzFeHfECJYPHOqRIMKrrj/vha9+i7V4L8Rv+R/1b/rov/oC1USWcfH16Zp7Pu7U2Jto6A1KznrgA/SpKIArHotOUEdVprOxPWlRWfof1oAd1bPI+lOBKr3FKsL9wfwGaTyj6En2FACCQ7doqRByN0mB7UzyvbaPemj5WwDmgCZhEsb43E49aqDrU7yEqe3aoF+8KAJlfauNvBpjcnhanWQ7fujH0qN5GAxx+FADAjj+Gnfw4K4qMEk4zUoiftg/jQAiA5HX8qcz4I5pTC3Ugj/gNIIj/AHGNAC7i7ZyB9akCx7RuYsahZNoyWGaVXwKAG3G3zBsBxjuabGcDNJKxZsmnRhNuWznNADg/GKQgnnrUm4DogNMaQjpwPSgCMsc/0pwfuAKTax5xSbWHegB5cHHygfSmg4anbWIODn2FJ5T+mPc0ATKpK/fAHpTnSNY3+ZiccdqijO04p0jnaQcDIoArL94VNuBGNvH1qJThgferIkyOVX8qAIGJyMCj5u6mpHkIGBTAXfoaAFySABnHtUi7gDnPr3qMRODyD9RzT9v+1j8KADeOelKpY8kgD3pvlnBwp+pphG3GSPwoAthEI5fcfpVW4wJBg549Kfv9qhk5agBlFFFABRRRQAUUUUAFFFFABRRRQAUUUUAFFFFABRRRQAUUUUAFFFFABRRRQAUUUUAFFFFABRRRQAUUUUAFFFFABRRRQAUUUUAFFFFABRRRQAUUUUAFFFFABRRRQAUUUUAFFFFABRRRQAUUUUAFFFFABRRRQAUUUUAFFFFABRRRQAUUUUAFFFFABRRRQAUUUUAFFFFABRRRQAUUUUAFFFFABRRRQAUUUUAFFFFABRRRQAUUUUAFFFFABRRRQAUUUUAFFFFABRRRQAUUUUAFFFFABRRRQAUUUUAFFFFABRRRQAUUUUAFFFFABRRRQAUUUUAFFFFABRRRQAUUUUAFFFFABRRRQAUUUUAFFFFABRRRQAUUUUAFFFFABRRRQAUUUUAFFFFABRRRQAUUUUAFFFFABRRRQAUUUUAFFFFABRRRQAUUUUAFFFFABRRRQAUUUUAFFFFABRRRQAUUUUAFFFFABRRRQAUUUUAFFFFAGx4buba01uGS6KqnIDt0ViODXVsdbj86Ym21WxlDBYoyqnae/Tn0xk1xuj3lrZX3mXlqlxAylWVlDEe4z3rftbjwzpNy19aXdzJIAdsIDYOe3Kj9TQwMjTNJiuobq9vJHgs7c4YLy7H+6PTt/no+80mzk0k6npks7QxvsljnA3L78fUVLY6vbTwahZX5aGG8kMokQbvLbOeR3HApLm/sbHRJNMsJmuWncPLMYygA9ADz2FAHQRzXd/Y2Y0G/toVjiAlgcDK/Xgmub8TSTy6kr3Vj9kmMY3AOGD++R+X4VeabwzqcUctyXsJ1Xa6QJhW9+FI9feqXiLVrfUZLeG1DmG2QoJH6v05557DrQ9wRhV0nhm4062uIC8LTX8s2xST8sa8c/Xk/l2rm6u6VPHbarazTNtjSVWZsZwAaaE9jSvkifxnIszokX2gF2c4GOM1r6gkurXd42l668kirn7KhZV2jg4bOD/8AXrAvbuym8Ry3UiG4tGkyQCVLLjHsc1p213oujXM99ZXMk8joVitzERszzyx6/wCetT0H1GCSTT/BVvLayPFLcXB3uhwcDPGR/uitGa2S+1Xw9cTAM9xDuk4+8VXcM/nWPaX1le6H/Zl/cNbGOXzY5hGXB65BA+pp93r0Meq6fJaBntrFRGpYYLjoT+VPqLoaem3U+p69q9jcStJbukiiNjwuGwMDt1rj4erV0w1LSrCe+1G0unmubpWCQmIr5Zbk5Pfn0rmIf4qcdwex6d4B/wCPSH6t/OvS6808An/RIf8Aeb+delikwQ4dBUg/rUY6U9aBluLtXgvxG/5H/Vv+ui/+gLXvUXavBPiKQ3j7ViDkeYvT/cWqiSzkE4HvmnMeOtRr1ApzFeq9+3pUlDW68U6NsVHSg4oAtK4FOMhI+8arCTHajzT6UASMRUTHmkLk02gB+euaav3hSZooAnU9efwpjEGgbSOePemZJoAAfmqdW/Gq9OD496ALYkwOCRTWfPUk1B5vHSgyk0AK5FMzxSE5NJQArdaVabTlPNAElIxBxikZgeR37elMzmgCRGwetSiT3OarA4pd/tQBZ8xm/iODTC3PSozIT1FN3UAOBwaVjkGo80ZoAB1qUNxUNSKVxzx70ADHNNU7WzTc0UAWQ4zUpmbb98/nVMPil8w+lAE7v3zmoWI603eaQnNADt1NbrSZxSk5oASiiigAooooAKKKKACiiigAooooAKKKKACiiigAooooAKKKKACiiigAooooAKKKKACiiigAooooAKKKKACiiigAooooAKKKKACiiigAooooAKKKKACiiigAooooAKKKKACiiigAooooAKKKKACiiigAooooAKKKKACiiigAooooAKKKKACiiigAooooAKKKKACiiigAooooAKKKKACiiigAooooAKKKKACiiigAooooAKKKKACiiigAooooAKKKKACiiigAooooAKKKKACiiigAooooAKKKKACiiigAooooAKKKKACiiigAooooAKKKKACiiigAooooAKKKKACiiigAooooAKKKKACiiigAooooAKKKKACiiigAooooAKKKKACiiigAooooAKKKKACiiigAooooAKKKKACiiigAooooAKKKKACiiigAooooAKKKKACiiigAooooAKKKKACiiigAooooAKKKKACiiigAooooAKKKKACiiigAooooAKKKKACiiigAqaHvUNTQ96a3E9jT0/WNQ0pibG5eEnrgA/zrV/4T3xP/ANBaT/vhP/ia5yitLEHSf8J74o/6C0n/AH7T/wCJo/4T/wAU/wDQXk/79p/8TXN0UWA6b/hYXivBH9syjPHCJ/8AE1zk00lxM80ztJK53M7HJJplFAFYMQCB0NITmnpEzjK077NJ6VkaENFTfZpfSj7NJjpQBDRU32eTGQKPs0vpQBDRUv2eT0xS/Z3+lAENFSGFwCcdKjoAeXLZzzn2plFFABRRRQAUUUUAFFFFABTtxAIB4NNooAUnNJRRQAUUUUAFFFFABRRRQAU8sWJJ5JpoGSB61L9lk9qAIaKn+yy+nNH2SX0oAgoqf7LJ6YpPs0mOlAENKAT05qX7NJjpUh3W8PI530AV/LcdUb8qbU5mZUU4XnOMZyKS4OSh/wBgUAQ0UUUAFFFFABRRRQAUUUUAFFFFABRRRQAUUUUAFFFFABRRRQAUUUUAFFFFABRRRQAUUUUAFFFFABRRRQAUUUUAFFFFABRRRQAUUUUAFFFFABRRRQAUUUUAFFFFABRRRQAUUUUAFFFFABRRRQAUUUUAFFFFABRRRQAUUUUAFFFFABRRRQAUUUUAFFFFABRRRQAUUUUAFFFFABRRRQAUUUUAFFFFABRRRQAUUUUAFFFFABRRRQAUUUUAFFFFABRRRQAUUUUAFFFFABRRRQAUUUUAFFFFABRRRQAUUUUAFFFFABRRRQAUUUUAFFFFABRRRQAUUUUAFFFFABRRRQAUUUUAFFFFABRRRQAUUUUAFFFFABRRRQAUUUUAFFFFABRRRQAUUUUAFFFFABRRRQAUUUUAFFFFABRRRQAUUUUAFFFFABRRRQAUUUUAFFFFABRRRQAUUUUAFFFFABRRRQAUUUUAFFFFABRRRQAUUUUAFFXLGya9d0RJHYcgRjJq82gTqpZrW7AHJJjP+FAGLRWj/Z8X95/zFH9nxf3n/MUAZ1FaP9nxf3n/ADFH9nxf3n/MUAZ1FaP9nxf3n/MUf2fF/ef8xQBnUVo/2fF/ef8AMUf2fF/ef8xQBnUVo/2fF/ef8xR/Z8X95/zFAGdU0Pern2CL+8/5io5IFgxtJO71prcT2GUUUVoQFFFFABRRRQBHCyhNpUkk9qkH+xKPpjFMhUFTkAjNTGMKB1A9BzWRoA3AHlc/7g/wpy7skl1/LFRqd+W7UpYbevPsaAF80cjP6UgDjBV/0qoTyeKnSTHYn6CgCQLIR820+3r+VKWXI3Oc/WjcjLk8etN2xOOPvdzzQAxnUg7MdKjgRXchumKlaHCswbIx6VDC21/woAn8mLr/ACzSGOAf3uaXecHr+NRLI2ev4UASGODPBNIIoz0B+oOak+Vuy596b85HGPegBphUEdWBHbtT/JiA5H6n/Cm7WxnJDegp24475oEJ5MQHOT9KQxwA/wAVKzEL60I5zyc0XFzDXSHaxTJxSrDGUBJxxk9f8Ke+PLYqF6UxW+QDJwBQNMXyofRqQJAM7simySEOKVZM/ewaBgI4mJwM/jS+RGePmHGeafwBlQPwFMzIT82cUAAij6FTn60phiHf+f8AhQvBGXzTwxPei4myMxRDoGpNkH+1mgyEOQDUisD97H40XFcrkBZl28cjrVli6jOVwfTmoJeZlAx+H1qTy5QeBx25oKJA0zJ8pBH4U5fOHZcfhSIHVhlFA9qUtg88UALwwwSB9OKXauMp+ozUW7GcnrRE+7nkHpigB3ztx8pPuopkpwoEozznAWpOBkEZPvTA+JOnHYCgCPCHA8pj/wAAqOc/MowRhQORirWHLbg4x6mq1z/rBk54oAgooooAKKKKACiiigAooooAKKKKACiiigAooooAKKKKACiiigAooooAKKKKACiiigAooooAKKKKACiiigAooooAKKKKACiiigAooooAKKKKACiiigAooooAKKKKACiiigAooooAKKKKACiiigAooooAKKKKACiiigAooooAKKKKACiiigAorpPAP/I8aX/10b/0BqybiLz9cliJ2h7llz6ZagCjRXoXiDxPeeF9dk0TSYoINMtNiG3aFWE2VBJckZOc9at3Gj6fomteItUt7SJ/sNtFNbW0q7ljeTvj/ZwePegDzKivQLu58Va74NuLrU9Nt760YedFesYkeFVJ3bQpB7enr1rWaytrrWtGnuoVnSx8OJdrC/IkZegP55/CgDymr9jo95qMbSW0YZVODzXaeHdfvvGOoy6HrPkT2txDJ5X7lV+zMBkFSBn86wfDjOtpJsY58w9DjsKAKg8LaoQf3S/99UL4X1NwSI04967OO5vFj4TJ9SaW2muS+HyD60AccvhLVmjL+SoA9TTV8K6owz5aD6tXftdSpkCZz9BVWWeRv4mJ9KAON/4Q/Vz/AMsk/wC+qePBetH/AJYL/wB9V14XUblN0KSDb3zS/bb6JQkrso9utAHIjwRrZ/5YJ/31Th4F10jPkJ/31XXNdysBiaQe+aja8ug3yXUgoA5M+CNbH/LBP++qR/BWtx/egQf8CrsIp7p5AvnSOT3zU90t4FANw4PvQBw48F60ekCH/gVKfBGuD/l2X/vqurDXhBxcucd80ouLxV5mlPuTQByZ8E64P+XZf++qb/whms/88U/76rq31C9U8ySY+tNF/dSviFnJ9DQBy/8Awhmsf88o/wDvqnHwTrQ6xR/99f8A1q7GIX7ruLsjehps0t+GG6R8D0NAHIf8ITrJ/wCWcf8A31/9alPgbWx/ywT/AL6/+tXVvcXHHlzSE98mhbq/Jw00hPbmgDk/+EI1vP8AqE/76pP+EJ1sf8sE/wC+q7aBdUkU5d/xbFAe/jfa0zj8aAOHPgzWB1hT/vr/AOtTh4J1ojIhTH+9/wDWrtpZbpFyJ8/jUa31zjBkk/BqAON/4QrV+6RD6sf8KP8AhCtW/wCmP/fR/wAK697+XgB3JPvT0M5GWucH+6xoA40eCtWP/PD/AL6P+FL/AMIVqw/54f8AfR/wrr/NuVBJkIH1qLzrx1z5rGgDlR4K1Y9PI/76P+FL/wAIRrHpD/30f8K6h575dpR3HrmlWbUHyfPY0AcqfBWrjokR+jH/AAph8GawOscf/fR/wrqludR8zCyutTgamDueWQj1oA47/hDdXx/qk/76P+FN/wCEQ1U/wR/99H/Cuve51AnAkkxQkt0oLNLJ+NAHHjwjqpP3I/zP+FKfCGrA/wCrT8z/AIV1b3VygyZzzTDdXj4IuXoA5c+ENWH8Ef8A30f8KX/hD9W/55x/mf8ACukku7yMgmZyDVuG8n2fNK3NAHIjwbq7dI4z/wACP+FH/CGax3jT/vo/4V2K3lz822Vs+1NWa+bLPLIM0AcgPBurH+GL/vo/4Uo8GasT92L/AL6P+FdbImoE/upJG/Cmg6kcBpJOPagDlf8AhC9Wz0h/76P+FA8FaueixH/gR/wrrSl4y5E0g9qj+1XUOQZn/OgDlz4J1kf8s4/++j/hTT4L1gdY4/8Avo/4V1P265dgFuGJ9Kn23jqC0kqfjxQByB8FayP+WUf/AH1/9akHgvWSeIUP/Av/AK1dkgvo3Dfajj3NPFxfRnJlZs96AOL/AOEJ1vOPIT/vqgeCdaJ/1Cf99V1/228SQ755MH0p7XUhjytw+aAOO/4QjW/+eCf99Uh8FayOsKD/AIFXXyXtwFBWSU/Sl/tC6ddo8wgUAcePBOsn/llH/wB9f/Wpf+EJ1r/nlH/31/8AWrrTfT4wWkH0NMTUJg/zTSgegNAHK/8ACEa2P+WCf99Un/CE61/zwT/vqurl1KfdxJLj3NRPf3ZAIkkH40Ac1/wg+uf8+6/99Ug8E62xwIE/76rrVu7k4LTyD2zT1luWb93cSDPvQByB8D64Otuv/fVH/CEa3/zwT/vqu+itNQKeYLlio55NVJbm7DENc4x6GgDjP+EH1z/n2X/vqm/8IVrf/Puv/fVdsLy58vmWT6g1B9umDZ86X86AOQ/4QrW/+fYf99Uh8Ga0Bk2w/wC+q7P7dcsM+ZLj60+Nr6dciaQrQBxC+DtZbpbA/wDAqD4N1petuB/wKu83XUf35ZFHrRJcyAfLcMxoA4L/AIQ7WP8Angv/AH1Th4M1kjPkp/31XaG8yPvur1H59zKdqyvj2oA44+DtXHWKP/vqo38LalH95Yx/wKu48q9AwXY570rxMI8Pkt3zQBwZ8NaiP4EP40q+GNSbpGn/AH1XajcfuHFIRIOrsD7UAcb/AMItqeM7E/76oPhbUwM7E/76rqy1yJB+9LLQZ3EmxpWoA5T/AIRTVMZ8tP8AvqhfCuqucLCpP+9XcI8ipk5NOLOy7xLtNAHDt4Q1desC/wDfVIfCerD/AJYr/wB9V3oLGL5p8n61G6nb99z6EGgDhD4W1QdYk/76pR4U1U9IV/76rszNIq7VOfrT1uGbCb2H0oA4c+F9TDbTGmf96pR4Q1dukSf99V2rquASW30zzJB/y0ZfrQBxR8KaopwY4wf96nL4R1ZxlYkP/Aq7Fpi3Xdn1oX7QAD5j80Acb/wiWrf88U/77pP+ET1bGfJX/vqu7SJkXfJK+fY0fvmXMb/99GgDgW8M6ki7mjUD61lSIY5GRuqkqa9NukvFhPV+OiivNbvIvJ93XzGz+dAENFFFABRRRQAUUUUAFFFFABRRRQAUUUUAFFFFABRRRQAUUUUAFFFFABXoH/CLeEP+g7/5ORf4V5/RUyi5bOwHa6Na2dl4uubewn8+2RBsk3ht2VyeRx1zW5DBrC3oea7ha33HKBecf98/1rjvCl1Daai0s77EC4zgn19K3UGgx3YuRezlw+/G04z/AN81W1hGPqLK+o3DKhjUuflIwR+FVqtaldLe38twi7VY8A9elVaSGFFFFMAooooAKKKKACiiigAqtdfwfjVmq11/B+NNbiZXooorQgKKKKACiiigCGMDHLYGac7DJ44+tESq0ZznOe1PKxdfmNZGhCGx9c09XP40hdQflQY96Tdntj6UABbL5OOetSITjjIHrTMvj/61IdxPNAEw8vADZPelBGPl3Y7VArbTnqaeZmPfH0oAkYuI2BBGV96qp14OKmaVgpG44IxUUfLY46d6AHh2z3P1pwXLcLzQqOM8HFABBPz0AOK46nHY9qI1Gev/ANeo8HO4AtUkchGecUAMkbk4J/lSBjxhj/jT3dWJY5LGm53rgIoxQA9ZNx55z60BSRlQcfSmBH28gge9KuQp+alYVgcHBy+OM4piuwGM8UrAgHgketNAO3IUj1PamMccN1zT8cfKOPcc0ilx0bA9qR93ds+1AC7WJzuxj0qZuEPOcepqFWA52gn3qVnDrg7cewoAgLnf9404SHH3j+FI5j3cAnjoTTSGH8JA96VhND/kJ+bP4Up9R096Bv8A7/5CmEt3OaLDWg05WRScZzVkSEDNVm5dcCpliY8Z/WmA/wA0kims687hSmIAZLVG+znFACHD9x+NORQG3BuRURBApyEDNADiRubk80qMAwJ5+tMY7uxNIvynJoAsZZ8gDI9KguQyuu4YO2rCyFsAviq9x98c54oAhooooAKKKKACiiigAooooAKKKKACiiigAooooAKKKKACiiigAooooAKKKKACiiigAooooAKKKKACiiigAooooAKKKKACiiigAooooAKKKKACiiigAooooAKKKKACiiigAooooAKKKKACiiigAooooAKKKKACiiigAooooAKKKKACiiigDT0DVf7D1y11LyfP8hi3l79u7gjrg+taWo654fvLef7N4Y+y3cmStwNQkfYxOc7SMGuaooA7W28Vw6pcWzXvhmLVdYQBY50kcGTA4LRqDvPFRjUPFVlq19rV/o91JHcxlLtLi1dYmj6YPHAHGKpeAf8AkeNL/wCujf8AoDVqeILi3+z3wj8dX13JuI+wvDMqt83K5LbeP6UAQ3OtiDQbo6N4VOnWd4vkz3bvJMGB/hVmAAqrJ4zuV1PSr61t1iews0tGR23rMoznIwMA56V3FjNb6veB4Nat20iTSzCdL8w7o2Cc5ToMf3vwrx+gDvrXx/p1rbtbWugixV0kUzwz+Y8W/qYww+UZ525xTfAVpFPazvLnCyED8hXB16B4D8Q2GlaZLa3Vr5rPOX3ZxxtUY/SgDq3tYkwFyRQbSHcU8zax74rQbxjocUYzZfhjNZ8/iTRLh96RPET6dqAHJp8ijDqWH0q7DAipzEC46cVSF/ZyKGju5D7Gle7YIXS5yo64HNAD7jzYztzj2ApYbVriMqI2Le9ZMmuSR7mCbyvqDTIPFF0X6lT7JQBrHT2gb57Zjn1qRNLjm5dAhHbbWXceI9W28bwPUoP8KzT4ku1kPnzsf92gDprrTEtVE0KVVLz3CMFUjA9M1gT+J5pFEaEkepNJD4rurQEKwHuAKANePTppJArqyAnritqHQ7ZkAe4Le2yuSbxrelM5GexIFRJ401VefNQD/cFAHWy6DZIc+XM34cVG0dvCwWGy+f6VzMnjrVJV2xyduyiqR8T6qG3rJlvpQB31rZzSNmW32rUz2MKPzHkHua4SLxhqf3Zpfxol8RXci8XDE+goA77+zIdvyhXU9hUY0VWPyIVH1rz1Nf1TJVJZCKv2viHUFjIaWXPpQB2Mmkx2/wAzZcfWqkkEbcJjb71zU2s3zphWlb1zVuyvdSlh2pASf9paANBraEZbZmn2kEPnbnVEHuKjig1knMiKq/hTL2W7i/iGR7A0AatxaadIPkhBb1Aqm2lB8nygwHQGsI61eRsB5mfbbTm8RX6OGR8fVRQBqx6V5jbWgZfc1ZGjGEbkMf4isJvGOoAkGRSfcCqk3irUM/68f98igDopNNjY/wB5vamjRruQbY4H2+tcxJ4n1JSpSbdn/ZFKfF+uovyoze4BoA6uLQL2NhuhYflU19pl8sYIGFriW8dasF2vuV/fNKvjbUnj2liTntk0AdPFod7fHg7VHerSeHZ4FJdt+OgNczbeN7+Loshb2qaTx5qUqFAhDepWgDefw7cTNmRIlU0S+F7RFB85sjsBXOr4q1V+Gdx9RgVYbxFfy25WV1HuOtAGsNJjR1CxkL6mpZNEiC7mzj/ZFcZJrl8zfu5nwPepB4t1KKEqXz9aAO1h0SywGyzMfWpJ9I2MPLTIFcBH4vuwfncn3FOTxvqAbAcke9AHfQ2Ny5OxSPaqt1azxth48e9ctZ+LLkyfvpWXPuat/wBvXDscXWB6HmgDorbTI7lP3kmPZetOk8M2a/MWkz9K5ptfu8gRSLvHcCpB4s1GNT5rhsf7IoA6i20+K0YeXDH9WwKvXFhLdRDLLj0SvM7vxRqNw52tgfSn2/iTUoY8iV/pQB2d54duFIeI/KeoNMj0pB/rpV47E1xreNdRk+RmP/fRqhPr127Zd2P40AenNpUCRKyGFh6ZqjJZwhvuIPoa4W3166yNszKB2qWfW7qbpNmgDu0sLZV3gRnHqajOmyyEtDFx7GuCj1a8U7PPZQfera6vqKxnE7ke5xQB140qb/lrDn8RViDSLPPzwEE98ivPn1XUpJQhmkOewY1pRaZr88YeN5uewc5oA7P+wLeRseTx65quPDSGQh9yr2INc1HB4ii+XZdk+26kubrXIOHhuhx3DUAbt74eeMHyXZgPUVQjSaE7W7dqxH8R6hCCrvIP97NMTXLv7xuQPqKAOztb3ERSXemeKT+zLa4bezLg981x02u3TrzeqfoBUR8R6hDH8syY91FAHeJpVtCCyyBh6GmPodvOCynY3bbXDweM73dtZgf+Airo8c3cY255/CgDQubK8tJCBC7L6in2tzKg2u5T2rN/4Tm/lUr5n/jorHutcv7hjggc9SKAO7S1e4iLs+72zTIrJRJwhb6VxcHiHU7SLhlK+u2p08Z3yKRKPlPcLigDs/7LV5MmLI96sppiKpUQnPsK87k8TXLtmOVwf96rVv4uv4FCi4JPrmgDtJLGeIZCPt/3atR6fFJAC29pD221yqeONRCKBLk+6irJ8b3SxqZSn4DmgDRutNijYr5Lb6jj0tWHJAHoayJPGrkl1jDH1IpkPjVt25oowfcUAdF/wjsLRF+VPbFUDpYt5fmVX/Cqp8fXIBVY4sD/AGajj+IcufntoSfXZmgDUELuu1Y259uKsf2Sxj2l446yv+Fgu5AW2hB/3Kmj8ZyyHmC2z7rQA2W1Mcmzbv8Axq3BpExTe0O1frUB8ZgcNZ2zH/cpU8aomGMCfQUAEllh9gRQfeoP7Mmim3qhYf7IqV/Gmnyt+8sgT6jirMPjixgX5IintkUAVTBckMfJkz/u1GLOYgtJC2z/AGhWn/wsO0bpEx+mKU/ELTmXZJbO35UAU7YWcZ4Ryw9aV5IfO+TLf7IFRT+LNAkJZrSRCe4bFOtvEWgKPlMgJoAfcRxzJlgymqsFwEPkvDx2NX5/EOieWN6yD33VQN3pt/KFt5mJ7DFAD7meGIfKn4npXlWotu1O6YdDM5H/AH0a9VbRWvD5QmZR6lq8r1SH7Pq97DnPlzumfoxFAFSiiigAooooAKKKKACiiigAooooAKKKKACiiigAooooAKKKKACiiigAooooAtWZuDKY7aJpXb+FVLE49hV37PrH/QMuP/Ad6m8I/wDIxQf7r/8AoJroL2LxPbRXNyNRtvJjVn2hBnaOcfcoYHG/b5f7qfkaPt8v91PyNa1ppOm/2AuqXstyv7wqUi2/NzjjNNt9K05dOl1O8kuVtGlKQJHt8xue+eOx/KgDL+3y/wB1PyNH2+X+6n5GtLVNIsrTRrW+tZpZBO5A3gDC88Y9e1YVAFv7fL/dT8jR9vl/up+RqpRQBfhubq4lEcMPmSHoiKWJ/CmNezKxVkUEcEEHiuk8KXGnQ3FvBFCz3sysZJWPCAZ+Ufl+vWsa2fT4tWupdRR5ERmKRL/G27ofagCCWe7gCGWDyw43KWQjcPUVF9vl/up+Rrd8YSic6bKE2B7fcFB+7nHFZnh2BLnX7SKQZUsWIPfAJ/pQHQZK1/DCs0to8cTY2u0bBT6c1B57z/eAG30rq9Nup9T17VrC5leS3dZAEY8LhsDA7da4+H+KmtxPYlooorQgKKKKACiiigCKIqEOc5zQ2M0xGxxx+NK+fXg9D61kaDSfmqwj8c8/hVWnq2O+KALOV5yg59KQlR0Qfic1CJPc0FwRjNADpG+XgAfQVFmhjmm0AOJpAcUlSRsFbJAOOmfWgCQSc5pwlbnk/nVbJzRuPqaAJnkyuM1GGpuaSgCRm4pEbDZppOetJmgCwH596d5pxyx/Oq2T6mjcfU0ASSPuHNCSFRUVSFvlVQBx1PqaAJfOJ6/qKDKQeP0FV8nNGT60APZyzZyTS7+KiozQBIzZPTFOSXaOpqGigC15pJx39xTfNIHHH0qDNGaAFyS4PU1OrZ7kVWqZMFevPYUASMajHLfNTS9N3UAWPLQ9zmnCNB/F+lVxJ7mniUce1AExVAcgk/pUZwB90UGZT/EaiLD1oAkRvzqOUksM+lN3GkY5NACUUUUAFFFFABRRRQAUUUUAFFFFABRRRQAUUUUAFFFFABRRRQAUUUUAFFFFABRRRQAUUUUAFFFFABRRRQAUUUUAFFFFABRRRQAUUUUAFFFFABRRRQAUUUUAFFFFABRRRQAUUUUAFFFFABRRRQAUUUUAFFFFABRRRQAUUUUAFFFFABRRRQAUUUUAXtI1SfRdVg1G2SN5oCWVZASp4I5wR61sXvjBr23nhbw/oMbTKymWOzxIpP8AEG3dfeuZooA6WXxrqk2lizKWiyeQLc3iw/v2i/uF/SuaoooAK0tOWbaWjmCqG6Gs2rNvE7gsuevagDoBcS9HfcR3xS+bcHlmG2s9fOC7SxLfWl8yZeuSPc0AbdvMu35piCOwFaaXYONh5965eKVTwmc+9WDdSlQp4x3AoA7CLVlto8PDuJq0fFdta2beXaReYfWuAF1Iy7Xdt+eKY08yr8wzmgDVv/EFzdSMS5CnoF4FZ4eSRw7kFarpMozuTkeoqRLjecIBQBPMQFVkyR6VCZHYfKg/GnFpACXK47UQujNnK596ABbZidznaKmEO44DBqsgLJ1BqTzFgTAQA+pFADYbFG4kcJ9BUwsbbP33x6gVVbUP72T9KkXUlIxtxQBKmnqWIRyV9xWnZW9jZqTPtY+hrFa/lQ5VsA1BLdO7ZJz70Adeuq2dqn7qzXB71WuNa5+WONQe2M1y7SXMigCXj0p8LsMiQ5PuaAN06u5XCKM+wqCPXbxJNvmlRWe1xGqYRfm+tQm4wPuKfegDWn1i5Z8vM2KuWV5Ddf66YLXOLI7nmOlQLG25+tAHaLbabcRbN67/AO8Koy6La7zvnIrBSa4U74SKjm1a+ibLcj6UAdFHb6FbAictKwqSK88NR5/4lsjn1OK5GTV/MO4phvYUhvZXUbWA9jigDuItS0gqdliVAHAxVKbU7Uk+XblfbbXLrfXMBzvXFTNrty0O0hPrgUAa04hlQeZEGBrAvLGFJcwMVB7U46sSPm5+lQG9RyPvUAPi3Qtky8+tSS6lPHyHBJ/2arPcFh8gXFRC8Rc7wuaAJTczTcyyNSPB+73eaS3pUCysxPlpuJ9KlCTKv7xdvsaAIgkiHcSQKXzTnaMn606TA+8xI9AajNzGODnHuKALSRiQZIA+hppRC+3GD61XgYMSQxAqwXOOufcUAW0txjGcn2p8rLGuG4aqK3EiHjmpVvPn/eQhj70ATQTbW+XB/GrbSgLksMmrNlNpEpVLq1Ct6qcVuW9h4ZuuPNkQ/U0AcqjpnLscfSmTSRH+M4rq7nw5pJP7u/bb6EVUbQNLRcx3IZh/eNAHMtAkjb0BqA2Tu3G7n2ropLOCIMWkAx/d6VVkvIY/uMWI6UAVbXQdTdMpZyMn9+nf2XOin9y4Ye9a1r4tvYofI80iM9RimDWxtZmCke9AGObYof3gZanjt89/kpZtWMz42Db9KiTUj93yQPcCgC8tvaxxl3mw46cVEmv6hC22G5kRR0OahNx5zAnAPoRUTws6sRjHpQBr2/inV45BuvHZfXNXE8cXCP8AvlaQe5zXHuki54YfSoWlYdz9KAO3l8V2F8pW501SP73es6eLR7ld0RMftXLFn67se1LvOKAOgi8PrcygW0oP1pJfBmr7ifK3r7Gsu3u5oirQyPkdhWgPEWpjA+0SqP8AeNAFO40a+s/9da4FUHG44KBSK1pr69klV5ZGlX0L1r2lxoN4gW6sjBJjG8GgDjhuB4GfpU2Zgv3a7B/D+lSqWt7/AGE9AwrBvdFuoXPkN5y+oNAFK3ubgDAI+hFWUvX3bZ7dJF9uKgCPEv75WVvpR5+flXP5UAWmNi/ItSvtupuIAcpCqmo1UMuDnNReTIjbwSV96AFuJmV/lAFNjzKMscYpZP3pGEI+tKsSBMck/WgBFLbyFXI9ajZ9jkldzegqRjj5dpx6ihN2Pk6etAEO8SE7hgntSHdE3PSpnT5lY8464pryNvHygj3oAFjjkXd8wPpThGMfKzZHqaZukJ+VcL7VMN/l4xu96AGAyKCxJBp8bzPzvx9aYF+TkfrTvLZlCq3HtQAhuJUyCykioXeeVzgcH0rWsvD893gpEzD34rbi8MXkUe1LYK3rvFAHLQ212w/d25c+1Drcq+DFg/3a62LSbyxYSNMgJ6jNWDaQOGeZBI3qpoA4r7PdyEDyTg1ej8MajJEssQJz2FdMZ7W2UGKE5HqaX/hKJoVxDDtPrQBlWvgnVL8jzmeMf7tdDb+GLTRofNdH3j+JzWc/jbUCpTcQfUECsPVNevLyE+bMx9t5oA1dU1YI+bZgu3qQ1ec3cpnvJ5T1eRmOfc1oGUSA5JU1luMSMM5waAG0UUUAFFFFABRRRQAUUUUAFFFFABRRRQAUUUUAFFFFABRRRQAUUUUAFad1oOpWVs9xcW2yJMbm3qcZOOxrMpaHfoBq+HbyCx1mG4uZNkShstgnsR2rPuXWS6ldDlWdiD6jNQ1bXTb94hKtlcNGRuDiJsY9c4oA0nv7U+EEsBL/AKSJ95TaenPfpT7O9sLvQP7Lv7hrYxSeZFKELj6YH1NYFJQB1euC3XwnpotWYwiQhWcYLfeycfXNcpVqXULqayis5Jc28RyibQMfj171VoAKKKKANbw7eQWOtQ3Fy+yJQ2WwT2I7Vn3LLJdTOhyrOxB9s1DRQBt69f217Dpy28m8w24R/lIw3HrTY7ix0u/0+7sZZJmVQ06txhsYIHA9TWOAScDmpJrea2k8ueJ4n67XUqfyNMDphqWlWE99qNpdPNc3SMEhMRXyy3Jye/PpXNQfxU6SyuoIVmltpkibGHaMhTn0NMh/iojuJ7E1FFFaEBRRRQAUUUUAVwQOqgn1ppx2pKKyNAooooAKKKKACinIAZFB6E1YBjV9gQnBPAXOaAKtFWR5citheQpPTFVwM+n4mgBKKcVK9cfgabQAUUUUAFFFFABRRRQAUUUUAFFFFABRRRQAUUUUAFFFFABTyVOcDHtmmgZ9PxNKVK9cfgaAG0UUUAFFFFABRRRQAUUUUAFFFFABRRRQAUUUUAFFFFABRRRQAUUUUAFFFFABRRRQAUUUUAFFFFABRRRQAUUUUAFFFFABRRRQAUUUUAFFFFABRRRQAUUUUAFFFFABRRRQAUUUUAFFFFABRRRQAUUUUAFFFFABRRRQAUUUUAFFFFABRRRQAUUUUAFFFFABRRRQAUUUUAFFFFABRRRQAUUUUAFamnWk80BkjPyb8Y/AVl1vaHNcR20gj2iPfnJ9cCgCQwvEw+XJ9jUgSIkErn2NXRcuEJ2JmoPMDN82xfegCMiNBnytvvTOGX5XqZmSRgpcEe1M2ohzGSKAISnzgk5qRhx8wyvqKazoMc/rT1bI4yVoAiwH6p+NKI179KnSLd0IH41btrAuSzc47CgDNKIeAtPiiQEEqSfat6LSZZZFCxgZ9a6m10HTtNiWa/ljfPOxeaAOHtoZp5AsKMfwrp7Dw8OJLmJj6hzxVmbxPZ6duFpFEB2O3muS1XxZf38hQSbYz2HFAHXXP9hWKESWkDH61hTtot5JtRRbj1WuV8ySZ+Xx7mptiDgsA3qKAOpXwtbXEe621BGz2PFUpvC19C+FKyD2NYizOg2xzcj0qZNSv0+7NLn/AHqANb+xbmAZe3c+4qlNaOmWlicCrNr4m1G3XDvke5zVk+KJZP8AWJG491oA5+V4w2FDD60sfPYkfSuqs20K/wAG5j2Sn04Fakuk6bFDm3KBSO5oA4knaoBPWnfZZJMNvGK2Lu0s4+fO2ms2WQowKSbsdKAIGYxZBziq0su4bW5FXG1EMuyeFSPbrVm2TQ5yPNEy/RqAMI4U9OPpSEc/LkfhXSS2/hyPkTzP/snNRLfaRB/qbbJ/26AMSOwvLw7YYGb3rTsvB+qztkx7F/2jUzeKprdiIBHGvoFqB/Flyx5eTJ9DQBpjwRj/AI+LwRH6VPH4K04D59W/Ja52bUry/b774qMXc8AOyZs+5oA7BfD3h60x5moGRh1G2t2wk8ILCEewhmK93615UuqSmQ723H3p0l7LI2AnPqtAHp+oT+Fl4t7OOJ/9iucv9Ltr395HJhj0FcksrxtvlJJ+ta1lqRVR8+KAHzeGrnHybOfU1APD8inEpjyK1zqyMuJJA2KZ/atsrfMq/U0AZf2FIBtwuadHpbNiRCgz6mtE3dnPn5owfes25uYVbabgYHYCgCR7DyjkyJmq0iRBtvBNRNdw4/1zkfSnxG3uG+R+fpQAskMSqDuO72pscxQ/Ln61bFoxX7yfjVS53wr2xQBehkk+80hx6VajcTNtJwfeucN9gbQ2DSG+n8v/AFmR9KAOputNdrcOJIx681k3EASPjbmqdpes0yJI/wAp9a6B7W3IDFN6nupoAwlRepUnFOcW8q90atZ7K3Zfk8xKauiW7qSbvB9KAMQA7tpI2+1KgCvgkVo3WlJEmY5gx+tZkyFRgqfwFAE25Wyu38asRpsTkZB9Ky1kUsOWHtWrbSYUbFx9TQA14h/Dn6VRmjwSM4NdNFAJ9uCM1JPpds/3lGcUAccY8sNzUh25IOSPatG8sWidkiOFqn5BC4Z6AEi6YUYNTmMhcnBqA20v/LMmopI7/oIpD7haAL0YViF4z9ae9sI/mY89sGs9IdRxzYzt7iM1J9n1NsH7DdY/65NQBYMzAj94eKRdReJsiUiqssGokY+wXP8A36P+FVjbX/ezmz7xmgDWkvPtC/OB9aiGw9MbqoJY6nIOLO4/79mtK10PWHx/oU34xmgCREJHPJqYQszBVrRtPDWsMATZTf8AfGK04fDmqK/zWj/lQBzr2+3r8uKi2KDnAzXXTeHNQdcfZm/GqNx4c1BQp+zZGP4VoAxxJG0W1wM1We0QsDuUCpNRtLuzbLW7hf8Adqit6uQHjx9aALq6ckr/ACypin/2RB5mHnBPtVQTx9cpj604XUbP6D1FAGkdOhRdiFs+9SQaTExxNMQvoKqxTE/MkhA9Wq0syFg0syn6UAW7e10e3mIuMsvpitP7R4bEWIokV/pWKDbTMT56Ln+9VC6iEfCkP7pQB1639tHb/JKgA9KovrkRbDSMV9q5eOKaX5BHJipVgMZwz7T70Ab0uq2ZBO2QmqkmrAxFVVl+lUBHgfPMCtV5JHU7RLhfpQBIZy8mQT+NNuJt+ApYGoAXdvlY/XpThGxI+fn1oAe0BSLe0eR61U2qx6Y+tW5brYoiR8nvVdycfMpz60AU7mzyu4kH6GsV8b2x0zXRIirEzScL9a56XHnPt+7uOKAGUUUUAFFFFABRRRQAUUUUAFFFFABRRRQAUUUUAFFFFABRRRQAUUUUAFFFFAG74UtIbvWQZlDJDGZdp7kYx/OtCy17X9T1B3skSSFDkwfIoC+mTzWFpGpPpWopdKu4D5XX1U1vx3PhuOVryC/vrZn+dreIsoP+zwP/AGbvQBX/ALMfVPFbw6jb/ZDMpk2Qspx6c8j60kWh6Zdx30Npc3LXVqrNudVCNgnp37Y/WpYPEFpP4qGoTZgtxEYwWBY+2cVW0bU7S0vNTknm2LMjCM7SdxJ9hR0A52iiigAooooAKKKKAN7RLaO1ibV7pAY4mCQIf+Wknb8uv/6q1tQgS58fW0cgypUMQR1wpP8ASsa38RyxWtvayWVjLFDwpliLEe/XrV/VfEUB122urRIpI4SCZBGVduMFSTQLuXNNup9T17VrG5leS3dZAEYnC4bAwO3WuPh/irphqWlWE99qNpdPNc3SsEhMRXyy3Jye/PpXMw/xU47g9iWiiitCAooooAKKKKAGLasyBs8EZ6Uv2RicBs++DTkbMYB29PSmZw4JHX1rI0EMG0ZZ8fgad9lJAIbg9PlNSFVHIH5mmsPmH7nj2oAieHYud6k+lREVZIXPC4A6/wCTUJXHQ5HY9M0gCMYkQ/7QqbYvmlvMxlj/ABAYqt7ZoIxTAsIiqrkNnKHjINRRRl3wOoGemabjA5p8OPM59KAJPs77SN3HXkYpogGM+Yv4VI2EQkdaasm/AcrigBv2f/bH5GkFuW6MD9Aam2xg4Gw59KaxG/EiZ56460AV2XYxB6ikAqYqhLdQfSmFMY+YUXHYjpQpPSnYG39aMZwuOR7daBDKsC2YqDngjP3TUGKtIqlAMc7aAIzbFTguo+tJ5HP3wfoDT2lZWwvCmnAI4ydmaAIvI7eYuaRoWVdxPH0NTnBBIAx3AAqJjFs4Xn2NAEP0o5qQop+4eO+aaB/tY9KB2G4oxxmlxzRj34oEOijMj7Qefpmpjauo2luCfSoojhzn0qVjgNwM+1ADRakjO9cUht9pwXX9aVXDnDhfrT9qA4XaB9e9AEf2dvXj12mo2XYxU9RUpI5DKPrim4Ri2fl9KAIgCegpSppSmO49aTtzj60ANop2OKTjFACUUUUAFFFFABRRRQAUUUUAFFFFABRRRQAUUUUAFFFFABRRRQAUUUUAFFFFABRRRQAUUUUAFFFFABRRRQAUUUUAFFFFABRRRQAUUUUAFFFFABRRRQAUUUUAFFFFABRRRQAUUUUAFFFFABRRRQAUUUUAFFFFABRRRQAUUUUAFFFFABRRRQAUUUUAFFFFABRRRQAVctL2W3QxxjIJyap1atMknnj0oA0UuZ5Mbtv0pHkJPzNj2FMMpxgJj8Ki8uaXA2mgCfcrHJfBFIZEK/6wipbfRLy5bCIVHqa2bfwk4A8+YUAY8ChyAV3D1rdtdNechYonIrVS30XSrceeoZh3JrPuvFqRHyrOPYnrQBcGjx26bn4PcGo5r+G3Xyo1C+pxVGHxHNKDvk/AjNPiuEncySKrexWgBRqiI+Xmk/Cm3er70/dEk+prVX+zZIx5ljHu9QtOFvpqrlYY0U+tAHDyPJJMS2T7UrJK/KW7keuK7GQ6BF/rEDN/sjFV5PEOn2vy2luF9zQBy8Npd3DhI7eRm9Ata9r4M166cbbSRVPdhVhfFtzbTCSBQG9QKvf8LC1cj5pZPoOKAI0+GXiCQ5DxJn1arUPwr8Qlci9tB7FqoSeNdUm5NzKv/AqgPi3VeQs7sPegDZb4X65EuXvrM/RqgfwZcWwzPfW4A9Ky4/FOpfMJpWwfas251S8n3Zkk2mgDRuobWyk2rN5r+q8CmprfkqUfcFrDCs55p7wbo/mcmgDQfUormT5sgepq2lsZFzG4f0ArmmZVGM1Na3r27honZT7UAak2nzplnR/wqg7eXlfLYe5rpdM8SsrqLhUk+tdFM+h6tB/pFmkTkffUUAeZiUL7n3pjkZyWNdnJ4Z0RX3fbOKmXSfCtrCXlmeZ/TmgDhQruRtXI9TVnyUUDf970FauoX2nhylha7E9TWQ0gY7s8+hoAuxq+0bM496gkjcEnO41GLt8FDkL7UkcqbiQ5P1oAcoUfeVRVmGSJmxnp6VSHzMdtOERPzc/gKAJb2e3D7Y8k/WqiqS3O4U4QjBYgg09pXCAD+VADGG08uaXzcjb1IphLMuBkn0xQIrgEFIn/AAWgB/mMxG4YxUu1HOWINR7nT/WqQKlQJIuFOPrQA4xoI8Bc1WWbyGyjYNXlsZWQhBuqrPZuF5SRSO+KAEGpSkENJmmKz3HBJNVgFjOHq1FJEBlB+NAFiO2wvKDNWFjBXYUAFMQKV3fNmpTHuG7ePoTQALZxZGcg1bjDRrg7yO3NU1Lr/GPxNTpfuo2KVH4UAWxePAygLu+tblrrdoIR9otMt7VzJ3MCzDPuKaVlkT5I5GxQB0xudNuX/dRKjejGkmCmIrFbRE/nXKP5i/fVganttVltGG1z+IoAS4t4Ul3ldr56HpVSRpIW3bcj2rbS/t9Q3faFQOB1pALeDlkVl9KAKVrrRQhO3vWnHqME7g5Ix71l3KpPJmK2JP8AsiqzIFb/AFUiH3FAHRm6syD5yE+4pIk0m4cKw259awU3npuIpk3mZ9KAOoih0eCUZcvj34rXS+tLdQ9t5ZGOm3Nee73VfvD3psd1JG/yyMv8qAPRJPGFza/6uGAj3jqv/wALF1IPgQW4X/rnXFG8m28kn3pjGV+eSPagDvk+IxLfvoYz64jq/bfETTSQXs4299gry9Ud2wq4+tBt2ByU49qAPXD8StKjX5bSIH3UUh+IkMyZiWBW/wB2vIfLTPKcfWmSIufkU59qAPTdR8fXscYKTxj2ArNX4gX5G5phiuD+yyyJudm4qJotq85+lAHby/EC/dsJMNvuK2NK8bSlMz+Wwrywt/CufpRvnUA5IFAHth8XaVPEVubSORT71nzx+B7+FnmtWic/3Wrybz52HMmVpBcSj5VLEUAddqGh6DHue1mkwfugmsJohCxww2/SqKX1zC33iRVyKRbpTvcBvSgBjygxnDd6jLPswG496mMKLkEE/hVaSJV+fJPtQA4GUnHUe9WI5nWPCnDVUiTe2QcVKycjby31oAuJrF/DgMQAPVaDrJc75bdW9wcVWWcl/LlIAps0BP8AECKAJbjUUnHyr5YqFZ1K/e3VEYyuBjAppi+XLDigCVrmZ12IcD2FOSeSMYYZNMjMSjGf1qUy2wHyjcfWgCW3aFj++BA/2etWJ1sliJillz6NVJJUZhjg+9OuRtGQqk0AR3EqtDtCljWC/wDrGyMHPStCRXkOPM2ewrPcYkYZzg9aAG0UUUAFFFFABRRRQAUUUUAFFFFABRRRQAUUUUAFFFFABRRRQAUUUUAFFFad1q4urd4f7PsId2Pnih2sOexzQBRhgmuJPLgieV+u1FLH8hU0mmX8KNJLY3KRryWaJgB+OK1PB3/IwR/7jfyq1ZeJ9T/tmOKacSwvL5ZQoo4Jx1AoA5aitTxBaR2WuXUMICxhgygdsgHH61l0AFFFFABRRRQAUUVo6Rp39o3m122W0S+ZPJ/dQdfxoApvbzJCkzwyLE/3XKkK30NRV1viS4ju/D2mzRRiOIuwRB2UZA/QVz2mJE+p2qzOiReapdnOABnmgOgp0nUQpY6fdADkkwtx+lQQ966/UEl1a7vDpeuvJIq5+yIWVdo4OGzg/wD165CH+KmtxPYlooorQgKKKKACiiigCMMQqkHOO1SqhYjK5HWokDOAQFGOM9KmaPIAJzz/AHxzWRoMkzHwG/xqSNCy8KSP93NRPHs+bIH1Oaes/H3mNADpshCACAe+MCqhwDjdke1SSyFvlzx3qPcoPC5+poAU49+falKc4xx1zThGzYK4B7AGmmJycnv3JApDGMPnxmnIxVs57d6T7uMYz65zQGGckA8ce1MRLvJIGDg+lSJAu3dtyfRulR7Jev8A6CRT9rjrvI+lADOrctjHoalztHzPkf59qiG6L5uMfgTSi5kGfmP50AMchnPIwfUU3Iyctn8KQvuYs2SxpQQTtCLz6mkMbgZznHNP5ByCoI9O1K0bIQF3En0phRwcFWB9xQAmMgnIqVH+XnnA6UwkpkYHTFOTLjCqucd8UxDkUSkZDdOuae0excqAPr1pqLKCQCw+nNIY3Y85/wCBcfzoAfGM/wAffr/kUkrDYVJ+b26U0TPGdu7bj0pJJ3lGGYkfWgCLjHX9KU85J/OkJGeBUir5gyqgYHY0hjVA7njHrikPfB4pSsq44bHTpTcHPPX3oAVTtbINS7y2Fxwe1QhueQD9al2PnIHX+7zTEPSNRjahJxn5jTSSWGWA56CnSebkff8AxBpiFowGO3HvyaAJgcDlsj0z/wDWqByPMbBwD6ipTcvgfOR16VAz72LNkk0AJuycsf0oAyeCDSLydvAz3NSmNlB2b8emKQyMLnpx9aTg5y3NDbwcNn8aMlR25oAbRRRTEFFFFABRRRQAUUUUAFFFFABRRRQAUUUUAFFFFABRRRQAUUUUAFFFFABRRRQAUUUUAFFFFABRRRQAUUUUAFFFFABRRRQAUUUUAFFFFABRRRQAUUUUAFFFFABRRRQAUUUUAFFFFABRRRQAUUUUAFFFFABRRRQAUUUUAFFFFABRRRQAUUUUAFFFFABRRRQAVZgjdoyVPf8AGq1WbZlA/wBvNAGpaiZ4cfJgevWrEckUX3x81Z0ZB6na1OLoATJLn2FAGuNYECkISPbNUbnxHcS5COQPrWZLLG7YUZBqJ4duOevagCR7yW4b94zH6mplKttA/Oqyw7mGM7e9aNvHCrL8xPtQAgDR9G4qaC/eHOOtTzaf5mG81VU1XaKCCMr5gY0ATHVbl8hnIFM+23D4+Y4qvuwOATWvGYLW1tS9rFM00ZkYyF8j52XA2sOML/Ok3YDJZ3ckucmm7Ca3kuLP/oH2oP8AvSf/ABdV57u2MmP7NtD77pf/AIuld9gKCGMjhSTT/lHUNk9jV6KeA8Jplt+DS/8AxdX4LVZWDPp9mi+peT/4ui77AYced2BH+lWjayqA5XArVn1PTrIbEt7d39i+P/QqpSa2jqdthbt7bpP/AIqi77AVGV/qKhkLA88LVpL8yZK6Xa/99S//ABdTRnzuHsLFfq8v/wAXRd9gM+MQyvzkU2aF0Y7DkH1rbitIVGXtNPA/2Xl/+Lp5uLCAc2tqR9ZP/iqLvsBzK2M0jHAWl+xFch8ZHpWrNqlqX/dWFqfq0n/xVQyX6KwJ0y0Pvul/+Lou+wFJE2eoNX7TUZUcJIMqKaupQMwH9mWpJ/2pf/i6tLcwIMtptsPo0n/xdF32A04PLvl2oVUn1pl54c1JU3JEHT/ZNVUukyGTT7cD2aT/AOLq+mtTRAfuY1Qf7cn/AMVRd9gMX+wr4H57d1H0qRPDc2cvHIPTNX5fGDB9v2dGx7t/8VUb+LZ5SALeH8Wf/wCKou+wFb/hG7lVLFAF9zTE0LyhufD57Crr61JMgEttbEf70n/xVM/tMJylnb8f7Un/AMVRd9gGfYVt1GIsZqvNCycqrYPtVg6/83Npbk+m6T/4qmf8JE0UoYWFv+b/APxVF32ApEJtO+Nx74qJUiJyMmt+TxdLPB5badbsv0NUReeaC6aVa4/3pP8A4qi77AVIZxE+TCHAqwdbnwVSBFX6VIs0DLuewtF/4FL/APF0purb/oHWxHruk/8AiqLvsBSk1GKVcSopPtVTeu4mMAVsAWUrbRp9qGPq0n/xdWDok5j82LTLBl/35s/+h0XfYDCiuJoBvDNWpZ3kl0cH5vbFTQ6ZNM4T+x7X8Gm/+LrqdM8Pm2j3TWcMJ9i/9WNF32AzbXQY9TABtowPU1sN8MLb7P5y3Yz2RRTZNch0WTagX/gIz/Ook8ZMZMg4X3FF32Ayb3wvc6e+PILL6isuSxyT+4YMK9BtvEUN+mHlIPodv+Fc3rL6/au88NjY3luXbb5O9nVc8blyMnn+HPQ0cz7FRjc5GeOVCVWPBqNLC/lwY4ix9MVpx61qtzGs8OhRTRt0dLeVgfx3VYi8VeILfCxaNEmO32WT/Glz+Rfsn3Kdro+vE4TTpZPoDWlHo/ipR+70yZV9NlaH/Ce+J9M0xLx4rWFpJQiKYWBAw2dwP0GKktfil4iuJAs8tuFPXbFj+tTOqoq7RrRwlSs7QMhfDuvSuTcQNF6lhT/+ESuJG5nUt6AVtaj4n1aSLzI1glHfcp/oaw4fHGoWsxaSxt3XHRMqc/U7qiniYTWhtWyzEUfiRJD4Pug+FhkY+oHFaa+HfsqgzMVb0aqK/Eu8LBJLQRRnqyyZx+GBS3PiOSc5uIFfHfc3/wAVWqnfocMoSj8SNV5LOyT5Su7HYViyXtrJIxl+bPTinxavp8/yy2qg+5b/AOKqzFZ6bL83lwLn3k/+Kp3fYkx3lgV/kU49qzbuKWV/3SEiusktrOA/ubeF/pv/APiqhM8Kn95bQp9d/wD8VRd9gOSW3uRkumB707DhgNmR6CuoabT2Hzww4+r/APxVVpLrTUfEVvCW9/M/+Kou+wHOmQLJyhX/AHqtx3W1R8i49q0X1C3lBV7G3b/vv/4qmxG2dv8AkGQL9Wk/+Kou+wFP7UjHGzmpWkiCdOa00itA3Frag/70n/xVWDDYLjzraHn+6X/+Kou+wHPs9seq1DLCrLmMEmupNppSx+YlpGT6Fm/+KqnLfFV4sLcIPdv/AIqi77AcwxnX5WUrQSNuCdzVuSX8D4D6fA3/AAJ//iqRVtpDn+z7VQfVpP8A4ui77AYRWMrxjdUZ8zIXORXQNZjnZptmR/vy/wDxdQyWzxjd/YkH13S//F0XfYDJ2L/EuadsOMBCBWrG64w2lQA/WX/4upZD5MO59IhC+u6T/wCLou+wHPtBjnfimIRn7+01qS30DHa2m2uP96X/AOLqNrqwH/MKtSf96X/4ui77AQi52jDPupxdZl+VanSazYELptoD7vL/APF05bmJOBp1p/31N/8AF0XfYCqtlcu37qNjmrsWgaxJHlLJsetb2kXttc/u3sEGP+ebN/U1pyTomY4gV9i7/wDxVF32A4iSwe1O25AD+lQ7jjasZJrp77TBcR3Dm2jEoQMkis+c7lHdiOhNUIdHuCcncD7U07gZSQTTLtELs30qQ6FqrKCtodvua6y08K3UoV0u/LPoa1U8O6nGu43CSgdgTTA82OgaxglLB6W38NeIJciOwlz7ivS0sroNh2ZR6Grxubi1h/0eNFPqetAHlsvhPVraPfeRiI+5qtLaSW0eHQt/tZrutVjuLk+bO7sfTsKyHS4kj2JHwPWgDlfs73KHywA/rWRKpWVw3UMQa6e8tpU+cHjuAK5mb/XSf7xoAjooooAKKKKACiiigAooooAKKKKACiiigAooooAKKKKACiiigAooooAKKKKANjw3e2+n6wk91J5cQRhuwT1+lasZ8LWV0L5Lu5uJEbesZU8t/wB8j+dclVh7S5it1ne3lSF/uyMhCn6GgB+o3j6hfzXTjDSNnGeg7D8qqUtWptOvYIjLNZ3EcY6u8bKPzNAFSipoLae6cx28MkrgZKxqWOPwpEglkkMSRO8gzlApJ468UARUUUUAFamna1NptvNbpb20scxBcTIWz+tZdS/Z5jbmcQuYQcGTadufTNAHRalr1tc+H7e3jgtPPO4PGsJAi909DWc40i2ubJ0Mt1EUBuYySuD3A4FZ8FrPdMVt4JJmAyRGhYgfhTJI3ikZJEZHU4ZWGCDQB01td6Lo1zPf2VzJPI6FYrcxFdmfVj1/z1rnIiWLE9TTpLK6ghWaW2mSJsYdkIU59DTIf4qa3E9iaiiitCAooooAKKKKAGQ5xwD9RVh0yvaqwkEaAKASeTkfpR9pfHasjQc7YUY59qiUbuB+goMrGmq5U5FAA/Xrmm0pYn0pKAHKSDwcdqDkHrTaKAClFJT4wCx3ZwBnpQBOoIH3uPrTvpg/jUAmK/dUD86DcMT0WgBZeBzjNR4yaGYscmkBx70AHekoooAfkk//AF6aeTSUUAFSRkZqOpDtUKRksRk5oAsKD1OG980hBY4+UfWovtD4xgU3zWx0FACSffI4/Cm4ozSlsjGBQA2lBxSUUALk+tJRRQADrVuMEcenqaroAWO7OAM9KcJipyFFAFgggdACPeoJOOopGmZuwphbPUUAGMg02lzSHk0AFOy2M5602igBSc0lFFABRRRQAUUUUAFFFFABRRRQAUUUUAFFFFABRRRQAUUUUAFFFFABRRRQAUUUUAFFFFABRRRQAUUUUAFFFFABRRRQAUUUUAFFFFABRRRQAUUUUAFFFFABRRRQAUUUUAFFFFABRRRQAUUUUAFFFFABRRRQAUUUUAFFFFABRRRQAUUUUAFFFFABRRRQAUUUUAFFFFABU1uCXyBUNSQuY3Dc/hQBaGGb5pGH0FNaIFsIxI96fJM02NnH1pmGGN4XHfFAAI1UYCZakIfb83BqcbdvytT1iDDJ7elACW000SkeQrZ/iIp7uG4KhW9qnhjyjbAT7GpRbBV3vwfSgCmQdv35PzpGQn7iFqtOEX7xAB9KEaKNsjLA0AQwwyk48vita6t3+y6f2xAf/Rr1VbUMLsjhqe/+0PaWD4wv2c5H/bV6l7oCa28iPm4CsPenTS2Gcwx8+/SsfCgfNyfak+bbtUMfpVAXX1DqI1VWHfFIs8842Ssdp9DVeO1mLD90T9a2LTR0ciS4uBGB/DQBWXS7aQj5WLH1NWf7GhjXccr9K0p7jS7O22Q7nk9c1z1xfTOrHJVT2zQBJNJFCTHG5qlIHHPmc+lJD+86rn3q/CLPOJ4SMdxQBlC4dM5f86ieUyffYEegroDDo0pwFYH3NMkstJXnaSfY0AYIKE/KORV1EkkUZGB71dWKwibIBB7VJ58SnAAPvQBR+zlWDBcYqVruONfmGWptxO0rEdFHTiqTSKMhhQBfOpMq4jQc1Tkmmm4LkZpiR7yMc+wrZstHurgq3kFU7E0AZlvpty+XEbMvrVh9MfZuYqldXF4duGhP+kBB6UQ+G4wS1zMdvrQBykaNs2AM2PQVKtlekFxbyGP1IrrY307Sn/clZKztW8RSSkwxEBT6UAc9JG0eN0eDTCwAyUUn3qxJFLON28fjTBDI3y4wfUUAMMwK58pVHtTN0hB2Z/OpRC6A7+tKsckeCaAKoaTO1uKkRJGOVJI96uoobqFJqzFYBlyXVR6ZoAggs5XkDHIHrXY6ZbTJb5eb5B2IrnI4zC3y/MPrU/227WMp0U0AdJJrC6b8ymM/hWFqvi2W4UgyhR6Cs+O3ed8vnHsKtwaNp0sgW4jdvegDnmuxcSfvJM596tAAKPnz9K7C18HeHp4S6zNGw/vGp18JaSgO2/QD3oA5G3eUN8i7vpWrHqV2qhYkK471cu9LsLNSYrwM3bFYz3gXKrl/egC3JeXkr7ndqoTvdJ84dqmW6WWPaQFP1qXeUQBkDJ7UAU5NUNzavaXSs0ci7T0/Pp1rl0kaI7W4ZTgj3rv7SbTvNCSgIp6tiqmqeEdNvLprqz1RYUk5MZi3fN3I5H+c1E48x04au6TMGy1iWJNhO5fQ1sR2ltqdvuGFf1FctfWNxptzJHIj+Wr7Vl2/K/oQfp2qexv5LchkavPrYd7w0Z9Jg8wU/dqao1Lrw5KFJjO8VjSwXVq23zJF28bSePyrttM1eG4gAfAcdRWZrbxXDjYvzDvXPRxNWM+SaOrE4GhVjzJGHZbrzcm0CVeevUVbV7qJsYbiqE1m/wB9QQRyCKVdTuYlKSktn+LFerTqqR8xisDOk7paGpHqVyrffw30p8+o3LJiSLf7gVlrKsgBEik98Gtmwu5oceWyEdwa2PPaa3KK6hErZaMq3uKX7fuPEMR/Ct172zvF2zWO6T1xUL6fCkfmLBGooAyftQUj92Afar9tqMIX95Dn3qGRIAOWI+lVGZHO0OQPpQBpyarpfJkhwfaoW1zS1HyxyGsWeBC2d5JqNYlb5cAfSgDZfX7Zhtjjx9agbVC4+VRiqAtlU4IH1NI4KjhV/CgCyzuwLDk+1QrdzRyZ2k4pIpCGAAzmtmzt7VuLpAgPc0AUBqkxbd90CrqeKbqOPyyUce61ov4Utb3DWlzEuexaqs3hKW0Hz3cQHqKAKM2rTykOCE+lQS3s1yojeclfQVLPpxt/+XiNx6Zqm0cbHrtNADvJRBlj+JpreWzYGCKQlwwTIIpcNvwE49qAIpYxuRIS3mSHAx1r0XRfhPHqtgJZbiRZSMnpjP5V58sv2XULaZ/mRSDj3zX0H4L161u7GNUcYI4r5zP8XicPBSo6HsYSCWGc4q7PKdY8Ha/4NkN7BJ9ogUHcHyRj3H9RS6bew6yGlQYZThlPBX617/eWUF/bNDKoZWFeP+Kvhb5U7XmnOYiDuAHQH29K48q4jVT93idH3M3Rp4j4fdl+DHxWCPGVjO4sMdfx/pSf8I9dOcq+B6bq47TLjWNNvrqC5uZmMMBKh2yMmROffjNXpvEuoDrPn6cV9XTkpao4K1KVKXJLc6H+xri1O6W72n+6Wp02uDTIQryFuOxri7rWL25/1s7H8az5Jie5J960Mjpp/Efmkv5kgbtUY1aaVN5nOB61zmZZVARCTT3sLpIfMdsf7NAHUQ+IrZBsn2svqaLrXtMkjKJgZ/uda5NFCofMyRUBFuc7Rg+9AG5JrVlbqQgcg+q1wt46yXs8i/daRiPpmtK4d2YKiKw+tZMgIkYHrk0AMooooAKKKKACiiigAooooAKKKKACiiigAooooAKKKKACiiigAooooAKKWtK6/sX7O/2T7f5/G3zdm3rznHtQwKlnbPe3kNsn3pXCg+nvXcXMsOpvqGgxqoEEC+Sf9pf8gfnXNeHLqysL97y8k2mOM+Uu0ncx+g9P51o23je8NzGLiG3EBYbyitkD2+ahiK/haOKEahqEsYd7OLKKfXn/AA/WpNO8ValLqkSXLpJBK4Ro9gAAJ7d/zpses2Wna9eSQ5udPux+8UKQeevBx6n86nhk8LadP9tgmuJ5EO5ICpwp/EDp7mgZPGlvp+qarYw3UVm7SRSRu77BtyGZc/j0qteMC+oXlmrSS38hgtxGuSVA+dgP0rBu7mTVNTeeQqjTP/EcBR0HPoBW9b39sNUntIblIY47Nra2nZtq7u7bh0yc80IGcvLHJDI0cqMjqcFWGCKZWnr8qzazO6TLMNqAyKchiEUHn6isygCe0EDXcS3LMsBYeYy9Qveuq1G6tLrwa5srYwW8dwERSck+5/OuOrbS+th4SksTJ/pBuN4TB+7x36UdBdS55smneCreW1keKW4uDvdDg4GeM/8AARWjNbJe6r4euJgGe4h3ScfeKruGfzrGtL2yu9CGl31w1t5UnmRSiMuO/BA+pqS716GPVdPktAz21iojUsMFx0J/KjqHQ09Nup9T17V7G4laS3dJFEbHhcNgYHbrXHw/xV0w1LSrCe+1G0unmubpWCQmIr5Zbk5Pfn0rmYP4qcdwexLRRRWhAUUUUAFFFFAFSiiisjQKKKKACiiigAopyrudV9TiphDGDhn74PIFAFeipzCpUlW5C5IyDUFABRRRQAUUUUAFFFFABRRRQAUUUUAFFFFABRRRQAUUUUAFFFFABRRRQAUUUUAFFFFABRRRQAUUUUAFFFFABRRRQAUUUUAFFFFABRRRQAUUUUAFFFFABRRRQAUUUUAFFFFABRRRQAUUUUAFFFFABRRRQAUUUUAFFFFABRRRQAUUUUAFFFFABRRRQAUUUUAFFFFABRRRQAUUUUAFFFFABRRRQAUUUUAFFFFABRRRQAUUUUAFFFFABRRRQAUUUUAFFFFABRRRQAUUUUAFSIzAfKoPPpUdSRSeXuOMmgCwoZfmkG30xRhW5BNRwxieT5yRWsqw+SESL8aAM8BkOFxg1IhY/d4p8iMM7U/KoGEi0AaCedHHu4GfeomMhI+fPsTTbeIqQX3VMyIxGWoAidQ3U/NTkcrjkcVKLKKaQbHxSzWywtgEUAAkYqTuX6VZvruUWenj5SDbsT/39es9lH97AqbUW/0PTepH2Zv/AEbJUvdANMw2jGBUsMpUZMgFU43t8Dls+lW41tscnJNUBaW7PZ8mmPdOzclh9ah8tF+7+tPUSscHn3FAAxZu/NPWFnHTNTww7TudsfhTZb6KDIDj8BQA+OGNY/uY9zUbrC2RhjWe2oyOxxyKcLhsA4A/GgB8lsG5TIqWG0dlLFtuBQlyGZc8fWpp5U2gBvyoAoTyRw8Y3N9ahFy7e3sK1be3012H2nzMn0qxLa6ajAQJJ+NAGXDIz5D5xT9obqgx6kVfayi2/KxB9MU/+zmC5LAD3oAjsZ4bWRWMSt9RW+2uqYh5e0e1c+6xIcFxn0FV2JByr8GgDffxHcIpVBg1nXN5qt9khpWT0UVnucgbWFWLbV7i12oMFaAIJLe9K/6uVfqKYbS4ChnUceprUuNZNyhXYPzrKlvHII3ACgBA/lkZyPxqfz2IyOD61UR9w+bmp1G48LQA9WeZ/nyx9qvxQZOCki/Wn2cM6fMIzgVoC9VI8t94djQBSSzZuQMCnS2QRc7zn0qC81VpPkHyj1FVEuCx/wBZuoAtKHjbBbAqTzVJznke9UZZdrfeqCaZwQwyaAOit9ZEMZUotDaukjbjIq+wrnZJWZQQOvWnwoJhzgUAaVzfydUmOPQGqn2y4fGZGxTVspZAdjAD3pFtZ42x94UAWYmdzknNSOo6dKvWMO2P94nNalta2EjAzqcegoAwoREuAEJatERq0W1Im3eta8lppcRBhDD60yXU7C1iKhAWoAwpNPmXJxkGovKdF2sSfYVYudclmfagUL7VANQni5MY+uKAFGFBzvYemax7/S9xE1jFhs4aMYAx61rPqEcgBkQg+wqCW7Vj+7Tb7mk1cuE5Qd0c6ty8LsjcMpIIz3qdbwv1NX7sRXOzz03bM45I6/SqDWKm6Gz5YCOQp5Xj3rCVBM9OjmUo6M0rHUo0+SYBlqvftbSybohgGhNJtsjdPOo+o/wpX0m2B+W5mx9R/hWawtpcyZ1POIyhyyiZckS9VODVqy1VrJvnhD/SnTaUsab1uXI96pPbYdQr5Gec1vGMonm1q1Gq9rHfaV4j0q6s/wDSbZYnOQMD3qG7torpSYLgqp6fNXJ25MChRyopwv3Dng49q1OJ2voa7aVKnzBt/wBDVZ7C45bymx9KrnVblV/drlRUsPiCbo64NAisYnDbfmB9MUjLIh+4R9RVuTVXddw2Y9cVTe8LtyOvegBrSSNwVA98U0BF6tk+lKJQXxu4oKOzcEYoAkTd94Y+opxlkP3nJHpVfZKSRnC1IgdVwRuHrQBOt3cwj9zKB9KY+oXtxhJZpCtR79oyI+fepY9ReFT+6UtQA6OymmyEQyfWoZrW4tD+9hdatLrUxI2LtPtVyLUnuOJvm/CgDLjZiv3Me5FPZ8jlGHuBV9v3j4j+X/erT0/S1n4lmTmgDk5rFrl/NjlzuHyjH9a2PB+uXOn6jFFlgjkfKffoa6P+ybXToEhSdH2KFyevFc7qTrZ69a3W4NFtCnHYgk/1/Q1y4qjGpScWrno5dXcKyi3oz6I0LUvtlopbrirWqyxpZPvI6V5to/jCyt7XKXCcD+9XOeJfiVJKWgtTu7bu3/16/PYZNXq4i0VZHpVcEo1HUbtEi8R3MH2u8EeN4gycenmJXJFyzcsKbZzzX39pzTMxYwDJI7+bHUILocZyK/QcHR9jSUOx5WYVo1azlHbQsneB/C1ICSPnIB7UxWQnHANSbGHKsGrrOEuW1zHCo5Gadc3aXAKnn6GolSR48KmaiYTRHG3b+FAFSSTaCoBwarTb8dfkqaUTNIfmwPeomt2fq3X0oARJUCbUhZj6isabiaT/AHjWq+bWEkSZPpish2LyM56sc0ANooooAKKKKACiiigAooooAKKKKACiiigAooooAKKKKACiiigAooooAKKKKACiiigAooooAKKKKACiiigAooooAKKKKACpoe9Q1ND3prcT2JaKKK0ICiiigAooooAgEMhAIUkUeTJ/cNWEkbygAcdugpolywHf1ArI0ITDIBkoaPJk/uGrLBgc5yvsMc0mUXgtg9eVzQBWMbqMlSB64plWZGLLgt9KhYMrEHrQARf61P8AeFS+WxnLDacscA1CGIORSmWT++350ASxoVDk4wUOOar0/wAx8Ebic+tMoAKKKKACiiigAooooAKKKKACiiigAooooAKKKKACiiigAooooAKKKKACiiigAooooAKKKKACiiigAooooAKKKKACiiigAooooAKKKKACiiigAooooAKKKKACiiigAooooAKKKKACiiigAooooAKKKKACiiigAooooAKKKKACiiigAooooAKKKKACiiigAooooAKKKKACiiigAooooAKKKKACiiigAooooAKKKKACiiigAooooAKKKKACiiigAooooAKKKKACiiigAqaOJ5EypGM1DVu1YqhxjrQBZiWKBfmRi3qGpZLuJB8m5T6ZqNg2RjnNJIoLcrzQAkV27sRk1aiRXPznB9KoOMMCFx71NE0gxhc+9AGz85QKiZFQyWr9Wx9KijuJIiMsBip31AzLxBnH8VAEccUIPIPH+1UblNx2s2fzpyhHON+0n2q/FptoVDtfxq3oVoAyWjaT+DNaF3bg2um7/lAtz/6Nkq2bS2XgXqMfQLRqW37PYp/0wPP/AG0epe6AyltI2ycg/hT44Qh6fjUyx4T29qUL8p7H3qgGE7V+Y0slyQoMeaCCVACZNJJG6KGcL+FAFSa8uZeBxSRWk03UE1aRAzZBBNW45XiGcoBQBmmyKHH6U6O3wPmjJPrVsyNI5O6pBG6AMTwfWgCqkAwcEg+hqRIWkwCflFWf3Ma/P9496ia5UfKG49RQArlEG3Z/wI1FuZDlG49aaJDuwymRfrSmJX+dPkHoaAJWuZFwcg+9RPdzO33zg0hJ4AG6pEjdlO5cD6UANTY3325qdIrNVzLk59DQkDKu50+WlmuIigQR0AMkis8Exk4+tVkXg4zj3odUOArEVPENhG05x60AVFiYMfl59aGRJWw3UeldNYW8N4f3sQDCrT2VmZMxqquvrQBz9np8rplE2r6mtux0WcjIRD78Zp7lh8oPTsBVcXLRt8hbd6ZoA0fst1CrLg49MVlXGj3khLZUD61pRahK0ZRwTViDfKuChx9aAOXk0/yf9ZJuPpULps+4i49q6mSwNwGVEINUE8NXUz4dggHc0Ac47mP+Hr3NNDbv4j9MV2MHhgDLS5kA9BTf7GWF9yQ/L6UAcoiOWw0bU+NjGfu59q6O5syVysLD8KqNbmFfkhO49yKAM5ZpS3CsParkN0Y2G8fLULo5OMHNIsQx3LegoA0obhssEk4PrQblIjuJ3GqccM2ecKKm8vYpLMMmgBzNc3S/K/A7A1XaGVztf9aPt6pgJ94dcVNHq0QfDR5HvQBG8PlRjauT7Cmsbt1wYmCnvtxWrHqirHgxAqfSnzXEM0BYMwHoKAOfk6c5WoGKkbAwY1fZI+Sjkk9jUJtFL7h19MUAVDnZsPHvSDfgbR+NWmhRfvmnGbKbfKyB3oAqKSDmQsF96TIOdr8GmTsZn28iqbqUyGOPpQBZYuflJLLSbGA+5+dQ20xV8ckVZkYSdDg+lAFdpHYkKMAegoWJmG7OPrV+I4Qcbferqxlo8oiketAGOELf8tDj2oZVf5Dt+ver8sHP+qy3tUS2ZYnKBaAKO3nYCAPWrsHh3UL9N1uquv8AvCpItOMx8vIB9TWrbW15prAw3Kj2BoAw38PanbtiQIOezVbh0uRSP3bse+BW3HcZffcyqeecUtxqsaH9yx/KgDn57aaJm/cyEeymoYxk91/CulTXpUhYOqMp9qonVrUsTLbY+lAGQYk3dyfpTCqb8Ec1s/bNNlfPlMoqpeLZO/7kMD60AZ6x4mJIJX2rWs57O2+ZtwPpjNVYyq8BhTnuokbGFc0AaZvbZ/urgnuRVC7vSoKRcY6+9Qm7QgBQM1HKpfoMg0AV/tch/iIJ77qjmlMse2XLZ7Z606SMKM7SBSR+qr+JoBMrmF1I2uyg9qVLeXBwGLGrhwqliBUMM0iS5PI9KnlSNJVZyVmy7YQyJaagXyB9nH/o1KrM5CZByauQ3DPb6jhRgW4/9GpVOEhx0INC3ZmIq7+Sp+tWERFQnzAPYmneaeU2iq0zZY7yMDtVASG8mBAR9vuKbPPLKvzzkt9ajSLzCGj49qe8bK3UZ9KAIVDjOXz7mjzZdh4yPXFOebYmNgye9RPMSmOeewoAglhmnB5Yk9OazWUqxU8EHBraitriVhyVX3rIuRi6lGc4c8/jQBFRRRQAUUUUAFFFFABRRRQAUUUUAFFFFABRRRQAUUUUAFFFFABRRUkUUk0ixxRtI7HAVRkn8KAGUVv6v4Ym0bSLa8uZv30zbWh2/c4J+9nmt/8A4Vp/1Fv/ACW/+yrN1oJXbA4City90A2etXOmo8ly0O0ho0wWyoPTn1praFOiFntrpVAySUIA/StE7q6AxaK14tGacEwxXEgHUoucfpRLozwAGaKeMHoXXbn9KAMiitU6VthExSYRMcByOD+OKj/s+L+8/wCYoAzqK0f7Pi/vP+Yo/s+L+8/5igDOorR/s+L+8/5ij+z4v7z/AJigDOorR/s+L+8/5ij+z4v7z/mKAM6poe9XPsEX95/zFRyQLBjaSd3rTW4nsMooorQgKKKKACiiigBiSARgFckdOaQj5iQ3WmrgYwM59aeGdRwoFZGgpbaox9eegqSMlkboTnntVckkgv8AN+NWUkQfwL/OgBk/l+WSH+b0FVjkk5zmpppCTwBx6KKgIoADQfrSkH60maAE6UpGPekpScnpigBKKKKACiiigAooooAKKKKACiiigAooooAKKKKACiiigAooooAKKKKACiiigAooooAKKKKACiiigAooooAKKKKACiiigAooooAKKKKACiiigAooooAKKKKACiiigAooooAKKKKACiiigAooooAKKKKACiiigAooooAKKKKACiiigAooooAKKKKACiiigAooooAKKKKACiiigAooooAKKKKACiiigAooooAKKKKACiiigAooooAKKKKACiiigAooooAKKKKACiiigArc0qPTX0yT7VIqT+Ydp77cD/69YdaFjb2s0DGeQq+7A+lAF/7LaM+2O430ptEBIjcg1EYbOAjyZHZ/ahFO0kSUARzxSRcYyKijfLBQcGnSyOGx5m7PrTPs2SDJIq/SgCWRcEbvmPrU6zsigIQPbFQqg2/NJn0qzFZyTsqqyc9KAIlRpDnHNWUtT3Qk+uaSe3uLdx5qYX1FXbV4Svz7sD1oAg+yoBuwwYelTXyKbawOOfIPX/rq9WQbeRhtcovvVi9W2W3tFZyW8k4OOPvvUvdAYigqflxT87Qd3NPaKMEnc1RsqNxnA9KoBzz7VyiZ96r4eb53J+lTw7DJtKsRVloozwMqKAKG6RDiNM1YiiLqC6gH0qfy9gPzhRSZKjLDK+ooAlSKMffxx6Gobi4ROASfalkli2fI2D71BuGfm5FAEKxPcP8AxbfSnlTAeY/zqTdn7gJxUMtw7NjbkCgB284z0/CmCQj3B9BS+czryvFLGrOp2jAoAWKRSxBOB61cjvY4wVyD9az2AHH8xTGGOeOKANCWfI+/nPYVWO7dnC1XX72STmr1pbo7bpCTQBFGryH5gAPUVqQ2KqqknIzUiWkbMFiGfxq9DFGZEjeUIB60ASoqRABA25vSraWXy7nXcW9aufY7SOFXWZTSxOshC7DxQBE2lQmIAuwb0ApkGlxiQqseT6mtaMIOMHcema0F04LD5n3Xx1oAyI9OiU/dDN9KclikbN5ke32FW4klEhx27kVHd36xkIUDN3OaACz09pHLJtA9zWi9tHCgRVRm7msM6jJE+6EYHepor5CS7txQBvBYUgCugUn+6KoSoUkOxdo7ZrKk1BnkAgDkCpXvriVlVEZj70AJeahPsMQKtj/Zqkt0doabBP0rRl0+9dC+yNc+9V20XUJIA4RAvqaAIDYx3qlwFVvWq8PhxgTMjhiO1XltriBdjjd/u1ds2MUZ3En/AGMUAcvc2N4rnEJK+1ZUljdS5GwjFegXMkghDiPaPeqQ3nDBF57YoA42Pw3dFt2Rz609vD13HzhGFdZPcM6hMBW9hUsMErYztxQBwhs7y1fJGAe2aFknTO0Y9a7t9Mgnk+Zs+1UX0CzklKmYp+FAHOWgQsTLg/WlkuSzlU2qorpW8OWEMZMdwzH3qhdabbwKJF+bPagDniD5vGSO+aNy7SD19BWq9qZE+RORWbLA8DZoAqSRoOeefzpojQcOoK9almZW+dgc1SllklJC/KKAEkmhUhYhjnvT4ipOWYD/AIDTIWijIZ49xqea9SYBUUKB6LQAEJjO7Iq1a3EcRXByPSqaR56YNPKkAfdoA6VJbS6jCs4RjUv/AAjokXekuc+9cyrkKAxz9K17d5BECZHA/wB6gCd/DV2ZBsZcfWq93oz2a7pJFz3GakeW5DblnwPrVe5Z3H72UsT3oArbSi5LDH0qVlRowWXt2pmQV2qjEVKkrqvyKAR2NAEEcabsOrAfSoJ0hTIAbPbIq7JeyONpjww7iq0jF2BegDPC/NzkD6UhjY8qDiruYw4G3NTbYAwBQ/hQBmGPgblyaY1sJBzlfpV6doQ5CxN9c1WyVfvt9KAJ4LdY1XHI96trDCnJfj0pII3lwIxnjvSTW1yCd64+lABstpFweP8AaNUZbKRXzDhx7UpjdSQelW7Wf7OmOue4oAzdrIfmzn0p2QF+fG09sVbvJklb90AnqTVQ8DB5xQBYsPK8jUGH/PuOn/XVKabdHXcJT+FXtJlhNve+Yi4EIJ/77Sq004LnYnydsCpW7AalrNtAB4+vNRXFuobaASaQl5HUK5AHrVsSNEvJQmqAzBBdCT93Ew/Shxclij4B/CtCWaZlw78VQkG+TrgetAE1vZxhsyyYPoKvLbWbHiTDH1FZ4ypAjxn1JpksjpKCzj/dFAG9EbO3iILoWHtXDXzK9/csv3TKxH51ryTErkP+GKxJjmaQ+rGgCOiiigAooooAKKKKACiiigAooooAKKKKACiiigAooooAKKKKACr2m6ncaTdfarUqJdpUMwzjNUaKGr6MDt/Ec8tz4H0iaZ2eR5MszHknDVxNbN/r323w/ZaX9m2fZTnzfMzu69scdfWsaopxcVZgdJ4L/wCQuf8Ad/xrrIU1OG6aW7vIPsgySMYwO3OBXG+FLqG01FpZ32RhcZwT6+lLOwe4kZeVZiRVsRv2Vx5On6rcWp2gS7ozjoM0aTqE+qtPZXpEqPGSDtAI/Kquk3Nimn3VteTNGspGNqkn+RqZbvStLhlewklmuJF2hnGNv6D/ACKQxlyMeE7Qf9Nj/Nqw61J7yB/Dtvaq+Z0lLMuDwPm7/jWXR1AKKKKYBRRRQAUUUUAFVrr+D8as1Wuv4PxprcTK9FFFaEBRRRQAUUUUARxsxXaOmOlS7lxjC/kKhHyIpY9eQOtP89Rgc8D6f1rI0EkZiOcgVGrEcCleTcOM/jUYI70AOYdzzTKUnPSkoAeG4Pv6jNJnmm0UALnNJRRQAUUUUAFFFFABRRRQAUUUUAFFFFABRRRQAUUUUAFFFFABRRRQAUUUUAFFFFABRRRQAUUUUAFFFFABRRRQAUUUUAFFFFABRRRQAUUUUAFFFFABRRRQAUUUUAFFFFABRRRQAUUUUAFFFFABRRRQAUUUUAFFFFABRRRQAUUUUAFFFFABRRRQAUUUUAFFFFABRRRQAUUUUAFFFFABRRRQAUUUUAFFFFABRRRQAUUUUAFFFFABRRRQAUUUUAFFFFABRRRQAUUUUAFFFFABV6zkPlsm1W5yMiqNSxK+CyttIoAtvcFXwYVVvWmm4c8FgM+1QZdvvljTwyhgMfnQAoiDN1Bb1FT+UzKCTnFMwyn5BjNTQhzhfzxQBExkHyqCadC93BIrqGAHrxWjb2xa4VUPzHuavyWkv3Plb3oAgj1PzUxJgt71IsnnuBsTNQy2mzqFqM4BHzdPSgC/PaMqhgI/oDT7hQbWy3DnyD/6Meqy3qCLy/mNWbx1NvYY4zAeM/8ATR6l7oCo6sSCEyKRgQc7QD70xvMwVFCGWM/Pzn1qgJY3C8nk+1SGf0PFRblbsBTj+7jOU465oAibl+alErjgnjHeqhkLNwMCp92cfID9aAI3QGQGpHYY+7uqORX6hMfSoyrHqdvtQA7zZIz+779qT96+WKY96a8JA3BuKjDOwG0/JQAZc5DZxT1kkjOP4aey7QNoPNTQWckxHP4GgCu7vIMID+JqaO1d0Har8GmAtjOD71qR2KQAbtpJoAwktDuG7B9q0RZcAhcHvWl5MUXO0FjUiJnO5sexoAqRFrXDeVnPGae8XmkSFgue1TG1lkHyLke9SRWb/KGGMUARQBQ2HGQO9XfNSJRsYg+xqveLHbkbsjPaqyb5mAjHXmgDZhuZJCuMtjpxWnBrLwZW55x2rGQahFGAm0L7U5reGWPdPMfM9KALt5r/AJikCVY1PYdaxpNVCjATcT0NTLZ2smRsz7mkECxgAQBmFADLe4lYjcOD61px2W/5jlgaWC2e6iyqYK1Ytg6HaBQBfsYIyfLRAPfFNvytmwUuGB7DtULjyQp3lG9jVCe8j8zEqBiO+aALR1DBADFk9DVy21VDAUdzj+7XMyXJmPyptq9YBJOHAHuTQBu/abZlAYhCKaLhIm3Jtasi4lNrJyqsvrUxu0uI8RJ+VAFq4vmuHwT8g7CqU1wEYALsHuaYbS527t6g9hWVPDciT53L/SgC3LdZnLRpux6U4avOqbfLDD37VmpObeX5sc9q14ZYRFkKrM3WgCOPViP+WZDU77esmTsbd61VnGU+RcVUVLjcdoIBoA0GuCGG4j6VRvLp4pPusR1BHStO1tYNu6d9z1biFvK/lhV/HvQBzseqHY25Ofeqk0/nfNsY57AV1V5YwOoZYkBHWs12tLf5duGoA5t7ck5ZSAfWm/YA46HNdI1ulxlxzxxioG064aQFF4oAwofD9xOf3bJz2JqwvhTUhJhBH+Bq7Npt7DIHTd/wGnxXl5aPu3Nu9KAMu50+8tV2zW53Duoqt+92YaJz/wAANdPJ4gnwPOhH5VO3iNRAClvFn3SgDlYbK4kfKQMPqprTW0uYsGQso9CK04ddvJpPlSMAf7NRXOrXk8mGRWx7UARR2u9clVY+lQPYO0nz8AdhVwXF4EyIBn/dqpL9qJ3SsVB7UANe2CL1/WqE0iAlVTJ9c1pBVaPDZx61Tnt41OEZifTFAFLcxGAwzSFWK8jn1qx9kmY/LbSfXbSrp9y/BST6YoAzUk2S4JFWkWa4fEZUn1zUjWnlt80Bz71JE6I4AG00AaVn4ZubtAXnjA+tXB4VsYMvc3/T+EGsj+0Lm1LLHPhTVU3DzOSzuzetAGhObG0mYQl32+1QNqIn+RBge9MWeWJMbEOfUc1CyTS9I1U+vSgCG4DNleAPSqJBRiOlaL2zx/O8oLHtVSQJvK7dx9aAJIo4XjwXAf3pzWiqp5Rl9qrKu1zv4X2pwQH/AFb/AIGgCzafu4r8IVA8gf8AoxKrGUAgZA9xU1naO8eoEuButwPp+8T/AAp9tZ2qKWncuwqVuwK4i+0Z2Mv41IlrtXe3FWRcwJFiJAD7010kuYwo4U9xVAZ92EfhWJxUEYTrgkDsasXcEduNq5L1WSTGON3rQBJhRygH4ioZFPmBiKtz3OY9kcX41Csjqu4hfoRQAG3jlXLSY/CsCZdk8iZztYjNdLFKzA/u1J9q5u5z9qmzwd5z+dAEVFFFABRRRQAUUUUAFFFFABRRRQAUUUUAFFFFABRRRQAUUUUAFFFFABRRVqXTr2CJpJrO4jRerPGwA/E0AFmbgyGO2iaV2/hVSxOPYVd+z6x/0DLj/wAB3qbwj/yMUH+6/wD6Ca6C9i8T20VzcjUbbyY1Z9oQZ2jnH3KGBxv2+X+6n5Gj7fL/AHU/I1rWmk6b/YC6pey3K/vCpSLb83OOM0230rTl06XU7yS5W0aUpAke3zG57547H8qAMv7fL/dT8jR9vl/up+RrS1TSLK00a1vrWaWQTuQN4AwvPGPXtWFQBb+3y/3U/I0fb5f7qfkaqUUAW/t8v91PyNT27391u+zWrzbfveXGzY/Ks2rVncXkUois55o3lIXETldx7dKALcqanBG0s1jLHGvV3hZQPxNVft8v91PyNb/ia+ktbWHRhO8rKoa4kdtxZuoGT+f5Vg6YkT6narM6JF5ql2c4AGeaEBbMGrKCx02cAckmB6p+e8/3gBj0rqtQSXVru8Ol668kirn7IhZV2jg4bOD/APXrkIf4qa3E9iWiiitCAooooAKKKKAKpNJRRWRoFFFFABRRRQAUUUUAFFFFABRRRQAUUUUAFFFFABRRRQAUUUUAFFFFABRRRQAUUUUAFFFFABRRRQAUUUUAFFFFABRRRQAUUUUAFFFFABRRRQAUUUUAFFFFABRRRQAUUUUAFFFFABRRRQAUUUUAFFFFABRRRQAUUUUAFFFFABRRRQAUUUUAFFFFABRRRQAUUUUAFFFFABRRRQAUUUUAFFFFABRRRQAUUUUAFFFFABRRRQAUUUUAFFFFABRRRQAUUUUAFFFFABRRRQAUUUUAFFFFABRRRQAUUUUAFTRJKVyikjNQ1NDcND0JxQBMkspyHRsD0FMlkidcBGB9TV+0Wa8GfMUexqz/AGbJ9xkBPtQBjxtIONuR61bhL8bDg+lb9r4e3IHIYj+70om0nYfkTbj1NACQx7NrY5x1FaqQ7wOxx6VmqWgVV+9irlpevCx3LnPSgCz/AGYbtW8tFDDoaxp7K5tnZZYcD+9XUW1wm1d6sO/Fas0Fje2ew8s3AJ60AedGJAjN941PcDNvp2Bj/Rz/AOjXrYufDt1G7LEm9euBUF9pN8Le1/0cr5cJVs9jvc/yIqXugM2GZoyTgGp2vFdfnRPpVT7Pcq2ClSpbEv8AOpx3xVAIzLnesewU8zxTRlGIDVZ8qKRCu7Yq+tZzwDcSOQO5oAieEgjgbc9RUjFIyFCk0bV24NPhwvIXI96ABDE42lyoplxaJuHlz7xUpiZwdqcU6PTZSpfBoASDTvMTIlUexqxFoz7Thx9BVqxtUUfM+PY1sW6RRYwVYmgChaeHWkUNLIFx0Bq4NOEOR8hx3FbBgXy1bOM+pqOT5Dwgx6mgDEDTB9mMDsauR2ecNK+fYVp/upYx5aKXHtVO689T8qLgegoAbJbxIweMEn0NCREvlsdOlNWWWTA3YqzFbtI42c+uaACNSqkZ2j1qFnjiPzMx9K0JLFmTAwvrzVRrZAMKS59qAMvUI3vWXYDhe5pbRJIo/LwCfrV+dUWNQZMe1TWf9nxAtK/ze9AEMMNww/emRF7d6v21nAZctLu+tQy63FCNq7WT1xVF9Zt5T8rgH2FAGzIIrZGLSAmsyS+XcRnj2rDu9RkllAQ7vYmrNjbPO37z5MUAdBYX4WJlTAz1zVi13Lcb2DFD2rLCpCPlYZqwGunj+UOxyPu49ev4daAL0qiSZsFiey1T+zEynci596ikmaEfvNwb1pjXOxQ6tnPrQBbMkMcbI8Ua/QdaoiZJXwXVF9qo3t3cKd0n3PSq6TwzMd3y/Q0AdEIbYgM0yuPQmtOK8srW3PliMNXLWyLI3+sX6GorgFWOPmUUAa/29JJWfOPYVXvrq2Me7eUf2rnLq5k3YT5QKgluWeMB3BPvQBprtdvvqc+taMMZhUYZc/WudgSSRgVIx9a1Udiw4zigDftZYWxHJwfWrl1FZyRgRSgMOormpLryl35BI7VPZXkTqXcHBoA03hidfkcAr6VUJ2E8gmoHeOZm8ttg+tCrAqgefu9eaALb20z25YuAT70230+z2Frh8v7mq01yEjwH/WqrwSS4KyA596ANQ3VrBGyRLk9qrPfOF2oG3e1VEt3RwrH8quwFI3BOOPegCSGS5ePe5Cj361K3kzbd64f1FDzCX7uMCsx5jHKzEgY9aALs9pFtKjc2fQVXjskI2mHPuRSW2pzb8kjZ6Vo219FPIwKlSPSgBkGnRoPm/dr9KmmjsFjxvJYei08TDcdwYrRc29q0O4XAR/SgCuJkVR8mQO9NuYbW5QMzbXx3NVi8oUruUr61FNsEPUbvrQAz7MIs4dT+NCzGF1IZSR6iqXnEjAXkelPLuY+FO71NAHQf8Jabe32EIGA/u1i3GtXOosSnyj16VUSxkmbfNKpHvUssSQoMN/3zQA9I2k5fqe5NRHSn80szoF9TULTngIGJ9TTpJHRQZifotAD3s40O3hhUL7YTtRcD6URwXM53xZI9zVhLWdvleMufagCn9uKvjygw9xT7i8iW33HC5PQVox6NIy42eXn1pqadp8NxsuXVznuaAME3XnxkRqS3qaIVyOYzurqJ4dPRgLWKIDoSKqvZxiT5HQfSgDCW33vyh3Vdj0/Yu75eatu0UWUIGfWqlzcSyR7YhgeooAdH5UVveBOWEIz/AN9pWZ5yu5835fwq3B/x63ueW8kZ/wC/iVHHYy3UO9CPoalbsCIumNgI2HvihZdh2ISB6g1BKssDeW6bSOtIqg/OCSaoC64wvyhWPqay7iVo3KvxnuKm2yHlnIFZ0/8ArGIIK+9ACMJZ5dkTbqtCCaJPnHPtUNreC2YsEGfWmz3s07H5vyoAtQ3UMf3YXL+lYNyxe6mbGNzscenNaqT7Y/5mseVt0rsOhYmgBlFFFABRRRQAUUUUAFFFFABRRRQAUUUUAFFFFABRRRQAUUUUAFFFFABVqXUb2eJo5ry4kRuqvIxB/A1VooA1vDt5BY6zDcXMmyJQ2WwT2I7Vn3LrJdSuhyrOxB9Rmoatrpt+8QlWyuGjI3BxE2MeucUAaT39qfCCWAl/0kT7ym09Oe/Sn2d7YXegf2Xf3DWxik8yKUIXH0wPqawKSgDq9cFuvhPTRasxhEhCs4wW+9k4+ua5SrUuoXU1lFZyS5t4jlE2gY/Hr3qrQAUUUUAFaWhzW1trNtPdvthjYsTgnnHHT3xVaLT7yeLzYbSeSP8AvpGxH51DHG8sipGrO7HCqoySaALOp3Iu9UurhTlXkYqfbPH6VacaRb3Nk6GW6iKA3MZJXB7gcCs+e1ntXC3EEkLEZAkUqSPxqGhAdTbXei6Ncz39lcyTyOhWK3MRXZn1Y9f89a5yIlixPU06SyuoIVmltpkibGHZCFOfQ0yH+KmtxPYmooorQgKKKKACiiigCpRRRWRoFFFFABRRRQAUUUUAFFFFABRRRQAUUUUAFFFFABRRRQAUUUUAFFFFABRRRQAUUUUAFFFFABRRRQAUUUUAFFFFABRRRQAUUUUAFFFFABRRRQAUUUUAFFFFABRRRQAUUUUAFFFFABRRRQAUUUUAFFFFABRRRQAUUUUAFFFFABRRRQAUUUUAFFFFABRRRQAUUUUAFFFFABRRRQAUUUUAFFFFABRRRQAUUUUAFFFFABRRRQAUUUUAFFFFABRRRQAUUUUAFFFFABRRRQAUUUUAFFFFABRRRQAUUUUAFdn4UtrWbSJnntllfziNxHbatcZXXeF7ua20xwhGwznI/wCArQBfa3s4SQLYZ9utJBIqP0ZF9xW8lnBPGJpPlb2rPupLa3c5BI9CKAK8l6IOVmJ9gKoXGpCQ/wCrJ96ui+si3KYH+5VmCDTZxu3c+nSgDFiMc2Mnaa6G0tbZFVw+XH96sya1jhlPlcL6kUiTbCxEoDe9AG4wulmU7Q0Y/u1Ib4K+7YfpWOmoXseMYYGnLJcSybivNAG/a30pJkAzjpU8moNKY1dRtkGWz9SP6VmWj5YKV+f2Nahi4jLR/wAOOe3JqXugKV1DCuWCoy+tU/LWXAUba1S4k+TYmBVaSA7spwPWqAzprBPMBZlPsKdFawt8ixZz61M8Me8M7/itWEQB12A496AIl8P28iESKE+lEOh2ETbdpdq1YRvU5+7iqZWUz4R8DpwKAF/s+2TrtTHtTJ2hjiKou7/dFSy2rrx5xy3rTRa7Ew/HvQBkFXZuFGfQ1ait5Vw2wAirfkCUjAZsdwKfOPIVeGoAj+1SSAIykv24qOd7lMb8fSrqJdLb+d5YK9uKpGeSZ8EEGgB1n9oWXeOFPtV+e4CoQTuJ9qpRRunzPIyip1Tz8t5o4oAzbiQqNyHbUkGpXFugO3cMd6lYxAkOwb8KZHHC33ySOwFAFefW51bAUEt1xUUdzc7g0Zb/AGqsvboW3QhR9ab5rRA4wR7CgBxmEku11zUnlL5LGXgdhWW8Mrv5isRz2qZpWdNhlJagCB7KWY/KpI+tKLBB1XB9qsRecpOX/KoJZ5BJsfn8aABUt4HyVINWZLs4Dq+3NVI3BlKyJx6mmzsxULEhK0AX4rqNvvuGJ71dF+8aqImGa5gQ7W/1hBqRb1YCVPzH1oA07y7M0uXkPFRx6jbscOTx0rFe4lfJDce1S2tlczNu8p9p/ixQBrSzQSKN7l19KbEEH+rVahns/saqXk3E9hSrcIwwBtagC/AYAxZwagudThhjPlRbjWZJdFDhiV/GqjXKBTkkg0AOlvWuZMlAKcln5vJIqvGiSMPLNW5r2BMLg5HpQBGFkh3KOB7VOBKFHlyNk9c1W/tG1LAFSB7mpFvIWBxlR2oAsw2sshYZ3e9TR3ElsPLaIEA96jtNSMI4HynvirTkXKbwoxQBZR1uI8nbGoqlPexDKwxZP96nGNSfL6A+hpRZwoMSuVX2oAoSXDKOeaWG9cEFFJwelaA060YHLsc9MmpLe0hWRYuPzoApz6rLgAR4NEWqNjDKA3bFXptNjic7mBBpq6ci/PCm4e4oAbFesvOeT2p7zeZIpdSQO1SiwdzueIY9qkXS7pgWhT5fSgC2L+EQhEgwcVZ0qxWSUzSsFX0FZJ0+YIdzur+lMF3Pp8eNsje4oA6udoVYeXgDpyKje1tnXe8iNnsK5wa4Z0xuxx/FUtreKyklsn0oA0brTJok8yDayelZ2VJ/ex8j/ZrXhmf7PvUk+xNCI178pkijx60AYbCPBAgx74qEOArLs3V0LQxRDy3ZZB6iq72ds7HYrL9KAMIuzDb5WBQVkC428elbUemxl8hzgetJLNZWpKld5oAyU0y8vF/dRbV9TSppcsTYm5I/KrMmsSFvKRQqe1W7a8t5fkk3ZoAigjCEKMD1xVkkKSIm2se5pjRQxyl8Gqz/AGh3Yxq236UAaA0VLlN8+ohD7GqL+HbJZS/255CfasyQ3SzfvA+36Uw6hLZSZ8wH60AaE1rZ2uVQMT/tVmXVz9m+WPBY1WurqW7cymQ4z0FIpRkUOMg9yeaAKj3TPl2zu9qja5LoFAwa0LqO0EP7oqG9M1mmH+LBNAFu0kdbW+X0gHOP+miVUW4lTiNpAe+DVi1ilaG/ReCYBg/9tEqD+z78D5Uc++2pW7ADdujEvz/vVVe4eRyQ+0e1WVsLp+ZQ3vmlGnoXwZPl9KoCnvGcFi7VA4xuB61tslnZW5dYd8vvWHPcea2WwD6CgBgVWXD4qRr2G1h2IgZjUbsAudwAqJITPJ8iM30WgCN5HYZHCn1NU3/1jfU1tjQr+f7ttIo/2lNY9xE0F1LC/wB6Nyp+oNAEVFFFABRRRQAUUUUAFFFFABRRRQAUUUUAFFFFABRRRQAUUUUAFFFFABRRRQBu+FLSG71kGZQyQxmXae5GMfzrQste1/U9Qd7JEkhQ5MHyKAvpk81haRqT6VqKXSruA+V19VNb8dz4bjla8gv762Z/na3iLKD/ALPA/wDZu9AFf+zH1TxW8Oo2/wBkMymTZCynHpzyPrSRaHpl3HfQ2lzctdWqs251UI2Cenftj9alg8QWk/ioahNmC3ERjBYFj7ZxVbRtTtLS81OSebYs6MIztJ3En2FHQDnaKKKACiilHJx0oA6jStT1XVtYtVibybeALvSHKxhB6jP4VatZbd9R8QalaYzFF+6YDuVOWH4imSz6INJTT7PV/syH/XOLd2aX69KztMvrLTby7szcNNY3UXltOsZUjjrt68ZNAFgySah4JnmuZGlktrgbHdstg4HX/gVZvh2BLnX7SKQAruLEHvgE/wBKtXl7ZWmhf2XY3DXPmSeZLKYyg+mD9BUMdxY6Vf2F3YyyTMqhp1bjDYwQOB6mjqLobum3U+p69q1jcSvJbusgCMThcNgYHbrXHw/xV0w1LSrCe+1G0unmubpWCQmIr5Zbk5Pfn0rmYP4qcdwexLRRRWhAUUUUAFFFFAFSiiisjQKKKKACiiigAooooAKKKKACiiigAooooAKKKKACiiigAooooAKKKKACiiigAooooAKKKKACiiigAooooAKKKKACiiigAooooAKKKKACiiigAooooAKKKKACiiigAooooAKKKKACiiigAooooAKKKKACiiigAooooAKKKKACiiigAooooAKKKKACiiigAooooAKKKKACiiigAooooAKKKKACiiigAooooAKKKKACiiut8FfD3VvHf27+y7iyi+x+X5n2p2XO/djG1W/umgDk6K9Vf4A+KYyN+oaNz0xNL/8AG6Z/wobxN/0ENI/7+yf/ABuuKrmWEozcKlRJodmzy2kr1P8A4UN4m/6CGkf9/ZP/AI3XL+MvAWp+CPsR1G4tJvte/Z9ndmxt25zuUf3hTo5jha01CnUTbBpo5SiiiuwQUUUUAFFFFABRRRQAUUUUAFFFFABRRRQAUUUUAFdT4amjWxeJ+vnE/wDjorlq6Pw+VWzcsm4eYefwFAHTfalKY83gULHFqQ8n7SqMe7VUuLdJoN1sX3+i1ghHt5z5jPGw9aAOmudAeyiMi3EUorLWdYZgQfm9qha/WWAwiZixqk1vMOQp+uaAOmjubSeMCaVlaoDaWsshEcmRWRbwFyA2/NaMViAQFDjP8WcUAXLWGLzRFDl3q6Yp4GO6IjPepdN023tdszS/OD61oNciVjhx6YoAoW6KjerH1q9dSyiKLBIJXoPqahYI7cgqR0PrVuOJJFiLsxO3gD/eNS90BlfaplDEnB+lT2WqRrIElO7dV/7DA6sJFP4nFVmtLKDIWJSfWqAmuUSWQCMAI1Ot5BbZSUbh2Jqqrxqfl3KPXrVhQk3G4MPegC+lym3Yqpg+lPNpG4ymA9Z0ISGT5mwtXRcRK3y3AI9qAKV4swO1857EVSjEm/7xbHXNalxcoWG1t1VlSL5pHfYPSgCRLtkXBUbfpUF03mKDGcexqlcX0Mh8uH881JaBmyMk+lAF4X8sFqsUwyvY1Va8jUg+WGFRSDcxR9zHPHNILbaN69u1AE89/FLGEEZUewqrHNsO3Jwalju9qnMK0w3SFuUA+ooAke3Ei7yePYVWVJJJcQ9qm+2FeXAC+lPW5tlfeNwzQBC81yFMSW2G9c1DBb3s+c4Ve9W5NVAysYzSRXZVc5A3epoAb/Z5iXcHI471XWBpX2x/nVv7Sy7t5yPSqsk7xDMeE3dKAFEAV9jcMKbJbIOWIDfWqczSKDKZNzd6pQ6oFnxIu4etAGv5LIpKgNVWNiZCrEipWvY1XdvGOwqETI7ZU5J7CgCC6WVc7BkVnsPl+fIJq/cM5kK78CqsyBhtPOKAK/mlGGAOK1oNakihUbsD0xWWqhWwowfUiq9zeeW+1gpNAF681B5n3O35VUF05kAViB71V+2Kw5XJqs8zE9doHpQBtXBaTG3tTGKGPacZqvZXuRsf86nMqliF/PFACRytb5YY21RllEjllzTp/Nxg421HGrtwvB+lACbkz+84/CnwylZBtYsg7VKLTBG9s5qf+yhEu8ScNQBbt79ZE24xjtVqK44JD4+lZX2UquQTgd6WJZlYgKzA0AdJA4c5UKT3pkzb5Npbis63gugnmR7ueop8v2xcN5J2j2oAtmHzeFPT1NVZbK7jfco2++arNfeWfuMr1bTUpJlCOGJ7ZoAiM17E2fMLH3qa216eBtsi5z2qcSxOgRlw/pT5tL+0qCihW9aAHzeIN6BIlI9c1Np+tStJ5bDGf9rFY40iRZsg5x605rSW3kDthcdCKAOouLyZUDKazLvV71wERVb/AIDTrDUJThZQJE+lXvPhZv8AUhfTatAGGJppvlaLY/rirsVr5UYYOC5q88STKQVK/hiqUti5Q7HIxQBchuxD8sjnn0q2iJKN0b5J7Vz62dw3Afn1pWtL+zIliucEdhQB0r2175WfL47Gqskd1EA5LE+gqO08TalDGFuYDOvrtp41mS4J3Q+UD3xQBTubu5ZgFUge9VDZTO+9n25raYJPCTvXP61B9mkkwMewxQBWbTE8oOTlvUGnR+TAA21Qe5Jq1Ppd4tvtVG55rOOiaqW3rZSsPpQBZm1KMfMMcUn9vTiM7Nm0f7NUn0nUZWKm2kXHXC1WlsbuHKPA+wdyKALP9sLNJ+9U5J6DpUNw32h2IhGPemwFImwsfPqRVqTCoHK5+goAy5RCi98+g6VEhidsbWzWjNC10RsRVHpT4fCmo3AEqLgHoBQBmeU6tuVOPc1Ibph8rogzW1N4P1KBBvjkOe+6qreF5AcSM6t6EUAUre4eFL2QbflhBH/fxKr3WuXUkeEO33FdDZ+G0CTI8hVZI9p/76Vv/ZatwaFpUJ2sjTDv8uKlbsDg1vL8seWkPoKmij1O7YeXYTMx9BXocFvpds26DTzn161vWV/NHFmKGKJR3xVAeY23gjW9RO6WN4f94VftvhXf3D5eU/lXodxqV465e4+gXFRyaxqUVtshDDP8RWgDkYPhRcpNlgkiDplsV0Nt4RawT95LbwqvZeTU4vtaMe3z8FuvHNUp4riVik0hkbvljQBM62qzbEm3468ZrxDXsHxFqe0YH2uXA/4Ga9iWOTTWMjRYT1zXjetSCXXdQkHRrmRh/wB9GgChRRRQAUUUUAFFFFABRRRQAUUUUAFFFFABRRRQAUUUUAFFFFABRRRQAVp3V5psts6W+k+RKcbZPtDNjn0NZtJQ1cCWGCW4kEcETyOeiopJP4U1lZGKsCrA4IPUVteEf+Rig/3X/wDQTWZqP/ISuv8Ars/8zQBFHDLKGMcbuEG5tq52j1NOgtLm6JFvbyzFfveWhbH5Vp2n+i+Gb+4/iuZEt1PsPmatXSbkeH9Agu3UGS8nXI7iMf5P50CORIIODSVs+JrEWWtS7MeXN+9THv1/XNY1AwooooAKfFFJNIscSM7scBVGSaZV/TtTn0xpmt1j8yVNgkYElB6r70AVp7ae2cJPDJE5GQsilTj6Gk8mUQiby38onbv2/Ln0zXT64JF8MWaTTC9kEpJukbeq9fl3de4/KltLeM3GgabKuQVa5kX1Jywz/wB80Ac29jdx24uHtZlhIBEhjIXB6c0yH+Ku1uvt0tzqcdnqySz4O60aMkInopPGccHjv+NcVD/FTjuJ7EtFFFaEBRRRQAUUUUAVKKKKyNAooooAKKKKACiiigAooooAKKKKACiiigAooooAKKKKACiiigAooooAKKKKACiiigAooooAKKKKACiiigAooooAKKKKACiiigAooooAKKKKACiiigAooooAKKKKACiiigAooooAKKKKACiiigAooooAKKKKACiiigAooooAKKKKACiiigAooooAKKKKACiiigAooooAKKKKACiiigAooooAKKKKACiiigAooooAK9y/Z2k2f8JJ7/Zf/ateG17V8AG2/wDCRe/2b/2rQ9g2PcbmXds59ar+ZUU0vK/jUPmV+Y5/G+Pm/T8jspR5oJlzzK8W/aAbcvh7/t5/9pV675leOfHltw8P/wDbx/7TrThyNswh8/yYq0LRPGqKKK/SjkCiiigAooooAKKKKACiiigAooooAKKKKACiiigArpvDZjNjIkj4BlPH4CuZrT04IbdgzYO7gfgKAO6tYINnmIzg/wCyaSa0WfAeLf745rF0i5fzlRs+WOvNbM99JnEYwg9DQA2Pw9bXFyg8l09xV+40G1tIvky5/wBqnadrP7rbyWFE91NMTn5VPrQBTWzRBvjTBHpTQzggMvfrVyGZY8jO40nnhW/eW+R69aAIYdrzBJyQp/u1om30uCPes8m/0zWfc3Nm0R8tCJe2KoA3MgJ8jcKANYywuw8sMferKTXcHkvGoK7Pmz/vNXPLdSxfKYynvitxNUSKygG/c7oSPf5mH9Kl7oC+1486YZA30qlmV2wgH0NVo7tmY7CVJrRgtBJGXebDH0NUBWnkIxHkA96u2Wl2lymXuXR/Y1QmsYUkB3lznnmr4WHyAEj5HpQA2+sIrRTsnd/rWUrLtbkhq03J8ra+QPeqMibAdmCMdaAKr3U0I+XBoS5uJlO8Lt96kt40lc7zmnybFO3K49AKAMuaHDb1GB7U+K8ngYFTkehq45jf5cAY9qjkZMjao3etAFu21FGyzxAN6mqz3p84loyQfSr0GkiSESyyDHXANPjtEdjtTgUAZ+ZJ0yi7cUpt5mTJyD61ZmuEhDIMDFVYbgzvs87H40AVgZUkKy8j1NSXM0S2453NTb3ZGpBy7etYoZppwue+MCgC+kygHb949qMMG3SZx9aWe0S2VXV2L+gqB5fN++34UATm9P3EXNNuHcKpIJOKjhLKO2e1LGXeXZKxC57UAQJdkE7hz7mmMVd8rGPrW8dKso7feAXc9DWTNZyIRldi0ANgRHk/eLgVejjhVt0bLkVB9vS0i2KFd/XFUmEkx3l9rH0oAtzNAzHk7qqXUmMeWRnvSLBIhBHzCpJY0mXZt2t64oAzJZWH8e7PaqUg4LFD9a2W0lCRhznuTUd1brEgUNnFAGGqkDJBHpQUcEso3VeddxGAMUilUc7xigCtaSOJsshrWijlYbs7F96qwRh5gXBK+ta1zFm3UQgkUAIIIH2jeGNOdIk+VOTWeUaM8sQfSmp5ySByxoA0EjjDhnH4U+YCYbUGMdqdDvlAHlnnuRUiRmDJfigCOOOWRAh4HrUhdoGHHyipRdQyII0YBvU0j21wwC7wUPegBH1ZwuIovxqP/hIJlHlvGpNX20OJ7bdEx3/Wsi4sEh+Vk+b1oAkl1FJV+ZUV6gF5jJypIofTY3tzl9r9smst7WSAnLBjQBcaSYsXZyfTFXLbWLu0Ufxp71kQyTBwCfwq9v2oAy4FAG6muWcoAkVge+K0ba/0eZgJEYj3rmbO/s0k2TW4ZfXbWus+mSOu2LaPbigDoItS0KAkRBVqtPr1sJMQwqfeqTw6MkZYq28/7VZwhDyZRQE7ZoA6BdVMifMiL71KhiuefNQH0rnZoHGP32Mdu1TRwO+3Mm2gDSkHlSfIaksrZrmcl3Bx2zVF4pgNoYv+FIqTQLvR9rfXFAGxLbzebtWMkegFD6VfkZS3ZfrVjRvEs0ACSxq7dB8tbsmrtdL+/QKPRaAObttGu2fMqbRUxtrm3k/dIxxWu1yrALGpA9asRqfL+ZyoNAEOlz3F02yXaCvbbWq+oGIeSpAI7kVnRr5ExKTL9TUF7Iqn5p1YmgDWs7vbMdxjbNWry2iu4/k8st6YrkI797WTP319qjvfEgTiFNretAHQDSLeJhvto2f2p11HY2sObi2AGe2K5SLxW5yszMT2asjUdYvruY75HMOeOaAO3E+gugYW6Bh61K2r6esYaKXytvavOvnnbA37fXNO/s53I/fuB/dFAHow1mxljzcXeWP3azrrVIecMm0dzXHmwdMY3sKmt9PeRv8AVPgetAG42q2rhiOdgycfUD+tSwa9bQg4tyR6ms+HTDtk8uLa7Ltx+IP9KtQaBdOd8kiovoTUrdgINZE8jEwBE9Krz3QcF4849KLzThDJw+7HfNRO0VtGCQuO5zVAWbfVSrL+7bYOprTOtWcaiRpC+Oxrkr/xTFaxtFaIC3TLLxXKSalc3LtiTk+hoA9RbxTa/a1ZsBPeqd54rga5DRxAr6152rPJHzyfc1YhZCoDsVxQB2eqancalDth2Kv1ryTUFMepXSN95ZnB/M16PpkFrIjMbrBHavOtUAGrXgBz+/fn1+Y0AVKKKKACiiigAooooAKKKKACiiigAooooAKKKKACiiigAooooAKKKKACiiigDW8O3kFjrUNxcybIlDZbBPYjtWpNb+FJ55JW1O6DSMWOEOOT/uVzUME1xJ5cETyuedqKWP5Cp30vUIo2eSxuURRlmaFgAPrigC3eXFq+n6fYwz5RGdpn2ngsf1wPStm98XfY5I7fSlhktY41UNIjZyPxHtXL29ld3QJt7aaYLwTHGWx+VOm0+9t4/MntJ4kzjc8bKP1oA2da1a11nSLWV3VNQiYho1VsFT6H8B39a5yrUNheXMe+C0nlTON0cZYZ/CknsLu2QPcWs8Kk4DSRlRn8aAK1FFFABWnpTaZuli1JHCuuI5lJ/dn1wOtZlSRxvLIqRqXdjhVUZJNAG9Pe6da6IdJtLlrkTSh5JzGVCjI6A89hUN1rCR+Jlv7bLwxFVjHTKBcd/wAayZ7We1cLcQSQsRkCRSpI/GoaAOuXVtIsby71W1uJJbi4QhbcxEbGPJyenUdq5eH+Kny2F5BEJZrSeOP++8ZA/Oo4f4qcdxPYmooorQgKKKKACiiigCpRRRWRoFFFFABRRRQAUUUUAFFFFABRRRQAUUUUAFFFFABRRRQAUUUUAFFFFABRRRQAUUUUAFFFFABRRRQAUUUUAFFFFABRRRQAUUUUAFFFFABRRRQAUUUUAFFFFABRRRQAUUUUAFFFFABRRRQAUUUUAFFFFABRRRQAUUUUAFFFFABRRRQAUUUUAFFFFABRRRQAUUUUAFFFFABRRRQAUUUUAFFFFABRRRQAUUUUAFFFFADq9c+CMENwmurOoYKbcgZI/wCeleRZr1v4Ivt/t3/t3/8AalTOMZrlkromcI1I8s1dHr6RQW3EKbd3XnNO8yq7y8imeZX51nNKMcZNRVloerg6MYUVGKsvIt+Z715D8cm3DQf+3j/2nXqfmV5P8a23DQ/+2/8A7TrXII2x8fn+TKxMLU2eS0UUV+hHlBRRRQAUUUUAFFFFABRRRQAUUUUAFFFFABRRRQAVq6WyiIhsY3dT+FZVX7Gza5jLAZAbFAHR20SS/KhGPatFbP5QPn5rn4mmsVXaCPqK0INTuWwGc/QUAaY0i5+9DLtHoatiCVYxGx3t9aof2wIlG5Gf6mmt4hhSQRiNsnvQBoqPKBUoMn3qOW4SHG9s+1ZV1qhkfGcKaqkrKx2ycUAdC8li0PmZVGqhLfhJMQE7vXtWHJdZJjON/amrclEyQNw9aANiW/dwRK689hT7mUR2tkc4zCf/AEY9YDSyzSKNm0noQa0NQgT7Lp+98MID/wCjJKl7oDRt75Cmx+D65q3BdeSrM/I7c1yuXVsA8dql8x5SEZzn61QHY21wl1lt3P8AdBrQilWPlgyVxUW+2w0TsH9q6G31KXyAsykjHXFAGhcySO4diGT0p6wR3MRZcqFHSqcGy4LBOvvVuEtana2Sp7UAUp4xz5bgYqiskSMTJuzUuoXSPc7Y121m3BcNlnz7UAaMMTXBYq3HpUi2aQgvM+PbNYscskR8yI7T9acLpZWJn3s1AGwt7D/DIQB2zUE2rPEGWMn5qy5UyMwoW9qasUxBMiMvpkUAK5LHc8h3GrVrggcfWqac9F5HrTyjkFt2z2BoAmu5Rv2Qkk9OafHbrbRF3IEnqKzWmEakfe57USyGRU3ZxigCRrmR5D+8LfhUkcBcfN19aqxAEGrtjOiyFGkwT60ATMyRAIoDMO9QsCPnc8jsKluoHBJyuDVVFCH71AGlDfgx4J5HQVSvNRmkXy6Y4w2TVUHL7s4HqaAIz5hO49KsRuFVWfJHpULthyRkj0pxljKjcyqRQBsw30LqFRMCmS3MOeQufWsuO4TB2uDRI7ZBwOaAL0V5CS28VnzEXMhCAlfapI7dWkDTAmPvWlb6zp1tG0ccSr/WgDEisGeQkvgehp66fljnH1NEt+J7pjEu1ewpv9otuIkOMdqANTTdKFyxXzVCjtVm40i6tGOx1dKwhfzJiRI8D1FWJddup1CgNigCSTR7m5fjjPpVxNIjslVp9zt9aSz1iaGIZTcD3NW1u3uzudlPotADTLGi7sEAdBWVeXBZuenpV+7ZMgnA+lZE0oeTjketACSSBj+5GD6VZtLmdPlYNtqvFEBLnNSeZ5UoZ2+WgDWg1AQ5EyMfTmqV7eJLL8ifjmqs149xJ5SN8tOFo0S7lYE0AEqTy27tsbgcYqhG6bsOH3+9bMF7NAVHykGpri4t5iMwLu9RQBzwQlyVOD60+FrgSf6vzT2rSa2jl4j4JpY9P1K0lWW1Tf7CgCvm8Q/vLPap77al2o5ABKt3xVi+1TW2ASe0kCY7LWS90VJLxSIT1yKANIWsjHIYOB6mnRCZJOuB7Gsn+0hEvyuaQX+7o3WgDblnbcAx3ChdTEbhBGWFY6XfOC1SQ3jJJ8g/OgDrLfWUjXIA/wB0itW01DTbpf8ASbfBx1FcGdQO7c23NWI7syjJlwPagDtBJpyTbrcn6UPrMEEm5o2auXtb5ICePxqdbqW5YkKxHtQB08fiWGb90Iwo9TViPxFDa8OgcegNYNtpqXABIYt7046CkchklmXH90UAdFDren3ZOUeNjUUzmQlRGCnY1gS3sMA8pIGwP4gKauo3NxDsiD5FAG8bZ3h5QgeuaZBp1jM2Jlfd9ap2cGqyKPMcov8AtNU7QTI/725Vv900AbS+HNLljAWLB9c1Wm8Hxl2ZbpFT0NVxdzQLtNzhB2Jqlc6qjEqPm565oAutoENt9+53L/s8VGtjZI/DyYrHfWERjhG46VHLrU3k5bHPQUAdCotozmJi31rRUQva72ZVYdxXnv8Aac8hJR3U1ZgnnaNkMh3H1oA6r7ZCzHG4beS1NnvokB2yMwrn4vOEM4dyw8scD/eWgf6vgPUrdgXFuUZm83JU1DNb2dxx5kh9Bmq3nbGGEZh709pJWYbIgPpVAY99onmbjC/A7HrWXHbCB2G35h2Ndb9klmbdLKyA+lWk8KWcsPnyXJB96AOKMNwzbo0/CrdrY3dwdvlbV7kjiugm0izt0Yi5xjse9Pt9aht7fyEhD470AP0yyhtHHnIGx3rzDWSp1zUCgwv2mTH03GvUo9Xti2DsRj2ryvViDrF6R0NxJj/vo0AU6KKKACiiigAooooAKKKKACiiigAooooAKKKKACiiigAooooAKKKKAFrSurPTYrZ3t9V8+UY2x/Z2XPPqazKKGgN/wd/yMEf/AFzb+VdXbx61bXrT3+oWv2BdxK4AIHbnaP51xvhu9t9P1hJ7qTZEEYbsE9fpWbdOsl1M6HKs7EH2zQB2fh7fNb6ydNdI2eYmFmHCjnHGD2qwZL7T7S6/t6/tZopImWOJcBmPfHAz1rm9M1C1t/D+pWssu2abHlrtJ3fpU2l6raT6VNpWrSFYMZgl2lih9OP89RQwRqeHY76Xwu66fNHFcfaDhnHGMDPY1meJBrMENvDqd3DPG7FlEagYK+vyj+9Vf7bap4UlsPODXBud4UK2CvHIOKw6GCCiiigBa6LwwBFa6terxNBbny2/ukg8/pXO1saFqUFk9zb3W4W13H5buoyV6jOPxNAF4ySah4JnmuZGlktrgbHdstg4HX/gVY+juI9YtHaFpgJAdijJP4VoXt7ZWmhf2XY3DXPmSeZLKYyg+mD9BUcFzp2lajp93aSST7VzOrD7rEYIHA9TQhHTyieCbWZZ7tbyExnbaI+5kz6r/DXBw/xV1EWo6Rp15e6lbXklxPcK22AxFdpY5OSeDz/k1y8H8VNLUHsS0UUVoQFFFFABRRRQBUooorI0CiiigAooooAKKKKACiiigAooooAKKKKACiiigAooooAKKKKACiiigAooooAKKKKACiiigAooooAKKKKACiiigAooooAKKKKACiiigAooooAKKKKACiiigAooooAKKKKACiiigAooooAKKKKACiiigAooooAKKKKACiiigAooooAKKKKACiiigAooooAKKKKACiiigAooooAKKKKACiiigAooooAKKKKACiiigAr1b4MPs/tv/th/7UrymvT/AIQPs/tn/th/7UoA9aMmSKTfVZZcml8yvgc5jfGS+R72Djeiixvryz4ytkaJ/wBt/wD2nXpfmV5h8YG3DRv+23/slXkcbY2Pz/IWNjaizy6iiivuzwgooooAKKKKACiiigAooooAKKKKACiiigAooooAK2dJdY7RmJx85/kKxq1dNaAW585C3znofYUAWZ7qMsC84wOgotp4yciTOaSf+z2Xb5JB9RVIKFfCIQnqRQBpyyLjG7OelBjVlDFgKzZMqV7irlg8U0yxyygfhQBZVE3jewUD3qGa0jwXimOfTNWp7S2jlH7wkGoLi1tnX5Hw3pQBFDaRud7Y3dM5oe0cZB59yarm3ZZgit+NaBjaOIdW9aAIY4HhI5BPbmr9/vNrYF9v+oOf+/j1UEiddhOK0blYZodPaTCr5B/9GPUvdAZaRNMwCLtx3pJoJI3ywYe9bEWnxu6vDcxgf7RxVu4sC0O57iNgP7pqgOeiupM4B+b3rTTWLmBAkkSH0NQv9jgOQ+5x7VEZo5jkqWNAFj+17ncGI2rnqtasesidERd2TwSax5mj8n5UKn2qvbTDfhlORQB0c+nqV8wTYY9s1lyQOsnysT6k1dt9QttqqyDNLdPCzYQ9R0BoAz3wV+nWmxuFcADrUknlov3TVNWImzEuT70AdFbQPs3qucc5pXu3dxvC7Rx0rNi1S8hTacFT2qWOSaVC5AHtQBYurWOeQNb4DY5xVWOyldjHJgAU0XzWwZehNRfbppVOz5fU0ANlsirFU4FQeRI3ygggd6nN0wxv3MPWnxXMQUgLgHvQBVjhAc7s0pijYkkfQ1oxxw7C28Emqhk8tymcA9CaAJoGVIiztk9s1EWWUHPyn2pDGpPzSA/SopSMBRxnvQBZltxFb7s5Pes6WVcgLwKnLuUCTEgdqqS+Uh9T7UARyhznrntVM2kwbez49jWikuTnpj1qNz5pJd12egNAEEMBBzvxVtp1VQXPA9KzGfzLny1c7avxaerSD59x9DQAy4v2mXZBkLUMNk8vzP8ALW9/ZlrBb7nTLUCALDuGMelAGZJAog+Vv3g9KomGTl25rZ2KRuYc+lRGB25WMn2oAzVaXZt3daQ3FzEwRwNvtWpaRSpv3Jj2plzscZbgCgCJdT2QbNv5U2K/cEnBGelSC1hkhLQ/epIE8tsFQSOlAEjLLJwXPzetRiN+Y/u+9SSvIrB8VLHKssWSPnoArxnyycuTikeKWd/vYHpU5hUnDZp6R4OQfloALS1hLHeSGFabwHbhMbcVFbRRE52Oxp108ix4xtFAEb2jlc4UKPeosCGQB/u+1V5JXIG2Yn2qqZpXkwTlaAO90+z0w24JTcxGc5q+qWsQGxtoFcBbajc257kduatSatPJH8wK/Q0Ady13bbOSGH0qjK+nu2Ht4nB9RXJR6nKF2mU4qwl00mCW3L60AdItpoIG86ZAx9MmoGfQ5m8tdJjGD2rKjMYDSLkfWrH2hI1BQJ+dAF6W30GBcnT0XP1qlP8A2RKNkFqgNV3IuCSzEj60wWwRgwyR70AONpbllAtkI7mtG20vTUkUOgJbsKoqkpUlMhasBJPLDIh3DvQBsXml6TbRDYqKfUmqqXNhGmxNoNZgguZpgZvMK+4q4tnDGdyru9QwoA0oJreSP5C5PtUV4DHFvjQ577qgtwwn+SPaParz25nXEkoCmgDIS8WVSp256YxTVjkjH7t8Z7Cr50OzRwxvCD6AVei0uJ48iUMB3oAx0a8MgQ3OB6GrcNtdSzbPORR61Ddm3tZcSSK3bg1Ua/towwB+Y9PWgDck0NZP9dfoT6U1dGgZCiXMZb2rlZL2aVyjHaPWlW5mtyDAXZzQB0TeHbTYfP1DaeuBisv+x7UzktcFol6Y71Rk/tBhvmjLbu+asW/mRgK6HmgCzNbWCIGtzyvY1UkMe0uePQirMls0seNpXNQTQLAu0AuB13UANs5j5d1ySvlDn/ga04XE0LDYGZfcUkMqrb3e2MJ+6ByP99ajtrssVGSG9T0qVuwLhuJSu5io9sVEb24VgAAM9xVue8cwbNqN7is8sfujCj1qgLb3TGPDEs/tVSe7mJVVeQe2ajaQjcPMJ+lU47p0ky/zD1NAFm7imyJDLu9QarOUdTtOPWlkjkun3JGQD3zTGhljyhYfQUAZ7uftGBnA7iueujm7nPrI3866SVJUYkLkGuauRi6mH+2386AIqKKKACiiigAooooAKKKKACiiigAooooAKKKKACiiigAooooAKKKKACiiigCaG1uLgMYIJJAgy2xC20e+OlEFrcXTFbeCWYgZIjQtj8q2/B9wItbELfduI2Qj9f6Vf0o/8I/Z3t04AY3i243f3VPzfpn8qAOVS2nlmMMcMjygkeWqktx14qWPTb6YMYrK4cKxVisTHBHUdOtdfa2o0/xLrF6wHlwwmUf8C+b+hpvh9b+48My/YZ0iumuWJeQcds9jQByE9hd2yB7i1nhUnAaSMqM/jVauk8SDWYIbeHU7uGaN2LKI1AwV/wCAj+9XN0AFFFFABRRRQBPBaXN0SLe3lmI6iNC2PyqOSOSGRo5UZHU4KsMEV1ekiWXwnJHbXAsJFny1w7+Wr+26o/El21rrFjL5SyzQRKTLIvyynrnjqKAOemsrq3iEs1rNFGxwGeMqD+NRw/xV11ldXN5ouqXV1cLdedGdtrG+4xdRnafujofwrkof4qa3E9iWiiitCAooooAKKKKAKlFFFZGgUUUUAFFFFABRRRQAUUUUAFFFFABRRRQAUUUUAFFFFABRRRQAUUUUAFFFFABRRRQAUUUUAFFFFABRRRQAUUUUAFFFFABRRRQAUUUUAFFFFABRRRQAUUUUAFFFFABRRRQAUUUUAFFFFABRRRQAUUUUAFFFFABRRRQAUUUUAFFFFABRRRQAUUUUAFFFFABRRRQAUUUUAFFFFABRRRQAUUUUAFFFFABRRRQAUUUUAFek/Cd9v9r+/k/+z15tXoXwvbb/AGr/ANsf/Z6APUo5M5p+/iqVvJ96pvMr4fNo/wC1y+R9JgI3oRJ99eafFs5Gj/8Abb/2SvRN9ecfFdtw0j/tt/7JV5Mv9sj8/wAhZhG1B/I82ooor7U+cCiiigAooooAKKKKACiiigAooooAKKKKACiiigAqxBbvMuUYDB6E1Xq3arFt3SBid2OKALCRPHIu9w2O1OmuQ3B+6PSnhbcNlFcfWqLJliQDQBZhMcjHk7R602eGSJ/MQdemKS32rwVIz3qyJjGMfeWgBbdppI9zyc9gaa93h9snUdMUCeF1K5VT71DLa5w+c+9AFqO8j4J6+pqX7bjK8Ee9Z/2XcwyMD2qaYAKoKjPtQBoQ+rqMGrGopuhsGHyqID/6MesdJCxCfMD6Vp39vcfYNPKMOLc5z/11epe6AqyNxiGQN9KijSeQNhpMex4ojt2VdzNg96uW8IVfkc/SqArrbyshbjjtViK1fySSVBpXjYN91hURW5/gGVoAsra3Lp95QPSnHT51TcxH4VB5F7Kg2o2PrUsDXKjy2Qn60ANMTFcd6t22ns2Hd2B9DUsQaOVXdM+1XZLiJx9wqaAIVtoN2JMnPvRNbRQn9yCSexpm8oQWTcM8Gp55gqK4jHTpQBT6vhk9qFDxN9/APbNSx3DzDiDbmmXFjICJFViPY0AO+xRTHfKxJHeqkqDcUibOKmgYyBhI7LjtULvschPzoAarKfkzuPTFOEZRtr8LTUt25kXhvej7Q/3XTLUARycHEbMRUhXfCN/BFJ9nmkQ7FYetCadIy7gGOOxoAIpEX5chQe5qNp0jkI3bwDTzb+XIPMT5frUlxbocMgAoAr3EpuV2n5RVIKFJBPPapLk+T3zj0NVZ5jJjC4NADnZyrDGQagW2kAO/IBqwts5TcSSadtxwzndQAyzi2TEom7Hc1bUP5xcnY1VoD5LknPNattp9xLH53ysvXBoAljLOm13JFSxKinc8nyDsKbaiV2YbAAKrSTDzmj43egoAvM9vIw2BSKma6jiXCBSfQVhM7xPxzUglcDzGoAuGR7qYhQUJqlJbbJikrk4psU8kz4Q7fcVbWSNB8xye5NAFNnSH/Uj8KA7yR7vL5qzI0OQYcHPWo2xGwIyPagBJQ0kI4596pPKY1wOCO1WHbByc80lzAPLQ4yTQALK20A/xd6lNwMbe9VsfIOTxTkX97nBNAGtDfMI8IVU4pknzQl3cnHaq9upLk4ArTfTyYctJjI6UAYIGxmODg1EJGMhBGT/CK07i1byz83PYVSS2McmWBDUANU5BzkN6Gr0Mchi/vGmx2cjyZUZB9a0INMcSZkcKvsaAKkkD+WcwceoqS0gDry+0f3a1I7VUbEjuV7UkliZQfs8Z+tAGdL97YXYL7UkVmsx+Sdh9ame0ulzE0JJ9afa27KTkENQA/wCwsqDbMRjvUkSTbggmDCpSg43v+ArRgW12DChmoAzD9pdvLVCR7VtaaZLeRfOUsMdCKkhCx5ITH0qY3J2/On40AXbnUEjjwiISe2Kpy30bxYEKB++RWfL5nmfKwwfWmv5aoSxy3saALFpqsNtcEzRgj0Fb0er6Q0O6SAL+Fc/ax2ghZ5utUZZ4csiI+z1NAGhe61pzOy21sWbPHNZM+t3aK0W0Rg9hUcUNvHIX83De4q5p7WEl3tugpH940AZdroOpaxKXiSTB5y1XG8GX8Mw8wlPeuiuNfislWK2bCDgYOKYviCN4g8sm9uuCaAMx/B8oRWa5DSntWxpnhm3j+S9vFT0AIrntS8U3JlbyI+B3rKk1C+ul86SYqfSgDu9VttNsbfbBPuIPJY1kx3dgq7nO/Hp0rlJrq7lgHmfMPWlti4TjnPY0Ab8+s2vz7AS2eBWTJdicHLkE+lQHf5nKfhRK7cEDaaALdqcQXWSWxCPlP++tVZXZm+WPA9qLcsIb4jLP5I/9GJRBFcyqA2Ardu9St2A6GVgNvm8+gq384UFlBPvTBoFwfnTd+FOfTL8cP9z1Y1QFG7cByFcAnriqLSb1xt+b1q5cWRSQszggds1XWNC2/jb6UAJFezR5A5WpWvE+9JGQ1OQQAE7ce1VZB5spYYA/lQBdgIupAkSfMa5DUFMepXSHqszg/ma6NFlhkBt5Du9R2rmr0sb64LnLmRtx980AQUUUUAFFFFABRRRQAUUUUAFFFFABRRRQAUUUUAFFFFABRRRQAVe03TLrVrxbW0j3yEEnJwFHqao1ZtJ7qCYfY5Zo5X+X90xBb24od7aAal74XvLOzku0ntLuKI7ZTbS7/L+vFaf/AArnV/8An5sv++3/APiaurZr4V8IXovXH23UE2LDnO3jH6ZJJrk/7d1j/oK33/gQ/wDjWEZTnflYEk1tN4e8QJFMyNLbSIzGMkgjAbuPQ1o+KdXs79LeGwk3RhmkkwrL8x+v41z88811MZp5ZJZW6vIxYn8TUk2n3tvH5k9pPEmfvPGVH61v0VwOjv8AXrSbw0IY5M30sccUo2novXnp/wDrrNS/th4SksTJ/pBuN4Tafu8d+lZMUMs8gjhjeRzztRcmpo9Nv5kEkVlcujchliYg/pQBUoqae2ntpPLuIZInxnbIpU4/GoaACiiigAoqwlldSQGdLWZoRkmRYyVGOvNRRxvLIqRozuxwqqMkmgDetb3T7zw+ml3tw9o8MhkSURlw3XqB9TTtR1bTri8sIPKe5sbNPLYnKmTgDI6HsKwBDIZvJEbGXdt2bec+mKSSOSGRo5UZHU4KsMEUAdPa3mjaLLc3lldSXDyoUjt/LK7AeeWPXoP/AK9c3B/FT3sbuO3Fw9rMsJAIkMZC4PTmo4f4qa3E9iaiiitCAooooAKKKKAKlFFFZGgUUUUAFFFFABRRRQAUUUUAFFFFABRRRQAUUUUAFFFFABRRRQAUUUUAFFFFABRRRQAUUUUAFFFFABRRRQAUUUUAFFFFABRRRQAUUUUAFFFFABRRRQAUUUUAFFFFABRRRQAUUUUAFFFFABRRRQAUUUUAFFFFABRRRQAUUUUAFFFFABRRRQAUUUUAFFFFABRRRQAUUUUAFFFFABRRRQAUUUUAFFFFABRRRQAUUUUAFd58Nm2/2n/2y/8AZ64Ou2+Hzbf7R/7Z/wDs9AHpVq+S1Wd9Ztk+S/4Va3V8ZmivipfI+ry2N8NEsb687+KRyNK/7a/+yV3u415/8TTkaX/21/8AZKvKFbFx+f5CzONsNL5fmee0UUV9gfKhRRRQAUUUUAFFFFABRRRQAUUUUAFFFFABRRRQAV0Wgac97Zu6RbyspGfwFc7XX+F9Qa00mVEHPnE5/wCArQBZ/spsESw9OwrLlsLfzCqblz61vtfvM24kjPfFW7N7F4ys21ie5FAHHy6e8C71cMPQVRlJY42nPoK9FXRbS4KtCwDZ4FVNQ8PMTsXaW9MUAcI8CybRt2n1pH3xLs3Er2rbvtAurRWYhSv+9WPI6xt5bKd1AEy277A7v+GaaUMjfKeaspg2/P8A49Vd2aNf3ZyaAG5mgbdjNa9zJJJp+n8dbdv/AEbJVGAzSx/OcfhV+5jBtdP+Ygi3b/0bJUvdAUnLFe4+oqOO8eA5OCBU3kyYwPmHpSrFt+/Ac/SqAnXUEmi3N+VEV8EVsD8KgdEBGxMmopI2ZhtTFAGnbasnOVIxTLnV9xDqMVSNsygc8HrQ9uDghc4oA0odZZyoaJSo61f/ALVRsYgBWsW3tpX+ZECqOtaAjXYBjBoAknuY2YHDIafCpnflmIpEt+VMg3ewrRiiO4BBsX3oAaUWOMIE+b2pYtz7lww7c0+eaKBtikM2OtVzdAIQXAoAqzwx7mGQGz1zUIh8xwquCB1NQvOhlbjcPU0w3XlqeAvvQBpSxKkY29u9VUuLVHJdtzViy37yvtD8VCVfaX3ZoA349XJLiNfl7cVXl1l1BQ8YrFtruS2kPy7h6VYVluneRhtY9qALU+oeagbOPaqbXkjZRXxUbQEA5OBVeRtrDy8mgC3GjSn942fWniIsxAXIFQRPhR5jY9qtpcbGVo1yKALFvE+zB4AqrcLG8nyHDCnvdvz2JqOII4PzigBpmwvzYJFM/ty5gUxITtqC4jCPhWyKixE5wTigCzBq9wob52GfSmedKZTKSS1VYcifCHj3rX+yhMOXDCgBiRzSp5r/AHfSpSkhTGDj60/7cnllHcKo9qiS9WTKK42juaALcGyP5Oh9aJlTBzItUpZwqfJg+9UjcYc9zQBOszLK3lvkVcjumkXae38RrFDZY8/N6CrdvMscZWTrQBJcvK7YjJPuKck88ahX+f60/wA1FhyBn6U1GVmBfIoABLKp+detWbWTzJBngVKqRkgnp61N5UcHzjBFAE0EsYf5lq+bxW46L61jRTIJ9zrxWs0LFVYqFQ0ATobaRhuP41cEVuIeYUbPc1mRxPsLBxt9DU8YJ28Z9qAEktSeIVIOajWO5DYmRwPYVcDlJ1OCBUpvVcMmxj70AOiy0YY8KvcirME/70KhFZ0k0xhKB8KaWL90gKsGbrQBvyRfLvZsmqi7GJHlge5FVoJnlkALLn+VWZrdoMP5obPagBq2UcsmSo/Cn/2bGZNsbbPxpi3gUEBOfWopLtiN2w5+tACyxTWr4VmZe5qQXAOwOSy+lNXUgsBVoic1DHJtPmBPl9KANMtbOMeScVWk06FiWSTywfWrCzQsi7OvoaqTysj/ACRlzQBD9jGSiSlhV2GyWaLysH0yBVA3E0anMLZNEF/NC27LqfSgC1e+GZooQ2Sy96xhYwJLtLurd8VqXmsTXSeV5rg+1QCzk+zFm6Hv3oAqSaZC6kpIWPuazDIYmaIR5Yd61otOn6iXah7U240vYw7se9AFBJ8x8BQe4IppzICSML6YrQTTSilmIDU4WL3KHD/MOwWgDMClYyOmegNOSORYSe9PuYZoV2Snke1WrO1R4CzP96gCmkzbc53Z9Kf8ksOflGOpq4mmRxEZYnPpU0egJNJjzSoPNAGVbSSLHfbCABCMcf8ATRKq/aLhXDGYH6V040W2hjuIzM7BkAPH+0p/pU9p4Qhlj83zcKenFSt2BzQ1W9Q8TsPaoze3suTJM7LXXN4WsrYeZczMFFLb6doAnTzZz5Y7etUBw04LRtI7kn0BqGK4Aj2DJPavUNRbQha7ILZSi98Vjx3FgsbFbOMHtxQBy9m6AkPF+YqW4SJj+6tnPuBVua3c3TzRIQp5xikWZyjcEUAUBCQCAm38a468GL2cf9NG/nXaTtHEuXRyTXFXRBvJyOnmN/OgCGiiigAooooAKKKKACiiigAooooAKKKKACiiigAooooAKKKKACtzwxqdhpOpm8vopZdi4iEag4b15I7ZrDopNXVgOo1nUdA1WSe6eTWHunU+WH8vYp/hHHRa5ikoojFRVkBseG7m2tNbhkuioj5AduisRwa6tjrcfmzE22q2MoYLFGVU7T36c+mMmuN0e8tbK+8y8tUuIGUqysoYj3Ge9b9rceGdJuWvrS7upJADthAbBz25UfqabAy9HH2a21W+wV8qAxoD1DOcD8q6Wzh1OXw1pw0u5ihcKd5kGcj8jXL3Wowy6PKiNi4ubtppUAOFXsM/U1JqWoWs/hzTrSKXdPCT5i7SNv40AafiqRl0iztr2eKbUVfcxjHRcH/7H8q4+iigAooooA7DQdRu9R1O33XUFtBbr5Ytkcr5nB6KTzVLTVX/AISa7u2gMUdqJZzGwwVxnA/WnQP4eFxbX8c8to0OGe12M5Zhzw3+fwqK51i3uYtWuAdk92yJHHjkIOpz07UAS+G7rT4bqF5Ynn1CefaCT8sYP8X15P5dqd9njuvHrRSqGQzEkEdcLn+lYulTx22q2s0zbY45VZmxnABq5PqscPih9Stz5kYl3DtuXGD1pi7nRXX26W51SOz1ZJZ8HdaNGSET0UnjOODx3riof4q6hdW0ixvLvVbW4kluLhCFtzERsY8nJ6dR2rl4f4qI7g9iWiiitCAooooAKKKKAKlFFFZGgUUUUAFFFFABRRRQAUUUUAFFFFABRRRQAUUUUAFFFFABRRRQAUUUUAFFFFABRRRQAUUUUAFFFFABRRRQAUUUUAFFFFABRRRQAUUUUAFFFFABRRRQAUUUUAFFFFABRRRQAUUUUAFFFFABRRRQAUUUUAFFFFABRRRQAUUUUAFFFFABRRRQAUUUUAFFFFABRRRQAUUUUAFFFFABRRRQAUUUUAFFFFABRRRQAUUUUAFdj4Ebb/aGf+mf/s1cdXWeCm2/bv8Atn/7NQB6FYPy/XtV3fWVp75Mn4f1q7vr5LMo3xMj7HK4/wCyx+ZY38VwXxKbK6Z/20/9lrtd9cP8RTldN/7af+y1WVxtiY/P8ic1jbCy+X5nCUUUV9WfIBRRRQAUUUUAFFFFABRRRQAUUUUAFFFFABRRRQAVv6GQ1q8YcBjIcDPsKwK0dKGJt+/btoA6S6+0wRBYcc+tQ2980CBJo8t61ANSCyBHXf70kpSQ8KRmgC7Fq00V4sqPjB6GthPEFy2RIUyRwcVyzW+4ho2bPvTnS5TDbgQKAO006W3uFLXDBmY/dajUNE0y+TfGAkvQYFctZXKE5eTawrYTUII1GJQT2oAp3fhfMZ8iTLjtVdfDFwq5eZB7Vv2eowLMslyflz610VvqPh65IVkTPqTQB519jkhPlt971rTms43tbPewXbCR/wCPvXfpp+gy/Mnl5PT5qguPD9peNtMioqfKuPTr/Wpe6A4OzgAfbGpkbPYVp/2axQmXC57V19l4RtYFJS72mqV1p0MVwUW5DsKoDi59KMYL8r6cVnTWsyKzrz+Fei/2ck0R8x8VlXOnRo21Wyh9KAOGTey/MOc9KmCsQNqkE11b6HabN+4hjUMOkxK+4s2QelAGRbwvGh4bc1WBa7SHMbMRW3BZefMV+6B3p0lq0LbM7s96AMSVZmw6jbjtR588y7MEcela3kQq371s1biSyiXczgCgDl5Ld4V3H9RWdPMpXArf1jV7RQ0EKeYT3HSubdwRtVcsfSgCNpCU+bj0qnIxfHJPtWotuZF+YDd2qtLE0Zw4UGgCkIgxA2c1Miv9zGPrU4WP7zOPwqxtXaOmD3NAGc0Dbj6nvUTWksTAq2a03tJZSGUjFSttijAZc470AZcscpUbulOgt1J3ZrTwJFG3H0oWIFeeMUAUXtoWTBPzHvmqgtpo2KoWZa2DBHNhVXBpSwtwsZAA7mgDKSHPLyD8TSyQhMYwfpWvcw2DRgqfnrMuIvL+4/y0ARGLe2NpFQfZSZCoFWrYsznPI9aZu2THBwwoAdb2YOfMQgipcKrbZOV9Kiknndvk+WoI+ZD5jHNAFy4sY3j3KuPxqg1oyMFC/lWogVsb3JWrUENsSc8mgDnJbaaI9WwfSoDnjrkV0d1Ch4RSSKxJ0ZH+bg+9AEHlELuORUwfCYc596XJIG4ggdqiDh5gGHy+lAF6Kb/Rtm2pzDLIg5A9qqF49wVVxWhbSIGUEGgBB5qrtZOKsRuCMeUc+9JNeRx/KMlveq5unPzLzigCRy6z7tucdq1rXUftK+XNhVAwKwWnaVeSAas2qqOTkmgDcAOQu7K+1SG4SFcxH5vSq0DCUg5C1JE0P2jLDgUAW43W7xuyDTpCEfy0bFAvrZORVJ5/nMg5JNAF0EYweT6mkSaPcw61GsTuA2Tk1C6eVu5+agCyJUeTbGNreuatGYxRlpGyfeqNtAZ8EHac1eMSqdpwT6mgCOKbercE59qsbU+z/MeasRKFjGQPwqNok8w7umM0AIluEjDEYU+ppssyQxFdy8+9P8uVuM5QVBPbJsLFM0AJHfpuCqMgelTvq9nDy+7d6Csh0MRyGAY9qZLCnleY3LH1oA1m1oOuYY/xasi5vHmdmd+ewFZjtIGZQ2B6VCH9TQBqW8sjzjBw3pW8uo7YRG4rkTP8uAPm9asWtzjIMm72oA6b+0Io14G/2qlcallt+NvoKzlWSTkKQntU1vYNM5+Un3NAFiO8aT5vNwo7Gtmw1iO0VyfLO7uaxjpb/MNuTTlsGjAXjdQBoyalBcCQvGrFvbioYBvCqsPy+wpq2hii+cbj7VJFIUwEbB9KAJJWWBgH+UY4FMXVFTKqyhh3NT3NhHJAJd+6U9c1kXOnuG5x9BQBqpqCzJLucMVQEkf7y1cg8QRWyYCO+PQVi6Whh88yINvl9P8AgS1bMisxGwbKlbsC/feII9QsmXySB9KxVvrfywJYiPcCrcQZkKogVKYukyyZA+UH1qgHW2q2MbbfJdhVv+1LMnatpz74rP8A+EemhIdpl/DmnPafZm5fd70AbFjc2cjsJUx/s1BqSWBDGGEbvrWUFcTfIM570+4WVI2fJzQA1zbywssqrlR1rzK9GL64HpI38672KF5HZ361wmof8hK6/wCur/zNAFaiiigAooooAKKKKACiiigAooooAKKKKACiiigAooooAKKKKACiiigApaStO617Ur22e3uLnfE+Ny7FGcHPYUO/QDNqd7S5it1ne3lSFvuyMhCn6GiztXvbyG2T70rhQfT3ruLmWHU31DQY1UCCBfJP+0v+QPzoA4CrUunXsERlms7iOMdXeNlH5mtnwtHFCNQ1GWMO9nFlFPrz/h+tP07xVqUuqRJcukkEzhGj2AAAnt3/ADoA56C2nunMdvDJK4GSsaljj8KRIJZJDEkTvIM5QKSeOvFdfGlvp+qarYw3UVm7SRSRu77BtyGZc/j0qteMC+oXlmrSS38hgtxGuWKgfOwH6UAcpRT5I5IZGjlRkdTgqwwRTKACpfs8xtzOIXMIODJtO3PpmnWgga7iW5ZlgLDzGXqF711Wo3NpdeDXNlbGC3juAiqTkn3P50AcrBa3F0xW3gkmYDJEaFiB+FRyI8UjJIjI6nBVhgg10gkk07wXby2sjxS3Fwd7ocHA3cZH+6K0ZrZL7VfD1xMAz3EO6Tj7xVdwz+dAjj5LK6hhWaW2mSJsYdoyFOfQ02H+Kuv026n1PX9XsbmVpLd0kURsThcNgYHbrXIQ8bqa3B7EtFFFaEBRRRQAUUUUAVKKKKyNAooooAKKKKACiiigAooooAKKKKACiiigAooooAKKKKACiiigAooooAKKKKACiiigAooooAKKKKACiiigAooooAKKKKACiiigAooooAKKKKACiiigAooooAKKKKACiiigAooooAKKKKACiiigAooooAKKKKACiiigAooooAKKKKACiiigAooooAKKKKACiiigAooooAKKKKACiiigAooooAKKKKACiiigAooooAK6fwg237Z/wD/2auYrovCzbftf/AP/AGagDu9MfJk/D+taG+sbSpMmX8P61o76+XzBf7RI+3yiN8JH5ljfXFfEE5XT/rJ/7LXW7/auO8eHK2H/AG0/9lqsuVsRH5/kLOI2wkvl+ZxdFFFfTHxIUUUUAFFFFABRRRQAUUUUAFFFFABRRRQAUUUUAFSR5O0DOc9RUdXLNkRSxUls8UAXYfL2KpJY+tXd8YwM4qqgyFcId3sKsI4fiWHb70AWEVn4iHHrU39kNcuP9M2ewNZkolhb9zKwU1Jb3TW4+dmZqAL8nh6eMbo5kkHp3qhdW0tu6+YgUZ6ip31W4GCGwtQLIbiTmQnPrQA5IXMili5X0zmlcQRtn5s+1XiiJDlecdarF7aTh1I9xQA6O6nVf9HkZQPQ1pXGtXdtb2O55Nzwksc/7bj+lRW0WmCMFpWBqxf2lvdx2axy4XyTj3G9ql7oCWz8Su67TPID7mok1I+a7+e24msOW0azmI+8vrSLLgcetUB0q31y6ZE7FTweakhvJoxh3yPQ1jW94yx4K4FI14d2SuPegDo4tUQNgoGNXhfQsueFPtXC/bvLlO7JHtVr+0o253leKAOok1KOF9iEnd3FVJL75iYyS3vWJHfxM2ckgUk1/E3Eec0AW7y6dxnzSCKyHupZCVaVyPTNSPLxjb171VKgNkfNmgB3XpUIumhZhs/HFPeVIyByabujK8t19aAGLfOHyXwanctcLksG96y5lxJ/s0scjKpCOcUAWHhZW3AVNE8knD/dHpVVLiUfxZp32lh7etAF9LkorDPAqGSVpSME80kZR4yeM1JZ3EIk2SrwO9ACxAxjOOT3p6wTyShlYgGrsmpWartQZFQNqFqQPnww7CgCWS2eEb1YZqox8zmQirUc0dwvysPzqDKlyjbcCgCJ0jP3OtAQScbCzfSnLGHk4YBRV6G68hdqIpagDP8A7OnWPIUrVN7RkO/O5vat2S9mkG0gZPpVURfNhRl6AMSVpFO0jbmnWlq7Tbshh7mtG7s5WYAqKokSRFlBIoA0Gt5JBsIA+lR/Ymh+bzsD61SSeZT8r8+9D+ZOmXlP0oAsnUFg3AOHrKuLh7iTe2B7VOsQGQFz70sdkWBOQv1oApspI3UKAHyDzTriIwyAb81JNAAgdDzQBAMs/LYNXEmVJF2HLVDBATuaQEUqw4PJ4oAv4DZkdRTmIaPKAj8KhJ2RjniiW7coFxtHrQAAfNjHWrscmIwi81TWbC7Tg0+KYqMCMnNAGvChMQLHFQu7FyooF/I0YQw496sQiOULxzQARwvKgVEx7mrSQGAFnZWOK1LC3gkX5/lxVW+t1Eh2D5R60ASJNGEVmNTFYXAdxkVUghM6AAcCplsZ2U84x0FAE32gQxkRRj8RTBdq6fOu1vpUkVrKFG9hn0NW104yKG25agCvDOyhWc/LUokSWcPIp29qtxWSREiQfhQ9pv8Am7DsKAKks0bS7VLbfapBEz4UHcD2pWtcNyCq1GltcRyCSEkrmgCS60zZFv2fNWcbN5eig47Gt2UytGA5y2KqlGYhc8+1AHO3GnPGd7qF9hWfJbCR9qDP4V1kto80u1z8op50m3SLdHy3rQBykOiSzNheGqwmjNA/7xMEVu26vDIQqH60slrdySbjjaaAMyKMx4CnIrcgjiSJZxgtjpVGTTpkJZeabFL5WVbd7igDVikhZsufvGpZltgwTap9xWR5gaNiinrT4rpEC7xkUAayJGuMtlfSiTT7d9zqBGtV7aVLhv3HH1qaVTEcyHJ9BQBB5SpHtUscH8KmitAyF5FUH3qKS4LYUYH0pJJJyuxuAe9AEKRhbi5woI2cf99LVhIHf52C49MVDBBOvmkuD8uB/wB9CrSQy+WpaTCewqVuwFRoAuGA/Cop0mIOx/kzRJZwiVP3jYNWJLYQH5DkVQCIoFsEJ+cdMmqE5kbImVB6Gr4iaQZCHj1NSfZEuQQyBT70Ac0ZUtmOCWqncS3E7ffbaewrevLBbdGX5WI96y3i2/w7cUAQ2qSGTCo2B1zXBal/yFLvt+/f/wBCNejwySSyYQ4H0rznUwRq15nr57/+hGgCpRRRQAUUUUAFFFFABRRRQAUUUUAFFFFABRRRQAUUUUAFFFFABRRRQBf0eGxuNXtodSllhs5HCSSR7dyA8Z+bjg4z7V7Z/wAKI0PyvO/t278rbv37U27fXPpXgtext4n8UP8ABjc9jKw8wQfajLlvKCZD7fve+c+/3eK8nNI4q9N4epy3dnt19So26nB2cmiaR4lvZYbmV7W33JbNIuWlPQn5cj1x9RUlv43vDcxi4htxAWG8orZA9vmrlKK9ZKySZJ0ses2Wna9eSQ5udPux+8UKQeevBx6n86nhk8LadP8AbYJrieRDuSAqcA/iB09zXJUUAXLu5k1TU3nkKo07/wARwFHQc+gFb9vf2w1Se0guUhjjs2tbadm2ru7tuHTJzzXKUUAaevyrNrM7pMsw2oDIpyGIRQefqKzKKKACttL+2HhKSxMn+kG43hNp+7x36ViUtAG9Z3tld6ENKvrhrbypPMilEZcd+CB9TUl3r0Karp8loGe2sVCKWGC46E/lXOUUAdWNS0qwnvtRtLp5rm6RgkJiK+WW5OT359K5qD+Koalh/ipx3E9iair+k2UF5cS/aZWjt4YmlkKjJwOwrRG1VV7Dw5LLGwyskxZtw9cVfNYlI5+iui+16n0/4Rm2/wDAdv8AGk/ezH/SvDDY9YAyGlzBynPUVqarY2kNta3li8hguNw2SD5kZTyKy6pO4ipRRRWRoFFFFABRRRQAUUUUAFFFFABRRRQAUUUUAFFFFABRRRQAUUUUAFFFFABRRRQAUUUUAFFFFABRRRQAUUUUAFFFFABRRRQAUUUUAFFFFABRRRQAUUUUAFFFFABRRRQAUUUUAFFFFABRRRQAUUUUAFFFFABRRRQAUUUUAFFFFABRRRQAUUUUAFFFFABRRRQAUUUUAFFFFABRRRQAUUUUAFFFFABRRRQAUUUUAFFFFABW74dOPtP/AAH+tYVbGhNj7R/wH+tAHZ6VIB5v4f1rS82sDTZtpk/D+tX/ALR718/jIXrNn3OTyX1SHzNDza5Lxu25bH6v/wCy1u/aPeua8WyeYtpz03f0p4GFq6Ys5a+py+X5nL0UUV758OFFFFABRRRQAUUUUAFFFFABRRRQAUUUUAFFFFABWlp13HBHteMMd2cn6Vm1NHt25Y45oA3zqUbqAqAChJT/AAujegrJKRY+UsD7VPahoCGY8e9AF2STaCzLVQ3aO4GOPepnuY5CRnA71AY43I2GgDShvLbycNEpPuKieKMv5kXHsKppATnaSR705DJuzv2gdqALQmYKQRj61GWAYbeCaXcJQBu+tTi2jVVOaAIsDjD/ADelWr1pkt9Nwf8Algc/9/XqJ4EUhhVm+H+jWHAH7g/+jHqXugM6QSPIC7FvapigyuENNEdw5yuABUh3gAHJqgHGRlXB6YqP7SynHUe9XLW0hJDzE49M1oSNY+Xt8oEeuKAMXaJ+QMfhUbQYbL9a0pTEceWcVVdDHktzmgCoYpFBCMNveoEVg+c/jmtGIB8grmphYRsuShX6UAZrysOFbmmlJNu5yfpV6W32yDb0qJxsPNAGY8js2FRvxqZGwv7xBU7fO3Haq1wJJGVRwO9AA0BdSc/LUflIoAGavJJ5cYQDdxULnLZVfrigCvLHtxsOBSLuBOfm96kkUDnnFRL944oAXzAT9KlUoY9w61DjLEEYp67YwVHNAA3zYO2oTDulPFS+dkfdxiiKbYSxG7NAETI8RBR2H40/H8e45PanSYY55BPYVE0FyCMIcUAWMSNgRvt9s1oWsMiR4kc1Ts7edGyY2Jq27z/x/JQBYhBUsN34mp9pjwyOC1R2oEo+fjFPYx+ZgGgBst7IAQ46VmKd8jSPwKvXW0sCp3e1QPGrJgcGgCpcxwqu4Nz6VBExUfMDirhst3Luo9qVbb5fm5FAEO7CAbfxq0k8SrgAU5rVHQYcA+lV3tnU/KufpQA426XkmchaSXS/s+CJA/tS+TIq58lgamhimLqTG22gCu8JEY3EVCoQnaTzV66L4x5JFUjbu4yEYH6UAWDDCYcscmoPKXnJFPWGTbtYHinvG4TOBQBWbytuDjNWoUygO78BUcfkjBkTJqQStuJRcCgC0VcqMHFEBbf94jHpS2afaCQxw1WGtvI6nrQBeikOPvc+tPmJ2fNk1mB2UHa5xU0l5+6VA2WoAvW05tpB8mVNaQ1AKu5iqj61zEupStiJQB70NcNNDh+3egDo1vI5nyH6dqurq4t4twZBXFx3BiO0MT7UTSO5G5iPagDrX8Rxod7EDPpT7XxPaFtrEnPtXGHghSM1P5GY/lxmgD1K0v8AT541LuhGOjVYn1DTRH5cTxqfavJtzQxg73z/AL1IJpVO8StQB3V3eW7SbUdSfaltI0kky7gD0rho7t0feWJq9a6lMjko+fY0AdndLGnK8jvUUbxMmEQ/XNc22qSyKfMNXLC8im+TJRvc0AbmxNv+rP503y5HdVTcBVRsjpKaUXLbdgYk+1AGg1oectkVTexSQMvmBeaaJH2bWcgmpI2SCQMx3CgCjJYmBcJJvz6Ui2qCPbjlu+K1FuC5byYQynvQSxQDy9tAGfbxPACkY/KpoI7yWXY8eV7E1Y8kqu8A5qzb3BUr0J96AKFxC8c+DGB9KtJAPs+4qT+NT39zAxBzlx2qAXkaw5YjPpQAyGJyznIAYd/rWl/Z6NBnzgfYVlNPJiSVNpG3gfiKrNqkqjCgAnpUrdgXSse7dJxt6ChmVgWG78KbFukhw6fP61TlnnV/LUflVAT/AGt4n+Usc9qhe8lNxnBxUETSbiXHTsacXIBfZ8lAEc8kLTF5A7n2qa3+x3TNGzCM+5qpMyMpYZz6VUwS289R0oA2W06OByyT5+prybVM/wBr3uevnyZ/76Nem2sryqzE8KOleYai2/U7t/70zn/x40AVaKKKACiiigAooooAKKKKACiiigAooooAKKKKACiiigAooooAKKKKAL+j2cF/q9ra3N1Fa28kg8yaVtqovUnOD26cda+lG8UeAX0H+xTrWn/YfKEPlhgBtHtjH6V8u5rSuv7F+zv9k+3+fxt83Zt685x7V52Py6OMcHKTXLtbuNOwzWLOCw1e5tba6iureNz5c0TbldeoOcDt1461n0tJXopWVhBRRRQAUUUUAFFFFABRRRQAUUUUAFTQ96hqaHvTW4nsa+lf8e+p/wDXm/8ASvQ9FJ/sKw5P+oWvPNK/499T/wCvN/6V0GneM9NtNNtreSK4LxRBGIUYJH40PcEdjuPqaUMc9TXLf8J3pX/PG6/If40Dx3pX/PG6/wC+R/jSGc5qH/Ivab/12n/9CrHrXvW3+G9MYdGlmP8A49WRVx2IluVKKKKgsKKKKACiiigAooooAKKKKACiiigAooooAKKKKACiiigAooooAKKKKACiiigAooooAKKKKACiiigAooooAKKKKACiiigAooooAKKKKACiiigAooooAKKKKACiiigAooooAKKKKACiiigAooooAKKKKACiiigAooooAKKKKACiiigAooooAKKKKACiiigAooooAKKKKACiiigAooooAKKKKACiiigAooooAKKKKACtTR2x53/Af61l1oaY23zfw/rQB0FrNsLc1P8Aaf8AarLifk1JvPrXm16ac2z63LZ2w0TQ+08ferF8QyeYLfnON39Ktbz61mau2RF+P9KeHglUTFmk74aXy/My6KKK9E+TCiiigAooooAKKKKACiiigAooooAKKKKACiiigAqeMgQkEE5aoK1dNhWSBiRkhv6CgAjCKoKjHtUwmBbuy9xirhURsq7QR9Ku2jWQwjQjJ60AYzsjZVFwKqliDgKc+1drEumGTHlJu96lm/s9EbNtEaAONh+WPcxO70pw8xuQjc+grp2msmgby7RPbiqqHcf3UZU+lAGP9nbZu2tn3pyM6YUgmt02juheU7fYVXS1jkkHmZ2+ooAy3DPIueBWncQbrfT8cqIDz/20et2DRrGWIBYsn1JqzLpFslvCrOVMaEDn/aY/1qXugOTZVR/kIFN2NuyrA5rvNL0vQXTE6qzd8tVu4sPD1qu5YYxj1Y1QHn/2C5dQVZTSJa3Y64I967g6noUB+7Hmq9xr+j9ESL8qAORW1uHOdnAqOWEhvnQ1vXOsWpU+TGDn0rHeYSsS6Fc0AQLErfMvFMMsgJXJxUhkCHGRiq15cIiDGPfFAEiyZb52/Kp/s9uQXkfPtVKBo5kJVs/Wmu65+9zQBO7W0bcUjSW02FLio1a3OAWpHtIJDlJCMelAEzRQRr8i5J9az5dyPlExVmG1BJ/esfqale0wv3wxoAypppHGzioUO0fP19q0mWNGwyAGkktkY5xigDP2ueRzR5bKeTnNTbPLfg5xTjIHkwRwPSgCMCMdqkWMM2EpGjhJyFJqNG8qT5SQtAF6O3jXlzk1NHcRlio5xWfv3HcH/Wom3B9yvQBsi+mi5AXBqOSQzNvk6ntWR5jhupp4ldm+9QBrJgDg4NTBH3DYM/WsuLUDC2xgD71rRXMTNwdxPYUAWIbaZ8fKoqxDZsJeeRU9kA6Hd8tXlBRcR8/SgBLTSrGVs3JBPpTLvTrZphHbou2pYICznzEbPvVyysDLc5JK0AU7bw1CBvk2n2q8+l21vCTEqir5sJFYiOTd7Gm3VlNLGEZ9qnrigDl2thOxdmxz0qy1sgt/StpfDe2HzIp93sazr6KSAbGKigDGaEoS2cj3qrK7Ku0qKvXHEDEnP0rNm/1QbafqaAG44pjxc7u1OLmRQqjj1qJyw+QZNABHDHI2CoHvSvaomQnWrK2UjqGzsNNe2ZT9/c3tQBDHE0bLtbn1q68JmTG7LioDakxbg21vSmQSzQSY27vrQAr2ksaNzk+1VPKdWDSblFaMl6zfLs2n1qjJPLKdjUAGwIrMORimebnAAxVv+zpmQFW49KT+zpRigCjI+07uKdFOOWfGKuyaPNJ9yNm+lVTpFymQ0Dg+poAckfnNvD4H1ppkVcqWOfapF010Ayx+lK2nsp3lttACxyxsAD+tStJCcKGqv9kJO4ZYVNFDGOT+tAET7ASecVGm5ZP3WcmppBtPTIzTOrZANAE6RM0n7+QrSM3kzAROfrTkjMuCWqb7Oir0JagAW/mTO9yRWlZah5i8kDHFZS225hz+FaEFoiMCM7h2oA0/P4ym4k+tRNK25g2cU7MsuE2lT9KkW1k+4WAHrQAWVzNBnY2E96ma7uJDkY2+9NXyLJC5QyH3pRrNm0O50CkdqAHfapAuRuomvP3IbgGs2bxAhUolvj0IrOa4dl3MSQe1AGjNeNId2cY4qsZJnXh8qKijfCqWzQXCP8vze1AF62u1aCcNkERAn/vtaQukbo5O7Haq0LL5V4zcfuhx/wADWqZl24P3s+tSt2B1ra0klrthTawFZUl0zrvLtvHpWfFOuzA+Vu/pRlOruSo9KoC5bzyeZudyVPrVhrpSNgOFPesoToVOwEVC85DBFyT70Aa0161vGVXn3rM+3je25zmopZbnOwsoz3qnIrQHLncO9AGoupP84V9orhbwlr64J5zIx/WuhknSUDyxgDrXOXH/AB8y/wC+386AIqKKKACiiigAooooAKKKKACiiigAooooAKKKKACiiigAooooAKKKKACiiigAooooAKKKKACiiigAooooAKKKKACiiigAqWH+Koqnt1DFssF9zmmtxPY1tGmtknuIbuUxRXEDReYBnaT0NI3he9dj9klt7texilGfyql5af8APaP8m/wpQoX7twg+m7/Cqcbkp2LJ8K62Dj+z5PzH+NOHhbUkP+kiG1X1mlAqrz/z8j82/wAKQruGDcKR77v8KOQfMb0+npdabBZWMvnx2CSST3GMJk87R61zlW4rmeGBoYr7ZE33kUsAf0quY1A/1yH2w3+FNKxLdyjRRRWZoFFFFABRRRQAUUUUAFFFFABRRRQAUUUUAFFFFABRRRQAUUUUAFFFFABRRRQAUUUUAFFFFABRRRQAUUUUAFFFFABRRRQAUUUUAFFFFABRRRQAUUUUAFFFFABRRRQAUUUUAFFFFABRRRQAUUUUAFFFFABRRRQAUUUUAFFFFABRRRQAUUUUAFFFFABRRRQAUUUUAFFFFABRRRQAUUUUAFFFFABRRRQAUUUUAFFFFABVyxOPM/CqdWLU43/hQBqQN8xqbNVLZss1WM1x1V7zPpMBK1CI/PFZ2qnJi/Gr2eKoakcmP6GikveQswlehL5fmZ9FFFdh84FFFFABRRRQAUUUUAFFFFABRRRQAUUUUAFFFFABWvpMvlwkcYL/ANBWRXYeEPD8Ws20jyOylZSvB9h/jQBWEqNIN1SEBMFciuul8B+XteKbp/fNRSeGsgB3BI7LQBg+THIikybT60klvGh3efmtyLwhdOjNGjMtPXwM0yhp5yg7igDm967sJIM+1OaXysFHO7viuutfAemSAhbp9/qTVhfh1ziG8XHv1oA4iS9cKA2cH3qH7SxYbH2/jXoDeAYLVMyyLIfc1XbwnpqEM8YwPQ0AcnFqc6IMSYqW/vrl4LMebjfCSf8Avtx/Sut/4RjQWALOV/4FVkaHoLKqb93lrtTnPy5J/mWqXugPP4BcEZ80j3zWpa6f5gzLdMR6GulOhaXuOyXA9KRtIty22N8D1qgMZrK2UfwNVeXTbWb7gCn2rojpdrGwG/mmS6PGvziTA68UAc62k+TH+6yTVG6t7iJPnQ11giihHD7vrT7S4thJ/pCBh6EUAcAyufvQuR64qJrbzBsCMM/7Nertq+iwbTJaxn/gFSnxHoLLhLSDd/1zFAHk40t7ZQ0TN9CKja2llQjYd3sK9Pk1rSmyTZxj22ioF1DTZZQyRRx+2KAPM00y9kPyRMcdqabK/hbDQuPbFeuQ6jp6ZwsGfYClm1jTtpbbBux6CgDyWO0umG7yZMd+KnCTIo+Ria7aXXrQsyLHGAfRartq1mCAUU89dtAHKJYXNyy4hOferjaLdkBXIArqRcxFRKgUj2FRyTl+V5HpQByg0wxsUdS1H9ncHauMnvXS74WbOQrH2oHl9GQNjvQBz40JxEeQxIzisqTTLkvs8og+9egWqxSHO7bjipprKFsES5egDzZtDv1XooBqH+y7hfkzk17HYaLbzW4LrubvUMnh6wS4OYyKAPIWsLlOAhNQmGUfeRtw9q9gfRLNOnH1psei2MRLzIjDtkUAeSC1lcLvjP1xVuH90PlD591r1e1ttNSb/Uxvn1XpVu8t9Hjjy1tCG9loA8livJ0b5iwX3rTg1yaEZC5X3rqLjTNNvB8qhcegrNm8N22Pkkb6GgCrF4okJ+ZEqxH4raNs7Kz5tLCERhQDStpXy5WgDQk8WyR5aNdzN0zWcfE99JMWZuvUClGhPJg7+asDwncHlJEOexNAFGXxHfQ8Rysc9s1H/bl5LnzgG+tW5PDc8H+tIA9qBo2V27mOe+KAIk1FJ+HHSni/t3PlMmFoPh+dztjO0+tMj8K6ju4dT+NAESvB9p+Q4Spmkt4ySCDUv/COTDAfj1wak/sFPKON5YdzQBQlvDtA6CmG7GFO3mr8ekbmCtk09tJEXzFC1AGcZh1dyuacCGO7eD6VM+nB5tpzz60n9mmNvly1AFWWPcTjJNPgkj+66kEd60U064aPdFEzewqpPaXCNhoWDfSgC7A8bD5ZsY9atItsy8zgmsU6bckbjkA1Yj0qYDcr4FAGomp2tqwQsWWlbXLBmxvz7EVljSZyCQN1VHsnWTDIR+FAHSx6vo4Xc8OT/u06XVdIdPlh/AiucNnJwNjsPYVNBpFzK4IjZV9xQBptfWI4SNQD7VVeOGc5AAFPOkSq33dzVVngniyGUqPagCQi1jOxgufWlE1si7QVPtiqYt9wLuaf9iXZkck9OaAJUNuHJVPmq0M7ck/hVCPTblpRsJHHpVsW94GKMjN6cUATW7wpJl1AqwuoWTz4kcqB6Csya0ulX543z9KgW3OzEikH3FAHUf2laI37k7uOpqu140zl94UVzQDRP1yKfO8jxcZX0oA3b6QPFtWVayJLeaSPgZFVI1do9z7gfer8N2BAELZNAEttbwQwb5uW9Kjz58gWKFin0qQgtGADmrtrqhswEKpn0oAqT2c4XIRlFVGieNQPLYt9K6I61A7jzBgjt2pJL22mcOrpu7UAYVujGK8LQvzCOMdfnSqxtpnOVjcL6EV0y3qxpO5Knamen+0KrDVxP8uBn021K3YGQmn3bD5Nu33qe30x3kCSPx3ArR80sCEAUVXEzxSE4XdVAQ3ml+SMoOBWY6PklkPtWvLdM5G9vwFVZZEZlAXJ9DQBlTPN5Z53N2qiyzMcs5z3FdN50YXabdAx6Vk3EIac5GCfSgClHsRSC2G9K5+fm4kP+2f510F1CYs/3fXNc9J/rX/3jQAyiiigAooooAKKKKACiiigAooooAKKKKACiiigAooooAKKKKACiiigAoorTutI+y2zzf2hYTbcfJFNuY89hihsDMooooAKKKKACiiigAooooAKKKKACiiigAqaHvUNTQ96a3E9i3BbvOspTH7tC7Z9KiCljhQSfarFrcLBFcqwYmWEouPXIq0t/ZpcNJHCy/O5GB0UptA/OquTYoQQtcXEcKY3SMFGaaUYMwxnBxxWhBe2cUkTiFgyGE5A/u/e/Otq1nn03SIGaaK1M0juBNb+YWHb6UcwWOUII6jFJXU606Xnh2K7eSGaZbjZ5scXl8Y6YrlqadxFSiiiszQKKKKACiiigAooooAKKKKACiiigAooooAKKKKACiiigAooooAKKKKACiiigAooooAKKKKACiiigAooooAKKKKACiiigAooooAKKKKACiiigAooooAKKKKACiiigAooooAKKKKACiiigAooooAKKKKACiiigAooooAKKKKACiiigAooooAKKKKACiiigAooooAKKKKACiiigAooooAKKKKACiiigAooooAKKKKACpIjjNR0oOKANC0bLNVrNUrI/eq1muaovePcwcrUUPzVLUOSn0q1mqd8eU+lFNe8GMleiynRRRXSeGFFFFABRRRQAUUUUAFFFFABRRRQAUUUUAFFFFABXoHgVHOjTMkgVvtDd/8AZWvP67Two90miTfZ0Dfv2/8AQVoA72BLq6iMTzY96cmmXUPJdW981yy6jqcfJjdSO4Wp7XVtdn+RIZG9Pl60AdfFLfQJtDoVqs95OrFZNjM3vWEW8RHj7HLz7VARqDTYmiaN/U9qAOl02WJ2aJ3w/rmtuLTUlXIvSK4aHTbpgfJly596kOlaxGhP2h1P/XTrQB3o0kHhr0sPTFKnh61OSZ2P41w9va62RtN1ID/v1oQ6Jq5UsNWdD6FqAOkn8L6WVJMzj/gVZ8VrolpOySuv7v7jE9uv881lnw3qEilpNXYn2birVr4ds54/Lu5t5Qbd2evf+tS90Bqf2n4aibYUjc+3NSnWdAVSEhVTj+7WO3hrSrSTMXU9yatppOlBczYPHXdVAZ95qunSyHYmPTioV1C0IHyg1dlttEiDOixnA9c1j3FxZNIRDFj6CgDSR9PlYfIMd6sS6bp0yZiJB9qzLOGIrvbiraa/Z2ZZCgOO4FAGdfabAvBJNUW062ZRsba1dEmuaZcK29ME+q1jX2pabG+5F+bPQCgCvLojMi7XUfWqUvhu8djskTH1q0+sg/ciYg0+31xYzh42B9TQBDB4Nu3Tc1yFzTJvBk68pdZNX5NemUEpkr7VWbX7krnGKAKh8KTIvzzDdTD4eUKVeTJ7YqT+1rqSTgMwqO41OZSAPlc0AXoNL+yW2WfFMij87dsqmbu6kwsjcYpsclxGTslAoA0ItPeTO84xUht9gK8ZrLj1S4ibazkj6UPqcu7d5Zx60AaASVVJQg+oqvHNcLIe496ig1iNc/KT+FEuppJkhcc0AaEGuXdmSkIJ9qlbU9YukJ2kYPas6G62AuFq1HqzxR7iwoASW71V+GjbNSRy6jIwMgwPem/8JAj5XJ/Kq8uryt2J9MUAWlg1J7jfGBirL6bd3HzTP+VUk1a+ZNsMRC+uKaLzUmDfMwoAt/2Zcw/Pv/CnPFLwWQis4anfxMC+Xx61pQ64nlgzg7vTFAD7eJH4lh5+lPOnxF8gPg1Yh17TcZd9p9MVUk8SxiUpDh1+lAGtY6DDM25VdvrWu9ja2yZMW1hXP2fi17a3ChFJpl14kM+XEuCe1AFu4S2ndsL847Gqzx+UvKqB61jPqJmdnD4PrULahK0Z3PkCgDWfYWG9vwFQtcRxMecHtWOdQLnYW59RSGRN27fz60AagvEYnfx71ITCibxMD7VkGe3C5dwcd81WN7BuK78+1AGqsxIynIzVp542g2hMufSsmHW7S3i2bdx+lQHxACSPLwaANTykVQ8qnd7VKn2aPBKhs1nrrCOuHUDilhvrcyYBzn1oA1rfVSJxGoRF963YNTtsfvFQnpyK5Vooj85AOfSghXTaCQwoA7OGXRLhiZEj3elUNSg0fnyOD6LWLYwvtJ8ssfWpzCZHx5TL74oAY4jyEQED1qlMAJeBke9Xnt9pJUkEetQMsqjJCGgBYpo1GRjIFDao4+XaMeoqF5kH3oz74FQm5tk5P5UASy6ksf3AWaqkxubldwjxn1qaLUrENzFz6kVcGo2e3gqD70AYyWr/AMYNXobdVwNn1ol1NDJtXGPYVWlvZmBCcfSgDetL+1snG5QeKur4jszJgooX1Irg5LhmkHmh6XckjDJO2gDvJNfsGU7EUn6Vj3F0lzIXijU81gzTwW8W1FLE+lQQ3DMp8t2U+hoA6JbeGY7pYgCKjltFOdijHbNYBvrlMp5jE+uafDqU5YbpunagC7Lag/f4HoKrPbbWGDgVJNdyzsBuqaBGlxuP3ewoAreW0bbxICvvUckTXEwctgdjVu4sZLhgIoWP0qJdNvYSVCMfbOaAK01vJ5gVX3U0RGOTaeBUrafqDTblRgKJY5uVZSD60ASW2PJvAXyPKH/oa0yN15I4otbeUwXgVGOYQBx1+dKb5NwIyVhkOO2KlbsCb7Qdh7mmo+7n+Lvk1Aum6jIAy28iL6kGnpZSbsMcN3J4qgJJbmNPvL83rVCe8RX9+2KvT6KxXcJTj0Jqt/ZcQbDvuagBm8zoHJH50GLjLPzVaaF4ZmjCnb2NKEOzknPvQAtysbAjqa5W4AFzKB0DkD863p5GRjnp61gTnNxIfVz/ADoAjooooAKKKKACiiigAooooAKKKKACiiigAooooAKKKKACiiigAooooAKKKKACiiigAooooAKKKKACiiigAooooAKKKKACpoe9Q1ND3prcT2NDSxnVrQHkeav866nVGnXVJwh1QIH4EVuhX8DXKadIkWpW0jttRZVJJ7DNdnf2NxcahLNFYXEsbtuWRL/aGHqBTkKIzWjMl4giOoqPLX/j3t1Zf/107UJLkafYFZNT3FTuMcKs3/Ah2qbVrK4nukaKxnmAjA3Je7B9MUXtlcSWNmiWM7sinci3u0r9T/FUlGTrDSP4VjMrXJP2r/l5QK33T2FcpXWa6v2bw5FbyxtDM1xuEbz+aSMHnNcnVx2IZUoooqCwooooAKKKKACiiigAooooAKKKKACiiigAooooAKKKKACiiigAooooAKKKKACiiigAooooAKKKKACiiigAooooAKKKKACiiigAooooAKKKKACiiigAooooAKKKKACiiigAooooAKKKKACiiigAooooAKKKKACiiigAooooAKKKKACiiigAooooAKKKKACiiigAooooAKKKKACiiigAooooAKKKKACiiigAooooAKKKKALdmfvVbBqlaHBarOawmtT1cNK1NEmap3hzs+lWCarXR5X6UQWoYqV6bK1FFFbnlBRRRQAUUUUAFFFFABRRRQAUUUUAFFFFABRRRQAV2/g9WOjysrhT57cf8BWuIre0O5NvbllbB8w8fgKAO+S9eAYIV8VqWPiBUVf9FG8dxXMxz+fbh2Vc+1SC7SMbc7W+tAHZP4tymwwhW9awNS11ZS6omXIrKN+zDAj3+9QmSOeX502mgC1BqV1G28ICorSi1o3JVZflx3rNhEeMB1pRsLEHaM96AOgw0g3xXQWqU17PGxjNwWY+lZZictnzTgf3TURVg+QzM1AGgkkyKxZ5OfQ1O92Vihw7AlM/+PGn2rqIBuTLe9R3bQkxGWPjb/7Mal7oBP7QkPdiPrTHmmkQ/OxHoKEjh+9GMj0NKbkRhgEA+lUBVTzWDBWwPQ1btosDK5Zqo/alaQ7wfoKv22t2sI2lCuPagCW5ncJsZSCfSqsWj6lK3mQQ7lPdqs3OqWdyoO7aR+FTW+vi2UL5xZfagCF7e7tk2zW+G9hWdJZPO27Yc+mK6iPxBbSr83J9xVC78Qxrnyoc474oAyE06dl+YFcdqT7Cyn50PAqObXLyeQlE2gelQNq1+4OQF+ooAnKEttjQ1FdwXCYwODUMGpXMbkvtYU6fWXkyNoFAEsKsu1U+93olsXkk3O4JFZwvpBk7/wAqZ9ouW+YMT9aANqO3LYDEdKa1uik7Dk+1YXnXLycsyjvV6OFkUFJCWPvQBY8qPIErjrWgulxzL8sgx6VkeXM4JYcjtSN9rDKQzJjjg0Aao0KCPP74YqF9Lj8z5HB9TVAsU4d3Zz6moG37uZGXP+1QBq/2YFIKy5PemvpiDLZZvaqMTSQkFXLVKl3NubDYHvQBMdPPDRjGKfHCI3zNx9KfHcvNGAXOR6VahgST5ppQR70ARpfwwAKhI+tW/t0RAbII9KZ/ZtjcSfOxIqb+xLNVJhz/AN9UAWbW5sZl/eRCppBYSvtaHIHpWElrJFNjG5a0YFA5dSKANaPTtJlT/j2XNUr/AE+ytoy8duoFRpN5bFtzgUfalmG197CgB9hZaVcKAx2sfWrl34U08wmVJznHrVaJNPi5cGpWudPZdimTHpzQBzUmkBWJWbjNK1kBDt8wVrzW9jKGKyMmPU1h3DRI5EUxYCgCL7LFBktJk1TuLVwPMDZWrRdc73IK1A8xkG0OVSgCtJa+ZHnfj2pBZRxqJGkzU4tw+SshYimPBKYyZDkelAEUcUR3MB+NDwxKgOaQFlXaikj1xVhrd5oQVTA9aAKJOBuHApvmYUkE7qv/ANlyeXnqfSkayKp86c+1ACWmoyKmwnP1q9Hqm0424NVY4YcAbOasppwI3An6CgDZ07WREMcN7Vck17L4MXy+1Y0VgwA2DDetOaxuR8xNAGqNQt5+x+hq/AtlcAK2F/GuSltrgHI3iqLJeRPkGQe4NAHpK2NiqYQLn3NPbQbKeLdIFz7V54kl4cHzpfxY1fg16+t8JM7bR0oA6weFNMPzENUaeD9Nkm3b5MehrGi8W3Cvltu30NTjxfMz5CAp9KALeoeHYYGCwRhvesW60qSD50yD6GtV/ErsN+wYNOh1NJjvdFP1oA5yW0ym6Tk+mKrfYy3yqpGa7XzbJ2DvHHUgSwd93yLQB57LYTRvg9KabSTcHIGPavSJvD9nfKHM+xfUVV/4RHTzlBqBOfpQBwLwsR8oGajVHHGwZrsbvwpHbqfs90GPvVGPw3dtjMqDNAHM73STHerMc7QtkH8K1bnwxqEZLRlG/nVCbSrq2XdKDn2oA0bHWzHHs8v5vXNXE1ja24qM965c29w7DyopCB3CmrkMN4sZ82IhfXvQB00Ws2xb5kLMfQVJJqVm8RxbLu965iN/4VVg3qajnkYZXd/9egDpo74LG+IUZQu7j6gf1qD7QyguFUH0NZWn3IaK4EjFNsXf/eWop7/BKI344qVuwL97rUpgKF1Q+1ZS3AmXIJZ6rm2eeTftLH3qaCF43DGICqAN0wX55iF/u01zmDhs1NMjb9/l5X2qu5RZRtH1FACLjyyztkiqxQ/Md4PvVi9kRIgFA+aqKqw56GgCC6s5Xj+U1zswKzSA9QxFdXNJIF3B8gdhXK3B3XMrdMuT+tAEVFFFABRRRQAUUUUAFFFFABRRRQAUUUUAFFFFABRRRQAUUUUAFFFT21tNd3CQW8bSSucKqjJNAEFFamoeHtV0uFZryzeOM8bgwYD64JxVz/hCfEP/AED/APyNH/8AFVPPHe4HP0VZvrK4067e1uo/LnjxuXcDjIyOR7Gq1UAUUUUAFFFFABRRRQAUUUUAFFFFABU0Peoamh701uJ7EtO8xx/G351La2punceYkaou5nfoBU/2G2/6Ctp/49/8TV3IRU82T/no350ebJ/z0b86tSWCLBJLFe28/ljLLGTkDOM8iqVNWAVmZvvMT9aSiigCpRRRWRoFFFFABRRRQAUUUUAFFFFABRRRQAUUUUAFFFFABRRRQAUUUUAFFFFABRRRQAUUUUAFFFFABRRRQAUUUUAFFFFABRRRQAUUUUAFFFFABRRRQAUUUUAFFFFABRRRQAUUUUAFFFFABRRRQAUUUUAFFFFABRRRQAUUUUAFFFFABRRRQAUUUUAFFFFABRRRQAUUUUAFFFFABRRRQAUUUUAFFFFABRRRQAUUUUAFFFFABRRRQBPbnBarG7iqkbbTT/NHrWco3Z10qqjGxY3VXuDkr9KXzR61HI24iiMbMKtVSjYjooorQ5AooooAKKKKACiiigAooooAKKKKACiiigAooooAK6nw5Z2s+lySzHDiYjr2wtctW3o0DS27bSRl8dfYUAdRFHHhVhf5RTpLd423fK496gtLaOFR5h3kdqSZ1ZwqKVNAF2C9tbZSrxENRJqFo5/dpyaqrbuw2/Kfc00Qvbt0Q+9AEqT7mzsHHarPnwFcGIg1SkbDggfN6iml5pXCqefagC885jTEfQ+tNtRIsu5nzmqxinQ/OuQOetKhmWbhC3tQBpG5ZclRirfm7rWBjtJKHr/vNWX5F3ODiEgVbEMxjtV2MoEZzx/ttUvdAMkklbK7Me4qS3KW8X74ck1N/ZvRnkZfennTVkXDTbhVAVJmhYDyUy5q3baVcSJveAGoDYfZm3xSYYetXYvE0touyTbJjuKAK8+jRltzoQfY1bttHjQBlTPs1KPE8U/zCL8ajbxL5bZKKR6UAW3sFZceTg+1Z8+lyNnYgxQ/jKNB81uM1EnikS5cQ8Z6UASW+lugJEJJps1pJu2vCMVIfFJRf+Pc1m3fiOSduBtHpQAXOnop3DAHpUK2SspwoxUQ1OOTmYHj1qwniC1iXaIWI9cUAVjaYbAj4qYwMgBKZ4qnL4iDzEJDhakGrPNCQEIPbFAEjrtXjbz60RFwpwAT2qgsFxM25ifxp0kVwn3DigDRVpduWA3U2RZAA28VXVZfIALfN7Uw6fdyL/rgF9zQBY8tZMuZQDTcrKhXCnb3qlJY3MRyzblHcGqu6deEbigDRFztkKAKMVbS4hVMttJrGgR3kOcE+pqYjnaSp+lAGrBdIr5IxnpxWi9zBtG5lFcwJHVQucigyCQ7MjPrQB0xv440+XBHqKryaiOsTnPpWVaW+5vlb86stp0jEkOAaAGnU7qR/kbGKtwahfN0YHHYiqotXtzuDhqBLImWJ2+woA1VvLx/kZUOfQVdhlnRcPCMeuKxrS8JfJ4rRF7KBywK0AWnn3Y/d0XU6RWpdAu8e1Zj37od3aq095NIvUbfSgBktwZhukc5qvc3MccexFBJ70u61mTaTg1n3EaoflORQBPbkzcMOKttDCqZd+nYVjPLIoAQ4+hoWSTbhu/egDQeeKEM0R5qOPUXDqXwy+lZ7uZG2L070xpdg2helAHSw3QddyRJj0NTC5eRSnlqq1zMdw6ICHx7VN9umKfOTQBvvMwj6YHpTEmy2MfnWZFerIvznB6YzStcvn7+AaANpCincYhipvtUe3hOKxIpXA+Zyw+tWkkk4YAbfSgDWhl44zTzMS3z5AqnBO7DAT9Klc7k5J3emKANEXCYCqATUZlV22SRoAe4FUAzBThiDVUm53Eo5NAGxPaDywYivNUjp/mn53FVxdvEv7xmJ9Kn82CWL/WEE9qAK72lqgbcxJ9qQxQpD8maujTMxbkkwKpSwrE/JY0AReVvT/WEe1MVZVDfM2KmC5YFEIq1JsaMLxuoApCNnQDewPrmpPPMW1DIx7daJySnlpwfaqrWmMcndQBv2t6/klWlIUH1rRSfKq6muPaBogCDz9acL24iwC5oA7dWikU/P83fNL5ZxvQ5GOtcS+oTkBkkYe1Tx67fxqIhJgY70AdU0km3ht3tVb7VKpwI1Yf7S5rGt9aliyXfdWhb+KLVE3NHlj1oA0ft/lw7fs659hisa6l8wsTkHPStMeJYHk+aECM+veq95qdhL9yEZ9hQBiHYx2sPmHpU8cCycFNvvRLdhnxHB+JFRhXk6nHtQBI1nGVnUuGJiA6f7ampLfToW272UD6UQxBIpztydg6/7y1E0kicbdv0qVuwLlxDbIu1RmqS2gdgMkGk8ydBvzuHvUMjzyurI5De3FUBam0zYMi4x7Gs2W12sxRSz+prTgDAh5M5HU1O80bxlAAfwoA5K5iuHcboG+vaqspmDeWBkmurIaM7TyKytQXaxZNoagDDaGRSZCGB9KwZsmeTPXcc10zI8mdzEfjXNXIK3Uy5zh2GfxoAiooooAKKKKACiiigAooooAKKKKACiiigAooooAKKKKACiiigAq3YajdaZc/aLOXypcFd20Hj8aqVpaNLpsWoA6tbvLasNp2MQVPrweaHsB09tsHgXUFsLj7fNIRJdBsqYcgEnB+906/4Vjf8Jt4h/wCgh/5Bj/8AiavR6jo+g6TqEGmXkl7PersyYigjXkc56n5jXJVjCCbd194dCxfXtxqN291dSeZPJjc20DOBgcD2FVqKK2AKKKKACiiigAooooAKKKKACiiigAqaHvUNTQ96a3E9jQtP+Pa+/wCuB/8AQlrrfDOmaVHoqPcvazTTfO+5gSnt7VyNhI4uBCkccnn/ALorJ0OTW0/h+WOQxvHo6uDgg3DA0SFEzJ7WKxutWgglSWJY/kZGyMb1rVsfB0t9YQXQvo0EyB9pjJx+tNm0C7ijkt86VbGRQGImO7Gc96s6vo16YrCK21GCNIrdUO6fZuPqKLjsZGtaFLorRB5klSQHDKMdPasmui16Ca20LSop5lmlXzMur7gefWudq0QypRRRWZoFFFFABRRRQAUUUUAFFFFABRRRQAUUUUAFFFFABRRRQAUUUUAFFFFABRRRQAUUUUAFFFFABRRRQAUUUUAFFFFABRRRQAUUUUAFFFFABRRRQAUUUUAFFFFABRRRQAUUUUAFFFFABRRRQAUUUUAFFFFABRRRQAUUUUAFFFFABRRRQAUUUUAFFFFABRRRQAUUUUAFFFFABRRRQAUUUUAFFFFABRRRQAUUUUAFFFFABRRRQAUUUUAFFFFABRRRQAUUUUAFFFFABRRRQAUUUUAFFFFABRRRQAUUUUAFdH4fVGs3UthvMP8AIVzldFoEiJZvlMt5p5/AUAdBDbOcN5op08XyluMioopjtHycUx5wARtbmgCzbECEkdaHhkfLhhisyaeUZEKPU1lfSGPZIpJz0NAEkpdTtxgmp7e4WOM5wCO+KbIXmcIsdQzxupKv8q45oAui9Ty8lgw74qzbavYxuGK5PuKw47JJOUdlNLHp7PJtDHPvQB0lz4ohiTEcQP0qGPxVblEUrMr45CxBh1/3hVQWiww7Zk3t9KZDa+dLs8kAetJq4FuTWYrjkSzqB/0wH/xdVTdxyvuF3dL/ANsB/wDF1fWyt7UA7NxpkgjLYEYFKz7gVD5LD/j7uzn/AKYj/wCKqIWaOTtmuiPe3X/4ur6CKNstz7VdhvLNfvrtos+4GVHptsMbrm4Ht5QH/s1adrp+n7gP3krf7QqzLd6c8WFcA1lvqCwPmKXp70WfcDTn8L2tyNyxSKfYVVXwuITwZsf9cx/8VVf/AITG7gGxWyKafF18edw59qLPuBcfSACB++OPSIf/ABVRy6HGRvZpEH/XIf8AxVUf+Er1IHOxMfSopvE99Nw0aCiz7gWn02zX77yke0Q/+Kp9vY2O7b+8IPrEP/iqx21u4l4Ma/hTVv5mU7eKLPuB0X9l6bGpKx/+Of8A16rTJYRIT5jr9Ih/8VWHLqU6Abee3Wqsl1JJyc49KLPuBuiSz/guZT/2xH/xVSCG1l5aab/v0B/7NXMmZ1Usw2jtSxX9yxC87aLPuB0ubBCczy5B/wCeY/8AiqSe9sVix5034RD/AOKrm5pWRu5z1phYyL7UWfcDabUbKSMqLi5x/wBcF/8Ai6pr/Z7MXFzc/wDgOv8A8crPKMu0dKcI3cZVHH4UWfcC9myQ83dz/wCAy/8AxdLtsBlvtVzn/r3X/wCLqtBaTNkshJ7VYTT7h1zsODRZ9wE32LgL9puwP+vZf/i6sw29h2nufqbdf/i6lt9HcgFzgCr8MCRkqSGx60WfcCtDb2/KpcXH18gf/F1dgtADgXUrexiH/wAVShQW2oPxohQo58w5980WfcCz/ZZk58yQD/rkP/iqkGlQDG8O3/AP/r1Uk1M2yYDszdhUB1qcEEDGPWiz7gaX9kW7cIWT2Kf/AF6F0aFclp5MemP/AK9Zz+ILrIIiU470+HxHcFtssYFFn3A0U0CKbnzJCv8Au1DPoNvjaryAj0XP9afH4gbZt3BaeNRDknzMt60WfcDMn0W3CjLzKfaIf/FVUk0GFVLPeT49PJH/AMVWndX7lgqnNVvtxkba64FFn3Axn02ziYE3Vyf+2C//ABdRyW9k6nN3cgf9e6//ABddHPDaTQfIPm9apvpETBdjUWfcDA+z6chz9ru/wtl/+OU6KDTtxJurs/W2X/45W7/wj8Y+ffuNJJoSsm7kCiz7gYZXTS20XN0T7Wy//HKds04EBru6B97Zf/i6v/8ACPRqd6yENUMul4iO7qO9Fn3Ajjj0/fu+0XR/7d1/+LpzLp6vuNzcE+nkL/8AF0z7I0UeTyTUBttj5xnNFn3AmaWw3/Lc3g9vsy//ABytWOfTo4VBuZj9Yh/8VXPPuZioHNPA3fIRzRZ9wOutbuy2YS5b8Yx/8VVlnhPPmyH6Rj/GuREZjUYPNOW4nj6ytj0os+4HRtcWqS4eaTP/AFzH/wAVUyzQIQfMkIPpGP8A4quTaZwd+Cc96lhvZt3yHj3os+4HRy29tO28yuP+2Y/xqMWdrHlvOkz/ANcx/wDFVif2lIHw7H6VINYWM4Zc0WfcDf4SMYuJcenlj/4qmnyWwjyyn/tmP/iqxU1jByBnNTjUpR87ICCKLPuBoMbcHy/OmA/65j/4qmSW9kgz50pPsgP9ari7E64EZzSBshgV5os+4E4toVHmC4lA9PKH/wAVTdkLyf8AHxMP+2Q/+KoQqIhvOar53TFS3y9qLPuBZkht41y88pH/AFyH/wAVUTrasMCaYcf88R/8VUkyRiAfvBn0qPy02bw2fYUWfcBiR2ZUgzz/AIxD/wCKpv2W1kHyXM3/AH5H/wAVVWZnD7Ezz61Ygd4V2su0+tFn3AcbSBE/11wfpAP/AIuq4jtF+bzrgEHvAv8A8XUxmmd/v4A9Kj5LZfkUWfcC0s9nJGA0s/8A35A/9mpomsF+7NPn/rkP/iqhIiDdMCgtbg4VM+9Fn3AsG5tQdxmnK/8AXEf/ABVNWe283KXM4z6Qr/8AFVXkEax4I4HYVEgVm3qFUe9Fn3A14723HmIJ5WZl2jcgUDkH19qUspzls1knZ54LFaXzj5p2HimlYC9NJMBuV8qO2KQXbyRn5AhHeqiPIzY35HoamX5ELbcmmBPC0xX73HrUNxeva/wb6mSUmMAjHtVkJbyRjMYY+9AGQ2tzOu3yQPes+7d3bzGfI9K6SaSztkbKIPwrAunSeRpAoCjoBQBTjBlJINc3dDF3MD2kb+ddL+8LFUTZnvXNXQIu5gTkh25/GgCGiiigAooooAKKKKACiiigAooooAKKKKACiiigAooooAKKKKACiiigAooooAKKKKACiiigAooooAKKKKACiiigAooooAKmh71DU0PemtxPYv6Z/wAhWz/67p/MVs6rpWlSa3cyS65HFI0pLRmJiVOemawLab7PdRTgbjG4fHrg5rcuZfDd7dyXcwv1kkbeyrtxmm0JMteItN0241d5LjWY7eQouY2iZsce1Lrmm6bMun+drEcAS1VU3RM29f73FQajdeHNTvGuZvtyuwCkKFxwMUX114cvxbiUXwEEQiXaF+6KVmO6Ga5DDb6BpMVvcC4iXzNsoGN3Nc9Wrq1/aTWtpZWKSCC3DYaXqSayqtEMqUUUVmaBRRRQAUUUUAFFFFABRRRQAUUUUAFFFFABRRRQAUUUUAFFFFABRRRQAUUUUAFFFFABRRRQAUUUUAFFFFABRRRQAUUUUAFFFFABRRRQAUUUUAFFFFABRRRQAUUUUAFFFFABRRRQAUUUUAFFFFABRRRQAUUUUAFFFFABRRRQAUUUUAFFFFABRRRQAUUUUAFFFFABRRRQAUUUUAFFFFABRRRQAUUUUAFFFFABRRRQAUUUUAFFFFABRRRQAUUUUAFFFFABRRRQAUUUUAFFFFABRRRQAUUUUAFFFFABXXeFTp39nyC7GZPOOOe2Frka6HQFU2zlh/y0PP4CgDto7fTWC+W2PxqyljZYDech9s1yMiLu4Y/gac8SiPKynIoA6uYW6LxGjfSsq5RJJMqgTHp1rLhu7m3H39y+hqw+pxldzoQ1AGhDJHEN3llse9R3lzBcRMRGcjvWadTw3yrlfSmyXySLhQU9cUAWIblBhWO1qlMyhwySYrLCeZIu3JqaZRGg3ZFAGkL4tncM8UkeoxpuPII96yEd3I2Kx+tWorCWTop5oAuSa0pAUqTUMusBlwqYalfSG8v/AFbZ9aqjTzk54xQBKLq4mjJOAaaGnK8sTTRC6rt5X3pv71FJ3EgUAKTMw+Y8DtUYTznyPlAqZZzIu3GTUsVsQuXU0ARfZ0xh8Y9acsCMPlTIFS+VK7AZG3NXBZM6gbwDQBneQW6RsBUb2kob7uFrdi06RUOXU1XFncGQjIoAxPs86tlYmb6CmMsqArsYE+1dZDpzgfM4WraxeUvzMp/CgDjrTTZ7gbucU+TSriMkJGzH6V1pkjgOQwGajn1kRJ8oDfhQBzEOh3k4+dSg/wBoVoQ+Frv+KRAtWX18njbz71Vm1aQr/rsewoAkHhhAT5lwGqWPQraNSuS3vVMa2MADkdyalGtb2+U4AoAtppcMHJiU+5pzLbBcAAEVjXOrTyuRuIQVBLcvKo5agDcFzCi4KggelRNdQ7uH2+1YRuSoxzTPtIz70Absuo5GxR+NQi6B74rILN9/dTRKRySaANKXUJmlKI20DvVM3dykhBlLVXWb59xJp27fyOtAEzXLuud351JGN4yZM+tVs46oKWNX3ZICigCws+1vv8CnNdeYcbPxqm3yscLml8z5eBg0AT733YT5jU63Msa8rg+1VI5jA3QNmkad3kyVwtAFv7ZNuyFwKFvHLE4yKoNcMwKrUYkKtyfmPagDSN8y8ocDuKDrE4YbcYrKkkkKnAwtNXe68igDZTWJh83OParX9vtKgXGDXOrv5HmZHpSCZo35xQBvSai8p46Cni84y44+tYbSvt4wBUiSuU2lhQBuiaBiGJAFDW0Myl0cCsYSpwp5NLv+b5eFoAvmwjDg7+amGitMu+I/NWeJGHfdVq31Wa1YAcj0oAbLp91G2NmT7VAbWdSfMiZQe5FbceriRgXXFSS3qzRn5c0AYAhkBwrZHvUckHltu3flW4s0a/KyDcfSnXCxlBlA2aAOfaIlN3f1pgVWGHHNbTWvyZRcCqstqTglKAM4R84zgVY810THBA71JJZ7cP09qQIywtmMlaAJbK/VG3OmfetNis8XmRLzXN+c28BEJHcVegu54hgJtHpQBoxrI/yOuKUwMJAc1RaeUZckiiO9ZTypI9c0Aak0MbqFxzUYtmRcKxx7URyxyr8r4P1qOS4C/Luxj3oAjYAy4L5YU99smFz81VjJGx3k8+1TI+/GRg0ADP5GAQGHrUM0o3b1zirpibbzjFRSQMYxsAx6mgCqZDMoO0c0Rx7ZQvIzTltd3X5R2qRoooV5clu1ADHYxkhsMKRcbd/y7fSjzN/HVfTFSNbLJb7TmNvWgCvJPE6jCAVHJJgbkOMVMLK3XG92LetSPZhlGw8e9ADbSeM/MzEsPakdrm4nJjOUHYURwIOADmp41mi4RDQAqOyQnzBtqu960O4huPQ026u5SCkibT64rNeIucq5PrmgC0kk91J9zK0+dEjiK5APoKetyba3wgGRVJ7t2b5gDmgAWVEGxmJb0rmbrm7m7fvG/nXRAYkDjk1zt3zez/8AXRv50AQ0UUUAFFFFABRRRQAUUUUAFFFFABRRRQAUUUUAFFFFABRRRQAUUUUAFad1eabLbOlvpPkSnG2T7QzY59DWbSUNXAKKKKACiiigAooooAKKKKACiiigAooooAKnt2KFiMfiAagqWH+KmtxPYtec/pH/AN+1/wAKPOf0j/79r/hSRIHbB6VYEaD+AVblYlK5B5z+kf8A37X/AAo85/SP/v2v+FSTbsoEdU55zVSSWRJCrbHx7UucfKT+c/pH/wB+1/wpDKxBGE/74X/CmqQ8XmAbTnBFJVJ3J2KlFFFZGgUUUUAFFFFABRRRQAUUUUAFFFFABRRRQAUUUUAFFFFABRRRQAUUUUAFFFFABRRRQAUUUUAFFFFABRRRQAUUUUAFFFFABRRRQAUUUUAFFFFABRRRQAUUUUAFFFFABRRRQAUUUUAFFFFABRRRQAUUUUAFFFFABRRRQAUUUUAFFFFABRRRQAUUUUAFFFFABRRRQAUUUUAFFFFABRRRQAUUUUAFFFFABRRRQAUUUUAFFFFABRRRQAUUUUAFFFFABRRRQAUUUUAFFFFABRRRQAUUUUAFFFFABRRRQAVtaMW8grvCrvP8hWLWzpIzasM/xn+QoA2RZBcMk+c9iaUIY252nHvUCMF+Vxn6VKqc5CEigCUkSEbEAYVWuUkb5SmPcVIQQGOwjFKl18p3qTQBR2yKvXJHtThO6KCfxFXDB56lkRg1MFo6th0JFABDeN97HH0p08zXC5A6VdhhhdNqQkVZisLUxnezL9KAMVbqQDAOKu2WsGFufmNa9h4dt5zl3+XPetD+wLGOTaipkd6AMeXW55otiKB71XRZ5xwu5q6NNOghPPl49qe0ttEPl25oA5v7Ff7cfZyfeg2NwuN4xWzPqyw99w9qoPqySkFVx9aAHRaYm3dIApqdbeOMdN3vmqr3wcfM3GKoSam2CsRIoAvXNzDHwVxSR30YUFfyrFeSR5NzZb60PcOpDKKAOgTUjniPimvd7sllKn1zXOC+ndiemKikvJt2XfHsKAN2S8lP3ZWH41C1/cKOZsiqtvdI8WCuaikbLfK20ehoAne5llb77NTPNmU/P09M1CXbt+dOMgUDq1ABLOx4xjFVvMaaQrippp/3YwMVU80qwzzmgCwtt03ZAqfZEOOAB3qs0suMbhilVwvDc5oAtsqFPvALVcSYyACaZ5o3ccD3qNrliwEfNADi2/rwBT08nzBj9ahdyT3JpjgM3y9utAF2Tyz0bp2FVXuEHy4PFMSQbzwaU4kzui/GgASYSHnhRT/MbOB09agCeUSOMe9J87HIFAFtWcKPmqTzA45JzVJQ+cBc1PIWAA2/lQBKJmU4yPxoM7Hg4+lRqFb73H1oOB3H1oAlLLw3ehmQdTlvQVFsyfaggKSc4oAbu2sW6Uzduk39qVpFUYzmmRr5hOD+dACyOSdgIA9aYHkQ7d340zGHI4oyeeOlADiuxhhutB2SNgmmAs/GM1J90bStADlOAF7Z60gcKCRTCcDhTSj5z6UAOSbI3EZNPjeQv7elRLw3TFBklDY6UAWizdFPPpSxSlTuIyarRuXYbqs5AHrQBbE+1d6nn0pyXDsc7uaqKoccGnZG3HPFAF4u7DcH6VPDdlUywzWdHhl+9irDfcCrigDQgvFJxnHsavwyxu4XjB7VzZLZwcAe1TxuyyK24j3oA6vy7B/kdOaDYWci7VbHtXPLO88uN2KsJcyRyAHNAFt9OiaTasKDHenPpLbM4Wo/PeU4xg+uaswyNGAX3P7UAUZLE7SNmQO9Z89tGqled3tXTLcee4TZt+tW/s1sUw4G6gDhxAqKMZB9c0skYMPDfNXXTxQxnb5YI9apzabDcIXX5G9qAOXXeq/wmp4iT82efSthdItwuWfNOXS48/um596AMuO6cttckY9aVrrcQufl9RV6bT8H50Jx3FUZLSQttiGAOxoAfvTtkjFRLiU52nA70zEhcxtxj2q1EhjG0nK0AKoVGB25B74p9wQF71CZZd/lInFWUiKgO6kn3oAzSJZTsRW+tWILOYNmV9o+tWmbecr8oFQyl3bCliO+BQA8tDGwVXAI6k1c+328UXUSN/s1SS3BbG3n1NTx6azn5Am760AVZJvtLMwj+X0NUnQAkng1pz6ReRsXV1UegNZ08U0bYfcwoArOuG/h/OonDoMrsJ9TUhmjEgyG4q8ZLeaHZjaaAM1G3LhgMiuZuv8Aj7m/66N/Oupmt9nz78iuVuf+Pqb/AH2/nQBFRRRQAUUUUAFFFFABRRRQAUUUUAFFFFABRRRQAUUUUAFFFFABRRRQAUUUUAFFFFABRRRQAUUUUAFFFFABRRRQAUUUUAFTQ96hqaHvTW4nsW4Pvn6VPUEH3z9KmJCqWJwBRIUSte5/d4654oazUQcAmTGc024lSQRENxnnB5FJ5sWMefNSKCD/AI9T/v0UQ/8AHs3+9RVxIluVKKKKgsKKKKACiiigAooooAKKKKACiiigAooooAKKKKACiiigAooooAKKKKACiiigAooooAKKKKACiiigAooooAKKKKACiiigAooooAKKKKACiiigAooooAKKKKACiiigAooooAKKKKACiiigAooooAKKKKACiiigAooooAKKKKACiiigAooooAKKKKACiiigAooooAKKKKACiiigAooooAKKKKACiiigAooooAKKKKACiiigAooooAKKKKACiiigAooooAKKKKACiiigAooooAKKKKACiiigAooooAK3dFTfasN2B5h7ewrCrf0TH2JwTgeYf5CgDYt0hVedufenvtjOV6e1NtrWFmzktV9I1iI+XKn1oAzi0kwYhTt+lSW4RU+ZefTFaklzBFH/AKuqMl0gJwBQBft3RRyqr9alf7LMhViNx/u1gyXpYYyAaI5m9T9RQBrw2mxvlb5M9DUkkXYYx6VmpeAfK0jD61aFxFwfOoAVY7iJmw7AHpg1XkvLiOb5pWGPerbXUO3/AFgNZ91LDMOD0oAninklbLSOV+tSGaGPO773vVGBolH32H0pZJY+qvuPvQAy4lEjnBwDTVhiI+9+dRyzgk/JUfmHuOKAJ5IQCMSimoqIfmIz9Kas646c1HM+4/3aALRlhPGPxNRl1IwqjFVfNXGAMmmNJIv3aALXlx4561VlVGbkUnmSN2IpQ4XO4ZPvQAwJtPysQKd85PynP1pnmu2SqgClDHigCTMh4bP4UpJXnqPSpEdPLOTj3qASITgMD70AHm7zgx4FQtw4J/I1LK4PCYNQEkt8wHFAFiOTfkEAU2QY78+tVZGAfgkU9JcL8woAGYg5kUketNEwT7g4NI0zsSowRTBwO1ADzK6/7NOBkPzK2KiaTgEjJpU3SEdh7UAL5kjfWnl3TGHzmmyALjBNRtuXDDkUAWvNjdsFfxpzusa9apZ3nHPHcUHkdckUATpMxb5ScU95yeCCD61VBKcgdaM7mJOcUASGUqeDnPrQHZlx0NMUIOd3PuKcrMDmgC2rOBguMVE2CTzkUkewqdzYNJmNeQcmgB8caOcNxSFfLchH5pjNnGBTGZRk0AJ8zOR1pSGVTxzUXm4bI7Uea7NxyKALMN0qH51qTzo2bOcH1qoTk7SvNK4wg9e1AE8sy9F5NQhuuOTTUXODT2XgjP5UAPWfHU0JLmQknNQ7VKYyAacMLjfn8KALewOvb8Kf0GBz9aqLMgbjNShNzAhuD2oAlLr34b2qVJQ42stQbFbjo1TFdq+3rQBMGCtyvFSpLAW+Y4qmrEr6inRpG7ZbOaALTyQlvlWpQQIvl+aq4iUdM0m10GRwPegCxGXHK1Ye5Yxhf4qp/aFRO4PrTklVuetAF6OZlHO7PrVqKd8bvM/CsxZWHTge9PE25hjg+lAGwJ3OGX73vTvPkfqTuFZf2mTIGBipBcqDjdQBqvdbYwDktUTXpMZQnFUXkm2llIIqBbtmUhhzQBtRXsQgHy8jvVE6h/pR2nbjvUKSJJHj7rU4wlh8wGB3oAvx3pmOwv8AjUMp2y7lOTVcskbAg44qWOSN/vtzQA2eEv8AvMD3xQj5A2x5p7FPciprK4jRslBQA3ycfO4K+1OMasuQXq5O63fKfLioQrRna0nFAEXlpHHkDcfSlhnYcrGgq0oVkH92keKPaQBxQBXlck/wDPpTIpXifdt+WrSWoOCiE+5qdbTfwzYHtQBQl1FidqoxqhK0j53oAPU1s3GnRqOrn3zWbNGkWfnbA7GgDDuI0aQ5IX3FVnT5hhyQK0JoBJMWU4Wq80OMEdfSgCnISo5Jx9a5yf8A4+JP98/zroyu5znIrnbn/j6m/wB9v50ARUUUUAFFFFABRRRQAUUUUAFFFFABRRRQAUUUUAFFFFABRRRQAUUUUALWldWemxWzvb6r58oxtj+zsuefU1mUUNAFFFFABRRRQAUUUUAFFFFABRRRQAUUUUAFTQ96hqaHvTW4nsTo5RsgVL56OCrIcHr6VBRV2uSnYc8MLIoVguO5HWojAinly30FPopcocwuQqbFGB156mkooqkrCKlFFFZGgUUUUAFFFFABRRRQAUUUUAFFFFABRRRQAUUUUAFFFFABRRRQAUUUUAFFFFABRRRQAUUUUAFFFFABRRRQAUUUUAFFFFABRRRQAUUUUAFFFFABRRRQAUUUUAFFFFABRRRQAUUUUAFFFFABRRRQAUUUUAFFFFABRRRQAUUUUAFFFFABRRRQAUUUUAFFFFABRRRQAUUUUAFFFFABRRRQAUUUUAFFFFABRRRQAUUUUAFFFFABRRRQAUUUUAFFFFABRRRQAUUUUAFFFFABRRRQAUUUUAFFFFABRRRQAVtaQrNaNtB/1h/kKxa39En8qxkAGT5hP6CgC8qzw8xuVPuKcbq+PWTj6UG4eQdqeqO68OMfSgCGSWY/fk4p8ZDNkt8vvUF1DsILEn2qJPnG1G2/WgC/LNCDtG0n6VCzKDwWz6CoTFtViWy1CEgDcc0ASO27nkUiozKcucU0gvkA4FCTOnBdSKADysHIOamVwMbUzj2pQo8tmDVEsrKCo4+tAFkXYReRx7Cox/pG5kyKiGGGMgUoZojgdKAHDeQVJqRLcMv3jULXByMYFL9oIHrQA+SHHGcVVI+bBJJoa5DE5zUKsxLFW/CgB21i2OnuKHPl9CxoDyA8kUu9h/DmgBUl4+bj61EzEs23kU44J+fH4UoZV+7wPegCEA/3uKVpSMYJzU++NqhBQse1ADQzScNSR/fPGQPWpBGnJaTn2po2w5G6gCQSxgEqpBqvIcjvzSn96fl4FKSgHAY0ANwdgwc1LtCqO9Qs57nPsKVAXU7uMUAS4SPBYDmmTOpxsUEVCWIbGaEkAz3oAXeo4Kc0Bxnpj6UjDdzmmRnc+cYoAsk7wPT3pj8/KcAe1PKkIO9NYpQA1SIx8ophjZuelLHIMnPNBZm5HFAABhdhpAMNgdaNxbpQAwbPagBzZAxjNPhP1x71Dlv4XpQ7D2+lAEzIrt15pixvnn7vrSK5bsaHc9AaAHbivAyaSXaF+tMWQ560Fl3fNQAbflBGKTnrTsoec8U18KvHNADyDtGDkUhHbrmmbnC8ClDf99UAOPygAUKScnOaa8pIwvWmjjGeKAHEYOcVP/BziogSeT0FLw4oAsRIrYPANWQ64+50rPQtnHIqwspbCg4+tAExVT8+KXbuXjP0qFX2tycj61OJNw46UAGe33adHIgbg80zfubBBpjKqD/CgC4Cc5BpzStwrEYqqjYXg5HvRl85/hoAtBlBwRkVLGqMflOKqLODwefarMTog34zQBI4J/iBFOR1hGSM/hVeSb5tyLtqMyyP1IxQBeeaNh06+gpqlCu0daihYnrxUhZQ25Rg0AXYyY4cdapXMhBDD9Kely5OCOKrSAsWwcUANN1JxUgubnbjfxUO1QucZPrTgSBwtAFhJ4goLMc1KtwjKfnI5rOVdz4IIqVdi8HPFAF0z8fx49aVZY/vBH+oquHeRdqYAp6kxcM31xQBaS/UOFQyD3q2tyN2XywrKMhL/KymnNI5Ozd+NAGw15Dj5Y2H41CL9UkG/Kr7VmJtDfOS1PaVQTsUcetAHRrrtuiD5GK+uKDrlq4OyuXaV3HGcegpmV69+9AG9PqM1wp8oBQe5qCKB3Jd2BNZ6XCIAm/BpWvHCHD8e1AE1w8cZZN3Iqg8iFsfxfWmu6N80h59qikEBHy7ifWgCWVgUI2jPrXJXAP2mXPXef510CTssxQrlfWsC6Ia7mI6GRv50AQ0UUUAFFFFABRRRQAUUUUAFFFFABRRRQAUUUUAFFFFABRRRQAUUUUAFFFFABRRRQAUUUUAFFFFABRRRQAUUUUAFFFFABU0Peoamh701uJ7Fm3ha5uI4UxukYKM+9aUthpMEzxSasQ6HawEBPNVdJ/5C9n/ANdl/nUc9rJfeIZraIZeS4ZR+dU3YlIt/ZtG/wCgu3/gOakg03TbyYQWuqb53+4jQlQT9a6u48H6W2nvDDDtuPLwsu7+Id64XSHaw1uKV4ZJPIc71jGT3FTzMqyIGG1ip6jikp8oIlfcpU56HrTK0RBUooorI0CiiigAooooAKKKKACiiigAooooAKKKKACiiigAooooAKKKKACiiigAooooAKKKKACiiigAooooAKKKKACiiigAooooAKKKKACiiigAooooAKKKKACiiigAooooAKKKKACiiigAooooAKKKKACiiigAooooAKKKKACiiigAooooAKKKKACiiigAooooAKKKKACiiigAooooAKKKKACiiigAooooAKKKKACiiigAooooAKKKKACiiigAooooAKKKKACiiigAooooAKKKKACiiigAooooAKKKKACtbTAfszfNt+fr+ArJq/ZuVgYA8bulAGp5/kjaG3UsV4PXaapq+0ZIpVIfP8hQBeaUORkhvpUZ2K5KLuFRRB1XdtoLyZ+5toAm3r1+6PSl81C47ioNzhsFAfenEOOABigC0Sh5IyKaZbc/KqHmqux8ct1qQfu12smfegCQuFU7M89qg3OzbTkH1pD8h3g4X0pwmQ4bdx6UASCPbgl8mpHye+eKjDAil80IeFz70AQNhQTnNKhcdFJFSNsc9RUOHUnDcCgBGbrgY9qaHPXGKGJLdMU/cgI7igCLPzfWnqzICoyac5Rf4RTXdSBtOKAFSQDO5eac3z9ah3IDndmlD46c0ANKqD70hPoKD87ddtPZPl5agBnUUnHQnNP4C/Nmk2h/m6UALyvAbj0oY/KASKc5BUbVxjrUJHmdD0oAa459aNzoPrSn5cfLihty9elAEYI3HrmlQAHOzj3pwC544o3Kh9QaAEwCen5UoG/oMUwEtnaMUqtszzzQBIXwMZxSDkY6U0FdvLdaABnGTQA0oeqmlJzgNSF9rYPSlUjdzk0AOTCv0pXZmPB4FGVyc0gCnODQAmFI6808ew596h2nPWpcKq/eoACfejyAOWamqR64ocsB1z9aAEIVOaGfI+Xn2pu09T0p6sB2oAYvC5OaQknOARTnI6ZpSMrQAgYggkUD5clhgUmR93PFIu4t6qPWgB64amsM5HpSsc8gYPtSqwQHP3qAHD5l2lqegA6kVG2ZBnpTIxyc8GgC0z5IA4pchlweopCfl6fjSMxC/WgB4AX7yYqUSPjjoPaq4Lgc5qSOTA+bmgCYzZAAHNG8k4K5NIAmODmmNwck0AT52j7uKA5kXg4pquJFC00IwYhOFoAf9nZTvDCkMshYKTxQN4HHNA39HFADxKu7DEt7U4MGb+77UoKbOQM1HGfnyaALAk2+1Tm5iKbc81Xfpng1CxY8BRmgC6s0YHUGo5MNkgYFVDbt5e4Zz7U2OXHyuSfrQBOJQvAUn3qQXJUfNwB6VEsiDsKacM3FAFlXVzxyaVkJO7O2qyqAdw4pxVmOckigCSInzSFfJqV5GTJzzVQD950IHtVndEg5OTQAJMC/Pf1p7Ha+4PxVN5YiTt4oAyODkUAX1kz0b8cU05L5yT71TWYjgGp0Z93zOcewoAn3ZUgcCoWBAwBgHvUxJC5RMio8u5O1PwNADAqhTxuaoJJnOURQtSyJJGd+PqBSL853FMUAMgLHG9sGpJWiI2g/jTZpti4RAD71QZnZjkbqALbKiR53g1z1wc3Ep/2z/OtVgxj3bePesiX/AFr/AO8aAGUUUUAFFFFABRRRQAUUUUAFFFFABRRRQAUUUUAFFFFABRRRQAUUUUAFad1oOpWVs9xcW2yJMbm3qcZOOxrMpaHfoAlFFFABRRRQAUUUUAFFFFABRRRQAUUUUAFTQ96hqaHvTW4nsaGlsqaraMxCqJVJJ7c1oNZa3Y65cXllbPuMjbWABBBNYlLub+8fzqmrkp2OlvNd8SLbCK4t0gWY+V5oTByfxrVutT07wnarZQxFroxh/u/fP+0a4UOwYHccqciu5iv9E8QWAS/8qG62bGdwAw91NS1Yq4y8k0/xRoc13DHsu7ZdxyOV9RnuK4iux1bVtN07SG0zSdjM42uydAO/Pc1x1VEllSiiioLCiiigAooooAKKKKACiiigAooooAKKKKACiiigAooooAKKKKACiiigAooooAKKKKACiiigAooooAKKKKACiiigAooooAKKKKACiiigAooooAKKKKACiiigAooooAKKKKACiiigAooooAKKKKACiiigAooooAKKKKACiiigAooooAKKKKACiiigAooooAKKKKACiiigAooooAKKKKACiiigAooooAKKKKACiiigAooooAKKKKACiiigAooooAKKKKACiiigAooooAKKKKACiiigAooooAKKKKACrtrKqwFCOrdapVbtd3lHjK5oAuCM4yPmFKJWhwoFMRtg+Viv1pMlvmHzNQBZWf8AdnHWoGlc8800MxIGMCgD5vSgB6OzZwKUu/XLcelNG9G+UVKkrr94H6YoActwNuB1qXaXT73NVpwGX5Dg9ajiZz1ycd6ALJhUK27P4GoFjHYnjtT1faSG6+lJ52CQuBQA8IZB6AUjLj5Qc03zG6etG18igCSE+X2yana7+X/VgmoAXDbAQM0yaNkGep9qAGyTNITnC+1NAIXB/OolY5/xqQHB5OKAGNyeWNLtOeDSlgeN2aQcdfzoAAjHqeKUKyng8U1mPQGk5Y4bg0APxtPakMrAimsNnvQW3kE8CgB5dmHIo8zjjihsMvWoi6gbe9ADi5VvlpnmMWyoFL84GSOKRD7YoAcrOT82KXcSxJOVpoI3ElsChposd6AE35P9aYGJk+bkUpYEYFLjgHsKAFZucKKOT2FIRu5HBprbl+9nmgCQpt5yBSLjcecn1pB/t0oKhugoAcY91IylBnpTg5YcGmud59/SgAGcEk80oXP8WDRj5cDim/xfe4oAaC4fnpTn6+tLu4+7TcA5C80ASoBjrn2pHZBUWAp+XrSLGD83egB+TjFIWYDGaaCecUpVmPt60AIXbOMCjBJxk05cdD1pVPzHPSgA27eetL97HNKMEEA0gQ7cZxQAgP7ynNyDnilCMg6ZowW6jmgBB9z5aeEJGWoChV+XBp2CeAaADKhfagZPK05kAXnFKHVQMigByjkdm96cobdyARUTtu60okdF4YAe9AE5ZAen5VEeWznik3NJ2z9KV1AXFACK3zcVZSN2bluKjiTIG1atbGXB4AoAjCLG33uaVthHqajli3ycHFM8rb/FigBwwDlsY9KkBB5xgVCvPA/lUhIChW5oAl+UJu5NRtIp+ZaiwWzt4FCqduOg+lAFhHO3Kn8KY7fxOD9agY4Pyk0Kz7eeR70AK4TIZTQr7pOgprEvgL09MU4bVxuTDUASrcIjHeOM1ZzCQCjVWKLIvSkVMfdGMe9AE5wxyvFNaSJY8dW9Ki2jcfnwfal2KgywzQBAcBh2JqT+LarENUmFkUELxSmMfeJGPagBUXCjfy1TfaPLX7vSq7Txj7mSaj813bLLgD1oAn+0TSEeWMCpUuZUHIx61HHPsHK/lTJCzybhjFAE7zyuvC8VGJl6dGpxmcrtXaKgZiA27BPtQA8nncetP3qRiqbblNKZHCgr0oAt+XA33mNc7dAC7mA6B2x+dbUchLYfJHrWJc4+1zY6b2/nQBFRRRQAUUUUAFFFFABRRRQAUUUUAFFFFABRRRQAUUUUAFFFFABRRRQAUUUUAFFFFABRRRQAUUUUAFFFFABRRRQAUUUUAFTQ96hqaHvTW4nsS0UUVoQFFFFABRRRQBUooorI0CiiigAooooAKKKKACiiigAooooAKKKKACiiigAooooAKKKKACiiigAooooAKKKKACiiigAooooAKKKKACiiigAooooAKKKKACiiigAooooAKKKKACiiigAooooAKKKKACiiigAooooAKKKKACiiigAooooAKKKKACiiigAooooAKKKKACiiigAooooAKKKKACiiigAooooAKKKKACiiigAooooAKKKKACiiigAooooAKKKKACiiigAooooAKKKKACiiigAooooAKKKKACiiigAooooAKKKKACrlo7oh2rkbuap1YgkKLgdz0oAt5Ej7mp3y8FcAVHGu5M4Gacx2/SgCRmPXrTDvLelJuL8rxSmTIx0I9KABQ4O7dyKcXds7jzTkjYx7j+tRn5G5YAUAIA6qc85pySfKccCnMUdCOcGoNpToePegCTIJzzkU4LuO41EGYYzinCXnk4oAmZgigj71MLsWGclqVWhZfmPNBxkY59xQAHeDhqVnwuMEUhfnmmO2W5JxQABc0m09jxS5ORg5FLkc5NADcqBwcH3pm7qMc+tSYD87efWmMpBoABgnrQQoPLUu4BeOTUR+YjdgYoAeD2HNI5A68e1BkGfkXmkzvOX6+lADTJkYA496NoHY59aUgYzjFLnj5T+FACscj71Qgng5zUpbcnAxR+7VQTw1ADWHmMOopXiUgEU0SksQOfejdg4J60AOC4AycGk3shyOaQgkAjkU35kA6EGgB5Z3PTFDMXPTpSBlXvinK25Tg0ANXHOSTT1bA5pm1c8Gl3bjjbzQA4fKPl5oAJ5K4pFRlzzin5Y4XaT70ANXg8NSEkdBStwPQ0eZlenNADWbJyD+FIAG6LhqcSMjgU5SN3WgAHUHpSyk8dqQlO5Gfaldt4wOooAaEVTzTg4wQKiDY6n86kC91/SgAJweBg04kqORxTiNvVvzpT8yjLZoAjUDGe9OLbgOop3ljP3qawx0+agCbzYygGMn2pm8Zzg0gGOuBSlc9BmgB20O3AIq4tnlAQcH2qopJbGMVOjMvV+lAE62KuwDECrsWlRtwzKaoIedwbPvUolkBz834GgC7PobEZjxiqx0SRuNtLHfTZx5/wCBqZb263cPQBSOmTwnhCBTFt+zgZq9Le3LjaxA+lViGJyaAGgBeFT8qaxdjydtTAcGlV8nDAGgCBQQecY9alEW4ZUipvK4zsGKQnavyjFAEPkYJzmhgqrz0qZXDjk4qu6sGIJ+WgAX1H602RN/A61LHCmPvZpJCqrgIQfWgCNrbCAt0pgVQf3Zz7VOoLphjj2NTRWw2g8fWgCh86yHaKJUZsN39qvPbbmID1Ese1sEEj1oAqKrrwM496UuVGxfzq4z4ONoxUJQEk9KAK6s6t1GRxUiyZB305oDztJJNJ5EjKFKHHtQAjOFTCDOabH5gXLN8tPEMi/dhY+hxxTwr7MshFAEI2iXdv8AwxTtglztGKHXkMAAaYHZG3g/hQBIsRQfMMClMy4OEzQLlpBgLk0zLDPyncfagCPzMTYdMCpwFxkJlTVV1ff8wJqQ3BWPbtKfWgCZ1RF3fpVfzBuy3AqFmkbqTg0hQD7z5oAnE6LkBs1kTHdPI3qxNXgqLkk5NUJOZXP+0aAGUUUUAFFFFABRRRQAUUUUAFFFFABRRRQAUUUUAFFFFABRRRQAUUVb06wm1O/hs4BmSVsD2Hc0PQBgtLlrU3QglNuDtMuw7QfTPSrH9hav/wBAq+/8B3/wrudeWzi8CT21jzDbSrDu/vEMMn881jf8LG1f/n2sf++H/wDiqxjUnJXigOVnt5rWVoZ4nilX7ySKVI/A1DV3VdSl1bUZb2dUWWXG4RggDAA7/SqVbK9gCiiigAooooAKKKKACiiigAooooAKmh71DU0PemtxPYlooorQgKKKKACiiigCpRRRWRoFFFFABRRRQAUUUUAFFFFABRRRQAUUUUAFFFFABRRRQAUUUUAFFFFABRRRQAUUUUAFFFFABRRRQAUUUUAFFFFABRRRQAUUUUAFFFFABRRRQAUUUUAFFFFABRRRQAUUUUAFFFFABRRRQAUUUUAFFFFABRRRQAUUUUAFFFFABRRRQAUUUUAFFFFABRRRQAUUUUAFFFFABRRRQAUUUUAFFFFABRRRQAUUUUAFFFFABRRRQAUUUUAFFFFABRRRQAUUUUAFFFFABRRRQAUUUUAFFFFABRRRQAUUUUAFWIWVYznrniq9WrfmPHvQA7L5+XgUB2UZwDTyAnyjmkBwu0rnPSgBBJvGMfnQY8/OaUABsY4pyALxuyaAHLJIUKg5FMBJY5HHqaekfDNSNnOR0FAAfMUfIVK0hVjgkH609TnjbSY6hsg/WgBPmBGADQXA/g470AY+opr5b29qAFLZ4UZFGGVhk4FIuWHGBinEsGGefpQApZj70h5X5ic0HI9d1Ow5wXAFAEUa7SfmI9qeuw5yefSnOFx1GaiK+hxQBICDxuxQ+0AYNQrjHNKwXaOaAFOT908U1Qc/MM0ZXBxx9KRXP/1jQA87c8ngUgZQemabuX+Kn/eGVUUANAUk5JHtSA7ieKAwGTSqDnPSgCQAgDioZPvZK07OG9aSTHXr7UAICBzjFOLo4zjpTE+br09KDkA4oAFwCcNj2pz7m+7jIqNQOhzTjhV45oACS338UfMchRgUm1mXd0pQrHGWoAduUYz19KWNgSSBgjtQIhuzwaFAVjjmgB25WPU/Sgt/COBURYLzinqMkHtQArAZx+tIzhVxjdTpDkU0cn0FACl/lznHtTSdxyoxSsQOP1pMjPJ/KgA5Le9POM5pFYL2z+FKXB6UANyhNO3ENx09qTIJH9aRfv46UASA5U9zTo8MvBqIH5yM807H4GgCViR0zTQQW5pme3WkYqhoAlwVOe1AYYz0NRiRm6dKmDFAOje1ADo+G68+tTIRuwwGPWog/mdFx7UoOxsgGgCwNyn5OVpN0p45BqMSknklakSVt2GOR60APSNvMBK5NSluf4hSxzqnoTSyS7hjj6CgBFbsSacCqt8xJpEwOaaW3tzQBI8q9gQKbvDYYDNNMWTy1XoYCANmDQBVWR6Uyb02bOavPboV+Y7T7VWK8YjOfrQBCmR8v9KkMIcYJxTlZEXL/eoSbLYI+X6UAMELJ16U4DjpU7MjjCk/lUUjQQEb2OfegA+duPlH1pJIdmD5uT6VDNPEfmDFqYjBmBOAKALCqzEZIFDR4Y5bFRMwzvFRtcsc7ufagCwI4ihJfNQ5Vn+QcVCk6O+1fl/3qk5jY5GR6igBwPz81It95XVfoBUCTEsSq5X6VIY1fBxg0AWv7RlMXEQC1WaXzBlhilS4hHyPksPSnmRH4RTQBAsip94AA1KYUkAdBkU4wxbfnGaNqJ9xiPagCNbcqemPwq1BZtJIDjPvSpcuq4LqR9KtRahHGuM4/CgCRbCLb8w5PtVefSVZseSzD1q3FqduWCh/nqSTUwEO5gaAMCfR3VzsU1A2m3Wf9UAPU1pT6i0jnC7V9aryX0zrgHI9aAM+WwmGTtFYcwKzSL6MRXUI5ZsMxOa5m7GL2cf9NG/nQBDRRRQAUUUUAFFFFABRRRQAUUUUAFFFFABRRRQAUUUUAFFFFABW14e1yPQ555Ws/tBlj8sYl2FR3wcGsWik0mrMDv8A+2NDPguVFsokUyf8eP2wl85HzZ+97/hXA0lFTCChe3UAoooqwCiiigAooooAKKKKACiiigAooooAKmh71DU0PemtxPYlooorQgKKKKACiiigCpRRRWRoFFFFABRRRQAUUUUAFFFFABRRRQAUUUUAFFFFABRRRQAUUUUAFFFFABRRRQAUUUUAFFFFABRRRQAUUUUAFFFFABRRRQAUUUUAFFFFABRRRQAUUUUAFFFFABRRRQAUUUUAFFFFABRRRQAUUUUAFFFFABRRRQAUUUUAFFFFABRRRQAUUUUAFFFFABRRRQAUUUUAFFFFABRRRQAUUUUAFFFFABRRRQAUUUUAFFFFABRRRQAUUUUAFFFFABRRRQAUUUUAFFFFABRRRQAUUUUAFFFFABRRRQAUUUUAFWrbPlnHrVWp4ciMkAnmgCcnH0oD5XgEUwSuB9ylDuAB0oAecsnzGmxqobd1FKoZjySKQDa/oKAJy6Feoz6UwP6YHtUeA7jnJpGQ7gAuB60ASn5mHOD7UjjJ9aVV3Lk0ZVSFyaAHYBGRxTSTnrmlJDcKh+tKFURnLZagBgV2PpT8Y4J/GmKWUYPHvSMcD1z3oATziDk89qkMm6Mk1HtVgPm5ppDI3XIoAFHc805AT7D3pCcnI4FICFRu9ADxtGeOKaWBBxTFOVJpduQCBj2oAEbHFLjc2cYoIZW+7Q7nHKmgB2xeCelK7AcKMCosEjI4FIwZiAp4oAdgY6UiFlzSjg4JNNfg4x+NACg5JpFUjk96UBV4DdaT5hnHNACquQccUPlQMd6QjaOvWg7iBxx60AO6Y45xTSORjrQu5mO4/jSdDkUAOTPPIpxODzUaqMep9qdkduPY0AOIx9w4pNpz6Ckyq96cFI/jzQA1kwDupE3ADFOzg+tIpBbrigB2cjA60hOTjNI+ByDTVIJ+YYoAfs2nrxTcZ7UrbsU1WYk5OBQA5dwbjH405uD8wB+lMXvxTS3zccigB5ZQc4pRuAzuzSMpC9MikU7B3oAeMjk4zTSx9QRUjFWACjJpnlqnJU5oAfHyCGHFMYYPtTvNBXCjGKUr8ow2TQA4ONuKXOetRg44A+tLgg/LyaAJI229al3enJqAKR97Apy9PvYoAl81R95DT0l4+7gVA+4gAHJqRSVXk4oAmJG7cTkelO85FqDmT7zYFTeUuOFz70AWkkjdPl64qNm2jhaqEmM5XirAuDKgUEA0APimVjzViO4CHAzj61nyRMvzdfXFMV2APFAGtLMjAfMageQRjcrVn/vD3wKeWBXBbmgC2J/NXnFO3nGC2AKppjoDzU7hdvOPxoAk+0kcB6rzO7n5juWmkpjgEe9JvAj75zQA4Oqx4UUB02981ECNw5P40rMSSP5UASpIS20nilMg5CrnFVySSAFzRuZD04oAeyeY2RkE0/e8LKNwPtUPnYbkcmneW7NvZOKALImhHTI+lBlzyjfnUMTJyAVyfWhkMZJDD6CgBwDjL5Az3pVuJM4PI9aYXYR7SmTTYyRH8xH0oAkN/IrbFTJqWN5JTlhg1VA+bIXHuKsiQ7flJyKAJ3QIvWmLOM7cZpqgyj94cfWkfYpyrjPrQBKsZDh+RT3YtJt3cVHG7FRl8inD5iW6EUAOkiG3uTTFcxx+ntTZLpY/+WnNUproyvgEkD8KALMl2QwOBkVg3Db7mVvVyf1rQJPXvWbL/rpP940AMooooAKKKKACiiigAooooAKKKKACiiigAooooAKKKKACiiigAooooAKKWtK6/sX7O/2T7f5/G3zdm3rznHtQwMyiiigAooooAKKKKACiiigAooooAKKKKACpoe9Q1YtdnmDzM7MjdjrimtxPYngt5rmURQRtJIeiqOa6P/hEmttJnvL+fy5ETcsac4PvXUaGmlLaA6VsKkfMf4/+BUzxPn/hHLvH+zn/AL6FPmFY8zrY0DR4dYlnheZo3VNyYGc/Wseuj8Ff8hxv+uTVTJRnanod7pTnzo90XaVOVNZtewOEMbCTaY8fNv6V5x4iXSlvQNLJP/PQL9wH/ZpJjaObopQCTgcmnNGyvtI+b0qCxlFSPDJGAXXANR0AFFFFABRRRQAUUU5RuOM4oAbRTto/vr+tKEz0cH86AGUU5Bl1B6E0bh/cX9aAG0U7cP7i/rSnBQEKByelADKKKekbSH5R+NADKKmlhESD5ssahoAKKfGoaRVJwDUklsycr8y0AQUUU6MZkUe4oAbRUzTSBj85604/aFXcScdaAK9FTxSu8gVmyD1FQUAFFFFABRRRQAUUUUAFFFFABRRRQAUUUUAFFFFABRRRQAUUUUAFFFFABRRRQAUUUUAFFFFABRRRQAUUUUAFFFFABRRRQAUUUUAFFFFABRRRQAUUUUAFFFFABRRRQAUUUUAFFFFABRRRQAUUUUAFFFFABRRRQAUUUUAFFFFABRRRQAUUUUAFFFFABRRRQAUUUUAFFFFAHX+H/CGnaj4bm17WtfTSbFbsWcZFo87PJs3nIXGBjvz36cZt/wDCv7C7Hn6b438OyWjf6try4a1lPY7o2BK8578jB70mln+0fg9rtp/q/wCytRt77d183zQYdmP4cY3Z5z0x3rh65IxqTnJqb0drWVtk+1/xA7Wf4XeIjBJcaUbDWrWNSXn0y7SVQw5KYOGLYwcAHqK5K8sbrTrt7W9tpra4TG+KaMoy5GRkHnoQaZDPNbTxzwSvFNGwdHRtrKw5BBHQ12el/FDWILWOx1u3s/EFikiv5WpxCV1wTna55yQxGW3Y4xxxVP28O0vwf6p/gBw9Fd//AMW11+H/AJiPhi8Efvd22Q//AH2zFT/sgY/76ZffCrWhBLd6HdWGv2KM4Mun3CuyhcEArn7xBB2qWP6ZFi6a0qXi/P8Az2/EDgqWrF7Y3WnXT2t7bTW1wmN0U0ZRlyMjIPPQg1WrpTT2AKnibERGe9QVZgQGInPOaAFU4OVycU5nyQQMUYIZQvepNgY4OOKAFTYp5JJqMsQD3qQhY14IFRq5J5XIoAFBL5AwacSx+9xinYBOcY+tI7AN2zQAisGyM8UHjk8gUjbV9/pTVbaCCM0AOL4OecUZeo2KhgBTt3TaOaAFYEnlqVRtGNwIowoPzGmHAPBoAcw9OBShuMY/GkG7HONtIGwcdfSgB27tjpTN30PtQGLMc8UKSM5oAC/YLihXz36UbwM5GfwpoTgnpmgBzOG9fwpFOfU0iA54z+NScq3QE0AMLFD93ilBzzQ3z/ewKRG5+UdO9AAZNzY24oOc+v1oXcTnGGpQMN60AIfTbSKxAOeBQ8mTjbSEEgY6ehoAkDK2FBzSSAs2Ow9KaB7YPrS+YFGF5NADeckDikVipIXAoPBwM574pQ3Ix096AAfL83fvRuz9PWjdjO7GfakKsRj9KAFySvQZpQ20D1pMZ6rzTG69MYoAmKEndjimnhj2pAzbc5bNHAOepNADMkcZz9acxIA5GaGI70mcNk0AO3Kep59KNxznZ9KUgEbhRhgOvFAAy5GTwfagZ2/1xQBxnpQ2GXknNAChehyaACevT3pikbsAk0pKnC8k0ASKoHK0xyQc7qQFm46Y9KUEnjAOO9ACbx9aUFhyMAUhznoDS52YbH5UAPDjGeppwKEA9GpgcY44zSk/MG60ASK53cjIpwba3r7UwP3zik3EDIHNAFhR8w4xTmTJ4bJqsHxj+dSxz4PHNADtzrkBcmno8pHLY9qZv3HIp24gcUASBs9smmeWckrR8p7/ADUZZRt4IoAesxHGKes6jgrUQYAdADQBk0ASNMmOFqPIbrzTdvzYIwPWpQiBe+aAIiAD0py9Mk/nTSu44BI+tNOV4xmgCzsDoBxk1G8exCGpIWZjkYFSOFLcuPxoAhVwByMilZhjjinhIuWDdKZnceBx6mgBVcqd2M1J5sTDleajcbRndmogc5OQaAJvLUNkkD6VIJsfITketVl5UHjFGcHIyRQBOsUTsckjFMZX8zap49aZ5jhvlJ+lSq4buQe9ADZI5F+cPn60gRvvNyakkccKMnimrEz/ADM+PY0AP8x9uFTAqNC6y7j92nOkg+42APWkKuAGZsj2oAmeRSmV5JqOPhSzYA96DFkhozge9KQBw+DQAnnBBlWOPSmtcPIm1BipxGu3ITFMaXZkAAUAVT8q/OOacir5ZZmwac0m/Ge9RlFVx2+tADto2hyay5f9a/8AvGtR5gRgdqy5eZX/AN40AMooooAKKKKACiiigAooooAKKKKACiiigAooooAKKKKACiiigAooooAKKKKACiiigAooooAKKKKACiiigAooooAKKKKACpoe9Q1ND3prcT2LdtdT2cwmt5WjkHdTXRP4sW90a4s7+EtK6YV06E+4rl6KuxFwrZ8Patb6RcTTzRPI5j2ptrGopgauqeIL7VSVkfZD2iTgfj61lUUUJBcgjkMZJUDPqe1SzlheEpnd2wM9qrVI0rNL5nRvasjQlJ3WrbSchsvmq1SyTtIu3CqCcnaOtRUAOQAtz0wTUnloCRnJHbP/ANamIcNyccEfpUm5Mk55Oe//ANagTImGHI9DTmYggAL0H8I9Ka5y7EdCacwDEHeOgHf0oGAbcr5A6eg9aan3j9D/ACp3Cq3zA5GOM+tIhw3JxwR+lADKcn3j9D/KjaP76/rTlAUk7x0I7+lADY/9Yn1FNpyHDqT0Bo2j++v60ANpx/1a/U/0o2j++v60pwEADA8npQARbN/7zOK0F27Rtxt9qzKekjRn5T+FAE95/B+NVammmEqr8uGHWoaAHx/61P8AeFaNZsbBZFY8gGpZLln4X5VoAfc+V2xv9qgi/wBan+8KZSqxVgw7HNAEibfPJc4ANW2mj2k7gfaqZeMnPln/AL6pCyHGEI59c0ATR2/G5m2emKbLbmMbgcipZ0kcblbK46DvRho7ZvMOcjgelAFOiiigAooooAKKKKACiiigAooooAKKKKACiiigAooooAKKKKACiiigAooooAKKKKACiiigAooooAKKKKACiiigAooooAKKKKACiiigAooooAKKKKACiiigAooooAKKKKACiiigAooooAKKKKACiiigAooooAKKKKACiiigAooooAKKKKACiiigAooooAKKKKACiiigDufBn+neDfGujxYW4lsor1Wb7my3k3OPXcQwxx9SK4c10/w/1aLR/GdhJc7DZXDG1uklkCxtFINh354KjIYg8fL+NZ3iXQ5/DfiK+0e4O57aTaHwBvU8q2ATjKkHGeM1hC0aso99f0/y+8DIooo61uAtdL4V8OeKtWuvtfhu1vBLBkfaoZPJCHABAkJAzhumc4PpW9aeFNE8J6dFqnjaR5L2aFpbbQI9ySSDgK0rj/VjqccHjuQyVj+KPH2s+JS1r5v2LSF+WDTrb5Io0GNqnAG/G1Tz0PQDpXI606vu0Vp3e3yXX8F5hY9W06+bS7ee2+IHizwzq1laMiC0eNbqdHXch4wG3AkZJVz16cmudHh34Xa3qOpNpNxrJitLB7+VbYgRqiYDKvmrvLHrzxz17DyCu4+G3/M2f9i5d/8AslcrwHsuarGo0+ysl91tx3JJND+HV6sc9p4vvtNQrh7a+09p5A2TzujwuCMcc/XsJbn4WautvLdaJdWOvWSO4MunzqzKFAIDL/eIIO1S38s+fHrVqx1C7026S5srma2nTO2WJyjLkYOCOeldbo1o6wqN+TSa/Cz/ABYh1zBNa3UkM0ckUsTFHSRdrKw4II7Gk3YXrzXeWnxA07xMIrDx5pkN0p+RdWtl8u4gHzcnaMMAWHAGOM7WNYfivwdd+GI4LuO5t9R0m5ZhbX9o++NiCRtYj7rcdOR1wTg4dOu+ZQqq0unZ+j/zswOfwSOQPxpQDtxUIuDu5GRQ9xk/KMV0gWQSY9o5JpcBflYVS85+xxTmuGbqBn1oAslQDgDFBjJ5BGarrcMFxk5pjys5z0oAsMoQ4ApOB82TVbec5yaXzGoAmPz4IHPvSgbGAJGag35XFJvI9/rQBc8sEEluaaqd+pqruOMdqUyH6UAWCpYbh1oTLdeDVYux6k0okYd6ALRjB69aaqAZ55qtvb1pfMYdDigCyxB5zik3Ie/zVWLsTzSZNAFneW601MA4zmoM85o3GgC02M5U4FM3dRuqDcfWl3E9aAJlDeo+tJkqd2QahyTRmgCwoEqsckYpoXbnOai3t60b27nNAEwZkJx39aa2dv3gajZ2bqaTJoAnAGAcUoUnnNQeY3rSFiaAJvudfzpGIIqLe3qaNxHegCcNjkqaF/zmoNxoyaAJnTYOec0/njHH1quHYd6DIxPWgCZiy8FqQkgbs5qMSMO+frTc0ATn5h6UYBFQZJoycYoAsKR36UBMnJ4qvuPrSliR1oAnAAznj3pAAv41Bk0Fie9AE4Vh249aRBljzx71H5r4xnigyOe9AE4XapyaRSScEAD1qEuxGCc0eYx70AWuP4l6d6MH+Gqe4+tPWZx3oA0MgAfLmmZyxK8VSEzgnmn/AGg7e+aALQbdxT+gBxn8aoGZjyTT/PXg4OaALhKnoSD6U8EhazzPznmgXBHOSaANBS0rbV4I9akIxwwyfY1QS9CnLL+VKLxMkkMaALkhBUAA0hA2g8iqpvISMbXppu1IxhqALwMZA65oKqQecVQFyg7NmlN2ufumgCfJQkBuKVpNydM1Safd2pVuMdc0AXBIUT7uad537v8ApVH7T83Til+0jPIJoAneQkcrgUn3l44qA3AzkZpDMp5wc0AWlY4256dqfvBXHQ1S88Y6UouMHkE0AWywC4X73rTY5Gjbkg1VM/zZGRQJhnkt+FAFsy739TQ04EmG6+1VjOnYN9aaZIy2SGNAGlHLE69Tu9DQrH7oGRWes8atnacVN9thAxsegC3u4wy8e1MyAQev41XN7ET9xqT7ZFuzsYUAXhJIej/hRje/I5qsmoQoc7H/ACFRNf5YkAigC5MyoQidR3qB1Jk6kmoftoPUH60w3WfXH0oAmMbZ61RcYkYehqc3We3FQMcsT6mgBtFFFABRRRQAUUUUAFFFFABRRRQAUUUUAFFFFABRRRQAUUUUAFFFFABRRWndaR9ltnm/tCwm24+SKbcx57DFDYGZRRRQAUUUUAFFFFABRRRQAUUUUAFFFFABU0Peoamh701uJ7EtFFFaEBRRRQAUUUUAVKKKKyNAooooAKKKKACiiigAooooAKKKKACiiigAooooAKKKKACiiigAooooAKKKKACiiigCVJ3jGBgj0NNklaQ/MePSmUUAFFFFABRRRQAUUUUAFFFFABRRRQAUUUUAFFFFABRRRQAUUUUAFFFFABRRRQAUUUUAFFFFABRRRQAUUUUAFFFFABRRRQAUUUUAFFFFABRRRQAUUUUAFFFFABRRRQAUUUUAFFFFABRRRQAUUUUAFFFFABRRRQAUUUUAFFFFABRRRQAUUUUAFFFFABRRRQAUUUUAFFFFAC16H8RFbW9D8NeMFR2a/tPs14/kKmbiIlS7FeMt82Bx8qfgPPK7/wAK+Xrnw28TaA/k/aLLGsWu7eD8g2ynI4+4AAD3f8V58R7rjUXR/g9P8n8gOAr0bw7YWvgjwxF4y1ey8/U7iTZo1nPgL93P2hhncVHbj+6f4lZcDwF4di8SeKYLe7ZE062Vrq+kdwqrCnLZORgE4XIPG7PaofGPiRvE+vyXaRJDZQqLexgSMIIoFJ2Lgd+cnnqeOMClVvVn7Jbbv07fP8vUZlalqV5rGoz6hqFw9xdTtukkfqT/AEHYAcADAqnXafDLwbaeOPFUmm31zNBbQ2r3DmDG98FVABOQOXBzg9Md8if/AItP/wBTp/5K10pJKy2EcHXcfDb/AJmz/sXLv/2SpP8Ai0//AFOn/krW34a/4RPPiP8A4Rf+2v8AkXL77R/aflf9M9uzy/8AgWc+1Y4j+GwR5SeppKU9TSVsAtdl4E8VQaRdSaRrf7/w1qGUvbd0LhTj5ZFAOVIIXJHOB0JC442kqKtONSLhIDe8VeGZ/C2sfY5J4bqCWMXFrdQsCk8LZ2uOeM4PHtxkYJwq9G0i5/4TL4b6lol7Nv1LQYjf2E0hyfs6jEkWdpOAMYGeSUHCpXnPeooTk04z3Wnr5/11ASiiitgCiiigAooooAKKKKACiiigAooooAKKKKACiiigAooooAKKKKACiiigAooooAKKKKACiiigAooooAKKKKACiiigAooooAKKKKACiiigAooooAKKKKACiiigAooooAKKKKACiiigAooooAKKKKACiiigAooooAKKKKACiiigAooooAKKKKACiiigAooooAKKKKACiiigAooooAKKKKACiiigAooooAKKKKACiiigAooooAKKKKACiiigAooooAKKKKACiiigAooooAKKKKACiiigAooooAKKKKACiiigAooooAKKKKACpoe9Q1ND3prcT2JaKKK0ICiiigAooooAqUUUVkaBRRRQAUUUUAFFFFABRRRQAUUUUAFFFFABRRRQAUUUUAFFFFABRRRQAUUUUAFFFFABRRRQAUUUUAFFFFABRRRQAUUUUAFFFFABRRRQAUUUUAFFFFABRRRQAUUUUAFFFFABRRRQAUUUUAFFFFABRRRQAUUUUAFFFFABRRRQAUUUUAFFFFABRRRQAUUUUAFFFFABRRRQAUUUUAFFFFABRRRQAUUUUAFFFFABRRRQAUUUUAFFFFABRRRQAUUUUAFFFFABRRRQAUUUUALXV/DrXf8AhH/HWmXbybLeST7POTL5abH+Ulj02qSH5/ujp1rk6XNTUgqkHCWz0A9Ym0Z/Afhbx0xdIpJ7tNKsncLJK0Z+dgSFwA8Lqe3K9iBXk9e7eIl8R/Ej4W+HW0/Sxc3EsjS3Uv2iNMNHuizg7R85LNx93GK4D/hUPjn/AKAo/wDAuH/4uvMweMpxjJ15xjO+uq6afpcbXYq/D3xr/wAIJr0+qf2f9u821a38vzvKxlkbOdrf3envXJV2/wDwqLxz/wBAQf8AgXD/APF0f8Ki8c/9AQf+BcP/AMXXX9fwv/P2P3r/ADCzONgglup44IInlmkYIiIu5mY8AADqa9T0Dw3a+BW1UeJ/EOlWb6jpklg1vA7XFxbvKFILxqOgAPOcdOeRUelaLqvwy8O6zr2radDa6w3lW2kyyMs21n3eYVCkgMEGct6Y5yQfMJ55bqeSeeV5ZpGLu7sWZmJySSepqOZ4q6pytDa6s7vy6afPX0DY6bxB4A1jQtMTVt9pqOlNgfbtPm82IEkrgng9RjOMZIGc8Vyldr8MtZFh4pXS7tXm0zWV/s+6hDEbg/yqeCOQTjPUKzY5NWr34O+MYb64itdNFzbpKyxTefCnmKDw20vkZHOKf1qNGTp4iSXVN6XX37oLHAUV2/8AwqLxz/0BB/4Fw/8AxdH/AAqLxz/0BB/4Fw//ABdV9fwv/P2P3r/MLMrfDPV5dH+IGkSR72W4mFrIiybQyyfJz6gEhseqjp1rH8TaT/YfifU9LCTKltcvHH5ww7ID8rHgdVwc9810I+EXjjP/ACBB/wCBcP8A8XR8Xf8Akp+sf9sf/RKVnTr0amI/dSTutbO+zVvzYWOHoooruEFFFFABRRRQAUUUUAFFFFABRRRQAUUUUAFFFFABRRRQAUUUUAFFFFABRRRQAUUUUAFFFFABRRRQAUUUUAFFFFABRRRQAUUUUAFFFFABRRRQAUUUUAFFFFABRRRQAUUUUAFFFFABRRRQAUUUUAFFFFABRRRQAUUUUAFFFFABRRRQAUUUUAFFFFABRRRQAUUUUAFFFFABRRRQAUUUUAFFFFABRRRQAUUUUAFFFFABRRRQAUUUUAFFFFABRRRQAUUUUAFFFFABRRRQAUUUUAFFFFABRRRQAUUUUAFFFFABRRRQAUUUUAFTQ96hqaHvTW4nsS0UUVoQFFFFABRRRQBUooorI0CiiigAooooAKKKKACiiigAooooAKKKKACiiigAooooAKKKKACiiigAooooAKKKKACiiigAooooAKKKKACiiigAooooAKKKKACiiigAooooAKKKKACiiigAooooAKKKKACiiigAooooAKKKKACiiigAooooAKKKKACiiigAooooAKKKKACiiigAooooAKKKKACiiigAooooAKKKKACiiigAooooAKKKKACiiigAooooAKKKKACiiigAooooAKKKKACiiigAooooAKKKKAO91Ex6j8F9FutrxzaXqc1iuHysiyL5xYjHB+6Bz2PrxweT6mvQ/Ayt4g8F+KPC215JlhGp2SrAshWSMgOF/i3ONiDHYt9D55XPQtGU4dnf79fzuAZPqaMn1NJRXQB3vgGSz1nTtX8H6hOkR1JFl06SaTCR3afdA+U7S+cEjBIXaMkiuZ1zw1rPhu7Ftq+nzWrt9wsMo/AJ2sMq2MjODxmsmvVPhp4v19bHX7I6nM9vY6LcXVqkuH8qRAgXBYE7QP4fu+1clVVKLdSnZp9Hprte+v3WGZ3gfw2ujPF4z8TI9npFiyy2ySKwkvJcboxGMjI6Nnocem4jiNU1CbVdVvNRnCLLdTPO6pkKCzFjjPbmrWu+JdY8SXQuNY1Ca7dfuBjhE4AO1RhVzgZwOcVkVpSpz5nUqbvtsvT/ADELk+poyfU0lFbgWrK0uNQv7eztU8y4uJViiTcBuZjgDJ46mur+LE0U/wATNZeGRJFDRIWRgRuWJFI47ggg+4pnww0tNS8dWU07eXaafm/uJTIqCNY+QxLfw79gPsT06jnda1H+19d1DUvK8r7XcyT+Xu3bNzFsZ4zjNc/xYj0X5v8A4AGfRRRXQAUUUUAFFFFABRRRQAUUUUAFFFFABRRRQAUUUUAFFFFABRRRQAUUUUAFFFFABRRRQAUUUUAFFFFABRRRQAUUUUAFFFFABRRRQAUUUUAFFFFABRRRQAUUUUAFFFFABRRRQAUUUUAFFFFABRRRQAUUUUAFFFFABRRRQAUUUUAFFFFABRRRQAUUUUAFFFFABRRRQAUUUUAFFFFABRRRQAUUUUAFFFFABRRRQAUUUUAFFFFABRRRQAUUUUAFFFFABRRRQAUUUUAFFFFABRRRQAUUUUAFFFFABRRRQAUUUUAFFFFABRRRQAVND3qGpoe9NbiexLRRRWhAUUUUAFFFFAFSiiisjQKKKKACiiigAooooAKKKKACiiigAooooAKKKKACiiigAooooAKKKKACiiigAooooAKKKKACiiigAooooAKKKKACiiigAooooAKKKKACiiigAooooAKKKKACiiigAooooAKKKKACiiigAooooAKKKKACiiigAooooAKKKKACiiigAooooAKKKKACiiigAooooAKKKKACiiigAooooAKKKKACiiigAooooAKKKKACiiigAooooAKKKKACiiigAooooAKKKKACiiigAooooA1/DWuT+G/EVjq9uNz20m4pkDeh4ZckHGVJGccZrc+I3h+DR/EQvtNXOj6tGL2ydUKrtfkqBtAGCeF7Ky5rja7zwdr1hf6JdeDPEl28OnXbK9jdsFZbGYEnPPRWzg4Ixk9NzMOasnCSrRV+j9P+B/mBwdFbXiPwvq3hbUWs9UtXiO4iOYA+XMBjlG/iHI9xnnB4rFrohOM4qUXdMBK7j4bf8zZ/2Ll3/wCyVw9dz8N/+Zs/7Fy7/wDZKzxH8NgcOeppKU9TSVqAUtAr0Dw74d07w7o8Xi3xbDvhfnTNKY4e9bs7DtEODz146ggPnVqxpxu9W9l3YFq/SXwF8M10yQPBrviJvMukJ2vBarkKrAPwWyeq8hnU8rXmtaeva3eeItbutXvyhuLlssEXaqgAAKB6AAD145zWZU0KbhG8vier/ry2ASiiitgCiiigAooooAKKKKACiiigAooooAKKKKACiiigAooooAKKKKACiiigAooooAKKKKACiiigAooooAKKKKACiiigAooooAKKKKACiiigAooooAKKKKACiiigAooooAKKKKACiiigAooooAKKKKACiiigAooooAKKKKACiiigAooooAKKKKACiiigAooooAKKKKACiiigAooooAKKKKACiiigAooooAKKKKACiiigAooooAKKKKACiiigAooooAKKKKACiiigAooooAKKKKACiiigAooooAKKKKACiiigAooooAKKKKACpoe9Q1ND3prcT2JaKKK0ICiiigAooooAqUUUVkaBRRRQAUUUUAFFFFABRRRQAUUUUAFFFFABRRRQAUUUUAFFFFABRRRQAUUUUAFFFFABRRRQAUUUUAFFFFABRRRQAUUUUAFFFFABRRRQAUUUUAFFFFABRRRQAUUUUAFFFFABRRRQAUUUUAFFFFABRRRQAUUUUAFFFFABRRRQAUUUUAFFFFABRRRQAUUUUAFFFFABRRRQAUUUUAFFFFABRRRQAUUUUAFFFFABRRRQAUUUUAFFFFABRRRQAUUUUAFFFFABRRRQAUUUUAFFFFABRRRQB23h/wAdpBpx0LxRZvrehMyFIpJSJLUrgbom6gbcjbkD3ALZvXPwxOrI174I1W212zLcwl1huIQS2N6vjj5evyk9lxzXnlSwTzWs8c8ErxTRsHR0YqysOQQR0Nc0sO03Ki+Vvpun8tPwa87gT6hpeoaTOsGo2NzaTFd4juImjYjkZwR04P5V1nw3z/xVn/YuXn/slM0/4qeLLGFba4vk1Gz2sj29/EsyyqwOQ7H52HP9726cVbtvirc2fm/ZfCvheDzozFL5VgV3oeqnD8qfSoqPESi4uC+//gf5gefkc9DXSeHvAviLxM8X9n6bN9nk5+1TKUhC7tpO88HB7DJ4PHFbCfFTU7RJDpOieH9JuZF2/arGwCSBcgkckjBwOoNYeteN/EviJGj1PV7iaFlCtCpEcbAHIyi4UnPcjPA9BVOWJloopebd/wALL8x6HTpF4L8DRtK9zD4o14RkJEqBrCFmVeWJ/wBZjLYI9MEIcEcd4i8Raj4o1iXU9Tm8yZ+FUcJGvZFHZR/iTkkmsmitKdBQfNJ3l3f9aCEooorYAooooAKKKKACiiigAooooAKKKKACiiigAooooAKKKKACiiigAooooAKKKKACiiigAooooAKKKKACiiigAooooAKKKKACiiigAooooAKKKKACiiigAooooAKKKKACiiigAooooAKKKKACiiigAooooAKKKKACiiigAooooAKKKKACiiigAooooAKKKKACiiigAooooAKKKKACiiigAooooAKKKKACiiigAooooAKKKKACiiigAooooAKKKKACiiigAooooAKKKKACiiigAooooAKKKKACiiigAooooAKKKKACiiigAooooAKmh71DU0PemtxPYlooorQgKKKKACiiigCpRRRWRoFFFFABRRRQAUUUUAFFFFABRRRQAUUUUAFFFFABRRRQAUUUUAFFFFABRRRQAUUUUAFFFFABRRRQAUUUUAFFFFABRRRQAUUUUAFFFFABRRRQAUUUUAFFFFABRRRQAUUUUAFFFFABRRRQAUUUUAFFFFABRRRQAUUUUAFFFFABRRRQAUUUUAFFFFABRRRQAUUUUAFFFFABRRRQAUUUUAFFFFABRRRQAUUUUAFFFFABRRRQAUUUUAFFFFABRRRQAUUUUAFFFFABRRRQAUUUUAFFFFABRRRQAUUUUAFFFFABRRRQAUUUUAFFFFABRRRQAUUUUAFFFFABRRRQAUUUUAFFFFABRRRQAUUUUAFFFFABRRRQAUUUUAFFFFABRRRQAUUUUAFFFFABRRRQAUUUUAFFFFABRRRQAUUUUAFFFFABRRRQAUUUUAFFFFABRRRQAUUUUAFFFFABRRRQAUUUUAFFFFABRRRQAUUUUAFFFFABRRRQAUUUUAFFFFABRRRQAUUUUAFFFFABRRRQAUUUUAFFFFABRRRQAUUUUAFFFFABRRRQAUUUUAFFFFABRRRQAUUUUAFFFFABRRRQAUUUUAFFFFABRRRQAUUUUAFFFFABU0Peoamh701uJ7EtFFFaEBRRRQAUUUUAVKKKKyNAooooAKKKKACiiigAooooAKKKKACiiigAooooAKKKKACiiigAooooAKKKKACiiigAooooAKKKKACiiigAooooAKKKKACiiigAooooAKKKKACiiigAooooAKKKKACiiigAooooAKKKKACiiigAooooAKKKKACiiigAooooAKKKKACiiigAooooAKKKKACiiigAooooAKKKKACiiigAooooAKKKKACiiigAooooAKKKKACiiigAooooAKKKKACiiigAooooAKKKKACiiigAooooAKKKKACiiigAooooAKKKKACiiigAooooAKKKKACiiigAooooAKKKKACiiigAooooAKKKKACiiigAooooAKKKKACiiigAooooAKKKKACiiigAooooAKKKKACiiigAooooAKKKKACiiigAooooAKKKKACiiigAooooAKKKKACiiigAooooAKKKKACiiigAooooAKKKKACiiigAooooAKKKKACiiigAooooAKKKKACiiigAooooAKKKKACiiigAooooAKKKKACiiigAooooAKKKKACiitK2KfZ0zHGx55KgnrTSuJuxm0Vr5j/54w/98CjMf/PGH/vgVXILmMiitfMf/PGH/vgUZj/54w/98CjkDmMiitfMf/PGH/vgUZj/AOeMP/fAo5A5jIorqtN06C5tpLmeEmJWCKkEQLu3t9Kgu7WBL/7PaRrLuIAV4drA+hyKXL0DmOcortNV0i103SY5FSKSZ5VV22LgcNkDj/OKoR6VMdQhspbeGN5fm+4rYX14+lCiHMc1RXWahZafb22+FJVcNtHnwALKPVTin2GjxXGl3F5PGibUZolCL82B16dKLBc5CitfMf8Azxh/74FGY/8AnjD/AN8CnyhzGRRWvmP/AJ4w/wDfAozH/wA8Yf8AvgUcgcxkUVr5j/54w/8AfArTms7Cya0W7ibdJF5kojRcrn7oGRS5Q5jlaK7C6stKj0j7ZFHKrO22JZUT5vU8DpWRGgmkWOO3iZ2OFAjHJo5bhzGNU0P8VdPrGl2+mQWpVY3kkDBztXbkY6cVV+zR2N2keo2/loy7sRKhbHb2ppA2Y9FdNdWmlppH2yJJlZ22xLKqfN6ngdKyIwZpFjjhjZ2OFAQcmqTJKFFdHrGmw6ZBaldjySbt52jGRjpxVG0tZ76QpbWqSFRk4UAD8TQBlUVuJYmDU4LW/txEJGA+VV79MHkUkUAg1uK0mhiOLhUYFByN1AWZzNFFFZGgUUUUAFFFFABRRRQAUUUUAFFFFABRRRQAUUUUAFFFFABRRRQAUUUUAFFFFABRRRQAUUUUAFFFFABRRRQAUUUUAFFFFABRRRQAUUUUAFFFFABRRRQAUUUUAFFFFABRRRQAUUUUAFFFFABRRRQAUUUUAFFFFABRRRQAUUUUAFFFFABRRRQAUUUUAFFFFABRRRQAUUUUAFFFFABRRRQAUUUUAFFFFABRRRQAUUUUAFFFFABRRRQAUUUUAFFFFABRRRQAUUUUAFFFFABRRRQAUUUUAFFFFABRRRQAUUUUAFFFFABRRRQAUUUUAFFFFABRRRQAUUUUAFFFFABRRRQAUUUUAFFFFABRRRQAUUUUAFFFFABRRRQAUUUUAFFFFABRRRQAUUUUAFFFFABRRRQAUUUUAFFFFABRRRQAUUUUAFFFFABRRRQAUUUUAFFFFABRRRQAUUUUAFFFFABRRRQAUUUUAFFFFABRRRQAUUUUAFFFFABRRRQAUUUUAFFFFABRRRQAUUUUAFFFFABRRRQAUUUUAFFFFABRRRQAUUUUAFFFFABV2BsQrVKniRlGAeKadhNXL26jdVLzn/vUec/96q5ieUu7qN1UvOf+9R5z/wB6jmDlLu6jdVLzn/vUec/96jmDlOu0iWafQbmzspdt4JA4UNtLLx0P4VZu9SsbPVw9x5j3CW4jZ4ADtk7nnvXEea/96jzX/vUrjsdvrLW58K2jQmUoZF2GTG7+L7361Ut/O0vxDanUbkPlPvlywUEEDk1ywuphC0Qf5GYMRgdRnH/oRpnnP/eouLlO4vvNt9NvV1STess4MA3biVzyV9BiprW+06+W9aIXaolqUZCFAVAP4ff61wPmv/eo81/71K47MvOy7zsztzxnrik3VS81/wC9R5r/AN6q5hcpd3Ubqpec/wDeo85/71HMHKXQ3zAnpW34kUya0iryskabPpXL+c/96p59QuroRedLv8tAicDhfSjmBRN7xJKFv0s04itolRR+Gf8ACpLQQ6Dek325pHh3RPBglN3f5sc1y3nP/eo81/71K4+U7DXGtDomnmM3BJDeUXx0yM7vf6VmajaXkN7DDdTedK6LtO8twTwOawvNf+9R5r/3qE7BY6XxJKFv0s04itolRR+Gf8KktBDoN6TfbmkeHdE8GCU3d/mxzXLec/8Aeo85/wC9RcOU6/XGtDomnmM3BJDeUXx0yM7vf6VD4dkmIuYo4re4V1G63kfaz9fu8YrlvOf+9R5r/wB6hNBZnW6xEkVzp0cRkjm4Bt2l8wRcjGDk/wCRSag6nxnHt/57xA/X5a5eG6mgmSWN8Oh3KdoODTjf3Ju/tZlzPv8AM3kD72c5ouFirRRRUlBRRRQAUUUUAFFFFABRRRQAUUUUAFFFFABRRRQAUUUUAFFFFABRRRQAUUUUAFFFFABRRRQAUUUUAFFFFABRRRQAUUUUAFFFFABRRRQAUUUUAFFFFABRRRQAUUUUAFFFFABRRRQAUUUUAFFFFABRRRQAUUUUAFFFFABRRRQAUUUUAFFFFABRRRQAUUUUAFFFFABRRRQAUUUUAFFFFABRRRQAUUUUAFFFFABRRRQAUUUUAFFFFABRRRQAUUUUAFFFFABRRRQAUUUUAFFFFABRRRQAUUUUAFFFFABRRRQAUUUUAFFFFABRRRQAUUUUAFFFFABRRRQAUUUUAFFFFABRRRQAUUUUAFFFFABRRRQAUUUUAFFFFABRRRQAUUUUAFFFFABRRRQAUUUUAFFFFABRRRQAUUUUAFFFFABRRRQAUUUUAFFFFABRRRQAUUUUAFFFFABRRRQAUUUUAFFFFABRRRQAUUUUAFFFFABRRRQAUUUUAFFFFABRRRQAUUUUAFFFFABRRRQAUUUUAFFFFABRRRQAUUUUAFFFFABRRRQAUUUUAFFFFABRRRQAUUUUAFFFFABRRRQAUUUUAFFFFABRRRQAUUUUAFFFFABRRRQAUUUUAFFFFABRRRQAUUUUAFFFFABRRRQAUUUUAFFFFABRRRQAUUUUAFFFFABRRRQAUUUUAFFFFABRRRQAUUUUAFFFFABRRRQAUUUUAFFFFABRRRQAUUUUAFFFFABRRRQAUUUUAFFFFABRRRQAUUUUAFFFFABRRRQAUUUUAFFFFABRRRQAUUUUAFFFFABRRRQAUUUUAFFFFABRRRQAUUUUAFFFFABRRRQAUUUUAFFFFABRRRQAUUUUAFFFFABRRRQAUUUUAFFFFABRRRQAUUUUAFFFFABRRRQAUUUUAFFFFABRRRQAUUUUAFFFFABRRRQAUUUUAFFFFABRRRQAUUUUAFFFFABRRRQAUUUUAFFFFABRRRQAUUUUAFFFFABRRRQAUUUUAFFFFABRRRQAUUUUAFFFFABRRRQAUUUUAFFFFABRRRQAUUUUAFFFFABRRRQAUUUUAFFFFABRRRQAUUUUAFFFFABRRRQAUUUUAFFFFABRRRQAUUUUAFFFFABRRRQAUUUUAFFFFABRRRQAUUUUAFFFFABRRRQAUUUUAFFFFABRRRQAUUUUAFFFFABRRRQAUUUUAFFFFABRRRQAUUUUAFFFFABRRRQAUUUUAFFFFABRRRQAUUUUAFFFFABRRRQAUUUUAFFFFABRRRQAUUUUAFFFFABRRRQAUUUUAFFFFABRRRQAUUUUAFFFFABRRRQAUUUUAFFFFABRRRQAUUUUAFFFFABRRRQAUUUUAFFFFABRRRQAUUUUAFFFFABRRRQAUUUUAFFFFABRRRQAUUUUAFFFFABRRRQAUUUUAFFFFABRRRQAUUUUAFFFFABRRRQAUUUUAFFFFABRRRQAUUUUAFFFFABRRRQAUUUUAFFFFABRRRQAUUUUAFFFFABRRRQAUUUUAFFFFABRRRQAUUUUAFFFFABRRRQAUUUUAFFFFABRRRQAUUUUAFFFFABRRRQAUUUUAFFFFABRRRQAUUUUAFFFFABRRRQAUUUUAFFFFABRRRQAUUUUAFFFFABRRRQAUUUUAFFFFABRRRQAUUUUAFFFFABRRRQAUUUUAFFFFABRRRQAUUUUAFFFFABRRRQAUUUUAFFFFABRRRQAUUUUAFFFFABRRRQAUUUUAFFFFABRRRQAUUUUAFFFFABRRRQAUUUUAFFFFABRRRQAUUUUAFFFFABRRRQAUUUUAFFFFABRRRQAUUUUAFFFFABRRRQAUUUUAFFFFABRRRQAUUUUAFFFFABRRRQAUUUUALRWtoGkDWdSFu0hjjVS7kDJwPStHU9I0P7DNNpmolpofvRTnaW+mQOfzqHUipcphPEQjU9m739DmKK1bTw7qt9Z/are0Z4ecHIBOPQE5P4Uln4e1S/iaS3tS6q5jb5gMN1wQTxT549y3Wpq95LTzMuita28OareSSpBaFjExRzvUAEds5wfwqxpGg/adYlsNQSWJo42YgYByPqDxQ6kV1FKvTSbvsYPaitqfSoI/DMOohn855ShUkbcDPtWLTUlLYqE1PboJRRRTLCiiigAooooAKKKKACiiigAooooAKKKKACiiigAooooAKKKKACiiigAooooAKKKKACiiigAooooAKKKKACiiigAooooAKKKKACiiigAooooAKKKKACiiigAooooAKKKKACiiigAooooAKKKKACiiigAooooAKKKKACiiigAooooAKKKKACiiigAooooAKKKKACiiigAooooAKKKKACiiigAooooAKKKKACiiigAooooAKKKKACiiigAooooAKKKKACiiigAooooAKKKKACiiigAooooAKKKKACiiigAooooAKKKKACiiigAooooAKKKKACiiigAooooAKKKKACiiigAooooAKKKKACiiigAooooAKKKKACiiigAooooAKKKKACiiigAooooAKKKKACiiigAooooAKKKKACiiigAooooAKKKKACiiigAooooAKKKKACiiigAooooAKKKKACiiigAooooAKKKKACiiigAooooAKKKKACiiigAooooAKKKKACiiigAooooAKKKKACiiigAooooAKKKKACiiigAooooAKKKKACiiigAooooAKKKKACiiigAooooAKKKKACiiigAooooAKKKKACinxxNIflHHc1ZFquOWOaAL3hqJpdWAj1AWU4UmJyuQzf3fxrstUt5X0e4Ou/YS4jxDJEDvL9uv4dPevN2BikxnkdxT/tMhGCR9cVjOk5Svc46+FdWopp2t5a/edy9hc6mmjXem3KxxW0QSSQYPksMZypPNVJEkj8G3yG6MrNekPKpJ38L371xxlkP8Z/CjzH/AL7fnS9i9riWEa0ctL3287nYR2Uur+FrO009w0tvI3nRbgpOScNyfQ1rRyRyeJY41lWWaCyMczqc5b69685Erg53H86eLlx1waHRu9yZYJyuubTX8Tor1WXwNag/8/Lf1rl6ked3GOg9BT47ZmXJOAa1jHlOqlT9mmr7tv7yvRU0kDJyOV9ahqjUKKKKACiiigAooooAKKKKACiiigAooooAKKKKACiiigAooooAKKKKACiiigAooooAKKKKACiiigAooooAKKKKACiiigAooooAKKKKACiiigAooooAKKKKACiiigAooooAKKKKACiiigAooooAKKKKACiiigAooooAKKKKACiiigAooooAKKKKACiiigAooooAKKKKACiiigAooooAKKKKACiiigAooooAKKKKACiiigAooooAKKKKACiiigAooooAKKKKACiiigAooooAKKKKACiiigAooooAKKKKACiiigAooooAKKKKACiiigAooooAKKKKACiiigAooooAKKKKACiiigAooooAKKKKACiiigAooooAKKKKACiiigAooooAKKKKACiiigAooooAKKKKACiiigAooooAKKKKACiiigAooooAKKKKACiiigAooooAKKKKACiiigAooooAKKKKACiiigAooooAKKKKACiiigAooooAKKKKACiiigAooooAKKKKACiiigAooooAKKKKACiiigAooooAKKKKACiiigAooooAKKKKACiiigAooooAKKKKACiiigAoooHWgD1pvhBolrDbHUfHthYzTQrMIbiJEYBh/tSjj39q4O68L351K7g0m3udWs4blraO8tLdnjmYdMFcjJHOMnivXvGXjbRPDt3pdnqHg6w1iZtOhkFxcFNwByNvzRtxx6965rRNYvNO+CeuXmmTyWUsms7Q0DbWRSsZwCMY6Y4rzqVWuo80tbtJXtbV+Wo7aHn1t4a129lnitdF1GeS3fZMkVq7GJv7rADg+xqvDpWo3QuTBYXMv2bmcxws3ldvmwPl6HrXtfguPUrfwv4bvg+u6sb++ld4bKXyYIcvhnuHQb3Oct8zYOMHGOZnu5dN8T/FC6smaCeK0iZHHBVth5H86t4uXM4pbf52BK54u/hnXor6Kyk0TUVuplLRwNauHcDqVXGTiq40y7W+NnNbTJch/LMDRkSbv7u3rmvUtR8Ua8nwb0K7j1e8F5NfSxyXQlbzWQFjt3/exwO/YV2afZpPjAzzf8fkmhhoCgUSNJ3K7uN23d1/lSli5xTbj3/AOh4TfaTqGkskeoafdWbOMotxC0ZYe24Vmzz7flXr3PpXs3i+4iT4a38dxZeKZAblDb3GvGINHLkZC/MHIK7uikdfevL/AAjaeG77WJI/FWoXNlY+SSktupLGTK4HCNxjd27VvSruUHJrbtqDVkc/yx9SasxWeeZDj2Faus2uj22uXSaFdS3WmqQIJphhmG0Zz8q989qrCt1LmSYnoJHbxKP9Wv481KETH3R+VNBxTs0wGPBEw5jX8qqyWSnJjOD6GrhNNNAGSyMjbWGDUsM5Q7WOV/lVm5QPGfVeRVAjBoA0c1Xmg/iQfUU+3fdFz24qXNAGbRU1xHsfI6GoaACiiigAooooAKKKKACiiigAooooAKKKKACiiigAooooAKKKKACiiigAooooAKKKKACiiigAooooAKKKKACiiigAooooAKKKKACiiigAooooAKKKKACiiigAooooAKKKKACiiigAooooAKKKKACiiigAooooAKKKKACiiigAooooAKKKKACiiigAooooAKKKKACiiigAooooAKKKKACiiigAooooAKKKKACiiigAooooAKKKKACiiigAooooAKKKKACiiigAooooAKKKKACiiigAooooAKKKKACiiigAooooAKKKKACiiigAooooAKKKKACiiigAooooAKKKKACiiigAooooAKKKKACiiigAooooAKKKKACiiigAooooAKKKKACiiigAooooAKKKKACiiigAooooAKKKKACiiigAooooAKKKKACiiigAooooAKKKKACiiigAooooAKKKKACiiigAooooAKKKKACiiigAooooAKKKKACiiigAooooAKKKKACiiigAooooAKKKKACiiigAooooAKKKKACiiigAooooAKKKKACiiigAooooAKKKKACiiigAooooAtXmoXmoyJLe3dxcuiCNWmlZyqjooJ6D2pV1C9TT3sFu51snfzGtxIfLZv7xXpngc1UoosgNC31rVLSxksbbUbyGzkOXt452WNjxyVBweg/KnSa/rEz3UkmrXzvdoEuGa4cmZR0D8/MPY1m0tLlXYDRhv7ySxSye7naziYtHbtIxjRj1IXoDVmfU9QuruO6ub65muY9oSaSVmddvTDE5GKzbY/KR71Yo5UBb1PV9U1dF/tHUby8MYOz7RO0m3PXG48dKxUOHBPrV+qk0Ww5H3T+lCSSsgJ4DhSndTVgGs9H6HOGHf1qykw6N8p96YFkGlzUYal3UAOzSE03dUbzKvGcn0FAglfbGfWqL/ex6DFSSSknJ69h6UxEMjYH4mgZYthiMn3qakUBVCjoKWgCOcZiPtzVKr0xxE30qjQAUUUUAFFFFABRRRQAUUUUAFFFFABRRRQAUUUUAFFFFABRRRQAUUUUAFFFFABRRRQAUUUUAFFFFABRRRQAUUUUAFFFFABRRRQAUUUUAFFFFABRRRQAUUUUAFFFFABRRRQAUUUUAFFFFABRRRQAUUUUAFFFFABRRRQAUUUUAFFFFABRRRQAUUUUAFFFFABRRRQAUUUUAFFFFABRRRQAUUUUAFFFFABRRRQAUUUUAFFFFABRRRQAUUUUAFFFFABRRRQAUUUUAFFFFABRRRQAUUUUAFFFFABRRRQAUUUUAFFFFABRRRQAUUUUAFFFFABRRRQAUUUUAFFFFABRRRQAUUUUAFFFFABRRRQAUUUUAFFFFABRRRQAUUUUAFFFFABRRRQAUUUUAFFFFABRRRQAUUUUAFFFFABRRRQAUUUUAFFFFABRRRQAUUUUAFFFFABRRRQAUUUUAFFFFABRRRQAUUUUAFFFFABRRRQAUUUUAFFFFABRRRQAUUUUAFFFFABRRRQAUUUUAFFFFABRRRQAUUUUAFFFFABRRRQAUUUUAFFFFABRRRQAUUUUAFFFFABRRRQAUUUUAFFFFABRRRQAUUUUASwNtk9jxV3rWbVuCbd8rdf50AT0jY2nd0pSwA61Umm3/ACr09fWgRCetKGIGO3pSKpZgByTVyOBVHzDcaBlUOR0yPoad5zerfnVoxRnqgpvkRf3f1oArGQn1P1NNLHp0HtVwQxj+AfjQ8KOOm0+ooAo1oRhAg2dDVF0KNtbrT4pTHweVoAu0UiurDIOaZLKEWgRFcv0UVWpWJZiT1NJQMKKKKACiiigAooooAKKKKACiiigAooooAKKKKACiiigAooooAKKKKACiiigAooooAKKKKACiiigAooooAKKKKACiiigAooooAKKKKACiiigAooooAKKKKACiiigAooooAKKKKACiiigAooooAKKKKACiiigAooooAKKKKACiiigAooooAKKKKACiiigAooooAKKKKACiiigAooooAKKKKACiiigAooooAKKKKACiiigAooooAKKKKACiiigAooooAKKKKACiiigAooooAKKKKACiiigAooooAKKKKACiiigAooooAKKKKACiiigAooooAKKKKACiiigAooooAKKKKACiiigAooooAKKKKACiiigAooooAKKKKACiiigAooooAKKKKACiiigAooooAKKKKACiiigAooooAKKKKACiiigAooooAKKKKACiiigAooooAKKKKACiiigAooooAKKKKACiiigAooooAKKKKACiiigAooooAKKKKACiiigAooooAKKKKACiiigAooooAKKKKACiiigAooooAKKKKACiiigAooooAKKKKACiiigAooooAKKKKACiiigAooooAKKKKACjpRRQA5pGf7zE02iigC3bJhS56ngV6j8IdPtr641xptHtdVmhtVeC3uFQhnyeAzAhc9M15VHPsUKVyB3Fdz4D8U2Gg6f4j8++e0urmxMdoyK+4yc4wVHy/XiufFRlKk1HcXVHo3iLRrS78G6xPrPgmw8NvaxCS1uIJ4WaSTkBf3aj2GD1z7V5pqXgz+z5vDUf2/zP7bhilz5OPJ3kDH3vmxu9q0o/FmmeKPB9xpnim+2apZjfp2oSKzu/rG5UE8+p/pzqJr3g/V9P8K3mpa1PZXmixxxSWi2rOZQrLghhwvTPfjt68VP2tFWd9/N9NLXuymzOi+Gfm+Idf0o61HENIgWY3EtuQrgru5wx2gevzVneIvBttpXh2017Stbj1XTp5jAZBA0LI/PG1iT/AAn07etdLd+NPD8mv+OLpNRUw6nYiKzbyn/ePsxj7vHPriuZn8RaW3wlt9EW6zqSambhoRG3+r2EZ3Y29T61rTlXbi3fp08tQ0ucbcpmPd3FU6sSTh0KgHnuar16AhQxByDg+1DMWOWJJpKKACiiigAooooAKKKKACiiigAooooAKKKKACiiigAooooAKKKKACiiigAooooAKKKKACiiigAooooAKKKKACiiigAooooAKKKKACiiigAooooAKKKKACiiigAooooAKKKKACiiigAooooAKKKKACiiigAooooAKKKKACiiigAooooAKKKKACiiigAooooAKKKKACiiigAooooAKKKKACiiigAooooAKKKKACiiigAooooAKKKKACiiigAooooAKKKKACiiigAooooAKKKKACiiigAooooAKKKKACiiigAooooAKKKKACiiigAooooAKKKKACiiigAooooAKKKKACiiigAooooAKKKKACiiigAooooAKKKKACiiigAooooAKKKKACiiigAooooAKKKKACiiigAooooAKKKKACiiigAooooAKKKKACiiigAooooAKKKKACiiigAooooAKKKKACiiigAooooAKKKKACiiigAooooAKKKKACiiigAooooAKKKKACiiigAooooAKKKKACiiigAooooAKKKKACiiigAooooAKKKKACiiigAooooAKKKKACiiigAooooAKKKKACiiigAooooAKKKKACiiigAooooAKKKKACiiigAooooAKKKKACiiigAooooAKKKKACiiigCTyG9RR5Deoq3ijFXykczKvkN7UeQ3tWtp2kX2rTNFY2zTMoy2CAB9SeKbdaZeWV79juLaRLnIAjxktnpjHX8KOVBzMy/Ib2o8hvat3UPDuq6XbrPeWbRxMcbtysB9cHj8aqJY3EllLeLHmCJlV33DgnpxRZBdmZ5De1HkN7Vqx6Zdy6dLqCQE2sTBXkyAAT/PqKn03w/qerxvJY2jSohwW3Koz6ZYjNHKg5mYnkN7UeQ3tWjPY3NreNaTwtHcK20o3XNXYPDerXN7PZw2TPNB/rQHXC+27OP1osguzB8hvajyG9q1b3Sb7T7xbS6tnjnbG1Pvbs9MY6/hVi/8O6rplstzeWbxwtxu3K2Prg8fjRZBdmF5De1Hkt7VaxVqPTLuXTpb9ISbWJgryZAAJ/n1FHKguzK8hvUUeQ3qKv29tLd3EdvBGXlkYKqjuafeWNxp929rdR+XNH95cg44z2o5UHMzN8hvUUeQ3qKt4q5e6Te6fFby3cBiS4XfFlgdw47Dp1HWjlQczMnyG9qPIb2rem8Naxb2H26WwkW3xuLZGQPUrnI/KsvFFkF2VfJb2o8lvaugsfDGsalbC5tLFnhJwGZlXP03EZrLkhkhlaKSNkkU7WRhgg+mKOVBzMp+Q3tR5De1al/pt3pkyQ3kJikZA4UkE7T9Kq4o5UF2VPIb1FHkN6ireKMUcoczKvkN7UeQ3tWxpGj3OtX62tqozjc8jnCxr3Zj2ArUufDljJFP/Y+q/b54OXi8nYSvdl55osguzkvIb1FL5De1WsUYo5Q5mVfJb2o8lvauh8KD/ir9H6/8fsX/AKGK1r34geKI9WuYR4huo41uJEHzk7QDxRyrqO7ZxHkt7UeS3tXZaxr2qa54Rik1HUZ7wpqDIpdyRgJ6fia5fFHKhXZWFu7BuR8oyfzx/Wk8lvUVcQcSf7n/ALMtNxT5Q5mVPIb1FHkN6ireKMUuUOZlTyG9RR5Deoq3ijFHKHMyp5Deoo8hvUVbxRijlDmZU8hvUUeQ3qKt4oxRyhzMqeQ3qKPIb1FW8UYo5Q5mVPIb1FHkN6ireKMUcoczKnkN6ijyG9RVvFGKOUOZlTyG9RR5Deoq3ijFHKHMysLdmDcj5Rk/nj+tJ5Le1XEHEn+5/wCzLXRaD4F1rxDYS6hbpBBYRZD3V1KI4xjryaOVBzM5HyG9qPIb1Fd9b/DTUr9mj03VtEv51Ut5FtfKzkfSuSvbG5069ms7uForiFijo3VTRZBdmeLd9hbIwCB+ef8ACm+Q3qKuqP3Ug/2l/wDZqbinyoOZlTyG9RR5Deoq3ijFLlDmZU8hvUUeQ3qKt4oxRyhzMqeQ3qKPIb1FW8UYo5Q5mVPIb1FHkN6ireKMUcoczKnkN6ijyG9RVvFGKOUOZlTyG9RR5Deoq3ijFHKHMyp5Deoo8hvUVbxRijlDmZU8hvUUeQ3qKt4oxRyhzMqeQ3qKPIb1FW8UYo5Q5mVPIb1FHkN6ireKMUcoczKnkN6ijyG9RVvFGKOUOZlTyG9RR5Deoq3ijFHKHMyp5Deoo8hvUVbxRijlDmZU8hvUUeQ3qKt4oxRyhzMqeQ3qKPIb1FW8UYo5Q5mVPIb1FHkN6ireKMUcoczKnkN6ijyG9RVvFGKOUOZlTyG9RR5Deoq3ijFHKHMyp5Deoo8hvUVbxRijlDmZU8hvUUeQ3qKt4oxRyhzMqeQ3qKPIb1FW8UYo5Q5mVPIb1FHkN6ireKMUcoczKnkN6ijyG9RVvFGKOUOZlTyG9RR5Deoq3ijFHKHMyp5Deoo8hvUVbxRijlDmZU8hvUUeQ3qKt4oxRyhzMqeQ3qKPIb1FW8UYo5Q5mVPIb1FHkN6ireKMUcoczKnkN6ijyG9RVvFGKOUOZlTyG9RR5Deoq3ijFHKHMyp5Deoo8hvUVbxRijlDmZU8hvUUeQ3qKt4oxRyhzMqeQ3qKPIb1FW8UYo5Q5mVPIb1FHkN6ireKMUcoczKnkN6ijyG9RVvFGKOUOZlTyG9RR5Deoq3ijFHKHMyp5Deoo8hvUVbxRijlDmZU8hvUUeQ3qKt4oxRyhzMqeQ3qKPIb1FW8UYo5Q5mVPIb1FHkN6ireKMUcoczKnkN6ijyG9RVvFGKOUOZlTyG9RR5Deoq3ijFHKHMyp5Deoo8hvUVbxRijlDmZU8hvUUeQ3qKt4oxRyhzMqeQ3qKPIb1FW8UYo5Q5mVPIb1FHkN6ireKMUcoczKnkN6ijyG9RVvFGKOUOZlTyG9RR5Deoq3ijFHKHMyp5Deoo8hvUVbxRijlDmZU8hvUUeQ3qKt4oxRyhzMqeQ3qKPIb1FW8UYo5Q5mVPIb1FHkN6ireKMUcoczKnkN6ijyG9RVvFGKOUOZlTyG9RR5Deoq3ijFHKHMyp5Deoo8hvUVbxRijlDmZU8hvUUeQ3qKt4oxRyhzMqeQ3qKPIb1FW8UYo5Q5mVPIb1FHkN6ireKMUcoczKnkN6ijyG9RVvFGKOUOZlTyG9RR5Deoq3ijFHKHMyp5Deoo8hvUVbxRijlDmZU8hvUUeQ3qKt4oxRyhzMqeQ3qKPIb1FW8UYo5Q5mVPIb1FHkN6ireKMUcoczKnkN6ijyG9RVvFGKOUOZlTyG9RR5Deoq3ijFHKHMyp5Deoo8hvUVbxRijlDmZU8hvUUeQ3qKt4oxRyhzMqeQ3qKPIb1FW8UYo5Q5mVPIb1FHkN6ireKMUcoczKnkN6ijyG9RVvFGKOUOZlTyG9RR5Deoq3ijFHKHMyp5Deoo8hvUVbxRijlDmZU8hvUUeQ3qKt4oxRyhzMqeQ3qKPIb1FW8UYo5Q5mVPIb1FHkN6ireKMUcoczKnkN6ijyG9RVvFGKOUOZlTyG9RR5Deoq3ijFHKHMyp5Deoo8hvUVbxRijlDmZU8hvUUeQ3qKt4oxRyhzMqeQ3qKPIb1FW8UYo5Q5mVPIb1FHkN6ireKMUcoczKnkN6ijyG9RVvFGKOUOZlTyG9RR5Deoq3ijFHKHMyp5Deoo8hvUVbxRijlDmZU8hvUUeQ3qKt4oxRyhzMqeQ3qKPIb1FW8UYo5Q5mVPIb1FHkN6ireKMUcoczKnkN6ijyG9RVvFGKOUOZlTyG9RR5Deoq3ijFHKHMyp5Deoo8hvUVbxRijlDmY7FGKk2ijaKsk6eyXyvhzqEifK8l0qsw7r8vFa/2i3gl8JX14wX9yyM7np8oCkn6mud0fVrW30260vUYZns7gh90GN6MMdM8dhUl/r9vPqNg0NkHsLFAkcE+DvXvu6jNS1qNbHSRaTdWtj4nW+dWjuA80QLhs/eO/Hb+H8q5q42WPhHTbeQZF3cNcSqOpVflFT3muaXBZX0Oj2k8T3x/emXaoRf7qBe3JrL1m/hv5LVbdXWC3t0hUOADx1PHvSSY2zqLzUotT8BX7W1qltbQzrFFGv93KnJ98k/55qtp6Q3Hgi3h1G5/s+3W73RTqCxl654HTvz7VkW2rW8PhO70pklM804kVgBtx8vXn/Z9Kns9Y02fQ4tK1eC5MdvJviktiue/BB+tO24r7GvqMEl78Rbb7REI4YlWRXzkPGoLbs/UYrnv7S1XVri5061dmjvrhpDCFHzEnPJ64GB37Vo3XieG5vb65EEke60NraqMHYpPJbnr9KZ4b1jStHs7n7RHeC7mBTzoFXKJ/skng5/pQkNm+r258T6DpJcXE2nxN5snUb9nA/Dbms7S2e4Hi2KZiyFJH56ZBbH+fasj7fpmm6la3+kC+eWNy0guyvzD22/jVu817TI7PUF0u2uUuNRP79ptu1B3C4+ppNOwHLxbBKhkGU3DcB3Fd3ealFqfgK/a2tUtraGdYoo1/u5U5Pvkn/PNcLt9q2rbVreHwnd6SySGeacSKwA24+Xrz/s+lOSuhJ6l/wvCmlfZdRmUG5vLhbe1Q9lLAO/5cCofED2cfjq4fUIXltAy+YifePyD3H86j0zxXqlg1rCbpvscLKGjWJCdmeRnHp70/U9ctdX8RR3N7HNLpsfCw7Qrhcex/ve9DWtwvoQaXZ2Vxqd5qLxsmk2jGXY3Vhn5E+p4rotck/tK88Kyzov8ApBV3UdOShIrmYNeu9LnuV0eZra1klLrGyKxA7Zznt71pav4umvrPT0geQSw7XnLooDyLggjHuD6UW2C+5sWTvL8RtUhclo5ITGwPTbtX/P41xkUmlpo93DNbyPqJceRMD8qrkZzz9e1dDJ4n01J7nU7azuF1S4h8tgxXyk4GWHc9BWBBJpi6NcxzW0ragzgwyg/Kq8Zz8317Ukh3NLQjqmu6lYrJckWum7X34CiJB9B1O3vUlx4hsE8T3+qJZrcOcLal/uhhgbz+Wf8ACp4ta0AeHo9KZNTiThpmgEYMjd8knkf4CuavVs/tTfYBP9n42+ft3++ccVXUXQ6D4g8+IIj/ANOy/wA2rk8VveJ9Wt9a1NLm2SRUWJUIkAByCfQn1rF2iiKsgbuR4oxUm0UbRTEeieD9H0uDwzNf3Uspku0ZJfkO1YgeV49cdaf4dufC8yyXlrpEtleRMUAMjSfIy8N26g1hJrFn/wAIamlC7ENy2RITGx2oWyeQPSq0d9p9nqSzQag8sDQiKQSREHj7uMLWTZojP8QLaLqjLZWwt4FG0LuJLe5zWVirV5eJfX0rRqdgOAT3qHaK0WxDLmhC8GvWL6fCJrxJ1eJD0LA5GfavaLjw3rQVHT/hD5ZHXfNvsUAVu43Z+b614zpB1GPU4W0lZWvefLESb2PHPH0rvLWz8bXnhrVp7pNUEsHlJDbmzG2VWJDZG3nAxRdrZghnjTRrz/hG7efUbnSbZ0ZnS1sLdVVmHGSynGD2715oBxziu7j8HeLdc0C5kmtbiOPTMPFZvbeVuVs7inAyRjp71xBXBwRRdvcGNQff/wBz/wBmWm4qVRy3+5/7MtJtFAiPFGKk2ijaKYEeKMVJtFG0UAR4rf0hNJ/s6Q3hhEhJDeY2Dj/Z/wDrVibRVyCxnIinjkhU8Op81QR3HepkNFW4tJrVkE0bJvXcm7uKhxXVXUovNIkW8EH2hOUKTLz7+30rmdooi7g9C3pui3+rtItjB5pjAL/Oq4z9SKtxeE9bnkmjjstzwtskHmp8pwD/AHvQiqFteXVkWNrczQFvveVIVz+VTJq2pRs7JqN2rOdzkTMCx6ZPNPUQ8DT7XTL20u7WT+1Vl2xyBvlTBG4H5vZuxpw8M6udO+3/AGT/AEXy/N8zzF+7jOcZzSRz6c2k3YuYZpNTkkDRT7iQBkZz83Xr2PWof7S1AW/2b7dc+Rt2+V5rbdvpjPSjUZPeeGdXsLM3dzaeXbrjL+Yh69OAaW8gs9V1O3t9Bs5I98YUxyNyz8knJY9veq82pahcQGGa+uZYj1R5WZfyzVjUbqxW9hm0SO4swkYDEuQ2/nJB3HtRYQ9vCetpdR2zWWJpFZ1XzU5Axn+L3FUNQ0u80q4EF7D5UpXcF3BuPwqY6tqRlWU6jdmRQVVzM2QD1Gc+1QXFxcXcnmXM8szgY3SOWOPxo1HoV0H3/wDc/wDZlrt9D8QXl54Wl0WeO0TS7ELNLILffK+ZBtTqM5Y/lXFqOW/3P/ZlrpvC66dHbXL3msWtsJh5UlpcW8jiReGBynTkfpQBvvevpluNbj0e2sJrO5dY0i08jd8o/wBbl/lU7/euH13WLjX9Ym1K5jhjlmxlIV2qMDHArtbt9Ev7WS2uvEmmyIzZjP2O4Bh+VVwvrgKvXPSuBuYYormWOGUTRK5VZApG8euDQBAo/dyD3X/2am4qVR8r/wDAf/ZqTaKAI8UYqTaKNopiI8UYqTaKNooAjxRipNoo2igCPFGKk2ijaKAI8UYqTaKNooAjxRipNoo2igCPFGKk2ijaKAI8UYqTaKNooAjxRipNoo2igCPFGKk2ijaKAI8UYqTaKNooAjxRipNoo2igCPFGKk2ijaKAI8UYqTaKNooAjxRipNoo2igCPFGKk2ijaKAI8UYqTaKNooAjxRipNoo2igCPFGKk2ijaKAI8UYqTaKNooAjxRipNoo2igCPFGKk2ijaKAI8UYqTaKNooAjxRipNoo2igCPFGKk2ijaKAI8UYqTaKNooAjxRipNoo2igCPFGKk2ijaKAI8UYqTaKNooAjxRipNoo2igCPFGKk2ijaKAI8UYqTaKNooAjxRipNoo2igCPFGKk2ijaKAI8UYqTaKNooAjxRipNoo2igCPFGKk2ijaKAI8UYqTaKNooAjxRipNoo2igCPFGKk2ijaKAI8UYqTaKNooAjxRipNoo2igCPFGKk2ijaKAI8UYqTaKNooAjxRipNoo2igCPFGKk2ijaKAI8UYqTaKNooAjxRipNoo2igCPFGKk2ijaKAI8UYqTaKNooAjxRipNoo2igCPFGKk2ijaKAI8UYqTaKNooAjxRipNoo2igCPFGKk2ijaKAI8UYqTaKNooAjxRipNoo2igCPFGKk2ijaKAI8UYqTaKNooAjxRipNoo2igCPFGKk2ijaKAI8UYqTaKNooAjxRipNoo2igCPFGKk2ijaKAI8UYqTaKNooAjxRipNoo2igCPFGKk2ijaKAI8UYqTaKNooAjxRipNoo2igCPFGKk2ijaKAI8UYqTaKNooAjxRipNoo2igCPFGKk2ijaKAI8UYqTaKNooAjxRipNoo2igCPFGKk2ijaKAI8UYqTaKNooAjxRipNoo2igCPFGKk2ijaKAI8UYqTaKNooAjxRipNoo2igCPFGKk2ijaKAI8UYqTaKNooAjxRipNoo2igCPFGKk2ijaKAI8UYqTaKNooAjxRipNoo2igCPFGKk2ijaKAI8UYqTaKNooAjxRipNoo2igCPFGKk2ijaKALfkUeRRRTAPIo8iiigA8ijyKKKADyKPIoooAPIo8iiigA8ijyKKKADyKPIoooAPIo8iiigA8ijyKKKADyKPIoooAPIo8iiigA8ijyKKKADyKPIoooAjexjkcu4yfrTP7Oh/un8zRRRyoLslS1WNdqrgU7yKKKLAS27TWk6zW0rwyr9142KkfjV3+2tZz/yFb3/AL/t/jRRRYZpWPjPXbDSr+xjvp2N4FVpXlZmRRnIXPTOetc35PrRRRYQ3ysSgeqH+a07yKKKSAPIo8iiimAeRR5FFFAB5FHkUUUAHkUeRRRQAeRR5FFFAB5FHkUUUAHkUeRRRQAeRR5FFFADfKxKB6of5rTvIoopIA8ijyKKKAGrF+8dfZT/AOhU7yKKKYB5FHkUUUAHkUeRRRQAeRR5FFFAB5FHkUUUAHkUeRRRQAeRR5FFFAB5FHkUUUAHkUeRRRQAeRR5FFFAB5FHkUUUAHkUeRRRQAeRR5FFFAB5FHkUUUAHkUeRRRQAeRR5FFFAB5FHkUUUAHkUeRRRQAeRR5FFFAB5FHkUUUAHkUeRRRQAeRR5FFFAB5FHkUUUAHkUeRRRQAeRR5FFFAB5FHkUUUAHkUeRRRQAeRR5FFFAB5FHkUUUAHkUeRRRQAeRR5FFFAB5FHkUUUAHkUeRRRQAeRR5FFFAB5FHkUUUAHkUeRRRQAeRR5FFFAB5FHkUUUAHkUeRRRQAeRR5FFFAB5FHkUUUAHkUeRRRQAeRR5FFFAB5FHkUUUAHkUeRRRQAeRR5FFFAB5FHkUUUAHkUeRRRQAeRR5FFFAB5FHkUUUAHkUeRRRQAeRR5FFFAB5FHkUUUAHkUeRRRQAeRR5FFFAB5FHkUUUAHkUeRRRQAeRR5FFFAB5FHkUUUAHkUeRRRQAeRR5FFFAB5FHkUUUAHkUeRRRQAeRR5FFFAB5FHkUUUAHkUeRRRQAeRR5FFFAB5FHkUUUAHkUeRRRQAeRR5FFFAB5FHkUUUAHkUeRRRQAeRR5FFFAB5FHkUUUAHkUeRRRQAeRR5FFFAB5FHkUUUAHkUeRRRQAeRR5FFFAB5FHkUUUAHkUeRRRQAeRR5FFFAB5FHkUUUAHkUeRRRQAeRR5FFFAB5FHkUUUAHkUeRRRQAeRR5FFFAB5FHkUUUAHkUeRRRQAeRR5FFFAB5FHkUUUAf/9k=",
  "imageHeight": 1080,
  "imageWidth": 1920
}
