# Supplementary material for: Prediction of axillary lymph node metastasis in early breast cancer patients with ultrasonic videos based deep learning
Source: Front Oncol. 2023 Sep 1;13:1219838. doi: 10.3389/fonc.2023.1219838 (PMC10503049; doi:10.3389/fonc.2023.1219838)
Supplement: Supplementary file 1 [file DataSheet_1.zip › 3/5612464_高永珍/高永珍_54949451.json]

{
  "version": "4.5.6",
  "flags": {},
  "shapes": [
    {
      "label": "1",
      "points": [
        [
          737.0833333333334,
          333.08333333333337
        ],
        [
          670.4166666666667,
          322.6666666666667
        ],
        [
          589.1666666666667,
          322.6666666666667
        ],
        [
          562.0833333333334,
          341.4166666666667
        ],
        [
          491.25,
          416.4166666666667
        ],
        [
          476.6666666666667,
          445.58333333333337
        ],
        [
          518.3333333333334,
          541.4166666666667
        ],
        [
          630.8333333333334,
          566.4166666666667
        ],
        [
          716.25,
          570.5833333333334
        ],
        [
          762.0833333333334,
          537.25
        ],
        [
          801.6666666666667,
          391.4166666666667
        ]
      ],
      "group_id": null,
      "shape_type": "polygon",
      "flags": {}
    }
  ],
  "imagePath": "高永珍_54949451.jpg",
  "imageData": "/9j/4AAQSkZJRgABAQAAAQABAAD/2wBDAAgGBgcGBQgHBwcJCQgKDBQNDAsLDBkSEw8UHRofHh0aHBwgJC4nICIsIxwcKDcpLDAxNDQ0Hyc5PTgyPC4zNDL/2wBDAQkJCQwLDBgNDRgyIRwhMjIyMjIyMjIyMjIyMjIyMjIyMjIyMjIyMjIyMjIyMjIyMjIyMjIyMjIyMjIyMjIyMjL/wAARCAQ4B4ADASIAAhEBAxEB/8QAHwAAAQUBAQEBAQEAAAAAAAAAAAECAwQFBgcICQoL/8QAtRAAAgEDAwIEAwUFBAQAAAF9AQIDAAQRBRIhMUEGE1FhByJxFDKBkaEII0KxwRVS0fAkM2JyggkKFhcYGRolJicoKSo0NTY3ODk6Q0RFRkdISUpTVFVWV1hZWmNkZWZnaGlqc3R1dnd4eXqDhIWGh4iJipKTlJWWl5iZmqKjpKWmp6ipqrKztLW2t7i5usLDxMXGx8jJytLT1NXW19jZ2uHi4+Tl5ufo6erx8vP09fb3+Pn6/8QAHwEAAwEBAQEBAQEBAQAAAAAAAAECAwQFBgcICQoL/8QAtREAAgECBAQDBAcFBAQAAQJ3AAECAxEEBSExBhJBUQdhcRMiMoEIFEKRobHBCSMzUvAVYnLRChYkNOEl8RcYGRomJygpKjU2Nzg5OkNERUZHSElKU1RVVldYWVpjZGVmZ2hpanN0dXZ3eHl6goOEhYaHiImKkpOUlZaXmJmaoqOkpaanqKmqsrO0tba3uLm6wsPExcbHyMnK0tPU1dbX2Nna4uPk5ebn6Onq8vP09fb3+Pn6/9oADAMBAAIRAxEAPwDyHz6PPqnmjNbXMi559Hn1TzRmi4Fzz6PPqnmjNFwLnn0efVPNGaLgXPPo8+qeaM0XAuefR59U80ZouBc8+jz6p5ozRcC559Hn1TzRmi4Fzz6PPqnmjNFwLnn0efVPNGaLgXPPo8+qeaM0XAuefR59U80ZouBc8+jz6p5ozRcC559Hn1TzRmi4Fzz6PPqnmjNFwLnn0efVPNGaLgXPPo8+qeaM0XAuefR59U80ZouBc8+jz/eqeaM0XAmtJNlpGPY/zNTefVKP/j3i/wB0/wDoRpc0IC559Hn1TzRmi4Fzz6PPqnmjNFwLnn0efVPNGaLgXPPo8+qeaM0XAuefR59U80ZouBc8+jz6p5ozRcC559Hn1TzRmi4Fzz6PPqnmjNFwLnn0efVPNGaLgXPPo8+qeaM0XAuefR59U80ZouBc8+jz6p5ozRcC559Hn1TzRmi4Fzz6PPqnmjNFwLnn0efVPNGaLgXPPo8+qeaM0XAuefR59U80ZouBc8+jz6p5ozRcC559Hn1TzRmi4Fzz6PPqnmjNFwLnn0efVPNGaLgXPPo8+qeaM0XAuefR59U80ZouBc8+oZ5N7QD/AKarUOaT/lrD/wBdFoAu+fR59U80jyCNdzHii4Iu+fTGvYkB3SLx2zzRaaZLeGPzvMHmLujt4QPMdf7xJ4Vfc/lW8dBSyspbh47aFY1LlEh898D/AGn4z+AqXPsUonPrqELHAkH48VKLgMMqwI9Qas21vf38Qlh0qN4D0aaKEbvoAqn9aqz6esb7ZreTS5zwGYloHP8Avc7evuKXOPlF8+jz6pMZIZ2t50McydVP9KXNXe5DRc8+jz6p5rpPC2iWupJd3l95jwWoB8mLq/U9ue3ai4GP59Hn10qQeEtYgmitTJpk6DcklxLgN7csR/I1U8NaTZ6hpuryXMPmy28eYiHYYO1vQ89BS5h2MXz6PPqxc+HdYtLL7ZPZSJBgEnIyo91zkfjUWnaNqOrb/sNs0oT7xyFA/E073FYZ59Hn0X+l32mTrDe27RO33c4Ib6EcVeHhTXGuDCLB94XcfnXGP97OM+1FwKPn0efUd3Z3NhdNbXULRTL1U/55q9J4Z1qK2S4ewkEbY7jIz6jOR+NFwKvn0efWro2hkeKYNN1W36qxaPf/ALJI5U0XvhbUpb69ewsJDaRzOqfMOgPbcctSuFjK8+jz6Za2N3e3YtbaF5JycbBxj6+lWtQ8P6rpcImvLRo4icbwysB9dpOKdwIPPo8+tKeyt08H214thKtw8pVrouNjDLcbd2e393tWFmi/QC359Hn11nivwra2WmJe6bCYxH/rk3M2VP8AFye39azNQ0uzg8E2GoRw7bqWXa8m9uR83bOOwpcw7GN59Hn1Pp+garqkJls7N5Ix/GSFB+hYjP4VUvLK60+4aC7heGUdmHX3HqPendCsSefR59V4YpLieOGIbpJGCIM4yTwK7Gbwpaad4Yvp7l0nv4upjc4iPHy+/B7+tDdlcEruxy3n0efWv4b0izurW81PUy5s7Uf6tDjecf8A6vzqbWtJ0ybQo9a0ZJIoQ2yWKQk45xnknnp370m7AlcwvPo8+qma6TxlpdnpV7ax2UPlK8W5hvZsnPuadwMbz6PPrZ1DS7ODwTYahHDtupZdryb25Hzds47Cs3T9A1XVITLZ2byRj+MkKD9CxGfwouBB59Hn1HeWV1YXJt7qF4pR/Cw6/T1FaS+E9da384afJs27sFlDY/3c5z7UXAo+fR59LY6VfalNLDaQF5Il3OpYKVHTvVmTwzrUVmbt7CURAbj03Af7uc/pRcCr59Hn1o6BZW93Y6o89hLctDFuR0cKIjhuTlhnp79KvaV4QmvfD898yO1y4/0WIOoDDj5ic/Xg46UN2BK5gefR59TWehapqE00VratI0LbZPmUBT6ZJxUN/pl7pcyw3tu0LsMjOCD9CODRcA8+jz61/GOmWelahbxWUPlI8IdhvZsnJ9TXOZoTuBc8+jz6p5ozRcC559Hn1TzRmi4Et5LutXH0/nVhpsMR6Gs6f/UtU8p/ev8A7xouBZ8+jz6p5ozRcC559Hn1TzRmi4Fzz6PPqnmjNFwLnn0efVPNGaLgXPPo8+qeaM0XAuefR59U80ZouBc8+jz6p5ozRcC559Hn1TzRmi4Fzz6PPqnmjNFwLnn0efVPNGaLgXPPo8+qeaM0XAuefR59U80ZouBc8+jz6p5ozRcC559Hn1TzRmi4Fzz6PPqnmjNFwLnn0efVPNGaLgXPPo8+qeaM0XAuefR59U80ZouBc8+jz6p5ozRcC559Hn1TzRmi4Fzz6PPqnmjNFwLnn0efVPNGaLgXPPo8+qeaM0XAuefR59U80ZouBc8/3qG0k2WkY9j/ADNQ5ogGYoB2I/8AZjQBc8+jz67TxH4Z0q10e4ksbby7mFFl/wBYzfLnB4JNU/COgadqGnNPqMPmNLKUiG9l4C5PQj/Ipcw7HL+fR59dJo2i6dd+LdSsZrffbQ7/AC03sNuGAHOc1yUoCyuo6BiBQpXCxZ8+jz63NF0rTItDk1rWFklh3+XHChxu9+o9+/Y1H4k0eztrS01TS94s7ofcc52HH/6/yovZ2Elcx/Po8+qea7Xw/wCFrabRZr7UYyzyRl4I95XaoH3uPWm3ZXBauxy3n0efVPNGaEBc8+jz6p5ozTAuefR59dVokfhTVbiCyXTLj7SyfM7uwUkDno/9Kpa0/hmEXNlZ6dcR3scnliQsSmQ3zfxntntU31sOxhefR59bXi7SLbT9VtbbTrZl82IHYpZyzbiO+apTeFNct7dp5LB9ijcdrqxx9Ac0cwrFLz6PPqnmuo0XStMi0OTWtYWSWHf5ccKHG736j379jTvbULGH59Hn1seJNHs7a0tNU0veLO6H3HOdhx/+v8q5+GKS4njhiG6SRgiDOMk8ChO4PQsefR59dTN4UtNO8L309y6T38XUxucRHj5fyOefWuKzRe4WJp5N7QDP/LVam8+qR/1sP/XVa6TwbplnquqTQ3sPmxrCWA3svO4eh96AMjz6PPrV8UaTb2Wp266dHtt7iMFAGLfNnB5P4Vv614b0ey8OXU9vb/6TbqqmTzWPzZXPGcd6XNpcfLrY4vz6PPrZn0uyTwJbaksOLt5drSbm5G5h0zjsK5rNNO7sK3UuefR59dTHpGg6JaWY1tJJ7m7wflYhYh+BHHPv0rnNdsrWw1R4rG6juLYgMjo4bHsSKV9bBYh8+jz6ZYWU+pX0VpbAGWQ4XJwPU10+teHLHSvCyTo6z3nmhHnRzjvlQM44xj1pt2BanN+fR59b3hXSbG7sL+91C0lukhKrHHFu3E98BSM9RVPxCdIQRw2GmXllcK2ZBcAglcccFjSvrYEr6mb59Hn1TzRmncC559Hn1TzRmi4Fzz6PPqnmjNFwLnn0efVPNGaLgXPPo8+qeaM0XAuefR59U80ZouBc8+jz6p5ozRcC559Hn1TzRmi4CZozTaKQDs0ZptFADs0ZptFADs0ZptFADs0ZptFADs0ZptFADs0ZptFADs0ZptFADs0ZptFADs0ZptFADs0ZptFADs0ZptFADs0ZptFADs0ZptFADs0ZptFADs0ZptFADs0ZptFADs0ZptFADs0ZptFACp/qIv8AdP8AM0uaYp/cQ/7p/wDQjS0AOzRmm0UAOzRmm0UAOzRmm0UAOzRmm0UAOzRmm0UAOzRmm0UAOzRmm0UAOzRmm0UAOzRmm0UAOzRmm0UAOzRmm0UAOzRmm0UAOzRmm0UAOzRmm0UAOzRmm0UAOzRmm0UAOzRmm0UAOzRmm0UAOzRmm0UAOzRmm0UAOzRmm0UAOzRmm0UAOzRmm0UAOzSZ/fQ/9dFpKRf9dD/10WgB+aktlTMt5MnmRW5CpGekkp6D6Dkn6e9QM21SfTmr9oI4rfR/MwIzOsj56ZZyMn8I/wBamRUUdrptoun2m6eQG4lIaeVj95z2+nYCq2oa4bR5xBamdLbb5779oUnoF9TVvU7SS8tUEDqs0UqSpv8AullOcH2rkTJNbwXIvMrNHO0ohWNtpkY8SO3TaOMVBZ2V/ex6faNPIC2CFVF6sx6AVXsbw6kLq2u7VEaJgkibhIpyM4zj865/Vb1pdOsooJZZjBOjfayOZHHH7tT97rn04rf0UwCzMcFtcwhW+Y3EZVpGPVuetAGBrmj+UgiiydiF7RupAHLRE9xjLL9CK55HDoGHeu21nUrTEtusn+mWpS42kehBPP8Aun9a4qeJba/u7dPuxzMo+meKqJMhc10vhiLWYLW61PSpIXWL5ZbZ8kyYGR8oHv6g9a5ir2k6ze6LdGezkwW4dGGVcehFaEHbaVq1r4wlaz1DR0Mgi+a5Tnbz2OMr+ZqDwlnT7fxEIXDNb52P1ztD4P6Vk3fj3Wbm3aJfs9vu6vCh3fqTWXpmu3WlWt5bwJEyXS7XMgJI4I4596i25V9jqfCmoXeoaTrcd5cy3CrDkeaxbGVbPX6VT06wI8Kxy6rqrWulSy5EEUQLyHn+LGeo9+lYOla5daRBdw26RMt0ux/MBJA56YI9ansPE97Y6d9gaC0urUNuWO5i3hfpzTa7CudF4vMbaHoTReYYyBsMuN+3av3sd6d441e+sdVtIbW6lhRYhIRG23cdx6+vSuZ1PxLf6vawQXiwsYW3LIE2sfrzj9O1Q6zrVzrl2lzcpEjogQCIEDGSe5PrSS1+YX/I7nW0ifx1onmgYKZ6dwSV/Ws+61LWV8fpbRzXHl+cqrDk7DH3OOnTPNc/da3ca9q1lJeTRWflkIJolPyc53fer0Lytfke2xqNhJZKUeS4RGWSRRye5Xn1GKNrBuZEv/JUov8Arl/7TNQWWr38vxEe1e6kNv5skfk7jswqnHH4Vk61r4t/GcmpaeYpvKUIpb5kb5cHoayYdbuYNeOsIkRuC7PtIOzLAg989/WiKG+p1FtZXkniLX5rW/Wwt42bz5fKDnByePyJqyF05PAmqR6bNcT26P8AfnGMt8pO3gcfX3rlrXxRqFpqV3exrCTdHMsTITG34Zz+tSS+Lb6WwuLH7NZpazLtEUcW0R/7uD6885os7Amrmnd/8kysP+vg/wDoT1yGavya3cy6FDo7RxfZ4n3qwB35yT1zj+L0rNq1u2T0seqatqqWPiOztLnmzvLfypVPTJJAP64/Gs3xbY/2Z4Ns7MPuWK6wp9vnIrkNa1y61yeKW5SJGjXYvlAgY/EmptR8TX+qaXDYXKwmOEqwkCnexAI5Off0qOUpM6Xxdd3mnWGlx6bLLBY+UMPCSuTjgEj25qHxUZJvCWkXN6MXxOCSMMVwc5/8drH0vxjqulWotozFNEvCCdSdg9AQRWfqusXus3Xn3km4rwiKMKg9AKdhJlNJHjkV0ZkdTuVlOCDXYaOSfh3q5JyfOP8AJK53WdbudcuI5rlIkaNNgEQIGM+5NLba5dWui3OlIkRguG3MzA7h06c+3pTeqaBaNM6HQszeAdZhjBaRXLlR1xhf/iTSQgwfDG481cedOPLz3+Zf/iTXO6Rrd7oly01m4+YYeNxlW+tTa14k1DXfLW6MaRR8rHEuFz68kmk1cIuxl55r0vxTrVlpd1bR3Wj298zxbg8u3KjPTlTXmVaWta5da5PFLcpEjRpsHlAgY/Emm9RLQ6vxNdRXngawuYbZLaN7gFYU6Lw/sKPF13eadYaXHpsssFj5Qw8JK5OOASPbmuUuNdurnQ7fSXSIW8Db1YA7yeevOP4j2q7pfjHVdKtRbRmKaJeEE6k7B6AgilYdzodZknbRPD15cwNLqKzIwj2/PIOuMe+F/OtT7bZahqcYi1PUdN1B04tpQVGccZRwV/KvO9S1zUNUvku7iYiSM5iCfKI+c/L/AJzWynxA1lbcRlLVm248wxnd9euP0pWC+pt+GYLi28Z6tFczLNMI8tIFC7slTnA6VV8K6jrNx4pmhvJbhkw/nRyZ2xntgfw81H4CuJrrX7+4ncvLJDudj3O4VnSeOdaaya18yINjb54T95/PH6UW/If+Zr6CkUZ8WRw48pVYJjpj95imaLeXK/D7UpFuJQ8UhWNg5ygwnC+lcxpmt3OlW95DAkTLdpskMgJIGD05/wBqp9F8T3+hRSRWywvHI24rKpIB9Rgii2jFfX5mxY2bt4YS41jV3t9MnmLeVHFueRueS2M5yPfpVjxmY28P6I0XmGMp8hlxv27Vxux3rFh8XX8cE0E1vZ3MMkrS+XcRF1Uk5OOfU96rap4kvtZs4Le8WFjC24SKm1j9ecfp2p2dwTNv4hf8ha0/69x/6Ea5DNX9Z1u51y4jmuUiRo02ARAgYz7k1nUJWAdmjNNopiHZozTaKAGzH90amlP75/8AeNV5f9Waml/1z/7xoAM0ZptFADs0ZptFADs0ZptFADs0ZptFADs0ZptFADs0ZptFADs0ZptFADs0ZptFADs0ZptFADs0ZptFADs0ZptFADs0ZptFADs0ZptFADs0ZptFADs0ZptFADs0ZptFADs0ZptFADs0ZptFADs0ZptFADs0ZptFADs0ZptFADs0ZptFADs0ZptFADs0ZptFADs0sB+S3/z/ABGmUIxWKAjsM/8AjxpoD1fUpFk8TQWD/cu7GSI/Xr/Q1T01G03UtA0phh1tpZZV/wBpv/1NXH3Xim/u9XtdSdIFmthhAittP1596H8U3768msFIPtCJsVNrbMYI6Zz39aiw7nT+Hf8AkfdZ+kn/AKGK4KY/v5P941p2XiW9sdXutSiigM1xu3q6ttGTnjmshmLuWPVjmmlt6Db3OykzN8MYfLBbyZzvx/D8x/8AihRreYPAGjwyLtlaTeAeuMMf/ZhWFoviPUNC3rasjRPy0UoyufXqOai1jW73W7lZrtl+UYSNBhV+lDWoloT+GdOj1XXbe2mP7rl3H94DnH416Rb6dqP27Uprl7cRTRCK3jjY4jUZ68e9eY6zrdzrlxHNcpEjRpsAiBAxn3Jo0nXLrRkuVt0iYXC7G8wE4HPTBHrQ1cFoV7+zk06+ms5mVpIm2sUPFV802imloJjs0ZptFAHR+CDnxTb/AO6//oJrP1k/8VJff9fT/wDoRqDStTn0fUEvLdI2kQEASAkcjHYiobm6kur6W7cKJJZDIwXpknNH2kw6M7/xDcPaeNtKuEtpbkxwZMcSbmI+YHA9s5q/FNbajqFwum63fWt8y5a3mBYIep+SQf8AoJrg7/xNqF/qVvqGY4Li3XajQgj19SfWtGX4gazJbtGqWsbEY8xIzuHvycfpUtaFXOeu45Ib2eKUgyJIyuV6ZB5xXVyZm+GMPlgt5M534/h+Y/8AxQrjWZnYsxJYnJJ71q6L4j1DQt62rI0T8tFKMrn16jmqtpYV9bm7reYPAGjwyLtkaTeAeuMMf/ZhXHpI8UiujsrqdyspwQavaxrd7rdys12y/KMJGgwq/SjWdbudcuI5rlIkaNNgEQIGM+5NCDyOj0c5+HerknJ84/ySuNzWhba5dWmi3OlIkRguG3OzA7h06c+3pWbRbVsOguf30P8A10Wuv+Hn/IbuP+vc/wDoS1xy/wCuh/66LWlout3Oh3T3FskTu6bCJQSMZB7EelHcR2um2v8AbdvpsxG42N/KH9l5Yf8AstMmu/t3gjWrjOQ905B9t64/SuV0zxNf6Tb3UFusRW4YsxcElSR1HNQwa7dW+hz6QqRG3mbczEHeOnTnHb0qXHQpPU6C5/5JfZ/9dz/6G1cdmt/S/Geo6Tp8dlBDatHHnBkVieST2b3p+oeNtS1Kwms5oLRY5RtYojBv/QqeqbYlqrHXa/r0+lSabNZ2cU4uhtMjKSSvGFBHrmsTxDpuiQ+KQL2Z7S2mt/MbyR/y0zjoFPX6VkaX4z1XSrNbVPJmiXhPOUkqPQEEfrWPfX9zqV29zdymSVupP8hRbUd9DR1dNIs5IW0O/uJiQwkL5Ur2/ur1BNbVz/yTCz/67n/0Nq4z860n1y6k0GLRykX2eNt4YA785J65x39KGtLCvrc3dNutb0zwe13YNaC2MpLMFLTKc45B+XHA/OrPiSVr/wAF6Zf3qgXrOAGxtLKc8498A1zui+I9Q0LetqyNE/LRSjK59e3NR6xrt9rk6yXbqFT7kcYwq+tDV2CdjPzRmm0UxDs0ZptFADs0ZptFADs0ZptFADs0ZptFADs0ZptFADs0ZptFADs0ZptFACZ96M+9NooGOz70Z96bRQA7PvRn3ptFADs+9Gfem0UAOz70Z96bRQA7PvRn3ptFADs+9Gfem0UAOz70Z96bRQA7PvRn3ptFADs+9Gfem0UAOz70Z96bRQA7PvRn3ptFADs+9Gfem0UAOz70Z96bRQA7PvRn3ptFADs+9Gfem0UAOz70Z96bRQA7PvRn3ptFADs+9JmkooAcP9RF/un+Zoz70g/1MP8Aun/0I0lADs+9Gfem0UAOz70Z96bRQA7PvRn3ptFADs+9Gfem0UAOz70Z96bRQA7PvRn3ptFADs+9Gfem0UAOz70Z96bRQA7PvRn3ptFADs+9Gfem0UAOz70Z96bRQA7PvRn3ptFADs+9Gfem0UAOz70Z96bRQA7PvRn3ptFADs+9Gfem0UAOz70Z96bRQA7PvRn3ptFADs+9Gfem0UAOz70Z96bRQA7PvRn3ptFADs+9Gfem0UAOz70Z96bRQA7PvQn+vh/66LTaVP8AXw/9dFoARhlSvqMVvaRY2+rWVtbTllDwMoZequkhPf2krBrR0S7e3ufs6kBy/m2+44BfoU/4EuR9cVMkOJ2l3dpo+nRAK87/ACwxIT80jdBzWLqtncS/YBqFwZbi4uUUQJxGi9Tx/F9T61p3Ma61a21zZTCOa3l3qJF+6w6qw7U+0024N8L/AFGdJrhVKxpGuEiB649/eoLM1pnTVtaukjDzWUCJbx4+6CpJOKktry9tbjTnlvftdvfjBBjC7GxkEY7VdvdKma+GoWFwILrbscOu5JF96LfTbqS+jvtSnjkliBEUcS4RM9TzyTQBleKbVG1OweMATTLJCf8AaBwo/wDQ65m7kWbVL6ZDlXnYj6ZNbes6gr3smoowKRKbez/23/icey56+uK51F2IFqorUmRJn3p8MMtxKsUMbyyN91EXcT+FRV2nhZv7N8K6vq8Kr9qU+WjEZ28D+rfpVvRXI3djkri2uLSQR3MEsLkZ2yIVOPxqSHT765hM0FncSxL1eOJmUfiK6+8uH1/wD9uvyGuLacL5oUA43AHp7N+lbepTavY6rpVto9vnTSqq+yPcuM85P8PGDSuOx5ZmpZ7ee1ZUuIZImZdwEilSR6811fiPRo38dW1tCmEvCkjAD3IY/wDjpNQajf6Xc+Mb641USSWsHyRRR/xsuFx9PvHqP6UKV7A1Y5uS2uIoY5pIJUik+5IyEK30Pen21jeXu77LaTz7fveVGWx9cV2HjedLnw/os8cQhSRdyxjogKjiremT30vg+yj8NvF9qjkxcqdu4ZznO6i4WPPpEeKRo5EZHU7WVhgg+hp8lvPDHHJLDIiSjMbMhAce3rXU+OXhvNctYIPLe8CCOby+m7PC1av9WsNI8W2yXUcksGnWqwxiNQSHwOeT6GhMGjkbjTb+0i825sbmGPON8kTKPzIqK3tri7k8u2glmkxnbGhY4+gr0LQNZvdYh1W41UKdJCNjcgAX/ZHrx657Vn2FzJoXw/8At9ltS5uZ8eYVBIG4jv8A7v60X7jt2OLmhmtpWinikikX7yOpVh+Bpma7PxQ/9p+E9J1eZR9pY+W7gYz97+q/rXIWohe7hW5dkty6iRl6queSPwppiYsdtcSwSTxwSvDH9+RUJVfqe1RZr0Q3en3XgPVBplqbe2ibYob7z/dO4/n+lcl4c0cavqB887LK3XzbiQ8BVHb8f8aL6h0M6S1uYYI55beZIZPuSMhCt9D3qHNd544uIrnw9pU8CbIXbKLjGF28VyupQ6RFZWbaddTTXLr/AKQjjhGwOnyjvn1pJ3CxSt7ee7l8q2hlmkxnZGhY/kKYI5DL5QRzJu27Mc59MV6V4R06HRfKgnH/ABM7yIzMveOMdB+v+cVleEokTVtc1AoryWoYoD2JLH/2XH40X1C2hx9zZXdlt+1Ws8G77vmxlc/TNQZru7LULnxL4R1hdRKyyWw82NwoXGASOn0P51y00OkLoMM0V1M2qFsSwkfIq89Pl+nehPuDRWt9PvruNpLazuJo1OC0cTMAfqKrorSOERWZ2OAoGSTXoHh7WdQ1i4tbXTY4rGxsVXz0P7wyL7fL14P5mqCRRal8SwYoHijWUSssiFCSq53bTyMn+dO+tg6XObbRdWVSzaZehRySYG4/SqOa9Q1ZdYukvn0rXbeby877NIkJRefl3cnPB615dzSTuNqwuaM03NGarQnQdmjNNzRmjQNB2aM03NGaNA0HZozTc0ZoDQdmrFtY3l7u+y2s8+373lRlsfXFVa9B0m7Twr4VsbmRf3t9cKzjuI//ANkf+PUmwRwLqyOyOCrKcEMMEGrqaNqsiB00y9ZWGQRAxBH5VqeNtPFl4geWP/VXS+cp9z979efxrf8AEetaho+jaJ9guPJ82D5/kVs4VMdQfU0r6XHbWxwdxbXFpJ5dzDLDJjOyRCpx9DUsemahLb/aI7G6eHBPmLExXA684rtI7p/FXgi9kvkRruz3MkoXB4Xdn8eRWp4cultvCGl7wCksvktn/adhRcLHmMEE91KIreKSaQ9EjUsT+Ap1zaXNm4S6t5oHIyFlQqSPxrrfDdr/AGPqms3Tj/jz/cJn+8zYH8v1pnxH/wCQza/9e/8A7M1F9hpbnGS/6s1ZEM1zeNDBFJLIzHakalmP4Cqsn+rNdJ4S/wCRztf9+T/0Fqolmd/Yesf9Aq+/8B3/AMKp+TN5/keW/nbtnl7fm3dMY9a9Gv8A/hNf7Xm+xbfsfm/u93k42+/8X9azPEc9rN4+01YNpljliWdl/vb+n4DFTF3sU1a5zH9h6v8A9Aq+/wDAd/8ACqc8E1tM0M8UkUq9UkUqR+Br0zXv+Eu/tR/7H/489q7f9V1xz97msf4gOn2fTEnMZ1EJmXZ6YGfwznH40uYLHEZ96s22nX95GZLazuZ0B2loomYA+nFTaDYJqmuWlnIT5cj/ADY/ugZP8q6bxJ4r1DTtXfT9MeO1t7UBAqRqc8D1BxjpxVNiRxkkckMjRyoySKcMrDBB9xU0On31xA08NncSwrndIkTMox15rYvtabxTqWmQT2sMT70ieVM7my3P4e3bnnmu+uIdcg1GJdMS1TTbeML5Dtt83joDtO3HHpSbtuCPKLayvL3d9ltZ59v3vKjLbfrippNH1SGNpJNNvERRlmaBgAPfitC413UdK1q/eyj/ALOeaT97BhZNpHuV9SenrXSa7rN7pvhWK1v5vP1K+Q78oq+Wh6jAA+n5+lK7tcdtbHC21leXu77Lazz7fveVGW2/XFQujxyMjqyupwysMEGux8PazqF5BaaLo0cVk8eZJbhzv3jvxt9/5c0viW+sIvG1tcXNrMYYUHm/utplYZwQGxkdBn2pt62FbQ5ZtNv1tvtLWVyLfbu80xNsx65xiqufevSNB8Q6hrniK5KDGkKhysiKNvHGT6n0z6159qBgOp3RtuIPNbysf3c8UX1CwW1ld3pYWttPOV+95UZbH5Utzp97ZqrXVpcQKxwDLEyg/nXa+C4fs3hu/vPtkVm80gRbiXGEx354/iNZ3jCHWI4LV7zUkv7FzuilSJU5x/s+3TmhvWwJaXOYgtri53+RBLLsXc3loW2j1OKdbWV5e7vstrPPt+95UZbb9cV6FoVzpL6Vq1ppFu6xQwfPPJ96Zirc/Tj9egrhNM1rUNH837BceT5uN/yK2cdOoPrRfWwdLiSaPqkMbSSabeIijLM0DAAe/FEej6pLGskem3jow3KywMQR6jiu013Wb3TfCsVrfzefqN8h35RV8tD1GAB9Pz9KyvDOsa/qF/a6ZBfmO3jUbsQodka/8B+g/Gi7A5q5sryyK/arWeDd93zYyufpmnvpt/HbfaXsrlIMBvNaJguD0OeldRrGv2moeMrMT7fsFnLt3kZ3HPLH2yB+VdULjU01m7uLyW3GgeTuRyVweB+Pr14pX0uO2tjyy206/vIzJa2VzOgO0tFEzAH04p0+l6jaxGW4sLqKNeryQsoH4kVdsde1OxnktdHmMcM05McflqxJJwOo+ldF4z1aa20yDRJZxcXTqr3Uu0DvkAAe/wCmPWndiscbbWF5ehja2lxOF+8Yoi2PyqDawbZg7s4xjnNesS2Gr2UNhZ6H9mgtoUDTNL0kP93oTzyc+9Zelql18QLmS809bS5jt9yx794Zsj5wcDtRfULaHBXOn3tmoa6tLiBWOAZYmXP51Xz716dpS6xrNtqtlrtsRC3yxF4guDz931A45/WvMDwcUJ3G0Tm0ultVujbzC3Y4EpQ7Cf8Ae6VDn3rsrk/8Wts/+u5/9DeuLprdoXS5Zls7uBInmtpo0l/1bPGQH+nrTbm1ubOQR3VvLA5G4LKhUkevNdj4o/5Avhr/AHF/9BSq/wARv+Q9b/8AXqv/AKE1K4WOXe0uo7ZLl7eZbdzhZShCMfY9OxpkMM1xKsUMbyyN91EXcx/Cuv1b/kmmlf8AXcf+z1x8E8ttOk0LlJY2DKw7Gmnqwe1x08E9rKYriKSGUdUkUqR+BqY6bfrHE7WVyElIWNjE2HJ6BeOc13r6ba+NI9N1VCqMjeXdoD2HOPz/AEasm/10av4z02G3P+h21wiRAdGO4ZaknrYLaXOWNjeC7FobW4Fyf+WPlnf0z93r0qOWGaCYwyxSRyqcFHUhh+Fd3L/yVeL/AHf/AGkaTxlp0N3JFq9pgtDMLe5A6gg4BP6D8RS5th23OGubW5s5BHc28sDkbgsqFSR680+20++vFL2tncTqpwTFEzAH8K7XxVYrqXjjTLNzhJIVD4/u7mJqDXvE2oWOrf2RoqLbxW5EaJHEGZ2wOMEH9KdwscdcW1xaSeVcwywyYzskQqcfQ1Fn3rq9Y1bW7/QRb6lokm6NtzXckDLtHr0AB9+ntXJU0Jodn3oz702igB2fejPvTaKAHZ96M+9NooAXNKP9RF/un+ZptKP9TD/un/0I0ALn3oz702igB2fejPvTaKAHZ96M+9NooAdn3oz702igB2fejPvTaKAHZ96M+9NooAdn3oz702igB2fejPvTaKAHZ96M+9NooAdn3oz702igB2fejPvTaKAHL/r4f+ui1LbWtzeSGO2glncDcViQscevFQp/r4f+ui11vw7/AORhm/69m/8AQloEYR0TVwMnS77/AMB2/wAKoV6TZ/8ACbf2xF9o2/YvN+fd5ONmf9nnpWNNY6d4h8fXFujutuwJZ4SBucDkjIPekncpo4/PvRn3rqb3w5pX2yHStNvpp9TabZKGHyRrglj93t9au/8ACJaFPPJplrq8p1WNeQ6/IWHXt+m4498UcyFY4nPvRn3rZ0zSbAm9k1i8+zpakqYI3XzZG9FBqzq+gWMOg22s6ZPcNbytsaO427gckdvpTuFjnc+9Gfeu3PhHQ9Ojto9Y1K5iuJgPnRdsWfTcVI/M/lUPhvTNMtfF/kSX0d00fz2rRYZJDgk5xnBH16ii4W0uce6vGxV1ZWHUEYNJn3rofGcWnx63K1nPJJOzsblXHCN6Dgf1rnKE7q4NWHZ96M+9NooAdn3oz702igB2fejPvTaKAHZ96M+9NooAdn3oz702igB2fejPvTaKAHZ96M+9NooAdn3oz702igBKKTNGaAFopM0ZoAWikzRmgBaKTNGaAFopM0ZoAWikzRmgBaKTNGaAFopM0ZoAWikzRmgBaKTNGaAFopM0ZoAWikzRmgBaKTNGaAFopM0ZoAWikzRmgBaKTNGaAFopM0ZoAWikzRmgBaKTNJmgB/8Ayxh/3D/6EaSg/wCqh/3P/ZjSZoAWikzRmgBaKTNGaAFopM0ZoAWikzRmgBaKTNGaAFopM0ZoAWikzRmgBaKTNGaAFopM0ZoAWikzRmgBaKTNGaAFopM0ZoAWikzRmgBaKTNGaAFopM0ZoAWikzRmgBaKTNGaAFopM0ZoAWikzRmgBaKTNGaAFopM0ZoAWikzRmgBaKTNGaAFpU/18P8A10Wm5pYv+PiH/rov86ACmum9cdPQ0Zpc0CRpWurMHDy3ElrdYA+1Rjcsg7CRe/16/WtqLWdcaLEaWdzj/lrEGcH3wpz/AOOiuS603yl6gYPqDUcpfMdppV3fWpuJr83ly8hGEELIifi+0D/61V9V8RI6GJ3GD1t7d9zP7NIOFHsuT71yXlgn5izfU05Qqj5RRyhzEs80t1N5020EDaiKMLGv90Cm0maM1WxItdl4Slhv9D1LQWnSGe4+eHefvHH/ANiK4zNGae6sLbU7nWYk8OeDV0aW4jkvLiXe6xnouc5+nyitawsbqTTbGTSNdkGl43XCzspaMDBKqwXI7jGRivMMijIpWHc9GTUbe/8AGF9q0TCS202zbY/Zm56fm1eeO7SOzscsxyT70zIoyKErA3c7XxWf+KS8Pf8AXJf/AEBa07WGfWvCen2+gailrNbgfaEDshzjnO3nrk+9eb5FGRRYL7Hp18lrf+L9IgEsc1xZoz3Uqgfw4xn0+YdO2a5bTLD/AISvxZO0jMIGdppCOu3PA/kK5rIoyKErA2en674d1jUIUsLGSytdLiwEhDsC3+98tZOjRJ4h8GvokVxHHe28u9EkONy5zn6cn9K4bIoyKVugNnZ+LJIdO0LTdBSZJZ4Pnm2H7pwf/ijXG5pMijIppAztdF/5JxrH/XU/ySq2h69olnoEunahaXMpmk3SeVwGHGBncDXJ5FGRRu2B6R4nn0j/AIQ+yItZtkif6GM/6s443fN6fWuXXS20CfSdS1Dy5rWZhKI4vmbGAeQcDuO9c/kUZFCVgvfQ9T0PWdD1jxDJPaWl0l+0R3SynjaMcY3Eenas3SNS0n/hI9UsYA1pBeR+XmU9ZASD3PXccV59kUZFHKrhc9Aex/4RDwrqMN3cwvdXvyRpGTyMY749TXKS6HcwaFBrDvCbeZ9ioGO/v14/2fWsrIoyKEguegx+GLLVTp+paBNFbQoQZ1MjMyMMH35Hpx2qDU7/AEHU/G6i88uWy8kQmUOVXf1DbgenbPSuFyKMii2oX0PStN0ePwfPf6pdXkX2RkKQIpO5+cgfXjtnvXnDvvdm/vHNMyKMihIGxc0ZpMijIpgLmjNJkUZFAC5ozSZFGRQAuaM0mRRkUAW9Nsn1LUrezTrM4XPoO5/Ku98R+JdN02/TTZNGgvlt0UKZWHyZHQAqe2K83JozSeoI9A16WLxL4Lj1SCAQvZyEGIHdtXoR2/2TVzWvDl54g0bRvskkCeTAN3msR1VemAfSvM80ZpWHc765SHwj4TutNluYpdRvM5SM/dBGPyxnn1NMmna2+GumyocMtwGX6h2P9K4TNGaLCueleLZILTSRLA3OpXUcrf7oUf4D86yPiP8A8hm0/wCvf/2Zq4zNGaLDuJJ9w10nhH/kdLX/AH5P/QGrmn+4alnP+kSf7x/nVEvU9J1Hw94nuNWnuLXWfJt3k3JH9okG1fTbjH4VU8TXNrL4t0OGN0kuoZkWeRcf31wD79ePevPs0ZqUrWKbvc73xD4hvdG8abkmka2VU325b5CCOcDoD71R8Y6LbokOt6aq/YroAuFHCsehx2z/AD+tchmjNFguX9G1D+ytYtr3aWET5YDqV6H9DXYav4W/4SW+bVdHv7WSGcDeHYja20egP5HGK4DNGabVxI6TVtPsPDeo2LW1+bq6hdXnjAGFZW9e3+7XXXOnf2zrlh4hs9ShFjCoZ8uQVA5I9uDznFeW5ozQFzr5pLbXfiNGYSHgaVeR0fYvP/oNUPGd2114ou8/diIiUemBz+ua5/NGaLWsO+52tr4bsPEGhWsujtDBfxYF0JJG64698dMjj+VWPEcMOua7pWjW9wJpoVKTzjnHTOff5T+dcFmjNFtRX0PVNV8PakdNXStFe0tLDb+8Lu3mSHvkhf8AP04rzK7tnsrye1kKl4XaNivTIOOKgzRmktB3Ot0TRdN1/QJLe3McOsxtndI7fOufT07cDt71Y8TvFpXhiw0AzpNdxPvl2HhOpx/49x7VxWaM03qJOx2vgb/kG69/17r/AOgvWB4atVvPEdhC4yplDEeoX5v6Vk5ozT63F0sb/jO7a68UXefuxYiUemBz+ua1fCn+geF9b1Rf9aF8pD6cf4sPyri80ZpJaWKvrc1fDlxa2viGynvMCBHyxI4Bx8p/A4NejRWt9ba5cavc6xGdGdNyoZDtwQMcfdH1HX8a8kzRmh6oSep13hSC2vvHEk0CBbeNpJolxwBnC/8AoQrB1u7a91u9uW/jlbGfQHA/Ss/NGaOwX3PS72zfxlaaXeadfxxtb8zIWOY245wO/B9PrVTU73TNT8c2yG/khSKHy1ubeQLiTJON2CMc4/GvP80ZotqF9D1eW4v9Agv7zWdVScFClnGMKW9MgAfN09cV5TzSZozSSsNs9EsNIuNb+HVnZ2zxpJ5rPmQkDAdvQGsLUfA+p6Zp815NPaNHENzBHYn/ANBrmM0Zp9biTO38Wts8P+HHHVYgf/HUrQ1vRf8AhMha6npV3BxF5ciSMRtPXHAPPzdK84zRmlYLnbeK3t9N8OafoK3CTXML75dn8PB6+n3q4qkzRmmgO28HsV8MeIcEjEJIx/uNXN6B/wAjDp3/AF8x/wDoQrNzRmhb3DpY9Cl/5KxF/u/+0jUVlqqWvjbU9Ouvms72YoynoG7H+n5VwWaM0ktgbO98Y3zaZ40068Az5MKsR6jc2R+VS3mgjXtTTXPD2o24csrush5jcdDjB9OhFee5ozQlZDuel63eyWHhW7sdY1WC61Kb7scagFenGAOnBOSBXmtJmjNNKwmxaKTNGaYC0UmaM0ALRSZozQAtL/yxh/3D/wChGmZpx/1UP+5/7MaACikzRmgBaKTNGaAFopM0ZoAWikzRmgBaKTNGaAFopM0ZoAWikzRmgBaKTNGaAFopM0ZoAWikzRmgBaKTNGaAHR/6+H/roP511vw6/wCRim/69W/9CWuRi/4+If8Arov86bmgR6Xb+HfFEeqpO+t/uBLuKfaJG+XPTaRg8UQ3Vnd/EpXsyjBbdlldOjPg/nxgfhXmuaM1NirnT6fqEOl+PZrmc7YftMqO393JIzXYXkWuLPPeDxHbW2kkb45DCjlQeg6YI567ueK8ozRmi2iC+rZ33htIr2w1O+t4ba/1rzy6C4RRkZGGC/w9+nfvVrxI91ceBw17LFJcpcDz/JIYRncfl47rkCvN80ZoaBM9c0o6x9ltGtNSsNTssfNJKjRyY9MruGfqM1zzTaXF8SrV7NoUh+7IY8BPMKsOO3cfjXCZozTtrcV9LHTeNNJnsNZkupXjKXkjPGEJyBx14965qkzRmhaKwN3FopM0ZpgLRSZozQAtFJmjNAC0UmaM0ALRSZozQAtFJmjNAC0UmaM0ALRSZozQBW85vQUec3oKdFEsiEknOcU/7Kp/iI+vH9Kzuy7Ii85vQUec3oKm+x+hY/RSf6UfYwP4mx67TRdhZEPnN6Cjzm9BU5tFH8RPuKb9mTP3zRdhZEXnN6Cjzm9BU/2MHox/KmC3Qjh+nWi7CyI/Ob0FAlYkDH5CpHtgqFskjGR71AoywHqaLsLIeZWB6fmKPOb0FSi2X+8T7gUv2QEcNn6Ci7CyIfOb0FHnN6Cp/sf+/wD98n/Ck+yLzlz9MYouwsiHzm9BR5zegqU2qjqzD8KUWit/HzRdhZEPnN6Cjzm9BUrWypjc5GfagWoJxuyfQGi7CyIvOb0FHnN6CklQRtj2p0cStGWZiDnHFF2FkJ5zego85vQVIII26P8Aof8ACnfZU7OSfQDNF2FkQ+c3oKPOb0FTizBHVvyP+FL9jXHLMD6YP+FF2FkV/Ob0FAkckAAZNSeRHn75/KnLAgcHzBwaLsLIaBITjKA5xSHzMZAQjGeD2oLOZm5fbk/dojZz5gYt9w9aLsLIZ5zego85vQUxQCwB6E1ObdAPv/5/Ki7CyI/Ob0FHnN6CphZ55yx+imj7H3+b/vk0XYWRD5zego85vQVMbPB6nHsKT7MnPz8UXYWRF5zegpymRxkBcZxk1J9k6Yb+tNdfKgwrHO/tRdhZBh+xTv60xndCMgc80M0gQHMme+elE5yYyTzsFF2FkBncqqkDCjA/PP8AWk85vQVFRRdhZEvnN6Cjzm9BUVFF2FkS+c3oKPOb0FRUUXYWRL5zego85vQVFRRdhZEvnN6Cjzm9BUVFF2FkS+c3oKPOb0FRUUXYWRL5zego85vQVFRRdhZEvnN6Cjzm9BUVFF2FkS+c3oKPOb0FRUUXYWRL5zego85vQVFRRdhZEvnN6Cjzm9BUVFF2FkS+c3oKPOb0FRUUXYWRL5zego85vQVFRRdhZEvnN6Cjzm9BUVFF2FkS+c3oKPOb0FRUUXYWRL5zego85vQVFRRdhZEvnN6Cjzm9BUVFF2FkS+c3oKPOb0FRUUXYWRL5zego85vQVFRRdhZEvnN6Cjzm9BUVFF2FkS+c3oKPOb0FRUUXYWRL5zego85vQVFRRdhZEvnN6Cjzm9BUVFF2FkS+c3oKPOb0FRUUXYWRL5zegpVnZXVgBlTkVDRRdhZEvnN6Cjzm9BUVFF2FkS+c3oKPOb0FRUUXYWRL5zego85vQVFRRdhZEvnN6Cjzm9BUVFF2FkS+c3oKPOb0FRUUXYWRL5zego85vQVFRRdhZEvnN6Cjzm9BUVFF2FkS+c3oKPOb0FRUUXYWRL5zego85vQVFRRdhZEvnN6Cjzm9BUVFF2FkS+c3oKPOb0FRUUXYWRL5zego85vQVFRRdhZEvnN6Cjzm9BUVFF2FkS+c3oKPOb0FRUUXYWRL5zego85vQVFRRdhZEvnN6Cjzm9BUVFF2FkS+c3oKPOb0FRUUXYWRL5zego85vQVFRRdhZEvnN6Cjzm9BUVFF2FkS+c3oKPOb0FRUUXYWRL5zego85vQVFRRdhZEvnN6Cjzm9BUVFF2FkS+c3oKPOb0FRUUXYWRL5zego85vQVFRRdhZEvnN6Cjzm9BUVFF2FkSGViMYFOe4d3ZyFyxyahoouwsiXzm9BR5zegqKii7CyJfOb0FHnN6CoqKLsLIl85vQUec3oKioouwsiXzm9BR5zegqKii7CyJfOb0FHnN6CoqKLsLIl85vQUec3oKioouwsiXzm9BR5zegqKii7CyJfOb0FHnN6CoqKLsLIl85vQUec3oKioouwsiXzm9BR5zegqKii7CyJfOb0FHnN6CoqKLsLIl85vQUec3oKioouwsiXzm9BR5zegqKii7CyJfOb0FHnN6CoqKLsLIl85vQUec3oKioouwsiXzm9BR5zegqKii7CyJfOb0FHnN6CoqKLsLIl85vQUec3oKioouwsiXzm9BR5zegqKii7CyJfOb0FHnN6CoqKLsLIl85vQUec3oKioouwsiXzm9BR5zegqKii7CyJfOb0FHnN6CoqKLsLIl85vQUec3oKioouwsiXzm9BSmdyqqQMKMD88/1qGii7CyJfOb0FHnN6CoqKLsLIl85vQUec3oKioouwsiXzm9BR5zegqKii7CyJfOb0FHnN6CoqKLsLIl85vQUec3oKioouwsiXzm9BR5zegqKii7CyJfOb0FHnN6CoqKLsLIl85vQUec3oKioouwsiXzm9BR5zegqKii7CyJfOb0FHnN6CoqKLsLIl85vQUec3oKioouwsiZZ2V1YAZU5FJ5zegqKii7CyJfOb0FHnN6CoqKLsLIl85vQUec3oKioouwsiXzm9BR5zegqKii7CyLMInuJBHBE0jnoqKWP5VY/s7VP+gbdf9+G/wq54R/5GKD/df/0E10F7F4ntori5/tG28mNWfaEGdo5x9yhthY5CG1v7mPzILOeVM43JEzD9KbPb3tqA1xayxA8AyRlc/nXXeH476Xwrt0+aOK4844dxxjv2NGpTXFroV7b61e21xcSAeTHHjcPfGB3H6UNtAkjivOb0FHnN6CoqKLsLIl85vQUec3oKioouwsiXzm9BR5zegqKii7CyLcEV1dFhb28kxXqI0LY/KmS+dDIY5YzG69VdSCPwq9a6rqH2OLS7EeWTJkNBlZHPuc/5xXRXaQ3XiPRrO4ZZbqGP/SG9SBuAP4g/nRdhY5OSC8hhWaW1lSJsbXeMhT+NRxuWzmuu026n1PXtXsbiV5Ld0kUIxOFw2BgdutcfD/FTTbYmiWirtlpV1fqWhVQo4yxxmr//AAimpf8ATL/vo/4VVybGHRW5/wAIpqXpF/30f8KX/hEtT/6Zf99H/Ci6CxhUVvf8IhqmOBEfbef8KxZ4ZLaZ4ZkKSIcMp7U7gV4mYRkbcgmnjYeq45+8DTICq5JbB61MzrgZ2k+9ZGgbEUdP0pVCAE7T9aiDrv6/lT9654H40ANaVQcYzTlVJBu5GarNu35wOamiEjjORx60ASeXH6vnvn/9VBuDGdgJ4phkwQDyaegJYZCA+9AEbHerFuoHWoFzvXHXNW34RjkA4I4qmPvDPSgCyW3H5kB56Hg/nTlRG6Dn0NOV1C8PkY5zUbOnIBUfSgB21M420rsijAGPbmmq6bR3+tNlYsgAA4oAUSK5CkfpTzEmed2PaqyFwcDvU53xgbiMUAPysPzKWzTDcM45+73pA24cLx05qUL8g/1ePpQBUmADDr0qSBlUZJfOf4Timz/fAznAp9uqspycNQA4qCSVAb6nmneSMZyR7UeQnBy350KFTuaAHAbBuDOKduGclQc+oqBmIznio/NYEdRQBZfYDjge1IFTg7QCPUmozKCvPr0FJvA/iwfSgCT95nP7vrkZJpGDrGc+Xjbjgmj5WALjI7UFQEYhAOD160AVU++vGeelTgo3HA+nBFQLguM9M1bLJwN24fSgAEaEfLk+uacI1DZb16UwyLkY4A6YpWkHI60ADTbCF9OmaRCkuciopdx+lEXmMcLQBN5SFerg/nTZHMeAgyBzk5odnUnce/SlUlmA2DGe9ADFaQ9FTjPrUcxJYZxwMcGrG35slRz+NQ3IAkAUjGKAIKKKKACiiigAooooAKKKKACiiigAooooAKKKKACiiigAooooAKKKKACiiigAooooAKKKKACiiigAooooAKKKKACiiigAooooAKKKKACiiigAooooAKKKKACiiigAooooAKKKKACiiigAooooAKKKKACiiigAooooAKKKKACiiigAooooAKKKKACiiigAooooAKKKKACiiigAooooAKKKKACiiigAooooAKKKKACiiigAooooAKKKKACiiigAooooAKKKKACiiigAooooAKKKKACiiigAooooAKKKKACiiigAooooAKKKKACiiigAooooAKKKKACiiigAooooAKKKKACiiigAooooAKKKKACiiigAooooAKKKKACiiigAooooAKKKKACiiigAooooAKKKKACiiigAooooAKKKKACiiigAooooAKKKKACiiigAooooAKKKKACiiigAooooAKKKKACiiigAooooAKKKKANbw7eQWOtQ3Fy+yJQ2WwT2PpWfdMsl1M6HKs7EH1GaiFWZtPvbePzJ7SeJP7zxlR+tAGmL+1/4RA2Hm/6T5+/ZtPT69KnTVLTU9Aay1ObZdQc28xUnd7HA/D8vSubooAKKswWF5dJvt7WeVQcbo4ywz+FQMpVirAhhwQe1ADaKKekbyOqIpdmOAqjJJoAZRUkkUkUjRyRsjqcFWGCPwqydK1IKWOn3YA5JMLf4UAbmh3Ok2Omu5vhBqMoI8wws/lDPbiqAmtdK1S2vbW/N8wctLmJkPv165yazILae6YrbwSTMBkiNCxA/Co5EeKRkkRkdThlYYINAHUDUtKsJ77UbS6ea5ulYJCYivlluTk9+fSuZh/ip8lldQQrNLbTJE2MO0ZCnPoaZD/FTjuJ7HpHgi3Sezh3DPLfzr0YadB/cFef+Af8Aj0h+rfzr0ukwRW/s63/55inrptv/AM8xVgdBUg/rQMZHpluf+WYrw74gRLB451SJBhVdcf8AfC179F2rwX4jf8j/AKt/10X/ANAWqiSzj4+vTNPZ93amxNtHQGpWc9cAH6VJRAFY9FpygjqtNZ2J60qKz9D+tADurZ5H0pwJVe4pVhfuD+AzSeUfQk+woAQSHbtFSIORukwPameV7bR700fK2Ac0ATMIljfG4nHrVQdaneQlT27VAv3hQBMr7Vxt4NMbk8LU6yHb90Y+lRvIwGOPwoAYEcfw07+HBXFRgknGalET9sH8aAEQHI6/lTmfBHNKYW6kEf8AAaQRH+4xoAXcXbOQPrUgWPaNzFjULJtGSwzSq+BQA242+YNgOMdzTYzgZpJWLNk06MJty2c5oAcH4xSEE89ak3AdEBpjSEdOB6UARljn+lOD9wBSbWPOKTaw70APLg4+UD6U0HDU7axBwc+wpPKf0x7mgCZVJX74A9Kc6RrG/wAzE447VFGdpxTpHO0g4GRQBWX7wqbcCMbePrUSnDA+9WRJkcqv5UAQMTkYFHzd1NSPIQMCmAu/Q0ALkkADOPapF3AHOfXvUYicHkH6jmn7f9rH4UAG8c9KVSx5JAHvTfLODhT9TTCNuMkfhQBbCIRy+4/SqtxgSDBzx6U/f7VDJy1ADKKKKACiiigAooooAKKKKACiiigAooooAKKKKACiiigAooooAKKKKACiiigAooooAKKKKACiiigAooooAKKKKACiiigAooooAKKKKACiiigAooooAKKKKACiiigAooooAKKKKACiiigAooooAKKKKACiiigAooooAKKKKACiiigAooooAKKKKACiiigAooooAKKKKACiiigAooooAKKKKACiiigAooooAKKKKACiiigAooooAKKKKACiiigAooooAKKKKACiiigAooooAKKKKACiiigAooooAKKKKACiiigAooooAKKKKACiiigAooooAKKKKACiiigAooooAKKKKACiiigAooooAKKKKACiiigAooooAKKKKACiiigAooooAKKKKACiiigAooooAKKKKACiiigAooooAKKKKACiiigAooooAKKKKACiiigAooooAKKKKACiiigAooooAKKKKACiiigAooooAKKKKANjw3c21prcMl0VVOQHborEcGurY63H50xNtqtjKGCxRlVO09+nPpjJrjdHvLWyvvMvLVLiBlKsrKGI9xnvW/a3HhnSblr60u7mSQA7YQGwc9uVH6mhgZGmaTFdQ3V7eSPBZ25wwXl2P90enb/PR95pNnJpJ1PTJZ2hjfZLHOBuX34+oqWx1e2ng1Cyvy0MN5IZRIg3eW2c8juOBSXN/Y2OiSaZYTNctO4eWYxlAB6AHnsKAOgjmu7+xsxoN/bQrHEBLA4GV+vBNc34mknl1JXurH7JMYxuAcMH98j8vwq803hnU4o5bkvYTqu10gTCt78KR6+9UvEWrW+oyW8NqHMNshQSP1fpzzz2HWh7gjCrpPDNxp1tcQF4Wmv5Ztikn5Y145+vJ/LtXN1d0qeO21W1mmbbGkqszYzgA00J7GlfJE/jORZnRIvtALs5wMcZrX1BJdWu7xtL115JFXP2VCyrtHBw2cH/AOvWBe3dlN4jlupENxaNJkgEqWXGPY5rTtrvRdGuZ76yuZJ5HQrFbmIjZnnlj1/z1qeg+owSSaf4Kt5bWR4pbi4O90ODgZ4yP90VozWyX2q+HriYBnuId0nH3iq7hn86x7S+sr3Q/wCzL+4a2McvmxzCMuD1yCB9TT7vXoY9V0+S0DPbWKiNSwwXHQn8qfUXQ09Nup9T17V7G4laS3dJFEbHhcNgYHbrXHw9WrphqWlWE99qNpdPNc3SsEhMRXyy3Jye/PpXMQ/xU47g9j07wD/x6Q/Vv516XXmngE/6JD/vN/OvSxSYIcOgqQf1qMdKetAy3F2rwX4jf8j/AKt/10X/ANAWveou1eCfEUhvH2rEHI8xen+4tVElnIJwPfNOY8dajXqBTmK9V79vSpKGt14p0bYqOlBxQBaVwKcZCR941WEmO1Hmn0oAkYiomPNIXJptAD89c01fvCkzRQBOp68/hTGINA2kc8e9MyTQAA/NU6t+NV6cHx70AWxJgcEims+epJqDzeOlBlJoAVyKZnikJyaSgBW60q02nKeaAJKRiDjFIzA8jv29KZnNAEiNg9alEnuc1WBxS7/agCz5jN/EcGmFuelRmQnqKbuoAcDg0rHINR5ozQADrUobioakUrjnj3oAGOaap2tmm5ooAshxmpTM2375/OqYfFL5h9KAJ3fvnNQsR1pu80hOaAHbqa3WkzilJzQAlFFFABRRRQAUUUUAFFFFABRRRQAUUUUAFFFFABRRRQAUUUUAFFFFABRRRQAUUUUAFFFFABRRRQAUUUUAFFFFABRRRQAUUUUAFFFFABRRRQAUUUUAFFFFABRRRQAUUUUAFFFFABRRRQAUUUUAFFFFABRRRQAUUUUAFFFFABRRRQAUUUUAFFFFABRRRQAUUUUAFFFFABRRRQAUUUUAFFFFABRRRQAUUUUAFFFFABRRRQAUUUUAFFFFABRRRQAUUUUAFFFFABRRRQAUUUUAFFFFABRRRQAUUUUAFFFFABRRRQAUUUUAFFFFABRRRQAUUUUAFFFFABRRRQAUUUUAFFFFABRRRQAUUUUAFFFFABRRRQAUUUUAFFFFABRRRQAUUUUAFFFFABRRRQAUUUUAFFFFABRRRQAUUUUAFFFFABRRRQAUUUUAFFFFABRRRQAUUUUAFFFFABRRRQAUUUUAFFFFABRRRQAUUUUAFFFFABRRRQAUUUUAFFFFABRRRQAUUUUAFFFFABU0Peoamh701uJ7Gnp+sahpTE2Ny8JPXAB/nWr/AMJ74n/6C0n/AHwn/wATXOUVpYg6T/hPfFH/AEFpP+/af/E0f8J/4p/6C8n/AH7T/wCJrm6KLAdN/wALC8V4I/tmUZ44RP8A4mucmmkuJnmmdpJXO5nY5JNMooArBiAQOhpCc09ImcZWnfZpPSsjQhoqb7NL6UfZpMdKAIaKm+zyYyBR9ml9KAIaKl+zyemKX7O/0oAhoqQwuATjpUdADy5bOec+1MoooAKKKKACiiigAooooAKduIBAPBptFACk5pKKKACiiigAooooAKKKKACnlixJPJNNAyQPWpfssntQBDRU/wBll9OaPskvpQBBRU/2WT0xSfZpMdKAIaUAnpzUv2aTHSpDut4eRzvoAr+W46o35U2pzMyopwvOcYzkUlwclD/sCgCGiiigAooooAKKKKACiiigAooooAKKKKACiiigAooooAKKKKACiiigAooooAKKKKACiiigAooooAKKKKACiiigAooooAKKKKACiiigAooooAKKKKACiiigAooooAKKKKACiiigAooooAKKKKACiiigAooooAKKKKACiiigAooooAKKKKACiiigAooooAKKKKACiiigAooooAKKKKACiiigAooooAKKKKACiiigAooooAKKKKACiiigAooooAKKKKACiiigAooooAKKKKACiiigAooooAKKKKACiiigAooooAKKKKACiiigAooooAKKKKACiiigAooooAKKKKACiiigAooooAKKKKACiiigAooooAKKKKACiiigAooooAKKKKACiiigAooooAKKKKACiiigAooooAKKKKACiiigAooooAKKKKACiiigAooooAKKKKACiiigAooooAKKKKACiiigAooooAKKKKACiiigAoq5Y2TXruiJI7DkCMZNXm0CdVLNa3YA5JMZ/wAKAMWitH+z4v7z/mKP7Pi/vP8AmKAM6itH+z4v7z/mKP7Pi/vP+YoAzqK0f7Pi/vP+Yo/s+L+8/wCYoAzqK0f7Pi/vP+Yo/s+L+8/5igDOorR/s+L+8/5ij+z4v7z/AJigDOqaHvVz7BF/ef8AMVHJAsGNpJ3etNbiewyiiitCAooooAKKKKAI4WUJtKkkntUg/wBiUfTGKZCoKnIBGamMYUDqB6DmsjQBuAPK5/3B/hTl3ZJLr+WKjU78t2pSw29efY0AL5o5Gf0pAHGCr/pVQnk8VOkmOxP0FAEgWQj5tp9vX8qUsuRuc5+tG5GXJ49abticcfe7nmgBjOpB2Y6VHAiu5DdMVK0OFZg2Rj0qGFtr/hQBP5MXX+WaQxwD+9zS7zg9fxqJZGz1/CgCQxwZ4JpBFGegP1BzUnyt2XPvTfnI4x70ANMKgjqwI7dqf5MQHI/U/wCFN2tjOSG9BTtxx3zQITyYgOcn6UhjgB/ipWYhfWhHOeTmi4uYa6Q7WKZOKVYYygJOOMnr/hT3x5bFQvSmK3yAZOAKBpi+VD6NSBIBndkU2SQhxSrJn72DQMBHExOBn8aXyIzx8w4zzT+AMqB+ApmZCfmzigAEUfQqc/WlMMQ7/wA/8KF4Iy+aeGJ70XE2RmKIdA1Jsg/2s0GQhyAakVgfvY/Gi4rlcgLMu3jkdassXUZyuD6c1BLzMoGPw+tSeXKDwOO3NBRIGmZPlII/CnL5w7Lj8KRA6sMooHtSlsHnigBeGGCQPpxS7VxlP1Gai3Yzk9aIn3c8g9MUAO+duPlJ91FMlOFAlGec4C1JwMgjJ96YHxJ047AUAR4Q4HlMf+AVHOfmUYIwoHIxVrDltwcY9TVa5/1gyc8UAQUUUUAFFFFAHQnwZq46pH/31/8AWpV8Faw3RIj/AMC/+tXRRS3kg2h5PxNTedcxj5ZnB9zQBzP/AAhGs944h/wP/wCtTD4L1cdUi/76/wDrV1a3FyPmlnOPrSNe3DHgyY9c0Acr/wAIbq392H6b/wD61A8F6uf4Iv8Avv8A+tXVI1/M37pm/GpHtdVRd7OfoDQByP8Awher/wByL/vr/wCtSf8ACG6t/ci/76P+FdKtzeJJh2kqx9umHCM7fWgDlB4K1hhkRxkf7x/woXwVrLj5YkP/AAL/AOtXV/2k68F3zUsV/cL8yyMRQBx58FayOsUY/wCB0n/CF6x/zzj/AO+67KW6uZRuRmBqAzXXVp2+goA5I+D9WH/LOP8A76pyeC9Zk+7Ch/4HXWCeVBl3kFMa+cn5Z5F+hoA5dvBOtqcG3X/vql/4QjWv+eUf/fX/ANaunS7uSf8Aj6kx9amFzdfwySn8aAOS/wCEI1n/AJ5xD/gX/wBalHgfWT/BF/30f8K6zfdk5a4ZPrUweYLk3ZJoA4s+CtXBwUi/76P+FKPBWrHjEP8A30f8K617u6Xo8jfSkhk1G4cDewHvQByTeCtXXqIf++z/AIU0+D9UH8MX4Mf8K7W6822A3zMDUCXrdEmfNAHJDwZq7HiOP8z/AIUp8F6uDysQ/wCBH/CuxF3fhv8AWkig3M5JLFs+1AHG/wDCGat6Q/8AfR/wo/4QvV/7sX/fR/wrsBNct92VgailurxT/rXz7igDkx4M1cn7kf8A30f8Kf8A8ITrH9yL/vo/4V1CX963y+c4/CphNflSRcn8qAOQPgvVh1EP/fZ/wpB4M1UjOIf++z/hXWpcXjN88xP0oa4uFPzO+KAORHg3VWOAsX/fR/wpf+EM1b+7F/30f8K6n7XeK3ySkL71I092w+WfNAHJf8IbqvpD/wB9n/CmN4Q1Re0X/fR/wrrRc3aEZJarIuJXA3Jj8aAOJ/4RDVcZ2xH/AIEf8KB4R1U/wRj6t/8AWrt/Nm/hD/hURa6bq7fTFAHGf8InqOcZhH/Aj/hTx4O1QjI8k/8AAj/hXXkOv3xn8aN8yLw5HtmgDkD4O1UDpD/30f8ACgeDdVPaL/vo/wCFdgstyw/1mKRprgf8tSaAOR/4QzVu4h/77P8AhSHwdqo7Q/8AfR/wrrd9ywz5hH1NPR7orjL0Acc3g/VVGdsR+jH/AApF8Ias/RIx9W/+tXZf8TLosUh9xTDFq4+YowHuaAOS/wCEO1b+5F/31/8AWpp8IaqoyVj/AO+j/hXTy3d2G2tIVPtUqTzMnMrn60AckPCWqMcKkZ+hP+FPHg3WD/yxT/vquq+1uvCOQ3rmp1a+ZdxuMj2agDjv+EL1kf8ALFP++6U+DNYAyY4/++q7DzLoD/Wn8TSFrlhzI/4UAccPB+rnpFH/AN9Uf8IbrH/PFP8AvquvUXi9LnA96jmmv0GRckj2NAHK/wDCG6v3ij/76pv/AAiGrZx5cf8A31XRpeXjNh53xV6EXmd3mbl/2jQBx/8Awh2r5/1Sf99UHwdq6/ejjH/A67vdK3r+BqOTzwf8TQBwn/CKan3SMf8AAqUeE9UPRIz/AMC/+tXceVIeS/PoDTJFnjGQjsPUNQBxg8H6wTxAp+jUjeEdZVgPsufcNXbRXU6AlWkDehNIbm5djvmcUAcW3hDV1PMSf99U0+E9VH/LNP8Avqu23z/89d340fN18zn0zQBxieDtYkGVhT/vql/4QzWc4+zrn/erswszD/WyL9DUOzUFfKXEm3160Acg3hDVkPzxxj/gVIPCWqHokX/fVdmVusZkk3H1NIiyE/6059BQBx3/AAiGr/8APJD/AMCpP+ER1Yf8sk/76rtPtEkTYeX8zUq4uIy32gL7GgDhv+ER1bH+qT/vqom8Naiv3kQf8CruBb/N8105/wB2pRGi9ZePegDg4/C+py/cjQ/8CqUeENYJ4hT/AL7rulGR8kmB7CosTK3yTn8aAOHbwpqinBiTP+9SjwnqzdIV/wC+q7Qpc78+aG+lSsJ1G4s340AcMPCWrE48lf8Avqg+EtWU8wr/AN9V3Uckm07mb86WNd+ctJn/AHqAOEPhLVgP9Sp/4FSHwrqo6xKP+BV3RD7j87D8aQrLIpCnP40AcN/wi2p4+4n/AH3Sr4U1RuiR/wDfVdPML2J8FcD602CSRnILkN7GgDmj4T1QdUj/AO+qb/wjGojtH/31XWF5g3+uz7GpEEzck/lQBx//AAi+pH+GP/vr/wCtTR4Z1EnARPzP+FdiftH9+p4llC5k4FAHFDwrqh/5Zpj/AHqq3ui3dhEZJwgUejZrvZkdlOx9341zmvRulg/mIwPHJPuKAOUooooAKK63VP8Akmmg/wDX1P8Azp/hby9M8Oax4gSCOW+tWjitzIu5Yi5wWx6+lAHP6fpU2pNst5YPN/55s+GPXoO/TtTbnTvskxhmurYSL1CszY9jgcH2rrYtUufFXhbV7nVNj3+meXPb3iIqOMtgqSuPTitK6utZ0TXrbwz4WhgXy4EeRfLjzctt3MzM3+IoA8/ksFiRGa9tCJBkbXLEfUAcfjUl1pRsmVZ7y1BYZARy/BAIPyg9QQa7uygu4fEPidrzS4tNlm0aaT7PE6sAOBnIOOcGqlzqU/hLRtFt9Jmhs5byzF3cXRhDvIzdE5B4H+fcA5m18M3t7CJraS2ljPdZPboeODz0qYeDNXPRIv8Avv8A+tXSXkjyTaDq1rElvPq9vItzFEMKzx/x7fU1b+y6qw3F8D60Ach/wher/wByL/vv/wCtSHwbqw/gi/76P+FdM8t9DJh2k/OplvplUHfJu9KAOUXwXrDH5UjP/Aj/AIUDwXrBYr5UeR/tf/WrrDqMqH52cH2p6X07NuSR/wAaAORPgnWh1hjH/A6T/hC9Y/55R/8AfVdo97cyp95t1VzNeHhp2HtQByR8G6sOqR/99f8A1qRfBusMeIUP/Aq65ZpurPJj1zTXvmHAmcUAcsfBGuKObdT9GpR4J1oj/UoP+BV0wvLgn5bmT8TUy3VyeksrfjQByf8AwhGs/wDPOP8A76/+tR/whGsf3Iv++j/hXWmS8fkzOo96kR58fNeGgDjm8E6wvVIv++j/AIUn/CFat6Q/99H/AArsXubleBM7/SoRc38rbUZwPegDlT4J1cDJEP8A32f8KYfB2qjqIf8Avo/4V3DpcxW4eWYiqi3pBx5z5oA5IeDdWPRIz+J/wpx8FauOqRD/AIEf8K7D7XenGyYlaVrq6YjeW/CgDjf+EM1b0h/76P8AhR/wher/AN2L/vo/4V2Hnzscb3FMluLxBzM+fpQByP8Awhur5+5H/wB9H/CnjwTrB/gi/wC+j/hXTrf3oOPNap1nvnP/AB8sPqKAOQ/4QrVx1EP/AH0f8KQeDNVJ4EP/AH0f8K603F9vw05IpXnuV53vigDkP+EO1XOMRf8AfR/wpf8AhC9Xz92L/vo/4V1TXVyMFJG/Gni5u3T/AF/zUAcl/wAIbqoP/LH/AL6P+FNbwfqi9ovwY/4V1vnXi8ly30qaO6mZOUP1zQBxY8Iaof4Yv++j/hQPCOqk48tP++v/AK1duZZMjaG/Co2kui332UfSgDiz4S1IHB8kf8CP+FOXwhqbdDAf+Bn/AArsMS9X5/GgNIvzKSo+tAHIf8IdquM4h/76P+FA8Haqe0X/AH0f8K69Zrg8B6Vpbgf8tjmgDkB4M1Y84h/Fj/hSHwbqo7Q/99H/AArrRLct/Gw/GnI90CfmY/SgDj/+EP1XGcRf99H/AApB4R1Vjjy0/wC+v/rV2R+35+RJGHtTTFq7crHIB7mgDkT4O1YfwRf99f8A1qT/AIQ/Vf7sX/fR/wAK6mW4voRtkYqfrRFczEHdM/NAHJ/8Inqn92P/AL6P+FPHg7Vz/wAsk/76rq/tLp/Ec/WpY5b2X7s/yjtmgDkf+EM1n/nin/fVH/CGaxjPlR/99V2PmXan/XH8Wpu+5Of3rfhQBx3/AAh+rZx5cf8A31R/whusf88U/wC+q6/F3uyk7D60jyXyrkXOfoaAOS/4Q3WP+eSD/gVIfB+rDrHH/wB9V0RvL8NgzvVqI3cmGWYsPc0Acl/wh+r44ijP/Aqd/wAIdq46xRj/AIHXcq0+0BuT7Gkfz8cA/iaAODPhPVAf9XH/AN9UDwpqZ6JGf+Bf/WruNkr/AHnx9DSNHMoyoZvo1AHFf8Ihq56Qofo1I/hDWlGRa7vYNXaR3EytyZFI96c93cu3zSyBaAOKPhDVwoJhUexam/8ACJ6rj/Vp/wB9V23mTn/lt+dGXY8vg/WgDi08Iau5wsKf99U5vBmtKcG3X/vquyAmbo7AeoqOSO93fup5CPrQByDeDtXT70KD6tTR4S1Q9Ej/AO+q7MLekfvJmbHrTcS7uZNv0oA4/wD4RDVu0cZ/4FSf8Ijq/wDzxT/vqu0Mk0WMynHuakjl+0EoZtvuaAOH/wCER1b/AJ5J/wB9VG3hfU0OGjQf8CruHtzuz9qOP9mnrCq/8tifdqAODTw1qMjYVEJ/3ql/4RHVz0hQ/wDA67pQM4R/xxTXWQN8s5zQBwz+EtWT70SD/gVIPCmqnpCv/fVds63Lc+cDUircbeWbigDhv+ES1bP+pX/vqlPhHVwM+Sv/AH1XcJJLu+ZjilyXfl5PwNAHC/8ACJatjPkr/wB9Un/CKasOsKj/AIFXdurK2AzAe5pv7w/KGz9TQBwo8Lamf4Ix/wACpR4V1MnGyP8A76rrbqO8jbIX5fXNVhLNvAdyD9aAOdPhLVR/BH/33TD4X1EHkRf99V1rNKD/AK5hTlMzkcg/SgDkB4Y1E9BH/wB9f/Wpp8M6iDjan5n/AArsmE4OA+B7inxCcnLdB3oA4weFtTPSNP8Avqmy+G9QgQu4jAH+1XdOpI+V/wAM1lXcMwjZnRiv1oA4KvQP+EW8If8AQd/8nIv8K8/oqZRctnYDtdGtbOy8XXNvYT+fbIg2Sbw27K5PI465rchg1hb0PNdwtb7jlAvOP++f61x3hS6htNRaWd9iBcZwT6+lbqDQY7sXIvZy4ffjacZ/75qtrCMfUWV9RuGVDGpc/KRgj8KrVa1K6W9v5bhF2qx4B69Kq0kMKKKKYBRRRQAUUUUAFFFFABVa6/g/GrNVrr+D8aa3EyvRRRWhAUUUUAFFFFAEMYGOWwM052GTxx9aIlVoznOc9qeVi6/MayNCENj65p6ufxpC6g/Kgx70m7PbH0oAC2Xycc9akQnHGQPWmZfH/wBakO4nmgCYeXgBsnvSgjHy7sdqgVtpz1NPMzHvj6UASMXEbAgjK+9VU68HFTNKwUjccEYqKPlscdO9ADw7Z7n604LluF5oVHGeDigAgn56AHFcdTjse1EajPX/AOvUeDncAWqSOQjPOKAGSNycE/ypAx4wx/xp7urEscljTc71wEUYoAesm48859aApIyoOPpTAj7eQQPelXIU/NSsKwODg5fHGcUxXYDGeKVgQDwSPWmgHbkKR6ntTGOOG65p+OPlHHuOaRS46Nge1I+7u2fagBdrE53Yx6VM3CHnOPU1CrAc7QT71Kzh1wduPYUAQFzv+8acJDj7x/Ckcx7uATx0JppDD+Ege9Kwmh/yE/Nn8KU+o6e9A3/3/wAhTCW7nNFhrQacrIpOM5qyJCBmqzcuuBUyxMeM/rTAf5pJFNZ153ClMQAyWqN9nOKAEOH7j8acigNuDcioiCBTkIGaAHEjc3J5pUYBgTz9aYx3diaRflOTQBYyz5AGR6VBchlddwwdtWFkLYBfFV7j745zxQBDRRRQAUUUUAe4W9lYJGDFIrt9aml0m3lTLx4Psa4+w1S5g2sW2H+7troB4kjjhHmw+YT+FAEj6Vax/eiJ/Go5NJSbDQ7VX0zioB4oCtmOyH4nNSN4vmK7Taxp/wABoAuQ6c8MeVGD+dJ5QJxLvJ+tZv8Awk25sPGo+lSnxBbgAhMt70AWn0676xKAh79ahbTXU5mZvqFoXxW6RkDaPwrPk8WzMxztI/3aANQWUTYEUBdvXbTn08quNjq3oRWdH41ktsFdg/4BUdz4/mlcbUV/+A0AbMGm71O4KT70o0X+8MCsIeMJJB/qiD7Up8T3Df3sehoA2n0KBj85ZvYU99Js44ggiAb3FYJ8S3jEeUcfUUN4lvA2ZsN9BQBtPpESQErs/EVktbPG3y4b6VIviSaTARM+xFSHXLpuBHGp/wB2gCo7g8SofwpyG0cAJCxaia/nYfvTCB7Cqa38qSfuED/8BoA2I4wE4i2+2KeoIPzJgVWttQ1aUfu7Pf8A8Bpso1ln3vaMooA0fIiuOJFBHrtqjPZW0L/IjEe1Niu7kHEtvn6tUv2rzDgW0g/3aAIWlGzbHC/40sMMrMN0Z/Omz3LxL+5tZmaqSajqkcgdrSRV9xQBtmzlX5vJP4VXlkQfIVbd7Cqh8VXEbBWUD6imnxL5gO+Nc/7tAF+GBpPRfqatCzaL5jhv+A1gJ4hl3fImPwok8R37nC5FAG49gsp3NHge3FNWzgHymMY96wn8Q6iq4Lr+NRf8JFeZ5df++aANz7Giy/JCjD3NXTpxeP8A1JjHqK5Y+IroEMWX8BVlfEt1IuDNtHoaAN1dL2jOxn+hpv2eZfu24QeprGHiO5hXIlB+lSxeJ2KlpJc+1AGmbN7g4kuVX6VMNEIi4uQ1ZR8T24GRFub2obxam3iAj6igDUTSUVT5jn/gIpVtooT/AMe7uPUisJvFk7ghVXA9qrjxhfKcDZj3WgDpybQDC2zAn0qq1uGbGwgf7VZUXjC4z80UefXFWP8AhKWn+VljP/AaANZdMXaGEaMB2Bp/lQlSFtyMehrH/t9Ixgvtz2WrEWrW0keWBz6hqAH/AOmxyFYztWn7NQm+RY2bPeqbarNGcQt8vbIzSjUtRkHEuBQBZPh2/c75LcYPq4pf7FSI/vBGPbg1WTUr522l1P402ZZ5ny7HHtQBcms4lj+S3XPrxVL7KGb5jj/gNSwC2VcPfGM+9TiXTYlJa+3+wFAEDWVtxtkwfcU/7LEi5DhvYVQn1u0SQhICR6lqjl8RRrF+6t8n60AXRZea/G0Cte00NFj3kB/wrjF8UXTORGEX8Kk/4SrUk4E5H4cUAdc+mID8ttGfwqFrOGIkyQ7fbbXNDxbeIw3uG+gq2PFokH72N2P+9/8AWoA0THC7/ukcfhUkumyzJlWcH0FUovFNspw0Dr709vEasd8AkH1oAeNMuV4eOTHrsNTQ20ycbJCP92qq+K7wtt3sB9KY3iC7YlvNP5UAagsrhx8sZI9ajk0+YnjKn34FZ669dyLjzPyobUHyPMdmoAvnS5Nu4zQZ9N3NRf2eQM/J9Qajh1JY23BBj3NTtqsJ5eGMD/eoAkjsS0fzYI9qjawcn5HKfUmq7avbqfk4+hpg1uKFskb/AGNAEjxyQcMA/vUtvZTXTfu4kB+oFMi8SwlvntI9vpmnHxHaFvktMH2agAuNJmhbM0MbfiKqG23NhE8sVPJr9sOfKYn03Uf8JNbBedPyPXf/APWoAE066f8A1MLN7inNp12D89q7f8ANWIPGdlbL+7tWz/vf/WqX/hPYm4EJH60AZr2E6HLRmL6ipBbSmHBBb321YbxlDK3z2nmCnnx3CibE08Ae5oAzl0+4zujQ/wDAalKeWMTKxb3FSv41tT/y68+g4p6eMLM/essfU5oAhVY3Hyxrn3FKYyOGT8jV2LxfYdrOMH1rPu/E1tJIT9mDD24oAMSR9UAFQSS5PCPu9QaB4rtkGBYqf+BUf25aXHKwBW9KAIjG8q85P1GarpZ7Zf8AVkH1AxWnHf27p/qefZqRZRnOzA+tAFc2hTDeZ+BqzGPkyME1Ks0an58n8KeMSHKYA96AKPliSTlTUzwuRt+YD0q/BaedwVOPUGrieHI3G7zJA3oTQBiwWrFuH2n3FYHiyKYaTOZNhVduCOv3hXcHw/dbTsuEQeprivGlldWmmSCW4SVDt+6P9oUAeeUUUUAdVY+KNMj8P2uk6noH29LZ3dH+2NFyxz0Uf1qO08U2+n39ybLSI00m7RUn06WZpFbHcOeQa5migDuRdzappiWOk+Gb6x0SeTddNZRvcyTFewdgB1/L9KadWLz2+na14Ul1K+t0Edsz+ZBO0Yzt3oM7v89etaWnyQx/DzSPO8R3GiAzzYkgjkcycng7CKqaPqFsmp6zbp4mMtzc2ix2mq3W+LBzkrlslfr7UATW9/rd9e6leDS4HlmsW057RJPJezX+HcH5P9eemMVesINU061sbW50i21oWgJtpUufIkhyOVJP3l5Ix6dfSm6jdvpeqeG7v7THfXEtlJFcTodwnC9DuIyef4u+K0l8XyquPscaj1xQBQZtR1fxNpzS6NJZJZQujRgAwRAjho2XAJOQCvOP5bjRMrYl3Ee3ArNbxQzH5okGfSpB4gtyoLrz6UAXHsZn+a3Xj35qBtNuDzKfwApkfigxnCBQPpVa48WzGQ424+lAF1bODGNjSP7rUg04qu4xOgPT5azI/F8kI3DZn/dpZ/iDK0YX5GPpsoA04dPLPhgMf7VSHRiWPygD2rBXxpLKPmh59hTv+EouGHyhgPrQBuNokJX5mOPQUsejWcMZ3RZ3dCwrBPia5K4Tr9KG8SX+0b2Uj0xQBtppEOMjaPqKzJ7MxyNs2/hTI/E0xTAT5vpU/wDb1yV/1UY99lAFVmZV2OnFJG1ocho2LVLLqd043MIQPpVGS9ZZAUCu3stAGpBGuMrCVHuKm2kH7nFUbbUtTc7Etd3ttqaZtamwfsTKB6CgC8qpIu0gEem2q1zp9qnzKhz7VWS4vY22zQH8Tip/tZOB9mbd/smgCIOkY2rDJu96YqSyNnyzj61JLPsG4W8xf0rPe/1MPlLOQKPUUAbK2chQMISfpTJGEQ2yIwb6VQ/4SS7t41Dx7T3yKD4pMjDfGhH+7QBbjjMjfKMD/aNXFsXA3kg/hWC3iFt/yR4/CnP4jvMYQY+lAG29oJhgxdO/SoxYxRt9zJ9zWJ/wkGoqD84H1qH/AISK9PWRf++aAN6WyhBBSJSfc1YhsS8fFtt91xXNHxDd4+8n5VLF4muiNvm7RQBvjSuT95vYGg2kkZwlt+JrEXxBcqd/nKfpUkfimZ3/AHkuPrQBqm3mk+V5UjFSw6LkZF2D7Vl/8JPAQdybiPageLIwuBAfyoA010gBvnfj1FKbGKJsrE8g+lYreLZCdsaKB7iq7+LryNiF2D8KAOlH2VeWtSCKgkjRzlI2UH1rEj8YXX8ccZ98VaHi53UBlj/75oA1ItOWReEjPtnmpRBFH8htjn1BrIGvKvzkhP8AdqaDWreYnflvfNAE863EUoNuCg/Ogfb3/hZyfSq0mp7W3QE4/wBrmmjVb9/uSYHsKALTaHqNz87W/Huwo/sFov8AWoifUg1W/tK/U7DID9TTpnup1Xc35UAWvsECR4ECsfXiqT2oLHIC/wDAaWFIo2xLdNGferIbT15fUd3sBQBALK2MfzPhvpT0s4QM+Ypx2qvd6vYwttjRpf8AaJqsPEMCodsHzdhmgC49sJGwoH4ir9loqv8AMxB9gK5WTxROJSEjVD780/8A4SjUEHEu36CgDsZdLRW+W3jJ9xUD2CIcvbhR7LmuX/4Sy/CgvIrfhzVqPxezLiVHP40AasiW2dqI2fZaeti8sZA3LWdH4otxgmB/rmp28SwyY8pZA1ADv7KuUY/JIy/7uafHZzRsMJJ/3zVf/hKrtDtRmAofxFeSMP3v6UAaK2kzfdjY/WkfT59uCrA/Ss1fEF2SR5gpTqU7rl5GPtQBeGmSsPmmiGOzNUf9mkHlo2+hqumoICCE5HrVr+1kccwx/XdQA6GxY5GVxRJYEHCZX3BNV5NWtl+6AD7GoTrEa/Pk/SgCd7aWHqwf8aSKJ7h9qwrn64pF8SR5A+ypj1JqVvEln/z5ru9Q1AD59HuVUM8cZH+8KovbAfKsIRvUVYbX7YrkwsPbdTE8SWy/8uO/33//AFqAGx2EzcRIXJ9KlbTb0KA9u5/4BUkHi2xh+b7GVYdt1Wf+E+hP/LuR+NAGc+nXGN32dowO+2nQ20oBzlh7CrknjaOQ4NvvHpQnjeCAfJpwz7mgDPNhM7ZROfbipFgliH79Xx7ip38b27KS9oA3oKRPGNo33rL82oAiQRNx5Yz7ineWV/5ZgL7Vbj8X2BYf6Gh+p/8ArVBe+KbaTG23Uj0FAEBRxyqfL71FJKO6En2po8UW0Z/48gfq9H/CR2dx962CHtQBH87/AN4D35qtJZ/vAxjJ9wK0YtRt2bmEH6GlM6u2VjwP96gCqLMld28r7GrEK44JyanWZQMnp9Kk3pIQEGPrQBTlXL4K/lUghYLhQwBq7HAXfG3P0NXI9Bjn5LyL+NAGIts27rj602/t5xHs3RuhHet8+HpgxEUyhfU1j6zpd9aW7v8Aa43A/hA5oA8eooooAtWZuDKY7aJpXb+FVLE49hV37PrH/QMuP/Ad6m8I/wDIxQf7r/8AoJroL2LxPbRXNyNRtvJjVn2hBnaOcfcoYHG/b5f7qfkaPt8v91PyNa1ppOm/2AuqXstyv7wqUi2/NzjjNNt9K05dOl1O8kuVtGlKQJHt8xue+eOx/KgDL+3y/wB1PyNH2+X+6n5GtLVNIsrTRrW+tZpZBO5A3gDC88Y9e1YVAFv7fL/dT8jR9vl/up+RqpRQBfhubq4lEcMPmSHoiKWJ/CmNezKxVkUEcEEHiuk8KXGnQ3FvBFCz3sysZJWPCAZ+Ufl+vWsa2fT4tWupdRR5ERmKRL/G27ofagCCWe7gCGWDyw43KWQjcPUVF9vl/up+Rrd8YSic6bKE2B7fcFB+7nHFZnh2BLnX7SKQZUsWIPfAJ/pQHQZK1/DCs0to8cTY2u0bBT6c1B57z/eAG30rq9Nup9T17VrC5leS3dZAEY8LhsDA7da4+H+KmtxPYlooorQgKKKKACiiigCKIqEOc5zQ2M0xGxxx+NK+fXg9D61kaDSfmqwj8c8/hVWnq2O+KALOV5yg59KQlR0Qfic1CJPc0FwRjNADpG+XgAfQVFmhjmm0AOJpAcUlSRsFbJAOOmfWgCQSc5pwlbnk/nVbJzRuPqaAJnkyuM1GGpuaSgCRm4pEbDZppOetJmgCwH596d5pxyx/Oq2T6mjcfU0ASSPuHNCSFRUVSFvlVQBx1PqaAJfOJ6/qKDKQeP0FV8nNGT60APZyzZyTS7+KiozQBIzZPTFOSXaOpqGigC15pJx39xTfNIHHH0qDNGaAFyS4PU1OrZ7kVWqZMFevPYUASMajHLfNTS9N3UAWPLQ9zmnCNB/F+lVxJ7mniUce1AExVAcgk/pUZwB90UGZT/EaiLD1oAkRvzqOUksM+lN3GkY5NACUUUUAFFFFAHo1vdpcLv8AkA9QKtOVZdxYMPZa5W0uXRPkkGPTNX49Rl6M64oAtzTqDw1U5bxnOAeKc16xPEKMPWqssiOceSqn2NAEyTdu9Izyfwsv4ColTZ82c+1EkjPj5Nv0oAcGlZvmcfiKsLZSTkYIA9aqBiMfeb2qwt7Mg2ouBQBqLoBaIchz7GmSaL5EeWVVqmmoz4ILsp9jVSaaZm+d5PzoA1rO3so5A05LAehq/c6ho0afubQs3rmuV3sORn8ac0jMnLD6UAarayFyI7WJR7ioHvpJBnaoHsBWYsmW4pXY7uaANBbiVeUak86Z3zJJgfWqWQB82BSZTPVaANcXSKB86MfSpv7YESAJFEDWOJoF+6y5+lSLLE55jQn1oA2o/EdxGmANp9jRNr13PFgO+f8AfrJwqfN5PHtQr2rn5kkFAA9zdMxJmYH/AHqQahfwfdu3A9jVhZbBRjyj9WNWI7vScYeDd7g0AUP7U1DGftj4qB9cu1G37W5+vNbRk0QplYZlNZN1bWLMXhkB9moAqLqDyNl1D+9TC/hH3kINNjntoDzGD9KcbqCTOyNRQA37flspHgepqRryZlwjAfhVeRsD7q/nUSyFf4HxQA57mYNztam73YZYEUrvuGdh20faEXAxigCSEhzgn86WWFieZMCofNcv8pFTNKcfMc+xoABiMYB3GomD7shKkAkkHypirtvpd/cLlAgHu1AFBpJETjAqPz5zwFLD6VvL4d1KUfcjP/AqsQ+Fb9zjy4/++qAObEpXrkH2qRWz91fzrcm8JaqsmF8kD3ehPB2rsdzSQY9moAxPk/j4NJwPutn6V0I8PW9qN15Nlh2Ws29nsIRstxlvcUAUQrH+E/WpkmeMf6wCoxNvTL/kKrs/zdBQBqrfuMHfuxU76rK6YVworFjlU/LwDUrRsV4oA0EuQRl3O71BqN7y5B+R5Me7VRWN8YOaUKyfxUAXBdO6neoJqu0rtxu2/jUewHnmkI464oAmSMzLlpQPagxkLhM5ql5+1scmnpcvv+5+ZoAsRx+WeRhqlNvv+Z+lLFM4wRtH61o2+pyx9AhPutAGOYSrfKhNSmC4dMiF8DuBXQf2jM65IjH0WlF4xXmTH1oA5YGQN8zhfrUyzsvRy30raee1f/WMp/CovsllP/q3RD9KAMxr7A+bd9RSxXm8HO7b61ZksNhwHQj2qMaW7Av5yKB70AMEyBvkLfianFxKuDnj61WwID94NS+arc+Xn3FAF03YOM8H/epJblpE4CtVXzLZY84Yv6VAroTuKnFAE+5WPI59qryn5vvZp4ZCcqAPrTXmyDxmgBoIHV2FJJdPGPkcn2qLe2eVwKUBW6AGgCaO4Z1y2c083jg7EcH2OKjWMHgg/QUwzJDJ8qEfWgCYSuM78j8KVNsjYOfxNIH3/MV4p2+NB9zn2oAvxWmFBV8fQ0sttIRgZb8KzRdeW2V3D8a2NPv7eQ/6S5UewoAz/sE5bIjx9ami0m6uDjaR71szSQTg/Z3xjpVL7XcQMRyfxoAb/Yd5GuNpP0FC6LcsMNEy+5o/ta9VsgYq2mvSFMNDuf3NAGbJ4bu5DxvA/wBkGpLbwveh/wDWso9WrR/t65A+W0P50weJpozzapn3NAGhaeFkBBkvN59Fq+1np9muHPzD+81clfeJ71zjaY1/2DWPJrF07HMjke5oA7S81PTY1Pztu9BWQ2vRAkIh/M1hJqU2d2zP15qyNUlZcFYwP92gDRXxDdfdQbB6iraavdNHuN5ID6ZrCQFgZABTjLK4wr/pQBtN4qmijKPI59zXLa3rMl7bSRGQlWxwfqKszadO673YY9AaydQtUit2bndxj86AMiiilAyQKaAl8sYzUVep6h8KoLC3unOuyu8Ebtt+xABiozjPme1eWkYJoeKw2I/gPbc5sNiqVe/s5XsdloetXw0ODT10/RLu3hZmQX0DSMpJ574q9BNqsWoSX1tbaFAJIfs8tnFAwglTJJLL69P89eY0uVo4F2vt68E+9a6ahMp++tI6S5LLPNdG7vpIvPCeVHFAmyKGMHhFHpUEt4QNqtQ1+xxhEc1XlmD/AHoEB+tADhPzz19qVpHPKsufcVXVM8g49qe8rbNuz8aAF3TE8vx9KmS3kmGFIP0qqpOOS30qeO6kiHyLg+tAGnbaG0kZJcH2zTjoJTc2wD61nrqNwG+YlfpUc9zPJyZJMfWgC5HZ26y/vWyPQVqm60SGAL9nLuPeuU3tjqxP1pyyOQRux+FAGxJrEKt+5s0A/wBoZqu+pSS5xHGv0ArKL/NjrTmdtozQBeFw5OQ2D7UPcXD4DPgfWqKn5ckDFGU9R+dAGrHcIiYMiE1YTVEiU/u4s9iaxRLAq8su6pVniPVFYUAbMPiCaM5Cge6mpD4iupFI3v8A99Gsbah+ZYRj2o8y3Y4eOQfSgCW4vLqVyWlcf8CqEXd7EdyXLL/wKrCPYp/yycn/AGjU0d1pa8PCG/GgCn/auoMc/bH/ABqJ9avI+t5JmtgS6G4/495QfYiqF5Dps3MT7T6NQBmtqk0rZdvM+oqRb6MD548fSkBt4G5VW+lSG9tnOBEo+tADGv0P+rjJ+tSC9lK/IQG+lRMw5KqoH1qvvOchG/CgCWW5nz8xU1GJJJOqkfSlMm4cIffNNEyovK4oAfG/zY5/GppImK/K+FquZy2NhFSCV9nzNQAKoj6tuNNfe3IWnBmfhUz71Yt7G8nbbGqj6tQBWVpFUngVF9omzkZJ+lbsegak/G2M/wDAqmj8L35ODHGf+B0Ac8sjjl1waeHDc4yfeuguPCOpjBQRj6vUa+D9Yk/5aW+PZqAMXI/jGPpSEKPutXQr4XeDm9mUY7LzVW6Gm2YKodze4oAycMx6E1IjvH/EF+tNW5356BfaoZXGeAKANFL19uBID7VZXVpAm1SAfU1hrKqtzgVOFLDI70AaC3bO2ZJCfxpsl1Kv+qkkP/AqzljcN3p2xlOd1AFxbyZmxJ831NQyTPuIHy5qLbuPPNIV7fzoAkQNI2xpAB607yQucMSe2KpPLsbrml+0vkYU/iaALAiIfe4/GpvKMn0psM7lQdqg1fgv5IyPu5/3aAM14Ap+VSaekUzLhYnP0FdAmpzuvSMf8BpVvXJ5fFAHMOssbbX+THZhUiSsg/1mfpW9JcwsxEjqag8qwn6FVPrigDM+2sow24impfZcY3Ee9XptOVOUkjIqAaa0rcSov40AMM8ecgtuqVZ5NuVPH1qFoBA2DIGx6UecrHlN1AFwXfy/N/6FS/asx7FwfaqiPbjJkDA9hULSRu/CkCgCdpNzYZQPpUMxwODj2zRvjJG1efehpcccH6UARA+rMKVp9iZWQ596iZ2J+7QCrehNAEkV07531Kbtoxw+D6GoVT2x9KJDHFyEbPrQBL50pILfoKN4du/50izGUZ28CnhowMlKALdvahl3Bh+dTtbOF6k/hWX9oCnKhh+NX7LUFZgszEL9KAIXsZmb/Vn8acmnXUh27D+FbrXFnImyF8k9zVOSWa3bIbI+tAESaDeIN2Mj2pRo10Scwv8AWhtUvAflGPxqzBr06giWLd6UAUZfD105wufwBpsfha93gh5B9RWqNenH3bU/gaafEc6H5rUfiaAJ7TwsxwZ7wZ/uitZNIsbJP3rsT/tGuZu/FN2U+SERj1U1iz63dyNnzH/FqAO3ub3TIFKl8D/ZrEm1y2RsRgt7kmueGpTsfukn3qwmqzcfJGPqooA0/wDhIZlb90mPfmrEOtXcinNy6e2axRIbiQthc+1O82QDaGx+FAG5/wAJLcWxIaaR/wAax9R8SSTNxIwFQPZ3FyudwHvmqE1iig+ZnH1oA56tO60HUrK2e4uLbZEmNzb1OMnHY1mUtDv0A1fDt5BY6zDcXMmyJQ2WwT2I7Vn3LrJdSuhyrOxB9Rmoatrpt+8QlWyuGjI3BxE2MeucUAaT39qfCCWAl/0kT7ym09Oe/Sn2d7YXegf2Xf3DWxik8yKUIXH0wPqawKSgDq9cFuvhPTRasxhEhCs4wW+9k4+ua5SrUuoXU1lFZyS5t4jlE2gY/Hr3qrQAUUUUAa3h28gsdahuLl9kShstgnsR2rPuWWS6mdDlWdiD7ZqGigDb16/tr2HTlt5N5htwj/KRhuPWmx3Fjpd/p93YyyTMqhp1bjDYwQOB6mscAk4HNSTW81tJ5c8TxP12upU/kaYHTDUtKsJ77UbS6ea5ukYJCYivlluTk9+fSuag/ip0lldQQrNLbTJE2MO0ZCnPoaZD/FRHcT2JqKKK0ICiiigAooooArggdVBPrTTjtSUVkaBRRRQAUUUUAFFOQAyKD0JqwDGr7AhOCeAuc0AVaKsjy5FbC8hSemKrgZ9PxNACUU4qV64/A02gAooooAKKKKACiiigAooooAKKKKACiiigAooooAKKKKACnkqc4GPbNNAz6fiaUqV64/A0ANooooAKKKKACiiigAooooAKKKKACiiigDesUGzeRmr8W1MllBH0qvbrbY+VmX6c1cC7hhH3D3FADtsUg+QAGmNbqOvBqVIwo65PtUttY3F/NsRefc4oApiH+9LtX6UjRKG/dy7q3T4R1adtg6e1WB4G1KFNzvx6DFAHN+XjqTTTFk5Vq6qDw0F4lf6/NirDaBpqJulmRR7HcaAONCYPNI67m+XpXVf2bpudsJDD1IqT+x9N2fOgPuKAOOOBxTsoi/Nj867K10DR5jmYuq0svhfw07cXzIfTaaAOO3Qsvyn8qFhVhzk11knhaxiTNnqUJHo9Yt5pc0HQq49UNAGS9uR/Fge9NiiO7oDV7yLqUbUjkP0FWo9GnEfmTSCP6mgDK+zNIf8AVD8KkWzdDn7v1p95Ilq4UShz64qu9/LMoTcAPUUAW3mCptZxn2qpJMTwuDVdk3MN8hrQhitwo/iNAFXD7fm/So2hZv8AVD5vatyK50+JcPaGRvega5bQP+5so4z64oAo2eharerkAoPcVqW3hAAFry4QH0DUk/iq4lh2bjjH8JrFk1B3fLOSfQ0AdFHpemwSbJFDL/vVu2Xgzw7qShhePE57AiuAF8ynmM4+laNnrb265jVlP1oA6u/+HFrFzaaiPo/NZJ8C3hO03kYHris9vEV27ZMj5+tTR69dnrdSfTdQBaPgK6VeLyI0jfD25aPeLyH8as22tXZHzT5HuadLrckYP7wEehNAGQPCE0Un7yZNvqK0l0HSogPOkZ2HbNNfxNA8ex0J/wB2q7XlpdDMb+Wf9qgCzcW1hCoMMI2exqvJcWix4iEiv9ay7qScNhXLL9aovISPn3Z9hQBtxX8sZ4fPsTTzrUwbhyv0Nc6JJGbjgUspdu+fxoA6UavI3LZb3zTJtYuF+VJiormzKyqAAxNIzucblx+NAGvc6nMVwX3Z9azHRZfmLfkKdjy4tx7+9MQs/wB0gD3oAQKEHyjI96lVYdudg3UKexIJ+tIySDqgAoArm2USb9xHsKsr/sMc0gH90ZNPDyZ2hDu9hQAjGRvvcUghON3mgCopROrZKN+IpyeYeSmPoaAJDheN5Y+wqMgZ+8R+FKvDdwajkkG/G/mgCdLB5ULIAfrUMltNEPnRcexq1C0qw5DDbULAzZ6fjQBFHKFb5P1q5bkTSgM4Q1VS22g52/jUDyIj7cgn6UAaV80kMoRJNw9c1CZJONz5qn54Run60rXee2PpQBbZ1J65pfPI4AxVQXccS5ByfQ1B/aUbPyuKANWN2Jy+ce9PnbC/L+lZ325SuA4x6UiTXMrhIkJ+lAFoKScFiPrQzpnYWxT1guwMNbSMfULR9mnYcrt9iKAFRIdp+YMaps7LIcJlfY1NIrouPL3H6VUN20RwYyv1oAuRo0y8Hb7UeW27ANV473PAbFSCRT1kA+lADmiYfwlqUJgZVWBpySxDrMDTZbxFUhcH6UAOXIBJqEvGG56+tRqWmOMH8DV2LTgE3NJhvQmgCHduX5HY/hT4oWkPOTU/l+T1wauRBJF/1eW9lxQBRliWMdOarhsN938q1WRQcPGce4zSBLNeeP8AvmgCoty4XCjH4VLCrS8kvT3eA8BAB60+Ndo+RsD60ASI/k9Pm+tNe/ROdnzetI0ahvmYc96JLeEL/rqAI5dWmmXYjAD6VRffu5b5jUstvHGNyyEtUSS4zuGTQAhhyuXOD7mqhhYP6/SpmRbiTlT+Jq0lusYxgA+xoAqqpxjYRU6JCQARtarscqRJuYk47EVXk1OEtjyVHvigB2HRcBzt+lCFMjk59aYsnm8jn6Vat7CRyDL5ip6kUASx2c1xyJARWTr0c0Vo6NCAvGW/GulFpYQKH+2OPYA1i+Ib2zl0uaOFJd/y4Zjx94UAcZSr94fWkpV+8PrQB9A61Fr5tdQNxPo4HlSeYsYmzjac4yMZ/Gvn9vvH617/AKzc63JbagZdEjiVo5NxN/ExQYOTjvivAGPzH615GVJrnukteh4eSqS9pdJa9DR05dwH+zWwgHmbsDH0rP00QG2TdkNzkj61qIE2/JIx9iK9c9wkBhfgKAaRrcdT09jTkixyW/KnCGWeTy0UmgCv5PPD7RSNCm35ZtzVuDwvqcigR4w3pzU8XgPVAN7OB7UAc6IzjJJpGjDDhiDXTxeF5I32zPz9RVoeHrEA+ZKgx1y2aAON8vHXNDgFQBXVPpmlI2IpN59xTk0iwbJdVNAHIEBevX2pV2gZODXXR6HpUswVg6r7VPL4Y8NsADdsh/3DQBxavAw7ZoEase+K6/8A4RTSAN1pqce7/bGKy7zRZYM7JYpR6oaAMN7f+7wPeohCQ/HzVf8AIuR8io5PtU8Oj3UoLSZQDu3FAGaYCxx5YNOWxcc7cfWrd3GlnHkzhz6AVR/tGTaUQrg0AW1byU2s4/Cq8k/PykGqr7nHzyGrNtFAF5bcaAI13nk9PamNFuzjrWvDLYw/623L+1SNq1lC37uwjU+pAoAyrTS9Su32RKwX1xWtb+EbhnBu5kVf96pV8VzLFsTCj0Xisi51WSeQl3b6GgDdOh2Fo2CQ4/3q1bHw34f1LAkmaF/Y1xAvXA4Qn3xVy01bynDhGBHvQB3F18N9MEQa21Js/wC1g1iSeBLpXwl5GV9QKzn8SXT8b3AHTmnR6/dn/l5cD0DUAXh4BucZ+2RE/SkX4f3Uo/4+4d1PttbvGP8Ax8Ej3NWpNZlXky8/WgDHl8FXMD4aaNgO4q3B4dsIoR9pmJPsak/4SaNQyyLn6VXbVLO64+ZD6mgC29hpkUZ8iLOBzlqqiayjX7jq3saoXbuo/dS7gfQ1mvJIeJAcewoA2PtrpJlHIHuakbWJl43Ee4Nc4ZXzhR+JFPZpDHjIP40AdGusTMPmZm/Gh9XnRco5U/WuYDsinhs+1HmOy8qMfWgDbl1WdlJaXcfesuV/tDEuQD9KbEPkLnt703duY7f1oAQRqnK5JqSNY2J3oM0oyp5dT+NBRzyEBFAEE1ukjbgdv0qWNVCgBmyKAPXr6Cn7nXHyH2oAGMhGO1IsRf8AjC4pswnI3bH/AO+aYhkb+Ace9AExAXky5+gqMjJ+8R+FKfvcgimyuBjL0ASRWpnb5Tk+9Mkspos/ImPrUlq0mcowpZGaRtp6+5oAqKwQ453fWraS72VWIHvUItsSEkA1HKUiPJH4CgDUulMNsrJNuz2qmJJSvL1U84bQRSm844WgC2ZAVGW5pRLs4AOKprcxj5mPPvUcmpoWwVFAGisjsf4sVOzARkjGay0v02/K2PxpDdSk4iXOfSgC2ck9SM0FljGC1EcN5tDPBIwPTAqT7NcFsGIp/vLigBqLC3JfP1qG4O2T92oI+tStE8YO5M/QVTe4eI5MRH4UATxEycY2U9omRsbsmqqXuT1wam87fyXGaAHtEwHr9KRY/wDYYGlSSMdZ6c91EnQhvpQAihgeQaZIyBvm5NQmYytwPyq1b2HmHc77V9zQBGrqR8rnP0pyoztgk1Y+zeVzuBA96swFH4ZM/RaAKxtwiZYc1XJ2n7o/CtV49p5iOKZ5dr1bg+m2gCnHcMgwq1IjPK3JarDPbAYRAR69KSNVzlCB+NAEiDyjncSfQ0r3qr99KRkyN7ODR5EJTd52KAGNrDhNsfB+lUpXlkO935NSyW0R+bzSarB9rYOSB0oABGzD5jx9arSwHdwc/SppmEp27Tj0zUkVqiLnavPvQBXRCByh+tTosf8AGpBq7DtTqxx9KZNqUKnHkqcdyKAGohRcxuQPpQCv8RJNMFyJj8uAPSp4bSaU5CuF7nFAE0UDzgBJBj0NMvba4t4jiEP74rSh0+zWMGS5ZGHXio7i90+JSn76U+oJFAHnNFFFAG74UtIbvWQZlDJDGZdp7kYx/OtCy17X9T1B3skSSFDkwfIoC+mTzWFpGpPpWopdKu4D5XX1U1vx3PhuOVryC/vrZn+dreIsoP8As8D/ANm70AV/7MfVPFbw6jb/AGQzKZNkLKcenPI+tJFoemXcd9DaXNy11aqzbnVQjYJ6d+2P1qWDxBaT+KhqE2YLcRGMFgWPtnFVtG1O0tLzU5J5tizIwjO0ncSfYUdAOdooooAKKKKACiiigDe0S2jtYm1e6QGOJgkCH/lpJ2/Lr/8AqrW1CBLnx9bRyDKlQxBHXCk/0rGt/EcsVrb2sllYyxQ8KZYixHv161f1XxFAddtrq0SKSOEgmQRlXbjBUk0C7lzTbqfU9e1axuZXkt3WQBGJwuGwMDt1rj4f4q6YalpVhPfajaXTzXN0rBITEV8stycnvz6VzMP8VOO4PYlooorQgKKKKACiiigBi2rMgbPBGelL9kYnAbPvg05GzGAdvT0pmcOCR19ayNBDBtGWfH4GnfZSQCG4PT5TUhVRyB+ZprD5h+549qAInh2LnepPpURFWSFzwuAOv+TUJXHQ5HY9M0gCMYkQ/wC0Km2L5pbzMZY/xAYqt7ZoIxTAsIiqrkNnKHjINRRRl3wOoGemabjA5p8OPM59KAJPs77SN3HXkYpogGM+Yv4VI2EQkdaasm/AcrigBv2f/bH5GkFuW6MD9Aam2xg4Gw59KaxG/EiZ56460AV2XYxB6ikAqYqhLdQfSmFMY+YUXHYjpQpPSnYG39aMZwuOR7daBDKsC2YqDngjP3TUGKtIqlAMc7aAIzbFTguo+tJ5HP3wfoDT2lZWwvCmnAI4ydmaAIvI7eYuaRoWVdxPH0NTnBBIAx3AAqJjFs4Xn2NAEP0o5qQop+4eO+aaB/tY9KB2G4oxxmlxzRj34oEOijMj7Qefpmpjauo2luCfSoojhzn0qVjgNwM+1ADRakjO9cUht9pwXX9aVXDnDhfrT9qA4XaB9e9AEf2dvXj12mo2XYxU9RUpI5DKPrim4Ri2fl9KAIgCegpSppSmO49aTtzj60ANop2OKTjFACUUUUAFFFFAGrZl1TaBg+9atvOyDDZNRR2EWfklH51qWukwSAD7QnmGgCv9oP8AcOPrU8N4sTA7mQ/7JrVj8K37JmEW7j3cVDN4M1mQ4Eduv/AxQBas/FFxbLiOZz/vGmXniq7liIMpz9aqx/DzxC5zEsZ+jipX+HPiUjmOI/8AAhQBnJrIJ3TTSZ9qU65aPwzSn8Kuf8K28Qn7ywD6uKkHwx1lE3STWyf8CoAof2lbqNySMlMfWUK4F230rR/4V/e/8tbqNh7NTf8AhAPm+a5C/wDAqAKMWqw+Wc3JJqFL0Fy24sK1/wDhXnmDMcu73DipbfwJsO1m/wDH6AMqPU23bQABWlb36EAOqtV9/ClhaxFpL6ONh23c1zty0VrOUjk8xR3oA3ZNSVYT5SKv41hXGovK3zkEUsd5G/DuR+FaKeHZNQh32yq+ffFAGVHHYXLDzpQD6CklhsY32oxx60298MarZsWNpLt9VBNY8i3KOV8uXcOxFAHQpZ2Lw7/NYn0qowRCdh4rJVrhu7J7CrVva3lycIWP1FAEsmZFznFQrCx7fnW7baHJ5eZ7iMD0HWnPb6fajhWdx3Y0AYTWzqPlx+JqJDsYh2XNWb243N8u0D61Q/15wCFNAFuHE02xm2r6mrD6cztiOWMj8qz0tpIjkc1PEJMEkEGgB8ljPCf4fwNNdJtvzD8RQjSZyzH8acW3HAYn8aAGxyOvyl3xTicjncfxpCSh4Xn600by3zybBQBE0rI33Kct6c42Co5yit/rd34VGG3/AHTg/SgDUEm6MFQc0rB3TDIfwrKW7lhfk7h6YrRjuvPAEZKetAEPzI3JwPcU4MpPBz9KmlQImWbPvVHczthOPoKAJ2dQecCm5Rxn9aaId/3lJP1pctjYsVACpJuJDHgdMUu2U/dHFNUSKD1WpreZ1PzOdtAERVoGDlWBq1HMJz+8yPwp7XMVy4RyVA71L9jLkC3k30ARMIlb5QTTl1GSB/3aL+IzUv8AZN+vJjyPrR/Y18/zLH+YoAiuL+a5Xa5TB9BVZYSnMZck1LLpVyjfONnvV7T5fs52ykSL9KALWl6eZ490o5rSj8CNfnzCxjBqKDX7e0b5rfj6VrxeOIGj2BGQfSgDHvfAN7aHFu/mj3rJm8O6pE21beQv7V148Wb24308eMfKJLc49RQBwreG9fc4+xSnNWIPAWvz8tabB/tNXSTfEaTeQFwB/s00/EiZR8sf47TQBVtPhheS4+0XAQ+3NbEHwosAM3Oquv0UVlTfEHUJR+7LAfQVlz+K7+4J3StzQB21t8P/AApaPma9ecjscVrx2Hgu2Qp9ggfHc15C9/fSNkTSjPvUR+0N80k8n/fVAHrck/g6PgaZbYqH+1/DFuf3WnwJ7ivKN6Djznz9ad5hXkTMR9aAPWY/FOhltohj/Kh9e0F2y9nA1ePSTHdxuamB5WOdsmPagD2mPV/D0ox9hgAqOd/C12dptYCf92vHleVuPMdR7mms8kB3R3DZ/wB6gD1ifS/CzDb5EA+lU5PDGg3CEwRR/nXnCajJwZJCT65q5HrwhXAnbHpQBtX/AIf0qJimFQ+oOayz4dt87o7hSPQ1T/tdJ5S24n605r0Y3Kyj6UAOewEEnyMOPQ1HcNKccZHrTlm8/GePerLK6w7dwK0AZRdmI+Yj61p2tyVTbvGapFAG4Qmq0/ynIOPagDp4y8gGZY6We1iKcypu9hXLw3XlHcWyfSrJ1Pf0OGoAvy26qhHmr+VZz2x52yc+xokurh1z/SkE67fnX5qAKoNxFJwSauQytLxKuPemmSNeSM/Q1dsnjJ+WNvw5oAhEDF/lbj3qZNNmmb7v5VO0rKxxGR+FPjvpxwDQBVktVtG/eqc+9QyTRLykYJ9KmuJLi7f50Le9RbYouJMZ9M0AU2mZjh0Kr7VLaw2zyffP4ipGuLf+6D+NNFwg+7hfpQBf2LDhhsx+VTPq9x5exGQj3FYrzF2+bcfrRlT0JoAnuLp5M7sZ9qyNQnJgZOue/wCNW2kXuCKz70Dyic5oAzqVeGH1pKVfvj60Az6B1nVZ7i11BhomsIskcg3SWhAXKnknsK+f25Yn3r3vWvE+j3MOoLDebzKkioBE/JIOO1eCMcsfrXj5TG3P7ttep4WSR5fae4469epbsiV7HnpWzBK6NljVTTrOKW0jcyAOc8Z962LXTIWP7y4UH0r2D3Rv2k44UmpI7lV5OV+hrUg8M3MozA8Ljtualm8H6w44htx77xQAln4gktWHlzSH6mrk3i67fOZD+dZi/D/XpG/diIn2cVY/4Vz4m28pGfqwoAzn1uSSUmaZ8e1KddtR8rPKR9Kuf8K38RH7yQj6uKenwx1w8u9so92oAzxqdqw3Izr9aDrEYBAumFX/APhXuoJlXu4segakPgBv4pwD676AM6LVYvM+e6NRvfrJKSkhYVrD4fLJ8qT7z/vinR+AWhfBY/8AfdAGYNSKEbFGPer9tqA6sFOe1aieDbSFczXSRe5asXUbe3sZAIbnzRQBrJqESr8kShvrWReanKzkEjFV471ehYgfStC20samp8kqze/FAGWrWs/E0gUVJNbafEo8ty2aff8AhHVIculq7D/Z5rCuLe7t22SQzK3oQaANy3trGYcyke1RSxQxtiIk/WsRWufu4ZKnhiuZW2qzk+9AFxyX+X9areUS3c1r2WiXLDMsyIPRutWm0+xtv9YzO3t0oAwfszYyAM/WoSrRv87LitG9nTG2JVVR71ktJ5jbfl+tAE+/LAA8GrbWAZR5cyHNZotHHzA5+lTxrJvGVNAE8mmzxqDlD+NR+VOq4IBH60Eyb8bjinF8/wARzQBGrPGfvOKlLZ7sR9aaRjkjP400mRuSdooAZI5U5CfnSLeFf4BSzbAo/fFj6YquJFbjP6UAaUM/mKeMGnguRymRWSZpYiCH4+lXYL7zEA5V/UCgBXVlbPT6ik3L/e59qslPkLM+6qMj/NhcfgKAJmZRjIxTN6OcdaaIy3Dgn8aXBiOFi5oABJhtoPymnkOfuDNRhXDfdK0+OSRZPvmgBGifbvdG/Cpo7gsoRs7R7VO12hTyjnB709beN0HlTZY9s0ANdYQOhJpPtZhxsTn35qb+yr5huCZH1pf7IvZP+WWCPagBj6pPKmDsHttqoItzF9zZPpVibSLxeHTFPtFe1cbnB9RigCfTLR7iUCQHHqa218InUj8oKgdxUMerwWzBvIBH0rVtfG1vEuxYWXPoKAKNz8O57eHfBMXPoayJ/C+p2/WBie2K6s+Llf7m/bTv+EtMZGSce+KAOHbw7rzD5LOUj6U+HwT4guDk2RUerGutuviE8TeWi8DvioB8RpQOEz/wE0AZ1r8NNSlI+0OsY9jmtq3+FEBwbnUin0WqT/EW9kXEQI+i1m3HjHUJ2+aRhQB1sXw28N2zA3GpySY7cVr2+i+DLABPsscvu1eUTarezsWEsnPoagZ7uXl55f8AvqgD12Z/BsTHbpltVY6l4UhOYtOtx9K8o3BfvzSZ+tOD8ZWZvzoA9WXxPoKEKsEYHpipJPEOhSD5rWFh715BLMTjBZjUJkkY4VXoA9mj1rw83H2CCnTXXhiZdj2sH02140skvQM60r7wN32ht3+9QB6zJp3hYqT9ntxuqm3h7w5PxFFHn615mmoT9HlLAerVbh1nyV/1zA0AdPqPhvSbfjYq57hqwpPD1m7ZhuAPY1Tm1xJ3A3sTTvtqtxlQaAHzaSlvja6n6Go5PNWPYMnFIt15mVPPvVmJWVNyuPxoAzGd+hyKt2c5i6uKZKg3E4yarzL8ufu0Ab8Ukjj/AFkf41O1ujR5eaPn0FclHNtOS9WxqgK7emO9AGm9sqn/AFq4+lZ01t85xJ+VIb2Z0ODn3qNZ+vmjNAFeRJon+VyaninlbCumRTvMQjd/Wp7eSJnG2Ns+xoADDubCHH1qQWM0uABn6VbkkIbIib8qRLyZGwOPwoAgfTmt13SqcVC8kIHCDIq1c3NzN+7ILL6VV8pY+ZBjPY0AVZJ2J4iwPakjWB5BudgfpVkz2y9v/HqZ9oi/hVVoAurAioChTHvU6anLBHsjdPp1rIkuCRjLFablT7GgC7cX00p+fb+FZk9yUUnqfTNPZwvBBqrNtYE5zQBjUUVp3Wri6t3h/s+wh3Y+eKHaw57HNAFGGCa4k8uCJ5X67UUsfyFTSaZfwo0ktjcpGvJZomAH44rU8Hf8jBH/ALjfyq1ZeJ9T/tmOKacSwvL5ZQoo4Jx1AoA5aitTxBaR2WuXUMICxhgygdsgHH61l0AFFFFABRRRQAUUVo6Rp39o3m122W0S+ZPJ/dQdfxoApvbzJCkzwyLE/wB1ypCt9DUVdb4kuI7vw9ps0UYjiLsEQdlGQP0Fc9piRPqdqszokXmqXZzgAZ5oDoKdJ1EKWOn3QA5JMLcfpUEPeuv1BJdWu7w6XrrySKufsiFlXaODhs4P/wBeuQh/iprcT2JaKKK0ICiiigAooooAjDEKpBzjtUqoWIyuR1qJAzgEBRjjPSpmjyACc8/3xzWRoMkzHwG/xqSNCy8KSP8AdzUTx7PmyB9TmnrPx95jQA6bIQgAgHvjAqocA43ZHtUkshb5c8d6j3KDwufqaAFOPfn2pSnOMcdc04Rs2CuAewBppicnJ79yQKQxjD58ZpyMVbOe3ek+7jGM+uc0BhnJAPHHtTES7ySBg4PpUiQLt3bcn0bpUeyXr/6CRT9rjrvI+lADOrctjHoalztHzPkf59qiG6L5uMfgTSi5kGfmP50AMchnPIwfUU3Iyctn8KQvuYs2SxpQQTtCLz6mkMbgZznHNP5ByCoI9O1K0bIQF3En0phRwcFWB9xQAmMgnIqVH+XnnA6UwkpkYHTFOTLjCqucd8UxDkUSkZDdOuae0excqAPr1pqLKCQCw+nNIY3Y85/4Fx/OgB8Yz/H36/5FJKw2FSfm9ulNEzxnbu249KSSd5RhmJH1oAi4x1/SlPOSfzpCRngVIq+YMqoGB2NIY1QO54x64pD3weKUrKuOGx06U3Bzz196AFU7WyDUu8thccHtUIbnkA/Wpdj5yB1/u80xD0jUY2oScZ+Y00klhlgOegp0nm5H3/xBpiFowGO3HvyaAJgcDlsj0z/9aoHI8xsHAPqKlNy+B85HXpUDPvYs2STQAm7Jyx/SgDJ4INIvJ28DPc1KY2UHZvx6YpDIwuenH1pODnLc0NvBw2fxoyVHbmgBtFFFMQUUUUAXoLiYNuV8VfWWVvm8w1QsiMYK8etaKgou3AAPegCzDrFzEdvnuoq4NflQjNyT9axXwnVwfwpgi3nKr+dAHVx+L763QeTcyfg1PHj3UF/1k03/AH1XKCFvY/Q1PHaKwy2M+lAG/J45upW5MhH1pr+JJZkzlwfSspLYDqi4pzRIp+XI9qALTatPL1JX/gVL9sLLjed31qmIyw+7+VHlyEcL070Aa0MtykefNKD/AHqha9uUYkTk/jms3zHPyMSce9NYjH/16ALE1/cTNy4OKz7iaSV8MQPpTsFeifjUgjQruJOaAKoBjIIbP1rVstbubfCo5UD0rNkTceMmpIIN38YWgDsrLxffrHtaTcv+1Q3iCzlY+fpqSsf4q5CRniOA+8+1WItR2DE0WB6igDpTeaW3zHT0Q+lZ914i8nMdtarGPUc1l/bbdm+UMamW4hzyoH4UAVpdRvXJfdge4qCIyyyb3bP410ME+nhP3rBvbFaFvBpVwNyRxhvrQBiRpZyRhZCAadNpFu6boJVH1rSvrBtpEESH/dFc7dQ6hASDFIo+lADmjEPyF1b6GlSNW9QPrWcsVxI3+rbPrirqJdIoXySPdhQA6S1H8PIpqW7gfdGKa0Nwr/OwA9qljZwcCQH60AN2bgQY/wAqiCJyOfzqWaV14BX61XDAg5PPtQAeTvOAfzpktq8S5BBpuXU5GTU6yvIOFyfcUAVIgEbc6g1o2zpK2xBjNQ/ZJpjkR1r6XoN7OcxxY9+lADG0aa5XCE0Q+HrxeuwD3NdZYadcWgP2lgPxqU2rOS27K+lAHKf2fBaf6w7m9BTZo5HXdDAQvritu609925UNZ0v9pR/KgOPpQBiSQSHJkyPrUaJ2XJ+la72Gp3PWMt9KWPRNTiG9oAB70AZS2pkJyrVPHD5XIOD9anuFmh+8oU+xqnks3egC8tzcjGD/wCPVqWd9O/7uZ9o9a5795nOcj61KkrryODQB1qafZTgmaZAPUvisnUrWwt+LYsT6jpWU105PzDNWbe4tJPkuHMX0oArhe+cn3FQvI+7HH4VqSWPmKTbSq6etU/skqE7uaAKUqu7AkHH1qcoBFwxB+tO8txksPloWVTwEFAFfYgXPJNIIg4+6T+FWC+eiCnJcbBh1K/SgCBYJMY5H4U0QEN7/Sr5vIRFwzZqo87A7lyaAHeVgYbP4VPDBBkbpWHtVMSSSt93JqaOGVzhnC0AXntrNR8oYn61E0Nuq/Mj4+tIIJI+jgin+R5o+c8UAQF7ILt8vB96gaWMcKuB7VoNZWoi4XLeuaq/ZMjauaAKvySccilNrGnO/n3qQ2jxHkfrUTxNn7+KAF+zoOSc1WmtgW+TB/SnHeGwXJpr7+zn8aAKTkq+1lUUBGb7rACrMiKVyw+aokRm46D1oAliuZEG3r9KnW5zyTn2NVQ3k5HWlRmJ46+4oAuLN34FRySBuR81JDbeY253TPpVlrMt0O36UAQQqjfeRQaUhuwqQaZMx+Vi3vVhNOVVzKzbvY0AUTuP3s0xo5W+4MD1Nay28fQRnHrVhYYZE2LuBoAyLewwwM8ibfpW7bx6XaoH83n24qjLpko5jff7VTfS764OxYj+VAGjfajZu2EVW981mm5G75Y+ParMHhXU4xvkhVU/2jVe5h+zvt3qG9BQAx7qQDCuVB9KiKMRl3D/AFNKQ0nXke1MEALd6AGlYU5zg00Jk7hk1ZaBoPmbawpm8OeBigBu+TpjA96ilEj9MfhVkqrcHmotqI33WJ+tAFVIn/jwKhvIdkJI5961N2V6c+9Z9/u8hs+386AMmlX74+tJSr94fWgGfRmva7ayW2pRx6rCytFKqqtwDng8AZr50b7x+tfReu2VjDa6ksWnWCbIpNpW1jBXCnGDivnRvvH6142UOL5+W+/U8DI3H95ytvXqTwSuu1VbGOa0UnmkXmQk1m2pxJ0zWrGNvzqvFeye+TxalcW5wszge1Xl12ZVBN0x+tZDgDnePpiotgk+6MmgDqIPFN1AuYrh8+zYqb/hO9TXlp5iP9+uatrB52f5440Rdzu+cKMgdsnqQOnercel25Pzala4+kv/AMRS5kBsS+PLp+N8p+ppg8UzTrg+YD+dUU0uAf8AL9aH/gEn/wARUh0+1UcX9urf7sn/AMTS5kA5tZncEcj3JpFvmP33P50gsYTx9vtSP92T/wCIo+wRg4F/bf8AfEn/AMRRzICxby3Gd6OQPXdSS3lyrZ+0E/jVb7MkfyNqdsPbbL/8RSG0g76jbfiJf/iKOZAFxqNy/wAhkzWfcXEzAKSKtmygJyNQtT/wGX/4ihbG3b72pW34JJ/8RRzIDLCkDdv5q9aanPaEbGxUj2NuflGp2302S/8AxFNTTYC3/ITtP++Zf/iKOZAdDp/iu/iYBZiR6NVuXxLHOf8ASrNJzXNGyjiH/IVtv++ZP/iKlh8uL71/aFf9yX/4ijmQG4dQ0yb5jpiJVW51u3tRi2s0B9aotJYN01C3+m2X/wCIpwWy4/062/74k/8AiKOZAU59XvLliy/Ln2qmZrid/nYV0luNPH372Aj0Ct/8TV2GHRpzw8DH23D+lHMgOftRBtxNgVYOmWc0Z8qRQ1bk+m25T9y0AHbhv8KxLrSrmPLfa4EHrsk/+Io5kBSe1FqcGRG/GmKiseP50x9PLN8+o2xPuk3/AMRVmHTWjTi9tz7lJf8A4ijmQEb2ykfKcmoVtn3cKPxq2+nueTqNoo9ll/8AiaEtkQ/8hS2P1WT/AOIo5kBW2Y4KA1GY0V8YI/GtGSBFXP8AaNp/3zJ/8RVY28JbL6naH6LL/wDEUcyAqNGCcAmmtZuq7gQasmzhJyNUtf8AvmX/AOIqRIIiNn9pWxP+5L/8RRzIDI2EPlgOKvQTR5+VcGrR01Zv+X60/BZf/iKt2XhyWWQLHc27N7LJ/VaOZAMXTpLhQFJ+akTw7eLIcbceprqLPQ7u0ZWllTaPTP8AhV6S182Q7ZRijmQHIjSFtxunIyOy0Mm9NsEBOK6O50wSchwP++v8KzpLO5h/1V1Eo/3X/wDiaOZAc9LBMx+dSo96reXtbA5NdE+nX9xwbuAj/dk/+Jpi+Gr/ADuEsGPdX/8AiaOZAYn2cuwG1qlS2CH0+prVm0+SFf3l1bIR3xJ/8TVJ7eNjzqNvn6Sf/EUcyAVJp0XCH5frV+1vrpGAZsKfU1n/AGRMYXUbfH+7J/8AEU9YEH/L/bce0n/xNHMgOjS3t7lgZZlP1OKq3+n6XAhaNy7/AOyc4rLIUjB1C3P/AAGT/wCJp0RtAcS30AB7qsn9Vo5kBUKgt94n6iopHZeBt/Ctj7Daz/8AHpfxN/vbv8KrNpLK3zXlv+T/APxNHMgMqTe6YwcVJCgCHJIP1q81gA3/AB+2+P8Adk/+JpBDbqcfbbbPusn/AMRRzIDP2IW+Yk00IrHv+VaZghzxeWv/AHzJ/wDEUJFCnW9t8eyyf/EUcyAzlgcNwCo+lDW7BuT+la6NZj/l/h/75f8A+JqvIsLnK6hb/isn/wARRzICqsW1eentT4oIics7LTzEj8f2hbf98Sf/ABFOWxz/AMv9sB/uyf8AxNHMgJxbWezJLMfrUfkQAZ2vj61IunBeRf2/5P8A/E1ILNGG03sGPYP/APE0cyApFrOMnMf51C8sIPyJ+Vaq6XZYO+5iY/8AA/8A4moG0y3DfJeQgfR//iaOZAZhdG4weaPs0ZXduP41ebSVB3G9t8fST/4mo5NPj/6CFuP+Ayf/ABNHMgKot0P8Wce1QzW6sPlxmrTWSL11S3/74k/+IpDaRleNUt/xWT/4ijmQGTMrREAquD70wDd90gVrNYQMv7zUbU++2X/4ioRYQbvl1O0x/uy//EUcyAqxSyQcZzmrK3RPDEj2pLiy+yRRTrcxTo7MoMYbgrjP3gP7wquJCz56fhTTuBcE+ewoeVWGN2faoVhaVhuZVFWvseUCjH1FMCvHtZvmjGPepGXB+VRtp/8AZ0rdHLVNFpjD/XE4+tAFQ78dOKaUdh8gOa01tY0+VVZvc1PHFCvy4YE0AY0dlI53O6BfStqztdNRAzy/MOuKjl01m/1bnPpVKTT7xjsWM0Aat3qFisW2PDfU1kyXUZOUjH4U+Dwtqkh3iH5fU0tzYPaACRkVvbmgCA3Tgbkyn0qI+ZL8zS59jQS7cZBphhBPegBCkI5bg+1M2h+mTirItWCbsqV96aZAeAuMUARhnVcAfnSSGRh2qbCleajaNFOSD+dAFTypN3zAY96HgG3I5q8rDH3ePeoZtxHp70Ac/RRRQBseG7230/WEnupPLiCMN2Cev0rVjPhayuhfJd3NxIjb1jKnlv8AvkfzrkqsPaXMVus728qQv92RkIU/Q0AP1G8fUL+a6cYaRs4z0HYflVSlq1Np17BEZZrO4jjHV3jZR+ZoAqUVNBbT3TmO3hklcDJWNSxx+FIkEskhiSJ3kGcoFJPHXigCKiiigArU07WptNt5rdLe2ljmILiZC2f1rLqX7PMbcziFzCDgybTtz6ZoA6LUtetrnw/b28cFp553B41hIEXunoaznGkW1zZOhluoigNzGSVwe4HArPgtZ7pitvBJMwGSI0LED8KZJG8UjJIjI6nDKwwQaAOmtrvRdGuZ7+yuZJ5HQrFbmIrsz6sev+etc5ESxYnqadJZXUEKzS20yRNjDshCnPoaZD/FTW4nsTUUUVoQFFFFABRRRQAyHOOAfqKsOmV7VWEgjQBQCTycj9KPtL47VkaDnbCjHPtUSjdwP0FBlY01XKnIoAH69c02lLE+lJQA5SQeDjtQcg9abRQAUopKfGAWO7OAM9KAJ1BA+9x9ad9MH8agExX7qgfnQbhiei0ALLwOcZqPGTQzFjk0gOPegA70lFFAD8kn/wCvTTyaSigAqSMjNR1IdqhSMliMnNAFhQepw3vmkILHHyj61F9ofGMCm+a2OgoAST75HH4U3FGaUtkYwKAG0oOKSigBcn1pKKKAAdatxgjj09TVdACx3ZwBnpThMVOQooAsEEDoAR71BJx1FI0zN2FMLZ6igAxkGm0uaQ8mgAp2WxnPWm0UAKTmkoooAKKKKACiiigC/bfJHlQc+tWsO5GSD+NQ2kZMHPFTLGob5nJPpigCQQKv32/Cp4rdJD2C+1UmyG4GPrT/ADZSMcfhQBu2tnbrgmVV+tPuo4IuRMrD2FYkcLysAzFfcmty08NyTRb2u12+nWgDNmnQ8JKR9Ki8yb+Fi/tXQJolrAfml3n6UksUUf3I+fcUAYccsikb4nA/Gie7KcAEA+9XZbhzlCFA+lUTHGrZf5vrQBTw8jb0OKl37V+d/mq1G0YP3BimT3EGNpthn1zQBWWbPAY/gKkAccq5P1qqDl/kGParcEEsjfMnHvQBG5Y9X/AURrJu+TIrWg01CQSyCnXP2O2XGS7egoApJIkf+sANK8yMPlRAPcVCbhJG/dpt+tOLIRtcAGgCJ5AG42j/AHanW23rv3Z/GqTs6P8AKq4qzHcsi/P+goActi0r5djip0JtnwkzL+NVJLp+iyHFNVS3zZJNAG3HrU0JG6UP9a07bxCAOVDH0xXKfMHHy7q07fzdoIiGKAOsg1ZJE3PbRFfpzUWoSW13H+7t2VvasJJpDIA0RA9BWtCtyExFHgN6mgDP/s+Ns7l3e1UpNOQvjyWA9a3f7OvFbe7IB9asrdWlqBv2lxQByraTubEaSH/gJqxD4au5sbEce2MV0MmvqOI41Ueu2qkniWRD8sgFAFdPC0kS/vkcn0zVmDSYYFO5MexqBvEPnN+9lY/7tC6tBKcM0h+tAGpDAkQ3Kka/hVg6mIRjzR9BWZb6nDGxyhdfSrsOvWO7a1pQBFJrcjvgJvX6ZqN9ZxxswPpWvJd6Y8W7btz2FZc4tZTiEN+IoAkivkuUwuc1ft79rNN/ysPQisn+ybnYHhVsH0qUWVzDFmWF2H1oAtza/LO/ybV+grM1DUbqeMoHyPyqnOHSTKxkexNQu0jp8yY/GgDMuJJomO/P51WM2RxirE4+Y7iTVPy/m64+goAehDfeJHtUioD91itCJGB827PrUipkfK5oAa8Uw+7Ln8ahNszv+8Y1LvVMgkk0gnkz8goAkWAQDMLPn2zTjeXCY3tuHvTo5mcbX4/Gop1gT+Jt1AFhrovH9zB9qgWOV2ztNV0mO7pmr9uvnnB+WgBrQhF561Vc54J4+taLafMclWQ/jVWW0miO5gp+lAAgt8fd596UhV+5/KoMOTytPKqB978KAJEBZvvYpyOyTBevviqm8+Z8vFX4YgiiRvmNAGmikqNzn8qZL5Q+/JTYnGM79oqjcujSH95+lAE009tGn7sbmqsurTfdCLSERRx7tysfSoVnJPyRCgCylzM8o3qp/GtB3tXjG9wD6CskCQfMRimSMW+6MmgDReGAfMuWqncEE4CgfhUAunjG0oTQJ3dvuigBHhXGduTUTReWclNtWGde45pNgbrxQBWaIyVAWYNtxn61oxRQmT97NhPQVdkGmpHmKPefVjQBiiLjcG21oWTlz5TyAe5qGZgMsEA9hVuweBkLSjBHagDVTQ7iSPdb3KP7bqaPD+qLzhAPXcKfDqEcI+RWq/BriMv70nHsKAKEOkXMb5lYH6NVrykib5oz+Bp9zqsD/cb8qzLm5lbkZI+tAGva6na2z8qwIp154hmI/wBGtUY+u3mucV/my+RWjZ3lrE/zuaAKN3d6rfZMvmgenas5rCVvmc4r0GwhsLk75Jk2+hNXZbLQhy6xsPY0AeVEyxfKkbsfYZrTsNA13UwDDBtT1k4rtGv9HsW/0WwR2HfdVW98TXc0ZRAsCegoAzk8GRWybtSvEVx/AjViaibeydo7ZSV9cVJd3vmyF5ZC340+11HSsjzklJ/CgDnzOSSfKfPstLHfrGf9U+fpXeQahonlf8e2R74pn23w8zHdYj86AOOGpKedig+4qhqcqzWzNnJ46fWu9MfhKQ/PaEH2esDxPDocWlyGwXbL8u0bs/xCgDh6KKKALLXty3JnlJPq5qvRSUkkthKKWxatAMlsZNXgXZeT+FU7FSxbsMdaueV83zOQKYyRYO7kAVNHCj8Lj696rOMY2g/jQJZAMDFAHQ6baQiC8+cDMIBz/vpT5YLdYsi4Q+wFZdgsj2uo7sjNuOc/9NY6tWGhSXXIulUVK3YEEs0SghZOfaq/myfwyE+xrfHh+CFv3s4Y/wC7TpLa3iXCJn3qgOfWSYHJibHrzUklyUj3bSD9avyzPGcBVx9KoSorNvc5z2xQBSd2nfIyD6k09S6jEj1ZUxBhtUYpZJ4UXBgDfjQBT84BuGP5U8bjyrn8arysjPlE2e1SxRyyEfLkUAPdn7vio1V8jaD9a04dPDDL7F9jVt4LS2jy8mT6A0AZiEoMyYP1qQzxEfIi/iKiluoWbEcZHuaN4A+dRg0AMkkA5wmfanRReeM7uPc1BN8pygUinRTuvJ6ewoAmNmzttDfLUog+zY2uy/jUD3ZxlZCD6YqNS0vJYmgDXj1SaFR+/wBw9DWjbeIem7B+grmSrBRxn2q9a7yvyxCgDrrbWhMf+PeMj/aFTT3drcQMn2Yhj3WuZ82VQB5WPpWla+cVDxRN/wACNAFeSxjZzkHHoaqXGnJu+WA/WtprC+lO8lAPrU0bQ2q/6Qy7vagDl20oEDYkmfQA1JF4fuZPuJIP+AmumbXYY1xFEv1xVaTxGyrw4U0AUofClyq5mVsGrEOiRwyZZCB7mmv4leXAeY49qaNYhbgvIRQBow2kSH5UTjuati9FuuN6r9BWTHqMKsCuWHpV1dds0f5rTP1oAdNrjg7UG8GoDrDKP9Xg/StWO/02eIsYthqjcSWLn92Gz70ARw6okuUOcmrttO0Lbh+tZq6ZLMGeFTx6VJFp14nLxORQBo3HiF3+RVRfcCqFzqty0ZAcc1Ru0YNxCy49TVXfKy48v9aAKN49yHLsSfxrPM5OfX3q7cg7uScVQdAW44oAFbccE4/CpAqk8Eg+tNjRP4ixFTKqn7rkfWgAMUuz5Zv1qF4JWxvYkVK3yN8zE03z2B+QZoAWO0RF3Kz7vbNS/aLlB98lR2NEVxJ/GMClmWELud2yfQ0APS9Z48sn5VC3mSNwpxVfzQGwvIq1CxkIGMUAPEGBl+KgkOMj+tX2sHY/I6n6mq8tjOvLBDigCGIQbfnBJqUrGB8v6Cq5D9NlPCjby2DQA/nPXFPcmNhzuqpI2MAdfWrdvH5i72OcdqANK33NCCWxntipHCAYaT8xVeJh0Hyj61HeSKTjzM/hQA9pbVAecmqZ1R4zhYxikRYyCxkHHaoTON/yRA0ATm9nlIyFx6VoRSQtBiYhW+tZQEj87cUjMdvT5qANJ4bZuVYt+NVZ9gTAXj6VUE7xfwmkN07H7gHtQArRKwJIFRNCQN3l4FTl+PmGKTAb2/GgB0ql9HtgP+fiX/0GOs5g0Xy1sPGn9l2wMm1fPl/9BjqSOPTRF0MknueKmIGKse8Zztq1au0b7S4IPFSzNGclIwoHoaLOSNpisowo71QGxb6S9ym+G5Td6Zp58Panu4CH33U2G7gh+4rfhV+DW8HacgfSgCkui3iyAyMv4NVv7MIlXehPvmrEur2zRna35is24vHkX5CSKAL0d3bW8g3Iwq3N4gAiAggVyP7wrlzIzHLg1at7i3jZS7GgBbzVNVvMpskjT0XgVkSWdxK37zI9zXbWTWV4wzKoX3rXax0XYN3lt6/NQB5W0b27YAZvpViy0/VtRbbbW7Y9XGK9Amk0G0bMVmkjj/aqvP4nlWMx21ukKdMigDFg8EXKrv1K4ihHcKwqnqNnY6bxblpD69adf6lLcMfNmLfjVSC/sFbE6yH6UAY81zvkJ8tvwWmLeCNvmif8q7ez1DRNv+oY/UCpHvtAZvmsgfxoA4tdTVuqY/3hTZ7lJ4iCQPYCuzY+FpuZbPH0aql5b+GFgZoYyn1egDzKilrSuv7F+zv9k+3+fxt83Zt685x7UMCpZ2z3t5DbJ96VwoPp713FzLDqb6hoMaqBBAvkn/aX/IH51zXhy6srC/e8vJNpjjPlLtJ3MfoPT+daNt43vDcxi4htxAWG8orZA9vmoYiv4WjihGoahLGHeziyin15/wAP1qTTvFWpS6pEly6SQSuEaPYAACe3f86bHrNlp2vXkkObnT7sfvFCkHnrwcep/Op4ZPC2nT/bYJrieRDuSAqcKfxA6e5oGTxpb6fqmq2MN1FZu0kUkbu+wbchmXP49KrXjAvqF5Zq0kt/IYLcRrklQPnYD9Kwbu5k1TU3nkKo0z/xHAUdBz6AVvW9/bDVJ7SG5SGOOza2tp2bau7u24dMnPNCBnLyxyQyNHKjI6nBVhgimVp6/Ks2szukyzDagMinIYhFB5+orMoAntBA13EtyzLAWHmMvUL3rqtRurS68GubK2MFvHcBEUnJPufzrjq20vrYeEpLEyf6QbjeEwfu8d+lHQXUuebJp3gq3ltZHiluLg73Q4OBnjP/AAEVozWyXuq+HriYBnuId0nH3iq7hn86xrS9srvQhpd9cNbeVJ5kUojLjvwQPqaku9ehj1XT5LQM9tYqI1LDBcdCfyo6h0NPTbqfU9e1exuJWkt3SRRGx4XDYGB261x8P8VdMNS0qwnvtRtLp5rm6VgkJiK+WW5OT359K5mD+KnHcHsS0UUVoQFFFFABRRRQBUooorI0CiiigAooooAKKcq7nVfU4qYQxg4Z++DyBQBXoqcwqVJVuQuSMg1BQAUUUUAFFFFABRRRQAUUUUAFFFFABRRRQAUUUUAFFFFABRRRQAUUUUAFFFFABRRRQAUUUUAFFFFABRRRQAUUUUAa0RxxvJ/GrO3aOQBnuTVeOMKwUYx71LPJEqgDlvagCTYoGS9L8hPKj65qoHJH3RSchuVNAGkLdyu5G49KYtzdxN8srBfTNR+fsj6UyOZN3Rs0AaS626AKyAn1NPbWHYZ8sEe1UPJRzubI/CpFiVPuMD9aAJPtxlfiMA/Sop5pB99PyFKJ443G9R9asSi3niykxz6UAUBPuU4GKrbfMb5nx+NaBtAU4mC+xqD7P/ewfegCS2gt8Z3ZYepxVwSlI+TGPxqoEjUYXr9KazqvGMmgBXnd2wH/ACNBP98HNRhULZwKUzKr42gfSgB7AhcqPzqIQSyHhNx+tWDMWXhs/QU6GRkbcHI/CgBsdjeIuWgYL/u0hgkRvmyo+lXZNVmRdvmj8qrm+mf76hhQBEbWNudw/Ompaylv3Sk/SrCGFyMo61pQzyRqPs/zY7EUAZ8FlcE5aJ8euK2baxk28HOe1TRaxehNrQoRTxqZT5pV2/SgASza35Iy3pmpBFft86FlHuaI7tZiH3/nV171BGMnFAGfJBqFwNrTlapT6d5QJkmZ2rq7LVrCKJt5UPjgmuS1vV/MuWDP8ntQBnyzyL8gYAfWq/nKV2tktUbXKSNiNCanhgeY/cegCJFy2N2Kti0bghSa07SwiVMuDn3q9BEudvagDGjtZyPlyKkiSZGwwH1NbUqQwL8u4t7Cs+S5j6GNt1ACSRYQNvwfY1D5kyfcf9albd5e5h8p9aiAYH5Pm+goAvWerahCRhyVHbNayeJ5v+WkXHvXPr5i5JcDPbvVS4M/PLkfSgDSvtbWSdmARfwqn/agkbGUrJZdzfMefQ04IuPufjQBbnMRO4sM+1VC65wpJ/CkWSEceXuqSPY5+VcfWgBTENuUcZ9GpFifrkY9qY4hjf5iW9hTzMu37rBaAGMqBucH8aflccFRVYyxySbUUj61MqeWfvgUASiJtuVcH6VBLGRy5zT2OehBqNzuXBX9aAFVAPm2fjmrtqjMwKviqEalh8qjjvS+dJC3Tj1oA6iFcLgxhz7VXntXYswTHtUGn6rCE+c/N71qjUElj4EbUAc7Kki53ZA+lVPM5OWropInuONm0ei1lXkRhbaIWPvigCokayHhWPvVlRsGD+pqp9pZeBlT6GngsV3MA340AWGkDLtUc/Wq5jkJ+dlAoCvt3KuB9alSLeMvgUAQ7UJwCtXIbIPj94o/Gqk0IHIYY+lMjAHPnY9qALtzAY/lUE+9Vh5+CFTNTxX8sQ4KEe9XIrqKZD5iAH1FAGKYboNkgEelWlgk4+TafetDbEvzCRPyphD3LbY2FAFX+zbhjvOCPrSGymB4TP41dh0y7llwsin8a1hpcyKPNA+tAHLy2Uqnc4wPrSFAFwhFdM8UCffywHuKoXj6cY8qMMO1AGSkZdgrMtW/sRUA8AVBuXrGAKUuzHDvQBZMkcS4Lx1Xe9+UqpXH0qpJGyvu7U4AOcnigByzsG5enSXTMMAj8KYyq4w2PrRFCN2BtNAE8UrheelWVijdcunHrSp5Ma/MBu9qRmizu3E+2KAJUtv+eLH86tC2eKPdNJhfdqzpLhJCFTKVUn8z7pm3D0JoAuXN0iAiGRW/3azZbqZvvFyKbHGC1PljAWgCqzluvH1po2Z5I/ClCSk/KQfaniGfPzKR9KAHCRR1YgU1nVj8pY1YWEKm6RyPanmePZtjTn1oAovGu3gYNUbqP/R3bA4x/OtjEafNKMj61T1WeBrRkhTGcZ/OgDBooooAKKKKAL9rxEuH/Cr6qdu88j1NUrVAIEYYy3+NXS0ccPzkZ9qAHBAeS+Pxo+THIBHrmqgkz0Wg7jztoA27CDzLa/EZwTAOh/6aJVUwXUT/ACuR+NT6NJthvuBxAP8A0YlL5ys+WB/ClGai2Y1JtPQalzPEvzjcfepBfzFcKOPQE1JtWYZwRSfZ0XlW5rZSTIVVlZ7qR25Q0yQTMvI+WrLHYfmANWI/Jmjx5m01Wg/aMx1Vifu4pr2rO3LYrYSzXB/eY+tMaDDEbgwrOVRIn2rKEGmxFhvfJq2tqyZ2+WFHqalREQf7X0pWdV681KrxF7WRRmRy33x+FILd8fNzVs7HOcU5nSMAbB+FP2sR+1kU1s8jI/UU02DuegNaSz5XAP4Uqu27O8j8Kn28Re0kZ6aRddVhOPXFI+nzKfulce1bgvpo48CQfiKga9nf+EMPpQsREpTmY7WQbqeaj+xurYjB/CtsFH+/CQfarcG1B+6X5vQin7eA/aS7HPx2d0W+5Ia0razm9WHsTW5FfXUfH2dPxFSi9J+eSEKO+KPbUw9q+xkiymU7mZv++qlEd8xxE0gX/eNaa3cUxwMD6irsdzGsJ+79aHXpi9s+xgGLVHGzzpAPrUMmk3eN000je1dZaahbI58wiqGu6mrMfKcbMdqzeJj0QlVk9kcnJDcw5Ctj6tVcxzA/OxP41eluUY8AsaSNWkONjUvrHkN1JLczvs0xbuBUy2UxXI3H3zW9aWS5zIG/GtGOFFbgDFaQqqXQXtmcolrcjpvFP8q5jb5ix+tde1tAq7jnPtVCUwhvmRj9RWrlFbjVcyAkjISXI+hpi+eD8kr/AItWqsaOGZU+X3NR+WnVVH0xUe2pj9sV7e61KJv3czj/AIHWtHrGoKoV2kJHU7qqqHBB4XHrTJml5Kkn6Cp9vAn2siS/1KWYjLY+tZjXcx43g/jSSB2b5iR9aFj/ANjNL6xHsNVJkcsby/Mz/rVUwEHh2q78qNgpn8aeNjHATH1NL6xHsPmqdimlj5i8yMG9DThppJ++D9KtSxovLN+ANKsgC/Ipo+sLsK9QpyWCDq3P1qL7MEBwwFWpZkBxtb604R5AbOM1Ua8XuLnktyj5L4zvz7ZqOSOU9WbH1rReLd0YGoxFgYK1snFle1M9Ld26Kfzq5BaTOcBtv41NGgDbVUE04mRO2aynVjEn2r6Ghb6c4X52DU+bSi+OMVHYX0aH990rRGsxkFUVPxrH6xN7I1hCrMwZtMdXI3ED6VUezw3+s/St6a4nmJC/KD/dNZ11G8QPEjGqVWZusNP+YoixDNw5J9qnSwdB984+tV/tMkZ5aRfxqWO7lcgs+4e9HtZCdCfckMDjIDf+PVWe0uc/ewPrWgFMoJRACPelRWb73ShYjujmlKcHZmUYCvGQTU8Ni8gyHA/Gr0sCEcEflUCIob7+K19rG1xe2YSadKiDBLZ9Gqr9lu1b5VJ/GtOO5eI/K4P1q3DeCVv3iL+FZvELohe1kc7JZXxOeR7E0q2txtyyMPeujKxkkh1H1pjOHHlqwP0pqvF7oPbSME2NzJznge9NNnOoxg/nW8dNmkZcOnNXY9DnWP5wDWycWUqyOfe1mfSIMj7s8mef9lKrLGqLwfm966yS1jt7SNH6b2OAfZaoTNp+wo4wRWPVm8XdXMEI2cFlANW47LKBhj61GzQlj5aj8TQXk24LDFMZZUJCPmkjz71C94qk7Sv4Cqs0ZPzLyKYvzAKaAJDOxb79SG6O3AZajKrjb1FMEKhuNtAE0Msn3qtxqsv3kzTYUijXMgH4GpGaFuQxA9KAHpbRnmMlT6ZqzHaTYLFyFHXmqLXEQj2AEH1qtMZAuVnIB7UAX7iaKL7kyFvQc1lS3cxz8zYqHZl+ufepTENuRmgCs0rN1z9TUfHcqacyPu+QjHvS+VcH+Dj2oAVXVV4JA9aVpEI4Zs1LFAx5dioqVZYY1Kgbm9TQBS2KRnBz+dV2h3HGAa0iAx3OOPTNMluLVIj5afPQBy9FFFABRRRQAUUUUAFFFFABRRRQAUUUUAFFFFABU0Peoamh701uJ7EtFFFaEBRRRQAUUUUAQCGQgEKSKPJk/uGrCSN5QAOO3QU0S5YDv6gVkaEJhkAyUNHkyf3DVlgwOc5X2GOaTKLwWwevK5oArGN1GSpA9cUyrMjFlwW+lQsGViD1oAIv9an+8Kl8tjOWG05Y4BqEMQcilMsn99vzoAljQqHJxgocc1Xp/mPgjcTn1plABRRRQAUUUUAFFFFABRRRQAUUUUAFFFFABRRRQAUUUUAFFFFABRRRQAUUUUAFFFFABRRRQAUUUUAFFFFABRRRQBdRtxwGYtU6xAfMWOajjCKcipFKDk5NADyPlFG/kA8CgbG7/hmqr5D9c0AXmKlAAufeiP8Adt84ApEiRYQ/zFj2p8cRkPzyBR7mgA+17ZOgK+tSG5jJ65NW7fS7aU/PdKPpzV6HRNPR/wB5NuFAGOVfbvFuWHqKYk0icmICuo8vT7ZSI52/Kse+1TAMUa71/vEUAVI7iJj8yZJqZpE24Ax9Kz9yPz8wNPiHPO4mgB5l5wwJFKjx56kfWnCEZyQcVMqRkbQM/wC9QBWIZydvT1p0USh/vg/WpDDsPyklfQVA8as3CN+AoAunAjO1Bn2FV1W4fJ2qKdFvjXCc/hRvw3zHmgBghct93mni2mLZ3j6VL9oUHGc/SkDbnzhsUAWIIx91uW9c1fiHkjCoST3qvbxnb8qlq0oYJVQN5S0AQlZRGSQVqo8xPyMePU1tRxCTr5hPoBUp0+OXqmT6NQBzQuDC3yksvpTptQlmUBVK+1dD9gswdptwG9a0rBLKNgstrFIP9qgDg5DcyLjYw/CpbbTLq6wrKzD3Fd3fSI3yWlmqfTpVWG81Afux8uOwWgDMsPC8UH765kRF9CeasCHT7eUtEGfHvVm6E867JRz6mootHkK585APQ0AMlvI2HMQ2fWmRz2rDcMr7CpZNNXZsLbj7VXTThu2qv50ATC5iP3Rj3NCwxs2XQE1JFYQIf3m4n2qYCISBVDYoAz50dm2hF2+lQKVjPIKn0Fac7xl9giyfUiqk8QiYbkOD6CgCqSjNkHn6U+SRlj2jJPqKmSF3BKRMR71JFZTTfKDt+tAGDLA+7eRn6is+6jk6jIHtXYHQ5nyGmGR6VWbQbnJ3R7vxoA5SNlVcPwfWp47beNwkwPatS70GY8hNv1NQpYPGu1iBigCNBDEhGNzepqD5GJ3Yb2zU0is/7vbk9qg+zzRtgxnmgCMxq0mEGDSSxNGRlhn0q5HaSDl0Iz3NSx2e+T/V+YfagCjsllVdsX5U97aURgmIitqKC5QfJBtA7EU66guZoeI8UAY0QCpyu0VMiRTjYq7jT47I5xIOfrTPs5im4Yr7igB40541L+QcetRmbYcbOR6VsQak0cfkvKGQ/wB+gi0zuBh/A0AQW13Ey/vJTG9TG9BG1W8z3qrPFbySfK2T6A1Jb2GPmY7QPegCCeCOQb1h+aqrxOy/JGfyrein8p8IQw9CaiknZpd2xAPagDB8mb7oiYVKyeVtEjEVs+dFKw+Yj1Aqz9h0y7jx8/m+pNAGCyWZ480596q/YZpH/dR7l9RW1L4fhDHbMo/KqbK1kSkNzk+lAFNdPkV/3iFR71ciVV+XYpHqKhIuped0h/GmmOVm2+Wc0AdFBFpHkj7TDknvuq4thoyx74ZmVfQGuZWz+TO3n61KkbIhUbifQUAb8N7p2nOXCmQe9Vb/AFpruMrAgVKx1tLlyf4R7mnLbSQtzIp9s0AVnSZ3wSxFEmmtwwOPqM1cluGVPkIBFUpNSuXQrj8RQBG8ZgX7ik+tQB9xwRz61NHGZiDLcslSS20aEL5u8UAVnkCLyc/Sq/2lGbhRn6VpmztyoEbKWPZjUE2msnJ2qPVaAKUk7jsD7U+GR2PCqDTXh8rJwX96bHKqnLgk+mKANDyyMFsimvG+4HJ21DHdbjgR5+tSvdOqYAz7AUALceSsYK7s+1Z7Pu6MzUxzcyMT8wX0pyKy8lAfrQAglnBwiGp13kfOSW9KjJYN93H+7SlsH5QSfegCQAA88H2prSYbqc+5qMFw2WIApyCOR/mBA9cUAKUkcbjnH1pdxIC5UfQVYjhQNgOcVOYUT5pEytAGZJB5rYHX1qpqMEkNscnK/wD160rmaENmM7PpWPeS+ZE+WLemfrQBm0UUUAFFFFAFmF/kVSx9sVZWLccszVBAq7FJ61ZBXd3oAeo+U96N5VaAUPHSoJhg8Hj0zQBt6SV8i/7/AOjj/wBGJQoI+Yjj3qPQYw0N+Tu/49xx/wBtEqcRlm4bavua5p/EzCqne4r3Owjbgin/AGpGUZPPoKlisYZCN86j8aupo9mMMbjcDRGo0YGf/rBuWLcPY1H5jq3+pC/UV0SWun24GyUiqlzfJESIjvzxyKbrSYJXdjLW5Rm+dPwqcOmOExmqU10rEnbg+wqqJ3LffbFRZyOqOFbW5oO5DYAJHpTQyk9GFV/MkJzk1IspHGTT5GX9U8yVgWbCc/SgQYYbnA+tQuXzlWx7CoJfm6hiafIylhF1ZrKYY+uG+lVZLqYuQiKFqnGChyM59DTyxz81NQRtChGIrtMzfMfyo2TnGH204SgL97NBfcRgGqsjXlRLEZUOHcn8auxO6Hdkmqtuu5uASfSr8EMhGRGPxosh8qJY57hnzyAak88/dY596VFycMCPYVbjhDkKytz/AHqiUTOdJSRmu/lncjc+goN85j2KpFby2lsFHmQA+9W7aG1gYf6OjL6GsbnDKhqchuuG/gb8BToLO6lOAGK/Su2urqCOL/R7JFY91rJXUr6JtqrsHstUk2aww5UtfDLyEPJtQdeauyWFjC/ykuR6Ur3146fvOc+tRQW8srbg4X60cskE8K2Stcoq7Ui4HWokuLZnxt2mrbacFTLuCT6VSNgqvwCT70Rm1scU4crsTfaYc8AnHekKrKdzAFaVLBF+/n8KnKQxgBQ1VKUnuZlWZMDaiDBqts2H5k2+4rWcxBV+QnPrVWZUCb/L/SoubU6TlqU2ZH79PapozsTrkegoQrIfkjapljcsQBtpG8aDT1Ma9dyd2P0rJuXlZflyPpXWS6VI5AaUYNZs+izBsKNy1rCx204q2xzCSMD85J96lVPNb5ZMVq3GjSFcbNp+tVF0+SEnditNDTlGRokTAuS3saa7gv2A9KkkUxjZ1FQNbyqd2w4NMLEqsg9jVp4SYw+4AfWqiQSsdxRsVbiBTapG72rOUeqMatHmQyMOybVTPvUqwSlT+7NaEIIwFtynvVsK8sbLtINTzSRwPDzRhxLt6pipl8tjt6k1Z+wuG+df1pkttsZdvFS3cl02tx0dgWJxCWHtVe4iEJPyVp2d89qP9bkehqac2067yYt31pJ2Z00JdLmDb3KZ2yMUA71a+1oowsu+o7lLduMgc9jUUVnubjgeua6Ed6HTKk+cxZPtVQxkAgRkH6VqqVh+VXBI96WednI+RKYGQgnRx8rVfSNjCWfKmpROhAUnDVbtls5TtmLlj71nKNzKpSUkUStvtXc5zUMltvb9yu8e1bk+iW7rvSQLWfJaCzbKXGGrNM8qpDldin9hmGN0bAVYiQRfwqaQtcy/xu30NMaOUcMpz61XKyDYtEsmVjcRZ/GrsVno7/NExjb0Brn47ViPmUipI4jG3cfSpsI282FtIHUs+31pbjXEkBW3jwfesMwTs3yqQPU0v2WVDuLqKcW0FiPUzLJawnJyZZM4+iVnf2e0ke7JB9617qQx2MIyNxd+fwWsptRuEJT71dNN3Vztp/CiE2xiXJCsRUDSHd8yj6Cnq0s7EyTMgqdraNYwwud+fWrLKxYKOT+Aqu9ymduP0rQS1tyhJPz+hpkmmsV3gR49jQBSaZtmQAPamxyux+6o/Cnva7DnJeog+G+YED0xQBfVHaPLcfQ0rIxA2kmqy3QDYWPj0NWBcuq8AD2AoAdtjEHzZ3+1Z8kgLEB3+lJPLcyv8oYVGqSZy65PvQAeZMvCqTUyNKw/efL7UjFtudij6UbhxnOfegCTH97gUjttxyfxNREuTnAUUu5HYAgn3xQA7EknTOPrQpZAV+UfhUyQxjBRyKtCBcZ+8vegDOePeuM5qKW1lihYqRV+4e3VNqrtI71mO8lxMsMe+Vm4CAZJ/Ci4GJRW/q/hibRtItry5m/fTNtaHb9zgn72ea3/APhWn/UW/wDJb/7Ks3WgldsDgKK3L3QDZ61c6ajyXLQ7SGjTBbKg9OfWk/4R+5/59bv/AL9n/CtE7q6AxKK0jp8asVYyAjgg9qT+z4v7z/mKAM6itH+z4v7z/mKP7Pi/vP8AmKAM6itH+z4v7z/mKP7Pi/vP+YoAzqK0f7Pi/vP+Yo/s+L+8/wCYoAzqK0f7Pi/vP+Yo/s+L+8/5igDOqaHvVz7BF/ef8xUckCwY2knd601uJ7DKKKK0ICiiigAooooAYkgEYBXJHTmkI+YkN1pq4GMDOfWnhnUcKBWRoKW2qMfXnoKkjJZG6E557VXJJIL/ADfjVlJEH8C/zoAZP5flkh/m9BVY5JOc5qaaQk8AceiioCKAA0H60pB+tJmgBOlKRj3pKUnJ6YoASiiigAooooAKKKKACiiigAooooAKKKKACiiigAooooAKKKKACiiigAooooAKKKKACiiigAooooAKKKKACiiigDZazdRlufaiKDsQwHpV5JUJ39R6mnSHzFyhJFAFKRUQYUc1GUU9Eq1gHqpBqKRC5/dn9KAICsrfLuYD0qRbeYDnB+tKVdeHGPepVndMBTuoAdCgGPkIP1q07OQPnx+NV3Z8ZwcmoyQFz/F70AWzwuN5Yn0qCQR42uoB+tCtJt5G33xSPE0nLPz9KAIZIBGQUdsVMkSEbiSahAkjON+R7inh0DYIAoAnQJj5cmnoJs8MAKZHMkXcU83GTgAEUATR28ud3mLThIqybS4H0qONNyHJYZ9KTyDGNxwRQBK7fKfnFVlkjzggU9YjcOFjBz9K07XRXdhuXB9TQBmfZ2mYeUhNbNlpqImZeT6E1ppYGJRsYcU0WyvKNzZNAEa7F+RFwKlSZIjtKk/jV46Wnykc/Q1A+kOWzGQfxoAtWshC5i4J9RU7xZ+aZhk+hqgLO6iIAfj61Y+wOQN2cnuTQBKsNovJJLe5p/mW4GPJBPrQllHCu5iZG9M0m9WyrRY+tACBo16K2fah/MX7rYqL7JI3KyY9s1YtwifJKQ59KAEEO9dz8moXiUNldxH1q0Y/m+6230NNZC3SPCj0NAEb48v7uFojSMrkDj60X0sK2QCr83uaw1vHQ7SSqmgDXa4toSd2fzqguow+fgjA9TVSeSOVdoOPeqMkUgUtjcvqaANua8hVtwI+tOTVYHXExXFYKFGQADd7UjpE/wDDs+tAGw2pruItioX1NENxcSN8kpz7CsmKFG4CZ9xV62k+yyjOAPc0AaqB0dXdyW7itU3NrLGM5DY6A1kpfQFvmUNV0NE0e+JQKAK08RYna+FPqKpppwd8OC1bEEZn+8wFWo7XyjknigDHttPgWXGzn3rROmxs2TEo9zVlUEc4dEz79aW5Ml1IAzYUdhQBVaKz8sxlFzSW1lDbt5oQbfanyR2oTYqnzPXJrKvDdGMxoSB7UAaN5qmnRAh1Jb2rMbX4trpFCuz1NYEwZSVcEt6mq7plP9dg+goAsPfW7SuWDbs9qk8+zeMYLbvSsoWg3ZZj+NXbayMnTZigBsyrL91SabHYTPyF2ipXlhtJcNk467TWna6lZSgDy3z70AZ8OkvvyqO5q20E1spDAD2Oa6Ww12xt/k8v8qq6xrlvPkJalvcigDAjiYZcgfhQTEGO4MP96pkn84EeWV+lQtZz+ZlkZ1oArPNCsnyoSPaneY5+4sgParywKp+4Vb0xUv2eS5GM7PcDFAGPI84bDbyfrUf2WZ/nIx+NbcVj5U2X3SCtaGGzgG+SAY/2uaAOTV5kXagbP0qWFryWQAxE+4Fb97dWIH7kIPoorKe/eEZWXHoMUAWY7TPzTE/TvUm+GFSqEA+9Yk2rTdRuLfSsy5u55jmQkH8qAOguLyCFS0j5asifU2l4VRt9azGLn7w3j601LhQcEFRQBoROqnfJhh/vVdTVLCGM5hRj6ZrGLK47AetIUiC425NAEl3eNM5MYEadhUCecDuWf8KlSM4+dAVpXATiLgUAPSUgfN971qwiXEyf64Y9CaoOGYfO24flT443kG2PeB7UAXo152ycj/erQihsCn+qYt61Uso0tBmdQx/OnTXIJO07F9BQBBcKjOViG2qm1422gkGpNxLEqpY+oprxyP8AM2aAF/fKRzTXDM/zZz7UwLKzAB2/GtG0kNs4aVTJ+FAFaOHI3PuI+lNLRB/u1r3V+HiOxEU+lYMiyM+5k/SgCSVwGzlcUwurH5eaZIuMfKB9aVFAGRxQBLs/iXmnNKHXaxwPemgzdUwBUEwuDyQpHtQBIYI3Ody/hVHULaNLZ33ZYYx+dWoIw33xVfUjGLdlVlzxwD70AYtFFFABRRRQBp2lq8lqj/w8/wA6kWDD9GFTac6myjXqVzkfiavFw64Q8+goAomNEXoc+9RFQwzt5q2Rydymo5FBGFPPuKAJ9OLpb6jsyv8Aow/9Gx02J5zjOGHvUljHIlrqG4dbcc/9tUqFJCgGGz7VjJJtm0IqS1L8SBuq81aBdVxnFZqSyH5jkEVZWYEZk6+9ZONjCrh10LAyFyXzSYVcu68VCtxheFBHrUUs7yjaT8v0pKLZNPDyvdkE6xsCyMQajjQMPmY/jTCjoch+PpTtwGCwH1rZKyO5KxMoQNjn6UoD5+XgUxJEU7uKkM4P3cUyiRYZHOd4pzYjKhnH4UyP52zyB7UGA5LA/nQBKWB5D8VXLqGOcGnEbvlA5q3Bpkj7cr170AVCgkX5BzV6zsCfmlGPY1pw6d5UYGRmnPDnAdqQ7EapHCfkXBqQOsZyRmrKWKPCpzzSSadu+6cH0zQMdbyKzblGDVxQ8jBpCoAqgLKeJeDj8anjtZWGWyT9aHsBqwpbH75OPrVoNbKMeWGFZkFjj5nc49M1bQ4YL5WF9655ROecSVlgbnYQO2Kia1DLuHH1p5tySSG20sZ8phvfI9KhN9DCVZQ6jI7KNh+8+akeGJBiNOancBuVBANMKH7qpz9apXZyzxMpbDFOVOB9c02NYycnk+5qcGNIZNykHHrXP3F06PlOBXVRpJ6sw1kzXknto3Gc/nVSe+h80lBlayZLgNxnJNQokhb5csK6J0YtFunY3WvIgFbINKt/C3ykrtrDUjkd/SlIQjGzafWuCcOVl06jga8lzAGHkld1MWSV34kwfastAgONob6VbRvJIbGPrU6nR9YRoG3lZcyOc9qnUxmII/BHfNRx6jGQNwU47VeimtpxxGAaFJo0hiUZFzHlsocCqLWm5uea6LyPObgrTH090bPatYzTOuFRSMRbCFWGUq+LKMov7sGrEkYzwuTT5ZHeNUzt+lWa6FYQW8Xyuik1GtnCZN6IODU3lQJxICT61TnMkYYRdG96ALkt3aQp+8FU/wC2IUf9yg/GsS4EqPmTLfWquOp8zbSaIepvXGowy3BLj8BTFmtnBzuHpWB5ZZ8l2PvV+2hZmAUg/WsnCxyVKN9yzIEcbVU1HHZySHhOKnkT7N988+xq1a39twjq9QZRpKOtzMk0hs5wxb2pRZTwDcU2gdjmurtdSsbcgsual1DVrGSLAhZsj0qo1LG8a0VuzivLd5M/KPpStsB+YNmtMtDNIdkRUGoJ9Llf5owxX0zWimjVVovYzZXhGNqkmnwtuf5UcVeTT9gXfGVP0q7DbsfkA698USmrBKasUJXmRBnfg9Kg8qaY8j8Sa2ZbAqQS7P7VdgggADvD09azi1c8qs/eOcTfBkAHNPWa5Y7dhb8K6O5msPLwqorD0WsprgIdyPtH0rvXLYyHRW0kiqXyB6GpgsMLZ6fWsybU5em4nHTiqE17PNw+QtclTlvoNJs25riNQWd+PasufUwxIjAI96zXLf7w9N1Q/aUjbHlYrNG8cPJl66k32Fs7Hjzpc8/7KUyG/sofvxqT9ahvJkl0q1KjjzpR/wCOpWaEj6nmuml8Juo8qsXL3UUnP+jxCNfas8GVznzsVKkZ5wmV96eVRBlFw1aDCORx/rDu96sRGaXISXA9M1TO8ry/HoaI1JO1Nwb2oAvrG6Nh2B+jVdgisj9+Ms1UrS2MUgkm5X0NW5rmP/lmAg9hQBHeJArbYl2n1NZ7xtGc7jzU0r75M4L/AEpjLJIMEEAUAN/fbc54ofewG79KiKyD5QzVbtxJGVdyWA7AUARxxbuPm2+mKWTylwNp49a2DqCGP5Y1X61iXRkmkLbQR7CgBZGXy8rgD0qIyIeB19qYU+TJUChFB5xj3oAlCbl4+96U8S7V2k4pgMnRMH3psv2lh0U4oAVo45P4kzUtnM+mXX2m3kUSbSuSM4zVKNCW+cflUs3lRr1UfU0mr6MDT8Rzy3PgfSJpnaSR5MszHknDVxNbN/r323w/ZaX9m2fZTnzfMzu69scdfWsappxcVZgdJ4L/AOQuf93/ABrp5LbXzIxS9twmTtBUdP8AvmuS8KXUNpqLSzvsQLjOCfX0raeDw/JIzm+uMsc8Kf8A4mrYjEd2eRnc5ZiST702nzCNZ5BCxaIMdpPUjtTKBhRRRQAUUUUAFFFFABRRRQAVWuv4PxqzVa6/g/GmtxMr0UUVoQFFFFABRRRQBHGzFdo6Y6VLuXGML+QqEfIilj15A60/z1GBzwPp/WsjQSRmI5yBUasRwKV5Nw4z+NRgjvQA5h3PNMpSc9KSgB4bg+/qM0meabRQAuc0lFFABRRRQAUUUUAFFFFABRRRQAUUUUAFFFFABRRRQAUUUUAFFFFABRRRQAUUUUAFFFFABRRRQAUUUUAFFFFABRRRQB1s1hAq5t/yqOC+ureTaI0x71XtroxHby/0rVga1mHzJtagCOfVX2HdHH+FZbXskoIVFFXby1V2xGBVZbfyxgqM/WgCKPfICHwafG6qSCMU1VkST7w2+hq7b2thM2JJWU96AIgS/CMo/GnxW+5/3m01pyaHpqQeZHeEN25rJ8uRZCobcKALUgVB95eOwqHzi3bA9aYIvm+cU47c4RaAHbUcffz+FTxWaOvJFQR709B9aUyOvKyjPoBQBYNorcIMe9NFuAdi8n2psC3DcuPk9auQRr5gAU+5oAWKxL4G5vyq4lgq/K4D/WtaO0haFWTOe+Kf5EZHyq2fU0AVILUQcpGu3/ZrTjELR8kg1EsaIvc/SpovJfIKk4oAjRN0mNuV96XyiJc7UCin+eiRMFXmqX2rOQo596AJ57xEb93k4pYL5j9xNxqCNXHLdPTFPKqgyGK/SgC3Fcxmb9/8oplzqNoJNiO4HrVMRg5YnP1qrNYBzvBIoAtvPI8gMMxqZXkZcOu5vUVVsoVRuWNWS8MUmWJP0NACJdTQScplT61dhjVpFmRwT6Gsm5neRv3Stio47bUJv9WQo+tAHSyysesKk+oNZ73AD4BHuBTbPT5NpM14R7VFcJaRsdjuz0AVrnLvlAaoyB2b7jce1XvNdztTaDS+a0I/eMM0AZM63Ey7UjKgd6SO2ufLKOy49zWy+ofugpjXHrUMskLr0wfagCtb6W4XJkXn0q3FpERQ7z+NRRnd8of8qsCWWJdrKzCgCAWUMTFfMIz6VTltDFOMOSPUir8tym35oWqv9tRTjlfrQBet/IRBuALVZMyJ0TFV7DyLg7nfGPan3DQs+FPA70AW4juXdtwaRZsSYkzUEchC4+Uj1zUuYGXllB+tAFxNysGjO4fWlmnljORsB9DVCOaMZ2HkdwaXzA/+sJP1oA0IZo5bd3mwX9BVKG7Akb5R+NVHlIJWJvwqAxSyNw+G96ALpt4Lh23RqW9apy+H2Zt8e2lihuoZAS+R7c10EVyBbDd9/wD3aAOPn0t4W/eMcVUmkdAVGQvqK6q6S7um+WDd77aqroskhImTZ/vLQBx/zM3Az9aCzKcFdv4V07eHhHLuSZW+lTyWECoPMi3e9AGHYku25SQfpW7a3bKdkkSyfhUiQ2cSgpD+GabM/lgNBGFagC9kTLsFskZ9SaqtGI2PmHp6VmTXN0zYJANSq1w0eHlAFAEkl4ob92oNW7bVDCh3xgntxVCFNuTI0YX1qlf6i6tthKEDuBQBsPqjsD8gH4VmvK9zvLyBQPWsg31w7ZaSk8wzKV3GgB090keV81T9KpSzCbo5p66ezMeOPWl+xvEc7lx70AQb5du04IpNjhfuqaSaZEbkbj7U3zpWGdgAoAVhI64CgD2qS0kijyjxBz70m9HThvm9KdE8aj7g3eoNADphb7smNR9KcIYZU/d8H3qRbVX+csRmnPHDbLncS3pQBUa3dBzz9KYI2A3ZwPelnuT/AAn8M1GkryHa6saAHFY2P3s09docKCQKnhihQgvx7VYNzAn+rQE+4oAagKjBU/U1JJbKId7TR59DUEuoM3/LNeO4qtJJDMMmQ7vSgBglVZMbuPamvMd/yKcU1mQc4BxUT3K9lH0oAmaQDk5U1LGWdc+bx6ZqnE0kpztAFTxiNW+daAEwVk5JqXzMt1IFRyYLfL0p6yqg+YH8KAB3Rx82WPqaiATdjOKmDof4T+VWVtLdo95l+b0oAqkhV6LTNzOOelSy2zFv3fC1XuI5Il/iH4UASOoZMKKxryNlVsrgVoI0pXrj61HerKbGQnlRjJ/EUAYlFFFABRRRQB0mm2dvLpcUnSU7s/8AfRp4muLR8Iims/T5jDCmCT14H1rbgnglP72Mg0AKdVm8sb44/wADWdLqLvIQsaj61oXcELL+7A5rPFoYzlgD+NAE+nNI0Go78f8AHuP/AEalQcJIeKtWiMINQIIH+jjgn/prHUUcVvIf3rEN3xWT+JnRS2ANnhSPxpwR2wHIIrQj0jT5I9wuSD9aoTweTJtik3r60GtiYoqLwyiojIc4AzTDGxIyKU7FGAOaAHAhhy1SR26seoqJQwbIGKeWPXeAfYUATG2QfKB81N+zhPcmmIbh3yORVlUGRkEtQAR2xI6kH2q3HY7QCxJz2NXrO3ieD/bqwIYxwVYmkVYpxWiKdyRpn2rQhCEYfIpFiVeT1p6bA2COtAxHUbsLyKV4uVwi1JvjjkIC1Ue4+Y8HNAE0kqRoF/j9BTI7tiw+Uk+mKWKF5n3dM1oR2saruPBqJTSM5VFEhUu7AumBV2Q2cKj5znHaodqk8HP1qCa3E3PT8ayc2zlniSd5oyo8qQmpEmlHD4as+GEI+Cx/KrkhjUgk/lSscs67YjzSo2QuB71OmLobyQrelVJp9yhYlbIqBI7uRv3fH1rSnDmZzt33Og3FY1VkVse9VJrkKeAFb0qlDZ3Jb97c7afcRW8Z+eZnf1rujSihKJHdSmRRtHPtWXP5hG3YauNLg7VwPTNNLSJ8zsMVokaRVjKcS42rGfrikt7e6VuoH1Naq3m1WGwGhJYpE+dfyqmU2Q29hI53F1q7HpiM53tkVGjKOFbip1eSMZGWWuadjG5E1hDE4IfFV7mzx86OSD2q6bgBTuiJqrJdov8ACyipjTiwJrVEVfn5q6HjAyE4rMgnWWQKX4+lWZpo0ARGziq+qplcrLsT72zt4qRpnU4P3azYbhl4BBFXI5Y2HzlRUPC+Ye9HYtLsdd6qCfSnuFCgmJAfeqavCHwDn6Upk3HDElaydGS6le3qLqWYGhllCzRrj2qtMsHnEIu3njNRSOqt8hwagIkdhk1jqjSGJqJ7jrq0WSX5kDVRl0NpiCiAVeeG4iGd+a0LK82oRJyfpVKcj0oVJNao5t9Bnj5bj+VDr9mXahz6mupnlmnXaibl+lZ76XcSN+8h2g+q1Dk3uc1apJHLyylpDyT9aYzMP4Me9dHPoC7siVc+lOXTkjjIdd1NWONzkzBt23sBk/Wtq3nePaGAcfSp4re0ReIsNT2Me0lIgGHSjczuWElVhn7Moz3qOSNo3GSNp9KoS3Fzt7AUkT3BHL4FNxaBXWxakuoh8uMkVJbXnluHKDbVEI3mElkI9TTLq8EKFYmjY1NjeFeS0ZryamWzhFx24rLnuHmm2btqmsxr64k4L4FMM4ZsM53e1CVjScHU1Q+eZYWYealUZLlZPl3nH0pzWfmvlWBpWsHQ5BGKtSsYOnKO6K4Z1ztII96VQ27OAfbNEzCPhufpUQmdh8iYFBK0JzvZSFVaq7DFNl03e1TpKCCGOGqSJ0B+dQ340k7HXSr9Bt0Iv7Lg3xKP30mP++UqlGlu67V4Nal5Cs1jbnoBLIf0Sqf2aGJN7Oa6aTvE0k7u5Wa1ZeQePaohE249R9almuBj5TiqwuJCeckVoIewQj5m5pQEUDbn8qliiQ/Mw2/Wrgmto1GBuP0oAiiGBnDFasLbiRSzSqo9DUT6gdhURJ+FVWuI5RiRtp9KAGTMscuN6n3WmSTDClASaa2wDHB96jadQMBQMUASGTI+bI980+J2c4EmAPU1UWV5GwiipwigjePyoAdMDu+9mnCTgDNJJsx8nH40ivs+8B+FADy642klhUTBM+gqUSxsc7SfwqeG3gmBLybcdsUAV1wF7H3pm9jwKsTWw6RH/gVV5IJUQn5vyoAcAMYx81Z11E+44X8RUyPLu6/nUqiZ+FOfpQBzlFFWpdOvYImkms7iNF6s8bAD8TQAWZuDKY7aJpXb+FVJJx7Crv2fWP8AoGXH/gO9TeEf+Rig/wB1/wD0E10F7F4ntorm5Go23kxqz7QgztHOPuUMDjft8v8AdT8jR9vl/up+RrWtNJ03+wF1S9luV/eFSkW35uccZptvpWnLp0up3klyto0pSBI9vmNz3zx2P5UAZf2+X+6n5Gj7fL/dT8jWlqmkWVpo1rfWs0sgncgbwBheeMevasKgC39vl/up+Ro+3y/3U/I1UooAt/b5f7qfkakhubq4lEcMPmSHoiKWJ/CqFdB4TktrfUZrm5uIoRHCdpcjqfQd+M0AU5hqVvH5k9lJEnTc8TKP1qt9vl/up+RrX1O1uZNKN7DrMuoWYcLIGLLtPb5Sfp+Yql4dgS51+0ikAK7ixBHXAJ/pQAyVr+GFZpbR44mxtdo2Cn05qDz3n+8ANvpXV6bdT6nr2rWFzK8lu6yAIx4XDYGB261x8P8AFTjuJ7EtFFFaEBRRRQAUUUUAVSaSiisjQKKKKACiiigAooooAKKKKACiiigAooooAKKKKACiiigAooooAKKKKACiiigAooooAKKKKACiiigAooooAKKKKACiiigAooooAKKKKACiiigDSjWSPo+D6VrWju0fPJ9c1iQCdowFGV9a1bZZIo+eM0AW1OCd6E/SmkF2wISB9Kltlcj5GB9jV1YcRksfmoAyha7n6AfUVILZVOMDd6itGG0WY/ewanl0+LbgOA3rQBk+XMOhJpcSo2dm6teHR59oImGKc2nSRN82DQBhNNI5K+SFpqRSKemSa2p7XyxnA5p9vbwxx+Y5OaAMVopSckEfWpI9sbDeFP4Vr7rZ35Zs/SpnihkTaqqT9KAKPmJMoVHwfSpFYwfecOPSp0t0tuXXn2qdLEzjeq/mKAJbObcm5Nw/GtBdRIh2BAT6k1mIvk5XqfSp4TuOGjA96AHMxUF2l2n0pEmLA/vAPrU5RT97p6mqUpjEmAwIoAXdJv8Akl4q0Y/kBUjf64qhsTePmxVt3CoBk4HcUAXYocpmWQA+1Z8t2IpiqKzfSmENO+AXP4014lib77Z9KAIpdQ/eDMJ/GrUFz5uPl2io2iR493IaokiYDPncemKALryKGwrhfelhKAkeZvJ9qSGSz8kqYHkk9TVVpdpKpDj8aANBngX5DjPvTpJtiDyfl/GsYRyNJ0+atAW5iCtJlv8AZoAuwsbqMq8mfaqk1tsLLt/CnC4eJtyWpVfY1DNcNI24xlPfNAEK2skb7gwQH1q21nCYN28O59KYkT3S4WXJ9MVGryWk3lzKNvrmgAjspnU/JkCqs0M2SACAK0pmBT93MQPSqqyzKDkZX1NAFGWJoYw4l+b0qxbXxEfzyoT7mmvcw5Idl5rMnt4Hc7XJJ9KAN+KUSHfuXH1pJxDIcn5voawreDyg3zsPY1CzzCQkFgKAN+FVB+Q4/GpHlCqRIRj2rnvP24xMQTT1mMbZLFhQBplkYkoDTUlLttVWB96oi4eSTI6VYRnaQCMHd9aALsSOG3LndWlG0jR/vNpHvVe1gmK5k+UVeQwxpjLN7GgCm8ZEgaJx+Aqz9nidA8pYtUMpRHyDtz2qKe/RFCgZPtQBoQvEq7FQn3NWIlUc+YQfQ1zVzdzMAY+KYt9OqdGz60AdSb+ZWxFNyO1Vr6+uplAkIH0rnkuZfODKWzUrvNJIM7qANEyNHDvPJp9tqpcbB8p9xmsqVZ0xv3EUyCZ45DtTJoA2ptznLLu9wKqyCU8BttVjPPu+dgKRi4O8PvPpQBHckxuAcu3qaZzKuHDD8adK3msCw2n6U5ooGjGHYH2oAmhFskO2QBx6Zqtd3FsoxBEqn2WohCgf771J9lHUZ+hoAreQk67mQ5qeBYbdPmRVFNdZRwF2rQ5Xy9vl7m9c0AV5rgSSbI3wlQzBI8Eyhvapls8tuY7fpUk0MAAAXefrQBnbEdt23dSbGwfkAX0qaSREO0KF+lQvOc+goAhKW7Hng+1BjiUbkY596Rl3P8pPvU+61iX7rM9ACLM+372R71FIkUv3n2n2phR5JM7mVfSrKwRquXcn2oArJaRqfulql2CLou361L5yJwnH1pjvu7gmgADAqcMDVUyuX2ISfwqRbWR2yGGKRy0D4Rhu9aALNvp1/c8oh/KpJtDv1TcYzmi01q5t15Yn6Us3iW7mUqpc/jQBmS28qnDhge+RULxE8KG/Kp2vrwsd65z61PDdsOGQA+tAEcMczADc2Kn8vyxl2DfjUck8qZI6e1VmnLH0+tAE7Ishyx49AKYETdhc496ZHO7NtAz9KnMZXnGPrQAOAq/4GnrcIqgMw/OogHY/dz9KkNqcZdB+IoAsJfRxYdcP9TUd1rF3drsSJVX2WmRwTD7kAP4VOL+5tkKG2QZ7kUAZKs3mfvODTdTZ/shC52cZ/On3BLuXbbn0FUrueQ27Rn7px/OgDNooooAKKKKALtur+WGDY9K1LOSQthju+lY9t53IjAPqDWnaJKh3kYoA0SW3ZZSRSOQT8sLY9xRBuZuG59K0IoWLZkOPpQBWtYf3F98uM246/wDXRKg+zheuD9K17aENFeKT1iA/8fSm/YownzMPrWT+JnRR+Ey/LkH3ScelKVkABK5rRi02RslJRipW0+VVBJBoNjIeaQHHkjNR7HLbsfgK2ZLUhd2BxTIbdGYs/FAGYY5DztIpyLt+9tP4VsYhc4y2PpV2C0tzH8wBz6ipckiZSUdzGjkQx7RhT7CpVV0G4P8Aga1lsbeNt5jGKnSFJjhI+B04qPaGDxUEULRnlYbUYH2rSieaMMPKZvqaTy2gfng+gp6OS3KZ96XOzJ47siF45nYuylB7VBmTd9O5rWA49vSoZnRSPmB9qOdgsd3Rmv5m7Kv83tVqCAvGTJy1Oby2G4YFWY2jWPAoc2afWosmtIsD53ULSXU0cTgKxb6VXcBxtVmNMe12DLMwP51k9RO0wmvPlH7o0RXJfgJinxxoww2frTPJO7Ikx+FBjOmiV3AUc80ilQ4YyZ9sUsLW6MfORpDUMzoj5SDH41RxyjYuB4kG5sc0u9RGdmN3qDWU4d2yRjNW4oHEW5jgeldNKqloySaOZ5CVZ8Uya12vkD86f5m0DZb8jvmklumkHMJB9c10+0Q+YptZuW3DC4qeO0SRd0kgJ9BToyZflEmPakeOa1bcQGX1pKoguyAWT+YQiZBpstrLGxUKQa0PMR48pJtPeq3mSq/ynd9aHNBzFQQNsZmfBHY0ttdMh2tKMD1qaS4QH5yo9az7lbeVi4fr6VlKaEaiXAmPDKce9SyGNk2kg+wNYEVsEcEOwomLh/lJPvRFsLGsIot4CjH41KVCjkrisMTFV3M5DCjzmOG3k1smx6mi/ks3yA5pu/aduxvrVJroucLkVKJeBwd31p6j1L6IxbnOavQtLjB5HvVO1ExILce9aETQr95mzUSi2iSGVAwypAb2FTQRiQfvmJC9KbMY2+ZeKia5SJPXNcU6cluNOzLgSAH5QT9aelohbPmFc9qxpLt3i+Tg1Al3OM5ycVnZo6lipI6nzfs/ypNikm1C6aMqxBHrXLNdSvzls1M08zquSxpconXb3NNCxGW5piagUYpz+NUT54jDZbFR+YQ4O3JoQnyyRrSSNKuT8w+lQMHxxxVV5piN33R6UjF3GTJk+lXF2dzncbC3AZEDOxbPaq6szjaVOKe8rMoR1xj2zSosTIdznPsK6faQEOgSKNjuP4E0k8toiHZCob1xzVdokz99qd9nVucn8awna+g0MjxPu3KcVABFFLnYPqau7HVCFT8az3XYSXTcfrShuelh0rDJr5FbETYPfFOWVTFlpOfSqjW+9s4CirKQRLFg/NWkoo6JxTQjKkoBXmozGQ2FTFWspDHwgGaryTnHH51iedWjFPQhZIifnGDSrHDjgkGmud/fJ9qkjMKLmQEt6UzKLsF3Kw0+2wx/1sg/RKzZCkgxIce4q9qR87T7Ux5VfNk/9BSqcVuu3LSGuil8J1Rd0VxaRbsjLVKIVQZEePrU2+KL7nX3prSbhy2fatShqsCfvDNQyysr/KefalaB5W+VgKV4mgUEsN1ADoLW8uWARSc/7NXG0O/K5aM1WtdTubdx8/HtVqTxPc8oC/50AZs1ncw5SRWB+lV2jIGMEn6VZm1K9lk3lcj0NEV3Juy8Y5oAhgimA2gsPbFXBCwGXcH2Jpsk8h+dcVWe4ZjzwaAJ32yHbnA9qiMaKflyKiE7A4GD9KsBGYBiCPrQA4KFX/CiOZVDbmA+pph3E4ABHtUi27sMlOPcUATJdRBQcgn0zT5dbnaMxQwr9cVWW3cN8kQNTpcXNpz9lT6kUAZcskzPulXH4VKzuLcmLOfanXk73LF3CLnsKpNPJEPl4oAxqtS6jezxNHNeXEiN1V5GIP4GqtFAGt4dvILHWobi5fZEobLYJ7H0rPumWS6mdDlWdiD6jNEFvNcyeXBE8r4ztjUsf0qf+yNT/wCgdd/9+G/woA0Hv7U+EEsBL/pIn3lNp6c9+lPs72wu9A/su/uGtjFJ5kUoQuPpgfU1hSRvDI0ciMjqcMrDBFMoA6vXBbr4T00WrMYRIQrOMFvvZOPrmuUq1LqF1NZRWckubeI5RNo4/Hr3qrQAUUUUAFaWktpnmyxanG2yRcJKpOYm9cDr+vSs2igDoLm+sLDQpdNsZ2unuH3STGMoAOOAD9KgjuLHSr6wu7GWSdlUNOrcYbGCBwPU1kpG8jqiKXZjgKoySaJI5IZGjlRkdTgqwwRQB1A1LSrCe+1G0unmubpGCQmIr5Zbk5Pfn0rmoP4qe9jdx24uHtZlhIBEhjIXB6c1HD/FTjuJ7E1FFFaEBRRRQAUUUUAVKKKKyNAooooAKKKKACiiigAooooAKKKKACiiigAooooAKKKKACiiigAooooAKKKKACiiigAooooAKKKKACiiigAooooAKKKKACiiigAooooAKKKKAO8TQFSHETbfY01NJ2HMp3D61u/8S/TbS1e9juJ3uF3b1ztX26iqWpxxw3H+i3EckTDcuGDY9qyjVUnZAMgitIlOyMbqWFMuSzHZ6VVUXDDlgB7VZgtpd2PP69q1As74QdqHn6U0Wr53AA/WrP2VIV3Ebm9aerQldzkkjsKAHWokT/WKcfSrMjCVMFAB9OaSDUCw8pYm2+pFWhaOTktwaAMtrcNnAOPeo/skZ+/Jx6ZrRnRIm5kB9hVGdkdh8jbvagBkllaxR5CZJ9eap7/Ib5Rz6Vbmn8uLLqy46VlG5WWXIyG96ALJuJZGyygfWtG0uHcYbaPoaohYUQGRtxpwmjVfkFAF8yxKxztJqGWRAu4YB9jUUVpFfOCQEHcg1qpo9rsAjUt70AZn2h5Y9mQBUH2dP4yTU99p4tX+RsfWrFt5DQ4+8woAznj2j90hb3pRdOq7HUitGYIYyc7SPSs2NBK/Oc/WgB8F1P5m1VP41LeW8mzeshDelSR2hX5ncCmNdIjFNxbNAEVrHdy/I3K+pp8mVbYcHFRoZUbf82DSSyoDuySfSgCYO0XKrioxG8z7mLAegNRJdRt0jJP0qX7SSPlQ8UAWoLZo28xVb/gRq2HQgl926s86g5i2lMCoEv8A5tqqT9aANNJkL4Ykiql/5U7bUfHsDVKa7k3bcYHtVaecnHBoAvpizGUcoT3zUsYt7oFprjcfdqyG850z1X0qNXx/yzoA1pWhteVbevpVZ7wyn92Nq+5qFj5sPyjH41HDblv4iKAJZoxOoHyj3FVXt3tXBRiasssykL0X2pskLuwCtn60AQG6kByefwqxC/mLnIC+lK1uQoEgH1FSx2e6P5XxQBTuYIidykZqLySVzuyPY0l9DIhws2T6VWjklX5dhb6UAaFvC2eVcg+oqwqtbybkLhvfmnw3jrbqCgXHqaPtiyNgpge1AEpv3Vhl2Y9xT21HauQhFMEEZw6IWNNaAvJ86laABJ3m+dmP0NLGA8u7j86XaoG1+lRhLNWy+4UAXo448E7dx9qkjljztdAB71XS9to0Plp+JqBZvtMhKPn2oA2UWA8gL+FJc3Kqu1UbP0qjFcoqlFbDVLFCXJeUnHrQBUlvbjPMTUm5GUMQ4c+laX2aBoyS5x9aw55HSciLLKKALnmIjD5Xb61LudBvC/L6YqgmpbHHmofwq+kz3gGyNgvvxQAv2hXXGFFMeVhGV2rj1plziP7yMG9QOKq7gejKf96gBDE/LGVh9DTI2mVs7mI92oaTacZBHtUkbQkgZAz60AK8+7Abk+xqeG1jkw29kHekDW8LcIufWomvYznOfpQBfOnWbr8ly273NCaXB93zd1Zi3DyH5CAPSpRfTLwMr70AXZPDfm/6t/zNV7jw69rhpXyPamf2rcgbd4P4VVmuLy5B3zHb6UAQywKhOHytVlt1LZ3/AJ1cjj2r88gPtTCIEbkn8qAHBU8sLtyahmhZOTnbR5678I3HvU5khcDzQ5+lAFdHUD5UVvqKnV1kTAjjVvpTLjymUeRGwNVWd1G0gigCWSTyQfmTdVIv5jEsM+9PZePmjJPrSZXbgowoAYlq7v8AewtWRZiPlSD+NMhWMHnI+tPkijPKy4oAAsJ+9nPoKZ5m1sBGC+9QGVY3xnd9KnjNzeEJBH+NACyxp5eec1TWB5Xxzj3rVXSZ3Yec5GO2KsrYGE/K6Af7RoAhsrSaJcjYPqKfeOxXa7x5FJcs6JkSjj0NZTSF2z8zNQBPHK6N8uBUxvGkIDkn8KqjzSuSuBU1vbT3R2wRHd6mgC2s6xkMjkt6UXN0bhBvjzVmz8M6lO+NuPeuk0vwM0sm24J+tAHn8luJT8sZDe1Mv9LeHSprhj93b0+oFeq3Hhqx0luZ429m61z3jG908+FLy3t1USNs6D/bWgDymiiigAooooA63Q9HS50uOcHDvu5/4ERVz+xnV8MwI+tZuk3bxabAi5IG7j8TWsk7yr2WgCWC1s4jygLD3qYrvmyh2j2qopnbOCuKnjglJ3edtoA0I/KSC4x18sZyP9paqGEytuGDWja2WYpt7biyf+zA/wBKclmh+VmwB2rCUkpM3pTjFalKGORW5Hy+wq6Hyu3Z+dTRKIztQEj3FW101plD79ue1TzxNPbQXUxzCHbCg0+LTQ5O9ggrWewihG4zD6VBLLHs2hSR6ipdTsYVMTFL3WQpYWcK7gu4+pNVZAEfIGBVkPtjOUYL6ms6e6V3288dKlJs8+dSUnqStcSPxtwvvVq2ncED5QPWq0SoU3yNkelSK8KklRmq5bmZfd0D/Pg1GzoQTwPoarqiXXyFRn+9mtGDS7UJ3dvrW8KQiik56DGKiaAM25mPNXLzTUiTevBqK0MQyshyat00BVMKKMopNIszxZDIQDWmVjOV6Cs+QBpcckVjOlYaY1buRXygOKukSTw7nYqw9KhS1J/iwtK8qQsPnJrBouM3HYZGt0Hwp3D3qWQSw4U9+ai8x3femcU95lYZcnI7VJ1xqJochOMhR+dRyl5n7ge1M+1p02E/hR9ozwENNGVWaJY7bJBAckdyauKwyA+fwqil66ArsqE3u1+hzVJnMaZlUNjJxTLp4miKBsN9azpbt9uQoGaryTsY+Rk1sqorFtYViO/cc9c5p6ypcPiW4J9s1mK0jqdnFMBKtjZk1LqXHY1pEhi+ZJM47Zqq95vGEUhqgjbcrDFRrCxk6kVGoydj5iNnaT61We0KRh1Yk1OY5EHyc0jRu0Y5OfemosCDz5BjPOPapIpjIewNSLbOFO7BFOhtQTwcVSjICOaNHXqN1VxFkYBH4VNd27xg/vcH0qgjSRsc/N9K2gpdWBcjhy2QHIqZoQuG+YGlsp5EhI2Yz61I11u4KflW6YDTeOq8u2R26Uf2gdudh+pp32eOddwyWpr2bEAbCBVpopNDBevK2MsFqUSeYyg4496RbUR8Z496d5NsCC278KmTiJtFxI4y3OKcHRGxswPeoYri0j4QZ9zUUl0s0m1Wx6DFcVVR6Emkghbso/CpWlSOMgIfyrOilETbXPzetWERp2zklaxGo3K8t1MPuxttqJZPMBMisCPStMWsRON5rMvUET4iJNCHytDtyhQf3h+tTIS43KuMVnrdvGAHTir8N5567I0b8qGOMe5Kso5BUA+9M3EfdCkU+RdifOhP05qqXVu/4EVJv7OLIpIndy27A9jUYSQP8rsR/vVK52+n4UI0ffg07h7Kw9piiYb9DVPYJjn5ga0QIFAYqrZqOSaHdjGB7U4ysdNOSiVhY2zjBnbd9atW2lRA8y5quJFLYQAfWpTdSwjaAR7iqc76IdSvaJcl0ZJVxG9Vn8Ouke4vlfaohqNwv8ec1HJeXcuVWQgegp043djzZScncimtUiOA/TrVN40aTlqshGyS0n5mopRCDkn8q7I0ogkPlVBp0I6/vZP5JVCSBiu5RgegqzdSoun2+xuPNk6/7qVEkyNGBJkj2qUrXR2Q+FFZCoOMZPoRU8cinKtDGPwpzm2MbeXG+71NUyXj5KnHvTKJ5D5Zydg9qoyzGRjnke1OOW5ZC1NXaM/u2AoAjMDu2UO2rC2OFDbgW781GgTdn5hVho4mXiTBoAbsjB2v+lNZlQ/u0b61DKViP391PS4kkwkKZJ45oAkCo6bjkVTeNmkwucVpLpd464lO0fSrK6WYgCrjPfdQBTsrKRWDDb9SK0JmkSLa7x02RWRNvmrn2NZM0zM5DMzEUAPLlW+Ur9QKm+2vt2sc/QVVTzWGNnHvUkUbyPsSNix6UAW0lTaCWIb0qZ71pIihTIog0DUpmGErfsfBdy8qCck59KAOOmiWTjy/ypbfR5Jz6e3evTpPBtnYRCV51U+j1CLrS7IYIjLjoQtAHhtFFFAFmyvrjT5/PtZPLlxjO0Hj8a6271vUYvCljepcYuJZSrvsXkZbtjHYVxQrcvL+1l8KWNkkubiKUs6bTwPm79O4oF1Me4nkup3nmbdI53M2AMmoqKKBhRRRQAUUUUAFFFFAHSeGbjTra4ty8LTX8s2xST8sa8c/Xk/l2p/2eO68etFKoZDMSQe+Fz/SsXSp47bVbWaZtsccqszYzgA1cn1SOHxQ+pW58yMS7h23LjB60xHRXX26W51SOz1ZJZ8HdaNGSET0UnjOODx3riof4q6hdW0ixvLvVbW4kluLhCFtzERsY8nJ6dR2rl4f4qI7g9iWiiitCAooooAKKKKAKlFFFZGgUUUUAFFFFABRRRQAUUUUAFFFFABRRRQAUUUUAFFFFABRRRQAUUUUAFFFFABRRRQAUUUUAFFFFABRRRQAUUUUAFFFFABRRRQAUUUUALRXT+CPCE3jXV59Ot5zFJFbmfIUNkBlXHJH96tfxZ8L77ws1mJbpZPtO/G5QuNu30Zv71ZSrQjLlf5affsFO9WsqME3J+T/AD2Nazg13TrWBbKaPULVo8jzFCmP2+9/Wk1qGC3uIdkMaOyZkROgNY9k99bQ7TdyDPOEYgVIAWZmlZiWOSepNc8ZwUubmR6X9k4238NjmYD5ug+tPiuYlPyH5qhFosx+Tr/tVMunSKvRV967E01dHnzhKEnGS1RaGoovAOW96at2qShmUNn0qGPTFY5M/PoaiuI3t3GwD60yToLe+iYcxlfxp0mpeV8qx5J7k1zS3UqsDvYn0FX4bqSVtrrt+tAFhpDMxZ1xT45PIG/Gfaq7pMWJzxTomnH8Ix60ATT30VwuHIU+hFV/skMiblIz9KuCBXAMiEn60yYJt2IuDQBXFmFwA5OfWnHTblzsTbj1pqKVbLHH41dt7pEb5SzmgCsNPmtvmY7gOoFTx32xcRqV/wCBVLeSzyxEROqg9eKzrW1QSEzyhh9aALE1w0vJXP61Vb7Qvzxpge1XZLizVtqrx7CqE91iQ+SrbPWgByzuRiUZPvURA3bt+PYGm/aQ/wB7FJLdeWuFCNQBISzj77Gmk5wAOapedNI3LY9gavocRgAqWoAejkHDk0FBuPybqqzw5XzHzu9jThqC+Ts2Nx3oAsIsUbfOpHsKkmuoY4jsi596zU1CAthzj60n25GlATmgCCS/m3kFfl9BRHI7/MDtqzcXHygtEuPU0RXKOmI4hmgCSB0ZMO2G9afiPB3ODUSShjh2VBVuBUk6FWHrQBWD7DwpINMliR+cEZ7A1ae03yf6wgfWmmIxHaHz9aAKphkRPlBApqIY/nd2z6VM84zs6kVVuDJKcxkjHagCw92gXO3LUzzmZd4wPaqsbSMds20D1NTKlsWwr0AWEuPMA3pjHc1I0ufmjOT6VXLW5YIz4qrdXCWzjYN6+oNAEkyI2ZGX5/eq8d9OrFBAmPXFK9wjqGGRSiRDHnvQAjPK7fMlWI0lQBsZX3FERiGGZsn0xVmS8WaPyQhzQBPbXMcIDOVHtUlzq0Xl/u0JNUotPY/MSD7U+WLC7Cny+1AGVdazKG4UVCNSeUfOv41Pc28ROI0G76VQeJ0OGTFAFxZXdePu1ehuYbeHcAd59Kx4y+P6VdtbS5ncbImI9aAJUuXaQlVwT3NatrJLOCk0rBfaq09o9oo8winwy+Ym1OG9uKAJZY9oIEjn2zUKQSHO3Jq1ErlDkkfWlZAFypwaAILbT8zAyPjnuK6uCztmtwPNG4dhXNF8pksN1MiupVP38fSgDoHgVn2gfL6darTadG5/1O33xVW31IwNvYlvY1rW2uxSn57QfiKAMh9Fd5MRJn68VVn0K9gb5kTn3rtIZ4pyN0Cxj1Aq2mnRXDjdPHt+tAHnv9lMibpZkU/nVFoYRIR5wNen3Phezn5M8ePrWW/geAyfJKm31JoA4lDgYiKg+oFVbmeWM4aTNd+3gfH3L2ED/epJfBFuB/pFzG1AHna3hUdAacl4efnAHpXokXhXw9DGTcBGI9DWfNaeFraUgWhPuTQBxYkeU/IKkjt2c5lBK10d3LpUa5htkC9uKyJLoHOzaq+lAFdrO3HzBmWmmPYvVivqKsJeY4SFGb6VPsup4/mhcewWgDNWRC2AzZplzuBHO41s22iTzn5YSD/tDFaH/CNoyjz3CP7UAcrEJgMlQR71PGrzHCQs7egXNdtZeG9NgQPcuJF9DV55dPsE32UCR+4FAHFW3hu7vOW/dD0Iq4vhCNhsefafet6TUrm9+44quxfGJGO760AUoPCthZn966SfhV2CK1sH/cwof+A1E3PBBxUm5EXjYc/nQBFdqbpj5SKhPpVJvBuo3f7xJiFPqKuKhV9/NbNlq15FHshkAA/vUAYVr8NtUmGftMY+tXovhvcxZM08J+lb6a1fMuTKhx9KoX2rXUow0o/CgDPTwbBC37yUN7Ct2CDTtLtx+6Qe5FZdvbSXQy94qr9apagbCA7HvjIw7UAaVzrluJcRjcPRKzjq2ptMRA7Rxns1ZT6pDD/x7xKx9QKpT3l5M25nIX0zQBp6mzEeY0oaX0LGuL1qWZ7OUORjjgfUVo3FwEfLls1hajKklvKRnt/OgDFooooAKKKKANnTxMttGwzsOcce9bltJlQNnNUNGSQWEbvJiM52r+JrVhKvLgH8cUAWMgrwMYoSeFTy3NMNujnAJJ96kTTZB0VfrQBpWd6AsxJPyx5/8eWla73Yc4I9KgsbD/j5Dykbo8fT5lP9KdNbGFPkw3vXLNe8ctb4jTt71GxmIgeuasveBFyEJH1rnRNIOrkfSrMd7JtAIOPU1pCjfcxsXpbgzPllwKapVWzmq0rO2NrcVEjzK3ABroVCPYaiaLahEybGwPqKriOCYkjB/CkjBkHzgmpsRoMBcZqvZRXQOWxEtqoG4N+FP+xzEDy8HdTAjbvb61ailRMfMSfSlZIkgGm3CfMzDPoKljuBDldpDDvuq5JcSOn7shW9xWM0LtPullGM1QLUvSXbSLhuapSPITuRAMVJLNbQrtUZb2rPubtRjyVb3quU1jTLC3cob95SGZXOchazVvHbhv1qZbgIpIwfY0+VFOmaAYsNquce1NPAxyTWeLqVzx8o9qv25/d8kE+9ctSit0ZNWHozKBnOKlbaxDYzVaSMyL8549jTIboQKY9pPNcjQ1JotbUHJTA9qk8+BF4jJ9zWe19Hvw3FNkvYs4Q0rDk7jbm9l8w7VwvtUKzNI+fun3q2Zy0Y+QEe9RxXCFseWN1Uk2SOhf5sO2anxHu++CPeohId3IVPwqePy84Dq1aRpSYiL5Q2VGaRwkg3Hg+oNPuUzgK+36GqrqYuj59jXTHDpFqDY8R7QSgP1NNwc5ZiBUT3GzgnOahlmZ02Lke9aKnFD5C6bwKpGM46VD9reTp8tUQ8ynD4we5qT9zj7/ze1UooaiWUvnOVK596nF2Cu0EAiqDGKMY39e9V7iVIYw0bbj7GnZFciZqSSrOcyqeKrfaXikxHEpX3FUEv0kU5BBFWIbpGqHBMlwsWXlmk52YqSKOQ8qDTYZY3+81Xlu0RNgUnPGaxlCxmEEoU7n2rVptThCYALEVnpaNKd2cfWpjD5SY2g+4rK/mIpXequM4XA96pjUpH+8vFXLiKLBynze4rNmhdOdnBraMUxosLcbuFOKtW0kQyznkdKxVLg46CrMCTSsAiFvpVulFlcpoSXRkl3BT+NXbW4nyELkIfSmJZTRweZIMexpIpACV43fSuWpStsTexoOihjiV/zqt5TM3FOiWTdgkg+tP2cHJ5rCxqq3ciFkzyZclR710Wn2cAi2tKM+1YSOfus3SgXEkfIbFS0a02pnQzW6IcJz75qncQxBSPKyfXFZJ1F1bLOeKnTXFkIDwZHrVxpnXCkiKe2JxsTJqB9OvfvBEx6Zrajuo5sYt1A9cVegtI5nAEqAH1NacqSNnTikc5Fp0zDMzqgqtcRxRybfOB+leiSaDbSW4/fR5781kz+ErdzlJFJrBNM82vV5XZHHq4X7hU++KinlmVctIfyrs/+EOXb8tzEp+tKfB6bP3tzGy+1dEaVzmdRvc4Fbkg54NP+1nOcha7mPwvpEZPnlG+lVL2w8O2zHFuT9DXRTpWEnc4mW5ZzgcmoCszvg9Paunun0hEPkW6gd81hz3MbOfJVVFdFrHTBD/s0Mmlw7iw2zSf+gpVcQqv3GYircdyE02FiisfOk7f7KVJG9zP0gKr7LXN1ZsjMLopwS2aWYnyQd2R6VpR6VPO+PJfce5WtOLw4SuLjCL7UxnJxiYngZX3qwhZjtMeT6AV2Fj4Ysh88k25R2rWW30i0T9xbJ5i/wAVAHDQaLd3jgCIxA92Wr6eENvEs2Cfauik1iab92jgdulVmabnzWOD05oAzIvB9pAwkkmVwO1XU0+ws2DRxRsfpQ2dvc0q7VXPy596AH3UizrhIlVvWs5vDN9qGTFIQPzq06+Y+4cD2rRsNQuLX5YnwfegDFt/h1qk74+0IB6mtCP4Z3qMDLcQED0roI9av2+UzJ+VRXWs3jIVMqj6YoAx28EJDId8y/hWrp+k2GnRlmjUkdzVGHzrt8G5VfqaZew2tqn77UMk9hQBfvdZtIxti259F61mXGs3jSA2e+Mf7VZUl/Zw/wCqVZD+tU59Ru5x8mUQdhQBsXk01xDuupvn/wB6uUvp5w5G4Aexp9xM20eYzGsu5uI5JB1xQBzFad1eabLbOlvpPkSnG2T7QzY59DWbSUNXAlhgluJBHBE8jnoqKST+FNZWRirAqwOCD1FbXhH/AJGKD/df/wBBNZmo/wDISuv+uz/zNAEUcMsoYxxu4Qbm2rnaPU06C0ubrIt7eWYr97y0LY/KtO0/0Xwzf3H8VzIlup9h8zVq6Tcjw/oEF26gyXk65HcRj/J/OgRyJBBwaStnxNYiy1qXZjy5v3qY9+v65rGoGFFFFABT4opJpFjiRndjgKoyTTK0NP1WfTFnFusYeZdnmEHco/2ef84FAFae0ubUgXFvLCW6eYhXP500wyiETeW/lE7d+35c+ma6a9kmi8HCPVJHkuZ5d8CyHLqvHPPPr/31VS8uTpdpo0SojvGhuWVxlSWPy5+lAGRNZXVvEJZrWaKNuAzxlQfxpkP8VdbZXVzeaLqt1czrdedGdtrG24xdRnafujofwrkYf4qa3E9iaiiitCAooooAKKKKAKlFFFZGgUUUUAFFFFABRRRQAUUUUAFFFFABRRRQAUUUUAFFFFABRRRQAUUUUAFFFFABRRRQAUUUUAFFFFABRRRQAUUUUAFFFFABRRRQAUUUUAeq/AF9nju+Of8AmGSf+jYq9E+K6G5fSD1wJv8A2SvNvgU23xven/qHSf8AoyKvU/HSfaDp/wDs+Z/7LXFmEuWg2enk8uXGQl6/keXfYj6UfYj6Cug+x+360fY/b9a+b+sn3P1ozreym+yqVt0Yc/MT70yZbhRjai1V1PVLi1u5bSPhUx39Rn+tY0t1cM2Wdh7Zr6rDO9KL8j89xrviJvzZtmJ2GXdR9BUTID1+b3NVtOZ5Ad7sauByuV4xW5yjhYW+0SNKFPpSTRoFyNtII0kIAlBPpVk2e6PK4DetAFEz+VHlst7VAdQlbgKirTrq0mhOSd30qK3twX3MhP1oAv2l+JB5bhifUUl5LBAvJ+f61BLPJnYhWMD0FRR6cl1LullcmgBI2e4+5k1IDLGcZ2+9X4raO0T5KqTXKs+1jxQAkbXkmVQqw96kXTL3O7dH+dOh1e1txs8s/XFMl1GW7bZZx4980ARzk2pxMylvQU9Lu3MfzdarmwnaUee3zGppbBYl4ZSaAEAt5lPKiqdwigY25HqKZOLa3b52Jb2NEl0ghGzP40AEcMDD75U+9B4bAJb3qkZzKeT+QqWLfg4c496ALQ65lYlajlmiAIWIgetUZJ3WTAORUj3TFMeV+YoAY0e8HDDFQMPs7A85qwHKpu20wssp+bigCRZXl5fp71KhIB2NgVGqovBHHqaRmSPlMH6GgBXdF+85JpYrxIjkB/wNQyOk3s1OW2UR8tQBY/tj5/lX86lFwbjncc/WqfkwlcF+fagtHadH/OgC388J3sPxNVrq5IO5DxVa71Np4vLVlXHeqUMjuCMZHrQBf83zVLFs+1RrNsz1zUe8JjaATRJLjG5MUAPi+1XTlY0H1NWl0yWEb5iPzqGKWTaPIGD61O8szw/vXwfrQA1o0HakjUDkn5fSqxuSPlYE1MjGVemKALcaqGDfw/WrgRWAaNhn3rPQBFwOTS5mTkjAoAvEzwsMvwajknmLYTJHrTGuRJGBuGRU0M/7vGwtQBHtbPUbjQYokbMp3H0FTI0ZzvUA1UmdRJtVaAJJgjEFI1Ue9W7O4uI8bGBHpiqSkY/eDA9TViG6ij4ifJ9DQBrXLGeH94vNVbW2C5IwKqvqjNwWVaiTVPLY5G4ewoAj1G9uLWbaknGaYuqSGP7wJ+lVbu8F1McRYFQBSzYEeKANeGRZV5fDU9ZAj43E/QVlxsPMAXg960khdwMSDP0oAtQgzTDeMCt8WqLCpHasOPbEPnJZ/atC1v3Z1RlOPegCV7idTs3vtqtJezxOMFgPc1rzRqVVtwwe1NNhBcR/NMq/WgDJk1u6I2I7H8artrV6Pl82UH61oPpkaSbY5E+tTp4ZmuE3b0Ppg0AYx1q/xjz3U0G/vZl3PeORVy58OfZfnuJcfTmmJp9uy8SEj8qAMO5vb0P8srlahV7qc/ddz9K62K0swoEgAA7mr8T20a/JLEmPagDkrXT72dgrWs2K1k8Oy8B4Sg962VuZZGwj5X/ZpJJiWAcv+PNAEMek2dpFwR5nsM0g81R8mcetTswdQEB+uKmETCPJkOPpQBHFJOSP3mfan3RXALn5qWNlByJQce1LLELgbix49BQBX2zOnykBfpURt/MB3SH8BWslu3khVHFZmrSfYbf5h+VAGakjQ3GxWxUtxeRxNmRst7msdNQEr5VTn1qKYPLKGbDfSgDQfVpHb5F+UVDJqbyMBjB+lVpILlgFQflTYra6ik+eIsKANSN7kqPm4PqKkMV43Rlx61WS7ZfkXg+9Xob+RAEKIffNAERtdQRc5yvs1PW3Lx/NI6t6ZzU0+qKCMx5pPtnmDMcYH0PNAFf7PfxofKb5fU1RfSr65cswTNap1C6jGGjyKpNqZDn+E+9ACQ6DLt+eTb+FRXlstmvzOHpTqMnXzcj060j3kMkfzLuP+7QBmGWN25VT9aztaaI6dIEChhjp/vCtKaaAEkR/pWLqzpJZSEJtIx/MUAc9RRRQAUUUUAdx4ejeXRrZVRT97k/7xrcjsHWT/VqfoK5rQNWaz06GPygUXdz36mtlvEik/u0egDdjsZtnFtGfxqOSK4iXAjRfxrKHiG4K4Xd+JqlPfXMp3M7D/gVAG/bLIfO3lR8nb/eFIwA4zu9qydLllb7Tudj+7H/oa1fDMshxThBNtnNVjdk62scqkswWkeBAuFKkDuaaoD8FwD6VbitQU5wa12MdjMGUB549Kha8cEhEA9zWhc2Ugy24HHYVSFvuf5lJo5xqYtve7WCvkj2q5I8Kp5jZGenNQufJXYiqvvioDb/aCPMlbFO9x3uKs/mttTNTfvU5I/GpoLGK3wVJJ96Sa42naamxJGJrkthGDUj2d5Kd2UFSRX1vbnJTJp02ppL8sEeWNCBFGeOW3G6Zlx7VWS5iOd1WpbK5kG+bgfWnf2Yix7tyk1dzWM0UgYZHI4xTXRUBx8wp81tBGu+RvwFMjkhEbbM/jTuU53GRrCTySv1qwCEwFbcPaqTS7zjt9KkiQ7hhiPrUuxm7F4bmH3uPSmu8S/dQt71WmdkOA3NCXDBOY8++K5pwUjMa4DsSuBn1qF4dilv1FSiU5J24qF7nd8p4ojQKSbJUmd1C9hU643fIQDVJXC9s1J50Q5XGfrW3s7bBysnkYfxuag+0IrZGT9KRrtHG1hTFjRud1NIaQ6TVAMDByPWmfbvP6kimGKHncw/OmGCGNd4f8601NlYlJb72SQKjmuyU+X71RtdgIyKw+bjNUkVzJjO6kO6LK3LSZBbpSh8OetNWEKM96eSwjHyfjRcTkhC8srhUTP1qT+zZ2+eTGPQGkic4OxfmqTfcsuJGwKdwTIHiRaROH44qGSR4yQcke1OhcuenFIs1YQrEEVpqqMgGcEVj267OT1q4PNIyBxWVVXWhzT3LhEyrvVuBTZJZNq4Yk1Clx+7KE4PvUsExDHjNeexIad5+ZjzSmJWUGRhj0qYlS+WQAVXnZE6LnNVCbi9AasNkijMeEjH1NFs0sbfIwGPQUI2RyvFH2iGI8P8AN6V3wlzIab2NiOd3h/eAVAkCmXIx1rNfVmX5cgVCNWxIDu3fhVONxumzT1GSS3G6N+aoRanKQdz5NR3OqC4OwRmqxyekfJrlq07akWsacNz5knzmpZQCOHz9BWUMLgHg1pQI7r9/H4VzM3ozcWRmKVsDaSvqa07azAgPFJEnl/61tw7AVaiuwvy7Dt96aqM7Y17blV3li4QsBTRPMj7hu+tbyxwzQq3ANJHb27oRuC/Wn7QJYqFjPbV50iVVck/Wqratdr/G4Hsa0Z7CFTlZENJFor3B4kUr9azR5tWcZSujNGr3g6zOPrSjUbyYY+1PV2fw5JGCzyAKPeq8djAOBITW8KliNDPuru6H3JXb1qg0t1Lx87H6V1ENrbpkHkepq5CLWIYRowPUit41AvY4oWF9K3FtKQavR+HrooGNu4+tdYblt22ORW+lDzSBcMX/ADpvERRarNGXY6NDDZhbgYZXZl/EL/hU2xkbEWSPpVt3UxjGSTmmwxuV++QfpUxlzanXB3imRxyTj+PHtVlyTAPNP40wbQ3+tH5VIQJ18svwPaqKKib2UiPpTDCzHa8n5CtG2tikbbefrUd1GbeJpGXtQBiXC/ZphtbPvUsl0FhVpX47Vjy6kkkxAUmo53eZV/u+lAF+XVv4IQD71A+quRtYfpVUQzeX+7GKjFpeKwYxkg+lAGlBNcSJvRuPSrGy8YAqy1TjuGgXlNrelXYL6WLkqrBvWgAFrqB+ZXH/AH1SxQysGErOrfWrL6nth5j/ACpi36yD5Yhn360AQfZbpXPkPn61Unsb+5bD7Dj1rRN7cxciP5feqs2ptvBYbTQBBDoNxnDsF9xUk2nC1jJMwYDtTG1J2Pyy4+hpov43U+Z8x/3aAM2SZN2NoI96ikaDZjagJ71ZuJoCSfLH/fNZ08scmVEVAHIUUUUAa3h28gsdahuLmTZEobLYJ7Edq1JrfwpPPJK2p3QaRixwhxyf9yuahgmuJPLgieVzztRSx/IVO+l6hFGzyWNyiKMszQsAB9cUAW7y4tX0/T7GGfKIztM+08Fj+uB6Vs3vi77HJHb6UsMlrHGqhpEbOR+I9q5e3sru6BNvbTTBeCY4y2Pyp02n3tvH5k9pPEmcbnjZR+tAGzrWrWus6Rayu6pqETENGqtgqfQ/gO/rXOVahsLy5j3wWk8qZxujjLDP4Uk9hd2yB7i1nhUnAaSMqM/jQBWooooAK2/Dr6VBdtcanKFMePKQoWBPqcDtWZHZXU0LTRW0zxLnLqhKjHqar0Ab2qixvZXum1w3ExYAIbZ1AXPb0AGTUd9f2Nx4hM8kRnsV2oEGVJQLjjofesuC1numK28EkzAZIjQsQPwpjxvHI0boyupwVYYINAHT2t5o2iy3N5ZXUlw8qFI7fyyuwHnlj16D/wCvXNwfxVOdJ1EKWOn3QA5JMLf4VXh/iprcT2JqKKK0ICiiigAooooAqUUUVkaBRRRQAUUUUAFFFFABRRRQAUUUUAFFFFABRRRQAUUUUAFFFFABRRRQAUUUUAFFFFABRRRQAUUUUAFFFFABRRRQAUUUUAFFFFABRRRQB6V8EX2eM7w/9Q9//Rkdew6+v2k2/fbu6fhXjPwZbb4vuz/04P8A+jI69vdPPI/2a8rOZcuDk/Q6sFPkrJnOfZB6Gl+xj0Nb/wBj9qPsftXwn1k9/wCtHkXiCx3eIrrAbjb/AOgrWd9kVmwTk+lb/i+5Nr4lvIlTJGz/ANAWubN4Vk3lMV+i4F3w8H5I+bru9ST8zTitzCgCjBNTmMwxlmXOaz49QUsp35PoavPqDMAoKYrrMjIuFlEhdd4+grR0mcnKySNu7A1XuL1iCiqD9KrR3LxNvXG/1oA17xJnk/2feiKGQLzt2+1UW1aZo/3g/IVCl3cyI204FAGhcBGPGBUPnxxH74J9qw3uZvtBVy1PabkLtwDQBseY85xHnBqKQRxPtlX8atWstra2ofPzn1rNubhrqQlcbfagCbNnu+Z/l+lbdtPp1tbb4RubFcy8XmrtXP4VUZ5oX2Lux7UAbNzq6yzkvGw9OKiubkzxjggVSSfK5Iz9alNwvljHNACC1tzh3B+hq0VjEY24VKzpbh8YPSkLlo/vZoAsSyR9Qv5VXEmT8oYfSpIgHjKt1qF4nV+LgD/ZoAlaSKMDg7veh3eRAVCnFDSkoFeMH/axTmUIq46GgCuZWJwxAoM8eORz9KfO0KAfJk1Yjjhkg3MmDQBUkkDxZ5qJZFCfKPzpJ8q2Q4I9KjaUbcYGT6UAOW5AOPKBPrVjy5HAJjODUcUTLHuYCrQlMiY6Y9KAK7K8XOz8TVZwZz8xz9KmnMzHaWJFRhRbD60AQiNkbAjDVOD5UR3KFPpQjEtuFRXTecflByPSgCsZWD7toqRZTIcMnNNaMBPmzmlRjEnC5PvQBYbzkQcACk2eYuXY59zVOSWdyDyQO1K91KY8CLA9aAHujxt+6O/2xV2BnjTewXPpVKPz2j+UgD6UCOcDl9y+lAFxrgh9+0H6GlW/3nDDAqFfKUD9aI7cS3Ax9z2oAtmSPqM59qtQ73Th8VLHDAI8FMgVE3l2+ZEHHpQAwqS2CTupnkzeZ0z9ahN/unBKYHtVw3HmgeWCvvQA2WEiEtK2COwqgbl1G0IB71YuPNkG0ScewqlPFtUbck0AEskowFbrTxK6x45zULRmVQwBJFTWyzScPEQvrigBPMLDIpYZ1QneMU82TKS0Z596ryxzM21kx70AXIZYzkqw3VPHcSmQAsBWYIJIyCv51Od4TKsA1AHU2aKQGzk+lW5LdG5ZigrA0nXJ4f3bQBx/eNb41JJoz+7BPvQBahtI2jyZjt+tS/Y9xAjuOPpWRHfiOXmL5fQVYbV1ZwIlK/SgCzc2vldZCxrKe+uY5dttvBrU3NKuSCT70QosQOVG89D6UAU91zdLi4JBqqbR0kz5hrRezupG3+ZuFJJAY8bmx9aAIBFhAXlP0xTiqyrjZ+INOcLIuxWJNS2lvgHzDhu2aALOnoltlgSSe1Whuclguc1Wj3I+G4B71ZaN4V3A9fU0ASeS+3IcAmli0+6bnchHoTVbzpR83mqf9kVZTVSq4MR+u6gC0+nysgGwD6VFKfsq7QP1qvPd3jxl4XYD0rGmvpCCrqxb3NAG1Nqu2LCrg+pNZc5F2u+Z9w96z2aSQjfIqj0FSLE+/rlfSgC1FBYbdo27qe1vaIuN2GqFIFZslcEelSpCJJMuPlHegCFvKiUhQzH1xVBnm3HlsVqXnyMuzlR6VVugpQOi4egCk+/cGZWwKX7QytuTH4il8xguH4z3pyKjDG0n3oAcJmZxvAzT2uAjc5H0qB3AO1Vx7mmSeZs+UIRQBOLxHODI2femmOKdsN19ayZGmL5jU7vQCpvOv/Kz5IUjvQBoT29vbRb92T6Gsme938bcL7VUa4nlkPmkkD3qBmmLkKcLQBMZCW+Qn8aqamClm4Pzbsc+nNWBHLjcHBPtVXUd/wBhfecnj+dAGHRRRQAUUUUAbenO/wBkjXKhOfr1rZghQgFfmNZGmQh7WI9Tz/M1u28rwnBQbfUCgByWodgNrZqdrML8jHAqQXoRcheaglvGkO5o6ANXTbURLOcdY/8A2ZaupBxvIzWZp18HW4+blYun/AlrQW/IhGCtJStc5K/xFO8VmfcqsMegpLGd1mxJIwWpprxhxhST6VSMrb9zAZ9KylWkZG3cl3X5OmKrxwy/7NVE1OYLhuR6gVGt7M7nZx9acKrb1FYvzoApU4zVUskeMuPpWfeTzCX5i31FND/KDjk9zXSmUjSM/mcITmmumzDSDOfWl04QKnmyNhhTLy7EzbIyMCmAZtsfeArRsW05VLD5mFYmzKbe/tVaQSQH5c80gsbl/qqGQoEOz1qm135sRCgiqMczH7w596nSVdppj2Ivs0cv392ferMVvEEIQAetQtMwXI6elMWQlTz1pcwcxO4iUbev0qAyDPyqaWI/Ng8D1pJYiPuyhKzlO4h4dFXc+7PvQJd6ELikR2RMMBIPXFNOPLLjiiENQ3IpZSvynAqu08YBB/OnzMgTc2TmoYVSXOUwK3SsbRgJ5yOCB0qurqG460s8eGIVsAVCGwuWxTuzSxIbja2Cu6pVZ5V3BCBUcELNlscVajOF2Dj6UxaFZkdedpqF5Xf5SePSrcqyjoxwaiW32/vG60guiEKUIwN1WoSwO5k20qrvIwOlTSjMew8n2pNozlJFSSUs3A6U9ZSRhkytKItqndSINrZAJFZSlYzJljk2EqoApnlNJw+cfWopJpmGBwPQUiXMqrtEWTUKsGpHNb7eUbLemKkt1fq6gUsbSyZxgH3FI0Fxknf+FbRnctSLLT7mHA47ZqVb7gLtwB71QSMLy+d1SiLeV2de9E1dCki8JEcbqs277ujY+tLb28SIBjJ96Vo4l5QYIrz5qzsKMrCy5DYZs/Sq7RSEjHIqOe9ycBPxqxHdK0ahVOaSQSk2KIX8sh/lHtWRcStGzBVz75rTmMjIVD81nS2+FbJJY16ELJBB2KEkr7d+eabFI4znrUvkb02YOabHDMr7RESvritDoUkSxTEnH8XvVqKf5hvHSofseWJGQaXZMvG3PvUyV0ZzReE0bSE5qYXEinAbis8QPtDY5qZA+3k81wVIcrMjetG8xRufmtAxB1/u1zVlqU1pNgIJB6Guih1QSKN8YB9KzSuxNssW9qjZHm/rU/2RMYjn59KzJbwI+RHge1PbV4gMKm1q640I21Js2X5bIogLSlqzbid4Dti3bvUVciuDcKMkn605UCyh3QEelROlGIFJJ7yZQJi233qOW0cNkOdtX5IZ5j8j8elM+zuseHOD71EeUCCKFtpzIQB7U4bcbR8w9akygXbuJz6UQwfvfmzs+taNXWgXHWsKJIH5BHatIt5smQv4GquwowxgrVgRsV80HNcziwuOkicgcgEVEllcyPuR1xTZZJdinzFU5P49KWHUWhXaybj65roo/Cd1P4UXEsJhGQUTPtTTAbRdxHzfWoHv55lJgLIaybi+uFdhNvY/WtSzX/tLy4yAvP1rNmuGvCyu+FHast5pJFPKotAjfaNr5+lAFuKCxU/NtzU32a0XLZAB6VWEIYhWX8RU3lZwgGQKAGlYI23Al/bFUZnk3ZTcB6Vp3CLHbkIeaqtseH5kO4Dg0AUH8xl5DGkEpAGOq+opwkdRlhxQpQk5+Yn07UAOFw7rlgMe1StMEVf6VE+2NdoXn3qM7yvybDQBN9tTOC7Y9KRmjl4bmsu4aTJXbg+wpYpb4Ljyc+hNAGp9jt1TeXxWZPeBdyIvHqKp3FzdtJ5bnAFVpXkyNnHrQBNJNn7pbNNfeI95+bHao1jlb+MfSlxJt+duKAOarSurPTYrZ3t9V8+UY2x/Z2XPPqazKKGgN/wd/wAjBH/1zb+VdXbx61bXrT3+oWv2BdxK4AIHbnaP51xvhu9t9P1hJ7qTy4gjDdgnr9Kzbp1kupnQ5VnYg+2aAOz8Pb5rfWTprpGzzEwsw4Uc44we1WDJfafaXX9vX9rNFJEyxxLgMx744Getc3pmoWtv4f1K1ll2zTAeWu0nd+lTaXqtpNpU2latIVgxmCXaWKH04/z1FDBGp4djvpfC7rp80cVx9oOGccYwM9jWZ4kGswQ28Op3cM8bsWURqBgr6/KP71V/ttqnhSWw84NcG53hQrYK8cg4rDoYIKKKKAO21C6m07xDpNjbSuluixqYwcBstg5Heue8RQJba/eRxjC7gwA/2gD/AFrXOpaVqFxZaleXTw3FqgDwCIt5hU5GD0HPrWYbix1TVL261CWSBXUtEEHf+EHg9qAReEsmneC7eW1keKW4uDvdDg4GeM/8BFWNViiubrQLy4ZFM8amZ3OAQNpyfzNZ9ne2V3oQ0u+uGtfKk8yKURlx34IH1NLqOq2FxqFlH5TTafaIIsHKs46Ej9PSjqI1dQSXVru8Ol668kirn7KhZV2jg4bOD/8AXrkIP4q6O2u9F0a5nv7K5knkdCsVuYiuzPqx6/561zkRLFieppx3B7EtFFFaEBRRRQAUUUUAVKKKKyNAooooAKKKKACiiigAooooAKKKKACiiigAooooAKKKKACiiigAooooAKKKKACiiigAooooAKKKKACiiigAooooAKKKKACiiigAooooA9A+EDbfFt0f+nF//Q46980lfOMvtj+tfP3wnbb4puT/ANOTf+hpXv3h6b/j5/4D/WvE4h/3CdvL8yoz5HzGr9nNH2epfOHpR5wr8y5pGv1qPc8G+ISxx+OtRDg5/d/+i1rnXWExZQMxrqfiHcqvjbUc7P8Aln1H/TNa42a9RIiYwM+1freXf7pT/wAKMW7u5Bc3TxpwNmO9QQ3TSDfvYsO9RyTtcqd6Cm2sThSExXaI1IbwONrPg+4xXRaPpy3C7mnTbXISWr8bjya2LEXVtD+6xz70Abeo2cUBIjfzKoQxqpPOD6VTuBeXDfPJg/7NCRXMMeWbNAC3QvJGKRqNvrxTF094o90rc/Wmm5ZD975qGlmuF2s2B6igCCcbjt3nFPhSSPlG4o2SRnCjzKZNcNGoDJtPpQBp22+WNlYhc1ehsbWK3Zz87471lWssxi3FMLR9oYP8zECgDMuAxuHHRc1NbMikiTJWn3q8hsgg1GwJgBRaALscNtKp5xR50cIKbN49QKrwSfuDvwv0pguRnahAPrQAjzLv3Ku32phkIO/aPxpbgSYBOD9KhMoAx1oAlkvFK88H2pBeltuOR7VUlk3HAHy+1LHAwGQ+0GgDREsMsgDDJqY+W6lEbHtVe1iijQs4y3rVeR8zZRSPfNAFhIgkpDgY96ZJEhk+U7fele6by+VDe+aqy325CirzQBcJKR4zuFNMpgjy0TnPfFZS3Dq3zbiK0P7TEsYiYHb9KAJIC0xJHAps0RLZaQfjUKy2ySYWQirMirKmQcj1oApTllxtz9RU0AZosqmGqOX5U+Q/nUcV1InU8etAFm3sGuJsu2361buLS2TCsct6issahL5h2nNRvfurc/M3pQBqJaITkHAqwltbOh39frXOtdXdw/JKj2p/2i6ReG3e9AGi0e2RlX7tRvbF1z5px6VS+2TKvJBJpi3EwHLUAaH2WK3CyM/PoatfakeMYAGKyTctKVBXpSzpkBlb8BQB0FrI7pxHxUkkQkT512r6AVjafftAuDu/GnS6jJJIOoFAGmllby8Ac+oFE1msK/fJ/GnQMI7cOp+Y+pqt5zySZbgUASxQA/NyF96lKSsMRqAtRzSbowEIqS3ZPLxv+agBsSGB/mValfMvQYFKURG3PKCfSp408wZxgUAZpil53H5aBavMp2LwO5rVVSqkbc00sm3azlPpQBk/ZflIGd1C2jNw4z+FWXjSJt6OzCr2lyxzSkSnaPegDJFlMjjYjr7AVq2lpctjJP41si3jV8o2RT3t3flXH06UAVls4ycOmT61d06ztElJdcmoBGUOc4NTR2yN87tIPcUAaUj2GeVY+wrNvLvTIiSm4P71PstlU4d2OO9Yd4lsZWGN5PvQBsWuoW00eNzA+tVbua3DEF/M9+tZ8bRRqVzsFQ+dt3fLuX1oAuPNAibjuNQQ6qxnChSRTBMZFAERxVkW0wUFISB67aAJR5k0u9iwA5pLudpMHzMqvbNOe0uZogpbavrUD6S6EfvMrQBDJMoj3LKqn0qJLxpfkVsv/eq8nh1HHmyTfJ6CnRWlrExCsox+dAEdveXUXySDzvQVfivJWQo0CrnvgVXYwxk4kyfpUJuIzGVeRl9xQBM1nbMTK5JbviqL6nbxt5UKn6mqX2qaCRgjM0Z7mqsibn84HB9KAN9L2BtoDgN3zxVpJklbZlcexrl/NLLjy8+9WYLwQIQPvGgDoZbq3sfvHdWTeXsEjGRWb6VkzO7y73YlTUmEVNykk+9AEq3qF8OhI9TV1JBkeWwI9BWS6x7C7u30xVe1mdbjMI3YPegDq57H7Tb/ACI+/wBlNUbfTL2GTmNx9UNXbHX7yCRFZkx6Ba0pfE9xnmFHGPSgCqdK1CSMeXAzZ9BWfd6VqIHlrCQ59RW9aeOXt1O+3/AVXuvHpuZAsduA/wDtLQBzv/CJ6oqebJCCPrSLpd1jYY1jHvXRzeIL1oRvaMA+grLm1SWX5XG70IoAqx6Fcryvln8axvENnc2+nyGaEBePmH+8K6Wz+1GXc0h2/wB01V8XO58P3Ib/AGP/AENaAPNaKKKACiiigDq9IaOPSYGKAud3P/AjV3zrmfhBgeuKwrCRkso8DOc/zrXtLuWLG7BWgB7R+X/rck+1PQW7pwGz6VM14HGfk/EVVe8iDHhc+1AE9pKYob7CFcQdT/10Sqcd/wCZJsZyaS0u3nh1FdowIB/6NSqUMTCYlQM1UEncwqJNmzDejozEfUVradAt1LxOo+prmjbSshLVdsIJ4fnjPP1pulFmTiddd6fDDHuWXccfdrKESh8n5apTSXsi7WfA9qjjhuV53kj3qVRiieUv3TTDiIA1TW1nOXlP4A0xpnXljg003EzjGeK1UbDURk5KIVDYqOIPnKtStE6c7tx9KQyvGuWj21RVkaFtJKZRuxV+3soWZnkO4+lY1lcO5G1ePU1bNwwPpipZEiLU1xdN5Y2rVeL5WGSSO9W7giWLcCDVeMZRsDmoJLSLbySelOPlQHjDZqrbsQ+1gBSNcKrHkZpWAdNMjHhNp96hMu7kDOPWlkZ2j38EfSqZk2A561SgilEtG9Crtbj6VVa/ypANV5Zht+Uc1CqbzuU4q0rGkYl1rhGUB/yp4eMfKOM1FbwoWy/zU+4ClsIpqi72GsmHz1FOlSNunX1pUZlXBUH61EbnZxs5pXFdEyKVXhs0qll+fYxHtVDzX3E84PpV6C92R7MGi5LYiSGWT5Vx9asPCx6uAKhJtgQ5YgnrVpDHJH8rbqhyIciu42p6ntikt8seV+b1NPcBQ2DzVdJpEbrmsXIksfZnmlAbirrWUMUIEjA/Ssxr6QMMHNNkvn+8x/Cna4al4WsbN8vA9alSCIHa/T1rGkvriX5V+Ue1Cy3CD7+72NRKmBpTRJHIPLziozEX/j21RF1OPmY9O1N+0zFi27r2rLncRl1bRNhd3qxHcxhdigcd6zPtLmMoRnNPK74xg7TQ6kmBr28pLYVc+9WSpbOVx+FYNncNBKM7sVbm1F2xtBHvUKLYFxbaFjtK5/CpTYKi53celQWLB08xj81E1y7NgdBW8KXcQqxAnjdn1qTYekajPc0wTDysA8+9MhlTcdzc10JAkBhdX3sqk09huAAX609tpG5pMCnp8+AvSrKuUmt3DHB4pUt9x2qOTWiI2VzgZFMPGd2V96B7lQWwRirnn2potz36U+aJS25ZWJot58zqrHC+9S6ae4uUabQryqke4FWreOcccj61fKRYBR80Nllwr4/ChUoopQE8sbR5mCadDbQfaF3DiodvI3E5FWoYfOOWLfhWqK5bGqj2qBRgj6UTzaeE+cMGpkVvbqBl3JHY1Tvxb78nn2rGpJdTCWrLFtf2xYoGOO1Lcyw4zv3D+7WVH5UZyBtzSPLiXKYcVxWi2Kxa3w4J+aqzaiI22xgkUi3GcgRk1NHDI67khyfpWqstgJfNknCfeAp8krCHyVfp701ILhkYcgfTpUTaXJs3CTJrNzkBDcyKbRCXCne3X6LWct7tbaXDfStaTRvtUESGQKFdifxC/wCFQ/2baWz7AwLDua0p6rU7qfwogguLuFgd+9DztrQhvpt2TbKFP40xlgQg+ZUJuEDtlzj2rQsnlt4rmQNNwfQVSmvLSyYoisW6VSuZ2jnDwSO496qzk3TbmyGHOaANiLUIWT5mw/araXSEABkOfQ1zKyso27d9TQXAibcRj2NAHTO8NuvmMwx6ZrOu9Rt51+UldtY91PJOdwbj0pkYQrnJ3D1oAna+UN9xmHpVqKVGXdGVB7is7CyfeYgewqmZAJwIskg96AOtig+0W/zKxPqBmqH9kXiTFljk254yhp1lrF5axgZjUemOa3j4nuRGnyI3HIxQBTh02+liBWIsfZar3Ok6jGp3QMrdsitSDxlLbz/NbYHoBTrv4g702fZsN2yKAOYHhfVbljKYhg+ppo0e7hO0wBfeujj8S3ssAceUintis+fWJ5M7yGXvigDPXQ7gtvzGSfeo7vTLuGMkwKy/7Jq7G9zLIGRyiehrTkkkEXJzxQB47RRRQAtWZtPvbePzJ7SeJP7zxlR+tXvDdzbWmtwyXRVU5AZuisehrq2OuR+bMTbarYyhgsUZVTtPfpz6YyaAOBhhluJRHDG8kh6KgyT+FOntbi1YLcQSwk8gSIVz+ddH4XuoYob63SeO0vZMeU8vT/d596s61/bEWizQanbx3a5DLdRMB5R/3cD8/egDjKKKKACiiigAooooAKKKKACpYf4qkgsbu5Qvb2s8yg4LRxlhn8KRFaN3R1KspwVIwQaa3E9h9FFFaEBRRRQAUUUUAVKKKKyNAooooAKKKKACiiigAooooAKKKKACiiigAooooAKKKKACiiigAooooAKKKKACiiigAooooAKKKKACiiigAooooAKKKKACiiigAooooA7f4XNt8TXJ/wCnNv8A0NK9z0KbAuOf7v8AWvB/hs23xFcf9ejf+hpXtOiy4S4+q/1rx89V8FNehyY2p7Oi5HT/AGj3pPtHvWd53vR53vX537I8D6++54p8S5nPjnUtjA8Rcf8AbJK4tNQZTtMK12XxBuAvjW+G3JIi5/7ZrXLu0Q52HJ9BX6jgNMNT9EfSYeXNSi/Iry3MzfciABp8f2gL02E+hpWY4G5cCmS5lxh66zYuRvhf3jkn0HNa+n3hK7FRj9aw7ceSPmYn2qzDO6S5XIoA6CS7eBf9Rz61UhkmurjDnA9KDdSvGMdfeiOdk+bblqAL8ljDGpduSKozXZ2lREQvrik+1kk7930p6XAZdoj/ADoAoCWUt8hIpJLdyRI3Jq8TtkBLLj0p081ui7s9qAIFmmKiMEBfanfZUP8AH83uazGvWilJRiwPbFXYPOvAMIwHqaAJvsJJx973qCR2gcxkHHtWjBG8BxyxqC4khLtvJD+lAFONBNkIrH8KpyN9mm2mPP0q+moNGrRqmCe9VZLVnbzGb5jQBHJdsCPlyPegTNjIA5qG4+Rtr/nTVkZl2odo9TQBZUMVyQPoKDKpXrjFViXxkzE/SohlWy4JoAtG5JSmfa9yEeWxPqBUDpnnotSRSrHEVPegBsLMznjinyRIrdSCajjO3JJIFO3rL8pBPvQA3eUOAc/Snm5VEIzlvQCnmJY4/m4pkcCZ37waAII4pJmLNGce9TwJMmQrkL6VLNcoY9gHPtRBkxnCUATtLFHB8w3N9KoGUMDgYFRTxyeaCeBnpU83lhV3cH2oAhEgJC7OPXFOniVGDJQMnoDjsakNrJJH8zEUAQO77fl4qeC33Lnd83pT4LHbjbyfepGhAlAd8UAR/YA5+ebb7Cnf2W3RGyPenXrLCi7Hx70yK5dVB87dQBMuniNcYyfrUUsIi6cGpZZndQyPg1Aysx3SNk+lADrW3Mj75GIFWZWhVgduajW4WKLJTpVc3XmfNtxQBbaV5ACMBfSnqBIuSwX2qksx3DsvtUjyM33Bx60AXFtWlHEgC/WhJI7OQ5kXP1rOeSaQY5AHpQHCLjkt70AXHmNzLv3/AJVL50ij5JWz7msz7h3Y/Ko5Gdum4ZoA1P7UuU+QSqTTft0sh+es+Gxc/Nzu96m+yyZG9yB6UAXlucuFDfhUyTFZB8mao70gI8tMn3o/tCVXBdOP9kUAdPFqYVBw6n0qaLUVY5bzKz7KcXKb14UetWVu41bacEe1AGtb3tq46MG9xWtYuJVPUr71gQyWzr93b9a0LK9ijyiOtAGu8UXl/wCpH1qOPS9PdS8qg/RqIr2NYzvcfSs2bUIAzNkn2oA0P7P0SQ48kk/U1WuNI0tP9SpPtuqrbTyzMWCbE9TVhdkUm9n3fjQBctIYY12C2Vh6kVppGJYym0KvoBXPS3W1t6S4x2rJvvEN3I3kiQRD1BoA6u6axtVImn6fwk4rn7rUYnc+QQEHpXOTGV2JeQyZ7k0yO2mPUsqn3oA0pNaKOUV+tV3kll5jwc1Wa0x0LH6VctVeGM7zxQAsbTqv3efcUxpsctGyt64qZpC3KsSKrz3BUYEZPuaAIGuJAG2pnPfFVMSupZi30Aq2JpP9kA+1WVkURlCwyaAM+G8wNkiFgPSnNdKV4jAWjykEjEYammLf9zAFACwXG1WAXr7VXcOGLEnFW4FJVk4P0qm6yxzFQSfrQAguyBsdC4qVJUTDJkN6U1kZ/vKAfWpY7CYkMOnrQBsWWsWsTp59opA6k1d1LWrCWIG3tNhx1Xisf7FBHgtIxepPmxhlyvsKAIPt0knKjBqqy73LucNW5bW6uPliUfWia2iU5kEY/GgDCWO5mb5FdgPQZq4YLpYwXyv6Vp/a1hhxCqEe1Z99qrRQ/MhJNAF/Td2352Yn/eqHxXIn/CN3SbPmOzB/4GtZdhqEkk3KYU981c8TSxP4euAhy3yf+hLQB57RRRQAUUUUAa1oZEs0bPyc/wA6T+0MNjJI9qr2olwnOYz2NabwQSfdRQ3tQBEt0XU7X59KrNevDJgxgn1q3uEAx5f5CkLxsu90OfpQBa0u6eWDUCsQGLYH/wAipRF5p+bZt96fpbZh1DC4X7OP/RqUhbdGFDYqFJqTRzVdyaPcB87n6Zq9ZzbJMKGNZsKFDlnq0JTuBQEVqpMyubRkdV3GHNVXlllcD7oz2pYrqQxY/nQJWLZcflWcq9hal4afEVy5zVaSRYiUSPOPamNdNu+bIpUuBn7mc96hV5MCnIxZsoCDUUlvLKuWJP1rSckjdlV9qezQ+WCx5FdEZDUrGVEZYk2rgVYWHfy7HJqG4uFEm+Nvwp8E0k/AQn3xVcyHzFgWnHXI9AaSRHtscHmrEcDw/Mx/Ci5mT5fN+WluQUd4kbgNu9MVWuV8hgSlWDfLDISi7l9ap3DNcfO5qkjSMWNe7PlghePQ1Ablm+bAGKimcpH6iqwlPRe9UaxgWvMd2zwKaJAp2niq+X/56/lUbbi2SSwpGljQjugGKg5xUsd2M4KlvpWWRu+6MVNayGOQHORRuZyiXt++Q4WpHhQjccg1VVyZCw6VN56ng/MKizMWhpXZyrU5ZwnLce2KcqqAWxwaj2JI33vzpgMLPM/CEj6VKivHJ8h2/SpRMiJsNNh+d/u/jSaXUCxHKiKxk+Y1Tku0Mp2rikuoHbtimpAotQWHNJKILlIzcgE4TP4U5gjwhwPmpoi/uAkd6lS1kcYyQtVoPQYrEJ71JDH5h+dsU6Gxwck5NWJISqDcQKzqPQlkZtN5+Z9o9qX+zu6Pu+tSuEjtyQ9V4p26iX8K42xk0en7B83J+tI9sEGcY/GnidpIj83zVE29/vvxVRt1FqNSJpZACSF9aussaIB1x61BDIEH3eKje83sVC9K6E4oRY8zeuxBtFIuWyCQKreccZH51N52VG0ZPeqU0BILZn4R6a0At2BaQZ+tQmSXGwU1TtyWzmr5yrliWXz22h+PapUJjXiRs/WqLHPzYxTHdmHAaspVrCeppG+mhPMoz6Go2v5m+9z9Kz47Z5W3MTVj7LJjBYgUQqJgPa6wOuDTHnb60hgSJc/eb3qMzSD+BcV0Jo1i0aNteFUAZGHvVpLouwzvxUGnuLgBACCOua1N0ULAHBoc0gdQfbSQM3zhvyrZslRpQEzis2Ca3Y/cwauwXMMMw2uB7VjLEJbGUptm2I4xu/dgmoVsrWeT94oHtmmR3aE5LjH1qC5vYTL149q5J1XIzLLWWk7trRkn6mopdL0sLuRSG9N1UFummk/dR4APWrJAJ3s4z6A1newE1tbQQn5IQwPrWpAq/dWNUH0rFknUqNj4xVG61u4gTy0YY/vVrCfcLXOlmS3gBMk23PY1h3uo2wJSBxn1FYFxNNcfO0xf8elUHilLbl3D3BrtikyowNi91TyreJw3Jdx+i/41mvdvc/Ohy5pstvu06EZJ/fSf+gpTbSGSOTPO33rLqzugrRQ+Mzr1U59ac8rf8tIj9QKmMu4fKxqGSZkT7jMfemUV3uG35Ubv+A1UZppZG6gewqwJ3OWAUVNFLj5nK80AZ8Vw0L7GUkenepjdoSdsX506eNGnDZBNRlAeFGDQAkVwBOHCn6VHMXkcsOBU0KtHKFODUNzHIj5BPPagCIXLRnpuX0p6SRHLldrdqMOyfMoNOSylk5Xn6dqANGz1OKKMCa33+5rck1zTJLTalkA4HUCufSwjEeZpDn0FTKpRdqcp9KAI31HzHwikLVaYvOwMv4VqW8KO2PKyferEtooX51jH40Ac+UmY+XFuIHYVait7sRncpA9xitSGWKAfughaq8+pukbsyE49KAEsfMEuHYkema3oF8whAm8+5ri49VkkuMrFkHtXSWtyPKAR2Erf3TSle2gHD3vhe8s7OS7Se0u4ojtlNtLv8v8A3uK0/wDhXOr/APPzZf8Afb//ABNXVs18K+EL0Xrj7bqCbBCDnbxj9Mkk1yf9u6x/0Fb7/wACH/xrGMpyvysC4kUfhzX5bXU4IbpEUK4VdwG4BgV3Ac//AF607W48M6TdNfWl3cySAHbCA2DntyB+prlZ55rqUzTyvLK33nkYsT9Sac9pcxQLO9vKkL/dkZCFP0Nbq9tQNnT9R0q4+2Q6rbhBcStItwi5aPPOM4zVqXUdG0vSLq002ee5e6BU+ZnC8YzyBXKVal069giMs1ncRxjq7xso/M0AVaKmgtp7pzHbwySuBkrGpY4/CkSCWSQxJE7yDOUCknjrxQBFRRRQAUUVL9nmNuZxC5hBwZNp259M0ARUVNBaz3TFbeCSZgMkRoWIH4UySN4pGSRGR1OGVhgg0AXrLWtQ02ForS48uMtuI2KefxHtVfzGmmllkOXdizHHUmklsrqGFZpbaZImxh2jIU59DTYf4qa3E9iWiiitCAooooAKKKKAKlFFFZGgUUUUAFFFFABRRRQAUUUUAFFFFABRRRQAUUUUAFFFFABRRRQAUUUUAFFFFABRRRQAUUUUAFFFFABRRRQAUUUUAFFFFABRRRQAUUUUAdd8PG26/Of+nVv/AEJK9h0WT5Lj6r/7NXjPgM7dcn/69m/9CWvW9DfMdz9U/wDZq8rOdcHL5Hk51Llwcn6G+ZKTzOtVy4o3jmvheQ+E+sankHxA3HxpetnHyxf+i1rm964yWwa6Px7Gz+MLtgRjbF1/65rXOu7LtAUflX6Lgv8Ad4eiP0bAu+Gg/JEJmIb+8PelI3/MjbT6VYyxALHAq3HHAUyrZPeuo6ynCH/ixn1qfa8Z6FqSWNC42DFMkn2kLuoAsh73IKRDbV2OdVG6UFW9KqQ3SbQA5JqV/Jdg0sn4ZoAlLhpAccGnTghQVpsIhcZjBOPWpwrbNx59qAIoPKddsobcaLm1xFhAGpyOpfL5HtUpfLZOQtAGZaKLaT5lBPvWvHqkajY3FV5o7ZV3lsn0qou2dtsaUAbEF3ExJ3VlXaF7reACp71MLEqNzZUfWqk15DFJs3E4oAS4V4SHCErUb6grKApGasfbBPFhVytVmhQKWCUARbRM+5m3Cqcw3SFd5A9BUvmImSDk+lQfaE3dPmoAb+8jHyuQfSpYbrdxNxTwpdMmmbd3yogz70ATNG0yZj+771A3y8PkVI0xt4djdfaq4fzx82Rj1oAe74j/ANmp4JoTCQi/P6mq6qxGMDHvSBlDbeB9KABvNkbZuqzHbPEmWNIgjDjqasS3KIoWgCIRBfmcE+9DSNGuVfj3qC7ncxgRsAKqCRmHznJoAnllZiGLc1MivKBuAPvWe77cYPzVPFORHhyc9sUAaCr5e35gfYVaEkkhCquB61jrMuQcnd7Vfgv3DAP096AJhOIXZWf5qq+ZvlJY7jVmQ202W25PrWayv5u6IjA7UATOfMf5xwOwoQBn2pwKjaUthXG00vk91LD8aALBQIcB+ab5DrJufJWo4544M7slvep4rud+Y49y+lACny2U5baPehkQQ/IAfep0aOdT50O01KkUaJ8g496AKtvAjsNzc+lakdhnkkYqRFVkDsBxTz504yp2pQAyLTAc9D7UyXRG4eP8qmjLx8KzE+tOEtwrfdkY+woAoTWXk43j5qjaLIHy5+oq3cTSBsTKVz3NOALxgJyPagCqkTSsNnb0qVbGaZyM/nVyO3ljT5PyNCzMGKqMN3oAyn0qZ59m9fqKsPpfkLtVw7VfjKltzEq3sKlczIpZFRwaAMwWk0CbuQD2qS2s98yvIcVcEckkRZjz/dzUls6oNu3a30oAupbJIVQTRge9bVn4ctpUDPc/984rmntjO2UyWqUXF9abVh359M0AdpF4c0sJ80zMfrVO40nS0bBlcfU1zw8QanGNj2kpPrioJ7u8uT+8hYZ9qANO8ks7YbUmZl9M1kyXGf8AVHcPTNVpYLtjjy8L61UaC5tm3Dn6UAXnlmlXYX8rPfFJFohZTJLMp9CazyZn53Zb0NBuJYozExPzelAF2fZCoRJEJHpUYnkkZR2FUdhjAcHGaeWDMMEZ+tAGujeWuS6j8KrXDzfeyHX2qpuc9Gzj0pjX8+No7dsUAWYRdSsMKVX61PLp9xIQWkAFZJurkuCGC+wqdxJMoaab8KAL72BEf/HwvFZ8hCLjzAxpqYAIpUChsbMmgA8xmQfKB70pnXZsVyD7VYMYMeBn6U22SCOQ7+D70ANt5mtgSRkn1p0cu6XfIlVp223WWXI7Gpi+98dKAJJrxG+VYhipYGmdPl+VfeqzRbDvXINaNsyzR4aQbh2oAgImc5HUVfg8qKLfNuL+lWbOOEt/exU13FAcbGZTQBTgnLsSinFV3jma4JaBnB6cVcEr22FVt+f71NkvGT5g3zelAELWs8cePszID/FUU1gGjBkuB9Gq7DqP2j93JI/0bpU0kUGBlAwoA5+S18ob43Rh6CsvVZXfTJg2QPl4/wCBCuzBt14jjA/4DWb4ohRfDl0/O75Mf99rQB5xRRRQAUUUUAalrC7WauvPXj8aWMzRybttSWV55dlGm3OM5/M1oRmGdNwUZ96AM+aR5cHGMetNDDGGYH3qaeKQnGVA+tRfNHEBhSaALumSZj1HBJxbD/0bHQD5gx91qm0Ys0d+eB/o4/8ARiVZiSFhy3zVzTdpGFVdSpFv7nNWtjAbuvsKJY48YA5qMyeVGBnmrVYwJt9yV/dRjHvVmKR9o89CuKqQXKheXOassySqN74HvWUndgSvKr8qOKfjMeahjFuW2puNWFVuR0A7UhEMLLu/ehsVM0ClWKd+1MLfNhsgVKWyBtzj1p8zAzRF5c+9lH0rThv0iUDGBTWSBhudqps8ZbYimhSYGoLyKWTrVDUyZWUpyBTktGIztIqvdyxW/Bckmu2lK6HHcpSq4hyq5PoKqfbQFKng1aF8jDanNVWRHJbZz9K2Z0xIWfzhjcfpUM4CsFB2inPsWQ84PpULTKW5FIoZtKnIY/WljncNtfp61NGDJ06UeVjgLk0BckRRLxGaURmPhuB60kSPAS54yOlCOZW2kHB70yJMlRsA7ealtpIw2GXJpkcRU8c084TqFzWUppGLY2bzCxwcA06Gzl++TxUg2YBPNWfPWOHis3XQrkKwHOTkgU8tt5RsD0qOS4zG2w8kVREkh4dgVrOVa4izLM75y3T0oiZ3UDgj3qqzAKfXtToJmB+Y4X2rK7HY0FQoPvAe1WElYRhVXPvWZ5yknJNWYrx0UDnb71Sm0Itu/lOu9utV55fMk+9le1TtNDPt3DJqjcKN+IjjFU53AfI2flxgUzCjAXrTfMZVw4/EUbAwyM5rIZYMYUZLfhSNDI+CDlajVliYb2J+tSrdszYiXpWiptiHDYPlyVFCJH8+3DGpo5fNYLNDgVLHDCCxQYodKSApRxh/vHHtWlFZ7lG0jFSQIHTbgbam3O42R8baS0ENXTw0nUYok0jepK/KR+tKodGzuJPtTy8wIPzt7Ctk7iKb2DRR5kFReX8pGCavTSzY3Ojbfeo4zuVtvNZzhIZUCEgIBz7VN9mmJC561ait3xuHB96cXaNsMPm7Vkk0wKFxp0owNy1Iuk+Um53BbsKuht7fvOD61MS2NyEMB2NdUZpLViM6OzlHzjj6UggeVvmq8hlldt3yD0BpIv3b4ZDuz1rKpUT2Gi1BbxiFVDqD/tVrWOiRXBy065/2ayGh87v+lSILmzjOzcD9a5mzWnSctzqYvDunJ/rLhifrTJ9J0tOBK4Fc0NX1KP71vI47Ec0G9vLhSXgdR9KVvM6vY00jWuILG2TMU5+max5Z0Lfun59M1DMtyQNicH1qjJb3AO/9BVI5ZqKehc86U5H3Qe5piaY9y+8zhl9apF5m4ZsY7U9JJYTvP6UyYxuW3t0tVZfMQk+lV/NcqE2gioW5y/OetRteKEGetVGUlsbrD3NOQbbKE5C/vH/ktUp3kYfI4I9BxTLmYyadb4PWWQcfRKoG7miGwHp3xW9NtrU0UeXQnVrl2wiEDvzVk2VzJGMvj8ayHu7hvRamR55ogry4UVoM0F05lUgzqDVORBCxDTA1CoCNwc+9BAD5IzmgBUlYqQFB96UTKgOTz7VPGgK/3T6CoxFGsuZAetADYXKSCY/MB61I9w0sgLJ8vamX5XrGN0dIJAY0AGBQBZe7jUbFiBNNglkZj5akZ61E0Ssu7nPrVqzkzlHfHpmgBWEzfIT+NWbVf4py3y9MVZgjiEm0nJq/NFb+V3U47UAZv2hHnIiU4pt0s0jqwiZlHXFTrmAb1ct7Gla7fbktg9gKAK6W023zFs2waYbNnjbfNs9jViLVW3bHd1X9KslIXjLEBs0AYL2KqP3csZI9qn0m/gsbwy3UUjBVwmwA8+vWtVRaoPlhAb2WpVhjlXcR8tTKPMrMDitZ1LQNUknunk1h7plPlh/L2Kf4Rx/DXMUlFOMVFWQFiztnvbyG2T70rhQfT3ruLmWHU31DQY1UCCBfJP8AtL/kD865rw5dWVjfveXkm0xxnyl2k7mP0Hp/OtG28b3huYxcQ24gLDeUVsge3zU2Ir+Fo4oRqGoSxh3s4sop9ef8P1qTTvFWpS6pEly6SQSuEaPYAACe3f8AOmx6zZadr15JDm50+7H7xQpB568HHqfzqeGTwtp0/wBtgmuJ5EO5ICpwp/EDp7mgZPGlvp+qarYw3UVm7SRSRu77BtyGZc/j0qteMC+oXlmrSS38hgtxGuSVA+dgP0rBu7mTVNTeeQqjTP8AxHAUdBz6AVvW9/bDVJ7SG5SGOOza2tp2bau7u24dMnPNCBnLyxyQyNHKjI6nBVhgimVp6/Ks2szukyzDagMinIYhFB5+orMoAntBA13EtyzLAWHmMvUL3rqtRurS68GubK2MFvHcBEUnJPufzrjq20vrYeEpLEyf6QbjeEwfu8d+lHQXUuebJp3gq3ltZHiluLg73Q4OBnjP/ARWjNbJe6r4euJgGe4h3ScfeKruGfzrGtL2yu9CGl31w1t5UnmRSiMuO/BA+pqS716GPVdPktAz21iojUsMFx0J/KjqHQ09Nup9T17V7G4laS3dJFEbHhcNgYHbrXHw/wAVdMNS0qwnvtRtLp5rm6VgkJiK+WW5OT359K5mD+KnHcHsS0UUVoQFFFFABRRRQBUooorI0CiiigAooooAKKKKACiiigAooooAKKKKACiiigAooooAKKKKACiiigAooooAKKKKACiiigAooooAKKKKACiiigAooooAKKKKACiiigDpfBBxrU3/AF7t/wChLXrPh9tyXX1T/wBmryLwc23V5f8Argf/AEJa9Y8Mtuju/rH/AOzV5ecf7pL5HjZ9/uM/kbtFFFfEH511PI/HTSDxjd7QCNkX/oC1zkiTLyWGK6jxvMY/Fl4Aq/djOT/1zWufWYPy4XFfoOC/3eHoj9SwH+60/RFfzSybcc+9RymSOPKvg+gqxNNG42xoKg+yTT/ddQPSuo7B9u4aElzlqjRNznJwKkiT7I37xlaiW4NwdqRAe+KAJGeLGxAd3qKFcxn7jMfWoYme3bpk+mKnOpM5CYWP3NAF60eYqd3ANL5rJJt3kD3qFbwCPauGb1Woo3YSbm+agDRaJ+GU0yQyEY8zmoZLlpFwG2n0qO2mkMu1yPrQBHcwzKw+cNntT42uLICUEN7Vfks2C+czqy+1VvtMIPHBoAdJqs9xFtWI896zymSfMXmrqzJICWfHtTN0SgtkHNAFVJfLOA/5VdgBZcuQRWeyqGLKv41LHMiLknmgB91bW+0sr7D7VmLD82clvetUPFOp3Baz32rIVDYFADPNdTnnApyXak4ZCPcUvmLGOVLVH5xZxkYHpQBY/dOcMfzpwwOFwQKrStHuGaQtgZjOPxoAfMJGOR8o9qqhst8ynPtVhZpCeDT5ZNq8tg0ANQSMPT3pHKjhnzQknmjYSaGtR3H45oAgYbvujj1qVEQr8i/N71GQsbbQ2fan7gnP3RQBG9vITk4zSBGXqRn600zOGJDcU13DHOKALG8RjOMmkFw2eR+FMDAqNoNOaRVx8o3etAEsU0ob5RhfegyGSXAOPpTQcLud8VEsgEvAoAtPGEG53qL7Q7LhKbKQc5Zc+9Otow3PSgC9ZWTFDJMgYGrab1UrEgX3pROUhVBjFVjeGOTYGoAkaGZieOfrRHPJG3lsmanSUSphSM+tRhIo5QzsSaALwWQxZbgdgKYrTR9c7PStCG7R4lRVqWSHcuWoAbY3ULDbI2PatRbq0xsXjFc+8ax52MKkhVypOaANWZra6b+EkdqoTWkiuPJcD/ZxTEVYkaQNlx71DHfzNIe5oAtyWl55eVyT7Gs54po5MsH3Vfh1C8jl6ZX0q/Nep5O4gK1AGOb2VwE8sLUsExkOzG5qSOWKafMrqRS7I1ucwyNj2oAkt3KXWyV9ordhgtZkIiYF/Wss6bBdOHebH4042gs0Z4LgcUAWDazwy4TJbParUlpdCMOyN9aw7G7u2vN32g5zW7cald7NruMe1ADommC/Mcj3qfKhehyaz47mRhh5CF96bPemMY8zj2oAmu/MWPIPH0rLa4AUq6bj6VcbUQIPnFU43SSTckTEUAVBCwk37CFPapZoRwxiY/SpJzODlEIUeoq7Y6jIw8t4gW9aAMWZEC/cIPvVYiFOApZjXUzNJI2HRHHoVq5p405DultEz9KAOXt2jRMeXlj2qV40ZdvlFCfWvQ4tQ0GKMGWxhB9doqGfUNBuOttGq+vANAHAfYdq54P4VGLSeVsRRbvwrt7m40GCEvBs3ehOax4vENnFMx8oqvsOKAMJdGuXf5wEb61fi8PXTr84T67qnm8RWkkrERD60kGsNNny4nx60ALLoHlRcyFG9jUEWjQbN00jlv0pLme8vJgg3AU2W2vIFDlyVPZjQBaksrVFBGDis+9iiQeYqDPpUkcJ2+bNcLj0U1FcSRzJhO3rQBnkSzHhsVBl45cM35VYN5sUokIJ9TUOZJRuIX6YoAv21y8GDHlfrVwXckrZ71Qtp4R8suQ3vUpeGN9xbI9qALsgd8MPvehqo98qtskjyw96vwFZ4sxOSPzqvcWHO8Ak9yaAIFuPNkGzC1dMzIAuPxqoreQPlRC305qG7eaVckMPoKANXdmP5SPzrM8TyyHQZEJXHy9/9oVBayDzAJDj2o8SCF9IkaN/mXbx68igDiKKKKACiiigC9AU8hATzz/OrsUrxx4Taaxu33vwzU9tN5T8Rl6AL7yXDsCdv0FDLMy78ge2KfFc7gT5ag+4qQXBc4IWgCzoshEeoBuT9nH/AKMSnlWOWDY47UWc0YtdQ2KNwtx/6NSqiSSyHapC1zTi3Jsr2fMie3ZnY+YT1okXMhx0p0cflMGkdTUz3SOuxEB/CszCVGwxfLjXB5Y0AEHdtZh6U0I0bbsfhirH9osihdgHuaLiVEltzK0gIXatWJMo2dxGarxXoA5KufammVpHyenpmldl+yiXPLZ03BiaYd4XBfFMNyduz7tVvNkEoyQQaaOeasx00cvllvM/Co44plHmbgMc4rQ+zPOmQ649KhaSKM7W6rVxi5ECpqsxTaY8ms24ZpHJdetWpLxXbaGwtUZJVZ87s4ruhCyLhArsUjb5WxT4mZzncMVBNseQsBn6UsLIOWqzfYsy20UmSeD6iqJtcycOWFakDxScEDHvROkcbDYcClKSRnKZSETL8oBwKkEgBAZSfepd4XnqKY05PRdq1h7dGd2P2xtzzg+tSKiJwmDUTOnljNNDrt+Tr9aftU+otSWXewwoxVRsg4YEiphM/TNSeYQmWOKwlZvcCKMOfurxTmBX7z80gnycZ4NK9tv9fzqo04vqIhbBztGaWNF6FTuprQrF/H1py8DPT3qvYruMSSF2/uj0pgiZPvEUssrZG09KY0u8fN1rKUeUCUEKMnk0ee3XGBUaMu08c1IGCoCRmoAcJX3DYKfJKxxn73tUaMW53AAUySRd3GTRYCz5eVyz8VH520lV5prMGAyQPrTYkDSdqdgLVpBJPIHYZUetXxGEY+XHzTLZ/JhO3mkkujGc5HNbU5NCB4p2bn+dIrzW7cqMGp4bkOPvAtQ6Ju3O5+lbc6C5Zg8yRM42rSfvUY7Mgd6sWlzGsW1VyKtFfMXPQVlOSJK9rcqGw5xWtHc2qAD+93rHkiRWyCAaZEGZuD0rL2jWwWNmWa2kXyyR9apzWw6xME/DrUAjBkO5qha8kEgXrjpQ6smFi0ttctH61TmgnDZkDZ7VYF5dK2V49q0I7zzI8yLgisrjRkJcyxoE8v8AE1JHM+4Kec9qnlmSSTDOu2lmWHcpifBx2pXOiNC+40q6Mpb5VJrbtktW2guGaswWy3USq8hGKmXTIoWDJPj6mkzWNKMS7PaOj7l5U9MGpEtbl4iWUmsSS6uBcbBPwp45raXULpIMGQHjrip1G5JCxCZCR6djUu/IyRzVJbuVmJ3nnrTZbnYvEnHrTsY1JuxNLuKsVrMacq3z8ip477hiearPMk0mVQk1aOYryIZG3LHtAqUJmLJQke1Pk8wKNiMPXinWt7LCwR0BFBSdtirLEjIfkYH3rKlgQHcVz7V17zSsB8qgHsR1qa0S0L/v7VCfpSUuU7aVe5ysexNNg3of9dJgf8BSl+RhvMLDPevQI7jSIDmazjaPHGQOD3/pRNqegyjYlrEB+FdVJ3jcqTu7nngssgkY+mKja2kJ2Im4/Su7eXw8EZ1Cqw9WrFn1yxinwkWQP4kFaCOf/si7dhvTavrVyDQLluoQr2O6tC68SWcjqBFnjqarprau+2KJiPagCRfDpSMmRtvuDVdNFjMjedK5UdMVJd3t1KnlIGANQizvfKDh2HqM0AWBp1okJXOfrVa4gh8vhQNtMSKWZsvMiD0BoklhCtGG3Hpk0AZjl5DtQ7R6CoJVkiK7nz9KstOIG2iMM/rUBlkmJ+VV/CgCxbTMuHQtu/vVoi+lkAB6isy3lSJgsudtW2aEgOrAgdqALhLyR4bINVpbkwHZKmc9KsWksco2o5DelLcWXmgsdxYdOKAKRu1cAIoWrscjJHnrVVYxB1VC3oRRLNNJERtwPYUAX45N3zZGTTmlkjtXAZfzrAR2V8OSB6kVqN9nktSm/ax70AecUtJWnda9qV7bNb3FzvifG5dijODnsKHfoBmUUUUAFFFFABRRRQAUUUUAFFFFABRRRQAVND3qGpoe9NbiexLRRRWhAUUUUAFFFFAFSiiisjQKKKKACiiigAooooAKKKKACiiigAooooAKKKKACiiigAooooAKKKKACiiigAooooAKKKKACiiigAooooAKKKKACiiigAooooAKKKKAN3woduqS/wDXE/8AoS16v4Sbcl79Y/8A2avJfDTbdRkP/TE/zFeqeDG3Jf8A1j/9mry84/3SXyPGz7/cZ/I6iiiiviD866njnxALf8JjeDbkbIv/AEWtcuSV+Vm2iux8cwrJ4vvNzgfJHx/2zWsS2srSQ/OC31r9BwX+7w9EfqWA/wB1p/4UVrVbZFyWY/WnFC75gyB9aszaVbyNhJmX2FVpNMaD/VzOfxrqOwa8BXmRgDUi8R/KaekUix/ONx96gQv52JEwvtQBIqJjPVveq/2Tzpt0jcegqzKcnECsakiium/5ZgfWgAt0hQ7Ap/E1bWOFWyEFMjtJieY1HvV1LNhHncoNAFd4kPQKKgkdIBnYGarTWpB+Z8n2rPuLfEhyGagBTqkjL5fkgA991RMem8DHtVcLhiKeqFWy4yKANAfZBDwuTWZMR5mY849KWaUdF+U+1V1JDZfvQBchlSQhWOPY1ZK20SluKzgvzZPSnSKHHy9PrQBFNeB5MQjaKSJPNf58ZpohwcrTy6pjGQaAJXto1Gd/4VD5Zz6Cn+eoYZG6pVMcgyePagCrLEI13dai84Yxtq98hyNufrVN02yEhCaAGhlbhc1LIpePGDmkR4v7u00DzOTuAHvQBDFkPg8VO8TMwLMXX0FRmMlslganhuHHAC4HegCtLCVOQMD0NRsu081aKiWUljmk2Yk+bpQBBHGD8z8LUjxq5/d4p0rKxwhqJmdSOxoAkMbKuNv41ACQ3JzUskrSRqveogCG460ATNKMDuaacM27P5CmEktyMGrsASRdpzuoArxQSzP8g/Orsdng7XPPtTRvh4DUsQn37mPFAE0iGP5Q1RG0eRtxGPenS+YJA2SRVpJXnXYU2+4oAoglDjd0rQtSki/vEJ96qrbHztu3I9TVlkaDaoHy0ATeTtk/dsfwqRri4h4di61bgiX7OrIPmPrVVhP5mNooAltb0Kfmjzn1qyssc0mFG2qqJNMwVY+O+KW4geIBQjL7igCaR4Y3yX471Cb2ESfuEJ96ckFuLUsXDP71FCEAJZMehoAspdAdYiXqUyTSY+QD2qrCJHlwhH1xWtDFIqHe6lu3FAFYWLMdz7V+lJLZlV+Tqe9D212X3ySDHYCpmvRaRAS/MewoAoR2Nwswy5X3rS+xjy8PMGbtmqTSXuonCDYnsKcbCa0UbpGdj2NADTFLbyZBX6imSy3LHJyR9ac1u/VpdvsafGgDgBhJ9aAI1upNu08e9PaZ2kQlGIHpVt9PunKkRrs9Aa0Iglqihwu72FAGdgzsP3TIvq1X4HihAVU3H1NStckH51yvuKkBtnjyzL/wGgCnNE7tv3AL6dasWl7D9w2/zjvUqLGANki496ne2k8vcNgX1AoAhuFJXeg2n2qk00Sxkebl/Q1pLtVQD81V7vTrecB1ADelAGOyNI4LsdtTPaxz4j8zb9BU39ns+EBCge9V7lRYyjblm9qACPQbdH3TO5FSy2ETjbGh2juaryXl3KufurUDTSvHxK4P1oAm8i1jbaULOO1SbpI13ABR6VUiR1+c5Y1JItw6bgfwoAc07bt3MZ9abLqEkieU0xK/SpYG8xB50W3b3NPSS2Sbf5If6UAURazHlELZ75potLsSnenFbL6hvGIEC+1VJryUjZ3oAoxWbzSlQuaWfSp4m+Tge5qQySQ/vNuG+tH2i4ux87naOwoASCyGf3x2mrH2Pa25EytVhI6yBOfxrWUKsamSRvpQBLZ7wuAiinXUnlr87KPxo2wyRZt2YPVdbBJGzdTHmgCsHt5c/Md3riqs7pgx+YXP0rprbStLij3+eG+prOv20u0bfFKrN6daAMSGzQHDxkse9GvRQp4fuNqYcbec/wC0KtSaru5jhTb6msTWbiWawm+YbOMgf7woA5eiiigAooooAnXZ5SZHNTpjb8uR70sVkJreJ9+M5z+dXVtEt4cBgx96AKGZRnIyKQll56CrogGeXUZqWO0t2k2uS1ADtHWL7PqTFy3+jjP/AH9jpr7HbEWd1advp9stpfrGxXdbgHH/AF0Ss1tMEY3LM9ZPdm9L4RDC/V2/WpbcgHh81HFDKo+Ylh701zIr/cG32pNGjRoJtc/Oc02WDzGAyAtRq6YwgJerUUdw4GE/OsWrGMlYbHHDAwGCT9auKYeDtFItlMxyyLVmLT+u4gGloTePURkjkXIA/GqzqsQywDelW3g2D7+apXMGcdTQjjquLehGupPHwsI/76pjO0gZiFGageMJJ0xS7GyCOldVNNGRJHHb7PmGWrOuol3/ALsEVekkRVwBiqpJLZYZFbe1S3LjNorxA/dfj3q/FbQ7d3FR7QwyBxTzt24XrU+3ihubY2eeNDsjHPrUQYysN2DQYct0+anABRyDmuepV5iUmyX7Mu3O7FQmLB+Xp71KJAFGeamV0ftisrlqn3KhhG3OahEgUH5avt5YOME1VnQeZwh/CghqxCHX3zUqjK7etNVkBwy4p/zFsoeKuMbiK+GR/arBUsnD8egprIzHlwafHIYztUKa2VNiIpIOMqMeuahKFVyTx6VclYyEDd+FQSRsOB0rWMRohQbj7d6nIjK4Xr70x8BcDg1CfMVf61XKmVYtLEVX7uc1C42nkj6U0XD+Wyk1AS3Uml7NAol4OoTnFISrADOPwqmZW6EVPbuh4fNP2aDkZKI2kYBOT71aSzdeZPyFRr+7OVbipczSHIOVrKdIlqxMYfKX5WqJoXl7ZHrT5A5Tg1JDM4UJs/GuZpoCsUMTbd1WrZg7YYFgKZLbkSA4JqcQtFHuUda1pxuImeJPvJx7CpA88agq5K+hotFV03H71EvmhhwCO1dHKgsLHd/PuKE+1WjcRuVG3BNVh5rfKEBb2qR7aSNMmM5PcVy1KbWwiSXy15L81DJdQAjZlmot4YmOZX59DTAEEhwgK56ishkyXOfmdKsLNIw+WPAqmSTJhCNvvWjbRS8F3XHpikxx3BbZ5hlgoHrTzZ4TI5IpZoLl2OHCx9qWOf7MhMj5XvUHZG9im9pNuDZIBq0lswUb5sj3qKS9muzst0wvrio/7NuEUyvI/wBKaMqnME1u6PuUqRTHluSuByPY0GF2GS20UgQL/wAtA3tVHPcRLiVODTmmZoiOW+lWhaTyRgxomKtW1ubePdMqiqjFy2FcpqxdFUQt9atQCOHqMtVoz/3Qdv0p6PC/XaPaqdKSFcryhpQNmFFJbzxwuI3iDj+9irCrFk7H/Op0haSPcmw++KyAUgSpuCAelVzIkTHzJMN6VMn7vO5uaJYYbmL5lAPrUnRTqRRj6iTNbRbW+XzHzj6LVVYY/JC78ZrTu7L/AEeONOPnb+S1n3FoLSEOW3HPQV10fhOi99SL+wYncM8rlfpU50+2jTZErN9arfb7l12xqQvrUInmYkNIwP1rUCZrO3hbEi8ntT1BUfu02KO9UkR3bczFvrU+JnUhTgCgB0k7nqMe9J/aEsabROSD7Ulu0n+rkiJBP3qmdrYFR5YbBoApeTJMd6AuPypr2l5lfk4rZF/GqbIodjfSoJL2YA7h1oAzGtpDNjb83pUsukzKgdByfens8jfOw/Gmi9uZf3YchRxxQBFFYvuxNgD+9Vz7EuB5alsd6rMzxDq341o2vMOXcge1AD7NWjbHlge9XpWZUyxUCoYvsrrt3HfULWjSv++lOztQBXeaB5CHbNV5mjj/AOWpI/u4rctNI0wne0/zehNMv4tJhQuJl3L0FAHNrbI0nmOhZT0FaNvbwLHh05PrUb6pHt2wxo2PWqVxezTH5NqH2oA4iikr0X4e/DG88UXcd5qKPb6QuHLZw03+yvp9fQjHWscTiaWGpurVdkgSued0ldl8UrS3sPiJqdpaQpDbxLAiRoMBQIU4rjqujUVWnGotmk/vASiiirAKKKKACiiigAooooAKKKKACpoe9Q1ND3prcT2JaKv6TZQXlxL9plaO3hiaWQqMnA7CtEbVVXsPDkssbDKyTFm3D1xV81ibHP0V0X2vU+n/AAjNt/4Dt/jSfvZj/pXhhsesAZDS5g5TnqK1NVsbSG2tbyxeQwXG4bJB8yMp5FZdUncRUooorI0CiiigAooooAKKKKACiiigAooooAKKKKACiiigAooooAKKKKACiiigAooooAKKKKACiiigAooooAKKKKACiiigAooooAKKKKACiiigDW8PnF+5/wCmR/mK9U8DHMeofWL/ANnryfRDi8c/9Mz/ADFep+ATuj1L6xf+z15mb/7pL5HjZ9/uM/kdjRSkc0AV8RZn511PNPGGkm58SXVxu4KxgD/gC1gx2TxZ2qxX1xXoGtzwrq0yuBwE/wDQRVP+0LViEVU+uK/QMF/u8PRH6ll/+60/RHHDTpmbdESfarC6RqDLlQo9ia6kxWRO7cQfakWG3Lf639a6jsOSazuYM+cmfpzVNomkl5G0+4rtJYgzbUZayb2xlRvMIBFAFG2t1UDzQPwq8tmr8hSPwqtZXKW02Zow349K6i2v7OaDJ2CgDl3g+chmxipIrdCeQa07z7LhmLKPSs2K/toMs0ob2FAD5bYEj5azLuSGFyD19Kk1LWhM37jKgeorNeVJjubBagCNrVbgF4xhvrVOZJ1Gxs5rV2kJ8i/lUf3wQ/WgDHWIhhvFNkTD4U1oskgk3FMqKZLbpMNykqaAK6MyffUt9KXdubJ4HpT/ACpIoslxtqD927Da2TQBbjgRvmC7hVwwQPD8yDNV1byox2pjO+chuDQBW+zJ5h2kihYtklXVSLcMsS1O+zBiWycUAVZJNhDEj6VGWEh+XjPrT5ot7fIAcetV3wpxgk0ASywBY89/aq0atI4RmwPerAYeX1xTFZecmgBk8Qj+VMtUah0GNpGa17WGFoSxI3VSlQpKTv49KAK4SVB8qnmlNvJkby3NXxdKkQ+TJqJpzO2cYxQBXNsq45pHjBI43D2pZ9zN2A9qYW2j5SaAHm1YpuQ4+tRCB93Q1ZW9VY9uynQSL1O6gCusG9unIq3GxVcFfxod0zlRQWYL0GKAF2qWBOMVZyhwiEVWVk2cLk05HIX5QAaAJnBaRF7Crz+UEXYfm9qz4Gfd822rJwDk8UAWVkBTDRZPriovIluJFTGBnvTxdFQAuKnSVD9/IagDWj06GO2VTIN/sary2bQruOGHvVdYpU/eKTj1NW45HuF2sScUAOtICvzu2wegouTHIcM/y1PBHCVKzMSfQUlxZiVMQqfxoAyWsBJlkBA9qseSiQjeuasbGtosfNu96iSRyCZFGKAHxiLbujQZFRy3UyHlOtTwJG2cP+VCpCZdrtn60AQo7CMvID9KoTM0rn7w9K6D7BHLHt3cfWqUOiStc8OAg9aAMmKa4tJN2W+hNXI7i4u3y6OfT0rZudHhQByhYjvmpo/KWIIcH0AFAGW1vuHzjBpy220Z389qtXIdWBKNsqaK2EgQxnGfxoAgijlPPmsp/KkkEs0yqkuT64qa8sbyLB2ZT1oto5oE38EUAI0E27YX30HT5kUupyPTFTreRr838XpV9NYT7Ps8jn1zQBiGCWUYUHPoKtwC+iUKUkZfRq2LPVVROYI8+tK15NMxfagSgCmMFPmTa1IsDeZkuClSTyiVTkgVBBPGcxg5NAFeYyrKwRCw9RVaSxuriMqYiFP8RrQlvdjCNFAPrV2G82x7pF3UAYUGjeSP3lzuH90U2fTI/vI2PaujW5s7n/lioNQ3M+nRceWS9AGHbQFUO7kDtTVIaQrt/CtQ+W5DImwGiQQxYYp81AGaLbeWGzinwWmCV2VYmvM4EcRFS26FjlgV/GgCklr5ZYhST6VSljcSZaJl/DityRXByi5HrSSGOSLEr/hQBjyW0M8e5gSRS2tkpzjhfTNTvDg/InHrSQwu0vyvz6CgCs9kvmHKMTUjIFQITj61qratKMSHH0rK1GIxsEQFh60ATRP9mAxlwf7tWGkBXey5B9arWqYjG3gd81agtHunI3Nt9qAIvLDqTgYrNudPimb5D81a8lt9mk+aT5feqEgleb92oC+tAGdLp0sUfC5+lZGqKBpkw2BWG3p/vCulZJ9+Dk1g67C0djOXR1Py49PvCgDk6KKKACiiigDZ0+wkuraMq20HOD+NaKaBcltpkOPWnaRLu0q2jAwy7uf+BGt+2neJv3zbkoAxF8OOMlpAfwpg01oZPkDE118d7Ayn5RipRqFpGgUKpP0oA5qzspZYbxUzvaAKB/20Q/0pU0PUXHCAe5NdZbm1kZ2zjK87eOMinlLfPyzce5rlqTak7B7bk0OMk0i/h/1kfHtVKaGTdtZCPwr0CREGArg5rMv9OkkXcuCBSVTuawr8xzFvAV5bGK041BA25P4VVOYbj50yB2zW9p91bzLtKqvsa0bRvp1KHzbtpOBUogU1rSR2g+YsuKynuoEmP70ADsKxer0OKvOK0Q5oB5fCmqdyI4lBbipbvV4jCUizu9cVkyXXnDDnOK6KNN7s4RkwjuZOOtVHSaHIPTtVtEDDKihUO7D9D611lmdsY/MwJpJEwBitCWMg7UXK1G8aSrgjaRXLVsSVI96jnke1TBt5HGKEt5EPyuKj3oSdzZYVzlwtfUtJEj9smrkUcTLtaOqkBCxhuB70rTseVOMVJ0KcUNnt4xIdvFQvEFPU1ONrDLsc08wiQjB4ppGcqvYrs3yDkAVEZA/1qaaIfcHJHrVZl2DB6+1UYkohBUscGq5DA7QcD3qWIgg9qYZFV+uRXTTi7CFkhCRgglifSoFDKd2wirUDROx3GortgH+R8LW6iWosYFflsGlMUjLvORSRXwRSCM4pH1BpBsC4o5R8jJPIULk1G6qEwOfaoZbhyuBVfzSF+9zTsNU2WPL3A7cg1WdH3Yzn6U6O525yM05JQ7luRTNVGxFsZiAc5qeLdH8uCQPSns6EdOaaGYcqKB2Hls85q3FcKijGMmqCOM/MvNPVwHPy4oE43NcOfK2etX4hEIRu+9WDDPJ5gzjHvWqkoZRnGaiUUzCcLFuOTAwybhTJA78KpANCThVyCKnSbcMv+lRG6MyaysVSDMjjP1pXtW5YHK+9QNGz/MhJFPimf7hYmt0WiW2jZnB+6PWr0rLsC7+O9VoQivtkYhfSrRSF0Kxgkn1qJImSM6S1SVyE/OnQ24jRtwzVlLZoOWzUW+Qsfl4rinCV9hBEsLcBBmpWkkTkJ8opECNJnOD6U51RXALnHvWTiyoySGo8kxLNkLVK53yNwCBWxHboy/KeDVWXSnMo8t+D60lodCxCXQy1WaEhgzBfrVwX80+FKsV6cVq/2QgtxvG8j04ot444UK8AelBnKu2UhHuUb1IHakW298Cr0wJXMatimwxrJGSODTMW7kcaP03sAOmKkl3iPZ5u5qmlsrnygyfMKgt4Jg+/AyO1XCVnoIk8mZUXMmc9qBZTOdwOD7VMLhRnzOCKs2+pogA8rd71pNyEZZik5XGD7d6kt47yH7gkx6GtWDUQJGJhQ896nkvXnbEaIBXOFyim4g+bGQaDEx5Vxj0qxJPuG1sCqyzRxzYzmqjFPqBDfh0ji2Dfyc/pWeYbqZjiFua1ru5EES4UHcTz6dKS1u2I+bke1dFNWVjup/CjEi0R0be9wFH90VJLpcJX5XwfWugF9aynY8Iz70k0mnRJl4/yrQs5qC0McmM/LT5CFk27cVptJbygmOPaPXNKUiEYLrmgDNMO5wAlItptk+51q692qxkJExPrTYi8pBZCvvmgCBrPE4bFVrmJw3+qbHqBWzIjDhBuPpTQ2VZZG2+xFAGMkMcsWxwfpUcVinm4QFQOvNX5oUzmNdw9c1D5bF1G7B9BQBHPZKH5DMKEhESHjGa047eQrtfp61WvrcQIdpLFqAIYR5YDq24+gq0JvMXO04HUGqFlGcDAIf3q8sLyyKiscHrigBMCU/KoAqldWkUuR/FWnPYNAM+YfxqldFmYCIBvegDMOlvGuVAqoYijFHj5Peth0uAg5/KqV5BJuDvG+31FAHDW8vkXEU3lpJ5bhtkgyrYPQjuK+m/h3470rxNp8VhFst7+CMFrc8ZHcj+8fXHrnjOB8wVtJe6dpsiXmjz6lBfwsGhkYoApz7e2a83NMuhj6Xs5aPoxxdmbvxd/5KhrH/bH/wBEpXD1r+JNeuPEuuz6tdoi3E6xhwnQlUVM/jtz+NZFdmGpulQhTlukl9yE9wooorYAooooAKKKKACiiigAooooAKmh71DU0PemtxPY19K/499T/wCvN/6V6HopP9hWHJ/1C155pX/Hvqf/AF5v/Sug07xnptppttbyRXBeKIIxCjBI/Gh7gjsdx9TShjnqa5b/AITvSv8AnjdfkP8AGgeO9K/543X/AHyP8aQznNQ/5F7Tf+u0/wD6FWPWvetv8N6Yw6NLMf8Ax6sirjsRLcqUUUVBYUUUUAFFFFABRRRQAUUUUAFFFFABRRRQAUUUUAFFFFABRRRQAUUUUAFFFFABRRRQAUUUUAFFFFABRRRQAUUUUAFFFFABRRRQAUUUUAX9JOLpj/sH+Yr1T4dHdFqf1i/9nryjTji4Y/7P9RXq3wyO+HVfrF/7PXDmMOeg4njZ9/uE/l+Z3BXmjb1qUrzQEr5v6o+x+bc2p5Z4yuzF4luo+gAj/wDQFrKgvxFyTz6VoeNyo8VXilM8R/8Aota5Z4WVt2Qgr6vDR5aUV5I/Vcu/3Wn6I3ZNad/kSPr61Pb+cBuaJTn3rCtbmG1beXyfpWtHq8UifIVJ9zW52ll7qSNv9WR9DUN3qReHYX59M1SvDJKm/wA3A9BWQFeSTGfxNAGlHdHJVjS7nJ+RyBVQwOqj5xUscpRME5oAmmzIAHfNVdpEu2PGKlFyr/KeKeXVI/l4oAlht4Hx5vX3qvfIkP8AqAPwqnLdPI2ASAKVLyFV2u2TQAE3m3h+Kmg2quXf5/rUIv42BUAmgphC/Iz2oAuIDI2d64pkkCbyxxWYpfJHP51HIT0Mp+goAuSRu52LtVferFtp1uozI+T6VmI5Tsd3vUkMsm87zQBrSLaqvyx78VQaOTcXGFX0qu104b5GpTM8wxk570AL5+1vX3xUyXPPytx71AUYRnYAap+Wytk8fhQBauJ38z93+lNijM7YIO6o03CXNWFnUEgNhqAGPH5T4IzUaFmcjHHoKmYbuQSWpuWUehoAeI5h0XApZ9vl8g7/AGpu+U/fJI9qVVZvuA0AVY523FSM/hS+YWJ2qatImHOVqGVHZiUG2gCMRO55+UUx0AkAjOTU9ujuzb84pvknzT8pzQA7yGKAnDGnKszrgKKtW9q/V22Cpm224/v+9AFFA4Uhl6VF5pJ2JVkfvpSRkUya2IO5Ac+tAD2JSDgc1Xhm3EjndSl2RfnU0ip5iZAwaAJwVByWJapFnLjG0k1XRNgwy/jUoCp9xiTQBZOVUMeCOlJDdOZgZeVqNdx++DinkwgAKpJoA6Bpi1uuzG33qs886L+7ZR9KqpdbIQshwKqSXeWxHkj3oAvx31zA27zN3qK0YNZbYWYc1gedjG4H8KR5NoyrAexFAGhda3LLNgAY9BUX25p/kkfYtZQkJk3bRUjKsnJP4UAbcUyxR4R9x9RUIvHDEg8+9ZUQJOI5QB9acY5t5wxNAGumpXLDKSYxV2016ZflfGfU1iIxjgzjmlj3SgNvU+1AHZJ4jgEO2aME/SmjVLCVSyfK3txXKvIiD5z+FRrJuYFDke1AHQTXyzHaZTj0xWpps0cSg7Qfc1zkIQkH5h7mtm0liG3y2z60AdImqxSx+SyqT7ioniWGJ2WPcT2AzWTPLG+PLGG/vVLa6p9nADl5fagCnKq7yWQof93FWreKKQbUI5962YXt72EvNEoGO9Uks4J5m/eBFHYUAUbi12nCnkU6G4LQmKViPpS3cPlSfIMr61NaWslz9xNvvQBVFsiKWSZyT2NWrCCJFLzEhuwqRlW3crJJz7CmCdmb5RkepFAGnDpUFx+8I/Sn3mlJFa4h3ZrKS9nik+QlvYGta2lvLlgsq7E9zzQBiC1kgYYJ56806axLANFhn9DXRXEMf3NoPuaqtZIp3lsfQ0ActO2p27gGFR6VLBcXZmHnw/pxWlJGZJiWk+VaieaIEMsoOKAJGKMRmMA0jMI2y2fwFNlmhaDdvUv2xWQ1xJk7i1AGkL6FQw3kN71RkRpSXPzH61B5chUsFDZ75qLy5jx5p+goAs7pVjOGB9s0lnLNFIX2bqfamOBcNl/wpSnmMSj7B6UAXF1dHkC7cHuCKum8tio2qm/6VguREcMmR6inRF25jUkf7VAG08DzLvARfpU9vPJHGU+TjuKw0vLgyeUNqL3xTXZEdiZuR70AXrsCQMz4zVdSI48oc1lXOpq0LKr8ispNRnU8dPegDpnvdiltilveua8QahNc6fMjRgL8vI/3hWpZ6rbyDbMuw1S8Rz6e+kTCFgZfl6D/AGhQBxFFFFABRRRQB0Gl36QWMaFQduf5mrq6iJpMAELWRZWokto3PTnP51d+yIfuKaANF7/auF6UkN6Ad5biqu1YlxtzVaWIv8ygKPc0AdPaav8AurrC/chDf+PqP606Gd528wqOawdOdIoL9zIDtt1/9GpV211aJsLkZ96IU4yu2YVI31Np5nTny+noaadTdI8FsD3NUGuGnUkOFHtWZMHMmNxb61lUoW2MU2mXzdDzORmnGXnMeQTVJLdwn3hUkW6MnLZFY8jZftpdywzSNGVeSqsiqmNvWnNeKnHeoWuEAJHWumnQ6slJyZYTYwxIaS5SFY8x4zWTPfPnYtRx3qof3jZzXSkkaKFi4j3LDKNgelTwBt2Zn57c1VS/jDADNWI/32Xxtx+tKRnJFone2FZcUSQK5HI4rOcuJO9RsWX+PFcE73EkXpkCfdx9aihhgLZkbHsKrBlxlgSPWlHLj0qFbqdcHSSNhBZ7dqrn2qrPHub92oQCqzTiL7h5ppunfg5z2xSIqSh0FaQocHk/SnrcehwaiCN16t71WkR92Tx+FUc5cuJiVBGN1V1LysA4Oaj5wBVkSbSM9aQ7dhHg8sAn8qrybvM4GBVpvm5JJ9KYCy9a6KdVLcWqKxglIyq9aa0RCYcH8KubpG78VGy56A5rpjNSNIzMlpGSQjHH0pTJlvumrc0ZyMrUMqkn5Vx71RsnchKu3bHvTJECj72WqRVk3gEHHtTpoP3pGDigYyOJmXmpVVx8qqKkgtmJB6D1NXo4Avz7t9AmzPSOQNgr1pHJVyMc1plBKw4xT5LMFemTSckjJ1DMjVgpJHNQeYBIQ2c1otE6DlciqrRb2OEpp3KjO4DGfnJqxbzndtxkVUWJozyuanjTDbhkGgpmvECY+Rge9BnfcF6qKrQ+ceoO31NWgYVHOS1ZTaRzNamtbyb7f93UDiUE7duagtpjGmRwtMluhn5NxJrNYiwK47zLlX3b+auW+oyfxL0rNWZtuSKXzARkHH1p/WAbZevNXl+6oxVT+0JW4+6D1NVJJGdux96eSHAB4rRTuFy/BMEO4SbvxpzXjl+aywAr4R9rfWpGWTIw+abswZqLfzbiquAamg1aeJsOd1ZcGVY7+tOVzISN4HtWE6V9ibHUW+uqo/eqCPal/taxmb7u0+wrnAQq/M2Kj8xW+4fwrF0mhWOgmv0JKpIwX6VJYyIGB+99axYsMBu3VqWrxKMB/nrNqwzoodSjQbSoweMU7ajSecFH4VlNLGYwCMtRb3Ztzy7EelVBEWC5w0hLRFfcLTYRGT1yfrWtb3cd3kNHge9RT21u0/loVRa0k2wKc1sFXr973qOCR4X2M3y1aurVIlHlkv71FbxNK21UyfWpjSbHcj8hHYv5r/Q1Jb26tcbpGIT1qzLCbfG9wPwqB7gk4QlhW0cOuobl4WUN3gfwrU/9jwxxEpndjtWQ9zLHGjKTncen4Vetry/lUAJgHuxpxVtEd1P4UZkli6Oz8gg8ZpWtPNiDM3z10bwqseGAYnrVR7JHGfuj2NUWczcR6jbqdkKhPWmJc35C+bCCntW3dxkyCNZMr71WdokGzzhle1ACh1aL54RSnAVT2pI54XjO91xWXPOwlYBjs7UAaBvYUmG5iPwqnO5uXJDZUdKq4eVt4G72zURjmDH59mewoAsqHRsA49s1CjTfaN2M7TTrdBFJvdmZvSrEhSYjyyU9c0AWP7WCDZIm1qux31s0eXVd3bisV18rkjf701X3N+7VvxoA3cG5X5VQD1p1uXtm2/Ic1jG6uIPlRVU+tOlYZUvNyfegDUu2MrkPjFZqKi7iDzmqMuopE7R+ZnArGbUJRIdpPWgDpjdY4ZQcVmXuqTHKLGMe1QWmrJnbcJ/wKrs13pjR/M43fSgDzWiiigAooooAKKKKACiiigAooooAKKKKACiiigAqWH+Koqnt1DFssF9zmmtxPY1tGmtknuIbuUxRXEDReYBnaT0NI3he9dj9klt7texilGfyql5af89o/wAm/wAKUKF+7cIPpu/wqnG5KdiyfCutg4/s+T8x/jTh4W1JD/pIhtV9ZpQKq8/8/I/Nv8KQruGDcKR77v8ACjkHzG9Pp6XWmwWVjL58dgkkk9xjCZPO0etc5VuK5nhgaGK+2RN95FLAH9KrmNQP9ch9sN/hTSsS3co0UUVmaBRRRQAUUUUAFFFFABRRRQAUUUUAFFFFABRRRQAUUUUAFFFFABRRRQAUUUUAFFFFABRRRQAUUUUAFFFFABRRRQAUUUUAFFFFABRRRQBZsziYn/Zr1j4U/NDq/wBYf/Z68ltziQn2r1v4QfNBrH+9D/7PS9n7T3TxeINMvqfL8z0QpzQEqwU5oCVX9n+R+X8+p4v47Rj4uvdr44j4/wC2a1zD26sPneSuq8dwbvGl82ccRf8Aota5Zx5TfM2FqVHk90/Xcu/3Sn/hRVNpEW+WZh9atLDaKo+8W9RUD3EDNg8e4pBLGjYEhApnaXjcKibVYkVRmvyj/ImPqKd5oDbt4IpGeOTnYSfWgBvmzz84IqRY5F65/ChQD91ifapVjZ+VJUe1ADltuN+TmmMJHbbt+WlFykTbNxY+9W0l3L8o4oAzLi2z/C34U2O3iCYOAfetMSDPzDNV5bZ7lvlOwUARJbwxfMrYPqalRN55l/SoEtnSYLI7MBWqUhEeBgcUAZtwqRHJYYqsximbCYBou0PmcncKLUBGOQMUAQyLskGTmnuCib0b8KkkdJnPyY96TGwdcigCOFRM/wAwwfanywvAx2c5qPzXQZ2YHrT47oHlsmgB0MrICHBDVDLPlyGpGuGL5/Smu5mGCuDQA4fNyFJP1qOUkMPl2+4pEJA2nihQd2DQBKsgTHBPuanJUjOM5qt5R3dKkjzHnJzQBMkgU4I/ClMu1tq8ZpiosnzMeacEXeKAJGVEA/eZamuw438inPCq/PnNRL8+RmgC5FN5afLGCPWmqsksu7oKgwVAWtGJisYDpgetAEVwoRfnfIqoJFxtU7j6VfmRJV2jn61mtGbWXcvzfhQBPl0TLLsH0pnmg8I+frSyvJcqCWz7VUdCn8B/CgB8kb55PBpuGThTSLDLN/GR9TV2C18td0gZmoArSyEKAamjZFj9Wp/2YMS7DHtUAYpJwtAFksZCq/dHrSyRG2IcvuX1NPdMxhzUZYzJsIGKAGNdRMv7vDN71BFNOZsGPIqVY0iPyDP4VIvln1BoAJGOcgY9qckW/wCdicUqQPI2VOasCCYjCjJ9KAKW8eZjbgU8PDuI6fWrDWk6t88JBqO5tnCj92c/SgCuttAAXyc+xqxBOHUovJqAW0p+Xbx7mnw2jJLy4X6UAIzSK3zbvoRV20UYzhc+1SmPd94gmqLyTwTHaMUAWZghf5iFPvTopUHy7kz6iprPT3vV82VMfWo5rPbIemB6UADsf4zke1La/aPOAichD2Aq/ZfZnTy3Ad61bGxbcRwin1oAh2MIQgck+9EJ2KfUdxWg2mBcnzKxXguIbhuuygC2k8xJLSNt+tSW+pGF2ONwHrVJty4Ks2PeiRXePOFNAGjLqhuB0bjtU0PiP7NCUjjGfWsIGRVwmc0sALS7SASe5oA011D7TKXfGatQyPIrbGFZUunTYLeYNtMiZ7aJkWbBPvQBsWspSclpQCO1W31Eu3DlcVyGH83duLtWissxgw/FAGtd30m1V+0tk+9VpL6eFQjTM2azJSxVdrHNIZXjIEjkj3oA147wNHtJzmo/sMJBYvjPvWS15PvASPC+1WhNHKAPmV/Q0AWYrVTJw3HtUstrHnJkwKoyy+SuFyfpSLeL5eMtn/aFAFxGVUKg4HqKrhYoyX8386b50kgA24X1BqK6WLyuX20ASxy+du2YqN7lU+WRttVILgW6n5yRStNbTKWkiO7saAJPt0RlUA/L6mrLXPl8xvlTWRDC7sQiZB6CtFdLvniGyE59zQBZSVCMt1NULrynk46+uastpOqhQDCXX2NNXTbxAc2j5+ooAzLhVSLKKCaoJeMJArIta01leR5LW7D3yKqXFssKBnjG8+lAD55IjEAI8k1h38TLCzFuPT8a1rWOUt84+X3qHV4kWxlZTzx/MUAc1RRRQAUUUUAa9jMFtAueef51PDcuJNjNgVmwK3lKU5PpV+C3kkbMgAoAtZ8zO2TmozBuGHdvwpwtAGoljKchuPWgBbW3iFpqQWR8m3Xr/wBdY6ghjt0X5yWPtVy0kje11Fep+zjJ/wC2sdU/JUAMrkVVN7kSaW5ciuoohhGP40SahjohJ9cVAIRkHzBUw8ojDDd9KuUo9TCXKKt1LOvAI+lPEcuOc/gaF2Hhcj2qRQW4HB9ax9pFGZCbdpBk5BqvLHIvyqM+9X2kWE/M5ZvSpo5EkXIWrVaJanYw5LV8fdP4U2GyXcd4x9a322buV4qOWPzeEG33odaCKdQpxWUKjcSKsqM8CTgegqJrSZOPMJFX4xbxRje3zVhOs5bCUJT2Ks0aquS1VHeJvlGM1JfTR5yuSvpmqcUsXmDK4FZal/V5kkiFF68UqjKbgcEVNJPA52DkU3ai8huKkXsZ9iAEu2GGfcVO9sygOtRyXHl5KID71WN8znBY4qkmzWGGb3LcbsjbpOBTZ7lQcM+R9Koy3DNxniozKz/KVquQ2WFgWxcxH+EtSSXWF/1ePeqQBVjTtjFvWjkRoqUEXoblSMkk1Zysq7xzWcLR2ANWord4mBL8e1Q0lsZVIQZMG2HOMU95FxuHWmllk4btSbFA4qoVHE4pJJ6DJIRt3O/XoKquCFyeVrS8lXjBz0qBo1LYzxXbGomhxnYqxOqcqgNK7PM3Ax7VY+y7c4HWrNtbFVB2ZFXdF+0RXSI7OW4HUU6Hy1JIPHpV/wAhCpHr2qnLbeV8w/ICplNJESnckXfgtswPUimeaOznd6GlEzyptyB7VC8fljLiuGUrsmMHLYdIrt83ao9u3nvULTu3yoSB7mpIlmz87Er7U4uaOlYWT6kmMRnK0+Dy15bA+tROryuOSB9aryDY2Kvmm+posL3ZpG4QRkZ/IU1yoQOpLY9arxjzIsmmhyMqBU8vc1jh4IkOpKe659Krm+uQ42jIPtSGFEbOMt6U8FP4s0cqNORdiz9sYph4wD7VIjxzdSVx7VVEe84U5qZIZF4pciIlQhLoTvhflXBo3xgqCMUxYbgEFkOPWrjW7PCcx84pXlHqctXD8uxVMEMspYnj1FIjCNtinNILeUc7acLRtwyQPpW1OrfRnJsRzGVWOSwHtS27ktkgVcMREYUtkVQumljYFF4FdSNI6l53XA38Cnxui/xIapWnnXrBWXgd6vyWuwhQBSlG6FONh7OSMg8e1MUyeYGhbB9MVatBDG22TkelaUFoDMrRrtWvOmrPUzuNtkkWLc7kswpYwUkw3NaTWAIDeYKzL62ljn3RnIqEx2JPOl3fK5C04Xhjn67vrVXDbc7mz3oG90/hP1p3EaLat5i7cEfSlg1dbX+DLVjgMhPr2pAX35cZb0raFS24rGlPqzXUo3gAUguSX2qRULWckqhgygVXW38mYt5hBrpjWgVGyNHzWMcJZwD5jfyWrbahtXy9547iudvlb7HB85b97J/JKLWWZVwchPeoTu20dkNjdlvnELH7Q351T+2Txx+Z57Mre9ZzMWRvmOaiDSxoCXOPSmUa0F8TyzZNI1vFcOZC2M+9ZL3TqMRJn3qeO5VowJQyt60AWjaoHwrZqdrVTGPnxVIsIoywJz6VHHeAFt2/8RQBdQJFJ8jZ96hdI2kLmU8etRLcSMuEUH3zQwUxtuODjmgBwnRpdiHJpjzeVnfxmqMbpFLuWQlae11DMcSIWAoAc99EFwjbjVkXCGNXicZHUCspkVrj9yuEq7b6dduh2QnnpzQBbS4Eh3uM1XvGibvk08aTqqpxDkemaYNLvlbLWj/mKAKLRoE4wWrMe6eNiNi496257C9DEm2YD6iqT2h8tpJovu+tACRzxNbhmTk1nXEbMSynaPSrEaSNJlF+T0NW5IUIGT81AHG0UVp3WkfZbZ5v7QsJtuPkim3MeewxQ2BmUUUUAFFFFABRRRQAUUUUAFFFFABRRRQAVND3qGpoe9Nbiexbgt3nWUpj92hds+lRBSxwoJPtVi1uFgiuVYMTLCUXHrkVaW/s0uGkjhZfncjA6KU2gfnVXJsUIIWuLiOFMbpGCjNNKMGYYzg44rQgvbOKSJxCwZDCcgf3fvfnW1azz6bpEDNNFamaR3Amt/MLDt9KOYLHKEEdRikrqdadLzw7FdvJDNMtxs82OLy+MdMVy1NO4ipRRRWZoFFFFABRRRQAUUUUAFFFFABRRRQAUUUUAFFFFABRRRQAUUUUAFFFFABRRRQAUUUUAFFFFABRRRQAUUUUAFFFFABRRRQAUUUUAFFFFAD4jhvwr1n4PShY9Yye8P8A7PXkgODXpfwrn8qPVPcxf+zV04SPNWSPIz2PNgKi9PzR69549aPPFYgvPf8ASj7Z05/Svc9gfmn1Z3PN/HTq3jG+Of8Ann/6LWued1dPLZc1r+MmEnia8djwdn/oArBWdYx91c+tfPVlapJeZ+rZerYWmvJC/YYQQStMubGHAYHH41IL1XGJFyPaoZHt36bvpWZ2FZV28AZp8Nw2/wCeIhfapQ74wiED1pvmN0K5+tAFkOmPkwo9xSSxtJFhH59RVdpwOowKejPLzHwtAC22mqjh5pSfYVqPLbRwjb0rGa5m37OSPakZXxySB9aALF9KHXMb7ait9QkWPbjJ9arvuHGM0iSLGfuZagDRS4Vjl+DVwBGXdjisqF4nbc2fpWiLmDYFFAFK+ZUfKrUAnAGWAqe/eNcdPxqG3SNgWkwV9KAInKlxt70+OIM/zn8AaY8KPKSiEL9au21mV+fJC0AJLHGY/mwo96zSo3Hyug71qTPHJ8hAY0zMKAIAMn2oAy9xb/eoCH15rcXRIpgCDgn3pz+GpRGfLm/CgDByqjHVqWKRBxg7q2YfDM5GXcAVZXQolXlNxFAGFhn46CpogsX3wT9a0yBA2xLc59xV23g+2AKbbB+lAGIxQp8q4qeOzeRNwIq9c6YYpMFWVfcVZisJDbny2oAxWRYz85yfSo1YF9wiyK0JNOkUkzMD9KrNbN0QNigCRHhfBkCripTfQKNvVfWoRAnl7XX5qpvBLggKNtAF9ZkdiU6VDM2QRtzTLKVICfMTH4Uy71De+IVOPpQAsaOeI6lEBztcg1XW6kCfKhBPfbQJZN3KsWNAFpI44Gz/ADqx5y7PWpLXTLm6i3/KPrVhNAmY/vDgexoAzCjsCw+76VXJQg5BBrqF0yKNNjk4qvLokJ+7JhfSgDDhYP8AKzZpsg2tgcCtwaCvBVgKR9Ddm6qR9aAMu2eKLj72fWoLnDy/KQF9q1W0O5eQDaoUejUPpexgmzn1oAzo/MtwBGetaFrdMh4Tc9XV0KaQKUdfoakXQLxW+V0B9jQBWluZZW+YYNRCRUJ81sn3qW5sby2UmSI/7wOaqQ2Uk7bmyfwoAjklyxYHC1Laoty42dfersekRzjMgIx6UiWTQSbYW+WgCaSOCNQuMvVbyWkb5IQT6mpv9HilBldt1TfbgG/cIzfRaAKmzUFbYNyj2pPIu1BDfNmthJp54/mQKKkhkKtgxKwHegDDtFMMuPKYSepFbUH2i4Pynbjqc1pC4tQuWiTd9KpRyK14F24RvTigCbMsQzv3/UUMm6MkkZNb/wDZ+nJEpeYLn1arEek6ZKgJkRh/vUAcDPII2Kuxb8KjtiHfPzAV2WpQaXANiojH6ZqgYbYR7olQD0AoAw7iUIBs6+4p4lJjBVF9zirbRQySHIAqaOCBVIflaAKMUySKUeUZ9KqTWUyvvAG2tWWxsHwUCgjvQ9uJEASXp2oApR2DGMOiEt7UrwXJTnaPqKuR/alXZnaPUVWmkkgk+dmIoAzWeaOUCQcewonlzhihp91cNcnCpUJjlKYcHFAF2KVDB90KexrOdsSfPyfUGpzCzoFCn608WDKvLA0AJHLD5eQSWHvVeS+DttZcAelWPIhhHDfN6VEtkJn5U0AVzeZ+VQQPXNKkgDgsC49DV5dNhDDuatpp6thRgGgDGv5o5Ixtyh9BTrLbJDhvvCtW60zzF4wCvrVcW80UZyAFoAqpI8VyCozitRNau4myEyBVCMSAnELt74qZfPJwYjn3oAtjxNfs3yQA0s+uahKoItufaq5imRfuEE+lMInSMsXI9qAHT6vcyQ7Xt2RvU1hXV5JcOF25K1baW5uCUzx6moprU265aSgCCW4uSoAG0D0rOvjIbSTc+RxkH61fMiH7r4+pqrqDqbCQDBPHT6igDCooooAKKKKALtu22JTk1dSVivVqZZpC1mhcZIz/ADqWN4t2AMCgCwrfLyTTxIFToGFRlDt+9x71GJERugI96ANHTrWNor8hfvW4B/7+JStZRGEdvxpNLvA0d+CAVFuDx/10SmvLA/8AeFZ+05W0c1bcrGMI2F5pPNdXx5fHrUytt4jQn3NBdweRmspO5mTJJGRlRg+4qQKZAfn59qq+bgdMfSnRyliAnB9agcbX1FGnZffLMcegrQieyhj2huRWbcySpwOfpVFllPJyPxpxVzuhRpyRr3FzbvGQj4NUoL8ROwzvrPbIHrTAwByy1fIi/q8DYfUt/UYpQ6zDPXFZaSI7fMCKvRTQohHApqKRtGKjsMu9gjyBzVNZfUDirk7x+RnjHvVKILI+eNoqhhJIrLkcUAFsZbA+tLPHEzYjT8akgtdxBBIoCxKEXy8c49TVGVEEnyHJ9q0ZGRBsY5qICJATtANAGdk52tzShCx681sRaYl0A+MZq7F4acjckmKlySJckjn0hIb5hmp4kVGy/FbaeHp95BkH1qYaHGnyv8xrJzuc06xj7v7vSnINrZbJFab26WvAhP5VLBmb5Db9fakckqjZmBoznCYp8UBmHymtO400ooYIwz7UWtkf4G/SmZma8Plffb9KiZlZsKmRWlNp824lmG2q7Wm37gNNSGk3sNSRGAVlCgetTi5hiXapz9KiSJI8+bzmq8uwSERgbaLtmyoSZaNwkjDZQ5PpVOGaOKUb0qxdapCqbYR830palLDvqQv+7B2D5qgYSty5HNMN8zhjtJP0qDzpG5YNitII7acEkWPIRGBqdJF6Cm2dtNcjgYHvVsaNOTz09qs1RTbdI3y8VA2AxDj8q3YtLWFfmOaSTS4W5V8E0BYwkfDYz8tOkXGMVqjRkKnaw+tK+kMVAVh+dAWMqIojbycmnXLKygpgVek0ifG1AuPXNDaW0SjcuTQFjNjVo13qcmrcM7KQXG49quRaU8kfysFPvU39iXPHzJQFiJruQrgpgU+K5ZXBdvlol068iySu8VREEssmPm+lJq4mrmlNIkrZiIqKMh2287qSGxydjZx61ZW38lx5Z/Os+VrY5KmFvqi0sEKQjzRk1WktkdsBMntVk+XtBnJz7VN9ohUDyck/SqVeUTmdGcdjP+x3MX3F2j2qQW9ypDH5vrWpDLcSDb5WPcinqHRsFA1N4iTM3GfUxQjJNukjbnpWpA8z4jUcmtWJ4Qo8yJfxFRTyIZN8aAD2rCU77hGm2IkcyLzJkjtThuk+ZsVs2lpZtbLJJIFYjnJqeOz0yRceajD/AHqnmZr9XbOOucxty/B7CqisHkwMgV213FpNvGeIzWSr6ewJREU1Sv2D6tMyWZUj757U2GUlcbQW9xV6ZrRmAJAp0cVsGyJRijUh0Ki6FJJ8NteQLntTLi2eQ7o8EetaL21g6n54y31pi28Sx7EmUfRqCfZz7FBrRpbKIFcssj9PotRfZ7lRtwAPetGRJooIxEwOXbJHPZaqXJmQb2djXTS+E6oaRSZlzi4iPIBXuQKRpS8IG0kVPcXhkXYFz7mqipL/AHTt9q1KLFpKhU7kqC6b94e69qEiPlkbSakSxYjcW49DQAyCSHGGJ3emabNehDsCjFS/ZY0+Z2w1RPbiZsbePUUAV2vFXhVP50CXdgncfaro0yED5hj2q1HYIFAAAzQBmyzxNbbdmz6VXsmBkdWyQelb0mmAxeXxn1NVEspYS20LgUAVZsxthea0I9VuYUQKvSqhV/Nz5bP9BUoM2R+5Ye1AFw+Jb0NsWEE09tf1CSIj7NzVURTZ3mPH0poWfk5K/WgCT+2bzZtltm+tY15qErho2X71WJri4EhQNmoHs3CmR5OaAKwnnWBVVQuO9V2eZm5kIPvU5dAdu/5vWm707kGgDmaKKKACiiigAooooAKKKKACiiigAooooAKKKKACpoe9Q1ND3prcT2NDSxnVrQHkeav866nVGnXVJwh1QIH4EVuhX8DXKadIkWpW0jttRZVJJ7DNdnf2NxcahLNFYXEsbtuWRL/aGHqBTkKIzWjMl4giOoqPLX/j3t1Zf/107UJLkafYFZNT3FTuMcKs3/Ah2qbVrK4nukaKxnmAjA3Je7B9MUXtlcSWNmiWM7sinci3u0r9T/FUlGTrDSP4VjMrXJP2r/l5QK33T2FcpXWa6v2bw5FbyxtDM1xuEbz+aSMHnNcnVx2IZUoooqCwooooAKKKKACiiigAooooAKKKKACiiigAooooAKKKKACiiigAooooAKKKKACiiigAooooAKKKKACiiigAooooAKKKKACiiigAooooAK7r4eTeUuoe5j/9mrhq6nwfMIftee+z+tehlcebFRRw5lDnwso+n5no32z3o+2e9YAvRR9tFfYexVj5H6p5HN+KFln8Q3Ui/d+X/wBBFYkibV56+lbmpkyajLIp+9j6dBVWe08yMFttfD4tWrzXmz7TCK1GK8kY0SFpM4Y+wrUVAsfzDaamtrcBdqjn2FX4rSAL++GT9a5zoMbCn+M0z5m+VEJro47Cwf7o5+tVprD7NLvg+Y+jUAZTWcgjB2/hUkdufL+Zth9qty3Mo4lQJ9BUe8bfMY5oAphVWTGc+5FX49JS4Aczbfas+WZixI5H0qSKXCg/MPxoAvT6SEZQvze9Up7REl2lcVcW6dwvzEVHLueTcfmoAqG1GMoce1M+zyhg2OKuiXDBAq596ln/ANUA3J9qAM+4tFmUM78+1Wre3iS3C53ZpquqwmMoefSp7FUtzvwWPo1AED2DRjeozn1qSQv5CjbV17rz5MMu0Ul0ImjHlsM0AUEtZHYFYCKjfT7kS7hDmtfT55FG3GR60XNxdFyAoC+tAFEW11JguPLUVsWcsUEeGyTVOO/2oUYBmpgOX37hj0oAs3WqqpICMPrVE6rJu+RG2/StDNpcJhtpIFZc8zRyFF+VPpQBsQXMVzb7nUK9WNPuUhJ38CsWKTdFhFBb1qYmY438D2oA1rmVro4RVKiqm9/9Xu2CpLNyWO3GKjlkdp8MmPwoAkFvbiPLOWb3ot7eFcsx4qtJsSQF+n1pJHBkXZ92gCdrW2nlIzTDawRNs8lSfUmoJD5b5jbPtTjNxl1P1oAuxaPZXAO5drf7NJHpFhBLh0Dj6VXt7l4yWjYY9DViPUEOTIo3e1AD75LKJVVIVI9MVX8iHaD5JVfXFDeVNIZC+Pan/aYSmC2cUAOcFEX7Pk037XMOHdVNVLjVFiTaoAqj9pSUbmkOaANoXSBgM7nP5Vajt/MkBkfbn0rKs2jJUuy+1aZXLAl+PagCzcaPNt3w3GfY1VjWSGTbKpLeueKvQrN5f7uQge9L5Rlbaw+b1zQBbtre3Uq0yA5q61vaynbCAG96rR2siKF3Z/3qeLSSIFzLQAq6QZSdkgDe1SwWj2rEXPI9arWmopHcFGYk1cu7rcoZ3UD3oAoX8SgMdjeWayPIRidpKitSbUfOj2KmVHpVd2TyfuYNAFAxywNt6qe9RrBscuxJ9s1cVyp5G4U0hi+5UzQBmvCZZMuu0U2DUUspSuwOK1ord7mX296ZfaGE+aGPc59s0AQHUxIu9I8H3oj1SHYTIhVqrpY3aNseI7fpVSc4kMRjKj3FAF7+0Y5lIjI3e9U7jVhb8BGeTtiqqwlJN0CZPtTWimLlmGG96AJI768u5M3LME7CpTezRtst3kX0y3FS28G9f3hx9KbMipINjFlFAEJvL9ZMu5J/OrdneO0mZWI/GkYybN6j5feo/s2ULsR+FAF570mXlfl9RSS3hYjYwA96rxLKIjsIx7iqcgHzEsAaAN5JYWRcyDcfStGOOEBVEgXd3NcjbXYTqUOKu/bGnTtkelAHTDT52P7lmkHqKmbQbrbmSPJ+tc7Za7f2fEcxYehFXT4n1JvnbFAGmdNEa4lj2n6UNpm9en5is9vEctxt89efamSa1IHHP4CgB2x0mKMqlVoa5t1k+YY/Cs641C5mk+6EX1FSHy5I/wC89AFnfBcP88Y2+uKikKxS/uxlKr5kPyo2PapkleL5ZOR9KAE2vLJuxhfUVZSOEHPnHPpVczvu+Tp60kkpK/Ntb3FAFp5UccnGKhN044SLzFFUvP52qhx70ZnUnZwtAGkl9asv3XVx2xUUd0DNkg4+lZq3ckT5+X6VetLuO5f5kCN6igCe5vyhCpDuHvVGR7a4bDzBG9K0ntVc5Mi5rGvNJKzGT5Tn3oAkMdtA3D5qF5FdsOAy+9Q/YnUbifwzUBjLMRgigCneNFDPjb8tUL11a2fywwHGcj3rTktGLZfDfjVG/wBq2UiAjPHH4igDEooooAKKKKANK1x9lX8f51PHLsGNmaqQBhDGQeOePxq7HDIw3MMLQBGwnl6cD3pjRMq/PxWgYlxlScineQZY/m2mgCvpAympAD/l1HT/AK6x1fgjAT5lwPen6LbLGt9jHMA7f9NErQitkzmUce9YSklI5q25mkJn75phOD8oLGtxLSxY9MH61HcafEo3xn8KHLyMTKS1kdCduKWK3bcQ3y+9XXlmRcPGAo7io1fzO/ArIaIXRY+SxP4U37Il0v3wv0qSabf9z8sVUw2WO059qcT0aNkiV9LVIjtbfVaa0WNVytTRzSCPaM0Sl3VcnNanVoVBbKRxwaabd+wzVrfsXoKmGTGcjr6UwKJg8yHa7Y+lOtLaOPd82alj+R87OKfbwAzbzu69KVxXQfYfNPmKOPSp4bdliYFa0BLldgjwtWCsIhPI3Gs5TMp1LGOtk0gGIST60+XTJiQRDmtC2meKXC8+1Wri6nAARetRzMwdZGZHa3IjCeXtA71ftCIT87FjUKXjox8zFIz+acj5faixzVKrlsW7nUEQcKfrWe+pN/AjH3q5G8DLskK596q3WIGxFjbWqpOxjcs2d6JgVlTHuasQyJHchv4fWsuCXJP8RqYGbYR0Ws2rAbE115o2x4NVAskTbeB71FbMdwHGferd5KycbRj1xUmtKnzMYI4AC0kmTVN/LabKt8tR3T5UNkVVeRTF8nBrSMOp6VOmkWJ44JGC7qja0hhOdgYe5qF8BVIbBpBKxX5lJrQ2LUdjbTH50Az6VIdIs43yeR71TSb5wUOCPWrK32X2yAY9qLAWpbaxhgbZGOnpVJYoWXcsP6U6WWOdhzgULNFHlC3AoFYVUQRsY87qQXE6DDkAVFJepEDtAqi12JmO58Ux3NP7SoG53yfQVOFMyqT8qn0rKt2QnJYYrVUBo12sMUAWTp3mR5imxVYwTQNiT5h2xVmBW/5ZuR9akKuTh/mpD0HW8aOu+RePStDyrQqoVcNVSG2dVyD+FTC2c/MXAoGhTp4d8bwPpTlsZoGBY7kqA3Ignw7Zq811viHIxigCvcorDdGhP0rLa13udqketaa3iKdi/N9KsQlCjkpzUSnYyqTsYpsJY/3ikkGkaycsHJIx2rXLEHgZHpSP8+MJ+FZuozH2rZiTxO3G3C+tRicWUq9/Y1ryoX+XGPaornTUaPdgM/aqWpa1I01YTDiMg+1SR6ou8ean4iszyLqJv9UcH2omk8lgjRkE96TgJwZqHU4WcqPwzVee/wDJUlwW9hVIxowDIuWpJBOzAOpH1qLGDlykcmp3k7ALuWP0pkt00R+QuD6g1dgiMnyvgfSmXdqqKdjEn0q4tGtOaZmyXV8SCZGI7c1JFdzM+JGI96eNzL8g+71zTBCZTuOPpWyOlFyS7OFCjI70Nd5TapIPvVWJGViEqOYHzCHIzRYDSgnRkO9wDV2AR+WH3nJrmo5hG+MqfrV1Lzd8gxj2osB1EVq8tsvkuWO5jx9BU66HeSJukT5fQmuet9RurOyheGQqTNJx68JV3/hKNTdcHBFXDY5J/EzTGktEp8yHC+tA09SPlHH0rPHie6kQpMoK+1NfWnES7DhasgkuLZ7eUIApBpjzQxqodRkVTutUuJR8iDH97vTIpFkj/etlvQ0AXHnhmYJsDJ64qOZYowphH1FVSWT5V+WpEaaLljkH2oAc7PL91RUqRR4G+Ug+lRtPn7nX2FIZnK8lT7d6ALRdB+73ZHrUJuCmRGu/2qk04U8Id1IWl4aPjPWgDRjvoPuzRMj+wqOS7QyLtyR7is555Uf5iufWrEN+srKkkYz6igC9Le+XCCke4+nSqUtxDNxMRETWg0CSr/rAFrN1DS/NIcFSBQBG0Fqi7/N3VFJKmQFwVqD7A/QcD61FJGQ22gCDUREiB1Tqe1UDLG3+rVt30q/Nauw65HoTTIbVpLhIIYy0jdFXqaNgOWorUv8Aw9qulwia8s2jjPG4MrAfXBOKuf8ACE+If+gf/wCRo/8A4qp5473A5+irN9ZXGnXb2t1H5c8eNy7gcZGRyPY1WqgCiiigAooooAKKKKACiiigAooooAKmh71DU0PemtxPYlp3mOP42/OpbW1N07jzEjVF3M79AKn+w23/AEFbT/x7/wCJq7kIqebJ/wA9G/OjzZP+ejfnVqSwRYJJYr23n8sZZYycgZxnkVSpqwCszN95ifrSUUUAVKKKKyNAooooAKKKKACiiigAooooAKKKKACiiigAooooAKKKKACiiigAooooAKKKKACiiigAooooAKKKKACiiigAooooAKKKKACiiigAooooAWtHS7v7N5n+1j+tZ1PjYLnNdWDqezrRkRUipRsze/tUf5xR/an+eKS/8N3+nvGshhfzE3jZIOPzxTb7w/fafFbSSmJhOm9Qj/d6dc49e1e4s0g7e8tTl+qw7D/tLzhSAcE9aurF+7HyZNaOjXGmQaLBBdxoLhd24k/7RI/TFSTXWnqMwsD7Cvnq8uapKXdnXBWSRnJ5ka/c21BcK7jcX5qzLfJN8q/L71Wk3Mv3x+VZFFe3maF/nJq/HfDdyNxqoquTt2Bh6082cifOqGgC7J5cy7mHNULhU29QKezSkYCMPwqu0Cs2ZGYmgCEzfLtQbqN4aLB+U1I2xBtAI+lNQJnhSx96AIFkdW5bgVbEzPH8oJqtPGHPyKQav6feJBH5UyfjQBW+yM3zq5DUuZQoDAn3q1JeQtLiIkD3qZmgEYy+TQBnOWJBXP5U9BLkEH86vGaxKjKn61EZIixCN8tAEi2Msq8kE1LLYmCH5wM/WoI7xkz5bkt6YqOSe8uz+8Ax+VAFiC4jt4W2/equ1zJPnecChLcj7xzUkcC4Yk0ARxom3KjDetSblfCup+pqABsMEbn3pFZ+kzYHtQBYdIozwePamAxofnTd6ZqMyxInJzUazLdNx8oHrQBZe4UYCxhfpVgX4CBUXLVRY9sjHtSbVXkscUAXBfPG+duDUjXDy/OV/Ws4SpnaFLGpI45GB+bavpQA+SVZGBHWpdxYqFGTVbCg45+tI8rQj90u40AWXWVWzUDSO5wX/Cmp9ukBcRsc0oikgUvKOfSgC1GypHg9aR49yZQ5qis+852NV6GSaOL5VGPcUARHfGmSCf1qFZGeTOw4q6JnZeQKgkDqeOBQA5hFKuM7frVaazVV3RtuPpU9wcQqUGWqoiTPznaPagBkDGNsMpzV2O4uA2A7BfrRDa8E79xNOEWDt3UAP/tG8j+5KzD3pE1C4kky5ce4qz9mRYd2aqlkA+9+FAFmTUrk42zShR71JHqlwPvySOvuaoBpJGChRipPs7KwyD+FAGl/aWwfc6+lKmr7vlkJ2+hqm8cWwfvDn0pAkOz/AGqALFxrjxyBbYDH0oudauRB/q0Y1B9mhK7y20+9MjAkcomHoAmsNZuNp3wbjVo6zJyDEEqvFbSw5PlgimyxtIw+QigCWG6uZJN0bFfpWxpl1PFLl5c/79ZWFtkBT7/pVe41Ztu1wAfagD0KK/gVf3u1j9KswrY3AO+3jIbuVFec29zNLFmObI9DWtZ6rcwgLJHvX60AddJpdtEubS3Td6DFVxaS/wDLzYKV9RiqMeviJAyW7l/c05fF4X5J4cA9w1AF2G10h5Nslmq+5WpbnRdGK5SPb/u8Vn/27p4+fJY+gpkutxTEbImC0AXV8J2N9GBHLt+tJd+B7OG2+WYmSi01WJeQ/lj61fk1SJU3BvM9yaAOefww62xWNwrf7VYsng6RgzGXLemcZrsPtcFw29p8H+6KiuZEkZVRyfpQBxQ8H36ZbZ8vs1NTQr6M5aLCD3r0FbhYrbZnLGolMeC0+eegoA4uPTLiP58AL6VRuop3kwN6gdiDXpH2X7RHuS2+QdzTo7iwt12vbLx1OM0AeWFpIjhldvbBpGaVzna/4rXqkNxpE0vFumfdaXUXsBb5jtUPHZaAPLlS6lZVG0D61dSxvElG3p7VfuInmufkRVX2FbNpZtHGCfm+tAHMxi8jmP7mQn1xWhEupXJEPkhT6mtw3Dxt/q0AHrTJtUuM/uokXHegCFdKkgj/AH+0GqRhgjnIyB7VLea00sf70qXHpXNXF20sxYNj2oA3ZLSCZs7wKzLlzHIYgxI9RSRQrMoJlIP1qvIrJLtjk3UADQqV+ZuadbxANxkH1Bppl8rl0DN71Nb3Npu3O+G9BQBYZb5l/chtvqaa1jfSKGdmrSgvbby/llJ9jViLxFaIPLeLdjvQBmx6NcyKPMkUCpE8MtL1mUfQVffxHpgGMHPpVZ/F1gPkRJM+woAhfwYhzuuQ1c7r3hhNO0u5ug+4ptwM+rAf1ral8Rq0nyb9tZ3iC+FxoFyBITnbwf8AeFAHCUUUUAFFFFAGnaKzQR4QnGcHHvWogu9nTj6Vt+Grywi0C1Sby/MXfuz1++1a51fS0+8ilfagDi2lmUFWXOfap7dCY9zLk11DaroUgP7pB71TlutK5MTKPYUAVdMV1W8/d4Hkj/0NKWUO68tgU5LyF7a+RRwIQf8AyIn+NZTKGHDCs+ROTbMp0+Z3LALRyZJJAq4t2uB3FYgiIPQNUn2FnXcI+far5Ykew8ze3rMuGXFVZURc44rM2Oq48ps+tQvAG5fcKh0oh7DzLvmCPIX5m9qEm+9vTGaz/KijHA49aaFjLZwxpexXctU2tmXT97hsCpo9rKQDkisuZFK8Iwb60+xk+zOfMQkNR7HzNU5LqaP2MTHLNg05YjECpywqC4u7Yn5Nwb60+LyGjLO+T9aPZeYc0h7bfLwF5pV39lxio1ey2YZSW+tRu1qWHlEj15o9iu5D531NOOOWVeSMVMti6xsz4rGEqI+FY0klxdS/IFBX8aXsV3IdOT6mrC0cMpY9cU2S7eRto4WslbVs/MfwqVbZC4zkU/YruL2PmXFVS5zyakDbRtYEisx4gsrKp/Wotsithvu+xoVLzD2PmbRSMKGFM+T7xGV96yh5K5JOfxqLzopG8pVxnvWlvMXsPM2zNGo+WICnxXaonvWKY1VQBSCNMbgzYrN0k+o/YeZv/a2GGKj25pk95NcrgITWEZI1/vN+NPRXd/kJUfWhUUuptT9wtys7fKyPke1NVJPLx5bZ+lQMgQ8sxP1pCQi7k3MfrV8nmbe2fYtvBPhT5bD8KicTZ2lXH4VVVrydvljYgehp4t7jcXlBH1NHJ5h7aXYswxuuSyMfwqTyWckqjbvTbWcZ8vt2Mcehq1bmTduVT+JNHJ5h7aXYcIJlyTG/5VEwlZtvkv8A981OJXJO4D8zTJFcjcM/nRyeYe2l2J44lZcOpU+4qRrGDbkMC3pVJQDA+clu3NU9ssjYGRUunfqZynJl4II5eYuKtpMwxsUgVmRWm5gS5PtUxtgh64pexXcztPuaf2uZPuMc+lI15LKwDjHuKrQWiMvPX61Cyxq5G4jHvR7FdxpzXU0HmlEeI5H/ADqJbm8X+OVvaqBYkfIM/jUn2Z9oY7ufQ1Sp26myqyRpC6lxuMLn8KBfyg42OAeuVqmkMfl4Z2HtmhI4edxY+nNPk8yvbS7FyXUXiUGGM7/dani1m88olo8/hWattDJ1LD3zUZWNZAitu/GpdNPqS6jfQ07fW7rzyWhyPSrcms3Ax/o2PfFZK2cgk3hP/HqWSIspGxgfqan2Me5HMyeS9u7iQ7Uce+Ks2xvBMrN5n4qapQ26RxB3yG+ppkmoGNCrL+OTVqC7miqtdDsYJmK5kXP/AAGrMYhmYN9m3Ad9lcHa3TTsRHKyn0ya0bW5uIPvKXH+8aORdyvbvsdulnCrb0swGPfbUn2aYn5rRSv4VzsGpwhcvbSZ/wB81L/wkUcfMlqdo9ZGzUOgn1MZvn6G0LfTxJiW0UN34FWm03RpYv8AVoD7Vz39raVMN7hgTzjeaSTVLKRNsUL59Sxqfq67mUYOOxp/8I3p1xvWN9ufeox4EtEjJaeqlvdWpI+VlPclzWotxZtHncz+281So2+1+Bsqk0ZSeEUQyYfHoSazp/BpllJe4X6g1utNZznaXKAdtxps0Vp5O1GLH/eNP2T/AJg9pPuco/gq63fuipX13VC3hi/ifaqDjvmu0tYbeKNi+4/VjSeTBJIWdWEf+8aap+f4B7SZyp0q5FnCmAGWV2OfcL/hVK8hnUbBuU/3gODXfQW8UislvCWU/wA6kjFrZttmtQWHXvTgrEt3d2eXss0X3t/0weaRpJHXAST/AL5r1I3mkyyKDbpn/dqxK2neQQltGeOy1YHky/aSu1cfjVtbG78tGGCfat3U8SzEQwoq/SptPsXChiSfagDBeK8jlBMbsPYVdifUcBRb5VuBmugZ3iGAi/U0kmpSqgVIU3DvQBTt9Julj8ycKPeoLi3hjdSSoNWZtam8sxT7MVzd/fGZ8A7QOnvQBsSwQTfLvAFULtRa4VH3A+lVIB5y/PIQaS4i8rbtlyfzoATZvOWY496ZHCof+tKGdFzIu72NPjurZnHmfJj0oAtKt0V2w7m9zQLTUJVbeSAKuWl7ag/LKfxq2mu21s2xk3g0AZkGk3ci4LgL71MPDryHBlX8q0T4j00D5kK+1V38V6dDwqPn2oAgbwcG5NyPpioYfDUum3ouLS68uTbtyADx+NFx4mikGY9/41JZaxbzS5uGYp069KmW2wGLbBB4E1BbC4+3zSESXQYFfJyAScH73Tr/AIVjf8Jt4h/6CH/kGP8A+Jq9HqOkaFpOoQaZeSXs96uzJiKCNcEc56n5jXJVnCCbd194dCxfXtxqN291dSeZPJjc20DOBgcD2FVqKK2AKKKKACiiigAooooAKKKKACiiigAqaHvUNTQ96a3E9jQtP+Pa+/64H/0Ja63wzpmlR6Kj3L2s003zvuYEp7e1cjYSOLgQpHHJ5/7orJ0OTW0/h+WOQxvHo6uDgg3DA0SFEzJ7WKxutWgglSWJY/kZGyMb1rVsfB0t9YQXQvo0EyB9pjJx+tNm0C7ijkt86VbGRQGImO7Gc96s6vo16YrCK21GCNIrdUO6fZuPqKLjsZGtaFLorRB5klSQHDKMdPasmui16Ca20LSop5lmlXzMur7gefWudq0QypRRRWZoFFFFABRRRQAUUUUAFFFFABRRRQAUUUUAFFFFABRRRQAUUUUAFFFFABRRRQAUUUUAFFFFABRRRQAUUUUAFFFFABRRRQAUUUUAFFFFABRRRQB61rEOju9sdRuZYpBENoQZBH/fJrN8WRwtDpqxMWiER2E9x8uKqarff2k0LeT5Zjj2Y3Zz+lLfXZ1GO0h8ryvIj2Z3bt3T29q5YUpJpsDGS1aRgp+7WrBp1tGozgmk8tYlwZVp8PLZJXH1rqAkgsEeb5YwR71efRIXGSAre1QC5MHzIVP0NVJ9XuGb5Rj3NAGmtjHCMJtyO9RPfvatgLuX2rnpdRuVk3eaT7CpIL55G3MrMKAOni1RJV5TH1FZd9cQtcZ8v8qhF153yojD8KbLavJzhhQBRkijeQsOKDsjXcTTWs9smTKR9aSW3Yj75I9KAB2W5H7r73rUKLLHL+8w341KheLACMPwqK5lwBkYPvQBdfYY8mJVqotvLNL8nApiSNIBzxViN5I/uNxQBetdKeUfvQPxrRh0eE8OOPQVii5uI/nEpHtT11e5kXYh2t60AdGLWztYj+7C1i38sCcxN1qkTcSN+9uSR6ZqB7VvMzuO2gCaOVgcjpSOHbJ3FagmLp0496VMMvzyUACb1bDY2+tSsN/CsBUXlRqcknFSjYuDuAFAFdo5o5dzIW+gpohlZic+Xn1q40jy/d6etRkB8hzuxQAttbKjbnfc1SS2bzNneFFQI5HCAj61ZjuGK7T81AFm20lNmd+W9atR2MKA73z+NVrWSR22HhaW8HkHOCaAJ/Kt0zhRURMUYJRRmmWl1bE/vSQfenz3NmG+QZPtQBB58ztheKbsCvumfcPc0y4nHlkoOTWOQx3b2OfegDohNA5CqmF9hTrg749kYUVhW0ksbDc2V9K1DdDZkLk0AMFpMvMsmxfc04SR7cHJ96z728nn+UrgD3ptu02NwQ/jQBpMcx/KuPrVdJsP8/T2qRpHaL5xtqGN43BXd81AEwZHbKMVHpmm+a3mApUB2xv8wY/Ska7VPuRHPvQB01hHA0GXTnvmq89nE0n7pAvvWfY6tIy7bgbE9q0oLuGVsJL+dAECwiLhnVT7CmOryMFUFvcGr3lRyP8AMwP0NOMfk/cNAD4LS2ihDMMnvmkNvbzD93D09Fp8Wx+JGIrVtrRSn7uYLQBzj2qy3AiKMnuwq6mheSd0Uy5960p9PfduEm9vpVKZ3RtjqQfUUAI1lJGmfN3H2qtcM8MY2ruP0qc71wOeabdyRQwjf1+tAGb9oOdzx800AzZJUGn/AGpGO1QJDVmxhDy5kBX2oAZZ2CEb+R9DWskarHwcmrP2dGTCrn6UsdipYbvlFAGdIzhPmbC023ggnBLLke9bNzZW6xDGWPpUMMMfllQmygCqi20SkRIN30qpJJO0hViAnsK0fKSInJFUmimaQ7IGZT3oAkVQIvlKt9aiinZQyk/lUrWk0cW7ymz6VRXd5uFVgfQigDSh1H7MOIwT6mpX1Yu4JO0e1UDZu/JKr+NSjT8puLZIoAvwahE7k7i2PWp01BHfLyYUdqwjbyREsAT+FCx3jc7lAoA62LxC0KiIDMbetagjs5bbzZgh3DPFebXVxIrKszDA709teliVYkfK+1AHVNb2f2gtHL5YqO51FIF2pKG96xLTU0n4kc/iKvI1rGDIyB/pQBJ/a0BiOSpf6VnjVpizIu9atXF7pjLygB9AKriWw+/D+VAGfcPcvJl5WGelNe7vI02Bgw9e9bG+2uITkfN6mq8WlwSkt9pOaAOfZWZuWG401YZIpN/mBvauk/syxibMrD8am8jTQvDLigDl3lluThVIqzbL5S52Nu9a13srQ5MEgFZlxeQWhMZbn6UAQPaS3Tk8D609bB7cbhsb2qos8rkvHM230qcXD7fnkP40ALJE7jdwD7VTmsWbDGXbmtWJS6fJIN3oaqTWbOx3HaaAKpsoUTlyx9etNSOFc/KfrVoQYTHegRkDDLkGgDPcKWwjEfQ1X1CQ/wBnSocdv5itSe2Vf9WefTFZ2qwbdPdyeRjj8RQBztFFFABRRRQB0OmrF/Z8RY4POfzNWJBEyYUmoNLjzp0ZIz1/matrCeoyKAKot2PC9DWja6bAqB35PvT0gEa5MgGfUU5fmOAykfWgC7bWcWy6VFB3Qgf+PpU66PC6fOgX6Uy3uUtw+5Q4ZNuFfaeoPofSmz6zEPl+zTn6Tj/4mo1T2AlXS4bfpgntSSTNaDKAE+1Zk+q25O4xXWfQXK//ABuok1S1lbaba7J/6+FP/slO77AbkGsBxho8Gq+pXULouYx1qul/ZEbBaXAP/XVf/iac6Wsq82t0P+2y/wDxFF32Ay7hYpn4XbUaoijk9KuTW1gG+eG7H/bwv/xFNKaftwIbs/S5X/4ii77AVDNFIPLHLVXeKZHBJG30q+psI+Vs7z6/aF/+IokubDZ81nd/+BC//EUXfYBkZUxfNEv1qtJG0kgEfH0qWO709l2ra3f0+1L/APG6sJJYrgrbXef+vlf/AI3Rd9gEttNmdgr9PetOLR4wcEAZ9KqC7ts5EN2v/byv/wAbpy61Ap2fZ7knsTcL/wDEUXfYDYi06ztzkx8+prPvntQrFDhhVZ7qGY5dLsewul/+N1DLFYNz9nvD9Llf/iKLvsBWErM24c05i8mD0qRmsI04tLs/9vK//G6akunt1gux/wBvK/8AxFF32AqkSLITkN9alyCuAR9amI0wnP2e7P8A28r/APEU9W0zbxb3AH/Xwv8A8RRd9gKE0M2Acbh7Co2SSRw20oB3Na/2mwI2Jb3J/wC3hf8A4imNJYZ2Nb3XP/Tyv/xui77AUIrXLZeXd9KtSW7SrhDhaUS6ejfLaXf/AIEL/wDEVPHd2anb9nuvobhf/iKLvsBHbaUrH55N341dTT40f5pOKbHc2u/5bW5Gf+nhf/iKsTizWPzDBcH6Tj/4mi77ARtb26HgA/U1GwgVs7RmmxXunb8PBcL9ZlP/ALLVma70jGfKkY+0o/8AiaLvsBQe4k3YUY9KY6SPzI+fbNWXu9OZSRbXHHT9+v8A8RWZNPYPMWe1vAP+vpcf+i6LvsBfWa3C7EQH1xU29BD8gXPvWTFNYI3yW15j/r7X/wCN1pR3th5Y/wBGuPxuF/8AiKLvsBWNpcMxO7ah70qlI2KM+/8AGluNStdhj+x3O0/9PKj/ANkqpDNZF8LY3mfX7Uv/AMbou+wFsFCp2qfxqs8hV8HGParqXFoUwbO5A/6+F/8AjdRefpgkIa3uc+9wv/xFF32Ai8xHYBSVPrmh3IwFOSO9SSNpqnP2W7I9rhf/AIimm80xBxZ3Z+twv/xFF32A0dMCSMDKuT61Pd2tu5+SMbvWs211m2Vtgs7lU9ftCn/2nWlHqOnO3yrOG95R/wDE0XfYCr9m8o5ZlH4Uj56Kd/0rUY2UnVJD/wBth/8AE0eVZxjcsUv/AH9H/wATRd9gKtlZx7d8wO/3qwYrZyVWLJ9lqVJLU/ejnH/bQf8AxNaFrBascoXBPrIP8KLvsBz9zbKg2mJwPUggVYi0JWVZBMA3UCt6exiYctI3sHH+FUpiluNrQSke0o/+Jou+wFYafIvLTAn0FQOrxRt/Eas74du/yZ/+/o/+JpzParCzvHLj/rqP/iaLvsBitcO334jj6Uwv5zD5QBVs31h2ilb284f/ABNPi+ySyrutbhB6+aMf+g0XfYCtb2SSzHIx9OK1oIEjGN2fqauww2uz5I3P/Av/AK1PWzhPWKQe+8f4UXfYDPfeGbBwKgjWKaUK2Wre+xWoj53HjpuqtFDbLJxC4Pru/wDrUXfYCokFpCxIQbqguZZg+I8BfpWm8NurFtj/APfY/wAKrTCNpPktpZP92QD/ANlou+wEEKjaSWBY+tNErxT+3+zVlbZCpY2ky/8AbQf/ABNVJWgWT5re4Df9dR/8TRd9gJ4rsRMzbNx96sNrDPH0C1XEMMqjMMoHvKP/AImnpZWzDGyXH/XUf/E0XfYCZNSjdlBcn2NWjqAL7A+1RWY1tApyIZzt/wCmg/8AiaaCGPywSgf9dh/8RRd9gOjg1j7LH5kXKk4P4f8A6607SeDUY/OlVOa4S9uGjtxEisqAksWfcecew9KrRay1pbqInBNEQOyvbewaceW2z3FQyXMVrHhZwx+tc1b6x5rgSOwzWmhtpG3kBqoCZdXhLfvGWqM+rusx8vcFPQirT3uneWQ8QU/Sqnnaa5+TIYe1AFS6uLmYbjIwWoBcXUK5WTcD61rxTW0nyMPwqA6fBPM377aOwFAGFM8kr75CM+lQtbuSG8z8K6ZtJtFOZJNw9TUiW2mhcBl4oA5lp5GHlbfm9qfBHtbLoSfat97Wwc5jcB/as+6eGyOWfOfagCrPFJcNtAwPekTTHQbty1Xe7M82YZSvtT0nlGd8jfjQBK0Tsu0qo+lVJbN5FJL7cVfgIk58wUy4tXc/Nj6igDPSxjC7nkLn0zmmiGFG6FveraW3ltjII9c0CJlycZFAFKQID8uRTUdojzz9avSWyFN/RjVY22Y23EigDkqKKKACiiigAooooAKKKKACiiigAooooAKKKKACpoe9Q1ND3prcT2L+mf8AIVs/+u6fzFbOq6VpUmt3MkuuRxSNKS0ZiYlTnpmsC2m+z3UU4G4xuHx64Oa3LmXw3e3cl3ML9ZJG3sq7cZptCTLXiLTdNuNXeS41mO3kKLmNombHHtS65pumzLp/naxHAEtVVN0TNvX+9xUGo3XhzU7xrmb7crsApChccDFF9deHL8W4lF8BBEIl2hfuilZjuhmuQw2+gaTFb3AuIl8zbKBjdzXPVq6tf2k1raWVikggtw2Gl6kmsqrRDKlFFFZmgUUUUAFFFFABRRRQAUUUUAFFFFABRRRQAUUUUAFFFFABRRRQAUUUUAFFFFABRRRQAUUUUAFFFFABRRRQAUUUUAFFFFABRRRQAUUUUAFFFFAHVw3HdpMn6VejBcbgDmsmBZd2W24q8ksq9G4oAlnsiw8w54680y1ubAv5TI5apGuy0ZGcVmMDFJvQjdQBtyNbxr8sRH1qskPnsTt4qFLi6ljxsz70oN4hyVIoAla0jQ/Mo/Kprd0g52IR9Kos13vzmlaKU8tJg+maAN5bq2Kgqig+1QT3katnIArGCTE4VzineQAcuxJ96AJLiVJssE49arJd/wAEcYPvVW61FVJiSqsU7FsLlSe5oA1riSVlHGPpUO0yrgxlvrUaLMhDmUkelWEvcN8oz7UAQRW6rJ/c9qmZyr4SN2q2txvxlMGo7i6ESjbgtQBWKTSH7mPY1LFZt944BpU33Iy7BfpTGHkt/rH+lAErxADO4DHpTHlOz5QWqORweQBTFmMw29PegBJJHlj5QCmpGm0fPT8bByc0Lg8ZAoAa53DAxj1NIsYB5NXI7UMmd4AqOQwhggIJoAiMpj9dtQ+YyEkd6dciM8Z+aq4idh1/OgCUXLr8vB96kjjdzuRufaqu5lG3gmpEnlX5Q2PpQBbEt3EeMn6VJLe3E0W1k/E1SM0ity5NTi42R7jzQAyKPzDh5PwqwWii4VN1UoZvtE2MbautCifxYNADHm3qdi7WFZpuN82H7VemjZl4cj6VmNBNHJkrx60AWdyl/lP5U4SlW4OahSNnIwrE1YKOmPk/KgBjeYzbwgOPWpYtTdfleMbR3FNMTtjrUptFXBIyaAC4uvOT5CQPcVnglXyjHNaElu5jycAegqCOJdhyRn3oAdFM5HzndUoj8xtxwB6GmrZuRmKg29yi87TQBYkh3qNnFNW1cLu8wr7Co1e5C427RUwlYJzzQBKkyxLklt1IupTbupxUZkWRPvAe1ELWg6nJoAuDUrnHzKGH0qe3v1jbcWcN6A1QM/mtiIcD1qUTQop3DL0Aai+Ip87I1AHqahfUnaTLON30rn52cMXCsPpU1nJG5+dyW96ANaTV9rgM/HtT57iKeIHfuBqkLaM5LAVWKmOUiP8AKgC5FGkE4dBu9q6KzukmTDxbPqK5Bmlzkko1WYdQlXjfk0AdolxGg+VT9RVnZbyoHNxsb61yqavIIfmINSx6hOI87Rg0AbEt26ShBIHX1xWha2KzKJJJM57Cuag1TyXzLAx9wK0k1S3kw6uIz6GgDXk0+3P8J496qTXH2dhHERQmoiRP9ch/GnERbd+Bu9aAI/PZ32yTED6VHd2oK70Jx60Rupk3EZx7VK94JDsCjb70AYsgKOCd596vpcPEq/JlajuIkLhgSfYVIbpI4x8mcdqAHzXO6P5E/CqschBy3yj0q1ZXsDy5kVVFTX89rIuxVH1oAypI45pOVU59RThokMi8qFPtSJCC37vJPsauQ+esnz5oApHTG2mKKLkdzSQ289tkSMfpWsk7LIelRT6g0Z3vCCvrQBhzWzFmc5xVRZ0i6K31rdbWLKU7TEc/Sqt1JZy/IsWPwoAprcyOv7tQM+9RfaJI2xkhvUGrRtYgn7pgpoWyhUbpm3N9aAKsvmyJvaU4+tQwyvK3lrlhWnFDa7SAGBPrVq2sVAyrhfrQBRitghzKXT/dqa40eO8hykhDerCtApGgIeZD9KpzOV+WIFh6igDKTRLm1fP2hSvoBS3FmJlC5II79KuC6mTg2zE+tTwC5uP+WKIPUmgCna2sdtHlGZn9Wq4nnTrhosj1xU7wLH/riv4CmnUWi+SNOPpQBVlsw4wi7WqnJaTpx82a3oop7r5vlFNOn3jzAH7vrQBnW2nykAtHz6k1B4m0aeDQJ7tmTYu3gdeWArp2swkYTcd2K5fxQ1yui3MZdjH8uQf94UAef0UUUAFFFFAG/pk22zjUvgDPH4mteI+b6msLT1kNvHtxt56/WtaN5F4VgKALclq0y88Y6VUSW0tpvLmVyw9KsLduFIJGaoXA3ymTILUAa+602blib8arMBPJhF4qtBc3JUqBup5+2Z3bCB7UATvZoMFl/SnRIkbZVVx9KqyPdtg56UbJ3XLvtoA3Iru2ZOY0DCkmu4woxgVhbJR91yacYDgF2Y0AWri5Sb5QM1QFysTlVjBNR3V2lp8i/erO+0l5N2Dk96ANhppWhPygVXBZshkLVCizONwlP4VZW724U43D9aAITbAP9zZ71Yb92qhVZj7VOl2XX5o6e86ohJxnsKAKZ86Q48sr9adHaO5y2B9KVJ3ueDhVpXi8vnzG/CgCQwYG0lRTN+1WAO6ozIGT1b1NRicg7AOtACmV2yuwfjUKRqd2WwfSpdu05LUAgntQAn3V2jBPvTBHnndx7VaigEh4bFLIsUKlS4JoAg3GNflqJpC0nmAdKll8ryhk1T8tmOFbigCY3Dq2euaVd07bt2D6CoPmjPODSrNInI+X6CgC6DcxdOalW/udmxkz9aomaXAYuT9KliuG6k5oAaNzyHe4Ge1WAsMS9Nxqm935koQL364q4IV2bmb8aAEM6njZtPas+5nZZDG36VedMqcP+IrMuLeXdvGWHrQBLuQgYPPtTt+0dagRXYY2nPtVlYnSMEpn60AI7PLjC5pY76WA7DGvFLsdlOcipBaAoGcE0ASNfiWMhRhvpWbITvzuy1aH2dyuFAUVXWECVgx/OgBIZpMgM2R6VY/1vHT60xbUvyn3qX7Lcpz8tAFgQgx7V6+opi2rknL7cVGhuYxjZ+NTxyuAd5BoAfEfKPzsx96VtRkDYQnA9TTBMGG3IVvcUxDbBz5jAmgC4mp3OMjBX3FTRX3zBpMr9KqGePb5cQ5pySInM2Ce1AGr/b8kJxGN3+8abLq00uDIwz9Kwrp/MclEOPaobeYGQCR29gaAN2TVWRB8/wCVPW+juIW+f8DVHyY5GzgY96gmhWNxs4+lAFlooiQ465rasLwYCNDgetc0zSEYbgdjUsN7LD8vmk0AdrHLEp4XP0qzG0Nwh3ybPxrlLXVZVByePpU0OozPl1AwKAN24m+zgCObzB6GprSE3mGeTA9BXPjUXWTc8JYe1aEWrW8q8jyz70Abr6fbhcYY++aqzeXZRnZgH0qGHUlI2idCPc1KDHP8zkMfUUARG6kYLukIB9qWSBJocq26o3dWkx1AqU3YQbETFAGTNGVzy5x6VNbTMkIZRn61Ncoki5zg+g70yKVYYduw0ATfag0Z+QBqqea5fkbamjvommAZAoHXNX57m0MPChqAMiYpKRwDxTV0qGX5yihT3FK0cZk+Tv2BqZFnQAchKAIDpKwHZGm4t3NRpY3MEpYnata5lZWWia8cL/qgwFAGJcwNLIDzVBmWKUjDEit5tatCCskJB9qrz3NlJHkRfe9qAM6O7LfcXn3NNeeVG3N39DVhba3Kkr8rUi2SMSZXyv1oAg8yadeZT+dVvOeOTYGLE9a00htFkHDD37VPDZRtIWVsfhQBSitmJDOGUe1Wxp8N1Ey+Y5OP4qveSsZ+aZD7VXlZEz5TbyfSgDGfw9cQybo7hAPpUjWp8rY7ZPrirP2iaNuYGYfWpIpbmY4FuAD3JoAo2dhFC2WZi3pnir8bSsdgj3LVo2zKuZdmPamfa1thiJc/hQBBJaA8NHtP5VTkspkyefwrXikmvB0UZp8thd8BcEGgDItrGaQ5KFh7mtL+w7i5hJQov1rQhsWigHmHDVTuxc27YhkcUAeTVp3V5psts6W+k+RKcbZPtDNjn0NZtJQ1cAooooAKKKKACiiigAooooAKKKKACiiigAqe3YoWIx+IBqCpYf4qa3E9i15z+kf/AH7X/Cjzn9I/+/a/4UkSB2welWBGg/gFW5WJSuQec/pH/wB+1/wo85/SP/v2v+FSTbsoEdU55zVSSWRJCrbHx7UucfKT+c/pH/37X/CkMrEEYT/vhf8ACmqQ8XmAbTnBFJVJ3J2KlFFFZGgUUUUAFFFFABRRRQAUUUUAFFFFABRRRQAUUUUAFFFFABRRRQAUUUUAFFFFABRRRQAUUUUAFFFFABRRRQAUUUUAFFFFABRRRQAUUUUAFFFFAHQorjlW/A1MJ5U4Kq1WA8KDc22lGowEFdqkf7tAEIldhjCD8KbHNKj7fJRqUygybo8AemKka4yuByfagC7Hc7EBKKppkt+x4Gys2ZZcZbkVD5sajGDQBce4mkbAK49qZ5NzM2RgCqyGQHKZAPtU8SzsfkdxQAskV9F918/Sq8jzof3jnNSXE9yjbHfHvUOCx5+c+tAAIImG/wDiPem+U0R39ae6PwAx+gpJNyrtLGgBpmkPU8egp8JYNvCjb71GCUXgg1KiPLHhnwlAFp5owuc/N7VXCCSTe4OKu2dva42qefU1f2WUKYds0AQxKhRQiUXFi8ijbx7VZjvbRBhBiqtxqyxkhG5+maAIhAiAB0Ips/kxR56VUGoTXE+15Pl9BS3m1sKhJPvQAxZIiecH60yWZGPyHGKiNmWI3nj0FLJZeWvyITQBK1y5j2huPQVBvfaflFSwaZeS8hQB71LLpV7Gv3Q30NAFONWcnLU9RsbDE0zybiHiRcU/yejHOaAFKlJN5GFp7yo65RSTS7HP3iSKjcovCA59qABEMh+ZgKl+zqzBRljUltBFKnzKQ31p7xTWrZhbP1oAt2+nELlkCCnSWZ/hIaqhvbopg4prXt4i8FSPQCgB0rmPCuhFKJE4PUelUjcyzMd/FN86AHlHJ9RQBovdW+NkYKt6UsUGJAztwapxrE+HLKo96sNcD7iMr0AXZHjX7ig1UeTcflBzRGSB1P0NRyuMYC4PtQA44CctlqW1jgDbpDzVXe4XG406KYKuCoZqANhjCsRKkVQaQscdRUZfevJx7CnQ3CRt8yke9AE3lhk6EVMtigh38c0sTKwLdRViJkk4PB9KAGR6GstuWLAM3SoYfCt2GLEgrWuHxtXPAqc6hJHhUf8ACgDHi8PXB3L92oZNCv7c8Rl19RXa2KeeokmlAqS+1W2tI9qEFqAPO5NNvmbmKQL9Ki/s6WN92Dx2rszqKSxM7yLn0zVJJIG+ZmHNAGIiSOvynGPWnbdp9WrQuLaHzMrwDSRJGrYx9OKAM+RTJy4/CoxCM8Jj6VrSadPN8w2hfSoksHztjPze9AGY8UjN1I+lSx3EyYTmtF9IvQMlVPuDTBpt3/c4+tAD45JHXado96c9vHFhn+cmmf2dMBjcR7UG2IU5dyRQBIInP3E2/jS/bZlYRuxUUlrLszk5b3qKWVnm/eRZWgDas735dgQMvrViTy5nCphTWLAzhsRKwHvUrSNGd7NyOwoA15cWsfJDk1T2ed/AQDWaJ7oy+Zt3L71O2qpb4L53f3aACWNoZOBj61BPcDcNy/rV+HUor3+Hn0IpJktnfLpt+lAFa2uooz8u9T71qRTb1ys6k+hqssNuFyNoHvVKSa2STETD+dAG0yu4HK/hQFijbdNgrVCK6iVPvKD+tV54/P5ErMvpmgDUNxpTP8sWSO4FUGntbi+2wDn6U23gjijOxwDUawJ52/7R8/tQBdksN5yXC1A1hzzNlaSaYMuzzMn3NQw7Q+HOR9aAFlh8s/u5/wA6ngtmnGHnA9loZrYH7q1KJII4/M3BfYUATLplsq4Mxz7mqMqiFygkynqBTG1GAkl3AHvxVGfWwTshi4/vY4oAt+ahPyylfrT47so3+tFY5MzfPnINOZGKjAGfagDalvEmGN4zUMkqpH0JPtWeEuI8FY9w/CrW1DHvkyG9M0AWLTWBbnBjbP1q6PEsiNnyQRXNTlmbAyKVIXRd25qANyTxGzy7lTH1rntf1ee7sLiJkARtvP8AwIVHJcIr/MW/KqepSBrCXDZBx/MUAYFFFFABRRRQBsWCk2qFTg8/zq8ssqc/K1M0oxjToi+OM9f941cF/AhxhT+tAESzSH+FBTGllSTIRG/CnyTxyMDGAv4U5bjauGIJoAtW9wQuWiVafJfkDA2Vmv5rqSDx6VX3qn3gc0AXpLqVuFKc1Ey3MoCrjNVQxZg0YIxUyeczcO+fagCRre8jXKv+AqCQ3QGZGOKmnkuoVwXJHqaqlncZdt+e1AAESc7pDuakaDByvIFPKMIztyvsKQB0XJY80AM82TGBx7ClRmZhheR1pqcHcG59KfF5jlsHA70AXFlTy/n4+lQPiYjg4FTWtvbK/wA5y/rmtSOC1iXc7jntQBUtVjWIBUyferD2rSRnA21Kl1ZRN8g/GmXGpxx/dbFAFRbXylxIpPvTmSFYy2OlU59WnkfAcBfpTpWVoeXOSKAImkiL57U2SaMLtGM+1QfZmZQc4FO+wqqblBJoAkS4dVwriofMctnAP1oisLqVvkTA96tHSb1V3YU+wNAFEb2kPapCmxhluKR7W6iYs6YFAiLrk5xQA50LAFRx60/zoyu3BJoVH2gBjikcInb5vagBg3O2M4HvU3kKFxuJ+lFuiSMd6n2qzJbNF88Lc+hoAfa6cx58vA9TVp7LHAYH2qkt5eKpBx+dN+2XYG5Sv5UASyB4Adyce1RpKhQdqqyXtxK2H4ppkiU4dSx9qANH7TbIvK7W9qYI/NxJu+U1UjMUvT5R/tVZEqQxhUdW9qAL37pEG0Amq0kitxtP4VGhbOSSKWRwOq8+tACD1dvwpqRxNLl+BUIdgepFIku1yZPmoA2o/s+3KkVTml+cheagEu4YOF+lIsixtyCfegCxGoZPunNSw2Sybie3rRFKkrAr0qyjpu2nigBtvpKXLbyQFqE+FrmSYtGwK59a1YyI4sA1YW8aFBtbBoAyB4duEmxjHvTZfD19H8yLvFdTYSSXePMkwtaUt3a2cJ3OC2OKAPOZdNvzx5Mg/CoG0yZSCysD712h1ZLiY7nUL6Zqi00MshJdcKaAMCKN1Hl9GHrUvlkffOT7VqXMNvIm9ep7ioVijRhxx60AUWDPGFIwtReSufuVsNZyXA/dYC+pqD+z2jbBPz0AZrxvjAyBSxyS242jJzWodJvGXcArD60waZeA/c/WgBLeeUqOAc1ObdSplkYHHYcVGNNnHLZUmgWbp8ju/PagB4TI+SPA7HNKbie2GwnA9aZEfKkIZiQOmaddTuzf6vK0AX7O92nj5y3XNaEksbpyoDVgRNtx5aMGPWrTF/4zigDWWEQxly4PfFVWbz2yEIFZklxcysPLyVX1qYah5UeZRs9hQA+4gMeCFIqvJMViwy/iDVmLWopzsKkdulSzLAy7WTA9cUAUIbiEMCQ4NalvciX/AJbAexqCOG2P3QPxqC5e0ibhlD/nQBrfO6H50NJ5eFG8jFZtvcxDuv4jFExE+dkzfQGgDRkn0vcEaMMx9BVG9urE7I412tnpiq9vaojbiwDUs0KSSfPNigC6bPzEHIGR1qBrDHSfNIZRHHsM2761W6SZLZB9DQBLJarGvyz80sEUjna0ygewqQm2A5UVJE1uQSCqhfSgCWPTIAcvM2fc1BcQJbsPLk3A9ail1CEPt3/L61SuNZhj4hTzD6jtQBYaVM48whvWhbjYeJgaymnmuT5gwD6UoVypyBmgDbN+rJsaQZqIyKqsTzWWkU4jDKmfarUQLp++Xbj3oAmi1IW8mTGxFaH/AAkbDGyLI96wLk/woDj1qGOBz825qAOhuPEjSKAIsNWfea/cGRdkanisqeUR8OW/KojMr8q/6UActRRRQAUUUUAFFFFABRRRQAUUUUAFFFFABRRRQAVND3qGpoe9Nbiexbg++fpU9QQffP0qYkKpYnAFEhRK17n93jrnihrNRBwCZMZzTbiVJBEQ3GecHkUnmxYx581IoIP+PU/79FEP/Hs3+9RVxIluVKKKKgsKKKKACiiigAooooAKKKKACiiigAooooAKKKKACiiigAooooAKKKKACiiigAooooAKKKKACiiigAooooAKKKKACiiigAooooAKKKKACiiigDXO4/eLfSpLfe5wU4+lSYklGSoFPgW5B+RQw96AGSoYTlX/AAqzAA69Tn1xUFwtwxGUA+gqxDPcxqFaHI+lADmRoujbvrUbBJfvKA3tVh5CUyUA9qr7oyfmBH0oAfDb7e9PaTy+AWAqGS7Ma4SPHuaiMrzJlvyFADbjbM2Rk0RRqDnkfWljDD7qAfWmSs4f51wPagCUt5ZyFyKgeXMlPeYBPl5FRiXcvCjPrQANz0zRs3cb8e1NRN7feAPpUjIwOMKKAGvi3wwbP0qaPUk4HlsTSJZvMPvKRVmLSEP8fPvQAqzRS4zimOYkfjBqx/YpzxMi1C1l5MnzSKfcUAQmKLdlQyt61ZjSBRl33Gp47cketNa2jjJaR9ooARMM3Awv0qdooCvzybaoPMqvthcn3NMMkjH7gbHegDWhjVF3Jc7h9Kebgt8pXj1rnzNK74RintUspnKYLsT7UAaU0Ub8blqtI0EalN4LVn5dR83Bp0can5iGz60ASrFIzbWIC+1LdG3to9u0lj3FQvcEfKrH8aieXIwWDGgBtvO6S7hxV4aoyth0Vqz+W4xzSFdzcjBoA1TfpJwYh+FNdt4wnH1rOyAcUpkL8EkD2oAdLhXwTk04wqIt27J9KiKALkHP1oB+Xg0AAfIwVphfbyvymnk5XtmmkF++KAJFunIAJzUrzR4+6c+1Vvlj4UgmnqWU5bGKAFAL5+YgelCqN2NxHvTWyDuSlV933iAaAJvIKfPv3fWnK/mtsYYqNwWT5n4pIMq+T931NAF1A8R4f5asKS3zK/NV2mVl+Qipbdl2nDDNAEiXjxN90NTvPmdt6gD8apyoTMC5G2rLtG0O2FwpoAuJe3f8LjjtUNxeyycNH8351UgEsbZ8wGraOXb+E0AVo5CX+ZSau7wANvB9DR5UJ5d+aZ+7BOCSKALRnZgFZR9anaeK3iBfBPtWM7O2dhPFLEzyfIR+dAF46rJI2wYUfWtjSfsHDzzZeuXlg2/dzmptNUtJjvQB3slxZtHtidXPpUf9lCWLzN5HsK5sWsoO/wA3Z9KkGo3tsceezoPWgDWNpLEeCCPcVaitUZRuVTnrWVBqjy8v0q7DfGb7nagC+fDemyIZCXRvY1Tg8PpNMVWfAHQmplupj8pyVqyFjZNyEq3tQBGfDAj5+159ttV7rQYduAXZvWplv3t3+fJ/GrUWsu4wsG4UAc9d6NcpEAkmR7Cs8aVKrCRpM47ba6HUL2SUYjR0PtWWJrhW+/vPo1AFQWtwz5jQAe1I8U0bfvI3Pua3bIpcttcCN/artxaxrH+9mJWgDknFwRhQNlQpaw9cEN610eyFm2ww7l9cVcNvAItvkoD64oA5gMiptC7qWPJjPGK2Wht4c/IrVJFp8E6l8BaAOdE8aZBfBqEfvASp5rcuNMAk2oEcnpgU5tDvxFxbjb6g0AYSMYj90Z96ZN5sh3AAD2rX/sTZ81xke2ajNlEH+Rhj60AUbaIydQD9ajv3njGwRrt9a3EsQRwwX6Vn3mlz3MmyNlPvQBz4gExzM2KkUKnyDlfpWk3hm+UffRqb/ZM8YI3gMO1AFAB1fqcelXYEidvmfHtUKW0zT/vVwo71ditohI3GRQBYaNAvXI9jTV+ypy5596rxw4mJDNVe4v1WfynVT70AXLuODyTKnJ9BWN9quy/yjC+lbifZkhDA5z2qJJot/wAq/pQBmG4IlBeME/Sq+sSq+mzYAGdvH/AhWneSQK2dm5vYViamTJYyuV2gY/mKAOfooooAKKKKANK23fZk5IHP86mjL79oXI+lFkXe0RAowM8n61YRJ1kwnPtQArw4UPu2mn27b/vHn2FLMLnZgoo+gpLZ7mFQPLyPpQBYMRUbg/4UxiHXDqv4VOJXdDujC1XZ0LfMuB7UACW+GyD+tTN+65Gc1CZ1iU7Ez7mohcSTZB4HtQA6eRZBjJJqBIlz3BFOUHdkJ+dLKZNo+Xj2oAe3y/MozUM0uccYpVlAXjk+lRicFj8ozQAFgwzzmkC5/j203G5uSBUpjKgfdPvQA0xhI92/mnxagq/KyMcUqW7SHG5anj0lWPzPg0APS7jlXkBfY0SeSMHjNS/2LxxKoqOXTTEQWmRqAIWSGT5ipz6ipYoouruT7VPDBkcHNPe1GdzMAKAI8oThBxVhYoivztiqUzxR/wCrkLGomllPGA2aANSGGMN+7uT9KmNwV+X7/vXPyTODtHyGpA0/lnMhNAGtKEfqVBPYmqjLBB99x9Kzf3gOWJx70KvmN824+9AE7K7OWTGw1IyQwQl3G6oGl8obVLVE0xx8z59qAITMfNygIGavDUpE+8qsKokknpxSFezDj1oA1RqSOOYV/OkMiOPkXFZgwg7HNO8wgbATj2oAluBtOWOabFErruLY9qjCBgTuz9aFP+RQAu7axXHFMZgDwMe9PzwQcUzk8ZFADkuZApGc1MJ08sblJaqwVE53AtTgWPPGKAHk72+UlR70FADy2aR/m5GM01XJOGIHvQBOLfcN28n604SFcIV4poyUxv8AlqNVIf5Tn60AXVjZDlHx7VZVt4Hz/MKrrMmzCkbqdCy7zlhn60ATm4eJv71PN3LMBhQMe9V7lXYdRipIjCkRAYB8dc0AWo7u5UbA4Bp01/OV2yrk9jWaqSCTIlBq2srHaDtJoArmVy3zL+Aq5G67OmDS+WjH52wfakZYVICsT+NAE6XDCIAqCKsROiRl3xj0rKkb5iiEio0eQNtbnNAGk+rFTtjUBfU1b097aWUNczYPpWNJB/F39qit1YXCg0AehpPpyR7UlX6UyOyS7BcNtHtXNC1lYDa+2pPtF3a8R3LEelAGzJYPE52Nn61JDb7hucKTWVDq80nyueR1NXo9Q3OI170AaS6DYXQ3Sgq3qDVSTw/b/aRFDMdnvT1upl4U/pVmLZKuXyG9RQA0eFhtB+2f+O1HNoMSxnc7OfYYpz3Elu/3iw+tWItabdtWItQBiSaJKkb+VIAD2IrLbR5yMNJj2xXVXmou6EeUyt2xWE01znJkOfQigCobSX5VRVJXvih7e5QfOjEfpWrbTeY6rMiAnoRWsbNRH/rjtoA5E+dj92oH1qD7MrvulX566R0tlYiNN7etWYYIVi3PAm4+ooA5iMJEMDmnRkmRsLit2S2t1bdtX6AUkdpBct9wL70AYDyJFL8zYqJpEkkOGz6V0F1pka8qUPtjNRR6Ldsm+K3XB/CgDCAZDkjJ96WVnlXCqoxWq2hzbszqVHpmo3sIE+VGwe/NAGZAjs2GAJ96nuRLBF8kanPXmtKKxUrgED3qG8sJGUJG4YnigDmWVpWxJ8opwjSH/VnOetah8NXxXO9fpTP7FuIeHYA+1AFAhuqEgVZiCNjexFNltLlX8sgEeoFWltUBj/8AHqALSRRiP5XBH1pAtuDlyRVeWBfN+QkL6CmXd0LYKrANkd6ALjpazRkLjjnisSa4nWQrCu0CtS0a2kiEp4Y9hStNCH+VR+VAGU08hjXzUBOfSpvtCMoJQLj2q3cvCYsuOfTFZcj+ccLGVX1NAHKVpXVnpsVs72+q+fKMbY/s7Lnn1NZlFDQBRRRQAUUUUAFFFFABRRRQAUUUUAFFFFABU0Peoamh701uJ7E6OUbIFS+ejgqyHB6+lQUVdrkp2HPDCyKFYLjuR1qIwIp5ct9BT6KXKHMLkKmxRgdeeppKKKpKwipRRRWRoFFFFABRRRQAUUUUAFFFFABRRRQAUUUUAFFFFABRRRQAUUUUAFFFFABRRRQAUUUUAFFFFABRRRQAUUUUAFFFFABRRRQAUUUUAFFFFABRRRQBuxyyuflz+VWBNPGMBSPcU+2QMmcfNUsyFU6igCBbq4Y4xuqQ3sm3Bj5pgmVE6ZNRm4c8FaALAlmYdV+lIX5+fr7VU3n+E4NRSPIx6HPtQBdknhHylc/WoNwDZXpUZhLIN2fwpGgmRfkzt9xQBMXGflfFNkDMu9Dmq5huMdwPpVmCHMeHkx7UARAhuHTmmeWEbKoTVvylUY/WoiHDY38UAQcq27YfwqdLspg4/OlUgZ4P1pUSPOXZaANi31Wx8oBjh/TbStdxSf6oY+orMjeGH5gBmnC9SR8befUUAXA8srcviop8Fsbeneo2nCc7zVC4aR23bm2/WgDQa9VI9kaEH1qlPvddxk3fU0kOwdQx+tPuPJlXGMUAJCTt9PYVKDOvO8KvvVSI+UfRaSSaSVsAnbQBMwJfckmaaTODneQPeo1TnO7mpJZ8AImCfU0ANZ2Y/MefelM7kbVH4iq+9jJtLZ98USsYzhevtQBJ8rcEZPqaGTZ05+lQqzk/MKcMqckkUAC79+V/WpWVXXkfNUJlcHcvNI7tL049aAH7ABnmlXngHj6UxSemc/WnyDy1xnrQA1hsbggigAYzjmmZUL609JEc7QTmgBxGFzgH2FGW2/KhFLLE8eCx49qR5X245xQAq24I3uR9KY21W+U5pFf1NNbDN6UATwxiVvv49qJo9rbRk0wEoB81SCZHOG/OgCE2xZgeQKm8pezHFAYEnnIpjMWOBnFAD0ymRjK1NDC5O6M4+tR26KfvtUxcLwj8UAS7X3bS26lMTh8AjFRNHlhhyCatpCoTmTLUAMBA69qBI5b5Rioi/wC92nH41ZWB2+bPHtQBLEE/5at+VOuJIUj2wgk1SZ8NtXn60uWHRcH1oAdHIqglzt9qRJNzko2BSFg3Drz609emI1BPvQAnmOzfM/FSQt5cm6OTBpgZoeWC49KiNyrv8ic+1AGsbqaRNpOPpUSIu7dJk/jVYGRwOiipkjhYYeRs0AXoWhlGI8AjtVi1nltZDlPlrHQ/Z590GW+oq+l4Zsq8XJoA2TqAkXCcU5bqTb/rAR6ViizYtu87YPSri+WkX3uR/FQAy41hIZCGQ/hS2eq3D5ZEZU9xWZM8bzZB3mp11C6EXlpD8nqBQBcl1S7LffAX3WrMMhkj5cFj6VhCTLbpc/SnGSRfmRSF+tAG1KoiAJbDetRyXfAD3BPtVCN1vBsLMG96sxaYkTeY8uSKAH/2xJANqDI/Wp0vLq5TcQyisa5mVLjIwferS3zGH/Wj8KANJJAP9aGNU7nUJlfbEJAvvUe3zI/MMz1ExmQff3L6mgDQi1W7hVWSLOO5rQXxHdyw/eRTXNpfOMxtypprwgfPG+R6UAbi3lxeMQz5+lMkCRfeIJ96zLaeZAfKXBqKWSV5P9IyB7UAXbi/XGEGaSHU3gG8Ln61UfyFiJU5NV4rqN/3brj8aANh9enlX5IvxqtvedvMefaf7tEFtI4+QKB61LJpz7P3jBs+lAD7fypPvODipZLaIfOrYPpVCGy+yt5jo59KDcySSH5igHrQBdFu0wxsOKY1hZx8yQqT9KSG7uf4Wz+FEsdxOpcnB9AKAM+7MCviHcPpTPMdlCquPeh98RJeE/Wo43k3btuVoAJoPLj3KQzVl6isv9mTGQf3f/QhWlNcpnGxlNZWpzzSWci/8s+M/mKAMCiiigAooooA1bOVxboi574wPeryyTpzt59ag0oBrZd3bOPzrTMeFyKAKou7jOOufUVKLyVBho+PamK6qWzzimNctuyF4oAmWeVs4wPrQXYD95jHtVUufoajd3xg80AXGmiReVJquzIx3JwaiSN3Q7s4oFvIo3R5/GgCYuCOGwaD864DZYVW8qc88j6CpbeJ9x3vt+tADAWzh0pGiXO4Kat+SqHrn3qJ1dT8rcGgCu2c/cqWO4KjoeP71OHD85JpQqs2WIH1oA0rHVLZE/fYD/7tWXvraT/Vg5PfbWSnkq27g+9SNfR5C7QfTFAFxpZWOwNgfSmzZC4YbiagMwAyCRVW5leUZRm496ALa3CQLjYS3tVaWV5lY+YfpVaED+LcT9asu0Rj2460AQwk5xwPerAM2co2APWqSoI3yn86fLcO3yoSR3oAlly55lBemnzuzECoVXP3mxUxl8qMjq3vQA1pHxh2zQJmUbVwT7VA8r8EtnPbFD/Kuc5NAEhbJ+fJNJ5YA3DGfSq4dz1zUhDZzyBQAHdu4yKlHzDa/JqJpGPTnHrSGVnXb0agB3ljJ60KeeCSaYuV/iNS42pvzigBrrj5geaQYbkimgjnPNCyoOORQBIBkE8cUgJ7Ifwp5ify94Py00SOE4zQALC0nL8Y7GkdUXoeaYHPc0rEMtAD0HmMBnbUksWxBzn6VCo2rndUgmGMNyKAIjblx0INSLAFUYYg96cWXcAp4pruei5oAcF2SAqc1IkZkbK/e71FEuZBuNWson3G5oAeVkQfM+T6U5onAUgjmoSN6bixzVmGEbfml+lACAFeG/Ol8w5+UUyY+W2M5FSpE8gG0jFAEkeT80hqwzW0cZ28tVGX9023kn3NIC2M7fxoAcHzIWI2+5pGlVnGxqTf2dcilXYv3VyaAFeWTOA9KNu9Tvw30o+dW3EKKjkukY42DPtQBpx3cwTbnPvTCpd8uSR9aqRySMowoH1qaNE6SyNn2oAuwvb52cAj1qwhkgmDouRWTJHEjK0bMze9Xo7+Q4EkYoA2k1JSuMEN3pyXcnaTHtWMbYzHcG8urVvGka7WfefWgCW71MQEb13VWh1h5bgeQjgeuKrXkkZcDfu9qbDezwDZDFkfSgDSm1S7P3Xxj2p1tcvMd0sik+wrHeaSV90gI9qXeSMxKfrQBuNHhSzMPaoftWyPm4wvpWdFcb/3chYE8dasLpat8zS/L9aAJhqTQD92c/XipYtTubnjaQPUVnXxSIqAd2BS216QmBIB7UAaYd8/vN2PrUVzevEv7lXHvVVHNwCTK/HpTGEqn5JNw9DQBat9SulQkJuP+1Wlb+I7sLsbYpHvXP8A2ySJ+oprqs/7xXwx6igDck1S5uZdjSA59Ka6bPmkOSfU1jQSSRyDavzU+4muXx5nC+1AF2W8SNSgGW9qrx37qxbb0qugg25yc+9VxdIkhUrwaANn/hIJmXasWW+tVnupbtv3knl4qKCLzDmJRj1q1/Z8rLlnXHpQAkOwtseUN71aa2hkXIbGKzf7N2y79jFPQU6W4cFUQMoHFAFxYi3yKCR6imtp1uPmljB+oqKK5nVtqyZ/CpXNzcD5sD8KAKd0tpGmIlKn0FVVkYKQqk+5qWeOSOQ7oy49arb3ZwVTGKAJDBuUuzfN6VTVZjJyvy5q1JcBV+aNg3rVOW5l+7Fxn1oA5SiiigAooooAKKKKACiiigAooooAKKKKACiiigAqaHvUNTQ96a3E9izbwtc3EcKY3SMFGfetKWw0mCZ4pNWIdDtYCAnmquk/8hez/wCuy/zqOe1kvvEM1tEMvJcMo/OqbsSkW/s2jf8AQXb/AMBzUkGm6beTCC11TfO/3EaEqCfrXV3Hg/S2094YYdtx5eFl3fxDvXC6Q7WGtxSvDJJ5DnesYye4qeZlWRAw2sVPUcUlPlBEr7lKnPQ9aZWiIKlFFFZGgUUUUAFFFFABRRRQAUUUUAFFFFABRRRQAUUUUAFFFFABRRRQAUUUUAFFFFABRRRQAUUUUAFFFFABRRRQAUUUUAFFFFABRRRQAUUUUAFFFFAG4pkHODt9jUgIP3y3/AjQURXwSajlT5shSR70APYhfuZNJ5nmcYxViIkR9MfSo8EyYLUARkxjjac+ooRd3IBI96tFQF7iosZbhyKAI1BZjyVx2qQXDg4GG/CmFSXxuNSmLyhlTnPagBftOB8276YqtKyyPnGBTpN/VhxUaxeYOGz9aAHgE4+bj601o5N27PFKIioICfjmlIPk8igBkhZV+8PwFQgE8kg0bt3y4IpfLZBnHHvQA9eBjn6U5FKHITFNPAB3j8KUuQPUUASNK7DGAD70igEfNkn0FRglvuA0ojdeSh/OgAJJPB+X2pXmQrtUZ9zTScfd/Imo2dM/6vn60AO2jHJ/Kl+0NGu3qPpTVl4wEJpJHzgYx7UAG5yNwWmu+e5z3qQhlTcTx6VBkE0AKWXPyZ3UpBAyVw1Ij4OOPrR998FhQADcvLcinCUv1+7StGE55/CmDnkA0AKHGcdqCmDkA4pN2OoGaV5F28g0AKzBRw3zU0FmGWAqNnU8gZNKjcfdIoAeM9BzShMtwVz9aSNlH8LUEKeelADmUseeKRZFAwM0AgjbjHvQy7R8vNAD1Kv9RTTyfu01R8vPyn60oJC0AKXwP4fwpVy69Rmmjb/dzS42N92gBCWXgAZ+lOAk29cUMVznmlVlPOcUANUNuGTkVYMwX5VH5VGSoU4INEDBeduaAJluJMbcZpQzR9Tj6VGBvmyOlTuFJHAoAlxG8eerVNBkLjcw9qrvMscYC9aj80hchjmgCW5tzFmXzOPeoIbku3Xj3pVlRzmZyfarSvHs+VFxQBB5778lCR7CpftBYd0+tLCyBt5wR6Ukp85/k6elADDJv+XdmrNssEa/e2t3qkIQJgucVM9vFHyznPvQBcMcTjKy5qrJIsTfI+fbNQu5PAwR61NDDCFy5G40AX7C5WWQBl/OtKZGTmGOuaKPbyb4pPmrSstWlQ4uO9AFrc6NvmYj2FSx6hC52MmFPeoLidZsHdn2pA1uYvcUAXmjs3H7sLuqRSsMZLcgVjNcxJ9w4ani4mKbgRj3NAExkgnnJ3fhQZkSTa2MVTWMzPu+YH/ZFK0AR8ySM3saANM2sciGTt6is2WRySiuzKO3NTDUBGBGo+WiZ0cDHU+lAEEdxDHxIVH1qT7VaH/VIC3rim/Z4duWTLGoHgKf6tBtoA0lnmePbtXFWYIwIT5ozmseMMAPmNTtfCDC9T9aAL1xbReXvyFxWVJcAjZGAD61PNOLtQOVzVR7fyTnzAaAJYr2e1IzhgasmZrhd23FZp2seXwack7RN1JX1oAllRicA/nUsVtCgBlfLe1IbxpF+VB+NRmTuUxQBfd3VQYmOBUf2+f/AJ64I7EVSkuniAMSl/XmqjymZt33T6UAbMfiCdPkki3j2pX1jecm0GPesxIZHxsyTVxbeSNcy4IoA0odYWKLKWYWo5dbeVDtVU+lZzSeblFIFEFsUJ3oSKAIpLma4bAc49KntblIzslj/EU0rFHJ93H1pksrM2IVAxQBYmW2mk67azNZtfKsHdTuHHOfcVIVmkf5vlqtqYnFhKC4KDGfzFAHPUUUUAFFFFAGrZl/sybenP8AOrasf4t4X3NV7NFFlExzzn+ZqaRAV+XcaAHNsH3Tz7c0zzT90rUtvkA4XFLLknOSBQBF8g6jP0oADt8oP0NWVQBfWmMBnG8g0AREEMFGVzT/ADWj+UNmkdSP4qesOFDhuaAHC4bHzZH0FQzSrKAMGlfeRnA21CF3tjOD6GgBw6YVuPrQ8chAwelAgKt93PvmnIrAtkUAM+YLndUPzMfvfpSs2DjGPekEbcsAaAHLwc9BTgnzbgn4mmqPlzuA9qdu44OaAJfOYcYGPUimLyx3nr0C1HvBPAOaURSHkqaAHPwdqDB9KBMiKQck+9IePZvrUbMg+8mT9aAFADHOePQUokMX3eR9KYsgB4Q/hSs/yn5dtAB5jSHO2ml2KndndTkDFcg4qJ2y1AAWXHOc0oDEbmX86QNtPY0rnJ+9QAmG/CnCY52jpS+V8uQfyph5PegBS4B4H1pSoPzCm57EUocFOR+AoAXKgZLc00M7HsaYXU9aRW+b7pFAEnToRS7c9SAaarLuztbNObax6EUAKVIwD/OkDKjY5JoBA4xmjaB8w5NADgytwe/rQ3HGMimKDnlce+aUcMeaAFzgdFoRix60mR1IpSAADtIoADuT0P4UL5hzjilYqV6EUKyngcUANw+euasCQRqOOT6UwFM5yM+hpqEeYeM0ATrcODwDj0pwL/fPFRyHeeAQanwvlqMZNAEkRSVfn5NSQrhjglfpUSOkcfaoxNuydxHpQBantjIN/mY+tURcFZNgbPrThNubEjnbVmJocfIin3oAjeZugTI9RT1uSRjYy+5FKCrS9h7U+aQSYVOKAIjL/t5p9ukIbc/DetV5IduCTzU32ZNm53NAF0iF+kvNVpgkXST5vrUBYKMId1OhijY7pMUAWrW7yyqwP1rbKKY9yR81zcsKht8cmPQZqza6lcQuPNwUHegDSfzyfnyqj0py6hEjY2lvemyXqzx/exUMTQ7drdfSgDQH2KVd2F3GnxIqdMbfSsl5oEJxwaI7mR+UOfqaALd1PDJIFzjFMd0iGFxtqm++d/n6j+6KV7cgZaRsehFAGikcdyuRziqlyTC5jjdvoM01LtbZcIKe1wk0e5up9KAKqypG37zA+tTfa7LPTc3tTRDE/wAzqT6VE9uuS0SDPpQBdhuZNp2KoX0qzbqxkLyDCntWPGHAOSQasi58iMFqANN7eF1OMLWVLLHExRcE1L9uE8JXGPcVUktcDf5o/GgAS4nh/eAggdqtretcphk59qzyQeC4oEjRkbW3CgCzMpHrmkhtkOWmcUqXpK7QuT6mmmQtklKALq4WPEDGmfbp0O0yY+tUzOUjymS/oKrS3LTcOuwj3oA1RrdzbvtIDrUj62ZR/wAev51jxozLwcmrsVtMFy2NtAGha6si8izG71p76675URKprMaQKfLXj60xbZ/MD4yPagBbi/mlcgPg+1JDKYXHmLuz3p8scandswabJKoXbGoJ9aALE720yDjFV5rNTEWjfd7Zqu/nsAGAHvSlJ0GEcc+tAHJ1p3Wg6lZWz3FxbbIkxubepxk47Gsylod+gCUUUUAFFFFABRRRQAUUUUAFFFFABRRRQAVND3qGpoe9NbiexoaWypqtozEKolUkntzWg1lrdjrlxeWVs+4yNtYAEEE1iUu5v7x/OqauSnY6W813xItsIri3SBZj5XmhMHJ/GtW61PTvCdqtlDEWujGH+798/wC0a4UOwYHccqciu5iv9E8QWAS/8qG62bGdwAw91NS1Yq4y8k0/xRoc13DHsu7ZdxyOV9RnuK4iux1bVtN07SG0zSdjM42uydAO/Pc1x1VEllSiiioLCiiigAooooAKKKKACiiigAooooAKKKKACiiigAooooAKKKKACiiigAooooAKKKKACiiigAooooAKKKKACiiigAooooAKKKKACiiigAooooA32nTzM7OfelluW2jYhxVjyVIBwKnaKExjK0AUY7xQmArbvpUaz5kyyEH1q00aICw4/CqplYEhRz60AWQZTzwV96axVeTx9KrieYfeKmmvIzNmgC4hjI3bwT6U0sH/APrVSDndnGamVywy3ymgB6j5vmyRTZBsbd29qkSQHhjUMuEfAPFAD1u1B9qV7kMePu1XOHHzCosc/Kx/GgCeRo5ehwaI2CqQ7E+xqEN/epQSPut+dADgiFiTjFSMYgo2Yz9arh3JwcUu4g7eKAHzbyBsUqPamLMVXaWYn0NI0s44zx7Unkofnlf8KAE/eA78cU+M87m5ppmTbtRRUQLHPDD6UATufQlfpTApI45NLFFJJ94ce5p7fu1wR+VADAG7n8DQxA6tUKzKX+YHNSkBee1ACE4XOM+9OTL/AMApByetIw59PpQArBi390UoZjwoBppAP8RpVQryHxQAjMVbG0KfWm5Vm6ZPtT2bPv70cAZJFADvIQDc6sKRpGRfk5WmDLPyzbfenyquMoTQA1X81cdGpMsGwTkUDf2FISFPT5qAHsoFA54BxTAfmyWqQODzjFACDIPAB96VpUK4J+alJEg603ZnqPxoAcny8lvzpS43Y600jK4waYQAvJOaAJR5bH7uTR0OAAKjC4XKmlWQp/Dn3oAlCKR93ml5VcYwajSQZOQc0fMxzQBJGXZtiDr3q0LZ4F3k7j6VXR029MNViO4ymDmgBiLHIfnwpqUKidCCKjyu/gZ+tDja2U4oAjZopJMAbT+lSlJFTAwR7VGzAcYBNPicIfnztoAIkYAsc/Spot3J6UyS4UN+6U49xTgfPHBANAEbo6sZGbNN3tOOTTpC0Y2YzUKuqg8kH0xQA+PykPL59qmVQzZ6Co4VVkJxg+tRtwx/eEUAWnZfury/tT44XOGlbj0qvEy9sA1YToSzGgCRlQnKyYqxFGSvJyv0ql5wxhVzUsE5Xqr49qALAs1eTjgUtzDDCQof8jQZA8fyMymm20aDPmtn60APjuJ4hiJ9y+mKZLcnzA0gFPcqinZjFZLyP5h4BPrmgDRkmilH+rP1FRxzBQQI2Y+tRQ+ai7jzT45llJXcQ1AFkXTlcD5T71ZtzF/y2fLelZk2YxzJVWOZluAykye1AG9eeSI8gYPasdnMh5CGtCW5eWIblWP61nm3Z2yNp9waAAyTIOIsge9WbdDdrkoQaYkTqMbSalS4lhXaqYHvQBFd2zQ/dGTTI51Vdsgw1SNHPcncX21CbaRW+Zh9aAJt6Y+Tk1EZHzyCfbFBiaI5DcHvRk9EYFvegB8KtMemwelRTwEScISPUUGaSLiRhn2qJ5Zh827K0AWIVuccOVHoauRSsy7XO41UhlRU3bs0Ccs25FagC0H8oE+Xz64qxFfEx9gagSR502su33zVaUvD9xg1AE8swkf50A96ikYR8rgCq/2hh8zpn8aS4k8+MH7v0oAlEgkOPMAP1qrqbEWMiF85x/MUwKm3gndUd5HtsJCSd3HX6igDGooooAKKKKANi0lRbKIMuSM/zNWftP7v5E5pmnRhrBDgd/5mtCOKIx4KigChFdhc7lbP0pHud0nMZxVpoY85Axj2qtJJtc45oAlV3cfJ09DTm6ZYflVXzpgeox70PMzr/hQBZRo2PLgexpXYE7R09qos+SKejk/KwwooAlYfOOpWh0BXK4GPzpVkwcFgRTZsAbgetADVuQv/ANentdKR8vXvUGdw244qJgucBiKALDSRuNpOPemR4QnLnFRBiDhuRS55+VqAHsEd+2KePJCkZGfrUBkfd2pCxXHA5oAmYkxfIvPqKhWRoz8zOPrSmSZR8h49qaEMvMr7cetAA5d23LSqSzAt2o8yKM7UAPvURYluhx7UAWHPp8oqIAnvk0iJIz45x71NsMQ6UAR4cHk4oPyjk/hUTzDfhgSKk+Vl3DpQAgIPTmhDu42/jilznvihhxQArhwAANvvSAlflHNJjjk0oj54c0ADkrjKD60wsD97n3FSM3GD81NAGOooAcsKsMlWApciP/V1GSSQFLY71IVUx4BOfWgBizbiQ3WkO9P4s0g3Z45oPHLjJ9qAH7cjPSkHB9DTS27q2Ker547+tABgj0NOEijh+PpRvDDFN2e2RQALzznAp5cYHOaaF2jbjg03bgnOcUASZQnkZoIC9FAqJFBGQTmlDFDnrQBMFB6jNKF2Z+WohKC/INOLFunSgBwZg3Ayasx2shG9m98VXjZQcOOasRT7SQOlACHaz/OAKkEaL90g012UnPU0OBtBGAaAGTPFnaV/KnJG4X5CCDTS2FycE0IxBB6CgBVRzId3FSruLg46UPPGEGwNv+lCS+YMHANABMju3L/KKiErN8makdWiGeDUG4B/m+U+woAcFRH+Z8VL8jn5enrUUWHkbPPuaWQYb75FAFglFXBOfTFIkUr9WwvpUEbLu5OferCHLDLce1AExSPaBvwRUkKE/dfNV/NRWIAyaWKYh87W/CgC29qrketPltYoYd2/5qakysD94H3qNEzcbnfI96AHRSPEMwydevenTXMrR/vMU9hEv3OazLqRvNJwCKALpuYnXb5ZP0qJZESThHI9Krw+aTnjHpU32gGTY5IoAsLdMARsK1LC4Zt00mBVSRSFzv496oySkkYck56UAdHJ5BiJUcetY00uXKfKV7Zq3FdyNb7TGF9zVOWJpGyCpPtQA0GRB8sefoalgd522PGRikjgdOME/SpkkkhbKoc+9ACz2ZjiJxzVWOQx/wCsXA7VYd57k4ztFQPayjGWBoAlEsbHOajaR898ewpPIYDeGBNGcY+bmgBULu2zYV9zS3FuQFwN3rioy80fzORt9qY0srgsr5AoAfEk4bCFl+tXIZZU+V2zmqdvKCdzN83pUpuAzfKpJFAFonEpOzIqSG9IyCAPrUMM8jfIU/GmSoY/mVhn0oAmuLnf95QV9agYoF3KBVfz5CfmUH2zQbgyxMu0LQA/zg3DOB+NKzGMZ83NUVVM4ZiTTo488uTigDAooooAKKKKACiiigAooooAKKKKACiiigAooooAKmh71DU0PemtxPYlooorQgKKKKACiiigCpRRRWRoFFFFABRRRQAUUUUAFFFFABRRRQAUUUUAFFFFABRRRQAUUUUAFFFFABRRRQAUUUUAFFFFABRRRQAUUUUAFFFFABRRRQAUUUUAFFFFABRRRQB0onUrw4xTftW04X5qoxxmM45JqwCI+eR9KACSRnPL49qZ8w6dKZI2WztUj3oVk6BCKAF+UnAHPvSFeelOZUIHNIUBXgZoAckqIeYzmiaVZF7A0yIkZz096aRuOaAGq2Og/HNOLkjqDSSLlfvAD3ogaCP5XbJoAUEMO4pzKgXofwpJLgdAgC+tRb9/AbigBQ27imZdTil5PfpShlf5STmgB275eBmmZXuc+1TsFjiIyKqKN7YxgUAWlUuRt4FOa3XkmQMahddi5U0scwCZKZNAEQUq/bFSbinK1GSDJ9w1I2Nu07cUAKZm/H2qIlz95vzp+EVeo/CkEgUcjigA+RI88E/SoVZ3PUNUnyuMdB6UowoxGADQAoV1GSQB6CkY5+6aY+4Dnn8KemCvymgAKgDIBzQvzjDChg27nJFNDhT70APCOvHGPejaV5AoXYfvkZoORwpwKAFEjMuD/KmhizYLYpw+Udc/WmlUY5xQAjyuPkX86XeEXnBNJwD90Y+lO8sEbioFAA2Am4ck9qgbIPcCpv8AdWkB/OgABCqD3oMrjrimkcj5f60Fdx6YoAmjb1Apdwbg1HFlMk8inghuhANACBck4zSKwBxjP0pNxz1Jpy9c7c0AI4H92iMYHenkFud2PalVh3xmgByRuOSOKeVYEHdxUTSupA60vmr0c/lQBYYxgAsT+FRO5Y/uyAKassOe5+tNJBfOMUAKquG5AzUiud3pTcHdkNS7styD9RQBIxK/xZqZI9yblBz9ah2/L8j/AIUokmRNu/AoAZJI7HbjmrkNviMHAzWayMG+8c+tTQzzI21iWH1oAtOCvAxVKQBWrRKZXKg1UkQ9wF+tABFHE/8AGc+9WkAPyZDCqKKWb7mau26vECTx+NAE/lJGMYwaeqoR1xUBkPVmY/SiOQyZAbA/2qALKsA33sinia0U9ct6VXXbjBdTTlih8wbdrH6UAOuHWRPkQiqbRoIz/fq7cbohlUqoxDD/AFfzfSgBbSFnUh3P0Ap6JsJ8oc1HCWVj94H0Apxil3bgdpoAk+T/AJa4LUxnjjbKIPwpj27k7mG407LquPJ49qABnjfmRCadE6hf3fA96gLlT8ufpTJTvGFG1vegDQ+3iMbWps8+6LKDNZqRyJy4yfUVKtwV4yQ1AD1mmYbQ1MMmxtsrMw9Kmydu5yKilJI3Dn6UALkyD5MhfQ0zzEX/AGWpI2LdG20GOOQ43bmoAgkLO3391KWkCBWUip/s7R//AFqmzmMLnOO9ABZW6PgzfKK1JIYVi/dnFZZckbRIopS7quBLmgB4kXdhhgetNmiVhkZI9qriQk/O36U9JJs4BGz3oAb9nwMkkUoQMMBiakDJn5+KjlaIco+DQA1oXX5hgVSvGkNu+7BHH86tedKfvfMtV7sobSQgEHj+dAGTRRRQAUUUUAbenyhbNF3AHnOfrVg3AXkNk+lZdrGfKV+eauKP4iCDQBLJMz/xbah56qc/jSSPu6DOPWmKyDqnPqKAHsR0OSaaVOOn608BGU88/WmhARgc0AKHVT80efpT2nR1xjH1qFQQ/cClf5mx6UAR52t0z+NO8wnjP4UFfl/+tUcflRvl3Bz6UASK2eD+dOCpg96V50X/AFaAj1qEy5+6eaADdhsc7femtvU5FL/s5/GgMB8rZoAcrHuMt6U3IJOTj2qaNVVd24fjVZjmQ4H40ATLhlwtSm3BA3SD6VAsYC9eaSOT5juXOKAEkj2yfLgilHAyO1JK4dt2ynLgL2APY0AL57beajZ3J68U4Kg54pA4U9yKABAuSSQfaojI7NhSMelP3KzHHFACL0GW9aAFVH6/KtBb5Tg801i/r+lEfPsaAHAZHINCnnBHFDBx3NNyFbnigCTy2BytIVOc4z9KQEN948U44HKce9AAruMjgfhTS5Dbc4FKB3JoYK3GOaABpDGvy85pqtgbnxn3oIUdF+vFOCCQfdAHrQAAq6ljxjt61E2eoGKkwAeBSA4PPFADYyMEnrTvNYDjGKRhn+GkIyoG3HuBQBKjkkZwRTi/PTioUUhweoqUurNjgUAIR83FJnY3rQxIONxP0o5PagBWAPO3imIOehqbluPu0gIBwcGgBVR2O4DNS7GxwcVE0hVfl6UCbj5jgH0FAFhdvl/M1NdwcBP1qISw56k0OytjA4oATD5+bB96k3MMU3GRwaduxgHn6UAS5ON278KdEokB45pigHo2G9DSo0qZw3FABK7R/IRUlrCzqWYDNVJQ7tvLZzSxyTREYYkemaAL8iFOmM1TmHOT1q5H+9QNg7jUMqN0I/E0AQxCN/vMQatIFj4DAj0qptJbG3d9KtQROrhtuB9aALIhRRvK9aeiofr61E0hJOXOPakWbMmAxH1oAsEhSMNmpPMt1P7xufrVYYBOXQ0pjhIzlSfpQBYeaJ0IRKo+Wm7L9fSrrJtiBVO1U2fdy8f6UARwRt5uN+FJ6Yqw0KJMcct71Au4OOCvpipXSSQ55+tAD/8Arrj8aR/JCgqqk0xoJHHzHdikUNGOIgfegBxlV/vIcelJG0St+7Xafeo2cjkAqfTNNZ8rypyaALwu/JX5qU3SyoSvPFZIil3Zb5hUqy7ODkDtQBIJ5uQCB7U13dPmdzg9hUiO0i5JGKRjuBGc4oAaHD8R5X3ppIQ/P19aYrEvj7re9OZUbh3LHtQBFM5f+Pj0piGRVPynHrU4tio3LU0eVVhnOfWgCG1iMrDcPl9a2o7e3WP5OtZgYouA4H1oDOo4l60ATSsEkIxketI6I65Uk1VaR953Px60okcH92eO9AB9nyc8gfWkCAcbj+FS7ifv/mKSRoccNzQBG0BI4qF2lB7GnedJnCNlansbZtRvoreJDvc4+nqaTdtQMIWly1qboQSm3B2mXYdoPpnpVn+wtX/6BV9/4Dv/AIV3GvLZxeBJ7ax5htpVh3f3mDDJ/PNY3/CxtX/59rH/AL4f/wCKrKNSU1eKA5We3mtZWhnieKVfvJIpUj8DUNXdV1KXVtRlvZ1RZZcbhGCAMADv9KpVsr2AKKKKACiiigAooooAKKKKACiiigAqaHvUNTQ96a3E9iWiiitCAooooAKKKKAKlFFFZGgUUUUAFFFFABRRRQAUUUUAFFFFABRRRQAUUUUAFFFFABRRRQAUUUUAFFFFABRRRQAUUUUAFFFFABRRRQAUUUUAFFFFABRRRQAUUUUAFFFFAGyflTdkj2piy5GCW/KhZSOCADR5ig46fSgCMDc3U/jTmhZuhJNPMmAMDPuaUzOVwrc+1AEKZDbT1qQkjvj2qFVPmEuSD7U9t27PSgAZnHpR5RYZYgfSgDPXJPtSbSV5bC0AK8auo+eovLZW5Cj3oDDPPSkz83Rse9AExAAGQCaaQWOfl/CmjceN3FS42DjOfWgAYHaOAKiIO7NOfOQS2aYUy27dj6UAOIYkevvS5MbZKg05fu8sCfejdnhj+FADXl9se1RtublRippBjBHIpqYJOelADEVh33Gl+ZjjaPrSfJvwv86fgjpwfWgBp+U4pDKM4INGMHHWgnHTOfegCQEn7mCPeowoL/NS/MRngD60yM5k4FAD2Ozpz9aTdtH3Rk9xUjLGzDOc0jRr6NigCIIx5dv1oVFU8H8xTwwU8Jj3NK2WOQc0ARncG4XJpwbf14NKWK88fhQNvXqaAEGB3/OmksDux+FKwRmy2RTlftHHkfSgBu535YYFPWU/c28U5gcZwBTQ6n0zQAFQrfLkUjAluVz+NKr7zhgAPamnA6HJoAVh04208HA+Y5pjPhRlefelBcjk8UAP+XtSZQjDcfSk7fKQKREKfPkGgBcr0yAKRfl+781OkIJBxikyAfkbBoAeoMhyF2/WpNisPmwPcVEZXxh+fenIEI+9+AoAesQZuSdvtUnl2+7qxqJZDGeM/jTvNcctg+2KACR4U6Jn3NIq7xuUCop5CxyEApYizjG/HsKAJN21uQGpzMvVRtNIEZRnaDUWct8ymgCZQhbnJoY/NxyKj3HrsxVlG3RjA5+lAEJjLNz1pADuw38qkIYycfpTty7sOCaAHpO6DZsx9TQ86MNpQbqaJYgeI2J9zUh4jL7BQBEJdi42/lUsVxgfdzVVZVdjlcfQVas5olb52A+tAEnmE8lcU7y45OS2PapZWjK5VwahNzCqbWcfhQAs2yKP5f0qO1aR5BwcU5Nm3ceVpyPGDlHIoAuOxwAeabv29QCKq+bhieWHrijc0qlV3D3oAmF0ok+VQD71P5C3q7nnCY7CqdtZ+W255Fc+hqaVDn7mF9qABlEXyDcyjvQZHaMqkePerMEZMeQQQPWm7huJXaCO1AGakMqOXdePWmM2+T5Tj61pKz3D7SygelVbuz2sMHb70ATpbBowzN+VVZbceZlX5+lPinniXGFdRT2vFm+QQlT70AQSAKvzHNRZLfKgI+lTyxMq7iy49MVAlzg4VR9RQAnkBQeTn3pjFok4/OrqqjDOSW9KjYbjtIx9BQBUSSYDOc1YV8xjIqUw4j4qNQQMMi4oAU+WycfepoLY27c0+SXaQFT8SKdGXc/ImWoAgZfMO1l2n2qMrKDtxkCrxRl+aQYNOWF5vm4xQBSKhhtC8+tRSGVBtIyPWtTy8DYB83vUc1mypksAfcUAZyxts3+YAfSq9yxNrJu68fzrQFvnr836VWv4kFo5HBGOPxoAxqKKKACiiigDTtBm2U9MZ/nT/Nw3VvyqG2kKwJlRjnB/GpjIM57+1ADGwzDkmlMRI+8ce1P8wAcZNAmYLgHFAEO1o2AOealPHt71E+9pAXPFObOOPu+poAVi4HGDTQjyDnAo69efpS4OeDigBRGuwrvqFoivoR60MQrd8UE+gY0ASKPk5wfpSHkYAUU0E/wmpFXAz1PtQAAEJjFRsDT33Mv3jUbLuA5xigBx3FeaMMMHANLHgcb8j3p24jIzgUANM2V+7imFi44HIqbH7vjBqPOWHFAEaq3VmyfSnkt02g0SbA3f86cB7fjQA0rtGT1oMm0YxmhgQck5pCQPXNADlbI+TrTXGXG7A+lKCzDHemMfnA6mgCQqqjIpof8AiKgipCFKANmkMaleAce1AEWHc5ydvpmjy03Z3fpT/lTomfrSsd68H8BQAxhjHGaN5PyuNtO5A7UmQ/J5oAOnf86Rsnp0pX2kAEEChWRRtRST7igBA7txjAFOWTy+gp/zMvKBabvGcNigBWVThuQaawYr0zR5nzbcLilbaD97PtQAm3C/dx705OB1JFNDEKcrmhWZunAoAk+Sk3AHkcUgx2ODSCNi2dwoAX5FPB496TC5yGz9KezbkzimZTAweaAHAlzt2Yb1qYJkYbBqISuBy24UqlWPJxQA/wApScA8VJ5UAAyzZqLIRsjOKf5rn0x7igBz+Qi/dyfemLiT7oA9qbLLuXhB9ajjZicZAoAmb5Ov5U4shGduD7UgjYH+99ajcncMqRQBIMHqcmnPgYC1Dn0Tip4HBUjbzQAwoWHoKQqynGePpUsgbj1+lOJ24DgkfSgBI5Xi5VMj1qQ3C4+dQTTPMhX+BjUikONwTH1oAiWQKSQnBp8c/wA33eKheUGQqVxj0p8MkazLnge4oAs+aX/hwKUBJV5ODU/mQsnyupqATxRn5nFADwkcaHaeaqrIzyYUHFSq0cjEq2RTw0W75W2mgC2pZY+f50gOB2qs0nIwS1J5pL8BqAJ3uUVh8vNSqftQ2NIqfSqKWbNJveUY9DVt4+PlQfhQANAltwjl89aashHCx59yaktkzwDj61I+A2w7Qw70AZrwzNKHKnFNkb+Hoa0GlcuE3KBUd1Z/u9wxn1oAZbweZHywP0plxbL03dPamRGaD5UZWFTm/GNrwnd60AV9uxOXzUe7+4OasNGzqWBAqr53luRhSaADyOdzFs0m1o8kc1ZjKyjLkg0OAOMcfSgCiskpfINTxSMQ24VOkIxxmmBSrN8gIPrQAK0ZXDdaaCVJGMg1IXCR8Jk/SkVy5Hy5PoKAGNnGGTA9RUTJInC8g1dMchPzptFKqNLwuMD1oApKML8yZamsJI1OBkGtIReUfm/OmtaMyMxOKAMyNGkJ+cLWlomsrpFxM8lsJzImwEPsKjvziqxt+eufoKa0CdDwfrSlFSVmBvf2xoZ8FyotlEimT/jx+2EvnI+bP3vf8K4GkoqYQUL26gFFFFWAUUUUAFFFFABRRRQAUUUUAFFFFABU0Peoamh701uJ7EtFFFaEBRRRQAUUUUAVKKKKyNAooooAKKKKACiiigAooooAKKKKACiiigAooooAKKKKACiiigAooooAKKKKACiiigAooooAKKKKACiiigAooooAKKKKACiiigAooooAKKKKANOR8nJH4ipISrDjk+9QpjHzNmnIpXO0jFAErOqt85/KmkhvucimsnenoAo64+lADmUxoGdNw9qiZhJ9zj2NDtIxxnK0wAhuRigBSZPug7aeUATDMCabIVxnvTNxIoAVVHPJP1p8aAjqBUYZh6Gm+awGBgUATkFOrIaYZZOioCPXNRsGYdc05AqfNyDQAuS3U4o2KTzzTS5J6ZFO2sewFACMoB+8aDyOGz70wq54PSnIARtJxQA8BiOtNOOjBhThtB5pGOT1wKAGCNFfcDUzOe1R7ExkE5pA2eGAFADmJZeTSqgI4cCmPgHGaZvKnp+NAErQ4GSc0xVQHg4+lODt0I496axwfugD1oAcR6Pmo2MnQ8ing+lIV5yCTQAxAC1T4Dcb8fhUXbO3FN+91zQBKQF427jTVDPnqBQjKDjJaky2/jgUANO9W45FPVmX+JaXaRzimsE6g80ALvU9Qc/Wg4PO/wDAUo+ZegoCAfNgGgBAV/uke9KNqncnNKpVs9qarFM4UMPagAbe7ZckCnkoBgcmmHe3OOKdn5cbQKAFU7OduaTOTyMGhc5HB/A0ki5bnpQA7JHB6UoO3leRUatt4zkU9Rg5X9aAHBi2cKRSpGQ2Wpd2B70Lg/eZhQApGXHHFSP5bDoRUZiLHKkgetN5D4ZiwoAXaAp5zSxOE+6gz60MygdDRGUZsHigCQTuzYHFKWKHJcVIbcFDt4NQfZnXOctQBKpaVMjmmpuDcHbTre5FupXaDT3fzRlE20AJ5r+x+lJkOfkVi1SRWwkG5iAfanyq8CZhIJoAruCThxg/SpEBC7WbAqFCZH3PId30qcyAkKG3E+tAEf2RAdwfNTi1j288k1K0bxx528VWjdy/r7ZoAa1ptPU49zUqWMCYffz6GnOu/BbIqXy4Vjz5jFvSgBC6YxsA9xRGsJU571EztjpxTrZRMeWH40AKECkhXOPSnLvB+7gf3s02QxxPg80qS7xhKALHlxbc+aN1WbZwindyPWqSRd5GJ9gKtxEBceUMUAI0qq5whwe4qH5A2eCD2IqV3gXrkN6Cqs10CNqpg0AWEEQO7YBTpW8xMAgr9azyzkD5qsRW6svzSgH0oAkhiRztDAH3q5/ZyBcnaayJN1u5K8+4NWrW6Dr8+4n60AWZbOPb8oBqottGr/dx+FWnuECnYSrVTM9w/Axj1xQArxeXIAGwDVxdOG3epLGs9reSQ5G8t7VYhe5t+MyA+hFAD5LOUn7hqEwSBgpUk+pFaCXJ2/vnZSabJMgG4y5FACw6PMQsjOp9sVeWB9uzEYqpb6nk7PN/A09p5hJuVwR7UAK+ljduJDn0qvNYeSNx+T2FaEVyjEfOQ3vWgsdtMg82dc0Acp5bk7lXHvSsFkGHk596376xthEVimGfQVhyQG35dAR6igCuYAzfK3FZ2pQ7LSU5zjH8xWz5zMP3KLj3rM1Vi1hLuIB44H1FAHOUUUUAFFFFAF+Fv9GQEZAz/OpYipbGfwNV7f8A1a5biptvz7lIoAnchepAHtTdyMvyZppXcOeooRccnj6UASKjFC2AR6VE0isNiqVPuadI79EbioiG7r+NACkuo4496einG53zmkJBXnn6VGG9OnvQAuwBuGP0pyqNx7UwEg9RSeYQT0FAE5Tb/GpFMMrL9xQ341HlnXrSKg6kEfSgB+5m4YbfpSFQfehnJ6c0YY9F/OgAZBjgkUDkcNmmlX6c0ijacE9aAJF3f3qD8v3gxowF75pWI/hP40ARtGjcg81MGwuBUe1G4LZPqKaGI4wMUASbietIig5+YCkbAXOaYWxyOaAJTDnndmo9qA+hpVkYcgfnQx7hRQAuAR9+mEyDoc+1KD370Ebj1oAj6n3qcYxjdj8KjA9VpCdxxQBKVC9fmpnzF8KCKaCFI+anOxzleKAGurLjBz60Kz9dyin4JAPWkOw9SA1AB5gP3gT9DRkMMbsD0oU9RgUvlgnpzQAgK+hPvS4U8/xe9AYZx0oOVkJXDUAK7Owx0X2oXYq88mkLM/RcULx1WgBw4O7bmgvuPKYpo+n5UrrlBQApJHIpR6jrUY+Q5B/A08YbkZzQA7ed33DRsYtk9KcGx1xSA7jySBQA5hxgDP41JlNmMHPeoym8fISaayuhGXzQA7aobg8U1CqsfkBp25QOhpodCwz/ACoAm+0P0HFKWY8lwKkSFG5HSoWtXDZ3Z9qAJEkMh2g5phDBv7pohf7PKWK81YNwsw4j59aAI/MYcZBNG8NwwYtTo4fMbD4HvU5g8tCyMCw6UAViHC/OpC9siljUr3+X6UxnkkfEr4xUvmBU/wBYT7GgBGtkdi2+pI7VCMselSxRuY94UYNV2d/M9PbNAA9oM5UkD60R2MLjLOQamILoMginRRQ7PmkYe1AADGgChQQO9C+UZM9aYzHJCDj3pkZ3ybScexoAlKIGyjEUoDhvlXd75p0qJFjn8qYsylsJxQBYRI2Hzyc1NAQknXctVVRmOWOB9Ksw4RsKmR6mgCWaVNwYJn6VXdkdt/QnsRUztCD842/Sq8l1GowqEj1oAeoiY52D61IXG3ahH0zWcJHIPOBUsMQc5eQLQBIqLv5IDVeSwRl3MVNZk8XlHcjbvxp1tdkthycemaANA2UQUjAzVN7VA3KY+gq158Y9QaqSXExY7OR7igAlhCLvU4qeKxEyBt+TVQxSyj5i2fQVJElzBz+8A7UAWJLKTGAhqBraSPqrH8KuRXMp5lZgPWntMjA4m4oAht9LmuE3bgq+mK0YrV4RsxHVKHURE21ZcCrElzI+1kkFADpdO8xtzuPoKgk03au7aEA7irUd0D/rHIb1rQg8mVP3k4xQBzDREnaozjvS4yu2R8V0k9lZhCyzjNYM1m0ZZsB1z1oAqNAh4VsmoZbfDDmrizDG2NAG/wBqo5Hdjh9o+lAHHUUtaV1/Yv2d/sn2/wA/jb5uzb15zj2oYGZRRRQAUUUUAFFFFABRRRQAUUUUAFFFFABU0PeoasWuzzB5mdmRux1xTW4nsTwW81zKIoI2kkPRVHNdH/wiTW2kz3l/P5ciJuWNOcH3rqNDTSltAdK2FSPmP8f/AAKmeJ8/8I5d4/2c/wDfQp8wrHmdbGgaPDrEs8LzNG6puTAzn61j10fgr/kON/1yaqZKM7U9DvdKc+dHui7SpyprNr2BwhjYSbTHj5t/SvOPES6Ut6BpZJ/56BfuA/7NJMbRzdFKAScDk05o2V9pHzelQWMoqR4ZIwC64BqOgAooooAKKKKACiinKNxxnFADaKdtH99f1pQmejg/nQAyinIMuoPQmjcP7i/rQA2inbh/cX9aU4KAhQOT0oAZRRT0jaQ/KPxoAZRU0sIiQfNljUNABRT41DSKpOAakktmTlfmWgCCiinRjMij3FADaKmaaQMfnPWnH7Qq7iTjrQBXoqeKV3kCs2QeoqCgAooooAKKKKACiiigAooooAKKKKACiiigAooooA0mDY/hFJE+Dzz9KkQZXLgE+lJtDH7oUUAPHJ4qNiqn7pP1o2tzsNIsjrksuaAHKVHzNkU55Ffr+lRF4pDzkGlZU6FfxFAATj6U3dzgfpSZUHb/ADpCm05AP50API2DJyTSKXPUKR6U4FCvzHcfSmqULcKR+NACBhnpVvTbCXVdVtNPiZFlupkhRnztDMQoz7c1Vbk8Amrujah/ZWu6ffiLzfstxHN5e7bu2sGxnHHSpndRdtwOsu/A3h2K/n02Dxxaf2lDI0Ziu7OS3iDKfmDSklR0P1OB3qJvhvLN8lt4m8NXNweI4IdRBeVuyqCAMk8DmqPxFsBpvxA1mHzDJvuDPu27ceYA+Pw3Y/CuZLAD1FcdKFWVNSVRu+uqX6JDNzWPBviPw7GX1PSLmOBVDNMoEkagnAy65UHPYnPI9awhgv8AKMVtaJ4l1vw+Q+lapcW6Bi/lB90ZYjBJQ/KTj1HYeldKfG/hvXXY+JvCtusztIWvdKbyZAWHUoTh23c5Zu/Trm3Ur0/ijzea0/Bv9RHBlwOM5FRtGWORnbXoS+CvDmvMp8MeKbdZZGjC2Wqr5Milh0DAYdt3GFXHPXpnnNb8GeI/D6GTUdKuIogoZpkXzI1BOBl1yoOexOeR61VPF0pvlvZ9no/xAwMLjhj9KXJwBtxQwK8jNBZ2710gD5A5ORSKu773ApJEcjlsUsatGuSQfrQAfxYBI+tOC89c0EjoWX8KCoReWwKAA8N8u2gBQ2c8+1MGc/uyD9aTDMecLQBJJIp44qI8feqQR544NNdQvFADVVSeG/KnH5XHX8aFKA/dxTpFU45yKAHPKpGCPypmUHTikVV3cZNHA424oARgP4Tg0q4YbeCaTYvb86QkqwwvNADzA/QsMe1GxouM/L6UshZox6+9RonOScfjQA8ydtuBSlsnOM/WghO/50EBfU0ADTBR8ygD2pwdcZABFMkCn0/GmbARxx9KAJtqsMhMUi5zycCnKzIm3rTfmVemR70AOZ9/AH40xwV5ZuPaljO3kmhgzHI5FACo7FeCdtSLMoGPmJ9hTPugc/hTlbB7D6UAPE/ByhA9aWO5hz8gZm9aQsWQjPHvTFwB8o5oAk859/znj0qVroBMIhPuaruRjJPNINzDg/hQAY4LY/OrESmWPBYD2FV8HOHzihFdX/ddKALYDxKQUyKZlD3x7U5ZXVMN1+lVgu6Qnev40AXUCqM8Y96YxQtnK8dxULM7/JuBpsciRHYy80AWDO8nyh9y+9RK/wC+HygAelOQJv4P50Mjs2Mce1AEjyrvH3sUGZCtKkI29c/WpB5QHzuo+tADYg7rkcila2kQb161HI6f8s7jHsKRZZFU43N9aAATAnEq4PrU6bR83BHtVZTJKeFx9aljwpwTz7UAWZpw6AIaarTRLgEnNQMVDYUkGn5ZV/eTYoADcAN85wfpR5qSnpURjKNvQ7vrUoR3YFhj6CgB7ojL3zUawqG5O38a0FgzFlXG73rKuWuFl2ECgCw9rC6lhICfrUUSKG+U4/GmogAyc7v0pHaQj7ox60AWwCOW+Yexp5kmC/u0496y2m4+XIIqxBPNIud/FAFyG4dXBq2dSJPKcVmrMA2GHPrQzyRnd1WgDQa4jm5fA9qrXDCZdkaYx3zTFkglTlSWpoVEBZSfpQAwIF4bn6VYiuFj+VWx9Kpm4XftKH8a0rSGKcAMMe9ADxNuGd6n61KtuzrvVxVC+EVvKEWoBcOv3MkexoA0JJFt2zli3oOaSO/84kbWH1qmbwEcKR6k0zzEPzbh+FAFt8BsjisrUZd1tKufT+Yp88xP3HqnOW+yS7hzx/MUAZtFFFABRRRQBfgDfZ1xjv8AzpQ2H5IP0otcmEZxtHTNSkA8BAPegBchiMCkkwG5BNNKYPB5pMyK+Dg0AKCD1BAp5kXbt7VGZY3+8CD7UFUCA7cigAz6dKaWpDsXpn8aCgPzAZoAdj+I00MxbjGPenIwPDt+FNYpuwEoAUnDcjH0o5P0pW6YAJNNzge9ACH5jjoPpSkrjBB+tJwOSppRx3z7UAGPL5BJFIWRiMDmnqiyD09qQhAeOCKAHFto6nPpTGXfymfepE+bqPxprjHf8qAGBVXgsQacCQD8p+ppMErnnNG9yMZoAX5tvX8KYBk46L3pSrFevHrTI0cHduoAew2/dz9c0oU+ufpSk9yVFKEwM5/GgBGGMYAzQQD97r7Uw4z8rAn3oO8/ewD60ASNIoXFRE/9804J7g0Mm0dPyoAjAUn71PZcL3pAUH8P41IQrR8H8KAFEoCYpmY8ZxzTdqZGDTmwrZ20AIdpHXmkQ4+8QfrRtQ++f0pCNq/dz70APML9cgA0CJo/mDc+ppysxjOah2MW5/nQBIXwPu/jRuyopcLjnmjaoHByPSgBfM2rygxQsiN0GaRtpX/Gowqn/wCtQBN8rn7n5UmDnA4FEWY1z1pfmJLYoAUvxtxmmkNjO4YpFJL54ApzEv8AdOaAEjc9ENSrKF6k5pijavPFKD9KAJBN833G/GgXEO7ncT6UB/RqYAoY5xmgCV53JyPlX3qRblVXhWJqAnK/Nx9aaCT904oAVmMrliMGpIMnKkgVEQ4HOfwo2/MCnWgC2I3jYlRuH1phZT/s0sbyr9/moZTvkGWA+tAFlFTqDn6ildlJxlKr7mVdu5TTQfKcFxmgCx57KAiP+FRSMQ23YOe9BMbEN0p7qx+6Mj1FAD2kGxR83vQJk6dR60kUXUkmpVVF4YgUAMjJkJ21KbV2+bvUbvEPuTKp9qYkjhvld3PrQAGRkO2RcipU2N90jFQGR3bGzmnhdjfORn0FAFwToIyo4NRoZFG8MaicqMdfwpV3hdxkwnvQA55yD+8pPPRxt7etRvGHO9ZNxHrTlWR0GVAHsKAJcIVwRiozCM+3rVyCHK8tg+9Vb0TxdMFfUUAL9nhkGDKM+5qHyUWTaO3fNMjXfy/X2pzM44VcigC0ob13D608O4/1aH8azDJj5SPm9qfBcSsxVX6UAXRPJuwwwaujUWVAuwms0y7T8/NOZnIDJ0oA0GvFl+UgKtQySx7SiLknvmq8U0TnEgOfajZFuLLkUARiMr97FSxyLF0PNQSzhW5QmrNpslOCvWgCylwXH+sH41Kkfn9HXI9KgvYYbeHI5qgJ9v3Mkn0NAGpKoh++3I9KiXUcsF2OPrVQXny4ZGLUwzK/VhQBdmKt82MGqc8oDgZqKWUbMK/NVkZ2lBfmgDHooooAKKKKACiiigAooooAKKKKACiiigAooooAKmh71DU0PemtxPYt211PZzCa3laOQd1NdE/ixb3Rrizv4S0rphXToT7iuXoq7EXCtnw9q1vpFxNPNE8jmPam2saimBq6p4gvtVJWR9kPaJOB+PrWVRRQkFyCOQxklQM+p7VLOWF4Smd3bAz2qtUjSs0vmdG9qyNCUndattJyGy+arVLJO0i7cKoJydo61FQA5AC3PTBNSeWgJGckds//AFqYhw3JxwR+lSbkyTnk57//AFqBMiYYcj0NOZiCAAvQfwj0prnLsR0JpzAMQd46Ad/SgYBtyvkDp6D1pqfeP0P8qdwqt8wORjjPrSIcNyccEfpQAynJ94/Q/wAqNo/vr+tOUBSTvHQjv6UANj/1ifUU2nIcOpPQGjaP76/rQA2nH/Vr9T/SjaP76/rSnAQAMDyelABFs3/vM4rQXbtG3G32rMp6SNGflP4UAT3n8H41VqaaYSqvy4YdahoAfH/rU/3hWjWbGwWRWPIBqWS5Z+F+VaAH3Pldsb/aoIv9an+8KZSqxVgw7HNAEibfPJc4ANW2mj2k7gfaqZeMnPln/vqkLIcYQjn1zQBNHb8bmbZ6YpstuYxuByKlnSRxuVsrjoO9GGjtm8w5yOB6UAU6KKKACiiigAooooAKKKKACiiigAooooAKKKKANJnTGeD9KFJlXnP0qsbkD7qkUv2v1BoAmGVb5cipTKDFgbc1VNypHKk01bkL/BzQBMo5+4c1JkMcHOapm4bdn+tL9qYHgD8aALEkZB6Aikww9196rm4LHJyPpSGZT/CfzoAs43dVwPUcUm3bynNVjL6A/nUi3KqMbTQBMS/GM5oyyyAng56VCbotwePpTRNg5wT9aAO8+KOJ/FyaspCwatZwXkCt95UKBcN2DZU9Ca4tfLB7fnXaXzN4h+FVjqihGutBnazudzq0jQSEGNiT8wVSdirz3Ixg1wjTqRnZg/WufC6U1D+XT7tvwAlOVfgYX2qQ7cZHP0FVxcgj5kzW74S8MXfinVHjgZLWxgXzby8lOIrePuSfXg4HfB6AEjac4wi5S2QGRAJbq4jt4IpJJpGCJGilmZj0AA6mvUvDuifEHQbBZ31u38P2RVUhTVLpdjb8thUYMFbjJyFbk+9ZU/jbRfB1s1j4Jh869eNFuNcmT5pOdzKkbj5Vzgc+nQ4DVwV3ql1f3b3N7cTXM743SyyF2OBgZJ9q4pxq4lWcUo+au38unzv6IZ7h4mu/htfW0sGsXtpLqqbpHudHtmjMjMd3BG9GJ4GWZuSeV7c3q3hv4e6WbCC51DXbQ6hYrdwXMixyRxK4O3eqruJyOg/PvXlRmLODjj613PxJm+XwoAOvh60P/oVYU8DKi4wVSVnfqvw0/ALlu28C6Hq+ItC8b6fd3RkVPJvIXtd27ONm7JY5wMAd/pnnde8Ja94c2HV9Nmt4nwFcEOhJzgb1JXPynjOa59bgr0QV0ugfEHXPD0TWsEy3WnupR7G7XzIWU5yMH7o+Yk4Iz3zXVyYin8MuZeej+9afgI58QoDuwV+tK5DDA5r0I6Pofj+3N34VWDSNaVn87Rprj5Z+GYNCTxnjGMBR/sgZbz2ZpLS4kgmgeKaNyjpINrKw4IIPQ1tSrKppazW6e6AcilV+7g1G/wAxznmomunbsKb5x/uitgLJYFe4phk3DDYqAy56DBpTNuXBUfWgCZVjPHU/WjHONxxUaXGwYK5pTcAnIXFAD/mztTgetOIx3LH3qBptxzgg+xpPOJ680AWDJgDK4HrTZDgjbzUX2hsY7ULPs6ICfU0AWcl164IoVkY7W/Sqwn5yc/hR52Dlc0AWQo3EdRTNjo3y5PsRUX2hu/6UfaD6c/WgCeVTtBZMe1Kg+XhSoqt9obPKg0efz0/WgC0wx0J/Cgs2MAHNVTOe2RTluiDzkigCwGXoQd1OZztwBiq32lRnCmkFwAc7KALOVC/Ocn2oV1/D3NVvtJ9KPtOf4aALgBJz296XY3UDA9hVZb3C4Kmk+2Z6lqALOVkFBGwZ6CqXn88Lx9aebsAYCk/U0AXUl39G/OnGRk6DHvVA3SlcbOfWhbrB53GgDQD45zuamOC7DMaiqhvB2Uij7aT1T9aAL5jQL867fwqEou7Pb1qv9sXuGxSG8Hbdj0oAthN7gKQasSRmJRtYj15rMF2i8qh3UhvCx53fnQBpxqOXEmKrNFE8h3sfwqFL2FB/q2Y+9DXsZOQHB+lAGlbxW6r8mCf9qpJBIR8hH4VlHUBjhTn1pq3yjrvJoA1YmI4IO6kec5KmMA+uKzxqCY6uPoKFv4QOkmfoP8aANCG281t32gZqWS2dhgOj++Kyft0IOcSZ/ClXU9p4349KANEQleDcKMdqk3SbeZdy1iteI7lmDj6VLDqYhbozL70AaIbBJ80/nTDMdv3s+9VZtUil/gkX6YqubyLGAHoA00kUqTkk/ShpQISXAx71Si1G3jXBjkz68U03tux+ZJCvpQBPEUlJw6Kv1q4kUKJ+7n/Cs5dQtY+Etz+NNOpJvyIsj0NAF0Mok+bk+tKCrzbWk3fjVR9RtnX/AFcgPtjFJb6jbxPuaJ2/KgC8wMf3G/CkV8nDOVP1qnPqUEjZSN1/AU0ahDnkSY9MD/GgDRKwyOP3qk+lSsmzlG/I1nDU7NBlIHDeuB/jUDairvuZWNAGoUW5bBc596kWAx5BBI+lUbfWoIlw8LH6YqyuvWG35reUn/dH+NACleqnAWoJYU/gH44pza7akYVJQP8AdH+NQPqtu3ab8QP8aADO1sDn6VHdtutXzjPH86ZLqKE/u1YD3qCS7WSFk2nLd6AKlFFFABRRRQBegZfIUEjI/wAaer7ztHAqrHMqRhdpzThdHHQ0ATsNp4yKljlwMPjPvVX7UpHINMFwobOzigCc8tymak3Dbggj2qm1yWPTFH2lsdMn3oAtvGSuRjHvUeGH3c/SoTcluox9KQzA9ifxoAscnjaD9KTYAeOvuarGUdgQfrT0nC9jmgCfLlcnOaRt20Z496iN0egGBTfP5/iP40AT7scscH1oymc8H8ah+0n+6KU3CMOUwfagCWQfxIPxFOGCo5578VXW5wMFeKa0yllKpjFAEzSbTjBH1pwkI42nBqP7Wv8Acz7k003HOQD+dAFhWdfXb7ilztBODiqr3G4Yx+tKLkBMbeaAJw4PQ/hSF88Dgd6rrPt/gBPvTmuNwxgj6UAS+Sj87SPc04lQmM5qus+3oW/On/alzkqc0ASxr3K/jSSHPB6+1RNdsegxUfnnH3RmgCypAGDmm+ZjjqKg87I6flQJjjBGaAJf3eck5+lKVAPykj2qFJihztBp7XAb+HHvQA/7v3ByetLtIHJJPpURn3DG39ab5x6dRQBYDlVPyflSMwMQYH8KhFww6YpBN824qD9aALKOSu08Zo3BflY5/Cq5uCx5H5UGYE5+bP1oAssqhhtprxsDlc/SoPtDd+RS/aD6ZH1oAsFXMZLJimxjHRCPeoPtDZ6Cgz5H3f1oAtkYHX9aQMQP4qrGfjvn60C5YYoAsBgPvqc08PgcL1qv9qXdnaaabgE52UAWQePnIIoDpnjOKrG654Wl+0/7NAFr7x+Xp9adsJ+6Pyqql5t/h4oN4Sf4sUAWc87D973o24BIqm1xlsgHPqTTlugq8K2frQBbSYH5d351IXI5xn3qgLtccoKQXWD3x6UAaAkLfMxz7UjsXH+rH1NU/ti4xtNJ9uP93P40AX0jGz5k49QKjdEzwMiqv20Y+6R60pvF7bh+FAFnAwACPxqyINsRbJDexrL+1pnJQk0rXpPY0AaCKHbl8EUy4RHk+dyfcVTS8iXllZjT2vom/hdfpQBdtoLVehyferTA7cJtB9qyBqCgfdJ9M037cC2W3UAaal0b5xyfSnvMUODHketZi6go/vj6ClF/FnLeaT9B/jQBdEZncZmC+1WTauF2CVX9jWQb6EnJEn5D/GlGpKrZXeKANH7OydZlT2qRDIBtWbIrHlv1lI3BqEvlibKbj7NQBqsfm/1hH400ykMfn3exqq+rxumNjg+oxVY3sXYPmgDRjlDN8zc/SniT5m44FZ0V9AhyyOTSvqEDNnZIKAJvMR5flKA/WrUUMI+bzwHPXGKz1vrNPu27E+9D6lEcbYiKALshAk5beKR3GVG/j0qqup25XDwuP92oxewCTdscgdqANIoEG5Dimbzn52xn0qvNqttImFhdT64FQjUIgP8Alp+Q/wAaANFvJZdrTLn3qURKE+Vh7YNZqajZqPmhct64H+NMl1NXIAVto7UAaTEONjs2fzp62pjwRkg+1Z1vq0UL/NEzLVxNesv44JfwA/xoAkYFXJAx9RUDxR7TxlvpTm16zydkUq/8BH+NQNq9swPE2f8AdH+NADWGwds+lODZ4IGPeoJNSiI+RH3epAqEX43ZZSaAKNFFad1pH2W2eb+0LCbbj5IptzHnsMUNgZlFFFABRRRQAUUUUAFFFFABRRRQAUUUUAFTQ96hqaHvTW4nsS0UUVoQFFFFABRRRQBUooorI0CiiigAooooAKKKKACiiigAooooAKKKKACiiigAooooAKKKKACiiigAooooAKKKKAJUneMYGCPQ02SVpD8x49KZRQAUUUUAFFFFABRRRQAUUUUAFFFFABRRRQAUUUUAFFFFABRRRQAUUUUAFFFFABRRRQAUUUUAegfCyVL7U9T8LXDYt9cspIVzCsgSZFLJIc4PyjeRg9cfUcLPBLa3EkE8TxTRsUeN1wysDggg9CKn0u/l0rVrPUYFRprSdJ0DjKkqwYZx24rqfijp9tbeM5L+xZGsdXhj1G3KlslZBySG5BLBmx2BHToOde5XfaS/Ff5q33AYfhfw5eeKtfttLs0fMjAyyKu4Qx5G5zyOB9Rk4HUiug8Z+JrWK1PhLw0v2fQLSQiSRXDNfyg8yuw4ZcjgdOAeyhb0rJ4H+G8CRJCNe8SRs0rlVdobEjAX7xxv4Ocd2B+ZAR5xUwXtp87+FbevV/5feMSivUr3wZ4I8NeFfDmpeIrnxDNc6xa/aB/Z3khE+VG24fngSKM5OcE8dKyf+LT/APU6/wDkrXUI4Ou5+JH3fCX/AGLlp/7PTv8Ai0//AFOn/krTfiR93wl/2Llp/wCz1jP+JH5gcNRRRWwE0E8ttPHPBK8U0bB0dG2srDkEEdDXourrF8RvCo1yB7ZfE2lQM2qxbPLa6hXpMvOCVUc8DrjgBAfNK2vC/iO88La/bapZu4MbASxK20TR5G5DweDj0ODg9QKwr03K04fEtvPyfk/+CBjUldf8RtGs9J8UGfTGQ6bqcCahaBV27Y5M8bdq7RkHAxwu3vmuRrWnNTgpLqAlFFFUAUUUUAFFFFABRRRQAUUUUAFFFFABRRRQAUUUUAFFFFABRRRQAUUUUAFFFFABRRRQAUUUUAFFFFABRRRQAUUUUAFFFFABRRRQAUUUUAFFFFABRRRQAUUUUAFFFFABRRRQAUUUUAFFFFABRRRQAUUUUAFFFFABRRRQAUUUUAFFFFABRRRQAUUUUAFFFFABRRRQAUUUUAFFFFABRRRQAUUUUAFFFFABRRRQAUUUUAFFFFABRRRQAUUUUAFFFFABRRRQAUUUUAFFFFABRRRQAUUUUAFFFFABRRRQAUUUUAFFFFABRRRQAUUUUAFFFFABRRRQAUUUUAFFFFABRRRQAUUUUAFFFFABRRRQAUUUUAFFFFABRRRQAUUUUAFFFFABRRRQAUUUUAFFFFABRRRQAUUUUAFFFFABRRRQAUUUUAFFFFABRRRQAVND3qGpoe9NbiexLRRRWhAUUUUAFFFFAFSiiisjQKKKKACiiigAooooAKKKKACiiigAooooAKKKKACiiigAooooAKKKKACiiigAooooAKKKKACiiigAooooAKKKKACiiigAooooAKKKKACiiigAooooAKKKKACiiigAooooAKKKKACiiigBa9Oisp/HHwx0SGCTdqGj6iNPJluAQsM5UI7LjcFDbEGM8K3p8vmNemfBLXJ9P8a/2Uq7rfU4mVxkDa0as6t0z0DDGR97PauPHuUaLqwV3DX/AD/C412Mj4p6jFfePL2C2dDZ2CpZW8aRhFiWNcMgGBwHL/04xXFV6NrXwz8cavruoal/wj4i+13Mk/l/bYW2b2LYzuGcZqh/wqLxz/0BB/4Fw/8AxdRQxeFp04w9pHRLqgsyr4s8a/8ACUaB4b0v+z/s39i2v2fzPO3+d8sa7sbRt/1fTnrXJV2//CovHP8A0BB/4Fw//F0D4Q+OM/8AIEH/AIFw/wDxda/X8L/z8j96/wAwszM8N+DNR8S2t1exz2ljp9rgS3t/L5UIYkAJuwfm5H6Z6jPaa94ctfGjaVaeH/EOlXep6VpkdhNaF2jMzxBjmFmGJAfm54AABJweMP4m64H1tvDWlskOg6Q3kwW0KlV8wDEjNnlm3FxuPuf4iTwefSojGrWSq83L2Vu/f/gWAt6lpt5o+oz6fqFu9vdQNtkjfqD/AFHcEcEHIqpXq95oup/E7wPo+s6fbtc61p7HTbzfIF85FG5X3O/UbhnuzO3YCuf/AOFReOf+gIP/AALh/wDi6cMdRStVmoyWjTaX9X3QWfQ4iiu3/wCFReOf+gIP/AuH/wCLo/4VD45/6Ag/8C4f/i6r6/hf+fkfvX+YWZc1Qy698F9Jv5EuZJtEv5LEvu3r5TqHDNx8oH7tBzj8wB55XqcPhDXPCvwu8Zf21ZfZvtP2Lyv3qPu2zc/dJx94da8spYOcJqfs2mk3t5pN/iwYlFFFdYgooooAKKKKACiiigAooooAKKKKACiiigAooooAKKKKACiiigAooooAKKKKACiiigAooooAKKKKACiiigAooooAKKKKACiiigAooooAKKKKACiiigAooooAKKKKACiiigAooooAKKKKACiiigAooooAKKKKACiiigAooooAKKKKACiiigAooooAKKKKACiiigAooooAKKKKACiiigAooooAKKKKACiiigAooooAKKKKACiiigAooooAKKKKACiiigAooooAKKKKACiiigAooooAKKKKACiiigAooooAKKKKACiiigAooooAKKKKACiiigAooooAKKKKACiiigAooooAKKKKACiiigAooooAKKKKACiiigAooooAKKKKACiiigAooooAKKKKACiiigAooooAKKKKACiiigAooooAKKKKACiiigAqaHvUNTQ96a3E9iWiiitCAooooAKKKKAKlFFFZGgUUUUAFFFFABRRRQAUUUUAFFFFABRRRQAUUUUAFFFFABRRRQAUUUUAFFFFABRRRQAUUUUAFFFFABRRRQAUUUUAFFFFABRRRQAUUUUAFFFFABRRRQAUUUUAFFFFABRRRQAUUUUAFFFFAC11Xw31D+zPiJoc/lebvuRBt3bceYDHn8N+ffFcpVmyvJ9Pvre9tX8u4t5VlifAO1lOQcHg8ioqw54OD6qwFzxDYx6V4k1TToHdobW7lhQucsVVyBnHfisvJ9TXd/FWxiHiS3120heOx1u0ivogYQgVmUblJBILdGb3f8TwlTQnz01IAyfU1LBcTW08c8MrxSxsHR0YqysOQQR0IqGitbID07xj4Yn8XCPxl4WsvtVrexq19bWxDyW1zwHXYAGOcg5AJPzMcAiuC0nRdS12+Wy0yymurhsfJGudoyBlj0UZI5PAzSaTrOpaFfLeaXezWtwuBuibG4ZBww6MMgcHg4r0v4g+O/E1raaDb22rS26X2i211cGFVRmlYklgwAZc4HAIFcP7+i1ShZro22mvzv8AehmL40lsfD3hiw8EWNxDdXVvctd6pcRBtouMbQikn+FSVPH8I6HcK8/yfU0daSuqlT9nGzd33ELk+poyfU0lFaAd74fieD4R+MLqcqkN1NZ28BZwDJIkm9lAznIVgfpn0NcFXoPiBE0L4UeHtIdf9L1O5fVpVMykxrt2R/KP4XQg8nqrfQef1z4fXnn3b/Cy/QBKKKK6ACiiigAooooAKKKKACiiigAooooAKKKKACiiigAooooAKKKKACiiigAooooAKKKKACiiigAooooAKKKKACiiigAooooAKKKKACiiigAooooAKKKKACiiigAooooAKKKKACiiigAooooAKKKKACiiigAooooAKKKKACiiigAooooAKKKKACiiigAooooAKKKKACiiigAooooAKKKKACiiigAooooAKKKKACiiigAooooAKKKKACiiigAooooAKKKKACiiigAooooAKKKKACiiigAooooAKKKKACiiigAooooAKKKKACiiigAooooAKKKKACiiigAooooAKKKKACiiigAooooAKKKKACiiigAooooAKKKKACiiigAooooAKKKKACiiigAooooAKKKKACiiigAooooAKKKKACiiigAooooAKKKKACpoe9Q1ND3prcT2JaKKK0ICiiigAooooAqUUUVkaBRRRQAUUUUAFFFFABRRRQAUUUUAFFFFABRRRQAUUUUAFFFFABRRRQAUUUUAFFFFABRRRQAUUUUAFFFFABRRRQAUUUUAFFFFABRRRQAUUUUAFFFFABRRRQAUUUUAFFFFABRRRQAUUUUAFFFFAHo/hxB4z+HV/wCGim/VdG3X+m7UyzxE/vYhhCepyBnLMydlrzmrmmaleaPqMGoafcPb3UDbo5E6g/1BHBB4IODXfeJtDi8dW8ni/wAKQPLNIyjU9KjQGW3lPG9VUfOrYznGc5P94JyXVCpr8Mvwfb57+vqhnmlFFFdYgrufiR93wl/2Llp/7PXDV3PxI+74S/7Fy0/9nrGf8SPzA4aiiitgFrqvAPhf/hJfEMYul26RZ/6RqFw52xxxLk4ZsjG7GOuRyexrK8O+HdR8UaxFpmmQ+ZM/LMeEjXu7Hso/wAySBXT+J9b0nRNEk8H+GGS4tmZTqWqFQWvZFOQE9I1PTH4d2fnr1G37Kn8T/Bd/8u7+YGH408Sy+LPFN5qjlxC7bLeNs/u4l4UYycHucHG4k965+koraEFCKjHZAFFFFUAUUUUAFFFFABRRRQAUUUUAFFFFABRRRQAUUUUAFFFFABRRRQAUUUUAFFFFABRRRQAUUUUAFFFFABRRRQAUUUUAFFFFABRRRQAUUUUAFFFFABRRRQAUUUUAFFFFABRRRQAUUUUAFFFFABRRRQAUUUUAFFFFABRRRQAUUUUAFFFFABRRRQAUUUUAFFFFABRRRQAUUUUAFFFFABRRRQAUUUUAFFFFABRRRQAUUUUAFFFFABRRRQAUUUUAFFFFABRRRQAUUUUAFFFFABRRRQAUUUUAFFFFABRRRQAUUUUAFFFFABRRRQAUUUUAFFFFABRRRQAUUUUAFFFFABRRRQAUUUUAFFFFABRRRQAUUUUAFFFFABRRRQAUUUUAFFFFABRRRQAUUUUAFFFFABRRRQAUUUUAFFFFABRRRQAUUUUAFFFFABRRRQAVND3qGpoe9NbiexLRRRWhAUUUUAFFFFAFSiiisjQKKKKACiiigAooooAKKKKACiiigAooooAKKKKACiiigAooooAKKKKACiiigAooooAKKKKACiiigAooooAKKKKACiiigAooooAKKKKACiiigAooooAKKKKACiiigAooooAKKKKACiiigAooooAWr+kazqWhXy3ul3k1rcLj54mxuGQcMOjDIHB4OKz6WhpNWeqA9Kmm8J/EMSTzyW3hnxGzF3kck2t42zJJJ4iO5f8Ax7+MnjA134c+KfD/AJj3ekyyW6bz9otv3qbV6uSvKrjn5gP0NcpW1onivXvDrA6TqlzbIGL+UH3RliNpJQ5UnHqOw9K5PY1aX8KV12f6PdfO/kO5i4Oeldx8SBx4S/7Fy0/9mqR/ipqd3HEdW0Tw/q1zGuz7VfWAeQrkkDggYGT0AqS5+KtzeeV9q8LeF5/JjWKLzdPLbEXoq5fhR6UnKu5Rbht5/wDAQjh7Oxu9QuktbK2mubh87IoYy7NgZOAOegJrt7D4bCwtYdS8aapDoNg+GWBvnuphlM7YxkjhuepU9VxUF58WfFtxG8Frew6faGMRJbWduiLEu3GEJBZfwPHbHFcfeX11qN291e3M1zcPjdLNIXZsDAyTz0AFVbEVNHaK8tX+KSX3MDsda8c2kGjyeH/CNh/ZukyRolxcyKPtd3jO7zHU4wSx4HbjhTtrhqKK3p0o01aICUUUVYBRRRQAUUUUAFFFFABRRRQAUUUUAFFFFABRRRQAUUUUAFFFFABRRRQAUUUUAFFFFABRRRQAUUUUAFFFFABRRRQAUUUUAFFFFABRRRQAUUUUAFFFFABRRRQAUUUUAFFFFABRRRQAUUUUAFFFFABRRRQAUUUUAFFFFABRRRQAUUUUAFFFFABRRRQAUUUUAFFFFABRRRQAUUUUAFFFFABRRRQAUUUUAFFFFABRRRQAUUUUAFFFFABRRRQAUUUUAFFFFABRRRQAUUUUAFFFFABRRRQAUUUUAFFFFABRRRQAUUUUAFFFFABRRRQAUUUUAFFFFABRRRQAUUUUAFFFFABRRRQAUUUUAFFFFABRRRQAUUUUAFFFFABRRRQAUUUUAFFFFABRRRQAUUUUAFFFFABRRRQAUUUUAFFFFABRRRQAUUUUAFFFFABRRRQAVND3qGpoe9NbiexLRRRWhAUUUUAFFFFAFSiiisjQKKKKACiiigAooooAKKKKACiiigAooooAKKKKACiiigAooooAKKKKACiiigAooooAKKKKACiiigAooooAKKKKACiiigAooooAKKKKACiiigAooooAKKKKACiiigAooooAKKKKACiiigAooooAKKKKACiiigAooooAKKKKACiiigAooooAKKKKACiiigAooooAKKKKACiiigAooooAKKKKACiiigAooooAKKKKACiiigAooooAKKKKACiiigAooooAKKKKACiiigAooooAKKKKACiiigAooooAKKKKACiiigAooooAKKKKACiiigAooooAKKKKACiiigAooooAKKKKACiiigAooooAKKKKACiiigAooooAKKKKACiiigAooooAKKKKACiiigAooooAKKKKACiiigAooooAKKKKACiiigAooooAKKKKACiiigAooooAKKKKACiiigAooooAKKKKACiiigAooooAKKKKACiiigAooooAKKKKACiiigAooooAKKKKACiiigAooooAKKKKACiiigAooooAKKKKACiiigAooooAKKKKACiiigAooooAKKKKACiiigAooooAKKKKACiiigAooooAKKKKACpoe9Q1ND3prcT2JaKKK0ICiiigAooooAqUUUVkaBRRRQAUUUUAFFFFABRRRQAUUUUAFFFFABRRRQAUUUUAFFFFABRRRQAUUUUAFFFFABRRRQAUUUUAFFFFABRRRQAUUUUAFFFFABRRRQAUUUUAFFFFABRRRQAUUUUAFFFFABRRRQAUUUUAFFFFABRRRQAUUUUAFFFFABRRRQAUUUUAFFFFABRRRQAUUUUAFFFFABRRRQAUUUUAFFFFABRRRQAUUUUAFFFFABRRRQAUUUUAFFFFABRRRQAUUUUAFFFFABRRRQAUUUUAFFFFABRRRQAUUUUAFFFFABRRRQAUUUUAFFFFABRRRQAUUUUAFFFFABRRRQAUUUUAFFFFABRRRQAUUUUAFFFFABRRRQAUUUUAFFFFABRRRQAUUUUAFFFFABRRRQAUUUUAFFFFABRRRQAUUUUAFFFFABRRRQAUUUUAFFFFABRRRQAUUUUAFFFFABRRRQAUUUUAFFFFABRRRQAUUUUAFFFFABRRRQAUUUUAFFFFABRRRQAUUUUAFFFFABRRRQAUUUUAFFFFABRRRQAUUUUAFFFFABRRRQAUUUUAFFFaVsU+zpmONjzyVBPWmlcTdjNorXzH/wA8Yf8AvgUZj/54w/8AfAquQXMZFFa+Y/8AnjD/AN8CjMf/ADxh/wC+BRyBzGRRXcJocEtu9zIkKL9lWSNEVcsQgyTx0zVCxsrN7GW+vUAgRgirFGu5mP1pWDmOWorrLiz06wvilyjPbvGHiaKNckH1zTtTsdNtbGCaCNxLNyscyJnb6nA+lFh3ORoroX0+eO7jtXtIVmlAKrhec1c1PSYbC3tCgilllJVsKu3I9OKOUXMclRXX3ujRWGki4kETXHmBXRVUqvHTp1pTokcWjzXc6wiZVVljVV4BP8VFh3OPorXzH/zxh/74FGY/+eMP/fAp8ouYyKK18x/88Yf++BRmP/njD/3wKOQOYyKK18x/88Yf++BWpJpkMc+n2xjTz7gBpBsXCgnjHHpS5Q5jlKK67VLLTrJHRLW6WUNtV5YlCN64OOaq6VZxahqMdu0UYVsliqDOMfShRuHNY5upof4q6HUYLC2VVhtLmOUnP+kwqoK+3FNTT5I9QgtJraONpivRVPyk9eKaQNmLRXSapa2FkroltdrKG2q8sShG9cHHNULR7HzG+2Rvsx8vkouc/jVInYyqK6TU7TT7WxgmhSQSzfMscqrnb6nA+lULS1nvpCltapIVGThQAPxNFwMqityOxMGpwWuoW4iWRgPlVe/TB5FZtvavbeI4LOcbgt0iMrDhhuHb3FJysNK5lUUUVmWFFFFABRRRQAUUUUAFFFFABRRRQAUUUUAFFFFABRRRQAUUUUAFFFFABRRRQAUUUUAFFFFABRRRQAUUUUAFFFFABRRRQAUUUUAFFFFABRRRQAUUUUAFFFFABRRRQAUUUUAFFFFABRRRQAUUUUAFFFFABRRRQAUUUUAFFFFABRRRQAUUUUAFFFFABRRRQAUUUUAFFFFABRRRQAUUUUAFFFFABRRRQAUUUUAFFFFABRRRQAUUUUAFFFFABRRRQAUUUUAFFFFABRRRQAUUUUAFFFFABRRRQAUUUUAFFFFABRRRQAUUUUAFFFFABRRRQAUUUUAFFFFABRRRQAUUUUAFFFFABRRRQAUUUUAFFFFABRRRQAUUUUAFFFFABRRRQAUUUUAFFFFABRRRQAUUUUAFFFFABRRRQAUUUUAFFFFABRRRQAUUUUAFFFFABRRRQAUUUUAFFFFABRRRQAUUUUAFFFFABRRRQAUUUUAFFFFABRRRQAUUUUAFFFFABRRRQAUUUUAFFFFABRRRQAUUUUAFFFFABRRRQAUUUUAFFFFABRRRQAVdgbEK1Sp4kZRgHimnYTVy9uo3VS85/wC9R5z/AN6q5ieUu7qN1UvOf+9R5z/3qOYOU7LT2JuL3nppqf8Aotar6ejah4fnsbfDXKzCTyywBZeB3rmZLqaVg0j5YKq5wOgGB+gqPzX/AL1K47M63UVS712xsQyv5SJFIV6ZH3qoa7dG41if+7G3lqPQDisHzX/vUea/96i4WNzU4byyukW5uDJKYwyuHLYX0yauaixXw/pDA4Pz8j61y/mv/eo81/71Fw5TpyxPhDJOT9r6/hS6e7P4e1ZmYk/u+T9a5fzn/vUec/8AeovuFti7uo3VS85/71HnP/ep8wuUu7qN1UvOf+9R5z/3qOYOUuhvmBPSuj1Zpv8AhJoWt544WaNTFJJ90cH2Ncf5z/3qnn1C6uhF50u/y0CJ8o4X0o5g5TrLkXlpol7Hq0u6SVx5Cs4Yk55I9qpW1hf2OpLDDc28dxJDuQk/eB/hGR1rmfOf+9R5z/3qVx2Ou1Qz2+gxW2oybrwzbkVn3Mq+5qs8F/aaxbJLexi5KBo5ZHLKo5wORXNec/8Aeo85/wC9RcLHZ3IvLTRLxNWl3SSuPIVnDEnPJHtWYulSQ6taWkxRvO2t8hP3TXP+a/8Aeo85/wC9QnYGje125NxrE/8Adjby1HoBxVvw7JMRcxRxW9wrqN1vI+1n6/d4xXLec/8Aeo85/wC9RfSwWd7nW6xEkVzp0cRkjm4Bt2l8wRcjGDk/5FVNSZW8exlccXMIOPX5awYbqaCZJY3w6EMp2g4NBvJ/tv2syE3HmeZvI/iznNJjSK9FFFIYUUUUAFFFFABRRRQAUUUUAFFFFABRRRQAUUUUAFFFFABRRRQAUUUUAFFFFABRRRQAUUUUAFFFFABRRRQAUUUUAFFFFABRRRQAUUUUAFFFFABRRRQAUUUUAFFFFABRRRQAUUUUAFFFFABRRRQAUUUUAFFFFABRRRQAUUUUAFFFFABRRRQAUUUUAFFFFABRRRQAUUUUAFFFFABRRRQAUUUUAFFFFABRRRQAUUUUAFFFFABRRRQAUUUUAFFFFABRRRQAUUUUAFFFFABRRRQAUUUUAFFFFABRRRQAUUUUAFFFFABRRRQAUUUUAFFFFABRRRQAUUUUAFFFFABRRRQAUUUUAFFFFABRRRQAUUUUAFFFFABRRRQAUUUUAFFFFABRRRQAUUUUAFFFFABRRRQAUUUUAFFFFABRRRQAUUUUAFFFFABRRRQAUUUUAFFFFABRRRQAUUUUAFFFFABRRRQAUUUUAFFFFABRRRQAUUUUAFFFFABRRRQAUUUUAFFFFABRRRQAUUUUAFFFFABRRRQAUUUUAFFFFABRRRQAUUUUAFFFFABRRRQAUUUUAFFFFABRRRQAUUUUAFFFFABRRRQAUUUUAFFFFABRRRQAUUUUAFFFFABRRRQAUUUUAFFFFABRRRQAUUUUAFFFFABRRRQAUUUUAFFFFABRRRQAUUUUAFFFFABRRRQAUUUUAFFFFABRRRQAUUUUAFFFFABRRRQAUUUUAFFFFABRRRQAUUUUAFFFFABRRRQAUUUUAFFFFABRRRQAUUUUAFFFFABRRRQAUUUUAFFFFABRRRQAUUUUAFFFFABRRRQAUUUUAFFFFABRRRQAUUUUAFFFFABRRRQAUUUUAFFFFABRRRQAUUUUAFFFFABRRRQAUUUUAFFFFABRRRQAUUUUAFFFFABRRRQAUUUUAFFFFABRRRQAUUUUAFFFFABRRRQAUUUUAFFFFABRRRQAUUUUAFFFFABRRRQAUUUUAFFFFABRRRQAUUUUAFFFFABRRRQAUUUUAFFFFABRRRQAUUUUAFFFFABRRRQAUUUUAFFFFABRRRQAUUUUAFFFFABRRRQAUUUUAFFFFABRRRQAUUUUAFFFFABRRRQAUUUUAFFFFABRRRQAUUUUAFFFFABRRRQAUUUUAFFFFABRRRQAUUUUAFFFFABRRRQAUUUUAFFFFABRRRQAUUUUAFFFFABRRRQAUUUUAFFFFABRRRQAUUUUAFFFFABRRRQAUUUUAFFFFABRRRQAUUUUAFFFFABRRRQAUUUUAFFFFABRRRQAUUUUAFFFFABRRRQAUUUUAFFFFABRRRQAUUUUAFFFFABRRRQAUUUUAFFFFABRRRQAUUUUAFFFFABRRRQAUUUUAFFFFABRRRQAUUUUAFFFFABRRRQAUUUUAFFFFABRRRQAUUUUAFFFFABRRRQAUUUUAFFFFABRRRQAUUUUAFFFFABRRRQAUUUUAFFFFABRRRQAUUUUAFFFFABRRRQAUUUUAFFFFABRRRQAUUUUAFFFFABRRRQAUUUUAFFFFABRRRQAUUUUAFFFFABRRRQAUUUUAFFFFABRRRQAUUUUAFFFFABRRRQAUUUUAFFFFABRRRQAUUUUAFFFFABRRRQAUUUUAFFFFABRRRQAUUUUAFFFFABRRRQAUUUUAFFFFABRRRQAUUUUAFFFFABRRRQAUUUUAFFFFABRRRQAUUUUAFFFFABRRRQAUUUUAFFFFABRRRQAUUUUAFFFFABRRRQAUUUUAFFFFABRRRQAUUUUAFFFFABRRRQAUUUUAFFFFABRRRQAUUUUAFFFFABRRRQAUUUUAFFFFABRRRQAUUUUAFFFFABRRRQAUUUUAFFFFABRRRQAUUUUAFFFFAC0VraBpA1nUhbtIY41Uu5AycD0rR1PSND+wzTaZqJaaH70U52lvpkDn86h1IqXKYTxEI1PZu9/Q5iitW08O6rfWf2q3tGeHnByATj0BOT+FJZ+HtUv4mkt7UuquY2+YDDdcEE8U+ePct1qaveS08zLorWtvDmq3kkqQWhYxMUc71ABHbOcH8KsaRoP2nWJbDUEliaONmIGAcj6g8UOpFdRSr00m77GD2oran0qCPwzDqIZ/OeUoVJG3Az7Vi01JS2KhNT26CUUUUywooooAKKKKACiiigAooooAKKKKACiiigAooooAKKKKACiiigAooooAKKKKACiiigAooooAKKKKACiiigAooooAKKKKACiiigAooooAKKKKACiiigAooooAKKKKACiiigAooooAKKKKACiiigAooooAKKKKACiiigAooooAKKKKACiiigAooooAKKKKACiiigAooooAKKKKACiiigAooooAKKKKACiiigAooooAKKKKACiiigAooooAKKKKACiiigAooooAKKKKACiiigAooooAKKKKACiiigAooooAKKKKACiiigAooooAKKKKACiiigAooooAKKKKACiiigAooooAKKKKACiiigAooooAKKKKACiiigAooooAKKKKACiiigAooooAKKKKACiiigAooooAKKKKACiiigAooooAKKKKACiiigAooooAKKKKACiiigAooooAKKKKACiiigAooooAKKKKACiiigAooooAKKKKACiiigAooooAKKKKACiiigAooooAKKKKACiiigAooooAKKKKACiiigAooooAKKKKACiiigAooooAKKKKACiiigAooooAKKKKACiiigAooooAKKKKACiiigAop8cTSH5Rx3NWRarjljmgC94aiaXVgI9QFlOFJicrkM3938a7LVLeV9HuDrv2EuI8QyRA7y/br+HT3rzdgYpMZ5HcU/7TIRgkfXFYzpOUr3OOvhXVqKadreWv3ncvYXOppo13ptyscVtEEkkGD5LDGcqTzVSRJI/Bt8hujKzXpDyqSd/C9+9ccZZD/Gfwo8x/wC+350vYva4lhGtHLS99vO52EdlLq/haztNPcNLbyN50W4KTknDcn0Na0ckcniWONZVlmgsjHM6nOW+vevORK4Odx/Oni5cdcGh0bvcmWCcrrm01/E6K9Vl8DWoP/Py39a5epHndxjoPQU+O2ZlyTgGtYx5TqpU/Zpq+7b+8r0VNJAycjlfWoao1CiiigAooooAKKKKACiiigAooooAKKKKACiiigAooooAKKKKACiiigAooooAKKKKACiiigAooooAKKKKACiiigAooooAKKKKACiiigAooooAKKKKACiiigAooooAKKKKACiiigAooooAKKKKACiiigAooooAKKKKACiiigAooooAKKKKACiiigAooooAKKKKACiiigAooooAKKKKACiiigAooooAKKKKACiiigAooooAKKKKACiiigAooooAKKKKACiiigAooooAKKKKACiiigAooooAKKKKACiiigAooooAKKKKACiiigAooooAKKKKACiiigAooooAKKKKACiiigAooooAKKKKACiiigAooooAKKKKACiiigAooooAKKKKACiiigAooooAKKKKACiiigAooooAKKKKACiiigAooooAKKKKACiiigAooooAKKKKACiiigAooooAKKKKACiiigAooooAKKKKACiiigAooooAKKKKACiiigAooooAKKKKACiiigAooooAKKKKACiiigAooooAKKKKACiiigAooooAKKKKACiiigAooooAKKKKACiiigAooooAKKKKAFrd8JeGLrxdr8WlWsscRKmSSWT7saDq3v8AT+XWsGu0+GUOtv4tWTw9d2UOoQwu6xXbELcL/FHwOTjnt0zkYqK0nGDadgNPxB8L7ew0C61bQ/E9jrkdnhrqO3Cho1Pf5Xb3646GsTWvAeraF4Y07W7qGbZd7zJGIGH2ZQVC+YxHBYscD26nPHqGveF4dW8KatfeIPBlp4bvLK0MsN7aXMZWWXqQUj9SAPm3Hng5rP1Aa3rfhD4eJFfXgguJil5ckNLGreagjMoPytg9A30rz6WJm7a31127X3WhWh5PdeH9asbFb270i/t7RsFZ5bZ0Q56fMRjmrFn4T1+8CPDompSo8YlQpayNvQ9GGB90+te76gtydA8cWl1a67LFFbvtvdTmys7YP+qjUKioMZyo7846VxvjnXNU0zwt4NtLDULm0hfSo3dYJWTedqjnB56VpDFzm0kuv6XFbQ5TxR4L1HwnFYNdI7JcwLI7rCypE5Lfu9x6tgZPTr+NcrPPt+VTz3PpXqXxcm1SWDQZne7k059NhcuSxiab5snP3d+38cV5HyzepJrow05TpqUtwfQTlj6k1aisyeZDj2FLbRgZfv0FWxW4hI7eJR/q1/HmpQiY+6PypoOKdmgBjwRMOY1/KqslkpyYzg+hq4TTTQBksjI21hg1LDOUO1jlf5VZuUDxn1XkVQIwaANHNehWHwp0q70HTtV1DxjZ6V9ui8xIriFV+uC0i5/KvOLd90XPbivofSoriXwD4a+z+DbTxFi1OTcTRR+TyOnmKevt6VxY2rOmo8rtd+X66AtzxTxB4RXT9fTS9A1EeIswCYyWEW/HJyMIzdMA/jWNd6LqljZw3d3pt3b20+PKmlgZEfIyNrEYPHPFe0aBZXen/GYXE/h+DQ/O02R4rOGSN0AAxu/d4HJFYGn63qOu/CLxc+sX0155V1bsjTuXKbpVztz0HsKUcTKy67fjp00KscR4f8Ialrl/pyPa3dtYXs6wrfm2ZogSccHgHketZut6b/Y+u6hpnm+d9juZIPM27d+1iucc4zivf7keKf8AhamhnSPtf/CL/ZotnkE/ZfJ2nO7+Hd1xnn7uO1eH+Nv+R78Qf9hG4/8ARjVdCvKpOz2sLoYFFFFdYgooooAKKKKACiiigAooooAKKKKACiiigAooooAKKKKACiiigAooooAKKKKACiiigAooooAKKKKACiiigAooooAKKKKACiiigAooooAKKKKACiiigAooooAKKKKACiiigAooooAKKKKACiiigAooooAKKKKACiiigAooooAKKKKACiiigAooooAKKKKACiiigAooooAKKKKACiiigAooooAKKKKACiiigAooooAKKKKACiiigAooooAKKKKACiiigAooooAKKKKACiiigAooooAKKKKACiiigAooooAKKKKACiiigAooooAKKKKACiiigAooooAKKKKACiiigAooooAKKKKACiiigAooooAKKKKACiiigAooooAKKKKACiiigAooooAKKKKACiiigAooooAKKKKACiiigAooooAKKKKACiiigAooooAKKKKACiiigAooooAKKKKACiiigAooooAKKKKACiiigAooooAKKKKACiiigAooooAKKKKACiiigAooooAKKKKACiiigAooooAKKKKACiiigAooooAKKKKACiiigAooooAKKKKACiiigBetSRSyQSpLE7RyIwZXU4KkdCDXR/Dy1t73x9o1tdQRTwSXGHilQMrDB4IPBr1nxfE+l6Pq7n4V6TDZRpJGuoJPbZVT8qyBAm4HkHHWuariVTmqdr380vzGlc8S1DxBrWrQrDqWr315Ejb1S4uXkAb1wx61GutaqmmHTF1K8FgTk2onbys5z9zOOvP1rrtS8AaXo/huw1fUfFCQSahYi5trUWTM7vtB2ZDYA5A3HH0q7p3wrtdVsJ1sPE9vd6pb2/nS29vavJAhIyENwDsz/UGj29FRv0v2f+QtzkU8S69cO8k+t6jK7RGEs91ISYz1Tr90+lR3N/eXkcEd1dzzpAnlwrLIWEa/3Vz0HsK6jRfAlhP4QsvEWp+I4tNtLmd4WV7VpCpGQNu0/NnHtittvhRbw67/AGPceKrSO9uF32ES27sZ12k5bnEfT1bPNJ4ihF27eT6DSPPrrVtTu9MSwn1C7mtIv9VbyTM0aYGBtUnA61jKcOCfWu80jwR9pttQv9a1SLSdNsZ/s0lwYmmLS5+6qLyfr/8AXxj+LfCb+G5rWWK8ivtNvo/OtLuJSode4Kn7rD0rSFanzckQszGgOFKd1NWAaz0fpzhh39aspMOjfKfethFkGlzUYal3UAOzSE03dUbzKvGcn0FAglfbGfWqT/ex6DFSSSknJ69h6V0Xw7tIL7x9o9vdQR3EDz4eOVA6sMHqDwamclGLk+gGDbDCE+prctvFHiCzt0t7XXdTggjG1I47t1VR6AA8V7B4ribS9J1Zv+FYaVDZRpIi36TW4KqflWQIE3DqDjrXA6h4F0zSPDtjquoeJUhkv7IXNvaizZnd9obZkNgDkDccfSuOGKp1UnJb7dfyuU1Y5a58Ra5JcC9bWdRa7RPLWc3Tlwp6ruznHtWVHqN7DZT2UV5OlpOQZoEkISQjkbl6HHvXpFn8L7fVdOuFsPEsF1qUNv5stvb2rSQq2MhDOp25/wDr1j6Z4B0648IWPiPVfEsWmWlzO8DK9q0rKRkDbtPzZx7YHetVXorbp5MDmIPEOt2tpFaW+sX8NtC2+KGO5dURs5yoBwDnn61Rnnlup5J55XlmkYvJJIxZmY8kknqa9Mf4Q20Gvf2LceLLNL65Tfp8S2zsZ12k5c5xH09Wzg1z+jeBftVrqWoa3q0OkaZYXBtZLkxNOzzZ+6qLyfc//Xw44ii7yX5Pr+YrHHUldF4q8Kv4bltJIryK/wBOvovOtLyIFRIvfKnlWHcds1z1bwnGa5ogJRRRTAKKKKACiiigAooooAKKKKACiiigAooooAKKKKACiiigAooooAKKKKACiiigAooooAKKKKACiiigAooooAKKKKACiiigAooooAKKKKACiiigAooooAKKKKACiiigAooooAKKKKACiiigAooooAKKKKACiiigAooooAKKKKACiiigAooooAKKKKACiiigAooooAKKKKACiiigAooooAKKKKACiiigAooooAKKKKACiiigAooooAKKKKACiiigAooooAKKKKACiiigAooooAKKKKACiiigAooooAKKKKACiiigAooooAKKKKACiiigAooooAKKKKACiiigAooooAKKKKACiiigAooooAKKKKACiiigAooooAKKKKACiiigAooooAKKKKACiiigAooooAKKKKACiiigAooooAKKKKACiiigAooooAKKKKACiiigAooooAKKKKACiiigAooooAKKKKACiiigAooooAKKKKACiiigAooooAKKKKACiiigAooooAKKKKACiiigAooooAKKKKACiiigAooooAKKKKACiiigAooooAKKKKACiiigDovAupWej+NtK1C/l8m1gm3ySbS20YPYAmpvE3i/VtV1XVI49c1GfS57iQxwtcSeW0e4lRsJ6YxxiuXpah04ufO9wWh3HjTX9L1bTPCcVnP9oew06OC5TYy7XAGVyRz06jNekR/EXwsuvJfL4qu4rCWx+zw6Wtk6w2TbRy20YbkYGA2M9dor5/orCeDhOKi2+v4jTsd1fa/pk3wu0bRYroPqFvfSySxBGG1WLYO4jHcd66i88XaFN8VtE1pL7OnW1siSzeU/ysFYEbduT1HQV47VqCYN8rdf51UsNB/j+Ij17w34/srO31zS/wC2JNHNxfyXdrqSWnnqVY8q0ZGeQOP6Ywea+IfieLXriyt4tYutWhtIjvuZ4I4VZ2xu2IqKwX5R97J/meNLADrVSaXfwDx6+tKGEpwqc63HdkB604MQMdvSkClmAHU1cjgVR8w3GukRVDkdMj6Gnec3q351aMUZ6oKb5EX939aAKxkJ9T9TTSx6dB7VcEMY/gH40PCjjptPqKAKNdd4G1Cy0fxfpd/dy+VaQy75JNpbAwewya5N0KNhutPimKHB5WpnFTi4vqJq52HiTxXqup6pqccetX82mzTuY4muH8to9xKjYT0xjjFX/GOu6bqmneForSbz3sNPjhuU2Mu1wBleRz06jNcYrqwyDmmSyhFrL2ENLdP+GG3c92HxF8LprqXg8UXcVjLZfZ4tMWydYrM7Ry20fNyMDAbGeuK8y1PXdMm+Fej6LFdb9Qtr6WWWIRsMKd2DkjHcVxTMWJJ6mkqKeDhTd03/AMNf/Mdz1m98ZaDL8XND1yO/zptrbRxzTeU/ysEcEbcbjyR0FS+F/iHYWVvr2lf21LoxuNQkvLTU0s/tCkMeVaMjPIAx/TGD5DRTlhKbjyv+rCudx8RvFMfiG7sLaDWrvV4rOMhrq4t44FeRsbtiKisF+UfeJP8AM8PRRW9OCpxUY7A3cSiiiqAKKKKACiiigAooooAKKKKACiiigAooooAKKKKACiiigAooooAKKKKACiiigAooooAKKKKACiiigAooooAKKKKACiiigAooooAKKKKACiiigAooooAKKKKACiiigAooooAKKKKACiiigAooooAKKKKACiiigAooooAKKKKACiiigAooooAKKKKACiiigAooooAKKKKACiiigAooooAKKKKACiiigAooooAKKKKACiiigAooooAKKKKACiiigAooooAKKKKACiiigAooooAKKKKACiiigAooooAKKKKACiiigAooooAKKKKACiiigAooooAKKKKACiiigAooooAKKKKACiiigAooooAKKKKACiiigAooooAKKKKACiiigAooooAKKKKACiiigAooooAKKKKACiiigAooooAKKKKACiiigAooooAKKKKACiiigAooooAKKKKACiiigAooooAKKKKACiiigAooooAKKKKACiiigAooooAKKKKACiiigAooooAKKKKACiiigAooooAKKKKACiiigAooooAKKKKACiiigAooooAKKKKACiiigAooooAKKKKACjpRRQA5pGf7zE02iigC3bJhS56ngV6j8IdPtr641xptHtdVmhtVeC3uFQhnyeAzAhc9M15VHPsUKVyB3Fdz4D8U2Gg6f4j8++e0urmxMdoyK+4yc4wVHy/XiufFRlKk1HcXVHo3iLRrS78G6xPrPgmw8NvaxCS1uIJ4WaSTkBf3aj2GD1z7V5pqXgz+z5vDUf2/zP7bhilz5OPJ3kDH3vmxu9q0o/FmmeKPB9xpnim+2apZjfp2oSKzu/rG5UE8+p/pzqJr3g/V9P8ACt5qWtT2V5osccUlotqzmUKy4IYcL0z347evFT9rRVnffzfTS17spszovhn5viHX9KOtRxDSIFmNxLbkK4K7ucMdoHr81Z3iLwbbaV4dtNe0rW49V06eYwGQQNCyPzxtYk/wn07etdLd+NPD8mv+OLpNRUw6nYiKzbyn/ePsxj7vHPriuZn8RaW3wlt9EW6zqSambhoRG3+r2EZ3Y29T61rTlXbi3fp08tQ0ucbcpmPd3FU6sSTh0KgHnuar16AhQxByDg+1DMWOWJJpKKACiiigAooooAKKKKACiiigAooooAKKKKACiiigAooooAKKKKACiiigAooooAKKKKACiiigAooooAKKKKACiiigAooooAKKKKACiiigAooooAKKKKACiiigAooooAKKKKACiiigAooooAKKKKACiiigAooooAKKKKACiiigAooooAKKKKACiiigAooooAKKKKACiiigAooooAKKKKACiiigAooooAKKKKACiiigAooooAKKKKACiiigAooooAKKKKACiiigAooooAKKKKACiiigAooooAKKKKACiiigAooooAKKKKACiiigAooooAKKKKACiiigAooooAKKKKACiiigAooooAKKKKACiiigAooooAKKKKACiiigAooooAKKKKACiiigAooooAKKKKACiiigAooooAKKKKACiiigAooooAKKKKACiiigAooooAKKKKACiiigAooooAKKKKACiiigAooooAKKKKACiiigAooooAKKKKACiiigAooooAKKKKACiiigAooooAKKKKACiiigAooooAKKKKACiiigAooooAKKKKACiiigAooooAKKKKACiiigAooooAKKKKACiiigAooooAKKKKACiiigAooooAKKKKACiiigAooooAKKKKACiiigAooooAKKKKACiiigCTyG9RR5Deoq3ijFXykczKvkN7UeQ3tWtp2kX2rTNFY2zTMoy2CAB9SeKbdaZeWV79juLaRLnIAjxktnpjHX8KOVBzMy/Ib2o8hvat3UPDuq6XbrPeWbRxMcbtysB9cHj8aqJY3EllLeLHmCJlV33DgnpxRZBdmZ5De1HkN7Vqx6Zdy6dLqCQE2sTBXkyAAT/PqKn03w/qerxvJY2jSohwW3Koz6ZYjNHKg5mYnkN7UeQ3tWjPY3NreNaTwtHcK20o3XNXYPDerXN7PZw2TPNB/rQHXC+27OP1osguzB8hvajyG9q1b3Sb7T7xbS6tnjnbG1Pvbs9MY6/hVi/wDDuq6ZbLc3lm8cLcbtytj64PH40WQXZheQ3tR5Le1WsVaj0y7l06W/SEm1iYK8mQACf59RRyoLsyvIb1FHkN6ir9vbS3dxHbwRl5ZGCqo7mn3ljcafdva3UflzR/eXIOOM9qOVBzMzfIb1FHkN6ireKuXuk3unxW8t3AYkuF3xZYHcOOw6dR1o5UHMzJ8hvajyG9q3pvDWsW9h9ulsJFt8bi2RkD1K5yPyrLxRZBdlXyW9RR5LeoresvDer6jam6tbF5Iefm3Ku76ZPP4VTttPu7y8Fnb27vcE7fLxgj1z6fjRyoOZmb5De1HkN7VsalouoaQ6Lf2zQlxlTkMD+I4qjiiyC7KvkN7UnkN6ireKMUcoczKvkN7UeQ3tWxpGj3OtX62tqozjc8jnCxr3Zj2ArUufDljJFP8A2Pqv2+eDl4vJ2Er3ZeeaLILs5LyG9RS+Q3tVrFGKOUOZlXyW9qPJb2rofCg/4q/R+v8Ax+xf+hita9+IHiiPVrmEeIbqONbiRB85O0A8Ucq6ju2cR5Le1Hkt7V2Wsa9qmueEYpNR1Ge8KagyKXckYCen4muXxRyoV2VhbuwbkfKMn88f1pPJb1FXEHEn+5/7MtNxT5Q5mVPIb1FHkN6ireKMUuUOZlTyG9RR5Deoq3ijFHKHMyp5Deoo8hvUVbxRijlDmZU8hvUUeQ3qKt4oxRyhzMqeQ3qKPIb1FW8UYo5Q5mVPIb1FHkN6ireKMUcoczKnkN6ijyG9RVvFGKOUOZlTyG9RR5Deoq3ijFHKHMysLdmDcj5Rk/nj+tJ5Le1XEHEn+5/7MtdFoPgXWvENhLqFukEFhFkPdXUojjGOvJo5UHMzkfIb2o8hvUV31v8ADTUr9mj03VtEv51Ut5FtfKzkfSuSvbG5069ms7uForiFijo3VTRZBdmeLd9hbIwCB+ef8Kb5Deoq6o/dSD/aX/2am4p8qDmZU8hvUUeQ3qKt4oxS5Q5mVPIb1FHkN6ireKMUcoczKnkN6ijyG9RVvFGKOUOZlTyG9RR5Deoq3ijFHKHMyp5Deoo8hvUVbxRijlDmZU8hvUUeQ3qKt4oxRyhzMqeQ3qKPIb1FW8UYo5Q5mVPIb1FHkN6ireKMUcoczKnkN6ijyG9RVvFGKOUOZlTyG9RR5Deoq3ijFHKHMyp5Deoo8hvUVbxRijlDmZU8hvUUeQ3qKt4oxRyhzMqeQ3qKPIb1FW8UYo5Q5mVPIb1FHkN6ireKMUcoczKnkN6ijyG9RVvFGKOUOZlTyG9RR5Deoq3ijFHKHMyp5Deoo8hvUVbxRijlDmZU8hvUUeQ3qKt4oxRyhzMqeQ3qKPIb1FW8UYo5Q5mVPIb1FHkN6ireKMUcoczKnkN6ijyG9RVvFGKOUOZlTyG9RR5Deoq3ijFHKHMyp5Deoo8hvUVbxRijlDmZU8hvUUeQ3qKt4oxRyhzMqeQ3qKPIb1FW8UYo5Q5mVPIb1FHkN6ireKMUcoczKnkN6ijyG9RVvFGKOUOZlTyG9RR5Deoq3ijFHKHMyp5Deoo8hvUVbxRijlDmZU8hvUUeQ3qKt4oxRyhzMqeQ3qKPIb1FW8UYo5Q5mVPIb1FHkN6ireKMUcoczKnkN6ijyG9RVvFGKOUOZlTyG9RR5Deoq3ijFHKHMyp5Deoo8hvUVbxRijlDmZU8hvUUeQ3qKt4oxRyhzMqeQ3qKPIb1FW8UYo5Q5mVPIb1FHkN6ireKMUcoczKnkN6ijyG9RVvFGKOUOZlTyG9RR5Deoq3ijFHKHMyp5Deoo8hvUVbxRijlDmZU8hvUUeQ3qKt4oxRyhzMqeQ3qKPIb1FW8UYo5Q5mVPIb1FHkN6ireKMUcoczKnkN6ijyG9RVvFGKOUOZlTyG9RR5Deoq3ijFHKHMyp5Deoo8hvUVbxRijlDmZU8hvUUeQ3qKt4oxRyhzMqeQ3qKPIb1FW8UYo5Q5mVPIb1FHkN6ireKMUcoczKnkN6ijyG9RVvFGKOUOZlTyG9RR5Deoq3ijFHKHMyp5Deoo8hvUVbxRijlDmZU8hvUUeQ3qKt4oxRyhzMqeQ3qKPIb1FW8UYo5Q5mVPIb1FHkN6ireKMUcoczKnkN6ijyG9RVvFGKOUOZlTyG9RR5Deoq3ijFHKHMyp5Deoo8hvUVbxRijlDmZU8hvUUeQ3qKt4oxRyhzMqeQ3qKPIb1FW8UYo5Q5mVPIb1FHkN6ireKMUcoczKnkN6ijyG9RVvFGKOUOZlTyG9RR5Deoq3ijFHKHMyp5Deoo8hvUVbxRijlDmZU8hvUUeQ3qKt4oxRyhzMqeQ3qKPIb1FW8UYo5Q5mVPIb1FHkN6ireKMUcoczKnkN6ijyG9RVvFGKOUOZlTyG9RR5Deoq3ijFHKHMyp5Deoo8hvUVbxRijlDmZU8hvUUeQ3qKt4oxRyhzMqeQ3qKPIb1FW8UYo5Q5mVPIb1FHkN6ireKMUcoczKnkN6ijyG9RVvFGKOUOZlTyG9RR5Deoq3ijFHKHMyp5Deoo8hvUVbxRijlDmZU8hvUUeQ3qKt4oxRyhzMqeQ3qKPIb1FW8UYo5Q5mVPIb1FHkN6ireKMUcoczKnkN6ijyG9RVvFGKOUOZlTyG9RR5Deoq3ijFHKHMyp5Deoo8hvUVbxRijlDmZU8hvUUeQ3qKt4oxRyhzMqeQ3qKPIb1FW8UYo5Q5mVPIb1FHkN6ireKMUcoczKnkN6ijyG9RVvFGKOUOZlTyG9RR5Deoq3ijFHKHMyp5Deoo8hvUVbxRijlDmZU8hvUUeQ3qKt4oxRyhzMqeQ3qKPIb1FW8UYo5Q5mOxRipNoo2irJOnsl8r4c6hInyvJdKrMO6/LxWv9ot4JfCV9eMF/csjO56fKApJ+prndH1a1t9NutL1GGZ7O4IfdBjejDHTPHYVJf6/bz6jYNDZB7CxQJHBPg7177uozUtajWx0kWk3VrY+J1vnVo7gPNEC4bP3jvx2/h/KuauNlj4R023kGRd3DXEqjqVX5RU95rmlwWV9Do9pPE98f3pl2qEX+6gXtyay9Zv4b+S1W3V1gt7dIVDgA8dTx70kmNs6i81KLU/AV+1tapbW0M6xRRr/dypyffJP+earaekNx4It4dRuf7Pt1u90U6gsZeueB078+1ZFtq1vD4Tu9KZJTPNOJFYAbcfL15/2fSp7PWNNn0OLStXguTHbyb4pLYrnvwQfrTtuK+xr6jBJe/EW2+0RCOGJVkV85DxqC27P1GK57+0tV1a4udOtXZo764aQwhR8xJzyeuBgd+1aN14nhub2+uRBJHutDa2qjB2KTyW56/SmeG9Y0rR7O5+0R3gu5gU86BVyif7JJ4Of6UJDZvq9ufE+g6SXFxNp8TebJ1G/ZwPw25rO0tnuB4timYshSR+emQWx/n2rI+36ZpupWt/pAvnljctILsr8w9tv41bvNe0yOz1BdLtrlLjUT+/abbtQdwuPqaTTsBy8WwSoZBlNw3AdxXd3mpRan4Cv2trVLa2hnWKKNf7uVOT75J/zzXC7fatq21a3h8J3ekskhnmnEisANuPl68/7PpTkroSepf8LwppX2XUZlBuby4W3tUPZSwDv+XAqHxA9nH46uH1CF5bQMvmIn3j8g9x/Oo9M8V6pYNawm6b7HCyho1iQnZnkZx6e9P1PXLXV/EUdzexzS6bHwsO0K4XHsf73vQ1rcL6EGl2dlcaneai8bJpNoxl2N1YZ+RPqeK6LXJP7SvPCss6L/pBV3UdOShIrmYNeu9LnuV0eZra1klLrGyKxA7Zznt71pav4umvrPT0geQSw7XnLooDyLggjHuD6UW2DubFk7y/EbVIXJaOSExsD027V/z+NcZFJpaaPdQzW8j6gXHkTA/Kq5Gc8/XtXQyeJ9NSe51O2s7hdUuIfLYMV8pOBlh3PQVgQSaYujXMU1tK2oM4MMoPyqvGc/N9e1JIdzT8OX5vNX06PUdRMUVmQLaMR/eY8bcgcfU1u6XCRe+Kpr1Tay4wxTkohDH5fXIxWHZ6roJgsnvtOmS7tDwbVUCzYxgv0Pai28U7tYvrm+gL2t8nlyxRnlVxgY9wP502rsSE122D+HdOu7G9uZdMV2iSC42ho25/u9eh+n41zGK6DVtWs5tKttK02GZLSFzIzz43u3Pp9TWHtHpTQNkeKMVJtFG0UxHong/R9Lg8MzX91LKZLtGSX5DtWIHlePXHWn+HbnwvMsl5a6RLZXkTFADI0nyMvDduoNYSaxZ/8IamlC7ENy2RITGx2oWyeQPSq0d9p9nqSzQag8sDQiKQSREHj7uMLWTZojP8QLaLqjLZWwt4FG0LuJLe5zWVirV5eJfX0rRqdgOAT3qHaK0WxDLmhC8GvWL6fCJrxJ1eJD0LA5GfavaLjw3rQVHT/hD5ZHXfNvsUAVu43Z+b614zpB1GPU4W0lZWvefLESb2PHPH0rvLWz8bXnhrVp7pNUEsHlJDbmzG2VWJDZG3nAxRdrZghnjTRrz/AIRu3n1G50m2dGZ0tbC3VVZhxkspxg9u9eaAcc4ru4/B3i3XNAuZJrW4jj0zDxWb23lblbO4pwMkY6e9cQVwcEUXb3BjUH3/APc/9mWm4qVRy3+5/wCzLSbRQIjxRipNoo2imBHijFSbRRtFAEeK39ITSf7OkN4YRISQ3mNg4/2f/rVibRVyCxnIinjkhU8Op81QR3HepkNFW4tJrVkE0bJvXcm7uKhxXVXUovNIkW8EH2hOUKTLz7+30rmdooi7g9C3pui3+rtItjB5pjAL/Oq4z9SKtxeE9bnkmjjstzwtskHmp8pwD/e9CKoW15dWRY2tzNAW+95UhXP5VMmralGzsmo3as53ORMwLHpk809RDwNPtdMvbS7tZP7VWXbHIG+VMEbgfm9m7GnDwzq5077f9k/0Xy/N8zzF+7jOcZzSRz6c2k3YuYZpNTkkDRT7iQBkZz83Xr2PWof7S1AW/wBm+3XPkbdvlea23b6Yz0o1GT3nhnV7CzN3c2nl264y/mIevTgGlvILPVdTt7fQbOSPfGFMcjcs/JJyWPb3qvNqWoXEBhmvrmWI9UeVmX8s1Y1G6sVvYZtEjuLMJGAxLkNv5yQdx7UWEPbwnraXUds1liaRWdV81OQMZ/i9xVDUNLvNKuBBew+VKV3Bdwbj8KmOrakZVlOo3ZkUFVczNkA9RnPtUFxcXF3J5lzPLM4GN0jljj8aNR6FdB9//c/9mWu30PxBeXnhaXRZ47RNLsQs0sgt98r5kG1Oozlj+VcWo5b/AHP/AGZa6bwuunR21y95rFrbCYeVJaXFvI4kXhgcp05H6UAb73r6ZbjW49HtrCazuXWNItPI3fKP9bl/lU7/AHrh9d1i41/WJtSuY4Y5ZsZSFdqjAxwK7W7fRL+1ktrrxJpsiM2Yz9juAYflVcL64Cr1z0rgbmGKK5ljhlE0SuVWQKRvHrg0AQKP3cg91/8AZqbipVHyv/wH/wBmpNooAjxRipNoo2imIjxRipNoo2igCPFGKk2ijaKAI8UYqTaKNooAjxRipNoo2igCPFGKk2ijaKAI8UYqTaKNooAjxRipNoo2igCPFGKk2ijaKAI8UYqTaKNooAjxRipNoo2igCPFGKk2ijaKAI8UYqTaKNooAjxRipNoo2igCPFGKk2ijaKAI8UYqTaKNooAjxRipNoo2igCPFGKk2ijaKAI8UYqTaKNooAjxRipNoo2igCPFGKk2ijaKAI8UYqTaKNooAjxRipNoo2igCPFGKk2ijaKAI8UYqTaKNooAjxRipNoo2igCPFGKk2ijaKAI8UYqTaKNooAjxRipNoo2igCPFGKk2ijaKAI8UYqTaKNooAjxRipNoo2igCPFGKk2ijaKAI8UYqTaKNooAjxRipNoo2igCPFGKk2ijaKAI8UYqTaKNooAjxRipNoo2igCPFGKk2ijaKAI8UYqTaKNooAjxRipNoo2igCPFGKk2ijaKAI8UYqTaKNooAjxRipNoo2igCPFGKk2ijaKAI8UYqTaKNooAjxRipNoo2igCPFGKk2ijaKAI8UYqTaKNooAjxRipNoo2igCPFGKk2ijaKAI8UYqTaKNooAjxRipNoo2igCPFGKk2ijaKAI8UYqTaKNooAjxRipNoo2igCPFGKk2ijaKAI8UYqTaKNooAjxRipNoo2igCPFGKk2ijaKAI8UYqTaKNooAjxRipNoo2igCPFGKk2ijaKAI8UYqTaKNooAjxRipNoo2igCPFGKk2ijaKAI8UYqTaKNooAjxRipNoo2igCPFGKk2ijaKAI8UYqTaKNooAjxRipNoo2igCPFGKk2ijaKAI8UYqTaKNooAjxRipNoo2igCPFGKk2ijaKAI8UYqTaKNooAjxRipNoo2igCPFGKk2ijaKAI8UYqTaKNooAjxRipNoo2igCPFGKk2ijaKAI8UYqTaKNooAjxRipNoo2igCPFGKk2ijaKAI8UYqTaKNooAjxRipNoo2igCPFGKk2ijaKAI8UYqTaKNooAjxRipNoo2igCPFGKk2ijaKAI8UYqTaKNooAt+RR5FFFMA8ijyKKKADyKPIoooAPIo8iiigA8ijyKKKADyKPIoooAPIo8iiigA8ijyKKKADyKPIoooAPIo8iiigA8ijyKKKADyKPIoooAPIo8iiigCN7GORy7jJ+tM/s6H+6fzNFFHKguyVLVY12quBTvIooosBLbtNaTrNbSvDKv3XjYqR+NXf7a1nP/ACFb3/v+3+NFFFhmlY+M9dsNKv7GO+nY3gVWleVmZFGchc9M561zfk+tFFFhDfKxKB6of5rTvIoopIA8ijyKKKYB5FHkUUUAHkUeRRRQAeRR5FFFAB5FHkUUUAHkUeRRRQAeRR5FFFAB5FHkUUUAN8rEoHqh/mtO8iiikgDyKPIoooAasX7x19lP/oVO8iiimAeRR5FFFAB5FHkUUUAHkUeRRRQAeRR5FFFAB5FHkUUUAHkUeRRRQAeRR5FFFAB5FHkUUUAHkUeRRRQAeRR5FFFAB5FHkUUUAHkUeRRRQAeRR5FFFAB5FHkUUUAHkUeRRRQAeRR5FFFAB5FHkUUUAHkUeRRRQAeRR5FFFAB5FHkUUUAHkUeRRRQAeRR5FFFAB5FHkUUUAHkUeRRRQAeRR5FFFAB5FHkUUUAHkUeRRRQAeRR5FFFAB5FHkUUUAHkUeRRRQAeRR5FFFAB5FHkUUUAHkUeRRRQAeRR5FFFAB5FHkUUUAHkUeRRRQAeRR5FFFAB5FHkUUUAHkUeRRRQAeRR5FFFAB5FHkUUUAHkUeRRRQAeRR5FFFAB5FHkUUUAHkUeRRRQAeRR5FFFAB5FHkUUUAHkUeRRRQAeRR5FFFAB5FHkUUUAHkUeRRRQAeRR5FFFAB5FHkUUUAHkUeRRRQAeRR5FFFAB5FHkUUUAHkUeRRRQAeRR5FFFAB5FHkUUUAHkUeRRRQAeRR5FFFAB5FHkUUUAHkUeRRRQAeRR5FFFAB5FHkUUUAHkUeRRRQAeRR5FFFAB5FHkUUUAHkUeRRRQAeRR5FFFAB5FHkUUUAHkUeRRRQAeRR5FFFAB5FHkUUUAHkUeRRRQAeRR5FFFAB5FHkUUUAHkUeRRRQAeRR5FFFAB5FHkUUUAHkUeRRRQAeRR5FFFAB5FHkUUUAHkUeRRRQAeRR5FFFAB5FHkUUUAHkUeRRRQAeRR5FFFAB5FHkUUUAHkUeRRRQAeRR5FFFAH/2Q==",
  "imageHeight": 1080,
  "imageWidth": 1920
}
