# Supplementary material for: Prediction of axillary lymph node metastasis in early breast cancer patients with ultrasonic videos based deep learning
Source: Front Oncol. 2023 Sep 1;13:1219838. doi: 10.3389/fonc.2023.1219838 (PMC10503049; doi:10.3389/fonc.2023.1219838)
Supplement: Supplementary file 1 [file DataSheet_1.zip › 3/5612464_高永珍/高永珍_54949455.json]

{
  "version": "4.5.6",
  "flags": {},
  "shapes": [
    {
      "label": "1",
      "points": [
        [
          1382.9166666666667,
          391.4166666666667
        ],
        [
          1368.3333333333335,
          366.4166666666667
        ],
        [
          1299.5833333333335,
          318.5
        ],
        [
          1268.3333333333335,
          314.33333333333337
        ],
        [
          1218.3333333333335,
          314.33333333333337
        ],
        [
          1164.1666666666667,
          318.5
        ],
        [
          1049.5833333333335,
          418.5
        ],
        [
          1037.0833333333335,
          449.75
        ],
        [
          1041.25,
          478.91666666666674
        ],
        [
          1070.4166666666667,
          497.66666666666674
        ],
        [
          1166.25,
          518.5
        ],
        [
          1239.1666666666667,
          524.75
        ],
        [
          1316.25,
          495.58333333333337
        ],
        [
          1357.9166666666667,
          474.75
        ],
        [
          1378.75,
          449.75
        ]
      ],
      "group_id": null,
      "shape_type": "polygon",
      "flags": {}
    }
  ],
  "imagePath": "高永珍_54949455.jpg",
  "imageData": "/9j/4AAQSkZJRgABAQAAAQABAAD/2wBDAAgGBgcGBQgHBwcJCQgKDBQNDAsLDBkSEw8UHRofHh0aHBwgJC4nICIsIxwcKDcpLDAxNDQ0Hyc5PTgyPC4zNDL/2wBDAQkJCQwLDBgNDRgyIRwhMjIyMjIyMjIyMjIyMjIyMjIyMjIyMjIyMjIyMjIyMjIyMjIyMjIyMjIyMjIyMjIyMjL/wAARCAQ4B4ADASIAAhEBAxEB/8QAHwAAAQUBAQEBAQEAAAAAAAAAAAECAwQFBgcICQoL/8QAtRAAAgEDAwIEAwUFBAQAAAF9AQIDAAQRBRIhMUEGE1FhByJxFDKBkaEII0KxwRVS0fAkM2JyggkKFhcYGRolJicoKSo0NTY3ODk6Q0RFRkdISUpTVFVWV1hZWmNkZWZnaGlqc3R1dnd4eXqDhIWGh4iJipKTlJWWl5iZmqKjpKWmp6ipqrKztLW2t7i5usLDxMXGx8jJytLT1NXW19jZ2uHi4+Tl5ufo6erx8vP09fb3+Pn6/8QAHwEAAwEBAQEBAQEBAQAAAAAAAAECAwQFBgcICQoL/8QAtREAAgECBAQDBAcFBAQAAQJ3AAECAxEEBSExBhJBUQdhcRMiMoEIFEKRobHBCSMzUvAVYnLRChYkNOEl8RcYGRomJygpKjU2Nzg5OkNERUZHSElKU1RVVldYWVpjZGVmZ2hpanN0dXZ3eHl6goOEhYaHiImKkpOUlZaXmJmaoqOkpaanqKmqsrO0tba3uLm6wsPExcbHyMnK0tPU1dbX2Nna4uPk5ebn6Onq8vP09fb3+Pn6/9oADAMBAAIRAxEAPwDyHz6PPqnmjNbXMi559Hn1TzRmi4Fzz6PPqnmjNFwLnn0efVPNGaLgXPPo8+qeaM0XAuefR59U80ZouBc8+jz6p5ozRcC559Hn1TzRmi4Fzz6PPqnmjNFwLnn0efVPNGaLgXPPo8+qeaM0XAuefR59U80ZouBc8+jz6p5ozRcC559Hn1TzRmi4Fzz6PPqnmjNFwLnn0efVPNGaLgXPPo8+qeaM0XAuefR59U80ZouBc8+jz/eqeaM0XAmtJNlpGPY/zNTefVKP/j3i/wB0/wDoRpc0IC559Hn1TzRmi4Fzz6PPqnmjNFwLnn0efVPNGaLgXPPo8+qeaM0XAuefR59U80ZouBc8+jz6p5ozRcC559Hn1TzRmi4Fzz6PPqnmjNFwLnn0efVPNGaLgXPPo8+qeaM0XAuefR59U80ZouBc8+jz6p5ozRcC559Hn1TzRmi4Fzz6PPqnmjNFwLnn0efVPNGaLgXPPo8+qeaM0XAuefR59U80ZouBc8+jz6p5ozRcC559Hn1TzRmi4Fzz6PPqnmjNFwLnn0efVPNGaLgXPPo8+qeaM0XAuefR59U80ZouBc8+oZ5N7QD/AKarUOaT/lrD/wBdFoAu+fR59U80jyCNdzHii4Iu+fTGvYkB3SLx2zzRaaZLeGPzvMHmLujt4QPMdf7xJ4Vfc/lW8dBSyspbh47aFY1LlEh898D/AGn4z+AqXPsUonPrqELHAkH48VKLgMMqwI9Qas21vf38Qlh0qN4D0aaKEbvoAqn9aqz6esb7ZreTS5zwGYloHP8Avc7evuKXOPlF8+jz6pMZIZ2t50McydVP9KXNXe5DRc8+jz6p5rpPC2iWupJd3l95jwWoB8mLq/U9ue3ai4GP59Hn10qQeEtYgmitTJpk6DcklxLgN7csR/I1U8NaTZ6hpuryXMPmy28eYiHYYO1vQ89BS5h2MXz6PPqxc+HdYtLL7ZPZSJBgEnIyo91zkfjUWnaNqOrb/sNs0oT7xyFA/E073FYZ59Hn0X+l32mTrDe27RO33c4Ib6EcVeHhTXGuDCLB94XcfnXGP97OM+1FwKPn0efUd3Z3NhdNbXULRTL1U/55q9J4Z1qK2S4ewkEbY7jIz6jOR+NFwKvn0efWro2hkeKYNN1W36qxaPf/ALJI5U0XvhbUpb69ewsJDaRzOqfMOgPbcctSuFjK8+jz6Za2N3e3YtbaF5JycbBxj6+lWtQ8P6rpcImvLRo4icbwysB9dpOKdwIPPo8+tKeyt08H214thKtw8pVrouNjDLcbd2e393tWFmi/QC359Hn11nivwra2WmJe6bCYxH/rk3M2VP8AFye39azNQ0uzg8E2GoRw7bqWXa8m9uR83bOOwpcw7GN59Hn1Pp+garqkJls7N5Ix/GSFB+hYjP4VUvLK60+4aC7heGUdmHX3HqPendCsSefR59V4YpLieOGIbpJGCIM4yTwK7Gbwpaad4Yvp7l0nv4upjc4iPHy+/B7+tDdlcEruxy3n0efWv4b0izurW81PUy5s7Uf6tDjecf8A6vzqbWtJ0ybQo9a0ZJIoQ2yWKQk45xnknnp370m7AlcwvPo8+qma6TxlpdnpV7ax2UPlK8W5hvZsnPuadwMbz6PPrZ1DS7ODwTYahHDtupZdryb25Hzds47Cs3T9A1XVITLZ2byRj+MkKD9CxGfwouBB59Hn1HeWV1YXJt7qF4pR/Cw6/T1FaS+E9da384afJs27sFlDY/3c5z7UXAo+fR59LY6VfalNLDaQF5Il3OpYKVHTvVmTwzrUVmbt7CURAbj03Af7uc/pRcCr59Hn1o6BZW93Y6o89hLctDFuR0cKIjhuTlhnp79KvaV4QmvfD898yO1y4/0WIOoDDj5ic/Xg46UN2BK5gefR59TWehapqE00VratI0LbZPmUBT6ZJxUN/pl7pcyw3tu0LsMjOCD9CODRcA8+jz61/GOmWelahbxWUPlI8IdhvZsnJ9TXOZoTuBc8+jz6p5ozRcC559Hn1TzRmi4Et5LutXH0/nVhpsMR6Gs6f/UtU8p/ev8A7xouBZ8+jz6p5ozRcC559Hn1TzRmi4Fzz6PPqnmjNFwLnn0efVPNGaLgXPPo8+qeaM0XAuefR59U80ZouBc8+jz6p5ozRcC559Hn1TzRmi4Fzz6PPqnmjNFwLnn0efVPNGaLgXPPo8+qeaM0XAuefR59U80ZouBc8+jz6p5ozRcC559Hn1TzRmi4Fzz6PPqnmjNFwLnn0efVPNGaLgXPPo8+qeaM0XAuefR59U80ZouBc8+jz6p5ozRcC559Hn1TzRmi4Fzz6PPqnmjNFwLnn0efVPNGaLgXPPo8+qeaM0XAuefR59U80ZouBc8/3qG0k2WkY9j/ADNQ5ogGYoB2I/8AZjQBc8+jz67TxH4Z0q10e4ksbby7mFFl/wBYzfLnB4JNU/COgadqGnNPqMPmNLKUiG9l4C5PQj/Ipcw7HL+fR59dJo2i6dd+LdSsZrffbQ7/AC03sNuGAHOc1yUoCyuo6BiBQpXCxZ8+jz63NF0rTItDk1rWFklh3+XHChxu9+o9+/Y1H4k0eztrS01TS94s7ofcc52HH/6/yovZ2Elcx/Po8+l0mwbVNVt7INt81sFvQdT+ldkmkeFrjUpNDihuFvETH2jceWA574z/AMBxTbsBxnn0efThplw+stpcP7ycTNEMdDg9fpxmug8V6DY6NpVk1quZmbbJLvJ38emcClzDsc759Hn1TzRmqEXPPo8+uq0SPwpqtxBZLplx9pZPmd3YKSBz0f8ApVLWn8Mwi5srPTriO9jk8sSFiUyG+b+M9s9qm+th2MLz6PPra8XaRbafqtrbadbMvmxA7FLOWbcR3zVKbwprlvbtPJYPsUbjtdWOPoDmjmFYpefR59U811Gi6VpkWhya1rCySw7/AC44UON3v1Hv37Gne2oWMPz6PPrY8SaPZ21paappe8Wd0PuOc7Dj/wDX+Vc/DFJcTxwxDdJIwRBnGSeBQncHoWPPo8+upm8KWmneF76e5dJ7+LqY3OIjx8v5HPPrXFZovcLE08m9oBn/AJarU3n1SP8ArYf+uq10ng3TLPVdUmhvYfNjWEsBvZedw9D70AZHn0efWr4o0m3stTt106Pbb3EYKAMW+bODyfwrf1rw3o9l4cup7e3/ANJt1VTJ5rH5srnjOO9Lm0uPl1scX59Hn1sz6XZJ4EttSWHF28u1pNzcjcw6Zx2Fc1mmnd2FbqXPPo8+upj0jQdEtLMa2kk9zd4PysQsQ/Ajjn36Vzmu2VrYao8VjdR3FsQGR0cNj2JFK+tgsQ+fR59MsLKfUr6K0tgDLIcLk4Hqa6fWvDljpXhZJ0dZ7zzQjzo5x3yoGccYx6027AtTm/Po8+t7wrpNjd2F/e6haS3SQlVjji3bie+ApGeoqn4hOkII4bDTLyyuFbMguAQSuOOCxpX1sCV9TN8+jz6p5ozTuBc8+jz6p5ozRcC559Hn1TzRmi4Fzz6PPqnmjNFwLnn0efVPNGaLgXPPo8+qeaM0XAuefR59U80ZouBc8+jz6p5ozRcBM0ZptFIB2aM02igB2aM02igB2aM02igB2aM02igB2aM02igB2aM02igB2aM02igB2aM02igB2aM02igB2aM02igB2aM02igB2aM02igB2aM02igB2aM02igB2aM02igB2aM02igB2aM02igB2aM02igBU/1EX+6f5mlzTFP7iH/dP/oRpaAHZozTaKAHZozTaKAHZozTaKAHZozTaKAHZozTaKAHZozTaKAHZozTaKAHZozTaKAHZozTaKAHZozTaKAHZozTaKAHZozTaKAHZozTaKAHZozTaKAHZozTaKAHZozTaKAHZozTaKAHZozTaKAHZozTaKAHZozTaKAHZozTaKAHZozTaKAHZozTaKAHZpM/vof+ui0lIv8Arof+ui0APzUlsqZlvJk8yK3IVIz0klPQfQck/T3qBm2qT6c1ftBHFb6P5mBGZ1kfPTLORk/hH+tTIqKO1020XT7TdPIDcSkNPKx+857fTsBVbUNcNo84gtTOltt899+0KT0C+pq3qdpJeWqCB1WaKVJU3/dLKc4PtXImSa3guReZWaOdpRCsbbTIx4kdum0cYqCzsr+9j0+0aeQFsEKqL1Zj0AqvY3h1IXVtd2qI0TBJE3CRTkZxnH51z+q3rS6dZRQSyzGCdG+1kcyOOP3an73XPpxW/opgFmY4La5hCt8xuIyrSMerc9aAMDXNH8pBFFk7EL2jdSAOWiJ7jGWX6EVzyOHQMO9dtrOpWmJbdZP9MtSlxtI9CCef90/rXFTxLbX93bp92OZlH0zxVRJkLmul8MRazBa3Wp6VJC6xfLLbPkmTAyPlA9/UHrXMVe0nWb3Rboz2cmC3Dowyrj0IrQg7bStWtfGErWeoaOhkEXzXKc7eexxlfzNQeEs6fb+IhC4ZrfOx+udofB/Ssm78e6zc27RL9nt93V4UO79Say9M1260q1vLeBImS6Xa5kBJHBHHPvUW3KvsdT4U1C71DSdbjvLmW4VYcjzWLYyrZ6/SqenWBHhWOXVdVa10qWXIgiiBeQ8/xYz1Hv0rB0rXLrSILuG3SJlul2P5gJIHPTBHrU9h4nvbHTvsDQWl1ahtyx3MW8L9OabXYVzovF5jbQ9CaLzDGQNhlxv27V+9jvTvHGr31jqtpDa3UsKLEJCI227juPX16VzOp+Jb/V7WCC8WFjC25ZAm1j9ecfp2qHWdaudcu0ublIkdECARAgYyT3J9aSWvzC/5Hc62kT+OtE80DBTPTuCSv61n3Wpayvj9LaOa48vzlVYcnYY+5x06Z5rn7rW7jXtWspLyaKz8shBNEp+TnO771eheVr8j22NRsJLJSjyXCIyySKOT3K8+oxRtYNzIl/5KlF/1y/8AaZqCy1e/l+Ij2r3Uht/Nkj8ncdmFU44/CsnWtfFv4zk1LTzFN5ShFLfMjfLg9DWTDrdzBrx1hEiNwXZ9pB2ZYEHvnv60RQ31OotrK8k8Ra/Na362FvGzefL5Qc4OTx+RNWQunJ4E1SPTZrie3R/vzjGW+UnbwOPr71y1r4o1C01K7vY1hJujmWJkJjb8M5/WpJfFt9LYXFj9ms0tZl2iKOLaI/8AdwfXnnNFnYE1c07v/kmVh/18H/0J65DNX5NbuZdCh0do4vs8T71YA785J65x/F6Vm1a3bJ6WPVNW1VLHxHZ2lzzZ3lv5UqnpkkgH9cfjWb4tsf7M8G2dmH3LFdYU+3zkVyGta5da5PFLcpEjRrsXygQMfiTU2o+Jr/VNLhsLlYTHCVYSBTvYgEcnPv6VHKUmdL4uu7zTrDS49NllgsfKGHhJXJxwCR7c1D4qMk3hLSLm9GL4nBJGGK4Oc/8AjtY+l+MdV0q1FtGYpol4QTqTsHoCCKz9V1i91m68+8k3FeERRhUHoBTsJMppI8ciujMjqdyspwQa7DRyT8O9XJOT5x/klc7rOt3OuXEc1ykSNGmwCIEDGfcmlttcurXRbnSkSIwXDbmZgdw6dOfb0pvVNAtGmdDoWZvAOswxgtIrlyo64wv/AMSaSEGD4Y3Hmrjzpx5ee/zL/wDEmud0jW73RLlprNx8ww8bjKt9am1rxJqGu+Wt0Y0ij5WOJcLn15JNJq4RdjLzzXpfinWrLS7q2jutHt75ni3B5duVGenKmvMq0ta1y61yeKW5SJGjTYPKBAx+JNN6iWh1fia6ivPA1hcw2yW0b3AKwp0Xh/YUeLru806w0uPTZZYLHyhh4SVyccAke3Ncpca7dXOh2+kukQt4G3qwB3k89ecfxHtV3S/GOq6Vai2jMU0S8IJ1J2D0BBFKw7nQ6zJO2ieHry5gaXUVmRhHt+eQdcY98L+dan22y1DU4xFqeo6bqDpxbSgqM44yjgr+Ved6lrmoapfJd3ExEkZzEE+UR85+X/Oa2U+IGsrbiMpas23HmGM7vr1x+lKwX1NvwzBcW3jPVormZZphHlpAoXdkqc4HSqvhXUdZuPFM0N5LcMmH86OTO2M9sD+Hmo/AVxNda/f3E7l5ZIdzse53Cs6TxzrTWTWvmRBsbfPCfvP54/Si35D/AMzX0FIoz4sjhx5SqwTHTH7zFM0W8uV+H2pSLcSh4pCsbBzlBhOF9K5jTNbudKt7yGBImW7TZIZASQMHpz/tVPovie/0KKSK2WF45G3FZVJAPqMEUW0Yr6/M2LGzdvDCXGsau9vpk8xbyo4tzyNzyWxnOR79KseMzG3h/RGi8wxlPkMuN+3auN2O9YsPi6/jgmgmt7O5hklaXy7iIuqknJxz6nvVbVPEl9rNnBb3iwsYW3CRU2sfrzj9O1OzuCZt/EL/AJC1p/17j/0I1yGav6zrdzrlxHNcpEjRpsAiBAxn3JrOoSsA7NGabRTEOzRmm0UANmP7o1NKf3z/AO8ary/6s1NL/rn/AN40AGaM02igB2aM02igB2aM02igB2aM02igB2aM02igB2aM02igB2aM02igB2aM02igB2aM02igB2aM02igB2aM02igB2aM02igB2aM02igB2aM02igB2aM02igB2aM02igB2aM02igB2aM02igB2aM02igB2aM02igB2aM02igB2aM02igB2aM02igB2aM02igB2aWA/Jb/wCf4jTKEYrFAR2Gf/HjTQHq+pSLJ4mgsH+5d2MkR+vX+hqnpqNpupaBpTDDrbSyyr/tN/8AqauPuvFN/d6va6k6QLNbDCBFbafrz70P4pv315NYKQfaETYqbW2YwR0znv61Fh3On8O/8j7rP0k/9DFcFMf38n+8a07LxLe2Or3WpRRQGa43b1dW2jJzxzWQzF3LHqxzTS29Bt7nZSZm+GMPlgt5M534/h+Y/wDxQo1vMHgDR4ZF2yNJvAPXGGP/ALMKwtF8R6hoW9bVkaJ+WilGVz69RzUWsa3e63crNdsvyjCRoMKv0oauxLQpRRvNKkUSM8jnaqjqTXZR/ZPBNmzSFZ9bmThBysKn/P4/TmsWbxXe3GsW2pyQWpmt02Iuxtvfk/N15rR/4WJq/wDz7WX/AHw//wAVQ72BWNDwnptzNpF7qls8R1G4Zo45JSQI/wC83APPP6VZ8TaLdf8ACJWaNJEXsU3Sncfm4x8vHP4159d3L3l5NdSAB5nZ2C9ASc8VdvtcutQ0u0sJY4litRhCgO48Y55oauNOxn5ozTaKZJ0fgg58U2/+6/8A6Caz9ZP/ABUl9/19P/6Eag0rU59H1BLy3SNpEBAEgJHIx2IqG5upLq+lu3CiSWQyMF6ZJzR9pMOjO/8AENw9p420q4S2luTHBkxxJuYj5gcD2zmr8U1tqOoXC6brd9a3zLlreYFgh6n5JB/6Ca4O/wDE2oX+pW+oZjguLddqNCCPX1J9a0ZfiBrMlu0apaxsRjzEjO4e/Jx+lS1oVc567jkhvZ4pSDIkjK5XpkHnFdXJmb4Yw+WC3kznfj+H5j/8UK41mZ2LMSWJySe9aui+I9Q0LetqyNE/LRSjK59eo5qraWFfW5u63mDwBo8Mi7ZGk3gHrjDH/wBmFcekjxSK6Oyup3KynBBq9rGt3ut3KzXbL8owkaDCr9KNZ1u51y4jmuUiRo02ARAgYz7k0IPI6PRzn4d6uScnzj/JK43NaFtrl1aaLc6UiRGC4bc7MDuHTpz7elZtFtWw6C5/fQ/9dFrr/h5/yG7j/r3P/oS1xy/66H/rotaWi63c6HdPcWyRO7psIlBIxkHsR6UdxHa6ba/23b6bMRuNjfyh/ZeWH/stMmu/t3gjWrjOQ905B9t64/SuV0zxNf6Tb3UFusRW4YsxcElSR1HNQwa7dW+hz6QqRG3mbczEHeOnTnHb0qXHQpPU6C5/5JfZ/wDXc/8AobVx2a39L8Z6jpOnx2UENq0cecGRWJ5JPZven6h421LUrCazmgtFjlG1iiMG/wDQqeqbYlqrHXa/r0+lSabNZ2cU4uhtMjKSSvGFBHrmsTxDpuiQ+KQL2Z7S2mt/MbyR/wAtM46BT1+lZGl+M9V0qzW1TyZol4TzlJKj0BBH61j31/c6ldvc3cpklbqT/IUW1HfQ0dXTSLOSFtDv7iYkMJC+VK9v7q9QTW1c/wDJMLP/AK7n/wBDauM/OtJ9cupNBi0cpF9njbeGAO/OSeucd/ShrSwr63N3TbrW9M8Htd2DWgtjKSzBS0ynOOQflxwPzqz4kla/8F6Zf3qgXrOAGxtLKc8498A1zui+I9Q0LetqyNE/LRSjK59e3NR6xrt9rk6yXbqFT7kcYwq+tDV2CdjPzRmm0UxDs0ZptFADs0ZptFADs0ZptFADs0ZptFADs0ZptFADs0ZptFADs0ZptFACZ96M+9NooGOz70Z96bRQA7PvRn3ptFADs+9Gfem0UAOz70Z96bRQA7PvRn3ptFADs+9Gfem0UAOz70Z96bRQA7PvRn3ptFADs+9Gfem0UAOz70Z96bRQA7PvRn3ptFADs+9Gfem0UAOz70Z96bRQA7PvRn3ptFADs+9Gfem0UAOz70Z96bRQA7PvRn3ptFADs+9JmkooAcP9RF/un+Zoz70g/wBTD/un/wBCNJQA7PvRn3ptFADs+9Gfem0UAOz70Z96bRQA7PvRn3ptFADs+9Gfem0UAOz70Z96bRQA7PvRn3ptFADs+9Gfem0UAOz70Z96bRQA7PvRn3ptFADs+9Gfem0UAOz70Z96bRQA7PvRn3ptFADs+9Gfem0UAOz70Z96bRQA7PvRn3ptFADs+9Gfem0UAOz70Z96bRQA7PvRn3ptFADs+9Gfem0UAOz70Z96bRQA7PvRn3ptFADs+9Gfem0UAOz70J/r4f8ArotNpU/18P8A10WgBGGVK+oxW9pFjb6tZW1tOWUPAyhl6q6SE9/aSsGtHRLt7e5+zqQHL+bb7jgF+hT/AIEuR9cVMkOJ2l3dpo+nRAK87/LDEhPzSN0HNYuq2dxL9gGoXBluLi5RRAnEaL1PH8X1PrWncxrrVrbXNlMI5reXeokX7rDqrDtT7TTbg3wv9RnSa4VSsaRrhIgeuPf3qCzNaZ01bWrpIw81lAiW8ePugqSTipLa8vbW4055b37Xb34wQYwuxsZBGO1Xb3SpmvhqFhcCC627HDruSRfei3026kvo77Up45JYgRFHEuETPU88k0AZXim1RtTsHjAE0yyQn/aBwo/9DrmbuRZtUvpkOVediPpk1t6zqCveyaijApEpt7P/AG3/AInHsuevriudRdiBaqK1JkSZ96fDDLcSrFDG8sjfdRF3E/hUVdp4Wb+zfCur6vCq/alPloxGdvA/q36Vb0VyN3Y5K4tri0kEdzBLC5GdsiFTj8akh0++uYTNBZ3EsS9XjiZlH4iuvvLh9f8AAP26/Ia4tpwvmhQDjcAens36Vt6lNq9jqulW2j2+dNKqr7I9y4zzk/w8YNK47Hlmalnt57VlS4hkiZl3ASKVJHrzXV+I9Gjfx1bW0KYS8KSMAPchj/46TUGo3+l3PjG+uNVEklrB8kUUf8bLhcfT7x6j+lClewNWObktriKGOaSCVIpPuSMhCt9D3p9tY3l7u+y2k8+373lRlsfXFdh43nS58P6LPHEIUkXcsY6ICo4q3pk99L4Pso/Dbxfao5MXKnbuGc5zuouFjz6RHikaORGR1O1lYYIPoafJbzwxxySwyIkozGzIQHHt611Pjl4bzXLWCDy3vAgjm8vpuzwtWr/VrDSPFtsl1HJLBp1qsMYjUEh8Dnk+hoTBo5G402/tIvNubG5hjzjfJEyj8yKit7a4u5PLtoJZpMZ2xoWOPoK9C0DWb3WIdVuNVCnSQjY3IAF/2R68eue1Z9hcyaF8P/t9ltS5uZ8eYVBIG4jv/u/rRfuO3Y4uaGa2laKeKSKRfvI6lWH4GmZrs/FD/wBp+E9J1eZR9pY+W7gYz97+q/rXIWohe7hW5dkty6iRl6queSPwppiYsdtcSwSTxwSvDH9+RUJVfqe1RZr0Q3en3XgPVBplqbe2ibYob7z/AHTuP5/pXJeHNHGr6gfPOyyt1824kPAVR2/H/Gi+odDOktbmGCOeW3mSGT7kjIQrfQ96hzXeeOLiK58PaVPAmyF2yi4xhdvFcrqUOkRWVm2nXU01y6/6QjjhGwOnyjvn1pJ3CxSt7ee7l8q2hlmkxnZGhY/kKYI5DL5QRzJu27Mc59MV6V4R06HRfKgnH/EzvIjMy944x0H6/wCcVleEokTVtc1AoryWoYoD2JLH/wBlx+NF9Qtocfc2V3ZbftVrPBu+75sZXP0zUGa7uy1C58S+EdYXUSsslsPNjcKFxgEjp9D+dctNDpC6DDNFdTNqZbEsJHyKvPT5fp3oT7g0UIopZ5VihjeSRuFRF3E/hRLFJBK0U0bxyLwyOuCPwrufBunQ6Z9lvrwf6VfMUtUPUJjJb/Pt61i6t9iPji7/ALRMgtBKxk8vqcLwPxOB/hTvrYOlzC+zXH2b7T5Evkbtvm7Dsz6Z6VFmu+1+6trz4fQTWdt9nt/PCxx+gDMPzOM15/mhMGOzRmm5ozT0FoOzRmm5ozRoGg7NGabmjNGgaDs0ZpuaM0BoOzVi2sby93fZbWefb97yoy2Priqteg6Tdp4V8K2NzIv72+uFZx3Ef/7I/wDHqTYI4F1ZHZHBVlOCGGCDV1NG1WRA6aZesrDIIgYgj8q1PG2niy8QPLH/AKq6XzlPufvfrz+Nb/iPWtQ0fRtE+wXHk+bB8/yK2cKmOoPqaV9LjtrY4O4tri0k8u5hlhkxnZIhU4+hqWPTNQlt/tEdjdPDgnzFiYrgdecV2kd0/irwReyXyI13Z7mSULg8Luz+PIrU8OXS23hDS94BSWXyWz/tOwouFjzGCCe6lEVvFJNIeiRqWJ/AU65tLmzcJdW80DkZCyoVJH411vhu1/sfVNZunH/Hn+4TP95mwP5frTPiP/yGbX/r3/8AZmovsNLc4yX/AFZqyIZrm8aGCKSWRmO1I1LMfwFVZP8AVmuk8Jf8jna/78n/AKC1USzO/sPWP+gVff8AgO/+FU/Jm8/yPLfzt2zy9vzbumMetejX/wDwmv8Aa832Lb9j8393u8nG33/i/rWZ4jntZvH2mrBtMscsSzsv97f0/AYqYu9imrXOY/sPV/8AoFX3/gO/+FU54JraZoZ4pIpV6pIpUj8DXpmvf8Jd/aj/ANj/APHntXb/AKrrjn73NY/xAdPs+mJOYzqITMuz0wM/hnOPxpcwWOIz71ZttOv7yMyW1nczoDtLRRMwB9OKm0GwTVNctLOQny5H+bH90DJ/lXTeJPFeoadq76fpjx2tvagIFSNTngeoOMdOKpsSOMkjkhkaOVGSRThlYYIPuKmh0++uIGnhs7iWFc7pEiZlGOvNbF9rTeKdS0yCe1hifekTypnc2W5/D27c88131xDrkGoxLpiWqabbxhfIdtvm8dAdp2449KTdtwR5RbWV5e7vstrPPt+95UZbb9cVNJo+qQxtJJpt4iKMszQMAB78VoXGu6jpWtX72Uf9nPNJ+9gwsm0j3K+pPT1rpNd1m903wrFa383n6lfId+UVfLQ9RgAfT8/Sld2uO2tjhbayvL3d9ltZ59v3vKjLbfrioXR45GR1ZXU4ZWGCDXY+HtZ1C8gtNF0aOKyePMktw537x342+/8ALml8S31hF42tri5tZjDCg8391tMrDOCA2MjoM+1NvWwraHLNpt+tt9payuRb7d3mmJtmPXOMVVz716RoPiHUNc8RXJQY0hUOVkRRt44yfU+mfWvPtQMB1O6NtxB5reVj+7nii+oWC2sru9LC1tp5yv3vKjLY/KludPvbNVa6tLiBWOAZYmUH867XwXD9m8N3959sis3mkCLcS4wmO/PH8RrO8YQ6xHBaveakl/Yud0UqRKnOP9n26c0N62BLS5zEFtcXO/yIJZdi7m8tC20epxTrayvL3d9ltZ59v3vKjLbfrivQtCudJfStWtNIt3WKGD555PvTMVbn6cfr0FcJpmtaho/m/YLjyfNxv+RWzjp1B9aL62DpcSTR9UhjaSTTbxEUZZmgYAD34oj0fVJY1kj028dGG5WWBiCPUcV2mu6ze6b4Vitb+bz9RvkO/KKvloeowAPp+fpWV4Z1jX9Qv7XTIL8x28ajdiFDsjX/AID9B+NF2BzVzZXlkV+1Ws8G77vmxlc/TNPfTb+O2+0vZXKQYDea0TBcHoc9K6jWNftNQ8ZWYn2/YLOXbvIzuOeWPtkD8q6oXGpprN3cXktuNA8ncjkrg8D8fXrxSvpcdtbHlltp1/eRmS1srmdAdpaKJmAPpxTp9L1G1iMtxYXUUa9XkhZQPxIq7Y69qdjPJa6PMY4ZpyY4/LViSTgdR9K6Lxnq01tpkGiSzi4unVXupdoHfIAA9/0x607sVjjbawvL0MbW0uJwv3jFEWx+VQbWDbMHdnGMc5r1iWw1eyhsLPQ/s0FtCgaZpekh/u9CeeTn3rL0tUuviBcyXmnraXMdvuWPfvDNkfODgdqL6hbQ4K50+9s1DXVpcQKxwDLEy5/Oq+fevTtKXWNZttVstdtiIW+WIvEFwefu+oHHP615geDihO42ic2l0tqt0beYW7HAlKHYT/vdKhz712Vyf+LW2f8A13P/AKG9cXTW7QulyzLZ3cCRPNbTRpL/AKtnjID/AE9abc2tzZyCO6t5YHI3BZUKkj15rsfFH/IF8Nf7i/8AoKVX+I3/ACHrf/r1X/0JqVwscu9pdR2yXL28y27nCylCEY+x6djTIYZriVYoY3lkb7qIu5j+Fdfq3/JNNK/67j/2euPgnltp0mhcpLGwZWHY009WD2uOngntZTFcRSQyjqkilSPwNTHTb9Y4nayuQkpCxsYmw5PQLxzmu9fTbXxpHpuqoVRkby7tAew5x+f6NWTf66NX8Z6bDbn/AEO2uESIDox3DLUk9bBbS5yxsbwXYtDa3AuT/wAsfLO/pn7vXpUcsM0ExhlikjlU4KOpDD8K7uX/AJKvF/u/+0jSeMtOhu5ItXtMFoZhb3IHUEHAJ/QfiKXNsO25w1za3NnII7m3lgcjcFlQqSPXmn22n314pe1s7idVOCYomYA/hXa+KrFdS8caZZucJJCofH93cxNQa94m1Cx1b+yNFRbeK3IjRI4gzO2Bxgg/pTuFjjri2uLSTyrmGWGTGdkiFTj6Gos+9dXrGra3f6CLfUtEk3Rtua7kgZdo9egAPv09q5KmhNDs+9Gfem0UAOz70Z96bRQA7PvRn3ptFAC5pR/qIv8AdP8AM02lH+ph/wB0/wDoRoAXPvRn3ptFADs+9Gfem0UAOz70Z96bRQA7PvRn3ptFADs+9Gfem0UAOz70Z96bRQA7PvRn3ptFADs+9Gfem0UAOz70Z96bRQA7PvRn3ptFADs+9Gfem0UAOX/Xw/8AXRaltrW5vJDHbQSzuBuKxIWOPXioU/18P/XRa634d/8AIwzf9ezf+hLQIwjomrgZOl33/gO3+FUK9Js/+E2/tiL7Rt+xeb8+7ycbM/7PPSsaax07xD4+uLdHdbdgSzwkDc4HJGQe9JO5TRx+fejPvXU3vhzSvtkOlabfTT6m02yUMPkjXBLH7vb61d/4RLQp55NMtdXlOqxryHX5Cw69v03HHvijmQrHE596M+9bOmaTYE3smsXn2dLUlTBG6+bI3ooNWdX0Cxh0G21nTJ7hreVtjR3G3cDkjt9Kdwsc7n3oz71258I6Hp0dtHrGpXMVxMB86Ltiz6bipH5n8qh8N6Zplr4v8iS+jumj+e1aLDJIcEnOM4I+vUUXC2lzj3V42KurKw6gjBpM+9dD4zi0+PW5Ws55JJ2djcq44RvQcD+tc5QndXBqw7PvRn3ptFADs+9Gfem0UAOz70Z96bRQA7PvRn3ptFADs+9Gfem0UAOz70Z96bRQA7PvRn3ptFADs+9Gfem0UAJRSZozQAtFJmjNAC0UmaM0ALRSZozQAtFJmjNAC0UmaM0ALRSZozQAtFJmjNAC0UmaM0ALRSZozQAtFJmjNAC0UmaM0ALRSZozQAtFJmjNAC0UmaM0ALRSZozQAtFJmjNAC0UmaM0ALRSZpM0AP/5Yw/7h/wDQjSUH/VQ/7n/sxpM0ALRSZozQAtFJmjNAC0UmaM0ALRSZozQAtFJmjNAC0UmaM0ALRSZozQAtFJmjNAC0UmaM0ALRSZozQAtFJmjNAC0UmaM0ALRSZozQAtFJmjNAC0UmaM0ALRSZozQAtFJmjNAC0UmaM0ALRSZozQAtFJmjNAC0UmaM0ALRSZozQAtFJmjNAC0qf6+H/rotNzSxf8fEP/XRf50AFNdN646ehozS5oEjStdWYOHluJLW6wB9qjG5ZB2Ei9/r1+tbUWs640WI0s7nH/LWIM4PvhTn/wAdFcl1pvlL1AwfUGo5S+Y7TSru+tTcTX5vLl5CMIIWRE/F9oH/ANaq+q+IkdDE7jB629u+5n9mkHCj2XJ965LywT8xZvqacoVR8oo5Q5iWeaW6m86baCBtRFGFjX+6BTaTNGarYkWuy8JSw3+h6loLTpDPcfPDvP3jj/7EVxmaM091YW2p3OsxJ4c8Gro0txHJeXEu91jPRc5z9PlFa1hY3Umm2Mmka7INLxuuFnZS0YGCVVguR3GMjFeYZFGRSsO56Mmo29/4wvtWiYSW2m2bbH7M3PT82rzx3aR2djlmOSfemZFGRQlYG7na+Kz/AMUl4e/65L/6AtadrDPrXhPT7fQNRS1mtwPtCB2Q5xznbz1yfevN8ijIosF9j06+S1v/ABfpEAljmuLNGe6lUD+HGM+nzDp2zXLaZYf8JX4snaRmEDO00hHXbngfyFc1kUZFCVgbPT9d8O6xqEKWFjJZWulxYCQh2Bb/AHvlrJ0aJPEPg19EiuI4723l3okhxuXOc/Tk/pXDZFGRSt0Bs7PxZJDp2haboKTJLPB882w/dOD/APFGuNzSZFGRTSBna6L/AMk41j/rqf5JVbQ9e0Sz0CXTtQtLmUzSbpPK4DDjAzuBrk8ijIo3bA9I8Tz6R/wh9kRazbJE/wBDGf8AVnHG75vT61y66W2gT6TqWoeXNazMJRHF8zYwDyDgdx3rn8ijIoSsF76Hqeh6zoeseIZJ7S0ukv2iO6WU8bRjjG4j07Vm6RqWk/8ACR6pYwBrSC8j8vMp6yAkHueu44rz7IoyKOVXC56A9j/wiHhXUYbu5he6vfkjSMnkYx3x6muXOiT2+j2uszNE1pLKF2KTv6ntjH8J71j5FGRRbqFz0yw1/wAPaxr9mYrG7W8UbIHfhEAB7B8evauY8bSWL6/KtrDJHMpIuGY8O3qOf8K5rIoyKLahc7W5/wCSW2f/AF3P/ob1xeaTIoyKaWrYdBc0ZpMijIoAXNGaTIoyKAFzRmkyKMigBc0ZpMijIoAt6bZPqWpW9mnWZwufQdz+Vd74j8S6bpt+mmyaNBfLbooUysPkyOgBU9sV5uTRmk9QR6Br0sXiXwXHqkEAhezkIMQO7avQjt/smrmteHLzxBo2jfZJIE8mAbvNYjqq9MA+leZ5ozSsO531ykPhHwndabLcxS6jeZykZ+6CMfljPPqaZNO1t8NdNlQ4ZbgMv1Dsf6VwmaM0WFc9K8WyQWmkiWBudSuo5W/3Qo/wH51kfEf/AJDNp/17/wDszVxmaM0WHcST7hrpPCP/ACOlr/vyf+gNXNP9w1LOf9Ik/wB4/wA6ol6npOo+HvE9xq09xa6z5Nu8m5I/tEg2r6bcY/Cqnia5tZfFuhwxukl1DMizyLj++uAffrx7159mjNSlaxTd7ne+IfEN7o3jTck0jWyqm+3LfIQRzgdAfeqPjHRbdEh1vTVX7FdAFwo4Vj0OO2f5/WuQzRmiwXL+jah/ZWsW17tLCJ8sB1K9D+hrsNX8Lf8ACS3zaro9/ayQzgbw7EbW2j0B/I4xXAZozTauJHSatp9h4b1Gxa2vzdXULq88YAwrK3r2/wB2uuudO/tnXLDxDZ6lCLGFQz5cgqByR7cHnOK8tzRmgLnXzSW2u/EaMwkPA0q8jo+xef8A0GqHjO7a68UXefuxERKPTA5/XNc/mjNFrWHfc7W18N2HiDQrWXR2hgv4sC6Ekjdcde+OmRx/KrHiOGHXNd0rRre4E00KlJ5xzjpnPv8AKfzrgs0ZotqK+h6pqvh7Ujpq6Vor2lpYbf3hd28yQ98kL/n6cV5ld2z2V5PayFS8LtGxXpkHHFQZozSWg7nW6Joum6/oElvbmOHWY2zukdvnXPp6duB296seJ3i0rwxYaAZ0mu4n3y7DwnU4/wDHuPauKzRmm9RJ2O18Df8AIN17/r3X/wBBesDw1areeI7CFxlTKGI9Qvzf0rJzRmn1uLpY3/Gd2114ou8/dixEo9MDn9c1q+FP9A8L63qi/wCtC+Uh9OP8WH5VxeaM0ktLFX1uavhy4tbXxDZT3mBAj5YkcA4+U/gcGvRorW+ttcuNXudYjOjOm5UMh24IGOPuj6jr+NeSZozQ9UJPU67wpBbX3jiSaBAtvG0k0S44Azhf/QhWDrd217rd7ct/HK2M+gOB+lZ+aM0dgvuel3tm/jK00u806/jja35mQscxtxzgd+D6fWqmp3uman45tkN/JCkUPlrc28gXEmScbsEY5x+Nef5ozRbUL6Hq8txf6BBf3ms6qk4KFLOMYUt6ZAA+bp64rynmkzRmklYbZ6JYaRca38OrOztnjSTzWfMhIGA7egNYWo+B9T0zT5ryae0aOIbmCOxP/oNcxmjNPrcSZ2/i1tnh/wAOOOqxA/8AjqVoa3ov/CZC11PSruDiLy5EkYjaeuOAefm6V5xmjNKwXO28Vvb6b4c0/QVuEmuYX3y7P4eD19PvVxVJmjNNAdt4PYr4Y8Q4JGISRj/caub0D/kYdO/6+Y//AEIVm5ozQt7h0sehS/8AJWIv93/2kaistVS18banp1181nezFGU9A3Y/0/KuCzRmklsDZ3vjG+bTPGmnXgGfJhViPUbmyPyqW80Ea9qaa54e1G3Dlld1kPMbjocYPp0Irz3NGaErIdz0vW72Sw8K3djrGqwXWpTfdjjUAr04wB04JyQK81pM0ZppWE2LRSZozTAWikzRmgBaKTNGaAFpf+WMP+4f/QjTM04/6qH/AHP/AGY0AFFJmjNAC0UmaM0ALRSZozQAtFJmjNAC0UmaM0ALRSZozQAtFJmjNAC0UmaM0ALRSZozQAtFJmjNAC0UmaM0AOj/ANfD/wBdB/Out+HX/IxTf9erf+hLXIxf8fEP/XRf503NAj0u38O+KI9VSd9b/cCXcU+0SN8uem0jB4ohurO7+JSvZlGC27LK6dGfB/PjA/CvNc0ZqbFXOn0/UIdL8ezXM52w/aZUdv7uSRmuwvItcWee8HiO2ttJI3xyGFHKg9B0wRz13c8V5RmjNFtEF9WzvvDaRXthqd9bw21/rXnl0FwijIyMMF/h79O/erXiR7q48Dhr2WKS5S4Hn+SQwjO4/Lx3XIFeb5ozQ0CZ65pR1j7LaNaalYanZY+aSVGjkx6ZXcM/UZrnmm0uL4lWr2bQpD92Qx4CeYVYcdu4/GuEzRmnbW4r6WOm8aaTPYazJdSvGUvJGeMITkDjrx71zVJmjNC0VgbuLRSZozTAWikzRmgBaKTNGaAFopM0ZoAWikzRmgBaKTNGaAFopM0ZoAWikzRmgCt5zego85vQU6KJZEJJOc4p/wBlU/xEfXj+lZ3ZdkRec3oKPOb0FTfY/QsfopP9KPsYH8TY9dpouwsiHzm9BR5zegqc2ij+In3FN+zJn75ouwsiLzm9BR5zegqf7GD0Y/lTBboRw/TrRdhZEfnN6CgSsSBj8hUj2wVC2SRjI96gUZYD1NF2FkPMrA9PzFHnN6CpRbL/AHifcCl+yAjhs/QUXYWRD5zego85vQVP9j/3/wDvk/4Un2RecufpjFF2FkQ+c3oKPOb0FSm1UdWYfhSi0Vv4+aLsLIh85vQUec3oKla2VMbnIz7UC1BON2T6A0XYWRF5zego85vQUkqCNse1OjiVoyzMQc44ouwshPOb0FHnN6CpBBG3R/0P+FO+yp2ck+gGaLsLIh85vQUec3oKnFmCOrfkf8KX7GuOWYH0wf8ACi7CyK/nN6CgSOSAAMmpPIjz98/lTlgQOD5g4NF2FkNAkJxlAc4pD5mMgIRjPB7UFnMzcvtyfu0Rs58wMW+4etF2FkM85vQUec3oKYoBYA9CanNugH3/APP5UXYWRH5zego85vQVMLPPOWP0U0fY+/zf98mi7CyIfOb0FHnN6CpjZ4PU49hSfZk5+fii7CyIvOb0FOUyOMgLjOMmpPsnTDf1prr5UGFY539qLsLIMP2Kd/WmM7oRkDnmhmkCA5kz3z0onOTGSedgouwsgM7lVUgYUYH55/rSec3oKioouwsiXzm9BR5zegqKii7CyJfOb0FHnN6CoqKLsLIl85vQUec3oKioouwsiXzm9BR5zegqKii7CyJfOb0FHnN6CoqKLsLIl85vQUec3oKioouwsiXzm9BR5zegqKii7CyJfOb0FHnN6CoqKLsLIl85vQUec3oKioouwsiXzm9BR5zegqKii7CyJfOb0FHnN6CoqKLsLIl85vQUec3oKioouwsiXzm9BR5zegqKii7CyJfOb0FHnN6CoqKLsLIl85vQUec3oKioouwsiXzm9BR5zegqKii7CyJfOb0FHnN6CoqKLsLIl85vQUec3oKioouwsiXzm9BR5zegqKii7CyJfOb0FHnN6CoqKLsLIl85vQUec3oKioouwsiXzm9BR5zegqKii7CyJfOb0FHnN6CoqKLsLIl85vQUqzsrqwAypyKhoouwsjpbLwzdXml29+2o6XaxXG7yxczlGO1tp7VL/wAInL/0HtA/8DP/ALGrEts954Y8KWsZUPNJcRqW4GTKBzW9aabZWVusKW0E2PvSTwK7MfXkHH0H6nJJdhZHM/8ACJy/9B7QP/Az/wCxqdfA9+8kka6ro7PGdrqLhiVPofl4o8SaTFbKl/bIEjkfZLGOFRsZBHs2G47bfcCr1tcW8HiLWDPPDFjUFceY+3hZSxI9x+WcZouwsin/AMIFqf8A0EdJ/wC/7f8AxNVx4SlZS413QSoIBIuzgHt/D7Gu0tL4TWt/PBbxX8t3qkEEj2jAukLqyxMxztDblUYbC84BUturz29v4Z4o7WKNMwAIZ4mO2cKNobBUH6Z6Amndi0Lv/CJy/wDQe0D/AMDP/saP+ETl/wCg9oH/AIGf/Y1i0UrsdkbP/CJy/wDQe0D/AMDP/saP+ETl/wCg9oH/AIGf/Y1jUUXYWRs/8InL/wBB7QP/AAM/+xo/4ROX/oPaB/4Gf/Y1jUUXYWRs/wDCJy/9B7QP/Az/AOxo/wCETl/6D2gf+Bn/ANjWNRRdhZGz/wAInL/0HtA/8DP/ALGj/hE5f+g9oH/gZ/8AY1jUUXYWRs/8InL/ANB7QP8AwM/+xqtqnh650vTVvzfafdQNMIc2spfDYLenoKz62rn/AJJ0P+wt/wC0qLsLI5rzm9BR5zegqKii7CyJfOb0FHnN6CoqKLsLIl85vQUec3oKioouwsiXzm9BR5zegqKii7CyJfOb0FHnN6CoqKLsLIl85vQUec3oKioouwsiXzm9BR5zegqKii7CyJfOb0FHnN6CoqKLsLIl85vQUec3oKioouwsiXzm9BR5zegqKii7CyJfOb0FHnN6CoqKLsLIl85vQUec3oKioouwsiXzm9BR5zegqKii7CyJfOb0FHnN6CoqKLsLIl85vQUec3oKioouwsiXzm9BR5zegqKii7CyJDKxGMCnPcO7s5C5Y5NQ0UXYWRL5zego85vQVFRRdhZEvnN6Cjzm9BUVFF2FkS+c3oKPOb0FRUUXYWRL5zego85vQVFRRdhZEvnN6Cjzm9BUVFF2FkS+c3oKPOb0FRUUXYWRL5zego85vQVFRRdhZEvnN6Cjzm9BUVFF2FkS+c3oKPOb0FRUUXYWRL5zego85vQVFRRdhZEvnN6Cjzm9BUVFF2FkS+c3oKPOb0FRUUXYWRL5zego85vQVFRRdhZEvnN6Cjzm9BUVFF2FkS+c3oKPOb0FRUUXYWRL5zego85vQVFRRdhZEvnN6Cjzm9BUVFF2FkS+c3oKPOb0FRUUXYWRL5zego85vQVFRRdhZEvnN6Cjzm9BUVFF2FkS+c3oKPOb0FRUUXYWRL5zego85vQVFRRdhZEvnN6Cjzm9BUVFF2FkS+c3oKPOb0FRUUXYWRL5zegpTO5VVIGFGB+ef61DRRdhZEvnN6Cjzm9BUVFF2FkS+c3oKPOb0FRUUXYWRL5zego85vQVFRRdhZEvnN6Cjzm9BUVFF2FkS+c3oKPOb0FRUUXYWRL5zego85vQVFRRdhZEvnN6Cjzm9BUVFF2FkS+c3oKPOb0FRUUXYWRL5zego85vQVFRRdhZEvnN6Cjzm9BUVFF2FkS+c3oKPOb0FRUUXYWRMs7K6sAMqcik85vQVFRRdhZEvnN6Cjzm9BUVFF2FkS+c3oKPOb0FRUUXYWRL5zego85vQVFRRdhZFmET3EgjgiaRz0VFLH8qsf2dqn/QNuv+/Df4Vc8I/wDIxQf7r/8AoJroL2LxPbRXFz/aNt5Mas+0IM7Rzj7lDbCxyENrf3MfmQWc8qZxuSJmH6U2e3vbUBri1liB4BkjK5/Ouu8Px30vhXbp80cVx5xw7jjHfsaNSmuLXQr231q9tri4kA8mOPG4e+MDuP0obaBJHFec3oKPOb0FRUUXYWRL5zego85vQVFRRdhZEvnN6Cjzm9BUVFF2FkWoEubqQpbwPK4GSsaljj8KbL50EpjljMbjqrggj8K6rToUt/B6TLe/YfOlzLOAS2ASABjnsP1odZ/+Ep0x9RuIZ4HXNvKqhQ3HH45wfxou7hoczNb3ltGsk9rLGjcKzxlQfzqONy+c129hb6lc3usW+oiU2kgYL5n3epxt7dPT2rhof4qabuJrQloq7ZaVdX6loVUKOMscZq//AMIpqX/TL/vo/wCFVcmxh0Vuf8IpqXpF/wB9H/Cl/wCES1P/AKZf99H/AAougsYVFb3/AAiGqY4ER9t5/wAKxZ4ZLaZ4ZkKSIcMp7U7gV4mYRkbcgmnjYeq45+8DTICq5JbB61MzrgZ2k+9ZGgbEUdP0pVCAE7T9aiDrv6/lT9654H40ANaVQcYzTlVJBu5GarNu35wOamiEjjORx60ASeXH6vnvn/8AVQbgxnYCeKYZMEA8mnoCWGQgPvQBGx3qxbqB1qBc71x1zVt+EY5AOCOKpj7wz0oAsltx+ZAeeh4P505URug59DTldQvD5GOc1GzpyAVH0oAdtTONtK7IowBj25pqum0d/rTZWLIAAOKAFEiuQpH6U8xJnndj2qshcHA71Od8YG4jFAD8rD8yls0w3DOOfu96QNuHC8dOalC/IP8AV4+lAFSYAMOvSpIGVRkl85/hOKbP98DOcCn26qynJw1ADioJJUBvqead5IxnJHtR5CcHLfnQoVO5oAcBsG4M4p24ZyVBz6ioGYjOeKj81gR1FAFl9gOOB7UgVODtAI9SajMoK8+vQUm8D+LB9KAJP3mc/u+uRkmkYOsZz5eNuOCaPlYAuMjtQVARiEA4PXrQBVT768Z56VOCjccD6cEVAuC4z0zVssnA3bh9KAARoR8uT65pwjUNlvXpTDIuRjgDpilaQcjrQANNsIX06ZpEKS5yKil3H6UReYxwtAE3lIV6uD+dNkcx4CDIHOTmh2dSdx79KVSWYDYMZ70AMVpD0VOM+tRzElhnHAxwasbfmyVHP41DcgCQBSMYoAgooooAKKKKACiiigAooooAKKKKACiiigAooooAKKKKACiiigAooooAKKKKACiiigAooooAKKKKACiiigAooooAKKKKACiiigAooooAKKKKACiiigAooooAKKKKACiiigAooooA7KW5ez8MeFbqMKXhkuJFDdMiUHn2retNSsr23WZLmCHP3o551RlPpyRn6j9DkDKttYg03wlo4uNPivd3nbRKiny/n7ZB65/Sof8AhLNP/wChbs/+/cf/AMRWfO76I5/by1tBv7v8yPxJq0VyqWFs4eON98sg5V2xgAey5bnvu9gazdeUN4h1LI/5epf/AEM1rf8ACWaf/wBC3Z/9+4//AIinyeMLKWRpJPD1q7sSzMyISx9T8lHPL+Vi9vP/AJ9v8P8AM520u7ixbdbTOg3BmTOUY4ZfmU8MNrMMEdGYdCabczyXl7PeTtvnnkaSR8Y3MxyTgcda6H/hLNP/AOhbs/8Av3H/APEUf8JZp/8A0Ldn/wB+4/8A4ijnl/Kw9tP/AJ9v8P8AM5qiul/4SzT/APoW7P8A79x//EUf8JZp/wD0Ldn/AN+4/wD4ijnl/Kw9vP8A59v8P8zmqK6X/hLNP/6Fuz/79x//ABFH/CWaf/0Ldn/37j/+Io53/Kw9vP8A59v8P8zmqK6X/hLNP/6Fuz/79x//ABFH/CWaf/0Ldn/37j/+Io55fysPbz/59v8AD/M5qiul/wCEs0//AKFuz/79x/8AxFH/AAlmn/8AQt2f/fuP/wCIo55fysPbz/59v8P8zmqK6X/hLNP/AOhbs/8Av3H/APEUf8JZp/8A0Ldn/wB+4/8A4ijnl/Kw9vP/AJ9v8P8AM5qtq4/5J0P+wt/7Sq3/AMJZp/8A0Ldn/wB+4/8A4ijXNSh1Lwajw2cdogvh+6jRQCdh+bgDnnH4UKb6oaryulKDV/T/ADOKooorQ6AooooAKKKKACiiigAooooAKKKKACiiigAooooAKKKKACiiigAooooAKKKKACiiigAooooAKKKKACiiigAooooAKKKKACiiigAooooAKKKKACiiigAooooAKKKKACiiigAooooAKKKKACiiigAooooAKKKKACiiigAooooAKKKKACiiigAooooAKKKKACiiigAooooAKKKKACiiigAooooAKKKKACiiigAooooAKKKKACiiigAooooAKKKKACiiigAooooAKKKKACiiigAooooAKKKKACiiigAooooAKKKKANbw7eQWOtQ3Fy+yJQ2WwT2PpWfdMsl1M6HKs7EH1GaiFWZtPvbePzJ7SeJP7zxlR+tAGmL+1/4RA2Hm/wCk+fv2bT0+vSp01S01PQGstTm2XUHNvMVJ3exwPw/L0rm6KACirMFheXSb7e1nlUHG6OMsM/hUDKVYqwIYcEHtQA2iinpG8jqiKXZjgKoySaAGUVJJFJFI0ckbI6nBVhgj8KsnSdSCljp92AOSTC3+FAGnY6hZXOhtpN/O9uEfzIpghYDnoQOe5pdS1bT7i70+ARPPYWa7Dn5WkHAJH5CsWC1numK28EkzAZIjQsQPwpkkbxSMkiFHU4ZWGCDQB1T6xY2AuZ7XUbm8lkQpBFIGxAD15br0H5fjXLw/xU6SyuoIVmltpkibGHZCFOfQ02H+KmtxPY9H8EW6T2cO4Z5b+dejDToP7grz/wAA/wDHpD9W/nXpdJgit/Z1v/zzFPXTbf8A55irA6CpB/WgYyPTLc/8sxXh3xAiWDxzqkSDCq64/wC+Fr36LtXgvxG/5H/Vv+ui/wDoC1USWcfH16Zp7Pu7U2Jto6A1KznrgA/SpKIArHotOUEdVprOxPWlRWfof1oAd1bPI+lOBKr3FKsL9wfwGaTyj6En2FACCQ7doqRByN0mB7UzyvbaPemj5WwDmgCZhEsb43E49aqDrU7yEqe3aoF+8KAJlfauNvBpjcnhanWQ7fujH0qN5GAxx+FADAjj+Gnfw4K4qMEk4zUoiftg/jQAiA5HX8qcz4I5pTC3Ugj/AIDSCI/3GNAC7i7ZyB9akCx7RuYsahZNoyWGaVXwKAG3G3zBsBxjuabGcDNJKxZsmnRhNuWznNADg/GKQgnnrUm4DogNMaQjpwPSgCMsc/0pwfuAKTax5xSbWHegB5cHHygfSmg4anbWIODn2FJ5T+mPc0ATKpK/fAHpTnSNY3+ZiccdqijO04p0jnaQcDIoArL94VNuBGNvH1qJThgferIkyOVX8qAIGJyMCj5u6mpHkIGBTAXfoaAFySABnHtUi7gDnPr3qMRODyD9RzT9v+1j8KADeOelKpY8kgD3pvlnBwp+pphG3GSPwoAthEI5fcfpVW4wJBg549Kfv9qhk5agBlFFFABRRRQAUUUUAFFFFABRRRQAUUUUAFFFFABRRRQAUUUUAFFFFABRRRQAUUUUAFFFFABRRRQAUUUUAFFFFABRRRQAUUUUAFFFFABRRRQAUUUUAFFFFABRRRQAUUUUAFFFFAHQ6kSPCmiY/wCm3/oVYmX9629S/wCRV0P6zf8AoVdJ4eupJvhN4xt3WERwfY9hSFFc5mJO5gNze24nHaueVV04Xt1t97sYUPhfq/zPPy7Dua6aXQLZPAsOuCWf7U77Sm4bPvlemM9vWuYbrXd3H/JIbb/rr/7Uaul7M2W6OE3t60u9vWmd6KYG/wCGvDt3r96gCyLZq376boAO4B/vf41D4l06LRtfubC3eRoogu1pCC3Kg84A9a1PCuv6i2o6RpKzeXZpNyiDBfJJ+Y9+vTpVbx5/yON9/wBs/wD0BaT3QLqY+n2s2o6hBZwn95M4RSeg967j/hC9CluX0qHWJzq0ce5lKjZnjtj9N2a4C3t57qYQ28Mk0rfdSNSxP0Art/BU1jYXT6fJby22uylkSaaIlUGAQCuRzx/9emByH2C9bUm05InkulkaPy0G47h1/lXR+IPCa6D4atbyWWQ30koSVNwKLkMcDjrwO/rWfJe6p4W8Q6gEmQ3rbo3mK5zuIbcB0yePzrofEs8tz8NdJmnkeSV5lLO5ySdr1L2uO2tjgd5z1qe1tLy+dktLae4dRkrFGXIH4VVNej3d9P4X8B6U2llIproh5JdgY5K7j179B+FPpcRwMttdQXP2aaCaOfgeU6FW56cVONJ1VpnhXTrwyoAzoIG3KD0JGK2rrxTP4gutIhubWFZYJk3Tj77nPPsAeOPauy1nX76z8b6bpkDKtrME81dgJcsSOvtgdKAPL7exv7tZGtrS5mEf3zHEzbfrjpWo5z4F/wC3/wD9kruzrd1D8RI9GhEcdkykuioPmYoW3E4znNc34rjSLTdSSNQqjVScD3TNZzd7GVXp6o4aiiirNgooooAKKKKACiiigAooooAKKKKACiiigAooooAKKKKACiiigAooooAKKKKACiiigAooooAKKKKACiiigAooooAKKKKACiiigAooooAKKKKACiiigAooooAKKKKACiiigAooooAKKKKACiiigAooooAKKKKACiiigAooooAKKKKACiiigAooooAKKKKACiiigAooooAKKKKACiiigAooooAKKKKACiiigAooooAKKKKACiiigAooooAKKKKACiiigAooooAKKKKACiiigAooooAKKKKACiiigAooooAKKKKANjw3c21prcMl0VVOQHborEcGurY63H50xNtqtjKGCxRlVO09+nPpjJrjdHvLWyvvMvLVLiBlKsrKGI9xnvW/a3HhnSblr60u7mSQA7YQGwc9uVH6mhgZGmaTFdQ3V7eSPBZ25wwXl2P90enb/PR95pNnJpJ1PTJZ2hjfZLHOBuX34+oqWx1e2ng1Cyvy0MN5IZRIg3eW2c8juOBSXN/Y2OiSaZYTNctO4eWYxlAB6AHnsKAOgjmu7+xsxoN/bQrHEBLA4GV+vBNc34mknl1JXurH7JMYxuAcMH98j8vwq803hnU4o5bkvYTqu10gTCt78KR6+9UvEWrW+oyW8NqHMNshQSP1fpzzz2HWh7gjCrpPDNxp1tcQF4Wmv5Ztikn5Y145+vJ/LtXN1d0qeO21W1mmbbGkqszYzgA00J7GlfJE/jORZnRIvtALs5wMcZrX1BJdWu7xtL115JFXP2VCyrtHBw2cH/69YF7d2U3iOW6kQ3Fo0mSASpZcY9jmtO2u9F0a5nvrK5knkdCsVuYiNmeeWPX/AD1qeg+owSSaf4Kt5bWR4pbi4O90ODgZ4yP90VozWyX2q+HriYBnuId0nH3iq7hn86x7S+sr3Q/7Mv7hrYxy+bHMIy4PXIIH1NPu9ehj1XT5LQM9tYqI1LDBcdCfyp9RdDT026n1PXtXsbiVpLd0kURseFw2BgdutcfD1aumGpaVYT32o2l081zdKwSExFfLLcnJ78+lcxD/ABU47g9j07wD/wAekP1b+del15p4BP8AokP+83869LFJghw6CpB/Wox0p60DLcXavBfiN/yP+rf9dF/9AWveou1eCfEUhvH2rEHI8xen+4tVElnIJwPfNOY8dajXqBTmK9V79vSpKGt14p0bYqOlBxQBaVwKcZCR941WEmO1Hmn0oAkYiomPNIXJptAD89c01fvCkzRQBOp68/hTGINA2kc8e9MyTQAA/NU6t+NV6cHx70AWxJgcEims+epJqDzeOlBlJoAVyKZnikJyaSgBW60q02nKeaAJKRiDjFIzA8jv29KZnNAEiNg9alEnuc1WBxS7/agCz5jN/EcGmFuelRmQnqKbuoAcDg0rHINR5ozQADrUobioakUrjnj3oAGOaap2tmm5ooAshxmpTM2375/OqYfFL5h9KAJ3fvnNQsR1pu80hOaAHbqa3WkzilJzQAlFFFABRRRQAUUUUAFFFFABRRRQAUUUUAFFFFABRRRQAUUUUAFFFFABRRRQAUUUUAFFFFABRRRQAUUUUAFFFFABRRRQAUUUUAFFFFABRRRQAUUUUAFFFFABRRRQAUUUUAFFFFAHQ6nx4V0PH/Tb/wBCqjba1qFlpd9ptvOEs77y/tMexT5mw7l5IyMH0rZWzi1Tw1pcS6hZQyQebvWaYKfmbjj8KqHwuP8AoM6V/wCBH/1qxTja0u5y0qsIJqT6v8zALZNdtpfijQI/CsGjatZXc6xlmYRgAE7iw53A96x/+EXH/QZ0r/wI/wDrUf8ACLj/AKDOlf8AgR/9atPaRNPb0+5a1S/8Hy6bMmm6VeQ3hA8uSRiVHP8A10PbPauWzW//AMIuP+gzpX/gR/8AWo/4Rcf9BnSv/Aj/AOtS9pEPb0+5R0O+i0zWrS9mV2jhkDMEAJx7ZqfxHqlvrHiG4v4EkWGXbhZAA3CgHofap/8AhFx/0GdK/wDAj/61H/CLj/oM6V/4Ef8A1qftIh7en3FvdW0u01izvvDtpLbCD5mWck7mz/vHjHFdEfG3h03f9r/2LN/a2zGcjZn65/8AHtua5z/hFx/0GdK/8CP/AK1H/CLj/oM6V/4Ef/Wo9pEPb0+5lahfzalfz3s5Blmbc2BgD2rd1PxFaXvg2w0eOOcXFu4Z2ZRsOA3Q5z/EO1V/+EXH/QZ0r/wI/wDrUf8ACLj/AKDOlf8AgR/9al7SNrB9Yp3vcwM12Gk+K9OOhro+v2D3VrEcxNEfmHOQOo9TyD7Vnf8ACLj/AKDOlf8AgR/9aj/hFx/0GdK/8CP/AK1P2kQ9vT7l/WfFOnXZ0220/TfIsrKRXDuAZMDsPTv354o1XxRZX3jCw1eKK4W3t9m5WVd5wSTjnHf1qh/wi4/6DOlf+BH/ANaj/hFx/wBBnSv/AAI/+tS9pEPb0+5ffxTYt49TXRFcfZQMbNq7/ubemcdfen67fR6noF3ewq6xTakWUOMEDy+9Z3/CLjP/ACGdK/8AAj/61WNSgisPCi2f261nlN35mIJA2BtIqZSTskROrGbSj3OWooorU6QooooAKKKKACiiigAooooAKKKKACiiigAooooAKKKKACiiigAooooAKKKKACiiigAooooAKKKKACiiigAooooAKKKKACiiigAooooAKKKKACiiigAooooAKKKKACiiigAooooAKKKKACiiigAooooAKKKKACiiigAooooAKKKKACiiigAooooAKKKKACiiigAooooAKKKKACiiigAooooAKKKKACiiigAooooAKKKKACiiigAooooAKKKKACiiigAooooAKKKKACiiigAooooAKKKKACiiigAooooAKKKKACiiigAooooAKKKKACiiigAooooAKKKKACpoe9Q1ND3prcT2NPT9Y1DSmJsbl4SeuAD/ADrV/wCE98T/APQWk/74T/4mucorSxB0n/Ce+KP+gtJ/37T/AOJo/wCE/wDFP/QXk/79p/8AE1zdFFgOm/4WF4rwR/bMozxwif8AxNc5NNJcTPNM7SSudzOxySaZRQBWDEAgdDSE5p6RM4ytO+zSelZGhDRU32aX0o+zSY6UAQ0VN9nkxkCj7NL6UAQ0VL9nk9MUv2d/pQBDRUhhcAnHSo6AHly2c859qZRRQAUUUUAFFFFABRRRQAU7cQCAeDTaKAFJzSUUUAFFFFABRRRQAUUUUAFPLFiSeSaaBkgetS/ZZPagCGip/ssvpzR9kl9KAIKKn+yyemKT7NJjpQBDSgE9Oal+zSY6VId1vDyOd9AFfy3HVG/Km1OZmVFOF5zjGcikuDkof9gUAQ0UUUAFFFFABRRRQAUUUUAFFFFABRRRQAUUUUAFFFFABRRRQAUUUUAFFFFABRRRQAUUUUAFFFFABRRRQAUUUUAFFFFABRRRQAUUUUAFFFFABRRRQAUUUUAFFFFABRRRQAUUUUAGT60uT6mkooAXJ9TRk+ppKKAFyfU0ZPqaSigBcn1NGT6mkooAXJ9TRk+ppKKAFyfU0ZPqaSigBcn1NGT6mkooAXJ9TRk+ppKKAFyfU0mT60UUAFFFFABRRRQAUUUUAFFFFABRRRQAUUUUAFFFFABRRRQAUUUUAFFFFABRRRQAUUUUAFFFFABRRRQAUUUUAFFFFABRRRQAUUUUAFFFFABRRRQAUUUUAFFFFABRRRQAUUUUAFFFFABRRRQAUUUUAFFFFABRRRQAUUUUAFFFFABRRRQAUUUUAFFFFABRRRQAUUUUAFFFFABRRRQAUUUUAFFFFABRRRQAUUUUAFFFFABRRRQAUUUUAFFFFABRRRQAUUUUAFFFFABRRRQAUUUUAFFFFABRRRQAUUUUAFFFFABRRRQAUUUUAFFXLGya9d0RJHYcgRjJq82gTqpZrW7AHJJjP+FAGLRWj/Z8X95/zFH9nxf3n/MUAZ1FaP8AZ8X95/zFH9nxf3n/ADFAGdRWj/Z8X95/zFH9nxf3n/MUAZ1FaP8AZ8X95/zFH9nxf3n/ADFAGdRWj/Z8X95/zFH9nxf3n/MUAZ1TQ96ufYIv7z/mKjkgWDG0k7vWmtxPYZRRRWhAUUUUAFFFFAEcLKE2lSST2qQf7Eo+mMUyFQVOQCM1MYwoHUD0HNZGgDcAeVz/ALg/wpy7skl1/LFRqd+W7UpYbevPsaAF80cjP6UgDjBV/wBKqE8nip0kx2J+goAkCyEfNtPt6/lSllyNznP1o3Iy5PHrTdsTjj73c80AMZ1IOzHSo4EV3IbpipWhwrMGyMelQwttf8KAJ/Ji6/yzSGOAf3uaXecHr+NRLI2ev4UASGODPBNIIoz0B+oOak+Vuy596b85HGPegBphUEdWBHbtT/JiA5H6n/Cm7WxnJDegp24475oEJ5MQHOT9KQxwA/xUrMQvrQjnPJzRcXMNdIdrFMnFKsMZQEnHGT1/wp748tioXpTFb5AMnAFA0xfKh9GpAkAzuyKbJIQ4pVkz97BoGAjiYnAz+NL5EZ4+YcZ5p/AGVA/AUzMhPzZxQACKPoVOfrSmGId/5/4ULwRl808MT3ouJsjMUQ6BqTZB/tZoMhDkA1IrA/ex+NFxXK5AWZdvHI61ZYuozlcH05qCXmZQMfh9ak8uUHgcduaCiQNMyfKQR+FOXzh2XH4UiB1YZRQPalLYPPFAC8MMEgfTil2rjKfqM1FuxnJ60RPu55B6YoAd87cfKT7qKZKcKBKM85wFqTgZBGT70wPiTpx2AoAjwhwPKY/8AqOc/MowRhQORirWHLbg4x6mq1z/AKwZOeKAIKKKKACiiigAooooAKKKKACiiigAooooAKKKKACiiigAooooAKKKKACiiigAooooAKKKKACiiigAooooAKKKKACiiigAooooAKKKKACiiigAooooAKKKKACiiigAooooAKKKKACiiigAooooAKKKKACiiigAooooAKKKKACiiigAooooAKK6TwD/AMjxpf8A10b/ANAasm4i8/XJYidoe5Zc+mWoAo0V6F4g8T3nhfXZNE0mKCDTLTYht2hVhNlQSXJGTnPWrdxo+n6JrXiLVLe0if7DbRTW1tKu5Y3k74/2cHj3oA8yor0C7ufFWu+Dbi61PTbe+tGHnRXrGJHhVSd20KQe3p69a1msra61rRp7qFZ0sfDiXawvyJGXoD+efwoA8pq7aaXdX0LSwICgbaST3/ya7bw7r994x1GXQ9Z8ie1uIZPK/cqv2ZgMgqQM/nXOeHEu53aK3OFDbic96AIY/C2qyrlYBj3apR4O1k9IF/76rrnW8hUF9yqOrCqwvrjdzJJt9RQBzy+B9cbpbr/31S/8ILrv/Psv/fVdZHe3ix5jaUr6mmi9u92TcyfQUAcn/wAIPrmcfZl/76pf+EH10f8ALsP++q6qXULtRu8yb8eKqjVr0tkzSfQGgDnf+EL1vdj7Ouf96mnwbrIPMC/99V10Oo6g+DGCfc5qcyXrIZHmCt6ZoA4weCtbYZFsMf71MPg/WAcGBQf96uzFzdbeZXHvuqpLdzJJzM5/GgDmB4N1lukCn/gVKfBetDj7Ov8A31XULqrpj95KDThqV+0gKl9vrQByv/CF63j/AI9h/wB9UDwXrbdLYf8AfVde97qBcHzCF+tAvb45UTsM+9AHIDwXrbHi2H/fVO/4QnXAM/Zh/wB9V0xvr22JJnkJpg1K7blriX86AOZ/4Q3WSceQuf8Aepw8Fa2elsD/AMCrq0urkx7/ADJD+NPhvL6Thbh1HuaAORPgrWx1t1H/AAKkHg3WD/yxT/vqu1El2xw103/fVSK0oHzXR/OgDhR4O1g/8sV/OnDwVrR/5YL+f/1q7U3d1DwkxZT71ALrU2kISeTB96AOSHgnWiM+Qv8A31Tf+EN1jvCg/wCBf/WrtvN1GJcyXDqD33VUF7dNMV892FAHKjwZrBGRCn/fX/1qT/hDtX/55J/30f8ACurNxqCt+7mdx6Cnx3lyRiTzAfY0Ach/wh2rD/lnH/30f8KX/hDNYIz5cf8A30f8K615rkN8lxIPrR5uoAcXLZoA5L/hDdX/AOeSfmf8KePBGtlciFMf73/1q6vzdSAybps+lN+0X7E/6VIntQByn/CF6wP+Wcf/AH0f8KT/AIQ3V/8AnnH/AN9H/Cuq+03gP7y5lYU5rm6xlJmA9zQByf8Awhmr4z5cf/fR/wAKP+EN1f8A55x/99H/AArpJdSvEO0TPmp4Ly8ljIMzZ+lAHK/8IZrH/PJD/wACP+FN/wCEN1f/AJ5x/wDfR/wrrWn1CMYWds1NazXrcyuWH1oAs+APhfrNv4n0zUdY0q1m0go7uJXSRWDRttyh9yvauX1L4X+KdJgWe9soo4mfYGE6tk4J/hJ9DXdeHtSbSfEFtfXKSPbxbtwj5Y5RgOpHc1hvLP8AwzPuHavOpxxf1luTXLZdH3fnuPSxxn/CI6rnHlx/99f/AFqX/hDtXzgRIfo1da8l+/Pm7RSLJdJybps+xr0RHJjwbrJOPIX86cPBetk4+zj866r7bcD/AJepN1MN7eKci8cfWgDmD4J1sHm2H/fVNPg7WAceSmf96uoXULx+BcyZ+tSJd30sgQFy3rmgDlP+EM1r/ngv/fVL/wAIXrX/AD7r/wB9V2Dx6qGBDNj0DVIU1V1Gx3U/79AHFnwXrQ/5YL/31R/whetf8+6/99V10susxjDGTA7gU0avdLgSzMf0oA5I+C9aH/Luv/fVB8F62OtsP++q646y6tkSOfxpy6s8x/15H40AcaPB+sk4FsD/AMCpzeC9cX/l1/8AHq7vzmCAi5Ab/eqvNd3bH5br8jQBxR8G62Otr/49SHwjrAP/AB7D/vqu0WS7YfNcOfoad51yOPMb6saAOKHg7Wz0tf8Ax6nf8IZrYODaj/vquyea5x/x9EH600XU4GHnfPqGoA4//hDNbzj7MP8AvqnDwTrh6Wv/AI9XX+bdMMreHPpmkNzqW4eXcyce9AHIHwVrg62mP+BVGfCGsA4MC/8AfVds8l+ybpLmVj6ZqKOeUNiSd1+tAHHjwfrLfdtwf+BU4+DNaXrbD/vqu0dr1xut5iRQYdSZNzXL/TNAHFDwbrR/5dh/31R/whusjrbr/wB9V2SJfSNgXLge5qWSO7Rebtmb0FAHFL4K1puluv8A31QfBWtDrAg+rV1ge8DbnuZAPQVMZZ2X78h/4FQBxo8F6yRnyU/77pB4N1c/8s48/wC9XaCGbAb7Uw9i1RsXjb/Xs/0agDkP+EK1rGfJTH+/UY8I6sWwI48/71ddJdTMdqmQD/eqe2trm6+5IyH3NAHFnwhq69YkH/AqF8H6w3SFD/wKuzMF2shjacsfepUtrmE5eR/z4oA4keDNZbpCn/fVMbwlqqfejjH/AAKu/eOYrlZiv41XIk+6zk+9AHDDwpqhGRGh+jU8+D9YAyYU/wC+q7b7NI/KOV96JEuYxj7Q2aAOHPhLVgMmJAP96hfCeqt0jT/vqu0WC4kBZpWK/Wmulwq7Y3O31oA4xvCuqJ96JB/wKkHhbVG6RJ/31XZRpMr4dy4pzo/8AbFAHFDwvqhOBEuf96pF8I6w/wB23B/4FXZBZR9x2P402O41BmIhMiY7mgDkR4O1ojP2YD6mhfB2tN0th/31XXfbNQU7Tct7g1Yja4Zcm5fPoDQBwsnhPWYxlrQ/nWPJG8MrxuMOhKsPQivVpobx7RiLhg2OteXXqut9cLIcuJGDH3zQBXooooAKKKKACiiigAooooAKKKKACiiigAooooAKKKKACiiigAooooAK9A/4Rbwh/wBB3/yci/wrz+iplFy2dgO10a1s7Lxdc29hP59siDZJvDbsrk8jjrmtyGDWFvQ813C1vuOUC84/75/rXHeFLqG01FpZ32IFxnBPr6VuoNBjuxci9nLh9+Npxn/vmq2sIx9RZX1G4ZUMalz8pGCPwqtVrUrpb2/luEXarHgHr0qrSQwooopgFFFFABRRRQAUUUUAFVrr+D8as1Wuv4PxprcTK9FFFaEBRRRQAUUUUAQxgY5bAzTnYZPHH1oiVWjOc5z2p5WLr8xrI0IQ2Prmnq5/GkLqD8qDHvSbs9sfSgALZfJxz1qRCccZA9aZl8f/AFqQ7ieaAJh5eAGye9KCMfLux2qBW2nPU08zMe+PpQBIxcRsCCMr71VTrwcVM0rBSNxwRioo+Wxx070APDtnufrTguW4XmhUcZ4OKACCfnoAcVx1OOx7URqM9f8A69R4OdwBapI5CM84oAZI3JwT/KkDHjDH/Gnu6sSxyWNNzvXARRigB6ybjzzn1oCkjKg4+lMCPt5BA96VchT81KwrA4ODl8cZxTFdgMZ4pWBAPBI9aaAduQpHqe1MY44brmn44+Uce45pFLjo2B7Uj7u7Z9qAF2sTndjHpUzcIec49TUKsBztBPvUrOHXB249hQBAXO/7xpwkOPvH8KRzHu4BPHQmmkMP4SB70rCaH/IT82fwpT6jp70Df/f/ACFMJbuc0WGtBpysik4zmrIkIGarNy64FTLEx4z+tMB/mkkU1nXncKUxADJao32c4oAQ4fuPxpyKA24NyKiIIFOQgZoAcSNzcnmlRgGBPP1pjHd2JpF+U5NAFjLPkAZHpUFyGV13DB21YWQtgF8VXuPvjnPFAENFFFABRRRQAUUUUAFFFFABRRRQAUUUUAFFFFABRRRQAUUUUAFFFFABRRRQAUUUUAFFFFABRRRQAUUUUAFFFFABRRRQAUUUUAFFFFABRRRQAUUUUAFFFFABRRRQAUUUUAFFFFABRRRQAUUUUAFFFFABRRRQAUUUUAFFFFABRRRQAUUUUAaegar/AGHrlrqXk+f5DFvL37d3BHXB9a0tR1zw/eW8/wBm8MfZbuTJW4GoSPsYnOdpGDXNUUAdrbeK4dUuLZr3wzFqusIAsc6SODJgcFo1B3nioxqHiqy1a+1q/wBHupI7mMpdpcWrrE0fTB44A4xVLwD/AMjxpf8A10b/ANAatTxBcW/2e+Efjq+u5NxH2F4ZlVvm5XJbbx/SgCG51sQaDdHRvCp06zvF8me7d5JgwP8ACrMABVWTxncrqelX1rbrE9hZpaMjtvWZRnORgYBz0ruLGa31e8Dwa1btpEmlmE6X5h3RsE5ynQY/vfhXj9AHfWvj/TrW3a2tdBFirpIpnhn8x4t/Uxhh8ozztzis/wAJMHgeHZnMpIbOOwrka6bwxexWsZEuCDITjPsKAO7W3CJm4ljKjsTmq6/ZWnwV2r6rSReRfZKIQPUmlS3topcu5YL23UAblrbBl/dPlfcVM9gjDOxAfWsltdt7Yjyc7R/D1p3/AAlLNzHZFsdyOKALs9vDFCd0WW/2RmsryIs7vLCn/aSrD+M7ofKltAPqlU7rxfLKmySOFvotAGzbKbmHZiJFFTPoNq671nUNiuft/E9skbEooPoBTZ/F8SwkxwAH1C0AaK+GpLiYgTDFSzeHrW0X942+T2FcsvjfU1YhJQqn0UVE/ijVHYt5pOfbNAHUjT1XnAA9MUNYx4JGFP8Au1yLeI9RZgWkI/4DUreJr8Y3SDHsooA6AQOx5dBj2pVtMtlrgD8Kw18QyhA7Yc+m0VBJrVzK+VUAH0FAHWxW0UvDyoT6batNp7pCcRgr9K5e2nnZcvvye4q3/bl1ZREG5AHo9AGnDaQvuSRCFPes660qOKVjF5jD/drKl8W3hkIjdWH+5Uo8Y6jEnEqg+m0UAWVDqdpt5Mf7lWFCFcfZnB9xVKLxbqsvzGWPH+6Kcdf1K4fCnJ/3BQBqRW8pGEj2j3pPs8qSZ2qPeobYeILsjytuPfAq5Jo+usv7zyV/4EKAHRqrvtI8z2FQXWmwK29EKt6VS26jYzYLrn61YXULzvHET6mgCB3aFdhjYH1FRJHcz9eFp093dhiTGhPsar/2pqKfdt1PvtoA17fRpp493knjvmntb/Y1Ky27key5rFbxbqdrGUcBD/u0weOtRaAqWUn3QUAbca2k5wqvGfUirqaWAu6Ofcfda4seLrtpOSg/4ABUkviTUZfuFyvsKAOrazmY4eNT71BJbwoMfZsv61zUGt6orZMxUf7VRS+JNS8wr56n3AoA6U2yyfMlvtI7kVPb2jyjCoufrXLp4pvBGyzTY/4DVRPFFyk2Y5mz64oA7QaS4fL4HtUpsio4jAHrXLr4vvAPnuPzAqFvFt5LJhpFxQB17WxQDdKB9BT49HtpjlpvmPqtct/wkUu1WzuqYeL5lX5YhkUAb0+jWUDbWmeT/cpkdhDGP3alvrWF/wAJbK5ywRPbAqF/F027jAHsKAOshQIPmswwp11ax3EW5bAJ74rjP+Ey1NX+SUBfdRVhfGepyL/r1H4CgDpLfT4kRt0IBP8As1OtpDbLufy+e2K5YeL9RQfvJVI+gpsni6WRcMqSH/doA6JzvJ2eWvvmmfZZZDuMwB9q5t/ELSw7fLRG9QKli1K5eL5JTn2FAGtcJc/cV2P1pE0NJVzLLGHPqaxzNMW/fTyA/WpgkkrKVdz7mgDpbXRraCPa8sTewNVrjS4SfkgjA9QwqhLY3DxB0uY2PoG5pqxlEIml2H130ATJoqySfMCoq89laLEF++4/2aw5NRitgT9pLkdg9VH8VsikRgBvWgDeeJUX5ISB64p8cEMqcTEP71yknjG7Kld3/joqufENxIp3Fg3qBQB2qQKmVdkb6GoBpIkm3oh+lcSdTnZt3nnPtVmHxLcQjiR2I96AO3GkSfe+xO30qpNZTI+FsitZdv8AEK7ji2bsfUZqGfx3dO3L/kBQBuJpc8gzIhUVNDoiD5mbd+FckfFV3dZXe4HqDSx+IpoDxLJn60Adm1iF4Rxj0NOGnOoyW+U+hrjZPFN5Jx5n5gVOvie7jhG7Yy/SgDrxZwgfOWUVE8UcLbkLEe/NYEPi8tH88GcUx/Fq7v8Aj3/CgDpDHDKu77zegFU20Z52OxNv1NZJ8Yuigi1UL+VXY/HubXakUYf/AHc0AWV0C4LYUM34VUuNJvInP7jge1QweNtRSQkSoo9AopkvxBulkO9g3/ARQBYttGlml+ZSg9SK0k0x7V/kIk9xWRH8Q5C2D5Y+q1OPH7RLu8qI/RKAHX1tdwv5iqafbx6jfKEaEY6bi2Kpy/EZ25e1ib6rSDx8JY8rbxD6LQBoy6HqSNhAr+2ac+maxCivJbDZ7VnR+NZs5VFH1zT5viBeRpwImUdsUAXktJ5esLD61G2VOx1XHvWU3xHu34NtHt/3anHjWGaH57SEt7LQBo4/uAH2FN+zO7Z2bR7VQi8UWbcm2x7DNWP+Et0qIYa2fd/vUATyaa+dyREioDDJApyn4Yq3beMdNPSBx/wKlm8b6UG2NaFj/vCgDMOXYbwF+opJIN6YVgKlk8RaXdyfJbsn61CQ14/+irkelAEUc32Y8EH6ipBqFux+aMBqtwaPc+YDIAP+BCtCXR0ZR5jwJ7nFAGLc3Zltdo2bPTPNeZ33/IQueMfvW/nXrl3pOnQ2xaXUIM4/vCvJL8KNRuQjblErYb1GetAFaiiigAooooAKKKKACiiigAooooAKKKKACiiigAooooAKKKKACiiigAooooAtWZuDKY7aJpXb+FVLE49hV37PrH/QMuP/AAHepvCP/IxQf7r/APoJroL2LxPbRXNyNRtvJjVn2hBnaOcfcoYHG/b5f7qfkaPt8v8AdT8jWtaaTpv9gLql7Lcr+8KlItvzc44zTbfStOXTpdTvJLlbRpSkCR7fMbnvnjsfyoAy/t8v91PyNH2+X+6n5GtLVNIsrTRrW+tZpZBO5A3gDC88Y9e1YVAFv7fL/dT8jR9vl/up+RqpRQBfhubq4lEcMPmSHoiKWJ/CmNezKxVkUEcEEHiuk8KXGnQ3FvBFCz3sysZJWPCAZ+Ufl+vWsa2fT4tWupdRR5ERmKRL/G27ofagCCWe7gCGWDyw43KWQjcPUVF9vl/up+Rrd8YSic6bKE2B7fcFB+7nHFZnh2BLnX7SKQZUsWIPfAJ/pQHQZK1/DCs0to8cTY2u0bBT6c1B57z/AHgBt9K6vTbqfU9e1awuZXkt3WQBGPC4bAwO3WuPh/iprcT2JaKKK0ICiiigAooooAiiKhDnOc0NjNMRsccfjSvn14PQ+tZGg0n5qsI/HPP4VVp6tjvigCzlecoOfSkJUdEH4nNQiT3NBcEYzQA6Rvl4AH0FRZoY5ptADiaQHFJUkbBWyQDjpn1oAkEnOacJW55P51Wyc0bj6mgCZ5MrjNRhqbmkoAkZuKRGw2aaTnrSZoAsB+feneaccsfzqtk+po3H1NAEkj7hzQkhUVFUhb5VUAcdT6mgCXziev6igykHj9BVfJzRk+tAD2cs2ck0u/ioqM0ASM2T0xTkl2jqahooAteaScd/cU3zSBxx9KgzRmgBckuD1NTq2e5FVqmTBXrz2FAEjGoxy3zU0vTd1AFjy0Pc5pwjQfxfpVcSe5p4lHHtQBMVQHIJP6VGcAfdFBmU/wARqIsPWgCRG/Oo5SSwz6U3caRjk0AJRRRQAUUUUAFFFFABRRRQAUUUUAFFFFABRRRQAUUUUAFFFFABRRRQAUUUUAFFFFABRRRQAUUUUAFFFFABRRRQAUUUUAFFFFABRRRQAUUUUAFFFFABRRRQAUUUUAFFFFABRRRQAUUUUAFFFFABRRRQAUUUUAFFFFABRRRQAUUUUAFFFFABRRRQBe0jVJ9F1WDUbZI3mgJZVkBKngjnBHrWxe+MGvbeeFvD+gxtMrKZY7PEik/xBt3X3rmaKAOll8a6pNpYsylosnkC3N4sP79ov7hf0rmqKKACrdnOYjgZJJ6CqlSROEbJz+FAHRQ3pUDLN9Ca049QXyuQoPqTXNW8FzNzCrOPVqvNaXwwrQt+AzQB0MUySp99D7VeVraOHexJP90HFcpElxbcsGH/AAGrP2t5FGc8UAXtQuEmGEh8seucmsuScRx45P4VY8zeOQlU5ZecYBoAjilEjbSDU+0qOW+X0qqx57D6VIk+3tvoAlULu9BUvlruAziqpuTJ9xcNQJZT95lB9aAOlsINKEOZ3Z29BTZ00VCTtc+1c7FcTRMfmyPahpXZsuc59aAN2KfSY2yYePc02TXbeN9kUICduK5+ebYCoHNV1kLD5jx9KANyfVbqT7km0dsVnzPJO26QuzVWUsV4b8SKcJpBxnd+FAE6xRSLh5Cv4VKsVlCuWkLNVUq7qWJwKrFkB7mgDci1JIzhY1K1fj1wRAeRGqk1zQniSPsW9CKVLncf4aAOo/4SK/GdkzL7CoW17UXOHm49cVi/bJl+7HkeuKlF5dLHu2DH0oAt3OoXUpGyUsfYVDJPf7QSz5pkWsyRDi3jJ9dtK2ufKS8PzfSgCvI1ywy0jhvaqr313CcebJ+dakGvBmAa1h/FavX2rWEtsIpNOgVj/Gg5oA5g3dzMwLSlvYmplu5F6pmrxgs5Yz5EgVvQiqUrvCpQhceuKAHC6Mh+WNFPualE823HI90rMknToV59akjuVVeJDQBZaeYja7uwqIsRzg/U01Ljccbj9aUyfUigBxncnqMVKvlzAY4aqqrvPTNOWJ0buD7UAaCwkLjbx7mmufl2lFHvVi3t3aHcBub3NSbJZeCn6UAUQ2FwGLe1MkdgOML9DW7aaTaSqftJkQ/7IrSh8PaBjfLPL+RoA4fO5+Tk07c6HGK9Dg8LeHLhsRXpU+9aEHww0i6+Y6sVoA8rSUo3zEY9KY06u3fPtXrLeAPC9g3+k3Lyn1zVHUIPCWkoTbWiSvjjJzQB5zDa3UkoZYXKe9bUWl3brnZj8asSa9sJ8iBAvbAqjPqV/cg/vti+g4oAka2MJPmSDPpSx3PkKSDmsyUuF5kJY1CJJQcDfn3oA1xesTuL81aTWGEeG3H6VjKsmPnUDPeiQGP7rmgC8+s3KtgOVHvVKW+llc+a5x7VC4mkXsRUW10X5ufpQBdjnh6Yc+9WYF02V/33mVlxPtHzZPtSJJ8+VGPrQBrPplu8xMEoMfoaRdEvLqTZbRh/pVLM+N4dAKsQahd2w3wzMp9mxQBZPhPWYmybOT8Kjbw3qsakiylz3zWhb+JtQMeWvZMjsXNRS+I9TkJ3XUmw+jUAZL6fexKRJAarsjxfeSrst/5kh3XEnPfNMCJNyJSfegCoZxEM7OfpTku3OGwMVa+yOwx5Zf6VAbQhiDGUPvQAG4yfucVOjIV+UNmoArA4KscelTlkSPod3uaAFXEnAJBprJMMhVzSeayKGTGfap4r53GOjUAVHhuf+WkbhahaMbsKWH1rSEs0z7GcfXNLJCyIcpuP0oAzzAFwTKVNM8l1O4fMPeplx5pD4Skd0DYTL+5oAiMTMcuKe8aCPAJJqRZIiuGXDUudy5VBigCqqHIUv8tWDDsUbMMKc6MUztAFFuUB5Bz6igAYSPFy2MdqjhZ3+Qx/jWjGsbDPJq1Dbqw6ID6mgClb2DTjY3A+lRXWkzQ/NBJurprW3dVw0sKr61aW3sF+9cRlv94UAcFi6X5WLN7U5baaQZKN9BXoyW9g6jb5H14pWhs7dgyCDd74oA8/j0vUMho7WYj6Vfh8NaxecJp0n+8a7RdbuUfajqoH93FNuPGeoW6mNXJHqAKAOWi8Ga3A/wC8QJ9Wq7F4ev7Vt5v/AC/XaKml8TX85LNOrezGs248SXmSkk+AfRRQBtG6t7SHDSl37szVi3mq5bKSOfpVMz2dwN7zfN3qCUW0q4jdwwoAjvtSe6h2eZID71zz/fb61szBIhgkk/WseQ5lc/7RoAZRRRQAUUUUAFFFFABRRRQAUUUUAFFFFABRRRQAUUUUAFFFFABRRRQAVp3Wg6lZWz3FxbbIkxubepxk47Gsylod+gGr4dvILHWYbi5k2RKGy2CexHas+5dZLqV0OVZ2IPqM1DVtdNv3iEq2Vw0ZG4OImxj1zigDSe/tT4QSwEv+kifeU2npz36U+zvbC70D+y7+4a2MUnmRShC4+mB9TWBSUAdXrgt18J6aLVmMIkIVnGC33snH1zXKVal1C6msorOSXNvEcom0DH49e9VaACiiigDW8O3kFjrUNxcvsiUNlsE9iO1Z9yyyXUzocqzsQfbNQ0UAbevX9tew6ctvJvMNuEf5SMNx602O4sdLv9Pu7GWSZlUNOrcYbGCBwPU1mwWlzdEi3t5ZiOojQtj8qjdGjdkdSrKcFSMEGmB1A1LSrCe+1G0unmubpGCQmIr5Zbk5Pfn0rmoP4qdNZXVtGsk9tNEjcKzxkA/iaZD/ABUR3E9iaiiitCAooooAKKKKAK4IHVQT60047UlFZGgUUUUAFFFFABRTkAMig9CasAxq+wITgngLnNAFWirI8uRWwvIUnpiq4GfT8TQAlFOKleuPwNNoAKKKKACiiigAooooAKKKKACiiigAooooAKKKKACiiigAp5KnOBj2zTQM+n4mlKleuPwNADaKKKACiiigAooooAKKKKACiiigAooooAKKKKACiiigAooooAKKKKACiiigAooooAKKKKACiiigAooooAKKKKACiiigAooooAKKKKACiiigAooooAKKKKACiiigAooooAKKKKACiiigAooooAKKKKACiiigAooooAKKKKACiiigAooooAKKKKACiiigAooooAKKKKACiiigAooooAKKKKACnIxU5Az+FNqzaFFfc6BxnoaALVrqFzH8oAx9K04NauFPPb0pIruxCgGzUn2qwuqWCNj7EKAI7nWJp0CkAfQUxZN0WCWJPtVtr+zkH7uBVNNaeKRc7MUAVg+yPYSPrTA8a571bjHnMNse8+mKvw2iCQNeWxWL24NAGGQJRwpNO8komTGa9D03S/CNzGGJmjbvyau3Gj+EIF3GSZvxNAHkzu4+6hHsBSIs0nAikyfavSI7jw/by7o7TeB64q+viDTXwsFjFuH95RQB5nDY37KQls599tH2G93EPGR7GvRLzxAVUjEUY9FUVhnxMwc7I4i3qVFAHLfYbkH5IZCf9yoZNOvd25raQD/crtoPG17Fk+TCSPVBUyfEm5QFZoIP+/YoA4Il4lw0Ug/4DTBLDj5Q4b3r0aP4hWk3E9hbsO+YhWZrGq6HquPK09Ef1RdtAHIR5I+Z8CoZocNlXH4Vuto0MoBg3gHsatQ+G7URGSacDHbNAHKLBubA+Y+tatpp8Krlyc+lW7p7C3GyGJS3rWbJcTYIjicL6hTQBeaWO3+6oNU7i6aYcrsHtVMy5+8jk1LGyH78T596AIsy+vFL5byDaI3Y+uK2LLUobc/NZI4H94Vot4nJTbBBDEB2CigDBg0G9uMGOE5/2q2ofA88sfmXN5DF7ZzVR/E14XwSv4Cs+5v5pny70Ab66Fp9mcPfoSPQVp2cujWYBws/ruFcKZWOPm4oa5MJ+/kUAewWNx4WuIx5ulwFj3xVm60rwhOmPsECZ7jivGV1BhyjsD6ZqRtUvG/5ayY+tAHpc/gLRLk7rW5jjU+tQN8PrWAbluI5l9OlcPba7cIu2aRiK07fxL5Y+Wdhn3oA3X8N6ZGCsltg+qmqtx4ZsIkEkU5Df3WrLn8S7Vb98xasqTWLm4YEyZoA2vtS2B2hFfFRtq7dUiiX61iNM/V2YU3O8f3qANWTXZumIiPYVVk1OaY5ZgB6VluhDnj8qkj+bgqxoAvC6mEgZD+VWhr2oxNiKQisloLkNlAQtWYUcrjeFb3oAtza1eSf60sT65qk4eVdxdiTUpgYffuEPtTCm1fv5+lAEKxugIIz9Ki2EN+8yoq1DKhO1wfqDV37HDIgIlyfRqAMlEQt8v61J56j5WGDV42DFgFtyfcCo7vSpQm4xMnvQBUId+hGPc0oj2r854qJNMeRxumKD3rROi28CB577f7DmgCkHtk6kGhmQ8jYFoe2hVjs+YfSkjtgGyRn2oAkMquu3C4+lV28thtC4+lWrq3iMGYo5FeqCCVf4WX3IoAl2Kq8OR9aesqLEQwBqu24r88mabvQdCD+FAFyLYwyNo9s0OETk/kKpKct0x71K0k68CN3HqBmgBzRhm3AYHvTWVRwrY+lQlrk8G2m/BDUbx3bfdt5fpsNAF5ZnhUbH59jVgTPKoMhzWfBo2sXBzFY3B/4Aa0ofDXiJxtFlID7rQAhAf2H1poVC33aur4D8USkEW7n61sWfwu8STYL+VGfdqAOXeMqRtSnhVyOgNegQfCfWioEs9vj/eqeT4SX5j/10Bb13UAeclGJyGHFP3uy/O+2uwm+FGsrkJcRH8ayLz4eeIbIE+UJVH905oAw268up/CoQSZPX2FWLrSNVtl/fWkoA/2KoLdSwceUQfpQBdS3U53wuM96YsLQuc/d96al3dsN+Hx9KuRQXd6OXwvvxQBQeQrIQrcUqRzMdygGt200rTY2/wBMnH0Bp14dKt22224L65zQBmRRSOMbdvqTU6ulupVmLH2qSKVZMiOZW9mq2NIvp4S6Rw7f94UAZJvGGcLx7moC8hbc8n4Cpbm0miYq0J3ewzUUWmXM/KL/AEoAcLqQfcY4qdL9iQZNxxVeWwvIsB0NRsskLLubIoA1RepI3JKD61GZgrFVbKn1qmJI24DAfWnLuIwMGgB8yBULKMn2rOkQPlvun0NSecySEHOPY1GQ7tnkKfWgCsEKyZzx9K0LaQA8rxUEkSqR82fxpRbncCrce9ACX4jlUkjaB3rFrV1FMgbCx/2QOKyyMHBoASiiigAooooAKKKKACiiigAooooAKKKKACiiigAooooAKKKKACiiigAooooA3fClpDd6yDMoZIYzLtPcjGP51oWWva/qeoO9kiSQocmD5FAX0yeawtI1J9K1FLpV3AfK6+qnrW/Hc+G45mvIL++tmf52t4iyg/7PA/8AZu9AFf8Asx9U8VvDqNv9kMymTZCynHpzyPrSRaHpl3HfQ2lzctdWqs251UI2Cenftj9alg8QWk/ioahNmC3ERjBYFj7ZxVbRtTtLS81OSebYsyMIztJ3En2FHQDnaKKKACiiigAooooA2tN1C7NummW9xBZIzl2uC5Qk47tmt29MLeN7Dzo8KEUeY4GJWwdrD8cVg2aaNc6cIbqR7O7Rs+ftaRXHptHSrOpatp9zd2EPlSTWNouwlvlaQcDP6CjqI3bC31K5vdXt9RWU2kgYL5n3epxtzx09PauGg/irqH1exsBcz2uo3N5LIhSCKQNiAHry3XoPy/GuXh/ipx3B7EtFFFaEBRRRQAUUUUAMW1ZkDZ4Iz0pfsjE4DZ98GnI2YwDt6elMzhwSOvrWRoIYNoyz4/A077KSAQ3B6fKakKqOQPzNNYfMP3PHtQBE8Oxc71J9KiIqyQueFwB1/wAmoSuOhyOx6ZpAEYxIh/2hU2xfNLeZjLH+IDFVvbNBGKYFhEVVchs5Q8ZBqKKMu+B1Az0zTcYHNPhx5nPpQBJ9nfaRu468jFNEAxnzF/CpGwiEjrTVk34DlcUAN+z/AO2PyNILct0YH6A1NtjBwNhz6U1iN+JEzz1x1oArsuxiD1FIBUxVCW6g+lMKYx8wouOxHShSelOwNv60Yzhccj260CGVYFsxUHPBGfumoMVaRVKAY520ARm2KnBdR9aTyOfvg/QGntKytheFNOARxk7M0AReR28xc0jQsq7iePoanOCCQBjuABUTGLZwvPsaAIfpRzUhRT9w8d800D/ax6UDsNxRjjNLjmjHvxQIdFGZH2g8/TNTG1dRtLcE+lRRHDnPpUrHAbgZ9qAGi1JGd64pDb7Tguv60quHOHC/Wn7UBwu0D696AI/s7evHrtNRsuxip6ipSRyGUfXFNwjFs/L6UARAE9BSlTSlMdx60nbnH1oAbRTscUnGKAEooooAKKKKACiiigAooooAKKKKACiiigAooooAKKKKACiiigAooooAKKKKACiiigAooooAKKKKACiiigAooooAKKKKACiiigAooooAKKKKACiiigAooooAKKKKACiiigAooooAKKKKACiiigAooooAKKKKACiiigAooooAKKKKACiiigAooooAKKKKACiiigAqaGby/lP3TUNW7fTry7iMlvbySqG2kqM80ATgj+E/rTTJiTJGfrU0XhzW5eY9MuT/AMANWYvCmvu2X064VfcUAUmumGNqD8KsKZmVSEc57Vp2/hq5Vv3y+Tj+9WjDcW+knDyRyfhQBi2s13DIDEpU+4rTfWJUXFwgZ/XNXJvFGnFeLKM+vFNi1jRLn/W2Mf40AZKaqpmyz7QfTpSy6su75G3D3Nbsc3hM8yWsf4E1q2s/gny8HTFf3JFAHCyaq+OEx9KqjULjJwJPwFemLd+D4zmPRoT/ALxFWItc0GIjydItRQB5Mbq6ZzmOfH0pm+6B+WCX64r1ufxbp0YONNts+wrOm8YW7L/yDYdvtQB5yJdTfhbdz/wGmPHeZ+e2k3fSvQB4xgQ86bGUqRvFlmyhksIVP0oA4Kzsr+Y4S2l/Ba0raxuVfEkMgPptrrYfHgsz8trEB9KydT8X3F4xkTamfQUAWYZ2ghAdVQj+9VC/1GN1KIgLeoPFYd1qlzct+8myPQ0y3vREwDojrQBZ3A5YhaVtZeGExjaR9K3bLUNAkiCXNim49xWl/wAI34Y1eL91cCB/pQB5+2oZbJC/hV6HVI/L2lV3eta998OnRibK/ilHZe9ZjeBdeX/liSvrmgCrJcRysSTg+1QYUElWJb0rXtvBlzG+b1/KQdc1oyN4f0mHaIRcTepNAHMxWkl0/QrTnhjhbY5yfarFxqM14SLcCFPQVTFpKWyfmNAEEjNuIT7tIoQ/f5q0YfK++uPYilMRkx8oA9qACGCzLAlmFWpYIFT5JT+NU3gcMNnSmukzvhuBQBN9kSRMo/PvVd7SVW+YjHsaDJIjbfvAVIz5Tk4NACeUcY5b6VKkDjlU/OqUlxJGMK7GiK7fYQxOfegC9Krp8rMKjIAHEgNV1Mu7dvBqTcD0AzQBahnWEEnBz6iopr48lFwfYVGAdvPH4UFRt5OaAFW9um4yKsJc+UPm5aqiIS3yqc1bi0+4uJMlSPrQBG7SSncAQPahTI3y/wA60ls5IfldQPeonjIPC/jQAyKSOJeQN1SR3zxuC0eVqBnRDgjJ9qgklYdNwFAG/Hr6BlHllR9avvd211AWa5KcdDXHrIG4ORT1lZOFfI+lAF64IkkIVyffpVZ/NRvXHqa1dNuLFvluYAW/vYrRk8OLqALWEec0Ac7b3KNIA+QfaugsdHN3Irh1CGqR8NalbZzZscd8imJ9ssWyS8Z9KAO+h0rSbKNfMuI3k/ukUt1p+g3UeJTGv+7xXFpctIf3s3JplxcFeBISKAOnj8A+Hr1iw1Lyx6ZqQfCzSHb9zq4YemK4s3coHyS4P1q1aeJLy0OGYsntQB26fDPTYVG6+Yj8KuJ4P0WyXPnOcf7Q/wAK4U+MZSeY5CPrUE/ix5/lSOQH3oA9AlXSLNchozt9cGq0firSYDhoITjvsFeZy6nNKx3uT7VXeQuMHge9AHrDfErS4AVWFPwAqhdfFGIDMNtj3xXmBt0b7o5pGEgwoiagDvbj4m3jj5GK/QVSj+I+oeZ+8lbbXJIssilFgbPrTTYz7trEL7GgDum+JDOuxXkLe1Un8b6oH3CVgnpmuaGi3AXeqg/Q1DJYXg+9G+PrQB3Fv8RblMBpGz7mrsfxMmH3mBH+0ua8za1mX/lm1RPFMoyyvigD1n/hZFvdRlLi2idf93FYGo6no9/ueOySM+ua4JZCrYqUXDM2AtAHQS3y7fLhSML9Kos4ySxYH/ZqKG8WNMPDH/Wqs0/mN8iso+tAD5JQX4fPsajLqW+bIpojIOeufWhgsf8AvUAOwqNuElaMetvHEEQlQO4NZRDy9elN8tk+Zc7aANxPEF30TY4/2lpx8QT4/eQIPcDFYsTANk092LcngUAadxrbyoFHH1rMuJ5HYF8VFgk54IpR8x5GPrQA4OGHQCn+a4XGQKVDbxRlpHGfTFMjubZm5BH1FAEnk/JuOcVC038Byq1qLKgh+V1P41QmgM7Zbp7UASJCjIHMq496mRI3G1pgoHpWYY2jO3naPWnxZkbHJFAFl442LKkpI9KxJBtkYcjBPWt/zoLPkxqWrCuJPNuJZMY3OWx+NAEVFFFABRRRQAUUUUAFFFFABRRRQAUUUUAFFFFABRRRQAUUUUAFFFFABRRWndauLq3eH+z7CHdj54odrDnsc0AZtWZtPvbePzJ7SeJP7zxlR+tXvDdzbWmtwyXRVU5AZuisehrq2Otx+bMTbarYyhgsUZVTtPfpz6YyaAOBihlnkEcMbyOcnai5NLBbzXL+XBDJK+M7UUscfhWto4+zW2q32CpigMSA9VZzgflVvQWOk6Je6uQDIxEMIPfnn/PtQBzbo8UjJIjI6nDKwwQaZXQ+KoEN5BqMI/dXkYf/AIFgZ/pXPUAFFFFABT4opJpFjiRndjgKoyTTK0NP1WfS1nFusYeZdnmEHco/2ef84FAFae0ubUgXFvLCW6eYhXP500wyiETeW/lE7d+35c+ma6a9kmi8HCPVJHkuZ5d8CyHLqvHPPPr/AN9VUvLk6XaaNEqI7xobllcZUlj8ufpQBkTWV1bxCWa1mijbgM8ZUH8aZD/FXW2V1c3mi6rdXM63XnRnbaxtuMXUZ2n7o6H8K5GH+KmtxPYmooorQgKKKKACiiigCMMQqkHOO1SqhYjK5HWokDOAQFGOM9KmaPIAJzz/AHxzWRoMkzHwG/xqSNCy8KSP93NRPHs+bIH1Oaes/H3mNADpshCACAe+MCqhwDjdke1SSyFvlzx3qPcoPC5+poAU49+falKc4xx1zThGzYK4B7AGmmJycnv3JApDGMPnxmnIxVs57d6T7uMYz65zQGGckA8ce1MRLvJIGDg+lSJAu3dtyfRulR7Jev8A6CRT9rjrvI+lADOrctjHoalztHzPkf59qiG6L5uMfgTSi5kGfmP50AMchnPIwfUU3Iyctn8KQvuYs2SxpQQTtCLz6mkMbgZznHNP5ByCoI9O1K0bIQF3En0phRwcFWB9xQAmMgnIqVH+XnnA6UwkpkYHTFOTLjCqucd8UxDkUSkZDdOuae0excqAPr1pqLKCQCw+nNIY3Y85/wCBcfzoAfGM/wAffr/kUkrDYVJ+b26U0TPGdu7bj0pJJ3lGGYkfWgCLjHX9KU85J/OkJGeBUir5gyqgYHY0hjVA7njHrikPfB4pSsq44bHTpTcHPPX3oAVTtbINS7y2Fxwe1QhueQD9al2PnIHX+7zTEPSNRjahJxn5jTSSWGWA56CnSebkff8AxBpiFowGO3HvyaAJgcDlsj0z/wDWqByPMbBwD6ipTcvgfOR16VAz72LNkk0AJuycsf0oAyeCDSLydvAz3NSmNlB2b8emKQyMLnpx9aTg5y3NDbwcNn8aMlR25oAbRRRTEFFFFABRRRQAUUUUAFFFFABRRRQAUUUUAFFFFABRRRQAUUUUAFFFFABRRRQAUUUUAFFFFABRRRQAUUUUAFFFFABRRRQAUUUUAFFFFABRRRQAUUUUAFFFFABRRRQAUUUUAFFFFABRRRQAUUUUAFFFFABRRRQAUUUUAFFFFABRRRQAUUUUAFFFFABRRRQAV0nhzxHLo8DQRxkhpC+fwA/pXN05SQeKAPSP+Fi3yxbVUDHcVUuPHupTRf6xl/GuKFyoxlMio5X8w/KpA9KANq81+8uWO6c4PXms9riR+d273qtbjeGSpFtx/f4oAmEnHzcj6VKxEkfACj2qsUKDlgy1JCJG+4r4oAcFxkt0pm5yflYge1Xo7dzjegA9an+yL/DHz6igCgslyv8AE2PcVZgF04OyQj61bFq6Dc6nHvVWSQh9qcUALiQH99Nmk87HyhwR71CQM8sC1SxJFndKCaALOB5e7IqPzYWU8/NUM08f3RgL6VVBjLZXr6UAWZNki45J9jVZzsOxkbFTo2DkKM+1OD+Yfm2/jQBRZcNkdPenIFXk1NKyhguM4poYN7fWgCPJLZGR9KvW2qXNvwuCPen2948SFVRT71EImuZi3C0Abtlrkq4bftb2q83iW8zh52x9a5aeFbdfmI3dsVEszH1z6mgDobm6ur05ErMD/Dmse50e8aTeYyBTYb+aB8qScVsxeKrjC7kUhfUUAYosbmEjfE4H0q0L1rVRiH/vquttPFtlLD++s4i3TkUsx0vUoyQkUZ9hQBxd1e/aQNyY/CiHywuc5rov7F0aR8POx/3TUw8K6K4zHfyp7YoA5pZokPz0HymfeAcVvTeCon5tLpWP+2ayLvQNRsm2syMP9hqAKwtlmYlflFKdM3f8tgKCJooyj5zVQSOG5JoAtNptqifPN81RCK1BwcN+NV57e6um/dbmzSJ4d1aUfLAx/GgC5I9gq7Qgz6g1WDQj7iH60waLq1t8zW0gWr0FjeSKB5Eh9ttAENurPIAT8tdBZ6LDdbcnbnutMstEmbHno6j3Fb9taQ2cfXHuaAKcnha1iXcGkLetZEy3NrKyrGxQdCa7CG8tA48yUH2q1MthefLhFz3FAHnguYGkxcNID7VXvTCrfuWkI9zXcP4Ktbqbf9pCrV+HwjpFknmSOZ8etAHlTOw+Y8/hTo7hSRujb8q9ahvdJs5FU6fAyj1UV0Y1jw21ov8AxLrQNjn5BQB4pttriLHl7WpiafgZVGNer3tx4buBmO2tkf2XFc5e32ko2EGSP7q0AcUbeSDnYR9au2WqXloRsZiK3jqNts3/AGdCq/3qoal4o3ReXa20K++2gDZsvEcckai4Vl9SWpmpazpkqbURXb/ari2vGuMmTAb2qHc5/hoA2muYJCfkC/SkKpMpAQms2KR1XDcD1q/azhSMvn2oApzWBBzuP0pFVFj2sST710YSCQBkcbj2xUFxbWe7M820+gFAGF5ZK8YFN8lif8KtXQs/M+Te49agWVFb5Gx9TQBA8LK2cZNKcHG9TmrMlyT91VPvVuzud42vahxQBQimAboB+FSvPnkfnW8ttps8eHQxPVO70VRzDPlT2oAyPtrhSUxn6VXkmnl5firk1mIBh2wfaq0doskmCzGgBItQuI12l2AqT+0JpRgSY+tTiygTh5MClSyt3bCODQBUMsob/Wbqa1xIOG5HpV46bcx5KBsVXeGQfeTJ9xQBVfb18sYqsxRWz0q1JDLnlMCoVhR2+f5frQBFtLjKj86d5crKcOKlaHA+VsrSeXtXP8qAK6JMJAGbj1NaP9mySRhxsb3FVgQy4OWHrVi2kWF/lfPtQBE0LQZ8wVECGbuF9q34THdjZLD17gUj6SkTfu2yD7UAYewtwoFKLO5buPoa6O00y2XJdvmq1Db6VHLm4Erj/ZoA48wyL8pzn2FP+wXEke7YxrvZJfDkabobaYv6MKmtb3TpRhbREPqVFAHC23hLVb87kjwvqxqc+F3tm2yzoz+gr0UXO62aOKSKMGuba3kS4Y8Se9AHKz2T2rYCH6moclBy2D7V1NzHLc/fMfHZRWPdaZcopkWNinsaAMrajH5jmpBbvKwWPH0FOS4iiY+ZHk/7VStqn8KAD/dFADzoO5N93MsK+p5rnp1VLiVUbcisQp9RmuqtdPv9XjZYYyOPvOtctcwNa3c1u/3onZD9QcUAQ0UUUAFFFFABRRRQAUUUUAFFFFABRRRQAUUUUAFFFFABRRRQAUUUUAFFFFAGjo97a2V95l5apcQMpVlZQxHuM9637W58M6TctfWl3cySAHbCA2Dntyo/U1ykME1zJ5cETyv12opY/pStbzx3H2d4ZFmyB5ZQhsnpxQBp3Oowy6PKiti4ubtp5UAPyr2Gfqa1H8TR6VYWdppRinCJ+9aRGHze3TvmuZntbi1YLcQSwk8gSIVz+dQUAdRf67b61oDx3rJFexybolRGw38/U1y9FFABRRRQAVt+HX0qC7a41OUKY8eUhQsCfU4HasSrFvZ3V0GNvbTTBT83loWx+VAGtqosb2V7ptcNxMWACG2dQFz29ABk1HfX9jceITPJEZ7FdqBBlSUC446H3qhLpt9BG0k1lcRxr1d4mUD8TUJhlEIm8t/KJ279vy59M0AdLa3mjaLLc3lldSXDyoUjt/LK7AeeWPXoP/r1zcH8VOksrqCFZpbaZImxh2QhTn0NMh/iprcT2JqKKK0ICiiigAooooAZDnHAP1FWHTK9qrCQRoAoBJ5OR+lH2l8dqyNBzthRjn2qJRu4H6CgysaarlTkUAD9euabSlifSkoAcpIPBx2oOQetNooAKUUlPjALHdnAGelAE6ggfe4+tO+mD+NQCYr91QPzoNwxPRaAFl4HOM1HjJoZixyaQHHvQAd6SiigB+ST/wDXpp5NJRQAVJGRmo6kO1QpGSxGTmgCwoPU4b3zSEFjj5R9ai+0PjGBTfNbHQUAJJ98jj8KbijNKWyMYFADaUHFJRQAuT60lFFAAOtW4wRx6epqugBY7s4Az0pwmKnIUUAWCCB0AI96gk46ikaZm7CmFs9RQAYyDTaXNIeTQAU7LYznrTaKAFJzSUUUAFFFFABRRRQAUUUUAFFFFABRRRQAUUUUAFFFFABRRRQAUUUUAFFFFABRRRQAUUUUAFFFFABRRRQAUUUUAFFFFABRRRQAUUUUAFFFFABRRRQAUUUUAFFFFABRRRQAUUUUAFFFFABRRRQAUUUUAFFFFABRRRQAUUUUAFFFFABRRRQAUUUUAFFFFABRRRQAUUUUAFKODSVLCFZtpXJNAA0inog/Knbi0XyqBSy25jXLKRSLKVj9R6UAOjiZPm3Yz6VLuUcd/epYCrQ70j56ZJoVV3E5y3tQBFncQMZp5klXHUUbASe1CKS2d3HvQBetrmRoyrZqYfaGYLCjufYVUSRY26ZNXYLy7t2DwNtoAtf2bqswyYpEX/aGKjTQ5TJ+9lUH61ZPiO+eMJO+R7U06rbMeCd/pQBJ/Z9haLvdi7+hqhdTxPxHEBUss/mHJi49aozzIh43ZoArugkOQmKWGOEON3FIZNx6HHvS+csbfLg+1AE8ltEfmEhAqAKE5BDUksgcjHNPVZCvCr+dADo3jY/Mig0rQM7fIoP0FKInXGUX86k+2SwrtQqKAL9po4aLzJmWID1OKpXs9vE3lwkNjuKrXM09wuZJuPQVXCqpHH40AJLPvPpimmTpyTU6xws3zZzTGWPdt5AoAkgmRD86lganZYW+YKyiqTLyFXmplJAA2mgB4JUnZ0qSJ7jkCYLmmlVLAlgtXY0tsbjMGPpigAtrV3bJuefarG+4jfasjEe9W7BYuW8vpWgLpY1JSzGfWgDL+1XMWOXB9jUTXE0j/M7mrM8kspLPHge1UpInzmINmgCykqdJwfxFWLa3sWbc4G33qlFY3UqZaJ/qambTpY4/vEDvQBqedo8Jym8n07VbttZs4uAhCn3rlJblI12DDN71XW5cOMxg/jQB38ut2yKNiq/s3NKvilI0+W2iRv8AcrlB5ssAbaFHsabjauS5J9MUAbd5r1ze/wAG36CqJmkkX5z+tZpa6Z/kBxUhhuQucc/WgC/9mSYArJl/SrsWj3pXdHIPpurDjaYHkdPerEOpTxPncVxQBuv/AGlZxBWVseoqpPqN08e0uVplv4kkjk/eksvoa2rTXtKuvlubZRnuaAOfilSVsPuY1ObcqoMJdvY1o3VppU0pNq4Un3pi6VMFJR8ntzQBnOX2lZIarrbqwJwBWlLZXkPDx5z3zVOeOVQQMigCl5ayMU4IrMmttkpCLn6VcmkKfdzn61X+1FeDjNACW+IyQ9qrGnOyr1hC0gbJyG5+tI7TSKQFz70AVnnw2NmFoaQLhgeagkaZWwwOPWnIFYgqc+xoA07HWoo/lnX8a0GFre8xTjJ7ViBN5A2A+1XILXDDYhU0AJPpFwzkI6kfWoho1zjGxT75rUKwxx/PIwb0qvJKv8EzgUAVU0a8H8Ax9aeI7m1PzMFH1oeacqVErFfrVN4fMb/WZoAtNfqi/N8x+tEOrZbGcVUa2jTrzSIkaHhd3uaANyOWK8Q+agI9aoXNoYn3wNlfSmC7RE2B9v0qD+0HIKDkfSgA3bj8/WkBMbbsEUxWl3fKmTSmScNiRdooAn/te4hxtzipTqf2hMsoBHpUG/5cDn603zIWU/u8MO4oAcl3GZPn4HvS4t5mIXBqEIkyntUCIUl+Q80ASS2e0Fg7AVU8rAPz8Vswm4cbJpFUfSo5LCENuM6n6CgDJVhnaGO2rcNszsNjVYa3iY4VyPwp6WuTjcSfpQBesy1ow8xdy/WtuC8sImDlkDHs3Ncz5bocOpx7U8xhhyox70Ad3b3OlXCbpGjH+6BTpBoMILgMx/SuBiVYiXD4/GmSTNK2XYkUAdPcanpKSHbET+FZ8+r2sbbo4QB6ZrGY/Ly3FVZ7lSRjacUAak+qGX5kTZUlp9uujm3Dk/WsYuXTjIqey1S+sW3QvhfegDWfRNbkYsVIz71btPDOt3I8tSQvqabaeKLlmG+XcT2Naaa9qKjalwEU9xQBEPh+5IfUyvlD7xRsGtuyg8HaJBiOz86Vf+ehzWDqOteRbM02oecxH3Aea5Fr4XUhZGZM9iKAO5v/ABZbgObREgXptUV5Tfy+fqFzL13ys35mtz7GGywcn61z8wxPID1DGgCOiiigAooooAKKKKACiiigAooooAKKKKACiiigAooooAKKKKACiiigAopa0rr+xfs7/ZPt/n8bfN2bevOce1DAueDv+Rgj/wBxv5Vp3S+d4gttSK/IsUsj/WIsP6LWL4bvbfT9YSe6k2RBGG7aT1+lXk1eyGgXsRf/AEotIsI2n7jlSeen/wCqgRZ8Vql1faYssvlLJH8z7S23J9B1oPhiyuLW5e3XUYWiB2vcoqq+PReGwf8APpTZtcsBqukXKsZI7eHZL8pyhIx364qeDVNJgvr2V9VmuGuY2VXeJsRDOdvr37DHFAzKs9J09tAGpXk06Yl2Mse07h6DPeodW0q2trK11CxlkktZ/lxLjcrehx9D+ValoLV/BQS7kaOJrnAkVd2w+uO4qhq9/Z/2VaaVYSNLFCS7SspXc3PQH6mhgjBooooAK6/wgtw+m6ktpIsdwdmx26A8+xrkK29Lv7a30PVLeWTbLOqiNdpO7r7UxGjr6a/a6ZjUL6Ca3lcIVjUZz94fwj+7TrSBPtPh/TpBkbWuZBjqTlhn/vmuUjCtIoZtqk8tjOBW1c6xGniZb+3+eCIqqDGMoF2/40kNmzpt1PqWvavY3ErSW7pIojY8LhsDA7da4+H+KumGpaVYT32o2l081zdKwSExFfLLcnJ78+lczB/FTjuJ7EtFFFaEBRRRQAUUUUAVKKKKyNAooooAKKKKACinKu51X1OKmEMYOGfvg8gUAV6KnMKlSVbkLkjINQUAFFFFABRRRQAUUUUAFFFFABRRRQAUUUUAFFFFABRRRQAUUUUAFFFFABRRRQAUUUUAFFFFABRRRQAUUUUAFFFFABRRRQAUUUUAFFFFABRRRQAUUUUAFFFFABRRRQAUUUUAFFFFABRRRQAUUUUAFFFFABRRRQAUUUUAFFFFABRRRQAUUUUAFFFFABRRRQAUUUUAFFFFABRRRQAUUUUAFFFFABRRRQAUUUUAFFFFABRRRQAUUUUAFFFFABRRRQAUUUUAFFFFABRRRQAVJEPmyCcj0qOlBKnIOKAL5Jnj2liaaLJT3I9qrKDuyH+b2rSs/nXdI3NAAESOHyuRVUQ+TIGBbbV+ZIw2FGffNRymONBuOKAIZJyvSP5fWo0bdytL9oDNiIZ+opp3Z3MAT7UASiVSemDUpuGC4UkfSqy8/wAPNP8AlxymD7GgCaK4fBVgfxpAgLAjg+tRqMr0x+NOWUHjpQBZDOp+ZyfpTxJGykPHn3qmZMAjmnQIJDyGFAEjRIxwGI+pqQaX5q5jmXd6U6K3bksKmVUUZI/KgCh5LQkgjLe9DIwXdnH41bk8t+jEH3qKRMptB3GgCNJHVOufxqIOxbtUm0KMYOfSkWEv1XFAEyxKQPn5pzBFYB+lRRwurfcyPc1O0KPy+FNAClYXHy8irVkLMfLNEGWqx2BOuKrtOyttV8j6UAbj3FkjbYbNSvriqhi82QsoRAexqklyyDAJNSi48whaALD2pP3tmPUU6105JJPv4qLkdDj8asW9xIoKoufegDXhs0hjO6cD2qvLPsbYsikexrNlZwcs7Z9qiZ8+poA6bS/sLzD7Q/5txW5L/Yto3mS+WQfSvO2k8kBuh9jTH1CWXhgW9qAO21DxPZRx7bRAw9MVyt3rrzEkkL7VUh0vVNQcC3tnbP4V0Fh8PLp8SancJbRd8HJoA5KaZZTvB59Kls0kmkACGu2n0jwvpC/JM9zIPUd6yLvVI3UpbJHGvsOaAJo4jFAB5gX61LGAF3l1rIjlYjc5LCnySrtyNxHtQBovJFIv+uw1VGkmOcPkD0qmJgV6EYpyXWD0oAmW5bOAOfU1K1yAMFRv9adZvayzDzz8vtW1JpulTRhobjB9xQBzU0w43LSicADYvFalzpcO0t5ysB2FZuxI24QkUANZLlmDxnH0NW7bVdRtHA80kDsaRLqPABRhT5RAy5Vck0AaK+K5mcCVUOKnTVBfnYEjye1YItkI3D5T70zynDfK2D7UAa97o0rAsAAO+KwrnS3DfK24+1bNtqFzaqEZw4P96p/NhuMl4WB9VFAHKiN4zjDZqzCt2y4ETkfSugSO3J+ZsD6VKDBEflDMKAMQWZ8vEyFc+tTW1pa2+S4jb8asarcpKgWOPLD0rCka7iXeY/loA0ZTGjbokAHpUyXC7eytXPi7ck5Uinb5Pvb/AMKANe4/er8z5qHZ5ceeg96orcPj296GuWdcZzigCYliCGPBpkcTRtkdKrGUuMEUgbHAz9aAJpHfP3Sai8xi/daf5zxkYbd7Gnhmlb+lADCCRgjd7gUKso424HuKsblQfKcVA00hPcigB6SeX03BvepDNn7xyaqOpdcnI/GoA7BsBcH1oA0Vimc5RARVdkkaQg/L7UxLmWN8Lk1bUuwDnGaAJLaNU6irX2a3uG+X5SO9RpaXVxgoAfpVhNG1PqIePrQBEYJn+SKTj1IpF0qVfmecVrQaZequHgUe5aiS3aB/3uMexzQBTWzQp8jbmqs6vC3Gc/StTfEnKKfxqrJfW0DFn3E+mKAI4rmQphomPvioJXKtljj2NQ3GvyFtsEQC+4rPaWWeQtIwH40AWbiaPOACfcVD9pXbtCs1RO+D944qPdjkHP4UAWFeVsjbtU1FJEFbnJoWUufnJqXarjO8n8aAGw7s46irMenibJ80L9TUAt0Jy82BV1hpdvbgiSZpD+VAGTMogmxv3EdxUn2qYjiZ8elMmmSaT92nA9ajTczY8tvwFADw2WJYbifWmJbbJxIrkd8ZqfLAlWjJqJEcMzOjKO1AGkLoMhjIycVzM3+uft8x61slsHerjNY0xLTSMe7E0AR0UUUAFFFFABRRRQAUUUUAFFFFABRRRQAUUUUAFFFFABRRRQAUUUUAFFFFAEsME1xJ5cETyv12opY/kKmk02/hRpJbG5SNeSzRMAP0rU8Hf8jBH/uN/KrVl4n1P+2Y4pphLC8vllCijgnHUDNAHLUVqeILSOy1y6hhAWMMGUDtkA4/WsugC19vufsH2Hzf9G379m0dfrjNVaKKACiiigAoorR0jTv7RvNrtstol8yeT+6g6/jQBTe3mSFJnhkWJ/uuVIVvoairrfElxHd+HtNmijEcRdgiDsoyB+grntMSJ9TtVmdEi81S7OcADPNHUOgp0nUQpY6fdADkkwtx+lQQ966/UEl1a7vDpeuvJIq5+yIWVdo4OGzg/wD165CH+KmtxPYlooorQgKKKKACiiigCAQyEAhSRR5Mn9w1YSRvKABx26CmiXLAd/UCsjQhMMgGSho8mT+4assGBznK+wxzSZReC2D15XNAFYxuoyVIHrimVZkYsuC30qFgysQetABF/rU/3hUvlsZyw2nLHANQhiDkUplk/vt+dAEsaFQ5OMFDjmq9P8x8Ebic+tMoAKKKKACiiigAooooAKKKKACiiigAooooAKKKKACiiigAooooAKKKKACiiigAooooAKKKKACiiigAooooAKKKKACiiigAooooAKKKKACiiigAooooAKKKKACiiigAooooAKKKKACiiigAooooAKKKKACiiigAooooAKKKKACiiigAooooAKKKKACiiigAooooAKKKKACiiigAooooAKKKKACiiigAooooAKKKKACiiigAooooAKKKKACiiigAooooAKKKKACiiigAqRYmZCw6A1HUsDOHCrzntQAfvFO7AWnJM4OSc+wq7JGirzh6gVI3b5eG9KAFNwHTIJDj1qP55+WbkVoQwQ7fugN6Cke1dB8mNpoAz1Z0/wDrU5N4+90PrVowYTLmmsE6KaAIQyDoRn1qRY9o3hifrUW1D0PNKTkbcmgCQbSQdwwa1LSy0yRh50u33BrKEO8YWpo0VVw1AHSDQNKba32wqPc1Fdx6XYjbG7sfasgREpuMhx6UbVZeGJb3oAfJffLiJuD61A8jlfvgU5ofl+am+T8oPJoAj54OcipFG9uMimiNugBpc44Y7cUASGRVIBXJ9aZJKWbhyPpTUjM7/IcAdzVtNPdxlXj/ABNAFc3E5X52+X1xUsMiygh8kVZSyMfDuMelSeXZwfffJ9BQBTIiB+T+dC24PK7WNOkaLdmNOKZGSG6HJoAHjAwHTH0ppYA4Rf6VZIuQMC3JB705bV2ADJtz7UAMhKsfnG361dhiXGQjY9RVqx0yDbvmfJ9K0o0h2bEXCj0FAGfHYBxlRnPY099LAcZYJmr6SKjYVqlGySQbjigDObRLSNN7MXHfmltp9MsZQUhDkf3hmt1YLB8b2fPoKbNpFpMmYbb8aAKNx4pu2G21SONR/cUCsW61DUtRRlkmkx/vVsy6FI6fIm3HoKz20q9jbCxufwoAxFtpCDmQn1yaekES9Tk+lbcfh7UJGDm3kwfSrsfhqVfnmjKj/aoA5tdxBVEJqWO2mkX5l2iupi0WKBDJt3N6CkkjDptSPbigDmZIMIUC/N61FDYSM3zA1uOyqxUoPrVOcvFIGj6e1AFRbBopOVYfSp/KbbhGcHvkVYSV3XcYyPxpDcFQW2nNAFV4plXG81Hlwux5BiopbqZ5uTimGfa3K596AJpCWARWpu2aDlW3CmNcL2Tn1qeA+Yp3HOaAIRLMnznn2NTC7Xbvwd3tQ687UB2+tRva5OEfFAE9tqVvHNudN5962V1EOm4AIvoK5r7CVbksT9K0YYpSgTAA9aALs1xCfmAGfSmT6hmNVWLH0pBaBvlU5b1NNFgUJ3An6UAMWZ5P9Xbsz/SgrcE4nhbb6Vo2Fvh8NIVFXp7aHyy5uOaAOWu9Jkcb0baPQ1lSWs653HOK6xrcXO5DKeOhrIntZoGYY3LQBjJJgbXzVtIwy5UqPpTHTr8gH1qBBPv2opxQBbMKqvL5qJUUN9449qQQ3zSYKYX1NaFvYMD87jmgCl5O5umT9acYiEICSA/Stu3sEjfczCrEkfluCoVvY0AcskU204Ut9alS0ujw0Lgey10JudiktEo+lJ/bKIpVYST60AZcejzSjkFf940lzoNzEm5ZFYe1WZNXu5FKpAx/CoWu7512PHIo9NtAGS1u6N8q4PvSKkqSDkkfpWuImA3NCR9aJZhFGVCKDQAluZo9riVl/GtOHWrpQUaVD9axFll2kEfLVfPzHnBoA1rrUrg/elYg9g1UJL0j5i7H2JqhOuTnJx61GFLcK1AFv+1Zt2EXj61G580+YxI+rU6CBEUhzkn2pksBDfIQR70AReYFfhuPSlVfMycgD3pGhfOcAt6U1FYPzx7UADDYdpGR7UuSDwdo96kJ2nPLCpFWORepoArPG8jDad1SqHjX/VfN71IAyH924+hp0guXTGwN9DQBnMzsSRx7U9MlcMSp96txaZezDi3O31FI9jNFw3GKAK4hIO5pVC+vSrBmEYAguFc1E8EBXnczenaoY4ERsrx7UATmd0YmZy2fSnxvv5EgK+jVGsKkkg/99VA74cjb+VAFvaFBO5QfSsWY5nkPqxq7hn+YnCiqEhzIxHTJoAbRRRQAUUUUAFFFFABRRRQAUUUUAFFFFABRRRQAUUUUAFFFFABRRUkUUk0ixxRtI7HAVRkn8KAGUVv6v4Ym0bSLa8uZv30zbWh2/c4J+9nmt/8A4Vp/1Fv/ACW/+yrN1oJXbA5jw3e29hrCT3UnlxBGG7BPX6VqxnwtZXQvku7meRG3rGVPLf8AfI/nWPqmiy6frc+mwb7p4wpykZycqG+6M+tVZNMv4UaSWyuUjXks0TAD9K0TuroA1G8fUL+a6kGGkbOM9B2H5VUqaC1uLpitvBLMw5IjQtj8qlk0y/hRpJbG5SNeSzRMAP0oAqUUUUAFFFFABWpp2tTabbzW6W9tLHMQXEyFs/rWXRQB0+pa9bXPh+3t44LTzzuDxrCQIvdPQ1nONItrmydDLdRFAbmMkrg9wOBWfBbT3TmO3hklcDJWNSxx+FNlikgkMcsbRuOquMEfhQB0ttd6Lo1zPf2VzJPI6FYrcxFdmfVj1/z1rnIiWLE9TTprK6to1kntpokbhWeMqD+dMh/iprcT2JqKKK0ICiiigAooooAYkgEYBXJHTmkI+YkN1pq4GMDOfWnhnUcKBWRoKW2qMfXnoKkjJZG6E557VXJJIL/N+NWUkQfwL/OgBk/l+WSH+b0FVjkk5zmpppCTwBx6KKgIoADQfrSkH60maAE6UpGPekpScnpigBKKKKACiiigAooooAKKKKACiiigAooooAKKKKACiiigAooooAKKKKACiiigAooooAKKKKACiiigAooooAKKKKACiiigAooooAKKKKACiiigAooooAKKKKACiiigAooooAKKKKACiiigAooooAKKKKACiiigAooooAKKKKACiiigAooooAKKKKACiiigAooooAKKKKACiiigAooooAKKKKACiiigAooooAKKKKACiiigAooooAKKKKACiiigAooooAKKKKACiiigAqe34bcM7qgpyswHHSgC4ZtjHfkA1GrI8nyKfqTSLdHaFZFYetWVji4cxk0ATQPhsAkH3q2khGUbP4VBCihw/lkj61ekBlA2AKKAK8qgrgLknviqRDRE4Xk+1bENusceWOTUb3YQ42Rn6igDIAYn/VqfoKlKlofkQBvpV6S5DLlIvyrPNyGlK4K0ARo7J1wDUpeR+ymhni6EbvehJI1YHdx9KAJofOHAXj3pxSRsjCij7SAw9KkLgrlKAIkhc5BP5Gn4KJtOaRHJOFXHuaeqDdndmgCHZgfK5BpUgEjZySatmMOM7gtNVTGSdwNABGrj5QigfSlK/N8vWk+dvmNSqrFhgbaAGiRkP7zkfSoJZVc8oNtaEMHz7jz7Grq6bJckMIQo9TQBgrEXI8sEfSrVvZtPMAPlI7109rpUaR5lUFvarj2cRwUjCgdTQBlw6YTGB9obj1q9Bom/mObn3qwkcPAVjnvVhv3BUo2aAIItCMr7HmH14p0llDZqyrJuqfe7LuDKPcUjQKYtzfNQBSjhjn42gEVehs1mwuBkVJbi1UZCfNVhN0b+ag+X3oAlgsYYG3SxKKsrMjyBEUKPcVG1/bsuHj+f1rLknWKUybzj2oA6BMwkl9oX1pFkM5Ijww9TXLPqJnkwXbH1py3skK4hn2g+tAHWiR4xsyufaql2VlhYO/z+ma5WTUZk+ZJiSO+az5NbuZGICsT6igDpYysGSzALTSY2BddhWsAJeXMW8+Z+VXbbTtQERkRG2j1oAfLaQyyb9g2077FbDBVFJ9OtVP35Zg2QfSnkXcOH2Z/CgCw9jbsm7Zj2qp9h352EE+lTsZGTfJ8relVRemJvuZNAFS40O+ZtyRbvpVGaw1GA4kh4/Cuth16Ew+XNGVPqKhbUYt2QFk9KAOPaORGG9B+IrTtUQxbtnPfArRl2zvvkgUD2qyjokQWOH5e/FAGSLWNmyATntV6PTofLGUKmrarEMPswfenzbpV+XgUAVltlTrk/WpzbJJFudFHpgUlvDI24bGaiUTRfKYXAoArMn2cF/lI96h/tEK2D83sK0RLEIdskI/E1BNc6bbwktB8/rQBkNqCeY26Jj7VRl1AjICso9Kjlvf3zMmAp6Cq01wZFx1PsKANC31LawwWz6VqRXEEjDz0Jz61zlsrt8yp09a0YZwqnzASaAOjitNAlAM0QB9jVmSy8N28W9F2n6muZMivH8hANVZZpWGGcMBQBqvcWjzHAzGOmauSLbTxj7PGrN7Vzq3OFw0YYexp8Nw8cmYVKe2aANBrW5eTaF2sPU1LHoOoXrY3ov1aq8d7uf5uG+tXI794GDGTB+tAF2HwdezYjknjT61JL4TGnfMzJIfXNV11y6d9wlPFPGsy8+bJu+tAF2B/IGE25+lLdX26E79m4d8VlHUFuCdigH61DIs0inLgD3oAp3t/vDDisJyPM4XP1q9cCNScyZNRbBKAMgCgCuGA6r+VNMXm8lgoqd4NjZBzUXlu7ZJBoAs2ENmJP30m5fcZFWbwaXGv7kKxPoKztmwcjFBiBxtzQA0naMqqYqu0U0z5Bx9KtmNx0BP4VGm4PjGDQBXETo3zZ+oqORh5m05NWJwWPzHp6VX2IR8vLelACv0GFAWnfOuMMu0+1IXULtMZzVuzs2cZkZdnpQBXCZYZdM+1TojP0496W4s4UbO/BqAPhtkYJoA0kvpLKFo1fdn0NYVxLdSys5YqPQmtD7LczOAsBz/ezUkmm3UK7pRH+JoAz4RcbMmLI9aZlmk6c1obnTALgj0FQNfRoxH2fJ9c0AUZon8z53YLT44YcZE43e1LLMLk7XXanoBSJpsDdJH/KgBjzrCeXB9qzpCDIxHQk4rXfS7dVyjMze9ZEgAlcDpuNADKKKKACiiigAooooAKKKKACiiigAooooAKKKKACiiigAooooAKvabqdxpN19qtSol2lQzDOM1RooavowO38Rzy3PgfSJpnZ5HkyzMeScNXE1s3+vfbfD9lpf2bZ9lOfN8zO7r2xx19axqinFxVmBveDv+Rgj/65t/KrVl4n1P8AtmOKaYSwtL5ZQoo4Jx1ArO8N3tvYawk91J5cQRhuwT1+lasZ8LWV0L5Lu5nkRt6xlTy3/fI/nVgaGlWi2nifVoLYKg8oFBjhScH+tWLY6vp8wn1rU7Q2mCCMAEnHGPlFYGma5A2o6nd3knlG5iKoMFvoOB6VBoOrw28c2n6id1hMpzkE7D7Y5/8Ar4o6AYs5ja4laJdsZclV9BnioqmuUjjuZEhlEsSthJACNw+hqGgAooooAKKKKAOy06FLfwcky3v2HzpcyzgEtgEgAY57D9aV1n/4SnTX1G4hngdc28qqFDccfjnB/Gsyxv7K50NtJv53twj+ZFMELgc9CBz3NLqWq6fc3enweU89hZrsOflaQcAkfkKOouhvWFvqVze6vb6iJTaSBgvmfd6nG3t09PauGg/irqH1exsBcz2uo3N5LIhSCKQNiAHry3XoPy/GuWh/ipx3B7E1FFFaEBRRRQAUUUUARxsxXaOmOlS7lxjC/kKhHyIpY9eQOtP89Rgc8D6f1rI0EkZiOcgVGrEcCleTcOM/jUYI70AOYdzzTKUnPSkoAeG4Pv6jNJnmm0UALnNJRRQAUUUUAFFFFABRRRQAUUUUAFFFFABRRRQAUUUUAFFFFABRRRQAUUUUAFFFFABRRRQAUUUUAFFFFABRRRQAUUUUAFFFFABRRRQAUUUUAFFFFABRRRQAUUUUAFFFFABRRRQAUUUUAFFFFABRRRQAUUUUAFFFFABRRRQAUUUUAFFFFABRRRQAUUUUAFFFFABRRRQAUUUUAFFFFABRRRQAUUUUAFFFFABRRRQAUUUUAFFFFABRRRQAUUUUAFFFFABRRRQAUUUUAFFFFABT0DMwCnGaZSg4OelAGmtqkCAyMGc9qNxVsBPwNQIzSAAYc0hhnV8ydPrQBp28mWCsoVaueaqHKqMVkRSrHKu/JFaJu45VKJwe2RQA+WeR1wE+X2rPdgDjgH3qeGWbzNsg/djvT7i3guPmTg0AVBM5bah/Kla2QfP1kqxBbLEp/nTJIkc5DkGgCO3kSOQedBkV0SHRpLcF4FVvYVhCLZ99t1PCqB8j8+maAJry2sN/7h257elQRxIn3WzUqg8/KM0wAx5ZxigAf5jtGB7imhHj4XkGkId5MxE1MIpCVBBJoAjG9RwoYU8BgBlSKtJp7feD49hUn2NxIAxP5UARxRFyvOM1rW9pCCPm+b6VCtu6AbBmrcKGL52z+NAFyK2iU7sAn6VNvZiF6AelMheLZvditT+cip8ilh60AOQs3ysCR61Izjyio4+lNgn+UkJxSnaQWB4oAIMMhVFJakLhHCvg+1LBdCPO3BPpVZ286bj5WoAusiEDZge1Nmk8pB5hOPasua4e0k6Mfc1Ue7num6EigDeWRGCkJgVb+0s6COJaxra7RFCS5GPStK2urfd8nLUASmFQv7x8N7jNY+o3HzCPnHtWz5sbHMhK1BdW9tOu5n57YoAzbe1hJVgxzVmTTmYZR8j0p9rZuGwgJWrsMUuSE2r9aAKUOmbeXCkH1NX7azt1O2Lywx6jFQsNpbdMv4VDLNCY/llO4elAG1cBoIgD5f4GnG/xb44GOwrmALmdh8zEe5q75T+Ty2fxoAdc3olbiEcd6jS7wvznGP4aiEZCnDUIqk5f86AJObmQccVY+yWIf951qNrmGCIMHGari7ikk3scfWgC99j0wLkjOfUUqWVhCu/5eaiWWKRcs6Y9KgkTzc4bA9qALbwwuyqJIzn1q/LBDbW6gyICfSudkW2RMtIyyiow8lwNpkbA6c0AacyQhxunGDUVzewpH5UQ3H1Fc5dzTRylefYmo47qZCSXB/CgDoLS8vTMFAwvtVvUNUiS3KyHkelZOl6hIm4uuR60y5tW1O5Hl4XnuaAM241GWRiEyR2xVdZLqYbfKkZf92uui0OC1jUyAA+orQtvs8H3SpUdiKAOIayVlHyYb0C81YttLgZvnR91dLfX0Bk/dxKP+A1Qae3lbLPtNAFF9Mjj4RGAqlewiGMBUJPrWrJcDaRGNw9c1S3uynKUAZKW0067lTgdqX7NMmR5UmPYVs2lhJMdyvithdNu41BRg/4UAcb9lmONkTg+pWr9nauOZ93510T2823942z2xUC6dJKcKCRQBktaROx+bHpUT2xQDkmt+XSPIUPMCqfSsa7aGOT9y7H2oAiCErjO361XJ2y4Zt49jRLNLcny1GB71CbfaMZ59RQBfivY4M/LinnVIGXLqSaoLCiLljn61HLIqdBkUAPmKXLfuMg+lM8m6Xlkyo9KTC5BDYJ9KCsiNks4HvQA8TK3BB+lNzhuEpFCs/3Tn1oKNk5NACuoLZMdRiQeZhPkpqyhGO7ml81OoIIoARpHVj++pjSFjneS3vTZFjkP3wM+lNjTymyVLCgBk5GA2ctSQWby/OPzzVkWc9w3yR4X3rUhso7OIeZy59KAMc2rBgWywFTiPau5GVTV2YpD/FnPapoLG0lhMkjYNAGOcSviQFj7Vbj02YYMCsPqKuqbKyYOmSfU1Fda+5+WIqB9KAI5PNtRl5RuHYGsye4llJdpifbNJcXUkuWOPrVN59y8D60APaXcOOD7Gq7bycgOT7DNSwTqGzsQ/Wte0uiwKKIEz3IoAwVkdH+RWLfSrQa/QBhkfSrdw6xyNyGPqKhkklkhIgUk9+KAJLe3vrs4WNjWDdI0V3NG33ldlP51p2l/qNmxEchA71lzu0lxLI5yzOST75oAiooooAKKKKACiiigAooooAKKKKACiiigAooooAKKKKACiiigAooooAKKKtS6dewRNJNZ3EaL1Z42AH4mgCtU72lzFbrO9vKkL/dkZCFP0NFlave3kNsn3pXCg+nvXcXMsOpvqGgxqoEEC+Sf9pf8gfnQBwFWpdOvoIjLNZ3EcY6u8bKPzNbPhaOKEahqMsYd7OLKKfXn/D9afp3irUpdUiS5dJIJnCNHsAABPbv+dAHPQW0905jt4ZJXAyVjUscfhSJBLJIYkid5BnKBSTx14rr40t9P1TVbGG6is3aSKSN3fYNuQzLn8elVrxgX1C8s1aSW/kMFuI1yxUD52A/SgDlKKfJHJDI0cqMjqcFWGCKZQAVL9nmNuZ/Jcwg4Mm07c+madaCBruJblmWAsPMZeoXvXVajc2l14Nc2VsYLeO4CKpOSfc/nQBysFrcXTFbeCSZgMkRoWIH4VHIjxSMkiMjqcMrDBBrpBJJp3gu3ltZHiluLg73Q4OBu4yP90VozWyX2q+HriYBnuId0nH3iq7hn86BHHyWV1BCs0ttMkTYw7RkKc+hpsP8AFXX6bdT6nr+r2NzK0lu6SKI2JwuGwMDt1rkIeN1Nbg9iWiiitCAooooAKKKKAKpNJRRWRoFFFFABRRRQAUUUUAFFFFABRRRQAUUUUAFFFFABRRRQAUUUUAFFFFABRRRQAUUUUAFFFFABRRRQAUUUUAFFFFABRRRQAUUUUAFFFFABRRRQAUUUUAFFFFABRRRQAUUUUAFFFFABRRRQAUUUUAFFFFABRRRQAUUUUAFFFFABRRRQAUUUUAFFFFABRRRQAUUUUAFFFFABRRRQAUUUUAFFFFABRRRQAUUUUAFFFFABRRRQAUUUUAFFFFABRRRQAUUUUAFFFFABRRRQAUUUUAFFFFABRRRQAUUUUAFFFXLVIzGWkKjnHNAEUc+wAbB9atI0MjDLH8KtWdnayTAu6kf3RW7C2mwN8tlGxHc0Ac5IUU4j59zUZErdOR7V0s17p5f/AI84R9KgjFm84d1aNfQdKAMOAypIN2/HpW9a2pl2vghT61vW9vpF9iOGMNJ69Km+yJaSeUQfYUAZb6bsxsdTmoTpO4nD5b0xWwyoGzsKEelCzGN+mc0AYseiXByUTcKR9HmBy8OK6eyunDMWHy1HcHzpC+7A9KAOZbTZBjPA9qemkPNGfmbH+7XRLGgAbYQR+NSiXavTH4UAcwunyRL8kbHHepUhc4zH0ro54tsIfPXsrVmzTGKM4Q/WgCCJcqdvDCrFuX3APjHrVSElwTyme5qxDGFbJZmFAF648tgAHUVUZxsILZHrTb0I6gx4Uiq0UUrjD5I9qANK0hgf5mfd9amYhm2RrwO4qh5xtk2KmfrUtpcPM+AFx3xQA77U6M0WM+5qG6gu5U7bPY1ceSCJvuDPeke6t3TlyB6CgDIHnW38JAPcGtSyeRV35QA+vWnLbSyxb403R+9R5gRSj7waALUjRTcvIBWVdXcED7IyWb2pssaO/wAhbZ6mhbeMZIUN70ARwmWaUFgQDV1B5UnySfN71DGhb+Lao9auw28NwuPM+b1zQBJDLl8St81XFuVOIxkkelUpLaKL5TLhvUmmCVIGXYc+9AGxM85RfLUgd6igm2EhhhvUmltNSQN++Hyf3jVG8nszd/upCynuKALSwRTz/MV61pPplvHb7wIx9KxRcW6cbyT9KWa+kaAplivagCWQx9AeB6VALhF+UlqoQnc2GcqfStq/0e50y1tLm5ltzHdb/L8qQPjYQDkjjv2JqJVIRai3q9gH6TbT6rqkVhbGMNLu2tJkDhSf6VjSantkZFH412PgzWdJm8SafYxaJ5V4EYfbPtbtlhG25tmMc88ds1y2o6jod/biOw0P7BIH3NL9seXcuD8uGH059q4KeLqyxLpuDSsu337jtoUJGM4y/wAx9RUas6gjB4rPmnSKT93IcelRNesc7H6+tekI3baSc8bQffNTTSshAb8q5B7+ZZMLKyn2NSwahcwvvkYvn+9QB00iifBXr6Yq9bsrqsJj2+pNc/Bq0iLu4q5bamsoPmSAfWgDUvbEKRsKmsp4o1k+cZNNn1BVk+Vyw+tL56Tpwu3Hc0AWrdJHb5MFfStq0s4hEXZtrj0rCt7qNMfvVXFMfVWUnafl9c0AdBuc5Dv8o7mqVzeRY2BNzeorObXYjCNzqT7VQl1VQ275dtAF5pGZ8q232NRS3KFtoTcay21N3YmNML60v9plBt2Ix9TQBooS3OAB6CpmAUADcCayo9R8xjwoPtT4r91k+Zt1AGsGubePcFYr6U5NVvogCFkCe9Wba6+024J25HY1aSdJY9jpnHoKACFrm8i3sv681Jb20qtv3kY7Zqa0ubeFWBcKfekaa52sY0jZfWgCS8u5Gt9roSo9a5O4KSTnYuM1p3FxvJExYn0FUnt0k5RZPegBCFs4fMBQjuKrfa1cb/l59qcYkdtjMxHoaZLBFEPlj/WgBHZGwAN2fam3lqTGpVfyqFSG4JI+lTtIYVGJGPsaAKKq8aYEW6gtcN/yyb6Yq5HNJu3Fcj0xWja3ckEqv5IZfRhQBg+Zcj/WRMq/7uKYHfJZOnuK7W6vxfW/lm1iQHuBWO+gI4ybnGeyigDlpZ5pHwtBgMijOM+orp4fD0KE+ZNgf7VStp2m2iEmXeT0FAHMR28oGCuR61qWVgGAed8R+hq+HTYViiUA1WaCQn/WBh6UAWjLBbriMArWfO7TODghae1pJtZs/J61VLlTiNiTQBce3Xyg/U+ppks6iFVVs1Qea5cFG3YqvJ57Ltzt+tAFmeX5cbV+oqscY+8v40sVqzDLygCq06bWKrIGX1oAgu7gKcLUaBpMHK4pLgiJcbN/uKZD90sU/OgCZ42D42g0IjiT+5TfO2kNyKeZNy+Y2CPSgB8gkUhlfcPapZNTFpDtVSXb8qoSSSE5VSB6ioWjuZ24jZsdwKACW8nnYktt9hVY9TV+DTZJm+dSo74FU5kEc0iA5CsRQBHRRRQAUUUUAFFFFABRRRQAUUUUAFFFFABRRRQAUUUUAFFFFABRRRQAVal1G9niaOa8uJEbqryMQfwNVaKANvw3dWVjfveXkm0xRnyl2k7mP0Hp/OtG28b3huYxcQ24gLDeUVsge3zVylJQB00es2Wna9eSQ5udPux+8UKQeevBx6n86nhk8LadP9tgmuJ5EO5ICpwD+IHT3NclRQBcu7mTVNTeeQqjTv8AxHAUdBz6AVv29/bDVJ7SC5SGOOza1tp2bau7u24dMnPNcpRQBp6/Ks2szukyzDagMinIYhFB5+orMoooAK20v7YeEpLEyf6QbjeE2n7vHfpWJS0Ab1ne2V3oQ0q+uGtvKk8yKURlx34IH1NSXevQpqunyWgZ7axUIpYYLjoT+Vc5RQB1Y1LSrCe+1G0unmubpGCQmIr5Zbk5Pfn0rmoP4qhqWH+KnHcT2JqKKK0ICiiigAooooAqUUUVkaBRRRQAUUUUAFFFFABRRRQAUUUUAFFFFABRRRQAUUUUAFFFFABRRRQAUUUUAFFFFABRRRQAUUUUAFFFFABRRRQAUUUUAFFFFABRRRQAUUUUAFFFFABRRRQAUUUUAFFFFABRRRQAUUUUAFFFFABRRRQAUUUUAFFFFABRRRQAUUUUAFFFFABRRRQAUUUUAFFFFABRRRQAUUUUAFFFFABRRRQAUUUUAFFFFABRRRQAUUUUAFFFFABRRRQAUUUUAFFFFABRRRQAUUUUAFFFFABRRRQAUUUUAFFFFABVq3i8yHkgDdVWt7Q9Me+t3dE37Xxj8BQBVVkhwEOfpUq3D+ZwzMPpW6dBVcGVHT2C1E9tDDIAjEH3oArW6RyDJjJ+oqwY0ZTnIA6U5XKNgHI708SRBjn5h6ZoAqpM0D7oCykdxXQ6dex3MG+ZyZR61kyRocNgD2FSQ23yblLhvagDo47iFlOQc1I8SMgZdq++K5xvOhPzb/xonvbt4wqZC0AbJgYH55xg9hVmNFOACPxNYdnJMykPlvc1Ot00LffU0AazwEHJcY9qYwd4/lIOKhj1GTgGEMD6Copr6eJiot8BvagCVJXdtoROKiv4J5VyGAHpWf5twkmUDAGrdncPcXCwspJ9TQA+xtHMfzjIqSVUVsRJgjvWlJapa/fcnPYVSMiqDsTOe5oAzZCztyufwqxawzOPvBR6USJKoJPWm2/mGQbsj6UAXv7MiPDNgnvUghsrSM78E0/zHi+YRbvrVC6nF24VkVB7UASLdxgkrECtPZ0nj/1IAqoIERflbP41JhQRvlCn0oAtRyFEMYjOKzroymQcKKvDcvEWGB96bNaMY/lUbj1zQBX+1CCHEjKOOgqgtyHZsEDNJd2cinc0oz6VWEKk/wCt+b0FADmuZlYrn5avWrnyS6Pz6VnmJwcNznvV2G3MShvMI9qAJpD5g+d/mpFDu2xTwKayxhSztz6mqRu5FZhAefegDWWPzAVc4AqBbq3tpiCobFZv9pXKgpIuPcVWlY+aHVzz60AbUt5HK25doprXreQdr81mLJvYK4O31FTMqyMFg3Y70APju3b72S3qK6HWr9ZfB3hq3iu42uI/tXnRhwWTMgxuHbIrmZAkAx/F61FvCOHYgisalFTlGT+y7/hYCzDNe2N0txbXUsUy9JI3KsM8cEVBdW8xQMu7mrgvbZlHy598Ur38BZRuxWtle4GK0EoH+ryaYbaYKfkArp2mh8oEFGFACOu4JGaYHPWWn3H3zH+dW5dMeUZfj6VtiZFXbuTPoKikWJ14m2t9aAOeWwmDfID+NWfKmjH7yPj1qcXptZ8M+5RVuXXbGaAx7Mtj0oAoxbAwY/rVwRGcb/M2qKy/tQYlQnHtUbz3K/KpIWgDSZbdT13n1qvLF5428haigkeNWLDP1qdJGJyR8vtQBn/Z/Jc9xSL5THk/gaulY5mPzU14IPL4A3DvmgCo7SEbUIx7UKqp/rFLH3qdQn3VGT6ipFiVclyaAIFjTII4Fa2lQo1wN6Db6ms5Vjz/ABVat76TzREYhsoA6qKKAOQvlr+NSpEB/wAtYwv+9WKm0t86bQe+azNRilSTMW9k9aAOquo7COPdJMoP+y2axlvdk/8Ao7lkrLigmmj5QnHrWjpulzXEgAjyc9qAN2K4jniAa3Xd9aQyLCeY/wAqsrYfYSPMjIBHXNVLqWJSfmXHvQBBNpVxqTh7VFUd6c/hW9aIebNEtSW2qyW3COoU+tF3q8jwkJMrN7GgB1v4ZtIMebLvY/lVmXQrCKMu8i/nXNz315IMGb8Aar/a5mBV3LH3NAGjLPYW7FVAciqz6gsrbAioPeqCSiGTeUy3oalkmE+MQ/pQBdacxJmLDnuKp/2vcoxKxqKTyZl+YIVT8qrt8rFg3PpQA99Vkk4kbr6ipItO+24f7UoUds1SnKSD5hhvaq+CnCs1AHV7bGzgVZpS2PSs+41S3BxbbV+orKU78B2DEdqJnT7ohAb1oAW4uLiQHzJcIfSqARi3yZJ9c1NKrsuFbBHY1FGXTJcg/SgBsrShgDKwanh3MeHct7ik+0QsTlMmo98fOwlfpQAo8qP78mfrTTcx5wnT6Ukdu8j/AC5OfUVqQeHbyZN8apg/hQBhMvnS/KD+VK4x8uPrXUx+F7gff+UeoFaFn4WQtlo2kagDhFT5gCDtqyNPL/6rJ9q9Nt/BtrdMPMt5Fx/dFa6eDbS2hLiPIHr1oA8kTSrhEDt8qe9W7eSK1bPku5/3eK9LhtdPiypt9y/7XSqeorDGuy1giZW/2aAPO7q5urhv3Kgf7IWuZuA4uZRIMPvO4e+a9h0rRI5pzJcMsPf5RXlOuqE8Q6kinKrdSgH1+c0AZ9FFFABRRRQAUUUUAFFFFABRRRQAUUUUAFFFFABRRRQAUUUUAFFFFABRRRQAUUUUAFFFFABRRRQAUUUUAFFFFABRRRQAVND3qGpoe9NbiexLRRRWhAUUUUAFFFFAFSiiisjQKKKKACiiigAooooAKKKKACiiigAooooAKKKKACiiigAooooAKKKKACiiigAooooAKKKKACiiigAooooAKKKKACiiigAooooAKKKKACiiigAooooAKKKKACiiigAooooAKKKKACiiigAooooAKKKKACiiigAooooAKKKKACiiigAooooAKKKKACiiigAooooAKKKKACiiigAooooAKKKKACiiigAooooAKKKKACiiut8FfD3VvHf27+y7iyi+x+X5n2p2XO/djG1W/umgDkqK9Z/4Z78Wf9BDRf8Av9L/APG6P+Ge/Fn/AEENF/7/AEv/AMboA8mor1n/AIZ78Wf9BDRf+/0v/wAbrk/Gvw91bwJ9h/tS4spftnmeX9ldmxs25zuVf7woA5KiiigAooooAKKKKACiiigAooooAKKKKACiiigAooooAK19IvdQs1L2ku1N3IPrWRWtpcvlwNg87uhHsKANk6xqVydkkuAe4Wq8sMnUHzD+tTRTvjhFOanglIkOeG96AKcce7aoyrH1rct7O0WHE/L+tU5HQjLOqn16U1ruElV85SaAL5trbbw+GHTPNOjBUZcEAdGxTbW4gidfNAYnpxWve3tsLdNmwn0oAxprrd8qgMexNNt7Z7xsOQuO9TXLRXCqUTa3+zUR/dKMyEewoAmkt7m2G2Eo6d6jDed8rR7GFSxSu0i7UbbWg0WcN5aKtAFeymNtMC6ZA9quPqC3U2GjwvsKpPKBJtQMR+lWYoy5G0hfagBJ4FcfukGabZSfZpNsmE96u+SYDvIJqKdbe7H719uO3SgCLUdTtdwWORmb1qh/aUS4bh6tf2Srn9ztYe9Zl/4fuo2MiKGHopoAsyakkuNnBPapIGSGQSyTYPpVHT9NkRjJMpXbVyWCC4OX6+tAGgZRdSAxPle4FV7u3jhw6hs981esrS3t4d6zYNVLplkbHmZFAFKaTzduwVZW2DQBmT5qjMyxACNAT9KkS9kmXaYwPpQA5Q0a5wOPeoXklkJJbj0qvLLMXIRDirJJNmVYjf2xQBhXizmYjzBj61JZxc/MwJ9ahCsZyp/OrnktEOuc+1AEkkyLgEFiOtMe+SRdiA7qryzeT/EPfNVS6FvMVufagC7IZJECOQKoyMkEn3yac/zjO7LfWmCNiMMm76UAWjcRzwYXg+9QrKY8bgGAqCR1hXaVK1R85ySA1AGxLfwOvykqas6bqdtahvNbr0rlvMdnCnIyavNZCOESNKS1AFvUL+Ke4LIWKVB9oUp8ucCs5pI0HLnNJ54cfLQBca7O3PQCmHUN3OzIFVTICuymrG4PTigDRjvlccdfSnC8fOVJH41RS0Jb7xH0q4unzBBwQD3NAEqX6s4yxB70TXyM2Fc1HJpjcBG+b2qX/hF72WPzVLn8KAGlgFyDnNOSAMOAMmnQ6TdRqd6tx/eFSraiEbi3PpmgCS3tZVYYVRWiJ4IxtdBu9aqG4zDlMBqqOk0gL5BP1oAtyzksSmCPeqj3UoO1AFz1qpKZsj5s+wpdhwDyG96ALGxwNwOaYqyltxXipoC7qd+OKc0DvGWD/lQBAztGSScCnJdLIMZY01rZTDvfcWHvVYzKgzjH0oA024h3Jk0y1vBb5Mn4Vn/2q4j2KM5p0amQqZgcGgDoLS9N02EKD61rR2k0kf8ArFrkZFjhYeWxB9RUsF7eo37iV2+tAG5P5sLYZVOPQ1YstZit3AIdD6iuWmuLoybnZw9SI08y5Y4YUAehx6jb30e2SQfU1A9ppbKd9zub0rikjnYA7mA9qsBbpSCGJQUAdJJo9vNC32e4BPpWZLoxhQneQ/uaLe4kXBBbd9KnRmunxM5oArRWkSxnc43etH9nxsN3nZNaL6cHTCybM1lNp9xDMdrZX1oAb5UEbEvJyPam/a4U4QEmmOs6yEOoYfSoRZTTMcBUoAkubiTaNzHb6ZqoZNy/Ko+pNTHT75xtVNw9amtvDGtXDfurSRgfbigDP3sQVZAajyIzneCfSulXwL4icbBEFU+taVl8KNTmP726hTPrQBw7TI/LMB7Cq+4l/kVmzXr9p8J7OyO+9vo2GORnFWV0HwnphZ9yyMv+1QB49Fpl7LIPKjdifUVtQ+ANZvY/MeWOIH+9XeXuuaeIxHZWsfoDVVL6/nhK+ZhaAOYtvho4Ie51CMEdlrbt/B+h2m1pg859BVmGZkf96V/GpZbiNQHjcbvQUAblhbadbW4FtpagDu2KfbyWxmYyFEI/gArHGpbrfY9wwz6DFQyQiOHzY5xnryaANuedJZNscQZB7VFNfQW8e2NEVz61yZ1+eCUhXyB1xWbcat50zOzn8aAOrl1u4g/5bY9kqvF4huZnIkDMvua5qPVW6bUZKlm1qK1j3sV3dlFAG7LqEkrgAIqHtUM+sW2n/K8qFiOlcbda1Lclm8woOwU4rn7i9dJt0h359TmgDqr3xLHLIwjeTOfwrhr2Tzb+4l675Wb8zVlrgMpf5AfQVnkksSetACUUUUAFFFFABRRRQAUUUUAFFFFABRRRQAUUUUAFFFFABRRRQAUUUUAFad1eabLbOlvpPkSnG2T7QzY59DWbSUNXAKKKKACiiigAooooAKKKKACiiigAooooAKmh71DU0PemtxPYlooorQgKKKKACiiigCpRRRWRoFFFFABRRRQAUUUUAFFFFABRRRQAUUUUAFFFFABRRRQAUUUUAFFFFABRRRQAUUUUAFFFFABRRRQAUUUUAFFFFABRRRQAUUUUAFFFFABRRRQAUUUUAFFFFABRRRQAUUUUAFFFFABRRRQAUUUUAFFFFABRRRQAUUUUAFFFFABRRRQAUUUUAFFFFABRRRQAUUUUAFFFFABRRRQAUUUUAFFFFABRRRQAUUUUAFFFFABXuX7O0hT/AIST3+y/+1a8Nr2r4APt/wCEi/7dv/atAHvPn+9Hn+9Z/m0ebQBoef714d+0TIX/AOEb9vtX/tKvYfNrxb4/vu/4R3/t5/8AaVAHitFFFABRRRQAUUUUAFFFFABRRRQAUUUUAFFFFABRRRQAV0egabFd2Uksk+wiQrj8BXOVt6PH5lq/yM3znp9BQBvLbR2yn96p9Oaa1vG0LMWG761myQTREOiZHoTQ1xPOoSGBg479qAIJpDG7RuSRUCqik4Y/hVt7WVlzMrK31qJLdlfnK0AXLNnyC5yB0Bq15k0rYCY9zUMcg4XqPXFSvOgTapP5UASKkgb5zgeoq3DPuby1G73NYwvX3YydtdHpklisSuHBfvk0AWoQsUJG9c+hqtK07ZDPhP8AZq/L5Lkcpj2prxxFMoP1oAySLjBKvlRWlp88cUZdwS47GoJd2NqAc0kEbLIBc/LH6igBl5q97cy7IIuOwFRrDqT8zWrgf3hWxLdadZQ74HG/60tl4nhmjZHkAxQBkhrq3YbC4PvWmst28GZQNvqKfNq1uUJTa0nbNU3vLyZcyyRpH6DFADgS7bATjvTJYkRTkhRWdLrUVuWVPmb2rOOpz3MhDD5TQB0VvJLN+7hK/UmpLu0ntFWSZ0Ib0Nc2zSxLu37fTBpiX01zlJZ2x6E0AbRdA24MDn0ognJLbADWVBN5O4bs1ZguFjYueSfSgDQeRVGSefSoDd8HCcetVZbhAxIG4mq8lxtQhjjNAErMkcm8HA96ilvyWyp4qm0zOm0YK0io23gEfU0AJIGnYuaigUJN97j0qy0Mgj+Xv1pI7cL1YZoAWYBV3I457VNYOiOd9QLCkeeck1C3nLnY+B6GgDSl+zvJ84Dis+cQCX93E2KqtdyI2CvPrUMuoSxthaANGZYnhGEwRVCTJ4yfzqNb26l427h9KEhlaTJ49qAGmPIIxRsRI/lj59athZjkIufrVZ7W5wd/C0ANG0c96mVTINydRVRreWNcryPeiK5kiONpoA04Hb+8Mj1q7HNPINv3h61zqXbrLlunpXQ2eox3Eflquw0AX1WMRglwrDvVyDVpLdMGTevsK590mMvAYr7VftpAi7XHPuKAJrrV4pMgs6k+tZUkpckoyt+NXZLRLlizo5X1Apv9mQIP3RJb0xQBWiSRl+bGPansVVgEqdI2RtoGPrSTwFGDL09RQA0CBh867WpkiRsuAxA96JiVUEc+9ML/ACZ3igCGRSiYjyfcVDG8yHKOc+hqY3KxjsaPNZl3rEKAFN6+Pnj5qESo8nzYoSRZJOcBvSknhULkLz7UAXYGtywLRLxWrFPYPgOgGK5VHMfRwfY1NHKJPlC4b1FAHYLZWlwu9IVI9c1es9PiiGVhH4VxcM81s2PPYe2a1YPEF5bj76kelAGzd2ieZloto9ariAT/ALuILUceuxXKBZQWbvViHULO3kGxOfagC7baPMQETbn3qaTQr5WBCIR7VSl1ibdmDK+9Nj1K+lz5kr+3NAGzBoNw6Haq7/eo5bK6tPlkiUe+azVvLlFLG5kU+z1biM2owYkuS31NACESbss6gVetryOOPZ5aP6mrFj4ZaWPe00RHpups+lJaybOSPY0AOhv7RpcSWKvV77ZZSHa9jGg96yphbWoDKCrVVuNUd4ykcW4nvigDpVbT8ZjtlVh/drQi1Vo4dkYUVwltbahL8x3Ip9DV6O2kSQDzPm7k0AdV5lzcgstyQfQVmS3c8TMJrtlI96zzeXNrlIptw9awdUjvLmQOnmMT1oA0NR192zGhd/fNZS3csrYKvz3ohsb/AGZeEhatQQSjOHbd/dAzQBA9mrAFHO4+1W4UmtgCGD+xqW3t7yZz+7YY/vcU2ayu4pdxGP1oAsC/WKMmaPLGqsl2Ej8yMp9KbKjuMEg+uap3YRINsQBc96AGXurFYs7lye1ZEmrTTL5YYhfrUcmk3MjlmPB96QaLIhzn8zQBAGdDk7/zrQszNcqV2D8qpTym2G1MbqItTuosNEdzDtQBuLo7bdwRt5/Kqc2h3MjfvMBaW31bVdQlCD5B7LWkkV0JPnmPvzQBnx+HdNYDzrwxN64rTj8J+H/I3zXby+4FQXdlNefdzgd6dDpVtbw75Lxh6oGoAhutF0GGL9wJT7nFefX6omoXKxjCCVgv0zXdalq2nxKFhy+O5NcHeSCa+nkUYDyMw/E0AQUUUUAFFFFABRRRQAUUUUAFFFFABRRRQAUUUUAFFFFABRRRQAUUUUAFFFFABRRRQAUUUUAFFFFABRRRQAUUUUAFFFFABU0Peoamh701uJ7EtFFFaEBRRRQAUUUUAVKKKKyNAooooAKKKKACiiigAooooAKKKKACiiigAooooAKKKKACiiigAooooAKKKKACiiigAooooAKKKKACiiigAooooAKKKKACiiigAooooAKKKKACiiigAooooAKKKKACiiigAooooAKKKKACiiigAooooAKKKKACiiigAooooAKKKKACiiigAooooAKKKKACiiigAooooAKKKKACiiigAooooAKKKKACiiigAooooAK9j+BD7P7f9/s//tWvHK9c+CD7f7d/7d//AGpQB7V5/vR5/vVDzaPNoAv+f71458d33/2B7faP/aVeqebXknxvfd/YX/bx/wC06API6KKKACiiigAooooAKKKKACiiigAooooAKKKKACiiigArt/BcMB02aWWNnbziOOn3VriK6fw68o0+QJMyL5p4DY7CgDevWheTasG3FQB4EAQKN3tVD7U0dw2f3n41C9yssm5SEPpQBZvIHeTeDtU9s0n2Lcg/eHd9Kjt70eb+8Ctjvmrdzq0SqNob/gNAEX2V7Zd+4MPcVHJcQMp3D5hVG71MyxkKZFqsirLHu3sT9aACTUUiY4jz9DVf7f8ANvXcvtUxsUcZR8+oNU3YRvhY8474oA14dQmnUFGxirdvq9zG21mUfUVh2t2ysW2DFTRslzLvT5XFAHVJqE8m0tsUewrRhTz0ySziuZt5JPMXL/jW1HrJtF2um5fUUAaLaHHPbt82GrnLvSZLRmLqQv8AeFW014vMSjnHuar6hrE1zGVb519qAMiV3TmMsw9aat67/KWYj0pY5n37FAx71LNthXMmOfSgBYmiZlLfkauSS5TEKoB61lJ+/k6nb9KkDywuVTlaANe0iaVSZJAfbFRNbWyyffw1RRag8a5wF+lU5ZHuJN55JoA0giK2GANSFAEIJx6VVt7TK5lk2nsM1ILsQzBSofFACxR9cnH1pGjVRmRs56YqS7vY3jH7sg/SqgkR0ONxoAZNKkLDDAinfaPNxsqI2iFS56+lSwCFYmP8VAA7SyDauQahEVxEd55phum5AAFWIcSYBkO4+tAFQ3xXOcA0guZpQSBxTryzZJN+4E02ATLIA68etADnAljUnqKY1okg3CmzOkUxLNt+lRtc+b8quSPXFAFhFVCBFndU0lpKAHVyGNV4rlLXmVGI9aedUd2+VcIaAHx21wG3luKtzFTAfMxkVVluGCjY3JqnIsjHc5Jz70AKJg77VXHvTni38cE+1QtJ5GAV4PpV21miZcJjf7igCu2kSkBo0Ln0p0FndrNsEJQ+pq+txdRPlHC+1XG1ZoYwt1GGz3FAE1rG1rF++O5qpXE5km/cHB9DV23aG6heVMgAVloyG4bbzg0AaCahcrAYnHPqKpedebz5bgVPJLC0Zxw9ZL309tJzCGHrQBfPnN808hP+7T43LrsD1nPqM0g+RCM1VBmWQP5vNAG5IkhjwFPFVmjLrtPDVG17NFjEm7PapUvo5SAY8NQBSmsrk9MY+tPi+1wpg7SvpWtFbpP/ABlFoewtx92XefrQBzM7sspYkg+lWodSRY9r5Oe9an9kpeyBNyr9TU03hqzhXLuc/wC9QBgN5RbI5BqzFauMSIfl96vx6bZxthQSPenXMarFsTOPagCjceWy5ZsOPSq8dxIp28Y9TUkluisCdxqV4YmUOUYfSgBUZQcls1cid1+cMFFU1ijwCztj0NW7cQ7DuXj1oAtJqUgcbipHsKu/2jCw53Z9KzBY+aN0brj261LbaVJLcLtd8+hoA0TOvljYCfrViO6aOMFnSMU5dKYMqyyYq6unWDBY5Bv/AAoAyZNcmjkKxTnHqKsQa1cgrudyPWtT+ydLgcbbdifWor+GV49kEJA7UAatt9n1CIHZI7+9Uru2ntn4TYnp3qtpOmanDJv3Mo/3qlv3KuVl+d/d6AHR3N+owjZX0qWKO+uJNzEL9ayvOMPVgPbdUc+tAJsLBR6rQBvNN9nkCTbT9Kml1WKBF8uLJrjzqSMc+a7HtkVJDql+7eXHEXHqBQB0Z1q4uOFhQCki1D7K+8mNX965mYao7fMkgz2FMk065l27hIjf7VAHQap4inZl2Ohb0UVSbW7q4C84I9KqR6JeIhkeXC/XNNjxA+GYE0AXDNcsDuk696gErqMk5+tV7yWMMNp2n0qrJcGdNqcNQBsLKrQswIz9aiSUzDBz6cVkRwzDhFds9QK0ohNDHhrZgPc0ANm0K5nbMRBT1NLa6BNBl5dpA9KsWsk1yWVpgir2Jpkt9ImY0uAR35oAntr1rBHQWu/PeqZvZWn3/dGehpHvUEJJlUt7msoXPlSliu4eooA27jVbwDbCUA96w703lxk+YN3+zVxNS2xmQwggd6IdQtpmyQFY9qAOdGlPMDuZg3fNZcqeXK6f3WIrty8SS/Nt59647UMf2jdY5Hmvj8zQBWooooAKKKKACiiigAooooAKKKKACiiigAooooAKKKKACiiigAooooAv6PeQWGr2t1c2sV1bxuDJDKu5XXoRjI7dOetfSjeF/AKaD/bR0XT/ALD5Qm8wKCNp984/Wvl2vY28MeKE+DG176VR5gn+ymLDeUUwE3fe9sY9vu814ub0ed0n7Vw1tu1e5UTyrWLyC/1e6ura1itbeRz5cMS7VRegGMnt1561Qoor2krKxIUUUUAFFFFABRRRQAUUUUAFFFFABU0Peoamh701uJ7EtFFFaEBRRRQAUUUUAVKKKKyNAooooAKKKKACiiigAooooAKKKKACiiigAooooAKKKKACiiigAooooAKKKKACiiigAooooAKKKKACiiigAooooAKKKKACiiigAooooAKKKKACiiigAooooAKKKKACiiigAooooAKKKKACiiigAooooAKKKKACiiigAooooAKKKKACiiigAooooAKKKKACiiigAooooAKKKKACiiigAooooAKKKKACiiigAooooAK9W+DD7P7b/wC2H/tSvKa9P+ED7P7Z/wC2H/tSgD1zzqPOql53vR53vQBd86vKvjO+/wDsT/tv/wC069I873rzD4vvv/sb/tv/AO06APMKKKKACiiigAooooAKKKKACiiigAooooAKKKKACiiigAq1bSTCMpCTycmqtaGnwSujSR9M4oAjczEgbjnvg1JA+ZgoP1zUUgnErD7pohbbJgZz70AXLqcRjaCM+1VQzYyZdvpTLg75ANmD6mkmTCrxx7UAWtkhUF3yvtTiGjhLRfrVSKSVFztLDtnpVxLiKaLbIpz7GgCpG7vnezg0JOqBlJ596sSCBUISQbvTNVdsWRnk+1ACRzIkbLt5PpS290YSPlyKlijXk7FpnlBJN7Lj0FAGnFfZwNnNamFu7fCQSbvUVzEs7GRShxW/puqPFb+WzZY0ALHo5fh32GpxodxEp8mQPmpIbtuSU+b1NQT6rcWpLIF+lAFK4Wa2DI0WX9aW1tRKnmXDEt6GibxDcyDa9uuT3xUMNzIzZdc+1AG/GYorTAtxn1rM8l5HLKVGexrSs7lp4dsSDI9ao3rtHNllx9KAHLoyHEksh2+i06aK2WEiLjbUC3Ezjasny1GUlL7SxoAYELrkSkn0qUSRxx5fr71PHZPkE4AqG4s2knA2/LQAzzvNyAQahWVoGO8jZ3qd7eG1Hy8tWa6ec7scgUAX47lJeQ3HpTZ4HPzoOKzo5DC+2LLGr0V/sXbJ1oAbEBht4x9afvVU3qMsPSoXvFeTIXgdqcLhGfaV2qaAKs9zczSDKkKKV7hyhAcg9qsyoirxWeqjzjvGBQBXKyM2WDH3q5HiFNg6nuajeZYztwcetNdy8fU+1AFiZyyBXIxTBINmFOVpI9OvLhA6Rlh9au2vh+7lB6LjrzQBQMrlsAZq9b3aLbbJFG71qZtNS3yCSHHrVNivzZQ0ANLGSX1qMu8LFkOPameey8KhH4UCC4kUsIy2aALaX8iR7iFam3N612i5GAPaqDJKp2MpHtQEkHy8kegNAF77VNbxBI3IVvSmx3LpJkcZ9aZHCQmW49KazfLnIzQBpRXQI+cA+wqRpbSRNoj+asmIsPmRST7VbjjnX966/JQBYQJHKBjg0l1Gnmjb39KiD7pf3QP41NExVzvPzUAMksXOHjfn3p0Fu0XzytlvapQ7MGXeCah3SqpJbAoAspIw+UO21qe9okah0kJY+pqnJchYxtcUCZ5YfvbfegCQGTzMo5Vh706RZ5eXlJI/KobbJJJfNWSyIDk0AM85ggyTn2qYaqECoUU465psaRMM5AY1HdadtxKnJoA1Y9RtHC77dWXvWpAdLlXekKn2rionl835SAameW7Zggjz7igDuvLszHlLaPNRxxWLyCOZoUU9QBXKW63KHlGB+tXEgnDbjGXY9xQB6HaaD4e2B45MH1zWfqFlYWl1uScKp75rmknvIgI0jbJ7ZxV+Cyv7mMl7csfc0AW5r61+6kokxVBtbjRsbQuKgktp7a4Amg8s1ftrSO4+/aRsfUigBYNbs2fMjkD3ok1S4unIso8oP4jV8eH3kiJWyjAHTpVaO0uo8wrDs+lAFYyauAR54XPpVQ6VdTMZpbrL+hrp7XR9kfmXFxtPXAqVBpOWM024j2oA5JLS4myjwl8fxLQNDkk5OVX3rcvtTs4Ti3faPaqDawHjyoXjv3oAtW2lWaR7XjPHfFOGpf2Y+BbRmP8AvFapSa07RqOgpJJ4rmP5RlqAOls9d0+5TIMYfuCtNub/AEt8vv3OOwriXhmEn7oba1LPRZJl3vKEB98UAXb7UhcRbbaMKo6k1mCESozNsWrv9h2sYZje5b0XmqN1MlrhC3yUAUzabjkrkeoqzBbWSMN8gyO1MjmedD9mx9Kg/sfVbjc4QZ/3qANtbq3K7ISiY71SvbiRcvLNGEHesxdL1mE4Kx89y3Sql3pl3nE9whb03UAMe6hlmJjdz9KVxGF3KG3e9Nii8hNisC3tUzyyIn3gDQBH9mnuAD9nLfQU1rGZCAsLqffpSrrF5CpVCpNI2p6nfRn5BsHcUASy2l0sYLhNg7Cs949r7kIWnKZwrAzsG/uGoH3xtukjLE0AWkJZCxOQOprnpiGnkZeQWJFbttMM7ZvlQ+1Yl3s+2T+X9zzG2/TNAENFFFABRRRQAUUUUAFFFFABRRRQAUUUUAFFFFABRRRQAUUUUAFFFFAF/R5rG31a2n1KKWazjcPJHHjc4HOPm45OM+1e2f8AC99D8ryf7Cu/K27Nm5Nu30x6V4JS1xYvL6GLadZXttq0NNovaxNY3GrXM2mxSxWcjl445Nu5AecfLxwc49qoUtJXalZWEFFFFABRRRQAUUUUAFFFFABRRRQAVND3qGpoe9NbiexLRRRWhAUUUUAFFFFAFSiiisjQKKKKACiiigAooooAKKKKACiiigAooooAKKKKACiiigAooooAKKKKACiiigAooooAKKKKACiiigAooooAKKKKACiiigAooooAKKKKACiiigAooooAKKKKACiiigAooooAKKKKACiiigAooooAKKKKACiiigAooooAKKKKACiiigAooooAKKKKACiiigAooooAKKKKACiiigAooooAKKKKACiiigAooooAKKKKACvSfhO+3+1/fyf/AGevNq9C+F7bf7V/7Y/+z0AeoebR5tUvMo8ygC75tebfFh939ke3nf8Asld55leefFBt39lf9tv/AGSgDz2iiigAooooAKKKKACiiigAooooAKKKKACiiigAooooAKtW17Lbp5aHClsmqtFAFq4kdn3A/lSKGYbwcVCjsp+WpIrgo/z8j0oAc0jhOeT9KajSynA+bFXo5Y5YSGxg9u9JFbpGScsgoAjO8wlAgDHsarGzmH8IP41fVCzdMj1pJ4+m1yDQBSFqVQu7AAelRBVYnDY+tWXQ5HJYfSonTZ0C80AImB1kIPtTldnlCu3HvWlYaNb3Ch5bsJ7Yqa7s7K25EyzEelAFOe2jSEMjAt7VJZxRzABpGR6lF3CYvkQAikScOvVQaANYwfZYVxL5pNLN9n8oebjJ9qy33QrlWOT70p3yRjIznuaALLWUbLvSXA96zXDRy43FvpV+G0V48mUD2zTuIxhFVvegBbSdIV3B2U+gqKbzLxywfI9DVqJwEywBJ7VWeGR5d8S7aAJoiltGPk+b3q3BLFI4OzmqRiYrmU5PoKWPeFOw/hQBq3DbsN93Hasm7upF5VSFFDSFlIfJNBaNbc+Ye3Q0AZkly0vfj2NNaZTHhSM0LHGzkpwD2FRmMxSdBQBbto9g3t19qglOZyTwDTVuGQ5L8U6dxMMx9fWgCmWMUh64oF027LDIoeQf3hn0pm3PzbMUAacl7BLa45DYrPSViRuGRUiRr5RJI+lQCPefl6UAXha+dg9BVjy4zhABgd6hjcKgUMc1Ijg52t81AFu2uSrCHfgdqvyzvagbeWbvWT8kYDsCWq+LiOWEBhz2NAEExmmbzJhWezBj9/pTr2W5Zygb5B6VSjdeQPvUAWzIox/hUsMjwjc33T0qj5hyFGCatJ8ygSgigC0gS4yz9ahNmoJZmwKSSLysMpOKiJYNnO4UAOdEf5VLH6ULb24G5gSfegTlXBxx7VFcSb3yAwY0AWVmWNv3apilkuxjLrlfY1QWbYdrj8qJVSQAhsD0oAu280M0wwQgpbrlsj7o/iFZaxFnwnHvVsFxD5e7NACRzFpPkJyO9TNcNt2SNkGoVsZo0LkqAewpI4yr5PNAE2+0TAK7m96cbreCgCgUkemtcNv3EfhT30h25jkwfegCn5jq2FJxVu2cznYZPwp0WhTNy8qipl0h0YNuUAelADDEkD8s2exNWFlefCbww+tSGAStggtipEsjuxGooAfb6dayMN6kH2atOaytbWDchb8TVEWkkJDOD+Bq49oJowTIzDH3TQBUWaJT97Jq+uunT49qW28nvinRWVtFH5qIN3oauWltcX2dqqqDuaAMR9RvL6QvImwDkYGK0bDxDc2cZEj5A6DvWjJZXKDy3hVx6iqEmneXIHkg2rQBSvvEdzdS7/J4HcimRa5el98K7segrWa1seN8R59Ku2tnpsI3x/KfegClb+I9aaPahGfRlpV1TUSrGU4Y+lWLu6gjB8lN3uKiS+tAoLJuagC1Z2OsakAxfbH/ALRrobbwtZMq/arhN38XNc8NVt1XBd0Hsaktbu0uZBm9eNWODxQBq6povh2HakUyBu+XrOuLLw/awjdKGbH96tlPC/h27XzJNUbd3+as6/8ADOhQqTHqW/FAGAs+mxTHaqOvuami1aGGXMdtFg9qyrmyso522XDsB7VRmmjgUhA7E0AdLd+IHC/u7KJT67axb/VLuePcGK+oHFUI73LANv8Aoaty3G5QuwbPWgCvZT3TMxTJNR3C3LyF5QW9s1OhRG3RPgd8Glum3bSnPvmgCitzIj/u1KsPQ1bW+1RukzqtQvz/AKxefUVai8t4PmcrigByrf3K7prhvwNQvEYiS+5j6k5pobLlVJx605gSPmfP1oAjXcpLIBg+tROwVTux+dBdGk2bm2+1DiLGGJI7UARl4pU2gKD+tS25aFdmSFNMVQnQDHpTiwV1Pl0APlikkO4QnH97FMMT8Aj86nnvn8vCsfoBTIZGdQQrbvegCWHTp5htCDb6kVyd2nl3s8fXbIw/Wu+g1MNbtE0RJx2rgLvm8nwMfvG49OaAIaKKKACiiigAooooAKKKKACiiigAooooAKKKKACiiigAooooAKvabpl1q14traR75CCTk4Cj1NUas2k91BMPscs0cr/L+6Ygt7cUO9tANS98L3lnZyXaT2l3FEdsptpd/l/XitP/AIVzq/8Az82X/fb/APxNXVs18K+EL0Xrj7bqCbFhznbxj9Mkk1yf9u6x/wBBW+/8CH/xrCMpzvysCPVdNl0nUZbKdkaWLG4xkkHIB7/WqVTT3E11K008ryyt955GLE/iahrdXsAUUUUAFFFFABRRRQAUUUUAFFFFABU0Peoamh701uJ7EtFFFaEBRRRQAUUUUAVKKKKyNAooooAKKKKACiiigAooooAKKKKACiiigAooooAKKKKACiiigAooooAKKKKACiiigAooooAKKKKACiiigAooooAKKKKACiiigAooooAKKKKACiiigAooooAKKKKACiiigAooooAKKKKACiiigAooooAKKKKACiiigAooooAKKKKACiiigAooooAKKKKACiiigAooooAKKKKACiiigAooooAKKKKACiiigAooooAK7z4bNt/tP/tl/wCz1wddv8PW2/2j7+V/7PQB6F5lHmVS8z3o8z3oAu+ZXBfElt39mf8AbX/2Suw8z3riviE27+zvbzf/AGSgDiKKKKACiiigAooooAKKKKACiiigAooooAKKKKACiiigAooozQA7aw5wR+FJn3pxlcrtJ4plADgceuam+1zEBd/FQgN1AptAFwXDgYyCf9mnJcsRtAG73qqJmVNq4Hv3pYZfLk3knNAE7vcxv+8yo+lV5ACxZTmr63aXBzKvAplzFbMu6Ntp9KAKsZkY8EkfWnE7flwT9aaoAGBmkVlLfP8AnQA5Y2LAE4HoKtEKihcED1quJg3yE4X1xVtYUdAEb86AJoZmlGzaMepqQCUsFVwV9qrT70jCoQp9qW3Lx/NkmgC8Ud02Im4+wq1Z6ZcTYVlaP60lheuiE7BV5NRkhUyuM0ATNbW9tDtwd/ris5pUQ/KfwNW01VZs5TmqEsyszHb8/vQAB13buTUW8SSfICDVOe4ln+ULt9xWjbyxxWoGfm96AI2WWJsFhz6iqc1v5pyzs3sOlW3uBIct0HrUQdWyN3FAFZYHtyWRRt/lUYbe5JUk+tSvcCJyoBINIt1HGDlT+FAFd4xHJudMrSM9uvzK2B6UNdrOxTGAarThFOFFAD/IM8m6JSRTWQxtiVT9afb3clqpAUEGnyXJf5mXIoAhLKowucepqeGAGPfCwJ7g1XnYPgrwPSmrlPmVqAJj+7y7dfQU6C4QHc3FNcMY9zL8p9KaBBs5JoAu/a0c4PIqGS+2HEfaqL7d3yjinQhDKok4XvQA57iV23Fzk1EPXPNa09tbpDvRQRWZKyMRsTbQA+KIt85NSh2GSxbAqqM4zmlaVmUAnj0oAtC+ZvlIytWIjE0ZcMD7VlhitAYjuR9KANLzXkXCBQPWmBcHeXBNUQ7LnaTin+aNuNtAF4ujL/q/xqN1DAfLVZJWTg5INSo5ZhwcUAWlIjQEIM0cltzr+VIELOAPyp0u77rcN6UAPO6Jck5B7U+3k8tS5VSKjWCTaC3T0qZI0BwQSTQBo2kiGBpCwx6VFlWYumc+1Qhltl2MuQaX7QkRJT8qAHeY7HDHj1qUSqCAhIPvWbLMXk3ZxVgTMVXpigDS3Opy+MHuKswTfPtwD71murCMFJMg9qdbm43Y/h9aANZ1Zm5bbjsalKSNF8oP1FVIr1YDiRTJ71div0kbBUpH70ARLZ3MUZkU5FWrJ7lDky7B6VLNdKsQSHDA1BvkkT7uKALLR3JZm+0tt61PE1zNbMjgMPU1nW4nmlaNXwPQ0kn222DL5mRQBIXKSbHTp61PHGJztE20egNY6XUjS7N+5yehrUeEW0Pmz9CP4TzQBpmys47YguHkNYZg2zklBgVQbUjFK3kK2P8AaNXre+lC75ArA9hQBDctHMCuVBpIoWEO1toHbFOn2XEu5IcA1G0E0XKk7aALdvOYl2HDf72agnuZd53JtX2NNZ96g4JYVoWC2jruu4iT6UAZ9vJCWOUwPWmyzWgYjJJ9cV0V1pVlIqvAu0ntWVcaFMGJQAg9hQBjrJCJTtjDe5qOWfzXYKuxfSuhtPC87/MADntUs/gu7lcbI9i9yaAOQEIOSZMe2akj+TksR/Wurbwa1qFaRww71rWujaOiK8zBtvVaAODiutrZflfcUNJBK3yvj2Ar062PhiLloIxz3qxqeq+HoLFhFZ25JHBxQB5dFZPKpYbggpw06aTJXOK6NWjkDOuxUboBUiQb8Ks6IPegDmU054xuIFMe3TcRjBrqWsoFYg3alh7VVYxJJg7SvrQBz0FjO821FOPXFXzZkphvlHSt46jaWqBkQEgVz+oaiL5G+XYc8FaAIJrBIU+ZyD/CKrRs/K+YARVKa7mBEUku6jzPlwQB75oA07acwSEdc9c1yN8d2oXJ9ZW/nXZ6bbxiBncgtjrmuLvv+P8Auf8Arq386AIKKKKACiiigAooooAKKKKACiiigAooooAKKKKACiiigAooooAK3PDGp2Gk6mby+ill2LiIRqDhvXkjtmsOik1dWA6jWdR0DVZJ7p5NYe6dT5Yfy9in+EcdFrmKSiiMVFWQBRRRTAKKKKACiiigAooooAKKKKACiiigAqaHvUNTQ96a3E9iWiiitCAooooAKKKKAKlFFFZGgUUUUAFFFFABRRRQAUUUUAFFFFABRRRQAUUUUAFFFFABRRRQAUUUUAFFFFABRRRQAUUUUAFFFFABRRRQAUUUUAFFFFABRRRQAUUUUAFFFFABRRRQAUUUUAFFFFABRRRQAUUUUAFFFFABRRRQAUUUUAFFFFABRRRQAUUUUAFFFFABRRRQAUUUUAFFFFABRRRQAUUUUAFFFFABRRRQAUUUUAFFFFABRRRQAUUUUAFdj4DbH9of9s//AGauOrrPBTFft3/bP/2agDtt4o3iqvme9Hme9AFreK47x42f7P8A+2n/ALLXT+Z71yfjVi32H/tp/wCy0AcnRRRQAUUUUAFFFFABRRRQAUUUUAFFFFABRRRQAUUUUAFTBY/sxYk+ZuwB7VDWrp0aSWrZ67z29hQBRgtJrg/Ihx6mrP8AZ5SQBjV82ci/MHwO1K9iZFxvYyY4oApNayrluiioXMZjJXIapGiv4/lZSfrVdrScH5xtz60AV2Ur1pdrccfnTm+U45yPUUrSPKoUlcCgBoR5G2qCfYVJu2DY8XPrVrT4/mb58GpzGDLiTp64oAqSW0nk7u1VAM8YrbnVdnyMfyqhJbl0JUNke1AESQDaT1NSwuqr2J9KjRWRcc89qdBA8jbWIVSetAErlWAckD2zTDd3GfkHy/StSXTbZbcYfn1pYNNh8suZDmgCjZ3dytwqOBtY9xXUzmBLMbiOlYtkoiuvni3pnrXTtDZTQ5x1FAHMRzqZG8tRj1qpcSsZSd9aNzbJG7iMcVnyYZdu0BvagBw3pFlXyTUcbytnAy1JJMsMe1xlqiFyVXKDGaAFknIOGbJ/u05ZVcbQm00kEETyb3Y7jRcMsUm3jHvQBNhHjKMAW7GqLlY8h8k09ZVaTg8VXuMvLQBDznIqYKrRFj2poXY/PzCnsGH3I+KAI2kJUDGAKQMdh44qR0L7cLg+lKIsREE/N6UAMCMYt2MinpAWUkI2farCafK0G7dj2qzapNCMNgg0AUVRwAGVsehpbkLsG1ATVuWJ9+9iAKWSaEKFGN1AGWYnUcikMTBd1TXCsjhuMe1NUlyOfwoAFnl8vYORUFXEA5JGBTRbq/IJxQBVpalltni/2h7VDQAuaM09NvTHNMYYOKAEpyjJ9Pc02rBmVkClMfSgBhKq3HJFSJOocMeKjKq4yD0pEXd7UAXzdIpBjyaSa7LYbA+tVVRR1Bx61MhWJeRlfSgCxDPvO6RyPpVrdJu+8CtZ9u8bTDjHsavzbQMKMH1oAjJ3yYEgz71KtuEG9u1UthJJUE+9X4pfMgCEfMKAJlit5F3iMHFPhRGOAgGKSF4VhYO2D6VGJXY7UjIHrQBejiDgjbipwNihGbH0rNbzlIDNxUyBVALt+OaALKFMMCwz71GLhBJhssO2KaqIWz5wOe2KuNaxJGG2Hn1oAkgcuwfYEFSs7yyEKdo9jVGSPYvmI5wO2KSG4dvnUdKAJw7LNhS6t6irjQ3cse9zkDuxxVVb93IVYgG9auKk0yjzT8vsaAMn7K8M5lP5g1ZKS3ERLylgOgzUk0QikAZiye1VriaOEjyWOfSgCpjYxDoePWtCCaIRDZuz6Gs6SWRsu23FJDMzNtjFAG2d8oDrGxUegp0EL3D7WkEa/wC0aSyup4FxNEdvYir6ade3q70ChPfrQAf2fZxR83YLf7NDwKkWRMWX6VBeaTqFvHuSGQj121Vt7PWbv5IYnX3fpQBaW4BGPP2kds0sVzKJN0crN9aIvAmtzSeZLPEv1NOfwtrNrJzPFt9jQA9dbv4psggAegp9z4iv5xtExQeuKqf2JqLPhnj/ADqafRp4oR5rgY9OaAKc+q3yx4lmZx/Disy51a6I2AEA9QK2GtYZIwpdmcVJDY2cY3u3zfSgDmnacgZRhnvTja3ckYGJDnpW7cRvNxEuE9aetrc26gsNy+ooAxkhubWL5+X7A1NAt9J+8cbR6Gt23tUmG55OfftUk1kFwUkDY7GgDMAKKrlMD3rOvTIZyzBthroLtGuLJQgwwqhJbwNb/O4MgoAzTDujA3sQexNVLuNoDtUZFaahUjIjXLDvVSS4TlXi3ue5NAGUyb9rFenrTjGoO/H4VdjtFZy0ucf3RUsdqjzBFTGegoAr2jzJJmOPOe1c1fbjqFzuGG81sj8a9CGl3MUI8p0UntXn+oqyando5yyzOCffcaAKtFFFABRRRQAUUUUAFFFFABRRRQAUUUUAFFFFABRRRQAUUUUAFFFFABS0lad1r2pXts9vcXO+J8bl2KM4Oewod+gGZRRRQAUUUUAFFFFABRRRQAUUUUAFFFFABU0Peoamh701uJ7EtFFFaEBRRRQAUUUUAVKKKKyNAooooAKKKKACiiigAooooAKKKKACiiigAooooAKKKKACiiigAooooAKKKKACiiigAooooAKKKKACiiigAooooAKKKKACiiigAooooAKKKKACiiigAooooAKKKKACiiigAooooAKKKKACiiigAooooAKKKKACiiigAooooAKKKKACiiigAooooAKKKKACiiigAooooAKKKKACiiigAooooAKKKKACiiigAooooAK6fwg237Z/wD/2auYrovCzbftf/AP/AGagDrPM96PM96q+ZR5lAFrzPeuY8Xtu+x/8D/8AZa3fMrnfFLbvsn/A/wD2WgDnaKKKACiiigAooooAKKKKACiiigAooooAKKKKACiiigArpNB8r+zZd7AN5p6/QVzdWIbho4/LHAJznNAHXRNC6HfjA70pijb97E2MetYMUjmMfP8AL61ZS9YkRqR9aANIFWBLMSR2xVadUblVIPfNRve+UB/Gfale585AzKF9BQBq6fFpkiBZoUZj1ytay+GNJu4TsgjVj3FcxHJ5aiToatW+oTId3nHPpQBeXwLNEzmKXCnsKyL3QL+1Y7/ujvXTab4nmhyswD+9XLjUhfEK0IKmgDkLWwkVArEMx9a6Sx0ZJI183ZUUkSiYBY9q1bSOxQfNNJn03UAUdV0aFnUIiAeoFUn0SBUAd9vuBWnd3dqh2rKR75qCHULbbh8OPU0AYk+lOrfIS6/lSRQyRNsYYXuDXYQXmj7cvin/AGzQT87KOPagDmEWBSMISfpWtbuxUExJj6UaheaXIc2wwe2KzYbh5WK7+KALGoKrqSwA9q566cKwEKqPWrl7cJHuDtxWPLdQs37sZoAmkiRlDP8AeqKWNVgLY59aqvNubb8xFRyM+Nm/5T60ANiy8y5kyParl3arKm5WGRVYW+1dyHP0qUSxtHtZ+aAKaBlJQipY0Csd55qxGsajJIA9apyCUyllyRnigCTyi8nGFq7FFHjG87qhjRmANOcKhAU4b1oAJ4SoYqQT2qnFE+/eeoq0ykd85p8SoM7hQBILqUJs28HvSDzIhuU7qkCsfuMMelKsUglUkZXuBQBVngmlj3nIHpVeKxkdSxGAK6QGKUBcbV9KpXSBW2w9KAMKRpEbaeKI13sCT+VXpoFf5SCW9ah8oxYT170AErKV2AVBvaIfI/4VYZUHy8Z9afEIj1AoArfam29iaYZwx+aNTUlxCgfKNUDKoHB5oAkaIIA+ePSoWOTmpvL3JjcM+lRMjL1FADaeJGAxxTQMnil8tvSgC1C0PT+I+1PnVRHwCKjgjAGc/P6VMPNc4IFAEIcogJ5FW7fF38rJtA71VdJCcHH0q2uYwvagA+wATZDVfihSNcyNuPbNQLC7NvR8fWo55JFb5yCPagCcQuZf3eMVaXSXeMuHAb2NUIJHY4B4q5FJJb5G8lT70AVHtnhkG/kVZSUhgoqVIjctvweKlWzlkHyR8CgCCVCvLnI9qjFuJmGxHNWxZyLIC6kCr0avDygGKAIrDTnRw7pwPWtAzq7eXt9uakt0nuFyHVR7ij7DtfLOMigCwsVuIQjkZNVJrWK2fKDrU8dpNJJ+7iLmp7vTr+OINJB8vtQBDaQomZGUNmppHt3XY2R9KqQw3E0mIxtA65q8NH86MEy4f0FAGdOsMTYh3H61Se3aVsMoGfSuhbSQkWHf86qJYMj8EN6c0AYB0+VpQgXP0qWfSJrVfM2lfoa6mLw/cunneZ5Z9xUc2j30o2+YJV70Ac7Cbp1CqWYeprqdEk1KNlV0DIOxqp/Z0lowDct/drQtLm5jmRZBsT2oA6aHUHnXY6iLFVJorqaXMMoAHfpU7XdlDDvPPFYk2sLJuWIbfpQBqQ2l3NLtN2c+zVYfR1mGGunLLXOw6mykldwaiDWJnlYM5QmgDVOnxwTYabn/AGqlnjhaEowD8dqzJp2ZNpO/PfNNgaQR/eIFAET6ZZFWPzB/TNRTwPHEEjjGD7VvWMcExOR8/rUzNAsu1kDD1oA5JrK4kjwg2r9aikkmt08p5VbPauvlFoGyqnnsKpXGjwS/Ps2lu9AHJB2DFEySfSrVtaT3LbmyVFdFHaWtimJVTd61mteJEz+XgKe1AFKX902zkDuKyJjbCV1/nVyYzM2S45PSpBZRnY8qLmgCiIcxgxuG9qRNO2SbyRz2xWzFFDCpOFAqWTyCiuqlvpQBz0tizSMQdo71CLOSNvMhzkdzWvcFTLvCMV9K0bVoJ4Pli+ZexoA5xJdQSXoW9jXEaiWbU7suMOZn3D3ya9eSeFo23IAy15HqriTWL1x0aeQ/+PGgCnRRRQAUUUUAFFFFABRRRQAUUUUAFFFFABRRRQAUUUUAFFFFABRRRQAUUUUAFFFFABRRRQAUUUUAFFFFABRRRQAUUUUAFTQ96hqaHvTW4nsS0Vf0mygvLiX7TK0dvDE0shUZOB2FaI2qqvYeHJZY2GVkmLNuHrir5rE2Oforovtep9P+EZtv/Adv8aT97Mf9K8MNj1gDIaXMHKc9RWpqtjaQ21reWLyGC43DZIPmRlPIrLqk7iKlFFFZGgUUUUAFFFFABRRRQAUUUUAFFFFABRRRQAUUUUAFFFFABRRRQAUUUUAFFFFABRRRQAUUUUAFFFFABRRRQAUUUUAFFFFABRRRQAUUUUAFFFFABRRRQAUUUUAFFFFABRRRQAUUUUAFFFFABRRRQAUUUUAFFFFABRRRQAUUUUAFFFFABRRRQAUUUUAFFFFABRRRQAUUUUAFFFFABRRRQAUUUUAFFFFABRRRQAUUUUAFbvhw4+0/8B/rWFWxoTY+0f8AAf60AdDv+tG/61X30b6ALG/61h+Izn7N/wAC/pWpvrG11s/Z/wDgX9KAMeiiigAooooAKKKKACiiigAooooAKKKKACiiigAooooAKcoZyFHem1pWFus1uX/jV/6CgBotmt4SXOT6Z4qATMRjy8H1rUkt96fPVBMhymOKAIGfGBvINTwlgeWZ6kWCJ2GVq1g2/CIGHpigBySyDap+YVNIkqDejLn+6aWC8iTrFg96VrlZHYrjFAFBr+7MoRlK/QVt2d9cW21wmfrWQ+o+X1gJ96fHqCSONxIX0oA6WfXJfJP7r5j3rH+2mRiWBLHtTftKsp+dcelQC4TJ2MN3tQAjtmT50K1ct5AE2kAis97ssNrAZ9aTeWAIbn2oA0BemJ8FMj0pzpO/zqn7s9hVPg4Z/vD0q0NUhjiCOeaALItrYw7z8re9Qt5UaZ349xVa4vU8vIOVqi9y8y4XhaAC7l8xiN7FfeqaLjkYxT/nYEbuKgUkAjdigBz3GOEzSwtvJ3VXDBXzjNSxMfMPy5zQBoWkqIGB6VC0cUtx8gFIYn4IFQFGjk3ZIoAtyxAHGKWNNqn+VVJGckNuP0pXkKxjrmgCSRs5CHafrTY3PIcZx3NQM5wAF59aYZW9qALKzYZtqgUgupRkIM+9V1V34WlaF1/+tQBYiupBxg5q5b3zByGfFZ674V+YcHvUZOG3B80AdB50e3JKmkjuBkjZmqNgqXAKmTB9DVwAW0mz72aAGvFJMxy2wVn3MOxvlk3N71qusi8qOvrWdPC5fJYAntQBQdGxlzzSqxxtU7T71LPE24d6Z5MknGz8aAE8skgE5z3qRrXA+U06K2k5DNg9qeVMfDvk0AVPLcNyMYqSJwfvZyKcZEY4BANWYYkC5GCfSgBltmRiFTj1pt3lDgChpZEl+5tHtQ29jvOSPegCCJgjK5PFarTRmIOpFZkqBiFXimeTMDtUE0AXZEMnzoaUlpEHBGO9U0mlt32k8dwa1YnSSL5WANAEPmymPYBgDvSoqlCXbNLFIC5DnFTOisuFxQAiGNVziraeSYwzv1qluIXhRx3qu0zOw2jmgDpY761hgCqATV2ynV1O/KKa5JEZfnfmtOC9cgAAYFAG28sayEb9y1CwjyZFdcemaxru/eNWCj71U4nmdd3mfhQB1Y1K2jj+bn/dFTxalZSKSFYH3rkxI4jwuCaT7ROq4VRn2oA7W28SRWjYiYfjWi3icXiBHxj2Necea55dPxpILiRZvvYX2oA7mTUrVJNo3D1xV2HW9LjVQUff6gVxQlPl7lOTUsOowhdkifMO9AHb3GpRTxdAF7etWdOktEHnd/Q1xou43C4Zh9atWuqQq3lyEgetAHdPuvgMMyR0qWqwkJBIWPesKHWYIowkcpJqxZ373DNlyo9qANv+yXeUTGMOfem3NiGGwxqv1qG3v7+3PykOnvUh1ZpztuYcH2oAzbjQywwtw30UZqkdIK/KoIPqRW8bwR8xr19aWS5jbaXbHsKAMCPSb2UYHAHenvpHkrvmy/0rdS4M/wAqEBapyrI0m12+SgCv9ns2tR5Zw/pTrWCOMbZPmz2pzW6xjcuMUst0kUG7bz70AaUFpEjAn5V9qGNmbwZXOOuRWRHroRfLSLL+pp3275w7ooagC/qV3C0wSAYWqbtJwCxx6g1LJMk8eYlXPuKgS4j+452kUAU7q32tv3FvrWfKiu3zRnPsKv3NxD5hLPtFUf7S8qXA2MPU0ANSJdwMsO1expZNoJbOVXtTZboXDfeXjsKz5rtY2+9QBZuJY3jCxrye4pbWR4htlI2+lUo5sZcnCn0qKS8RZsjJHrQBoyTB5gDuVT0pJbxdPjODuLelYd5qAU5OT9KrS38cirmQ596AOm0eeO6V3kBOe2a821YBdZvlUYAuJAB/wI1vpqYt+IXOfUVzN25kvJ3PJaRifzoAhooooAKKKKACiiigAooooAKKKKACiiigAooooAKKKKACiiigAooooAKKWtK6/sX7O/2T7f5/G3zdm3rznHtQwMyiiigAooooAKKKKACiiigAooooAKKKKACpoe9Q1ND3prcT2NfSv+PfU/8Arzf+leh6KT/YVhyf9QteeaV/x76n/wBeb/0roNO8Z6baabbW8kVwXiiCMQowSPxoe4I7HcfU0oY56muW/wCE70r/AJ43X5D/ABoHjvSv+eN1/wB8j/GkM5zUP+Re03/rtP8A+hVj1r3rb/DemMOjSzH/AMerIq47ES3KlFFFQWFFFFABRRRQAUUUUAFFFFABRRRQAUUUUAFFFFABRRRQAUUUUAFFFFABRRRQAUUUUAFFFFABRRRQAUUUUAFFFFABRRRQAUUUUAFFFFABRRRQAUUUUAFFFFABRRRQAUUUUAFFFFABRRRQAUUUUAFFFFABRRRQAUUUUAFFFFABRRRQAUUUUAFFFFABRRRQAUUUUAFFFFABRRRQAUUUUAFFFFABRRRQAUUUUAFFFFABWpo7Y87/AID/AFrLrQ0xtvm/h/WgDY3mjear76N9AFjeay9YbPk/8C/pVzfWfqbbvK/H+lAGfRRRQAUUUUAFFFFABRRRQAUUUUAFFFFABRRRQAUUUUAFXLRJSjNGRjOMVTqSOSRBhCR9KALxkmiX5jkemaai7m8wkKfSqoZnJ3v+dAmKgqORQBqFn8hiFHHeqdvdS7zlSxpIblRGQ7HNKMPxFwO5oAnN0Q+zHX0qLfI0u2EFqQQ7Rkct61LD5sR3DFAEha4iXEgGKjEsR6w596c0iytgkk1ILSJv+WzZ9KAIhJtX5QMe9EQxubIGanNgQPlBYe5pkdpKCflJFABGjOfUe9TJHhv4RR5MoGxTihrV0YEtQBMIhI2GUY9ajn0pCmUkyfSh124IepEy3zL2oAo/2fIV24OfaozZyRf6xTitKOVt5LHmraLDL9+T5vSgDAImXhE4qJkkVslOa6STTHJDo/HuKryQ7W2yFCaAMCSQtxswaswWq7Q7tg+lWXt4IJN74b2qGWUO2FXAPegBJNqdH/CopBlMs2KRo8NjP501kyMB93tQA1MSdWI96jkHzY35x608tjjgH0pHRVxuwc+lADd4Yhe3rRIiL3oCKj5zT0VS5L9KAIVbaflqdt5j7A1HgbzsFPCvI3zdfagB0buybX5qTy7cIc/LTZlMYGGApjL5qDLc0AR8CQeTkEd60Vkdo1JXDetVIofLbe5BHpV2KZdvAzQBeXdLGobmmCzVpMbTUlvJyco1WDwMqc0AV303e2Y+aUabMq/PwK0bYOF3AUkkkznDcLQBnf2VuO5ZeKT+ylJyx3fSrzI0I+U5zTIUmck7se1AEa6ZYRpkx5eoYrWETfc4rTjtZSf9Uee5qV7DyVLOj49aAMmWNHJTaKrSQiNNuAaszkxyZ2fL7VGduz1JoArGMeVu20QllG7jHpT13ltu4YpVQ7j8oAoAjubOG6G9Dh/SqZR7YhG6Vdy6yHYlNKO77nUZoAY4yi4Bx608bRHwSTQ6tu5VsVIwiiQHd17UAQod4O4GmxBhIdijPvVtXRoyUIqmk6xTEk5oAHRy/wB7J9KehdDt6ZpgDyXG/wDhNT+QzHO7FAELOEba3NMVzHLuHC1aXRru8OVJAqOfRrm2+8SRQA6IrI2M9e9Sta7Du8zmoIrFlAdiQKtiyeY/u3z7UAIAiryd1MKsOYxxTxaTRsVVc05LNxks5z6UANiu/KO1kyaWSZXYfIA1K9tIMcZ/Cl8k43Hr6UAPaZFUA1PGE279+32qKG2e5+QbQT61N/YN4pzuyv1oAmhilnO4Px2NadheTWj+XJlh6is6JJIFwrYI7Vq2Ihkw80gV+1AHQQXzFQx37fer0N0sigc5rCjv1t5uSJU9K04b/T5iCxaM+lAGm0romcAirMemT30IkEkSisa91bTYotgclvas2DxHLErJETsoA6Gaz+z53yxkj0NULi6iVMyZGKwZtVnnkyuRn1NQzwXlyuC5+lAGjc6pGsW7f8vpVA3bXsZJkbb2GaqCxP3XBZvc0i291CrBI93tQAbpY2LRswYetRx63cRTfOdx9KS3W/dmH2aQH6VC9jcI5Z4PzoA34tZSOLeSST/DVC41i6kc+UgRfU1Uhikf764A7U9y8f8ADx60AMN/O3+uJkHtVeXUF89coyrTxayFjIH+X0qhcCV5COo+lAF8yK/MRYse1RTP8uJKrwTNA3c/hTZ/Nb94V+WgBTcNEhEbZB700XZ27Xwc96gMbKN6c57VFKWaPIT6gUAOP3mx0pHltZEEe0M3rSxbBHuAyfQ1FKwkGBDhvXFAETRtbRnABU1kS/61/wDeNbLzKsGHPzVjSnMzn1Y0AMooooAKKKKACiiigAooooAKKKKACiiigAooooAKKKKACiiigAooooAKKKKACiiigAooooAKKKKACiiigAooooAKKKKACpYf4qiqe3UMWywX3Oaa3E9jW0aa2Se4hu5TFFcQNF5gGdpPQ0jeF712P2SW3u17GKUZ/KqXlp/z2j/Jv8KUKF+7cIPpu/wqnG5KdiyfCutg4/s+T8x/jTh4W1JD/pIhtV9ZpQKq8/8APyPzb/CkK7hg3Cke+7/CjkHzG9Pp6XWmwWVjL58dgkkk9xjCZPO0etc5VuK5nhgaGK+2RN95FLAH9KrmNQP9ch9sN/hTSsS3co0UUVmaBRRRQAUUUUAFFFFABRRRQAUUUUAFFFFABRRRQAUUUUAFFFFABRRRQAUUUUAFFFFABRRRQAUUUUAFFFFABRRRQAUUUUAFFFFABRRRQAUUUUAFFFFABRRRQAUUUUAFFFFABRRRQAUUUUAFFFFABRRRQAUUUUAFFFFABRRRQAUUUUAFFFFABRRRQAUUUUAFFFFABRRRQAUUUUAFFFFABRRRQAUUUUAFFFFABRRRQAVcsTjzPwqnVi1ON/4UAX9/vRv96g3e5o3e5oAn3+9VL458v8ak3e5qvdHOz8aAK9FFFABRRRQAUUUUAFFFFABRRRQAUUUUAFFFFABRRRQAV0fh6BZrV90e794RnHsK5ytjSdYl0+2eJGAVm3Y/Af4UAdA2kRuGOxSfpWJd2rWed8K7c8YqaLxHebm3KWU98VHcXn2lP3hx35oAggMRkBlh4+laDCEj92q7aqRTIYz91sdqga7VX+7t+lADGb9+y44zTJHUNgcU4iRsuE+X1qvkE/N1oAnRwZBkfKKmMqeZ8jHNUzO6jaFH1xT0DkglttAF5nmRdxm+Wkg1JQx3ngVTn3sRtbcKjxkbdvPrQBqPfoVLJ1qOK8DglzzVHy8ptX71RNDJGMEj6UAag/eAlRxUkVy8KkeVkVmpcPGmxFz9KtDzBGCc7j60APlvCxykOPeozcOh3K3zUPFMy5K00W8pXOygCb+07koV34qL7S8q5bk+tRNbyrztoeVk2qUIoAdh3OGBJqNoJ06D6U8ySKwYfrR9plL/AHc/SgCJvO4VkpWjCDrlvSrIkK/M0e6oSkjybvLIFAEOMH51yaaEAfkfrVmVAfvE/SoxGeyHHqaAIHGT0/EULFkZDip/ssjLkKQtJHC6kjBIoAh5D7RjNPMbBdwf5qnFn/ExyaPsc3UISPTFAFQoWGXk5oQF8LVv7HI//LPb9auR2LCMcc+1AGfnYdpHFTW8bO+QwUCrE1m+QURifTFRm3u9vFu499tAG1p7cneQa0Ugtpf+WgD1y9uL5GwkMm33Wn/aZoZCJAy/hQB2kWmoI/8Aj4X8KkbTk2hRKprjIb+Y5wGPvmplvpg3+tYse1AHVpYQJIA7gippJ9PsmCthveuViuZmyHfn3NQzv5kg3SYP1oA6S51uxzhM5FZVxrcs+4JjZVNtPiaPd52W+tVBa84DYoAl8w798jce1W4zbyj76haoMjxfLIMqaZLaswzD+VAEssMazM0bZA9Kgjgllm3DcRSwJKONpwOtXEaZD+6Qtn2oAqtGY2JBOfTFOU+aCMc+9W0trh5MshBNI+n3IYttx9KAKmyfooyBTJoyF3Op/CrKpNux5mCO1JKk0wIzgDtigCkozygwvvSrGjHLR5q3HYO0fBxUcv8Ao67MEtQAyJN8wRflFPuYnEwUHpTIZQOW4NTIjzygpQBPHdSwKNsp+lStelwPMYnPrUE2nz7xtHNRNY3m7lKAJ3kjb5d4xRBdraPnqKbb6dPL8mzLVop4Znkw2VB9CaAK7ai8vzbRiqz3koBIIArSPh25U9Vx7GpYfDjMMyMNvoKAMZr3EeSfm9qIbhJGGQa130OzGTzkdqLbR4nkIRcL70AUWmMUivGeatHV5duDu/CtaPQYkI2uPxrdsvDenXKDz5lX8qAOFEgc7marDSvtGwA16Za+EPDgKh3VvfdV258AeH50zDIUP+y1AHmVtcq8fzxgY709XJyE6V2Nz4IsrRCFuCwqgvhmHDbJWzQBz0M8ccm2ZM57mrRWEvvEXy+1Wbrw8wO0OW/U1SbTr2MbELMo9aABwglUquOa0ldQAzShKy1t50XLAk+mKyNRlffgs6+x4oA6p7zTw4MkwOPSkS+04ThkcH2zXGoquv3ySfWmiN4ZOmR60AeiPrVksS44PqKoSatZGTDSBx/u1y7bDH8jEt6ZqoX2Z8zKn0xQB2hu9NY4BwPaknm0+OIMFDfWuNjnLcbfxqxIZBtG447UAa1zqkCLhIcZqFb+GRT8n41mMHaVQxJ+opbiIwkYwuaAEeZNxJI6005uGGQxQetSxwW0Ufmu29vSpo3DqWjQHHUUAZcsapLiHOO4pCfLU78AVo+fAjbmh2t6GgXVsxw8ac+1AGJt8+XbFkepqV7WeAj58g+taLWlv5nmQuVPoKV1YgGU5I6ZoAxri3eVMkDFYjrskZfQkV2qWb3EZfhR6GuPuxtvJ19JGH60AQUUUUAFFFFABRRRQAUUUUAFFFFABRRRQAUUUUAFFFFABRRRQAUUUUAFFFad1pH2W2eb+0LCbbj5IptzHnsMUNgZlFFFABRRRQAUUUUAFFFFABRRRQAUUUUAFTQ96hqaHvTW4nsW4Ld51lKY/doXbPpUQUscKCT7VYtbhYIrlWDEywlFx65FWlv7NLhpI4WX53IwOilNoH51VybFCCFri4jhTG6RgozTSjBmGM4OOK0IL2zikicQsGQwnIH937351tWs8+m6RAzTRWpmkdwJrfzCw7fSjmCxyhBHUYpK6nWnS88OxXbyQzTLcbPNji8vjHTFctTTuIqUUUVmaBRRRQAUUUUAFFFFABRRRQAUUUUAFFFFABRRRQAUUUUAFFFFABRRRQAUUUUAFFFFABRRRQAUUUUAFFFFABRRRQAUUUUAFFFFABRRRQAUUUUAFFFFABRRRQAUUUUAFFFFABRRRQAUUUUAFFFFABRRRQAUUUUAFFFFABRRRQAUUUUAFFFFABRRRQAUUUUAFFFFABRRRQAUUUUAFFFFABRRRQAUUUUAFFFFABRRRQAVLEcZqKlBxQBY30b6g3UbqAJ99RynOKZupCc0AJRRRQAUUUUAFFFFABRRRQAUUUUAFFFFABRRRQAUUUUAFORWZvl602trR7CS6t3dGAwxXB+goAoATkYVvzpBbys/7wHHrWxPpl5b5ITcPYUxUnZcMgB9DQBRVFVSOR701I2PJHy9s1faN5OH2qRUwg3IuQDjuKAKscU3l/JytMK7T88bfjW7BYgRjYcepzT30pJlO+UfgaAOdNms+TnaaiSN1k2MwwK6KLR4U5abntipktLCE/Ou9vcUAYQtJJcbFBHrU66UVTJU5NbKyW8T/dIjqY3luUwsJYfSgDHi0ZXTJk/CrUWmWW3bOSTV9Fhmi+WMofWqs9oyISpDfjQBJHaWMB2xRgn1NLKlsmC6/NVeDYq5fg1VurmR3CoOPWgCw725/gqAAO2Dke1NZMKrO2Wp4YjDEHigCG4hZBx0qFo0+VpAcCrhuMycDd7EU53hZfn6+lAD7aHTbj7wx9adNpEI+eAjbWfIjb8RqQnqBUo+0NHtRmI9KAFfT2QblbinLFhccFqiSe6/1RVs1aitJXYO42igCKWzL4+UZ9qbJaDy9uQG9Klm3wt8galiR5TuXLHvQBUjtGCn58+1WYrNiuDgVp21pIsTMqjPvTAzu2CgGKAKy2BUZcAAd6nWVVTbtB98VPPZ3M0IaFWYelVxa3kYAmhKr60AW1ht5I87RuqvLCqtjO3HenojowODt9qLj98PmBXHegCSE7cAlcetakcTMoZShFYaI7Db29aurE8EOEmJz70Ab1r5AwsuwfSlubbSpfleEMfUism1gVyGywf1zWgLSZlO2RT9aAHL4dsZ4/3UMY96rjwdCz4aLHuKlhW9tXz5q/StCTVrqKHLbaAM8+B7Mqc3BU1Pa/D2xmOXmLAUxdfmLbvKDAVKPEVyGxEoXNAE9x4T0WzjKeUzN65rJbR7KL5ljX8amuXvL2Tc8zL9DVYxyR/fk3Ee9ACvpFlIAzr+FKml2pjJSMLimzLIU3mUAVnLeHfsWVvzoAk8iGC4zJFlfarDz2cZGyDavriq0sqIARIM+5qrPqsSDaxU0AXXurctgDA+lQvdQhjtJPtVeO/hlTGFDdqp3ExVsYGfagBzoZLjcw2p7VoW8dtt+TDVRiuRGv7wZzT1ID7ocHNAGlDDBFJlxnNWDFpRfEibs9ayZBcEb9w+gp1qNxJkbk0Ab8ei6LPETHDk06PSNNjOEQq3vVewdrfOzDD61aeaW4YuqAUANuNAjYGWG42+xqkumJj5p/m9qtSO6xgFvwzU0U9qI+Y/m+lAFIacU/1U2W+lRMJ9xRyQfUGrv2lCxCfKfeiSSAQnf9896AM5ZJI2wRn3pzXR27A2PeoZXmb7jDFOMV60QKW+fegBheQtsYA+9RvdNCRspZ1uzD+8s5V/2gprIa5eJ/mV/wAqANiTU3wM8fjUT3f7vc7kfQ1jPP574HH1qRd7R4znHrQBc/tJkA2TuG+tXItd1Ix4F24UVko0I/1mCParcNuszfuN233oA1odavlXMt3uX0zStr0kDBtxwfeqkukGKLeH+as9oZd2513D1oA34vFDiXj5vrVw6hcz/vDt2+grnbWONmDEoMdqsXV8v3IRlvagDoIL6FmG9MNUt3HY3gCyQg+9cza3rw/eT56ml1eROFi59xQBrHR9NGPLjYn3pzaFbzkKp2fhWRDrcyyDepB7DFasHiExn50Un3oAX/hDTKQYbhc+pFK3gK6H7yWaN09qG8TOrf6kj0xVpfF9yItphG2gCs3ghJcAOIz606PwPMjZ+0Jt9+tV5PEt4JC0fSqFx4m1GRyEuNtAGy/he1i5luxvWo7iz0YR4dgzjvWHNdy3UO+aYlh6GqiJITlWAz3agBb5UDFYFATsagjl8qMhk5PpTzG7S+XNMoX1ok8hPlWYGgCuIROrOW2VRa0ZG3seM1fM7hCiKmPWmhnPyynn9KAK8cUhkDh/lFWTKDIN5FQPbsCGR/wqrPNNtZNoU+tAEuoaqlv8iOz+w6VzUjmSV3PVmJrWOlt5fmvOoJ7VkyLskZQc4JGaAGUUUUAFFFFABRRRQAUUUUAFFFFABRRRQAUUUUAFFFFABRRRQAUUUUAFFFFABRRRQAUUUUAFFFFABRRRQAUUUUAFFFFABU0Peoamh701uJ7GhpYzq1oDyPNX+ddTqjTrqk4Q6oED8CK3Qr+BrlNOkSLUraR22osqkk9hmuzv7G4uNQlmisLiWN23LIl/tDD1ApyFEZrRmS8QRHUVHlr/AMe9urL/APrp2oSXI0+wKyanuKncY4VZv+BDtU2rWVxPdI0VjPMBGBuS92D6YovbK4ksbNEsZ3ZFO5FvdpX6n+KpKMnWGkfwrGZWuSftX/LygVvunsK5Sus11fs3hyK3ljaGZrjcI3n80kYPOa5OrjsQypRRRUFhRRRQAUUUUAFFFFABRRRQAUUUUAFFFFABRRRQAUUUUAFFFFABRRRQAUUUUAFFFFABRRRQAUUUUAFFFFABRRRQAUUUUAFFFFABRRRQAUUUUAFFFFABRRRQAUUUUAFFFFABRRRQAUUUUAFFFFABRRRQAUUUUAFFFFABRRRQAUUUUAFFFFABRRRQAUUUUAFFFFABRRRQAUUUUAFFFFABRRRQAUUUUAFFFFABRRRQAUUUUAFFFFABRRRQAUUUUAFFFFABRRRQAUUUUAFFFFABRRRQAUUUUAFFFFABXo3w9v8ATrPSpheRbpDcEg47bVrzmug0W4+z6c5H3vNP8hQB6pd3OmX0ZEUDD321jnw1Detl5BGPbrXKxeKtRtztCB1/3aJdfvrts7thHbpQB0k3gaE8LffmKms/A0QU4v8An6VyMep6m8w/fOB6bqsyX2oRfNFcPk/7VAHYjwNCnP29vpihfBkCk/6UTXDHW9ZVvmuHxU6eJNRGRvLN9aAOhvfDkdpy10CtYskUSPneGUe9Zc13qN/N+8dj7Z4rRstILENcyAD0BoAmQ2sh+bpUdy8Sj9zWiNLsE5Mx/OrK2mk+VtMrCgDnGvXKbf0FMivthwyEiukjtNJOVLfL606Ww0jIAlUfU0AYEk1s8f8Aq8N7VTV2ydq5rppdPsPLBV0P0qjcLZ28Z8vBY9qAMxZd/BTmmSPs6LmpASz/ACJt+tSIBHJmQA0AMtR5jfcx9avxraq22aLBqo145k2RQbR/exTkhklYnfk0AaaPZ79gUAU1/sSS53j6VkyWt0H5IxSR2s7yc5AoA22SzuQPKI3VE9uw+4/51SW0a3fdk/nRI07P8pYigCw/lINsvzH2qNrtIoyqW+B61WkR1bcytTmnXaFI4oAZDezLMQsmFPY1JcXUgAwyg+1QGGN5MqKjcBJOCMUAa9rqksMYBIIp1zrZkXZs/E1jG5XhFx+NI8yZ5IoAvLfYJAah7mHyt287/SszzWfOBke1JsIXIBzQBeF7mM7VNWoLxGixIc1nWwLK25vzp4jVW+9+VAHRafbo53JPn2NX3h2Nuefj2NczFDIfuSOo9qsJEw++ZW/GgDZmu44sAPvNVTcyM/bFVcKwyGIx2NJluzhj7UAXreVzJt2ADvU0ls27dGVH1rPhWRmzvwafKrqf9bj8aALVwbtYvvoMelUYX3uWeXmpJ1c2nyPuPvWKEutxwnWgC7fNMx2xyYFU4h5Pfe9TLazoAzJ+GaV4XRd6w4NAFeZWKkutUPsYlJJYg1ql3ZQHXFVJpCjcLgUAUjZPGcqxBqXyn3Kz5JFWHdnUY/OoHchdrNzQA+aaFsDODTI5pXY+SQFHrRDbxzH51wB3qOaHyZf9Hbj9KANC3M2DvfI9Kc8uzgNis9HdR80nze1PMRkUHfhqAL8N+IwfvA1pW+sL5eN9YiEABHcZo8gk/KCKANmTWYQflBZveqp1iVWLbV20kFkvdgWp0tlH/EMk0AS2mrxtL869fWr00kEpyHzWI9qm7bHx9amiRl+RQrUAbVo9oXAzk1sK1s7L+8247Vy6oIlyw+b2qJ5J4jvXp6GgD06Fo5oREoQ8d6b/AGRYsVFxDGQ3XivNxrF/EwKFk9xV228QXasPMmZ/XJoA7q78H6E0e+KDax7rVGDwPbTg4IVfcc1XsPGkKJsdiT6YrYg8W6a4+ZitAECeC7WFSpgRx61k3HhlEnIjPliuoHjPRwuwMTUia1o15GxVQD/tUAcVdaPOI/LD5rLOjvH8sm7B9K7R/sDSkiRD/wADqKW0inYFDkfWgDi5NCuNv7kqFPrUM2mS2se1SC5r0BdMgI2kkD61W/sCCS4++WH1oA8+iWaNtrhSaWTzJemBiu+l8IWO4uzSg/WqreFrHp5slAHDiRIuc/PU0SfaTukkA9hXTv4Xs/M2DeV9aG8LwBdkMhP1oA5gHFxsRt1SYkDEEDB9a3z4XmtSHDx+1WBpTPjzApPrQBzSoRyAM/WmTWlvef8ATN/WuqXQ7ePLSOn40kcumpN5aRxsR3IoA486c0XRiw9qtw26sBndkD0rtd0KjMcEJHsBWZeTxq3yIiH2FAHKtCrTMGBx71Ve1Xa+B07mugaDzX3yHmqdxAiMd7oB/vUAYW3euzowpS2F5GGWrE1zbKxjhTL+o5quLK9kzwFU9zQBWe6ycgHinGSJo93l7jTZLSa3LI/KHqcVHFHgnDErQBXmVZjtjVgfSseZds8inqGIroYlCyHrtrAuv+PyfH/PRv50AQ0UUUAFFFFABRRRQAUUUUAFFFFABRRRQAUUUUAFFFFABRRRQAUUVPbW013cJBbxtJK5wqqMk0AQUVqah4e1XS4VmvLN44zxuDBgPrgnFXP+EJ8Q/wDQP/8AI0f/AMVU88d7gc/RVm+srjTrt7W6j8uePG5dwOMjI5HsarVQBRRRQAUUUUAFFFFABRRRQAUUUUAFTQ96hqaHvTW4nsS07zHH8bfnUtram6dx5iRqi7md+gFT/Ybb/oK2n/j3/wATV3IRU82T/no350ebJ/z0b86tSWCLBJLFe28/ljLLGTkDOM8iqVNWAVmZvvMT9aSiigCpRRRWRoFFFFABRRRQAUUUUAFFFFABRRRQAUUUUAFFFFABRRRQAUUUUAFFFFABRRRQAUUUUAFFFFABRRRQAUUUUAFFFFABRRRQAUUUUAFFFFABRRRQAUUUUAFFFFABRRRQAUUUUAFFFFABRRRQAUUUUAFFFFABRRRQAUUUUAFFFFABRRRQAUUUUAFFFFABRRRQAUUUUAFFFFABRRRQAUUUUAFFFFABRRRQAUUUUAFFFFABRRRQAUUUUAFFFFABRRRQAUUUUAFFFFABRRRQAUUUUAFFFFABRRRQAUUUUAFdR4ZngitXE0O/Mp5/AVy9b+isy2D7cZ8w/wAhQB00zWMrD/RsD1qu0Fi5wE2H2qrb3scJzMm6rx1nTmPMYz/u0AU5LV1l/cg7PWnCxmkYb5Nv1FFxrcbELbjH4VGbudtpEmD70AaKWqQJullVh7isi6a3a4LRj8qZcpdXGQ86bfQmlt7eRI8NtOKAJ4t+NyqBV+ORSvzN81ZizSRtjaDSeXcTvlvl9qANePypTgOuRUN/E5UBHGPaqCxNHJxkn2p5LN/f4oAnEKCFSzH8DULpC5GGYH3pEkG8ZO72NXVe2lOPKAagDElM0c5CltntQJieCzZ9TW61nGTlUU/jTGjhVSJIY8CgDMW4CfKzE/Sp4rlUb548j1NN3QqSYoVpQpA3sevYUAWfN3qWiG72qn/aPlSf6ohqek/lt8oFTGSGX7yDPrQBD/aYaXdIjYp7aiJCNi4pr265JUD86qmMo4yBmgC1NeSkDJ4piXU7LlDx7VFMrSR7TgVNawtFbleDQBHJcnPJJ/GhJmdcrHn60vkPySo/GkE0iHaAooAPNlPQYpfsryMHbIpys7qSWx9KekrshUZNABLZeYnyHaRVD7G/mYJq6HmhzuPFPVlkGT19aAIhF5S/KBmos5U7jzVl4OCxfNVo8GXPTHrQBYgeJI9rjJNaFq0PA8rNZrujSgZAqb7ckI2I/NAHQREE7URalKTBf9Uo965MX0wkOHYN2NWE1C9Vfnndh6ZoA6FbJ5OTtFMkt1iGwsOfSsL+0bhsKJHx7U579+F7+tAG1DHCkmFZnf0q8LVD88+Melcql3Isu5WJNXE1KfafM3EUAb8t9bRpsSNTisG61ANL+7jwailneb5kG0VE91Ise1FG71oAuC9lZR8qj61WutUyuxOWrOleYjcz5/GkVyy8igCYebISXemPbzsuQSR9KHuUiTdnmof7amA2quQaAG+ZIBtxwKf8mzO3mqbSyFy/PNSIfNXLnFAFhSzrtWhVl+6Rj60xLpIvlCk1K+oIU6c+lADtq7eUyfUU+3mgY7JEwfUVAtw8keQAKZ5nlnf1NAGwdPimh/duM0xNNuYyPnylUopCWDDK+9akd95abD83vQA5LG5Lfu2UH606a2uYyPMKn3zTVEjOJA2D6USrLM33sAUAIISenJ9ashoo0wm3fVM3IiHljk1IU8xQVAVvWgCYSM7DMY471Y4nXaAoxUcRfbtZQT61PDIsLbmRSPagCzDGXUKIl49amktbYpiWBQfUUsUqS/MrbKe685LK9AGVNp9ozfucq/1qaPR5pQA7jHtVuQRyjaFVT7UscMm3CTYoApT6QYRlRk1AkMgJ3ufoK03trtePOBHvTYrcoTvmAPegDIZJlkJw4H1q3batdwqIo5evY1blmijUrvBNUFaNZMrGCx74oA0hqdzHjzWf35rXsdYtVK8uG7muamjJXe0p+lRq7RfdIJ96AO9GowyJuSfj0NNa5R1zGVY+1efmW8lUlHCL9auWt3cQx8s2T6UAdqJmEeW2iqk8qRtvaQj6Vyy6hPvKtI+D606XUZRHs4egDTvdVlddqk47cVUiurgpkyHd2qo1+skYVkIb2qaO8hAA9O4oAS9LuuZZju9M1lxyiKbgZFaZa2nBLkk+5qPz7BF2ll3fSgBn2qYKzq+Fqgs000jfOSK0ZLgGPagRgelUoo7mNiR5ar6UALHOXYhzjb3NZ955d1NsSQA+pNaG4uWBC478VSeyWRztQD3oAkgt7WyUbvnkPemXF4Yzx8w9KrpbTW9yP41ovzOc+XFuHtQBDLctMhDnANVVURnDOdlOVHMXzKwz2qVYIwAHJPtQAyKH7Q2IXIHvXNXiGO+uEPJWRh+tdJcSrCv7iJgR3ArmbhzJcyu3VnYn86AIqKKKACiiigAooooAKKKKACiiigAooooAKKKKACiiigAooooAKt2Go3WmXP2izl8qXBXdtB4/GqlaWjS6bFqAOrW7y2rDadjEFT68Hmh7AdPbbB4F1BbC4+3zSESXQbKmHIBJwfvdOv8AhWN/wm3iH/oIf+QY/wD4mr0eo6PoOk6hBpl5Jez3q7MmIoI15HOep+Y1yVYwgm3dfeHQsX17cajdvdXUnmTyY3NtAzgYHA9hVaiitgCiiigAooooAKKKKACiiigAooooAKmh71DU0PemtxPY0LT/AI9r7/rgf/QlrrfDOmaVHoqPcvazTTfO+5gSnt7VyNhI4uBCkccnn/uisnQ5NbT+H5Y5DG8ejq4OCDcMDRIUTMntYrG61aCCVJYlj+RkbIxvWtWx8HS31hBdC+jQTIH2mMnH602bQLuKOS3zpVsZFAYiY7sZz3qzq+jXpisIrbUYI0it1Q7p9m4+oouOxka1oUuitEHmSVJAcMox09qya6LXoJrbQtKinmWaVfMy6vuB59a52rRDKlFFFZmgUUUUAFFFFABRRRQAUUUUAFFFFABRRRQAUUUUAFFFFABRRRQAUUUUAFFFFABRRRQAUUUUAFFFFABRRRQAUUUUAFFFFABRRRQAUUUUAFFFFABRRRQAUUUUAFFFFABRRRQAUUUUAFFFFABRRRQAUUUUAFFFFABRRRQAUUUUAFFFFABRRRQAUUUUAFFFFABRRRQAUUUUAFFFFABRRRQAUUUUAFFFFABRRRQAUUUUAFFFFABRRRQAUUUUAFFFFABRRRQAUUUUAFFFFABRRRQAUUUUAFFFFABRRRQAV1XhoQnTn3/e84/+grXK1t6RHO1o7RPgbzx+AoA6SSC3lDfKM1UFlAz8jAqu8V6sW9PvVHDd3m4pKnPtQBpJBYp97bxUN1JB0hANMWGSRdzIB9aTyF3YYY9xQBFHHv8AmZ8D0pzyohwASfarAtbYj/W4qKSBImyhJFAEaSqjZ2n8aebvL4LYWoJblVx8rMKdAySnJi496ALS3MURzjNSf2jAUO1AT3pI7dJFP8PtVOW2/e4VcmgCwJLdzk/LUcskW8GNxj61G0LKAGjpJIUCggYNAE65dgUmI+tOeJ8Ydt2ajjYYAYYxQ19g7E+Y0AAhVRhTUhj8xNpfFQBwxJk4NPS4jCnCgmgBY4Ehk+Y7ga2ls7Oa3B5H0rmpHkkZiB9MUsE94F2pnFAGzLp9gmf9Jkz6ZqoYLVjhZGz71UYyufu4bvmoijFvnOD7UAbsGlQbd8kmfxp5FhGdu/H41zckV3IwCTMR9aUaZeOwD7vrmgDo5vsLRj98AKz7iGwUb1nP51AuhMFz5nPuaeNKkTqm76UAVDdwRt8vzfjTxqmcKkOPepP7LDSZxg+lXorJGXGAMUAZz3EkuRsqFGkWX5gQK1JIkiI+cVVlliZuCMjvQAycsANvSopWlVRtQc+1OmulDAZ/KmT3QCgg5NACpGowznmmEo0/ynOKIpUZCXHNIsQZiw4HtQBInzPn0qwoVnyHGKhAUoUXinQWLEHDDNAFkEq3yjNRMsiHeeSe1Sx2N32fC/WplsGdtrTk0AVVm8lg5UZ9Kme9luBtVVQVbbRXbneMCnDSkK4LZPagCg8jxRHoT9azmabdnfkHsK6D+xQf9a7YqOXSEiX92D9aAMZ1YJ3FQbnH/LQgVrfZHDYLD8aDpauv30DUAYbE7/71TBw38HNXpdLdVJQbjVXyZFUqykNQBUkkJbDHilQ+521Y+wSOuc0i27Rn94c47UARmTyzxzmoXcu/92rPk73ztI96qyxOrEk5FAEkM5U7HPHqKth1ZQFQsazYwQcEZ96tR3DxnFAFkXbRfK0ZFO+2PjOwYqEGS5BLNjHanxfICP0oAlXUJwMLk/SrkOoO67TnPvWek2JMOMVfj6AoRmgAEm6X5/l96svMONnJFVJL11yrov40kV2rAkOA3pQBsW9+pGx/lNWEVJcnJFYKtv8Amc1pW10ggwJMY9aANW3EZfBXJ+tWmijbnLLXPfbwj8SZ+lS/2jcHGzdt+tAGkExN8hY/Sta3aBE+dGLVy8d/NHLvKEj2rTi1bzBwpU+9AFm8mSRyAWjAptsY3+8c+5qrJdmTiQAg1H9w/ICQaALc1rA1wNhwaW8sgke5XA4qgsh8wsRjFD3bzLjB4oActq23f5m6k8oysNzAYq1ZTr5Z3RnNQTRSO7MoIWgBywPuKqOKfa2u92Vyc1QSedJP3ZOB2NaEF+YyGkXn2oAWazeHJ6L6mq6wKW/dsSfer93qTXdrtEfFU4EaSM9ExQBGUdSwIH1qiI9QaY+UmU/StNArN+9JOKJtTSAGOMUAZcqXAOHO1vamxW7RfPKCwNSSzKX3hmZvSri3SNDh0INAFFi+dynAHrVu2ieYhpJQF9qie3WRt2Sq+9PUIhC7s4oA0HtrSMAmTH41SeWETFEyR3NVbl45W69PSojcRRodg+b3oA1pfsqwYRst61Ey7bf5OtYm7c+QctUrXUyrsQgUAWWCXSbXOw9iKzJ7WaCdUiYNu70j3MplVSeasvJuZWEmGFADxp9yYwZCF+lcZersv7lP7srD9a7+1ufOTZI5+tcFqWBql5jkee//AKEaAKtFFFABRRRQAUUUUAFFFFABRRRQAUUUUAFFFFABRRRQAUUUUAFFFFABRRRQAUUUUAFFFFABRRRQAUUUUAFFFFABRRRQAVND3qGpoe9Nbiexf0z/AJCtn/13T+YrZ1XStKk1u5kl1yOKRpSWjMTEqc9M1gW032e6inA3GNw+PXBzW5cy+G727ku5hfrJI29lXbjNNoSZa8Rabptxq7yXGsx28hRcxtEzY49qXXNN02ZdP87WI4AlqqpuiZt6/wB7ioNRuvDmp3jXM325XYBSFC44GKL668OX4txKL4CCIRLtC/dFKzHdDNchht9A0mK3uBcRL5m2UDG7muerV1a/tJrW0srFJBBbhsNL1JNZVWiGVKKKKzNAooooAKKKKACiiigAooooAKKKKACiiigAooooAKKKKACiiigAooooAKKKKACiiigAooooAKKKKACiiigAooooAKKKKACiiigAooooAKKKKACiiigAooooAKKKKACiiigAooooAKKKKACiiigAooooAKKKKACiiigAooooAKKKKACiiigAooooAKKKKACiiigAooooAKKKKACiiigAooooAKKKKACiiigAooooAKKKKACiiigAooooAKKKKACiiigAooooAKKKKACiiigAooooAKKKKACiiigAre0Qt9mKg4/eHn8BWDXSeH5kjsHDYz5pP6CgDYSOc/cmLD6VFLDLE+/AP1pXv5EzjAWqD3DMS5yxoAtecM5c49qPtAkP7qMsfpSwK8lvv2gVXkuTCR/MUAWQZc/NEi1YABQg9aopcxOPvrk+9DSJGjESfNQA6VET3JpFTCZ4FUTO+ckk+1IrPK20PtWgCzJO0Y/12PagXmI/3fL+tCWKSJzIWNQPG0H3ckUAWRdSHDSPn2pGlEp6flWazuXLZ/A1YtJQThjg0APllKODzimNdruBCirb7G6gVVmX5twUEUAWIpUm7CpXslCbhx+NZxZ0YOuMVJPdb4wpJ+lAFlZY4uCeat295AFOQBWLtQ4yxFWECqg5ytAGi1xDIfl+X3pjPBwuVZqpPMhAEf5VBKpUhydp9KANYMqfdYZqRLtwcMRisVC8jZ3cU7lXw7ZoA6YXFv5e92H4GqFxrKBwsWMVjvEWIG5ivpT3jhSMYXJoAll1R9xwPxFRtqDgcOcmkEBK5Xbz2oFocEFBuoAryXDyjHmYNAAaPaDzTxp1yzEpFmpbexcuVf5T70AVDHwF31L5IRQf51s2+mQqhd3DEdqcUhxjYooAyItpblauLhFwV6+lXFezRCpIzWe93EZCqjj1oAlW2fO9elWY5FjZcj61WivRnYzce1LJMkZ3E8UAan2u3C/ISDVd7r59yc1QS9hY/Lkmla4BHK4+lAGmmpTRnIGfarUOsJ/HD81YLNuUEcU0yuB96gDoJdS3ciM/SqcuoStJwML6VkrNMp3M/H1qIzsZN+eKANWa5diOFHvUQl2nmQE1n/aGkb5sgVE8qluM/WgDYS/Zfkx+JqtcSh2+UgtWbKxYYyaYqgdSQaANEPKzDnFSZy3zLz6ms5Loodv3qd9rD8NlaANBoOnFRNbEj7i4qr9okDbRISKel0FOCSGoAnWz3fdTBp6aY3mfKgPvVaPUDFJ85yKurdb13pIVoAifT5Y5MLkfSmy2ExYHbU63Lsf9cc1cR3C7tyH60AZn2aRl28H601POibCrnFaAnAl5KnPpSyojMGAJHtQBQkYSf6xMNTFgjL/MPyrRjSJwd/H1pI4USU4yR9KAKqxvG33sp6Us0Q+8hOPStL+zzKwKnFRz2k8JwV3D2oApxjjGzJ9a0Y4ZTEFHAqogVjs2uG+lW1R4ozkk0ATW1vKW2hgKvi18sbiQawh54y0bke1To915fzMCKANwWcUqZwRVdrWSM5Vzis/7XMkfys5HpTl1KVACYXBNAF0xSsv3T9TTPsrRjdlgKeuob0XLYPpQ98wIGQfagCWCZoxgDP4VPLMFi67SarC5lk6IB9Ka6jPzjP1oAI7iNOsW4etEs0Mi4VNtMKojDBwtSOsRUbCSaAJYJY2UIetWYoVyXTn2qrBBD1J+ansXibahwpoAJWjBPmLs96znKSTYUbh9K0ZiPLO991QQ2zOuUzQBCkBZtqRAVG8M0D58sfnWgsbwdFJb61BKvmHD5U0AVWeaTCNtWmG23Ny5xVpbQyPwRj1ps1uYWwpVqAKyWG1iS2c0LZEE7kBX1NSvL5ShXJB9RQs6FclyR60AVzp0aPkPgGnCCDkHkfWq8+pq2VQ5I7VVSSacFfuD1oAnuIrbY+z7/bmsyJ3jk+fGPerjlI0Kuwz61XlZUi3AZoAsJe7Tj73sBXK3jbr64bpmRj+tdRZ7p487MVy94Nt9cL6SMP1oAgooooAKKKKACiiigAooooAKKKKACiiigAooooAKKKKACiiigAooooAK07q802W2dLfSfIlONsn2hmxz6Gs2koauAUUUUAFFFFABRRRQAUUUUAFFFFABRRRQAVPbsULEY/EA1BUsP8VNbiexa85/SP8A79r/AIUec/pH/wB+1/wpIkDtg9KsCNB/AKtysSlcg85/SP8A79r/AIUec/pH/wB+1/wqSbdlAjqnPOaqSSyJIVbY+Palzj5Sfzn9I/8Av2v+FIZWIIwn/fC/4U1SHi8wDac4IpKpO5OxUooorI0CiiigAooooAKKKKACiiigAooooAKKKKACiiigAooooAKKKKACiiigAooooAKKKKACiiigAooooAKKKKACiiigAooooAKKKKACiiigAooooAKKKKACiiigAooooAKKKKACiiigAooooAKKKKACiiigAooooAKKKKACiiigAooooAKKKKACiiigAooooAKKKKACiiigAooooAKKKKACiiigAooooAKKKKACiiigAooooAKKKKACiiigAooooAKKKKACiiigAooooAKKKKACiiigAooooAKKKKACtbS4g0DPkghv6Csmt3RYZHtndRld5H6CgCcK0rEF/l9KeYcH5QfwqYwKhJzhqRJGL/d/KgCBZ3VvK3P9Kf5cmDkcGrQCMchAG96eFUj5koAyZLTad6pinQKSMMMir8yfuzsb8KpkNEhKqSaALEFrhskkCrbWcLLlZADWUlzLsPz/AIVZjfKjDkNQBOqeQ33wRU/+jN94nmsieOZn5bI9RUbRToMLKcUAbDQaUBliCfrURTTyP3W0H61mQ20rHkZHvViS3ijXlfm9qAI55wj4+X61JGUdcl8j0FZ8hTGcc02E4fk4oA0zaxdQ557VAYAr4Ck1EbkxthWyKlWeQ/NwaAGNbSM/CtU8VvIow6nHpU1teFc5GatfaPMHHP1oAzcbZD8hH0qVYvMX51JqxI2OSgqIXC5/1dACRWMyk7QNlSmzDjLEKRTVuCD9449KVpEZSec0ASJaE8bh+VI0EURw7A1XMxAIbp65qMNCDkvz60AXUW2Q5bNSPc2iyDPAqg09uFwrZNV/tCkYCZNAG0+pRqm2ED2qm9+65Z0BqkgkPI2gVHI7F9jnNAE5vZJHyNyr7UktyQvAyfeq5JQfe4oMinAxQBGJGdi3elznluKawO72pu5VPK5oAuwlHUYHNLIryfL0qlG5EnycVbSf/nouG9RQBXmV4OMfiKkhlm25wNvvTLibc3TikhfK4JwKALhmzHjoaiK4G55efY07JxjAK1IEhdeY6AIJJ4mT7xJqNJn242jFT7bdfl2Y+tMaWOPjGaAKzu7nHKj2ppYgcdfWrCzIcjbVZtqy5IIFADhMxPzHFPMhc4BBqJ9rtwOKYyKOU4xQBN5ao27JpGxu7k01TI2CvNJJI6H/AGqALA27crw1OR0I/eDJ9arI5ZgG60479+CPloAuG26MOV96kSFQfnHHtVaIv91SQKkeRwNvP1oALgmNsRnI96nhZ9gVsnNVgSxG9c4qxGVLYV8UAK8OxtyE/Sp4biTOwLj3oMqKMFc+9RrIQ2Bnae9AFiRyO+ferMLlVG2QYqmAm0/NQsRHzZ4oA0/7R2sBnNWUvI0xI43+1YWQG5XIqxHe+Wuww5oA6m31TTXi/eQRqf8Adq5HFpt1GCqp9M1x8I81y/l8f3amWco/ysUoA6f7BZjdiHj61AbSDJCx4HpWXHfOpH74496txXbZ3b93tQBN5dvFlcbT71KtoLmPAMf1qtJe+apTyvxqsl99l+XaxzQA2bTZIp8cN9KnTS1D75AaRL98FthHuasJcO+Gd/l9qAHqkEC7jnNZ13erLJsjQ49cVZu54tg28mqTTJxwQ1AEqhRGC+aZ9rjMgVlKr61JHDJMu5X/ADphtnSQF1D+woAfJNxuibpTY52kJLuauLNCqY8mmZhc/Ku00AVjPt5wCPQ1aS+kKgRoAD3o+zo46YHqaYysvyp931oAa8TFvMaVz7A1ZgNmRl2Ykf3qq/PnCLvqCVZB975fYUAWpmiL/uNxHfFSR/ZwR8p3epqtAHToM59K1l2BRxhsUAZV5B9oOFUgetZs+kXaA+WxKntWyb2VpNisnB9KZI9zu3owI9DQBiQ6VJCC5Az71cjsbieIgKm31p8puZm+fGB2FEly8MeEcZ/u0AY9xpjwzfvZMj0oaOPAX+H6VPKLmUb3fj6VGvyDrQA0MsaYRiBXLXZzeTn1kb+ddN5Yd85rmLvi8nH/AE0b+dAENFFFABRRRQAUUUUAFFFFABRRRQAUUUUAFFFFABRRRQAUUUUAFFFFABRRRQAUUUUAFFFFABRRRQAUUUUAFFFFABRRRQAVND3qGpoe9Nbiexbg++fpU9QQffP0qYkKpYnAFEhRK17n93jrnihrNRBwCZMZzTbiVJBEQ3GecHkUnmxYx581IoIP+PU/79FEP/Hs3+9RVxIluVKKKKgsKKKKACiiigAooooAKKKKACiiigAooooAKKKKACiiigAooooAKKKKACiiigAooooAKKKKACiiigAooooAKKKKACiiigAooooAKKKKACiiigAooooAKKKKACiiigAooooAKKKKACiiigAooooAKKKKACiiigAooooAKKKKACiiigAooooAKKKKACiiigAooooAKKKKACiiigAooooAKKKKACiiigAooooAKKKKACiiigAooooAKKKKACiiigAooooAKKKKACiiigAooooAKKKKACiiigAooooAK2NLd1s2COV/eHp9BWPV+ycrCQGx83SgDUQtIxBfJqVp5Io9oGD9Kz2Mh+dCcj2qzayyyyBHwT60ARSTSAZYndSh5WVT5rfganuoRnqM1Am+JsDDZoAbK9xGflcnNPRp2X52YUzdL53IqSVpGcADFADSyRRk7vmNQi4llXaoqeO0Z5Pm6VoR6W24Oi4FAGcjPt+eQ8dqes5P8BNaqaarZVlAPrUDaFcJko4K0AU/tWTj7n1qCRt3Pmk/jUxtHin/AHidO9WhCjKMqFoAyPmZvljLVNHau/VfwNahlWJcKgz9KQXO48qBQBHFY/J80aiq5i8tvmHy+gq48jngNVa6LGML3oATrypAWk3yK2V+aq6sE4YnPtT/ADmXjrQA+S4c/fIHtUXnnbgrketOKo689aiJK8FM0ATxg7coc1DI7FseYaZhz6inD5T83SgBWUqv+tzTQmRy2aSRlLc9KUTRgYAP1oAhJdW2hKtRFQvzYDetRsyt8w5NV2Ys+OlAFx5wF2859aqMW35GTTvKyvL8CmOV/hagB2Se5NNxjqeKkAJTim4HTFADQxXr931pdgkOQeKXyx0BpUXYrDvQAoUp9zk+tIXcnlqYnBJbNOwy/NwRQA8ncvIBpycD7vNNRiw+5TWjOcBzn0oAmwN2N1G9075Wq6K4Y7smpV4U9T9aAEeTdyGJNNVdwznmncMh9aZGGIIPSgBQzlsdajmBkOMU8yAcCmsCq7x+VADVKpwOfagtzwMfWmZ+YOV5qQvv68UASIW29cVOqo65PWqudo6cU5Gxz39KAHyLtORigHccdRTXm5wVFIC6tuwMUAWYtyD5VzUvmd9oqDc/UCpInyTmgCcFGTOaayIq5C1H5uMgU8TJwDmgB5+aP7+BSRzN0xlRUwaGMZIJqFl3Eur4X0oAkMi5+4TU6uT8oTA96qI7rxgH3qxFO7ZG3NADmXc4H8qngIEgO3P1qIRmQ5LYPtThZsTkPQBqC7ij4RADTPMjl5bbmqkSwq20kn60kskO7auc+1AE/EL7iu5aspdL/CnFZ8blMh/mWnb1Z+PlFAGipZmyrgA0ksqQEFzuNUJmURfI/wA/tVDNy3+sPFAHQpdxSJg4FMlmeP5E6GstP3KhgQTVlZGnTOQKAJZFk6nGPapVxsx1FUyf4PM61IqFBt80t7UATC5KphWAx2pE1GZnwqKcetNWxRzuywqXbbwdRlvagC4l593zouD3qzm3wHQZz6Vnhop02+YV9qEQxjCSHFAF6RnJ4YY9Kngmj27ZVWsv5kPLFqVL0K2woBQBqz3EMeNkWR/s1CZ4JYyGjAPuKy7mZ5vunA9jTGEjQ4Q59aAJFMqTsY2wo6VZbUDGmCdzfSqO4RRhZGxmpLfyH4WUZPrQBQnndrjdFkH2q0t2y253yHPpVqTTUA3bvmPcUDTFRSZHXHvQBmw3vJ3AsPrQ4VwZM7MdM0XKJby7IFDA96lFm+zexz7UAV4p/N+WQ0yaHcchgAKtwzRoSJFAIps0Md79x9uO1AGa0gHy/qK5i55u5j/tt/Outexkj+U/nXKXgxezj0kb+dAEFFFFABRRRQAUUUUAFFFFABRRRQAUUUUAFFFFABRRRQAUUUUAFFFFAC1pXVnpsVs72+q+fKMbY/s7Lnn1NZlFDQBRRRQAUUUUAFFFFABRRRQAUUUUAFFFFABU0Peoamh701uJ7E6OUbIFS+ejgqyHB6+lQUVdrkp2HPDCyKFYLjuR1qIwIp5ct9BT6KXKHMLkKmxRgdeeppKKKpKwipRRRWRoFFFFABRRRQAUUUUAFFFFABRRRQAUUUUAFFFFABRRRQAUUUUAFFFFABRRRQAUUUUAFFFFABRRRQAUUUUAFFFFABRRRQAUUUUAFFFFABRRRQAUUUUAFFFFABRRRQAUUUUAFFFFABRRRQAUUUUAFFFFABRRRQAUUUUAFFFFABRRRQAUUUUAFFFFABRRRQAUUUUAFFFFABRRRQAUUUUAFFFFABRRRQAUUUUAFFFFABRRRQAUUUUAFFFFABRRRQAUUUUAFFFFABRRRQAUUUUAFFFFABRRRQAUUUUAFbGlOkdqzvj757ewrHre0SKKS1fzAD+8PX6CgC2l5vB2KAKgYhZNytg1aNvArHZhaj8jBJLigCq6NIc7w3safDEQDmP8RVlUQsOPyq8CgTGMUAUY4Y2YEhqhuY2R/krQxAR8z4/GnJZo4ys4xQBn20jofmBatRNR+XYYXHvUcyW9uBl8moTdBvuDIoAuqnntu3bfxqWS4MC7fM/M1nZUnuPoajmRCMjJ/GgCSWbe2S6moJZmJGOn0qo0oif5Qc0r3bHqmKALHnscA4NRyyMCOmKhVg/zOQBUm4f3sigBpljYj5sGmNOVPzLkU2QIH3Hn2FRy5k6A4oAZLLmTOKRCzH0+tIRt5IPtSFyehwaAJwzMwVTRIfmweTUPmN1PH0pGmOOetAE7MVA4FM2OeQc1EJM9VJpVfk9QKAJMkHs1Hy7unWmq/UgYFC7fvd6AHeYoPAwKZuBY8U7aD8xOaR3XdxigBjlkWm5dlztX8qe0nHTilRsdCCKAGK0gHTAqYlWX1qIyN35FPDLjIIAoAZnYpxzUW9uv8qmd1/u8etQZYN8uAKAHJKXbBFTErkAg0yMbRknn1pTndzyPWgCQOV+6PzqMzfNkqQaQnLYximu27jBNAEwmIbJIpzzFhxVcKoAzkVIg/KgBcOV44qMyOvyYqRgy/dqMEKPn60ANKc7j0qeNkI46+9QDjnqKF+V84IoAfIcNjj6UpXKgcCmuQWBI696XaDxu3UAKu3uMkU8gnnaKYXVF+Xk0Ry/KST+FACxKDIS3SpHWMuAKiSQZ6U45dsdKALT2wSMEPiolic/c/OnoJAmN24e9BVlUHOKAFCbiAQc1J5HcK1Ksu1csQalS8CjDd6AGhJFXJ5p27bH82M083kanA5FI+2VcqMUAOjK7eQCamTbCdxA5qrAFGd/anCVWkwtAEz4kG5Dg0QGb7rGngRHjHPrTnbysEEUATS248vPf1FV1j7A8+tO+0lwQD1pqDay735oAZJFKD979alG6NecZqS4xtDK67hVUOZeGoAkyCuSQGoiXd8zuTUXluBk4NSJlVzu/CgB7ugGNmPc1G2zP38fQ1OI98eetNGmCUbzJigB6LbCP5DlzQQirkH5vrVWe3aJhsfIoAlYcEUAWXu59uMcVJBIj8s5B96pr8soDNmrEpgCA5w3tQBYZsKSrDPtUcdzMv3hketVEbe3GTVnznC7QmB70ATi6LfdYmmmSQLuZFYVW3YbIGKa7uo+9xQBoRTI0edlL9uYfJsx9KppOAoDHH0qYoGXKY570AOmaORM45qsF8shh1pzxSRjOciqxDOTtJzQBdk1CTYoDGiS5kmj5Y1QDmEcgmmNK7nL5C+1AFrzSSFAwR3qZL5k43Ems4TbOVbK0scjMxKHDUAXN0czkux3GrECLESVyxqgjPE2503VbaYCLIG2gCvd3TlzvZhjsBXJ3Lb7qZvVyf1remknncjhR61gTgrcSKecMR+tAEdFFFABRRRQAUUUUAFFFFABRRRQAUUUUAFFFFABRRRQAUUUUAFFFFABRRRQAUUUUAFFFFABRRRQAUUUUAFFFFABRRRQAVND3qGpoe9NbiexZt4WubiOFMbpGCjPvWlLYaTBM8UmrEOh2sBATzVXSf+QvZ/8AXZf51HPayX3iGa2iGXkuGUfnVN2JSLf2bRv+gu3/AIDmpINN028mEFrqm+d/uI0JUE/WuruPB+ltp7www7bjy8LLu/iHeuF0h2sNbileGSTyHO9Yxk9xU8zKsiBhtYqeo4pKfKCJX3KVOeh60ytEQVKKKKyNAooooAKKKKACiiigAooooAKKKKACiiigAooooAKKKKACiiigAooooAKKKKACiiigAooooAKKKKACiiigAooooAKKKKACiiigAooooAKKKKACiiigAooooAKKKKACiiigAooooAKKKKACiiigAooooAKKKKACiiigAooooAKKKKACiiigAooooAKKKKACiiigAooooAKKKKACiiigAooooAKKKKACiiigAooooAKKKKACiiigAooooAKKKKACiiigAooooAKKKKACiiigAooooAKKKKACiiigArT05pREVjXcN1ZlaFhIUjxnA38/pQBrCGVlyEwfrUfnXEbkOmB+dWBcLt+TnFINRQNgwgmgBbfUYwMPwfpVj7VFM33aqSyQzjPlbffFVyjf8spMGgDTYRf3FP1qCWFVG5BiqQnmg/1pJp6zJJ1lx7UAE0O8AlqZHKyNszketEioD/rOPrUcePM4Ib2oAsidEz8+TTPMbOQ/HpSPJt/5YimK6HgJg+5oAWR1k4LANUJwOpzU4SJvlyAxqC5tjGQVYYoAkMAkjzkCqxBRtqnNDFQvBIpUyV4FAEnvnFMa5boPzqIhj603eDhaAH7n7tSgEclqTv0zTXbIoAftBXml2KB0BpEy69aa6sGyKAHh8Nz+Qoba/QYqE7gM9DS8/eYkfSgB24KcbaewBAIO01Ft3c7ulIC3NAD9pA+/k0jKfT8aQNxx1pzszr6UARkE98U7O2Prk0hXA56UDpgk4oAVASmSfwoGQOmaaDjoc0rF1GaAAkhvakLYO4LS9SMinI23INADdwdemDQGdBkHimseeOM1IijbgmgBu93+lJwv1pwATr0oB3Nnbx60AOBBHXmk80jIpwRCfemyMFPOBQAm7euC+KRVOepNOU+YOgpQzAbcUAR9WI5pSD65pdjZ5GBTSB/eNAC7S3BbFPbMYGBn6VGGP/66kT5uSaAEyrLz1pg+XgU4YLnNOCjfyc0ARoP3nNT8I43cimSFVPA5pwIYc8GgC2XXbj+VIqswxnioI8u3pVpt6qMD8qAGmE7cd6dDEn8R3H0pm5x1GaTBbnlR7UAWdqg8oMU4JuPy5UVRO/dwxqdWdI87/wA6AH+Uu/OePrTkQLkioC7OOgpysScbuKALUbhh8pw1OaJt2WPHrVffzhBUg3MuGkwKAJgsJ6MBSpCjE85qo1sAfkkJNSxs0R+egCWSNlX72KZGdn3mq0k8cseMfnQYIHXIYigCAuAxGc57U6IFH5Xih7eJF3B8mmRN13kmgCaa5dDtRcioizsPnkK+2acTlarvHluckUAKxIOAxb6U6MSYI5A9TQkRj+5z9an2kLlzQA2OHa2c5pWj2knAagjcny5/CmxD5vmJFADopxF91efSntOzNk9PanbYVzk8mq77I2zG2frQBNvUDJb8DSHZLznAqPeD98CpIz/sgLQAmYUPPNRLctG/ykY96snyj/BUcsO5fkjwaAHC83L+85pBcwP/AAkEelV49zN5TJhvWpja+V/9agCtM0sj7UVj71N5cscPzEH2ob5DhWJNVmmdWO48GgBojQvuH5VbPIXam0+tNhhQpuLdaeX4C8/WgC2jOI8OmR61G9xESqrEc1Xa5IO3cc1BLLKDnjFAF6ee1SL5+G9q5G4INzKR0Lkj860pyzsDz9Ky5eJn/wB40AMooooAKKKKACiiigAooooAKKKKACiiigAooooAKKKKACiiigAooooAK07rQdSsrZ7i4ttkSY3NvU4ycdjWZS0O/QBKKKKACiiigAooooAKKKKACiiigAooooAKmh71DU0PemtxPY0NLZU1W0ZiFUSqST25rQay1ux1y4vLK2fcZG2sACCCaxKXc394/nVNXJTsdLea74kW2EVxbpAsx8rzQmDk/jWrdanp3hO1WyhiLXRjD/d++f8AaNcKHYMDuOVORXcxX+ieILAJf+VDdbNjO4AYe6mpasVcZeSaf4o0Oa7hj2Xdsu45HK+oz3FcRXY6tq2m6dpDaZpOxmcbXZOgHfnua46qiSypRRRUFhRRRQAUUUUAFFFFABRRRQAUUUUAFFFFABRRRQAUUUUAFFFFABRRRQAUUUUAFFFFABRRRQAUUUUAFFFFABRRRQAUUUUAFFFFABRRRQAUUUUAFFFFABRRRQAUUUUAFFFFABRRRQAUUUUAFFFFABRRRQAUUUUAFFFFABRRRQAUUUUAFFFFABRRRQAUUUUAFFFFABRRRQAUUUUAFFFFABRRRQAUUUUAFFFFABRRRQAUUUUAFFFFABRRRQAUUUUAFFFFABRRRQAUUUUAFFFFABRRRQAUUUUAFFFFABWtpsMj2bumMbyOfoKya1NPufJtGTuXz+goAuwI3O/ApWiGcjFQLPnsTmpfM2sDgkelAFiJcLjHNKIZOT0qu9wpHy5DVAbq4J278UAXDGVPzVC1skgJ4BqsWlbksaUtjgE7qAGpH5TfP831pWSGTkfK3tTZnZwFcY+lIhQcYoAd5TBgfOyPSkuPLQBhyaR2UN6CkCg9Gz9aAGjc2CoxTt5Jw7k1IFbbkbRUZJz2HvQA0rlv8aC38K4FDFc9c0zABNAEqINpz1qEpjmlHPGc0mBnHT8aAHqflJPWo2LkZ4H1p2SvC0MrEZZhmgBI2YdBk0rnHXg037vIPzUwscnPNACnceWINOBJXnpTFw69MGl+U8EH60AKSAeAac53R4AwaQYXhRn3o3Y+8QaAGiPaM5zTkyM0oIzxwKUAt0FADQC55apP4NoFMUEE4xTWbBzmgBByTkUpJPU00tnowoG4jsPrQABxnGPzp3fKjNMztbPWnGTuOPagBC27ipE4TpTFC575p24Z2hTQAjcru5PtSxvxhhilUbT159KQjccMcUADOo+5k0g+f7/60BcdBx70M4LAUADvtxjilWTnnmgbW4IA96a8ZB46e1ADpJCR7VGdxH3cCngAjC9fegE9GP4UALG2VxjihiQOOBQfmHTApNuD1zQAgYDrTt2W6EUhHOSOKVu2B8tAD2yCDjimKoaTK9aer7uBSqoV9x/SgC3E4Rcug+tRtMrP7U1vnXuKjVQPegCQMfM6/L9alY54TmoQg/CpAREuFOaAGu7x8kVPFNGUGRUHzFsuCRTtufmHAoAnIRvuYHtQkYycjFRCJh824Gn7WYYPWgBxjVc8ZpWBwpUZ96akpT5XUkVMpD/6vNADg0mMYFKIzJj2pwsrlvmQZFNWG5ifLrge9AEoVYuWSpFugEKgVA+S3zZo3YXpigBkuw5IJBqD7Q4HdhT3haTlVI96URSj5eSKAJku0ZQCCDUokym4YqsyHoRg0oOxdpBP4UASLMXb0x6VIZAV5zUEbohPAoe4PQJn6UASo4ToTU0UyuxBwKqrIsmAy4apmtQVBDAUAOaFXckPimMhD4JU0ZKsEyPrQ+E+YnNAE3kApnjNIIsryxxVeK6cMc8ira3SuOF/GgCGZzGvybvypiSSs2EZm9jV0TovXB+tNLRhtwTH0oArv5mRgYPrVSUzu27fwKvXM5aMpHGfrVGIyr99CPc0AWIJo0XoWam5VnLOuBQkaiTl8H2FKQwk2nlT3oAjkYbgIxmnqrg5GD706SOGIZY7RVaW4ReIeaAHySJgjjf7Uy3cENuXn3quIsfvH3Z9Kf52GBC8UAPMaROXbvWHcHNxKR03n+ddCbpDHiRBiudnx9ok2/d3HH50AR0UUUAFFFFABRRRQAUUUUAFFFFABRRRQAUUUUAFFFFABRRRQAUUUUAFFFFABRRRQAUUUUAFFFFABRRRQAUUUUAFFFFABU0Peoamh701uJ7EtFFFaEBRRRQAUUUUAVKKKKyNAooooAKKKKACiiigAooooAKKKKACiiigAooooAKKKKACiiigAooooAKKKKACiiigAooooAKKKKACiiigAooooAKKKKACiiigAooooAKKKKACiiigAooooAKKKKACiiigAooooAKKKKACiiigAooooAKKKKACiiigAooooAKKKKACiiigAooooAKKKKACiiigAooooAKKKKACiiigAooooAKKKKACiiigAooooAKKKKACiiigAooooAKKKKACiiigAooooAKKKKACiiigAooooAKKKKACiiigAq7ZnEZGf4qpVbtSBGQfXrQBeLFB8n50ySVu7E/SqztIeAxx7UKrhcHcaAJDMzEgE0KGPJIpASgPy80qAnnBNAEgdtvOcUgO19zcj3oZ9i8jmoHlLLjbzQBPNNuOcVF95SQeaiw+OpqQFFXpzQAKm7ndyO1P3pjtmovNC5OOKFcYyqD8aAHs5HHamAlup2inBSTk4oJw2BzQAjFTgLTST7cd6AcnbjBpu7nGc0AOAB5zTx8px1qPdt4X86cW2LuagBC2X6U4qCeTUW7PzYpWOaAHbV3fLS7MNnP50ig53YOKVmBboTQA0OpYqeKXZxwQBSspOCFApC3YigBKcNrfexTGGfunNGSo5AoAkYIMbVoLbAKiB3DPSkGWHzfhQA6Rt3TikCErjOB60qZT+HNJvyfmzQAoGxcAbqULuGeBSF+PlHFNLBl9KAHkZGMH601gDwOtORiE9qRVA5OaAEXpwuTTkZl6jFLk/hTd3zdqAHhtx5X8TSdD6ihtzdORSBMcqtAD93HTimudvCgGgsCAOlKuO3NACqQ68jmmqSDgcU3cQ/OBTmI6gGgAKmlBJWlDELkmnAjbnOKAGqAy+9IAWP0705fbmnony84xQBH0YfNkVKoRm5IpvkgH5TzTwgB+bGaAG+WBJ8p4q3FBH1HJqFIznI6VOkiqcAZ+lACPGN3YUirlvnGBTy2Tnac0AmQcoeKAI3VM4U/jQIR6jNTCMnHyECnr5bHHpQBHskdNoWpo7fCYYc1MjoPwo3ZPCE0AV2tXJySAKeluGPJqYBiPmbA9KeiEHPagBgsxzikEJiOCuKm850PHSmPM7t1OPYUAWrSYwnP3h6GrzXCzpjyxWTC2D1JNXVneNc7OtAEbFF6Yz6YqVGVvuxrmmNHLcHiPb+FNELp0+9QBK2/oE59qje3mYfcxUgSbjr9KU+cPvMQPSgCqtmwPIANI1pM43L0q8JAyYbinh8jC8KO9AGQ9px93mpVsv3X3eavPcBcAoH96sRzIy9s+lAGKtlKcnb+NN8h9xDZJ9K15RJ1RP1qq6HIYAg+lAGeyP02EN61GsUkn39xx2ro7eLMOdnNKtvE2d0fzUAc86OFG1DT41lA4XNb6WsanmMj2NPW1RpPlAA9AKAMBm7OtSGTEeFXIrrIdNgZf+Pct77amXRlLfJAFHuKAOLDnbxG35VIzsYsCP9K7B9NWE52ofaq9xAFTPlDHtQBxJtLt33LESKQpOjfOOnauobbtHOKrTLkn5FZf1oA559z9UY1DFHOjH5eK6COOItkIze2KdLECvyR7aAOfdXfGV49KidN/yxg10D6YJEzu+aqD2LoSgGD3IoAzViDcM34VkzjFxIB0DEfrW7LbPHwNxPrWFOMXEgPUMf50AR0UUUAFFFFABRRRQAUUUUAFFFFABRRRQAUUUUAFFFFABRRRQAUUVb06wm1O/hs4BmSVsD2Hc0PQBgtLlrU3QglNuDtMuw7QfTPSrH9hav8A9Aq+/wDAd/8ACu515bOLwJPbWPMNtKsO7+8QwyfzzWN/wsbV/wDn2sf++H/+KrGNScleKA5We3mtZWhnieKVfvJIpUj8DUNXdV1KXVtRlvZ1RZZcbhGCAMADv9KpVsr2AKKKKACiiigAooooAKKKKACiiigAqaHvUNTQ96a3E9iWiiitCAooooAKKKKAKlFFFZGgUUUUAFFFFABRRRQAUUUUAFFFFABRRRQAUUUUAFFFFABRRRQAUUUUAFFFFABRRRQAUUUUAFFFFABRRRQAUUUUAFFFFABRRRQAUUUUAFFFFABRRRQAUUUUAFFFFABRRRQAUUUUAFFFFABRRRQAUUUUAFFFFABRRRQAUUUUAFFFFABRRRQAUUUUAFFFFABRRRQAUUUUAFFFFABRRRQAUUUUAFFFFABRRRQAUUUUAFFFFABRRRQAUUUUAFFFFABRRRQAUUUUAFFFFABRRRQAUUUUAFFFFABRRRQAVPECV9BnrUFWLcZU/WgCYp02uCKf5pU7c4qFVTcc4qzHbIzD5sigBjlmxikzMB8vSrJMcDbQtRPMATt4oAhbcR93J9TTdwHqTU+53xTWTOdxFAEb8KMjH0pFPb+dOLBgAc5FNyC2OQKAAJz82KeXUL8i/nSFEY5GTTgdvA5oAYORnFGcNyMUjcfw4NALDtn60ABIyduM03Iz8x59qaGZmPTP0pScjnrQBLtQDOaR2JAHQVEwCfxE0dFyW4oAkO0D196auM88imEqccmnAbRjNAD9px8pzQCVP+NBJVfSmEjPrQBIZMcioywxn1pXxtHUik2jZ7UAOUhelNwWYg9KXqvFMjYZw2aAHZ7dqFDDrzTivHGKbvGMGgBX4APSgDK5ApoAYYGaBxkZFADQCcg9KCMjgUZ7rxSkgfd60AKE44zmlJ6BqQFl53Z9qeWB4xzQAFlxg0hG5fu596aMlvmIFKcDI559KAEXcoo3nGN2fagJ8vSgqQPpQAqRhuCTU6wHbwagG7Gc1Ikj7cHNADZEA68mkwwxtxTkIDHcMinNt/hU4oAYCd3z4xS+Zn0xSFgfl5/KkUEHoKAJw6Y6Y96BjP3qjwG6sRU6ouMZzQA4YOO9O8ss3HWkwRxlaUMy96AHC3mXkkYpyoxOAKfGGYHLZ9s1YSFwMrj6UARYCkZ5NWE8sjnio9k6tnZn8KlSVsfPHj8KAHkKqcc1D9n805RSDU8Zy3Iwv0q0EjHOaAKUVlMRjbVgWdztwABUymVX+TpVpWOzBYZoAyWtZlbn+dS/Oq4PFXGgLEliPzqpJs3bcfkaAJIoSw3dRVmGOJeX4qOErGnBJ9qDljnGfagCyVt2IKKCfWo5Su7GKYssaHkEVJ5kJG4sc0AWIiQAVGRSSIzn7mD61HHeIn3WA+tOOpA8ExmgCDIV/nJ+oqUP5vy9R61HLexH0z9KiW88sEtjn0oAu5SMBdit9ajlIVgSAR6CqDTSSvuz+VK8uOGJ/OgDYW8VIQEt1PvUHmmRsuoWqSXssX3WyPQ057hpFy649xQBfyAtJsLpkpmsxblx8uM+9SxXF0AcOcUAXoUKHrgVP5ixsOCaoi8dVwcE1LHOJFO5qANQXcHyh15qyj25Py4zWIBE45fH0oZVQ5Dk0AdIJyq4VwKjM8zE5esNJnI4baPepHmfadj49zQBPPdP52wvke1Q3E5MRRXJz61SRnSbcWzV7z4cZwC3vQA2x0+AjfOXYmppoLWPIjzn3qu2pvjbsCj1pQ/mr1BNAETEIcdc96SO2ink4mx7UNE56kAVIbePy8g4b2oAtG3ht48nDfjUBkiZsFAoqJbRWjy75/GmskYwF+Y0ALN5Gw4wT7V5zfHN/cn/AKat/OvS7e0t2BymH+teb6mAuq3ijoJ3H/jxoAqUUUUAFFFFABRRRQAUUUUAFFFFABRRRQAUUUUAFFFFABRRRQAVteHtcj0OeeVrP7QZY/LGJdhUd8HBrFopNJqzA7/+2NDPguVFsokUyf8AHj9sJfOR82fve/4VwNJRUwgoXt1AKKKKsAooooAKKKKACiiigAooooAKKKKACpoe9Q1ND3prcT2JaKKK0ICiiigAooooAqUUUVkaBRRRQAUUUUAFFFFABRRRQAUUUUAFFFFABRRRQAUUUUAFFFFABRRRQAUUUUAFFFFABRRRQAUUUUAFFFFABRRRQAUUUUAFFFFABRRRQAUUUUAFFFFABRRRQAUUUUAFFFFABRRRQAUUUUAFFFFABRRRQAUUUUAFFFFABRRRQAUUUUAFFFFABRRRQAUUUUAFFFFABRRRQAUUUUAFFFFABRRRQAUUUUAFFFFABRRRQAUUUUAFFFFABRRRQAUUUUAFFFFABRRRQAUUUUAFFFFABRRRQAUUUUAFFFFABVq3XMZOcc1VqzCT5RA/vUATYAXgZpSXVcqwFKjbl2tUbHPG04oAlVmMfzjJ9adgED7v41Dv2jYKQKxzwPxoAsO6pH2qtnzBwaCmRgjJ+tChhx5ePpQAIRu4GTT3GW4GDURLxtkJ+NSBvMHU0AN+djtDCniJhyHqOQsG+XOKbuY9eKAHNk55yRQkhJwePamgY5I5pOHNAEm+MtjgUxzjOKRQuTlaXIA+7j60AMDZX5qUhSo2nNNI55H4UpDEDAxQAoO36+9OyJPvcGjy3Vd5pmd3OaAH/K3vTdxBwcUDnoMNS4z6ZoAfgsoPQVFjLdcU5e4NJgA/KMH3oAXyyD97ApGTHpR16/epVAP3hj60AJ044pc/L0pCQWwAPqad8rDng0ACqOWJqIn5zjNSMDGMZqNuGHr7UAOUj8aVsEYA5oUDryaWQd160AAX5eOtKqE/eIpA4/j4NKTGed2KADywGyaQ8N05pHfdwG4pMbeRzQA4S4znrSbgevSkADc5waf8u3lTQAioeo6UIcE81IjKVxjApP3f0oAafck0A4HQ1J5YK5DZpNmEOetADQme5FL8vfmmI3y4/nTiSB8y7hQA9cckflT1OOlRqV256fWkQjP38UATKctweaXB7/eqMNz1yfapMs3OPxoAli3KeeKsJdPG3XPtVMSjdhvzqfII4/OgC+uoOv3l4p4uC43VmgMOppxl2rx1oA0TdNjaV/GnxXW0dRWT9pkIxmlEbOM7vm9KAN0X6dMgfSgXKk7hzWCpYHD8VIrlR/rBigDakvAV6jNVjIP7wqgo7s2fxpRKRxtH1FAF1ZiGG1qnSQNnL81nKN38YoOYvucmgC4zsh604tuXLOPpVRLhn4ccUpAJzmgCcyRnAPFNcx47D6VFvjPGM0xnROiGgCypTbgN+dMYsD8zgj0qujOeSMClkcDnvQBIr7XznAqfzopBgdfWqe4EZAJP0pVHGSMUAXcoOuD+NPSUDqQRVEjcvGaAzjqMD0oAuNsc5TNTQSFf4D+dZ3mOqnbSQ3MrnG7GKANXzFLdwfeohgElyc0kcoVfnNQzSIzZUmgC7FKobb0+lLKzKeJCBVVZtq/dGaY7SSfxAD0oAtpM5YZcYqyXcLncCKyhGAOCSaesk8ZALHHvQBpqwde4NO3eXwEJz3qonmA7y4Ipkl87uVTtQBauHRYuG5qoty6AkE0zfv44zUTh0BxIMUATG8lHckGpnvWeAYYqay2kcnbnd9KnWGWZQOgoAuR3LhPmb8alWfBDFsj2qDykii2tjNRNsUDqfpQBb/tArJ8obHvXE37b9Rum9ZXP610rzKvGcfWuXujm7mPXMjfzoAhooooAKKKKACiiigAooooAKKKKACiiigAooooAKKKKACiiigAooooAKKWtK6/sX7O/2T7f5/G3zdm3rznHtQwMyiiigAooooAKKKKACiiigAooooAKKKKACpoe9Q1YtdnmDzM7MjdjrimtxPYngt5rmURQRtJIeiqOa6P/AIRJrbSZ7y/n8uRE3LGnOD711GhppS2gOlbCpHzH+P8A4FTPE+f+Ecu8f7Of++hT5hWPM62NA0eHWJZ4XmaN1TcmBnP1rHro/BX/ACHG/wCuTVTJRnanod7pTnzo90XaVOVNZtewOEMbCTaY8fNv6V5x4iXSlvQNLJP/AD0C/cB/2aSY2jm6KUAk4HJpzRsr7SPm9KgsZRUjwyRgF1wDUdABRRRQAUUUUAFFFOUbjjOKAG0U7aP76/rShM9HB/OgBlFOQZdQehNG4f3F/WgBtFO3D+4v60pwUBCgcnpQAyiinpG0h+UfjQAyippYREg+bLGoaACinxqGkVScA1JJbMnK/MtAEFFFOjGZFHuKAG0VM00gY/OetOP2hV3EnHWgCvRU8UrvIFZsg9RUFABRRRQAUUUUAFFFFABRRRQAUUUUAFFFFABRRRQAUUUUAFFFFABRRRQAUUUUAFFFFABRRRQAUUUUAFFFFABRRRQAUUUUAFFFFABRRRQAUUUUAFFFFABRRRQAUUUUAFFFFABRRRQAUUUUAFFFFABRRRQAUUUUAFFFFABRRRQAUUUUAFFFFABRRRQAUUUUAFFFFABRRRQB1/h/whp2o+G5te1rX00mxW7FnGRaPOzybN5yFxgY789+nGbf/Cv7C7Hn6b438OyWjf6try4a1lPY7o2BK8578jB70mln+0fg9rtp/q/7K1G3vt3XzfNBh2Y/hxjdnnPTHeuHrkjGpOcmpvR2tZW2T7X/ABA7Wf4XeIjBJcaUbDWrWNSXn0y7SVQw5KYOGLYwcAHqK5K8sbrTrt7W9tpra4TG+KaMoy5GRkHnoQaZDPNbTxzwSvFNGwdHRtrKw5BBHQ12el/FDWILWOx1u3s/EFikiv5WpxCV1wTna55yQxGW3Y4xxxVP28O0vwf6p/gBw9Fd/wD8W11+H/mI+GLwR+93bZD/APfbMVP+yBj/AL6ZffCrWhBLd6HdWGv2KM4Mun3CuyhcEArn7xBB2qWP6ZFi6a0qXi/P/Pb8QOCpasXtjdaddPa3ttNbXCY3RTRlGXIyMg89CDVaulNPYAqeKUohAXOTUFSR9OvQ0ATpIc5waQzDkYzSqyt6g+1N5Y4zigBVb5c4zShsjqaQkqMEEn2pVTOCPyoAlzhRTXkAOB+lPBbocCopF+f1+lAD9jFKj2nPGc0qvk4U/nSksOM0ANJbdgfrTCzbsGnOMHPP1FIXHGfzoAQ5DZpQo3YzjNKMMc9BTeueKADGw8cigJ1ZhxSYwuRyaTnb3oAd/u/rSbVHLEg+lJjPTJpQQOQeaAF8wlcZ+X3pcLtypFM+U5OKTOR/gKAH5+WlOQOgqM9AQcj0pQwPUEUAKBuPHBpSCB8xpuBnjP1pw3bsDn60ALGMrwKCoOSxoJ7EYNMfIXg0ANPXA6U4quOuDSDkYNOLbcDrQAoHy8nNIYxjrQMk53AUpGT1zQAgyF4PFKGAHOKaCVyv8qQggdOtADyobmmjaP4aFbAw9K0hHANAC447fhSDAB6/jSlxwTyfakYg+2aAEQYPNO3DpmkXhf6ijcnU5JoATODtBqQoAODzTQUZTxTVPHGSaAH7lVeOtCncpoG0jLcH3pMnHAyKAEK5xml346HHsaEbccHij5cnFADlAJznPtTjj+IAVEJCPanB1J5HNADug+UYp8b4GC1R/KfUU7I4yDj1oAk3ccDP1pULL2oXb2x9Kfhl5bpQA4O5HpSEMTljgUwSIScsaXzE5AoAkGxjwxFWUUlc7c++appIBxzU5c5GDigCwIwx5UUnkKH5/Kozv+8Ofxpd4YfNw1AEhhTsPwoA2j5QKiEhX0P40vmf7FAEi8nITmnskpGfLFQiQbh8uD9alaYjjOD9aAFUFU6DNHmY4IUfSoTK/Rk4qI8nOGFAE/y7j8vNPdMx9cVWVc5w/NLmSMY3D8aAJFC8fOc+lPaMZ3A81GPmXhefakRscvu+lAE4B25NJ/Dk800TZHH5GhpNydgaAEViT1NPxg981CWwnvTgVwC55oAkXPTaT9afEFDH5ATUZYAjDfhSokxk+UgCgCyxUr1z7UgUMoJIBpHiYLgHmmImDgjPvQBZMioo3AGk8xmHyxjFV3RN3J/AU5ZU3bdpoAkE7JnEfNQu8z/f4FP3Kfur+dTogAB2LmgCKMuq8HI96eisvIxzUvmgfKcCgzIo4/OgCttZJNxI57VHIR5nqPapjKGfnBpfkb+D8aAIklMByEBU1Yluh5Q2DB9qgcKicc02Pa3GOaAD7Sw+8M/WlM2SCVx9KbI2DhsYHeoWuFGcZoAkfy3ODn8a524AFzKB0Dn+db9vE1wSxcisG6G28mHpI386AIaKKKACiiigAooooAKKKKACiiigAooooAKKKKACiiigAooooAKKKKACiiigAooooAKKKKACiiigAooooAKKKKACiiigAqaHvUNTQ96a3E9i3bXU9nMJreVo5B3U10T+LFvdGuLO/hLSumFdOhPuK5eirsRcK2fD2rW+kXE080TyOY9qbaxqKYGrqniC+1UlZH2Q9ok4H4+tZVFFCQXII5DGSVAz6ntUs5YXhKZ3dsDPaq1SNKzS+Z0b2rI0JSd1q20nIbL5qtUsk7SLtwqgnJ2jrUVADkALc9ME1J5aAkZyR2z/APWpiHDcnHBH6VJuTJOeTnv/APWoEyJhhyPQ05mIIAC9B/CPSmucuxHQmnMAxB3joB39KBgG3K+QOnoPWmp94/Q/yp3Cq3zA5GOM+tIhw3JxwR+lADKcn3j9D/KjaP76/rTlAUk7x0I7+lADY/8AWJ9RTachw6k9AaNo/vr+tADacf8AVr9T/SjaP76/rSnAQAMDyelABFs3/vM4rQXbtG3G32rMp6SNGflP4UAT3n8H41VqaaYSqvy4YdahoAfH/rU/3hWjWbGwWRWPIBqWS5Z+F+VaAH3Pldsb/aoIv9an+8KZSqxVgw7HNAEibfPJc4ANW2mj2k7gfaqZeMnPln/vqkLIcYQjn1zQBNHb8bmbZ6YpstuYxuByKlnSRxuVsrjoO9GGjtm8w5yOB6UAU6KKKACiiigAooooAKKKKACiiigAooooAKKKKACiiigAooooAKKKKACiiigAooooAKKKKACiiigAooooAKKKKACiiigAooooAKKKKACiiigAooooAKKKKACiiigAooooAKKKKACiiigAooooAKKKKACiiigAooooAKKKKACiiigAooooAKKKKACiiigAooooAKKKKAO58Gf6d4N8a6PFhbiWyivVZvubLeTc49dxDDHH1IrhzXT/AA/1aLR/GdhJc7DZXDG1uklkCxtFINh354KjIYg8fL+NZ3iXQ5/DfiK+0e4O57aTaHwBvU8q2ATjKkHGeM1hC0aso99f0/y+8DIooo61uAtdL4V8OeKtWuvtfhu1vBLBkfaoZPJCHABAkJAzhumc4PpW9aeFNE8J6dFqnjaR5L2aFpbbQI9ySSDgK0rj/VjqccHjuQyVj+KPH2s+JS1r5v2LSF+WDTrb5Io0GNqnAG/G1Tz0PQDpXI606vu0Vp3e3yXX8F5hY9W06+bS7ee2+IHizwzq1laMiC0eNbqdHXch4wG3AkZJVz16cmudHh34Xa3qOpNpNxrJitLB7+VbYgRqiYDKvmrvLHrzxz17DyCu4+G3/M2f9i5d/wDslcrwHsuarGo0+ysl91tx3JJND+HV6sc9p4vvtNUrh7a+09p5A2TzujwuCMcc/XsH3fws1lbeW70O6sNeskdwZdPuFZlCgEAr/eIIO1Sx/TPAHqas2N/d6ddJc2V1NbXCZ2ywyFGXIwcEc9K6/Y1o6wqN+TSa/Cz/ABYhbi3kt5pIZ4pIZo2KPHIpUqw6gjsaagwRxkV39p8QdO8SiKw8eabDdBv3a6vbL5dxAPn5O0YYAt0AxxnaxrA8VeC73wysN4l1b6jpNyzC31C0ffG5BI2tj7rcZxkjrgnBw6dd83JVXK+nZ+j/AM7MDCIG/wCXNIoIbIGDUCyY65JpDK/riukC4srbsOMU2R1BOBVXzXI+8aaWY9zQBMhLMSCRVgD5f6mqaSMnQ0rzu4wTxQBYUH2+tISW44IqruOMUocr0oAnX5SQGApOT2FQbiaUOw4BoAed2euPanIRgk4qHcR04oyaAJGcNQNrDG059qjyRQGIOQeaAJwuBxmmBiMjHNM3t6mkyaAJFz17+lLjPJFRbj60BiDQBKN6njOPekxx15pvmse9NzzmgCTkfxClckr1BqLNJQBKmc9B9aV0brkVDRQBKGNJubOO1MyaASKAJYxg5zTmIaoMnNBYnvQBI3zY4x7mgdcYzUeT60A4oAm2gLzzSqABnt71BmjJoAmQksfShgQOQKi3nGKQsSMUAShWKjFP2gLgcGq+5vWl3HvzQBKQx+8BikI5AANRAkHIo3N60ATMu3npRtyckgVFvPfmgvkYxQBYKBfmHJpB8xywqAOw6Gje396gC35gC9KTO8dareY470vmvQBOfpj3qVGIXBOao+Y3rS+a/rQBe2oaUhQOn5VSExA9TSCUg0AXh8pGe9OK8561S8/1LUn2mQHhjj3oA0ASO9K0y7huGfpVH7Tn7woFwo7GgDQLRuOENIJQDtwRVMXa991L9riBztf8qAL2Fzkk/hSSMMgr+tU/tkechXpRfJ/EhoAuLK5G0jNShgykDP0qgL+LP3Go/tBAflVxQBdjDDJVSKZNllzjB96qf2jzwXxSG+VhhlY0AXI5nCYxmlkMnUD64qit7GBjD07+0BjHz0AXFaPGf4qAN3H8jVA3idlOaVL2NeoegDSIT7oGPc0zymDZ+9VA3keeN4/ClF+q9noAubgrcjJpxeR2wowfaqP25Oyt+VH25AcjePpQBfxIzBTLj61YQNEmA2fesr+0EPUOfwqVNUhUY2yH8B/jQBqIHB3ZGfenMVzluvtWZ/a8JPKSH8B/jSf2tCT9x8fQUAaSjfmjzHQ7cis9NXt1HKSn8B/jSNqtqRxFIPfj/GgDRLqzZOc0O25eAayv7SgB4SQ/XFL/AGtF/wA8moA1FKsAp+WmM+1jtfisz+04yeUYD2ApV1G1X/lnIT9B/jQBf80s3y5x60iFUk/iyfWqi6tCDyjj6YqT+2LZh88Uh/Af40AW3eJOxJqvJ+85YEDtiq76las24JL9MD/Go31NG/gagDRjkEEfyjH1rAuDuuZW9XJ/Wrq30B/1iyH6Af41QkKtK7KDtLEjNADKKKKACiiigAooooAKKKKACiiigAooooAKKKKACiiigAooooAKKKKACiitO60j7LbPN/aFhNtx8kU25jz2GKGwMyiiigAooooAKKKKACiiigAooooAKKKKACpoe9Q1ND3prcT2JaKKK0ICiiigAooooAqUUUVkaBRRRQAUUUUAFFFFABRRRQAUUUUAFFFFABRRRQAUUUUAFFFFABRRRQAUUUUAFFFFAEqTvGMDBHoabJK0h+Y8elMooAKKKKACiiigAooooAKKKKACiiigAooooAKKKKACiiigAooooAKKKKACiiigAooooAKKKKACiiigAooooAKKKKACiiigAooooAKKKKACiiigAooooAKKKKACiiigAooooAKKKKACiiigAooooAKKKKACiiigAooooAKKKKACiiigAooooAKKKKACiiigAooooAKKKKAFr0P4iK2t6H4a8YKjs1/afZrx/IVM3ERKl2K8Zb5sDj5U/AeeV3/hXy9c+G3ibQH8n7RZY1i13bwfkG2U5HH3AAAe7/ivPiPdcai6P8Hp/k/kBwFejeHbC18EeGIvGWr2Xn6ncSbNGs58Bfu5+0MM7io7cf3T/ErLgeAvDsXiTxTBb3bImnWytdX0juFVYU5bJyMAnC5B43Z7VD4x8SN4n1+S7SJIbKFRb2MCRhBFApOxcDvzk89TxxgUqt6s/ZLbd+nb5/l6jMrUtSvNY1GfUNQuHuLqdt0kj9Sf6DsAOABgVTrtPhl4NtPHHiqTTb65mgtobV7hzBje+CqgAnIHLg5wemO+RP8A8Wn/AOp0/wDJWulJJWWwjg67j4bf8zZ/2Ll3/wCyVJ/xaf8A6nT/AMla2/DX/CJ58R/8Iv8A21/yLl99o/tPyv8Apnt2eX/wLOfascR/DYI8pPU0lKeppK2AWuy8CeKoNIupNI1v9/4a1DKXtu6Fwpx8sigHKkELkjnA6EhccbSVFWnGpFwkBveKvDM/hbWPsck8N1BLGLi1uoWBSeFs7XHPGcHj24yME4VejaRc/wDCZfDfUtEvZt+paDEb+wmkOT9nUYkiztJwBjAzySg4VK8571FCcmnGe609fP8ArqAlFFFbAFFFFABRRRQAUUUUAFFFFABRRRQAUUUUAFFFFABRRRQAUUUUAFFFFABRRRQAUUUUAFFFFABRRRQAUUUUAFFFFABRRRQAUUUUAFFFFABRRRQAUUUUAFFFFABRRRQAUUUUAFFFFABRRRQAUUUUAFFFFABRRRQAUUUUAFFFFABRRRQAUUUUAFFFFABRRRQAUUUUAFFFFABRRRQAUUUUAFFFFABRRRQAUUUUAFFFFABRRRQAUUUUAFFFFABRRRQAUUUUAFFFFABRRRQAUUUUAFFFFABRRRQAUUUUAFFFFABRRRQAUUUUAFTQ96hqaHvTW4nsS0UUVoQFFFFABRRRQBUooorI0CiiigAooooAKKKKACiiigAooooAKKKKACiiigAooooAKKKKACiiigAooooAKKKKACiiigAooooAKKKKACiiigAooooAKKKKACiiigAooooAKKKKACiiigAooooAKKKKACiiigAooooAKKKKACiiigAooooAKKKKACiiigAooooAKKKKACiiigAooooAKKKKACiiigAooooAKKKKACiiigAooooAKKKKACiiigAooooAKKKKACiiigAooooAKKKKACiiigAooooAWur+HWu/8I/460y7eTZbySfZ5yZfLTY/yksem1SQ/P8AdHTrXJ0uampBVIOEtnoB6xNoz+A/C3jpi6RST3aaVZO4WSVoz87AkLgB4XU9uV7ECvJ6928RL4j+JHwt8Otp+li5uJZGlupftEaYaPdFnB2j5yWbj7uMVwH/AAqHxz/0BR/4Fw//ABdeZg8ZTjGTrzjGd9dV00/S42uxV+HvjX/hBNen1T+z/t3m2rW/l+d5WMsjZztb+70965Ku3/4VF45/6Ag/8C4f/i6P+FReOf8AoCD/AMC4f/i66/r+F/5+x+9f5hZnGwQS3U8cEETyzSMEREXczMeAAB1Nep6B4btfAraqPE/iHSrN9R0ySwa3gdri4t3lCkF41HQAHnOOnPIqPStF1X4ZeHdZ17VtOhtdYbyrbSZZGWbaz7vMKhSQGCDOW9Mc5IPmE88t1PJPPK8s0jF3d2LMzE5JJPU1HM8VdU5WhtdWd35dNPnr6BsdN4g8AaxoWmJq2+01HSmwPt2nzebECSVwTweoxnGMkDOeK5Su1+GWsiw8Urpd2rzaZrK/2fdQhiNwf5VPBHIJxnqFZscmrV78HfGMN9cRWumi5t0lZYpvPhTzFB4baXyMjnFP61GjJ08RJLqm9Lr790FjgKK7f/hUXjn/AKAg/wDAuH/4uj/hUXjn/oCD/wAC4f8A4uq+v4X/AJ+x+9f5hZlb4Z6vLo/xA0iSPey3EwtZEWTaGWT5OfUAkNj1UdOtY/ibSf7D8T6npYSZUtrl44/OGHZAflY8DquDnvmuhHwi8cZ/5Ag/8C4f/i6Pi7/yU/WP+2P/AKJSs6dejUxH7qSd1rZ32at+bCxw9FFFdwgooooAKKKKACiiigAooooAKKKKACiiigAooooAKKKKACiiigAooooAKKKKACiiigAooooAKKKKACiiigAooooAKKKKACiiigAooooAKKKKACiiigAooooAKKKKACiiigAooooAKKKKACiiigAooooAKKKKACiiigAooooAKKKKACiiigAooooAKKKKACiiigAooooAKKKKACiiigAooooAKKKKACiiigAooooAKKKKACiiigAooooAKKKKACiiigAooooAKKKKACiiigAooooAKKKKACiiigAooooAKKKKACiiigAqaHvUNTQ96a3E9iWiiitCAooooAKKKKAKlFFFZGgUUUUAFFFFABRRRQAUUUUAFFFFABRRRQAUUUUAFFFFABRRRQAUUUUAFFFFABRRRQAUUUUAFFFFABRRRQAUUUUAFFFFABRRRQAUUUUAFFFFABRRRQAUUUUAFFFFABRRRQAUUUUAFFFFABRRRQAUUUUAFFFFABRRRQAUUUUAFFFFABRRRQAUUUUAFFFFABRRRQAUUUUAFFFFABRRRQAUUUUAFFFFABRRRQAUUUUAFFFFABRRRQAUUUUAFFFFABRRRQAUUUUAFFFFABRRRQB3uomPUfgvot1teObS9TmsVw+VkWRfOLEY4P3QOex9eODyfU16H4GVvEHgvxR4W2vJMsI1OyVYFkKyRkBwv8W5xsQY7FvofPK56FoynDs7/fr+dwDJ9TRk+ppKK6AO98AyWes6dq/g/UJ0iOpIsunSTSYSO7T7oHynaXzgkYJC7RkkVzOueGtZ8N3YttX0+a1dvuFhlH4BO1hlWxkZweM1k16p8NPF+vrY6/ZHU5nt7HRbi6tUlw/lSIEC4LAnaB/D932rkqqpRbqU7NPo9Ndr31+6wzO8D+G10Z4vGfiZHs9IsWWW2SRWEl5LjdGIxkZHRs9Dj03EcRqmoTarqt5qM4RZbqZ53VMhQWYscZ7c1a13xLrHiS6FxrGoTXbr9wMcInAB2qMKucDOBzisitKVOfM6lTd9tl6f5iFyfU0ZPqaSitwLVlaXGoX9vZ2qeZcXEqxRJuA3MxwBk8dTXV/FiaKf4may8MiSKGiQsjAjcsSKRx3BBB9xTPhhpaal46spp28u00/N/cSmRUEax8hiW/h37AfYnp1HO61qP9r67qGpeV5X2u5kn8vdu2bmLYzxnGa5/ixHovzf/AAz6KKK6ACiiigAooooAKKKKACiiigAooooAKKKKACiiigAooooAKKKKACiiigAooooAKKKKACiiigAooooAKKKKACiiigAooooAKKKKACiiigAooooAKKKKACiiigAooooAKKKKACiiigAooooAKKKKACiiigAooooAKKKKACiiigAooooAKKKKACiiigAooooAKKKKACiiigAooooAKKKKACiiigAooooAKKKKACiiigAooooAKKKKACiiigAooooAKKKKACiiigAooooAKKKKACiiigAooooAKKKKACiiigAooooAKKKKACpoe9Q1ND3prcT2JaKKK0ICiiigAooooAqUUUVkaBRRRQAUUUUAFFFFABRRRQAUUUUAFFFFABRRRQAUUUUAFFFFABRRRQAUUUUAFFFFABRRRQAUUUUAFFFFABRRRQAUUUUAFFFFABRRRQAUUUUAFFFFABRRRQAUUUUAFFFFABRRRQAUUUUAFFFFABRRRQAUUUUAFFFFABRRRQAUUUUAFFFFABRRRQAUUUUAFFFFABRRRQAUUUUAFFFFABRRRQAUUUUAFFFFABRRRQAUUUUAFFFFABRRRQAUUUUAFFFFABRRRQAUUUUAFFFFAGv4a1yfw34isdXtxue2k3FMgb0PDLkg4ypIzjjNbnxG8PwaP4iF9pq50fVoxe2TqhVdr8lQNoAwTwvZWXNcbXeeDtesL/RLrwZ4ku3h067ZXsbtgrLYzAk556K2cHBGMnpuZhzVk4SVaKv0fp/wP8AMDg6K2vEfhfVvC2otZ6pavEdxEcwB8uYDHKN/EOR7jPODxWLXRCcZxUou6YCV3Hw2/5mz/sXLv8A9krh67n4b/8AM2f9i5d/+yVniP4bA4c9TSUp6mkrUApaBXoHh3w7p3h3R4vFvi2HfC/OmaUxw963Z2HaIcHnrx1BAfOrVjTjd6t7LuwLV+kvgL4ZrpkgeDXfETeZdITteC1XIVWAfgtk9V5DOp5WvNa09e1u88Ra3davflDcXLZYIu1VAAAUD0AAHrxzmsypoU3CN5fE9X/XlsAlFFFbAFFFFABRRRQAUUUUAFFFFABRRRQAUUUUAFFFFABRRRQAUUUUAFFFFABRRRQAUUUUAFFFFABRRRQAUUUUAFFFFABRRRQAUUUUAFFFFABRRRQAUUUUAFFFFABRRRQAUUUUAFFFFABRRRQAUUUUAFFFFABRRRQAUUUUAFFFFABRRRQAUUUUAFFFFABRRRQAUUUUAFFFFABRRRQAUUUUAFFFFABRRRQAUUUUAFFFFABRRRQAUUUUAFFFFABRRRQAUUUUAFFFFABRRRQAUUUUAFFFFABRRRQAUUUUAFFFFABRRRQAUUUUAFTQ96hqaHvTW4nsS0UUVoQFFFFABRRRQBUooorI0CiiigAooooAKKKKACiiigAooooAKKKKACiiigAooooAKKKKACiiigAooooAKKKKACiiigAooooAKKKKACiiigAooooAKKKKACiiigAooooAKKKKACiiigAooooAKKKKACiiigAooooAKKKKACiiigAooooAKKKKACiiigAooooAKKKKACiiigAooooAKKKKACiiigAooooAKKKKACiiigAooooAKKKKACiiigAooooAKKKKACiiigAooooAKKKKACiiigAooooAKKKKACiiigDtvD/jtINOOheKLN9b0JmQpFJKRJalcDdE3UDbkbcge4BbN65+GJ1ZGvfBGq22u2ZbmEusNxCCWxvV8cfL1+UnsuOa88qWCea1njngleKaNg6OjFWVhyCCOhrmlh2m5UXyt9N0/lp+DXncCfUNL1DSZ1g1GxubSYrvEdxE0bEcjOCOnB/Kus+G+f8AirP+xcvP/ZKZp/xU8WWMK21xfJqNntZHt7+JZllVgch2PzsOf73t04q3bfFW5s/N+y+FfC8HnRmKXyrArvQ9VOH5U+lRUeIlFxcF9/8AwP8AMDz8jnoa6Tw94F8ReJni/s/TZvs8nP2qZSkIXdtJ3ng4PYZPB44rYT4qanaJIdJ0Tw/pNzIu37VY2ASQLkEjkkYOB1BrD1rxv4l8RI0ep6vcTQsoVoVIjjYA5GUXCk57kZ4HoKpyxMtFFLzbv+Fl+Y9Dp0i8F+Bo2le5h8Ua8IyEiVA1hCzKvLE/6zGWwR6YIQ4I47xF4i1HxRrEup6nN5kz8Ko4SNeyKOyj/EnJJNZNFaU6Cg+aTvLu/wCtBCUUUVsAUUUUAFFFFABRRRQAUUUUAFFFFABRRRQAUUUUAFFFFABRRRQAUUUUAFFFFABRRRQAUUUUAFFFFABRRRQAUUUUAFFFFABRRRQAUUUUAFFFFABRRRQAUUUUAFFFFABRRRQAUUUUAFFFFABRRRQAUUUUAFFFFABRRRQAUUUUAFFFFABRRRQAUUUUAFFFFABRRRQAUUUUAFFFFABRRRQAUUUUAFFFFABRRRQAUUUUAFFFFABRRRQAUUUUAFFFFABRRRQAUUUUAFFFFABRRRQAUUUUAFFFFABRRRQAUUUUAFFFFABRRRQAUUUUAFTQ96hqaHvTW4nsS0UUVoQFFFFABRRRQBUooorI0CiiigAooooAKKKKACiiigAooooAKKKKACiiigAooooAKKKKACiiigAooooAKKKKACiiigAooooAKKKKACiiigAooooAKKKKACiiigAooooAKKKKACiiigAooooAKKKKACiiigAooooAKKKKACiiigAooooAKKKKACiiigAooooAKKKKACiiigAooooAKKKKACiiigAooooAKKKKACiiigAooooAKKKKACiiigAooooAKKKKACiiigAooooAKKKKACiiigAooooAKKKKACiiigAooooAKKKKACiiigAooooAKKKKACiiigAooooAKKKKACiiigAooooAKKKKACiiigAooooAKKKKACiiigAooooAKKKKACiiigAooooAKKKKACiiigAooooAKKKKACiiigAooooAKKKKACiiigAooooAKKKKACiiigAooooAKKKKACiiigAooooAKKKKACiiigAooooAKKKKACiiigAooooAKKKKACiiigAooooAKKKKACiiigAooooAKKKKACiiigAooooAKKKKACiiigAooooAKKKKACiiigAooooAKKKKACiiigAooooAKKKKACiiigAooooAKKKKACiiigAqaHvUNTQ96a3E9iWiiitCAooooAKKKKAKlFFFZGgUUUUAFFFFABRRRQAUUUUAFFFFABRRRQAUUUUAFFFFABRRRQAUUUUAFFFFABRRRQAUUUUAFFFFABRRRQAUUUUAFFFFABRRRQAUUUUAFFFFABRRRQAUUUUAFFFFABRRRQAUUUUAFFFFABRRRQAUUUUAFFFFABRRRQAUUUUAFFFFABRRRQAUUUUAFFFFABRRRQAUUUUAFFFFABRRRQAUUUUAFFFFABRRRQAUUUUAFFFFABRRRQAUUUUAFFFFABRRRQAUUUUAFFFFABRRRQAUUUUAFFFFABRRRQAUUUUAFFFFABRRRQAUUUUAFFFFABRRRQAUUUUAFFFFABRRRQAUUUUAFFFFABRRRQAUUUUAFFFFABRRRQAUUUUAFFFFABRRRQAUUUUAFFFFABRRRQAUUUUAFFFFABRRRQAUUUUAFFFFABRRRQAUUUUAFFFFABRRRQAUUUUAFFFFABRRRQAUUUUAFFFFABRRRQAUUUUAFFFFABRRRQAUUUUAFFFFABRRRQAUUUUAFFFFABRRRQAUUUUAFFFFABRRRQAUUUUAFFFFABRRW0FjSwsT5MRZoizEoMk+Y4/oKaVxN2MWitfMf/PGH/vgUZj/AOeMP/fAquQXMZFFa+Y/+eMP/fApVCOwVYISScD5BRyBzGPRXX3ujRWGkrcSCFrjzAroqqVXjp061Lb6Rp5is0nDefdqWQxxLsXjvSsFzi6K6uGy06FLh754/wB3IY1jgVN7e/PakvtKEWoQ29rFHKJ0DxBkUHB7Giw7nK0V0tnprXd28Bjt4hEf3zuq4QZ5qxPpMC6+unRKgQ4+Z0Un7uTRyi5jkqK7C702wFlPcWakfZ5fLcTxrzzjipItK0qecWUUokujHu8xERos+nrRYdzi6K2DsDEGGHI/2BSZj/54w/8AfAo5RcxkUVr5j/54w/8AfAozH/zxh/74FPkDmMiitfMf/PGH/vgVqvpltFNZQSmGGSZPMlaRVCoD0/GlyhzHJ0V10+n6dLp9xdWAJ+zvhxLGvzD1GKqaZZpf3XllIkjVS7v5YOFFHKHMc5UsP8VdHqVrY20cbQRSI7dYrmAK2PUHGKYmntHfxW12tvbBxuLsFwFppA2YtFdJPZWEunz3VhuP2dtriVF+YeoxVTTLRb+68srGkaqXdtgOFFUSY1Fb2pW9nbRxtBHLG7dYrmDa2PUHGKrWlrPfSFLa1SQqMnCgAfiaAMqitxLEwanBa39uIhIwHyqvfpg8ikigEGtxWk0MRxcKjAoORuoDU5miiisjQKKKKACiiigAooooAKKKKACiiigAooooAKKKKACiiigAooooAKKKKACiiigAooooAKKKKACiiigAooooAKKKKACiiigAooooAKKKKACiiigAooooAKKKKACiiigAooooAKKKKACiiigAooooAKKKKACiiigAooooAKKKKACiiigAooooAKKKKACiiigAooooAKKKKACiiigAooooAKKKKACiiigAooooAKKKKACiiigAooooAKKKKACiiigAooooAKKKKACiiigAooooAKKKKACiiigAooooAKKKKACiiigAooooAKKKKACiiigAooooAKKKKACiiigAooooAKKKKACiiigAooooAKKKKACiiigAooooAKKKKACiiigAooooAKKKKACiiigAooooAKKKKACiiigAooooAKKKKACiiigAooooAKKKKACiiigAooooAKKKKACiiigAooooAKKKKACiiigAooooAKKKKACiiigAooooAKKKKACiiigAooooAKKKKACiiigAooooAKKKKACiiigAooooAKKKKACiiigArXkOLDT/APrg3/o16yKna4lKRoXysa7UGBwMk4/MmmnYTVy1uo3VS85/71HnP/equYnlLu6gOQQQcEdxVLzn/vUec/8Aeo5g5TpyxPg/JOSbvr+FbNg1wtrpxsZI/sCp/pRZh8p6tnPI/CvP/Of+9R5z/wB6lcaTOw03R4rm6urxIzNaxSMIIg3+sI6cntVa6h1W412NZj9nupf9Vh+FXnuufeuY85/71HnP/eouFjVcyxXzxSSFnEuHOc7iDW9emAeNE+0ttjBU5JwAdvH64rjPOf8AvUea/wDep3FyncaoLptKuU1Qp5nnD7KFIyefbtg96cmk3umafssrfzbyZcSzblHlj+6uT+tcL5r/AN6jzn/vVNx2LpJDEHqKN1UvOf8AvUec/wDequYXKXd1G6qXnP8A3qPOf+9RzByl0N8wJ6V0WsWkmoeI4oIiNskSlW7BfWuQ81/71Tz6hdXQiE0u/wAtAifKOFHahyDlOr1mzu7PTzbW1t5dhFhpJS65kb1PNN0iJtJ1jybiaNXuIP3bA8ZPTOfpXH+c/wDeo85/71K47HXat50GhQW+oPuvfOLKC+5gn1qpLpV/NqsFnPP5ssiBt+4ttX8a5zzn/vUec/8AeoTCx2Ws2d3Z6eba2tvLsIsNJKXXMjep5pukRNpOseTcTRq9xB+7YHjJ6Zz9K4/zn/vUea/96hMLHXat50GhQ2+oPuvfOLKC+5gn1qLw7JMRcxRxW9wrqN1vI+1n6/d4xXLec/8Aeo85/wC9QmFmdbrESRXOnRxGSObgG3aXzBFyMYOT/kUmoOp8Zx7f+e8QP1+WuXhupoJkljfDodynaDg0439ybv7WZcz7/M3kD72c5ouFirRRRUlBRRRQAUUUUAFFFFABRRRQAUUUUAFFFFABRRRQAUUUUAFFFFABRRRQAUUUUAFFFFABRRRQAUUUUAFFFFABRRRQAUUUUAFFFFABRRRQAUUUUAFFFFABRRRQAUUUUAFFFFABRRRQAUUUUAFFFFABRRRQAUUUUAFFFFABRRRQAUUUUAFFFFABRRRQAUUUUAFFFFABRRRQAUUUUAFFFFABRRRQAUUUUAFFFFABRRRQAUUUUAFFFFABRRRQAUUUUAFFFFABRRRQAUUUUAFFFFABRRRQAUUUUAFFFFABRRRQAUUUUAFFFFABRRRQAUUUUAFFFFABRRRQAUUUUAFFFFABRRRQAUUUUAFFFFABRRRQAUUUUAFFFFABRRRQAUUUUAFFFFABRRRQAUUUUAFFFFABRRRQAUUUUAFFFFABRRRQAUUUUAFFFFABRRRQAUUUUAFFFFABRRRQAUUUUAFFFFABRRRQAUUUUAFFFFABRRRQAUUUUAFFFFABRRRQAUUUUAFFFFABRRRQAUUUUAFFFFABRRRQAUUUUAFFFFABRRRQAUUUUAFFFFABRRRQAUUUUAFFFFABRRRQAUUUUAFFFFABRRRQAUUUUAFFFFABRRRQAUUUUAFFFFABRRRQAUUUUAFFFFABRRRQAUUUUAFFFFABRRRQAUUUUAFFFFABRRRQAUUUUAFFFFABRRRQAUUUUAFFFFABRRRQAUUUUAFFFFABRRRQAUUUUAFFFFABRRRQAUUUUAFFFFABRRRQAUUUUAFFFFABRRRQAUUUUAFFFFABRRRQAUUUUAFFFFABRRRQAUUUUAFFFFABRRRQAUUUUAFFFFABRRRQAUUUUAFFFFABRRRQAUUUUAFFFFABRRRQAUUUUAFFFFABRRRQAUUUUAFFFFABRRRQAUUUUAFFFFABRRRQAUUUUAFFFFABRRRQAUUUUAFFFFABRRRQAUUUUAFFFFABRRRQAUUUUAFFFFABRRRQAUUUUAFFFFABRRRQAUUUUAFFFFABRRRQAUUUUAFFFFABRRRQAUUUUAFFFFABRRRQAUUUUAFFFFABRRRQAUUUUAFFFFABRRRQAUUUUAFFFFABRRRQAUUUUAFFFFABRRRQAUUUUAFFFFABRRRQAUUUUAFFFFABRRRQAUUUUAFFFFABRRRQAUUUUAFFFFABRRRQAUUUUAFFFFABRRRQAUUUUAFFFFABRRRQAUUUUAFFFFABRRRQAUUUUASwwy3EqxQxvJIxwqoMk/gKuf2Fq/8A0Cr7/wAB3/wqtaXU1jdR3Ns+yaM5RsA4P412114l1aPwdY36XeLmWd0d/LTkDPbGO1ROUlawHCMrIxVgQwOCD1FNrs/Elpo9rqo0+DTZWubgo5mSVmKljyFToxPue9Wr3w5pp0nUSunizubSPembvzJWAGcuoyq5+tT7VWTaA4KiuuFloWk22mx6naSTvexCaS4ErL5Kt0wo64/z6U7QvD1pe2V3qEdlNqCLMYoLZpRCSvB3M2euD2//AFN1UlcDjqK6TxVocekvaTwwtbrcoS1u7h/KYYyA3cciubq4yUldAFFFFMAooooAKKKKACiiigAooooAKKKKACiiigAooooAKKKKACiiigAooooAKKKKACiiigAooooAKKKKACiiigAooooAKKKKACiiigAooooAKKKKACiiigAooooAKKKKACiiigAooooAKKKKACiiigAooooAKKKKACiiigAooooAKKKKACiiigAooooAKKKKACiiigAooooAKKKKACiiigAooooAKKKKACiiigAooooAKKKKACiiigAooooAKKKKACiiigAooooAKKKKACiiigAooooAKKKKACiiigAooooAKKKKACiiigAooooAKKKKACiiigAooooAKKKKACiiigAooooAKKKKACiiigAooooAKKKKACiiigAooooAKKKKACiiigAooooAKKKKACiiigAooooAKKKKACiiigAooooAKKKKACiiigAooooAKKKKACiiigAooooAKKKKACiiigAooooAKKKKACiiigAooooAKKKKACiiigAooooAKKKKACiiigAooooAKKKKACiiigAooooAKKKKACiiigAooooAKKKKACiiigAooooAKKKKACiiigAooooAKKKKACiiigAooooAKKKKACiiigBaKSpYIXuJ44YwS8jBVA7k9KAbsR1qT6v53h+10ryMeRK0nm7/AL2c8Yx7+tb48OaBBIthd6o/9oMMEIPlDHoOn9fyrB/sC9l1WewtFW4khJBZGG3H1PArJVIS+RzwxVOd+ltddNCbUfEL32vw6tHAIZIdhVGbeMr+Aq9N4stWTUFh0dITfRsJmE5LFj/F0xjk8YqjaeH501220/UonhEv91hkjHY8inz6RDHZajMqXDNbz+Wj7l2AZx8w65+lJ+zdkV9Yp3sn2J7PxTFHBZrfaWl3PZcW8/mlCo4xkAfNjFV7PxCIo7u3vdPhurK5k80wKTEEf1Ujp/n3y1vCWtqHP2FsIMnDqfy55/Cqdho+oalK6Wls0jJ97JAC/UmmlT1dxqvTabUlZeYuqX8N/Mht7GCzgjQIkcYyT7s3Vj7ms+tH+xNR/tJdPNsRdNkhCQM4GeD07GmahpF9pixNeQ+V5udoLAk49gatSjokylVg2kmrsoUUUVRYUUUUAFFFFABRRRQAUUUUAFFFFABRRRQAUUUUAFFFFABRRRQAUUUUAFFFFABRRRQAUUUUAFFFFABRRRQAUUUUAFFFFABRRRQAUUUUAFFFFABRRRQAUUUUAFFFFABRRRQAUUUUAFFFFABRRRQAUUUUAFFFFABRRRQAUUUUAFFFFABRRRQAUUUUAFFFFABRRRQAUUUUAFFFFABRRRQAUUUUAFFFFABRRRQAUUUUAFFFFABRRRQAUUUUAFFFFABRRRQAUUUUAFFFFABRRRQAUUUUAFFFFABRRRQAUUUUAFFFFABRRRQAUUUUAFFFFABRRRQAUUUUAFFFFABRRRQAUUUUAFFFFABRRRQAUUUUAFFFFABRRRQAUUUUAFFFFABRRRQAUUUUAFFFFABRRRQAUUUUAFFFFABRRRQAUUUUAFFFFABRRRQAUUUUAFFFFABRRRQAUUUUAFFFFABRRRQAUUUUAFFFFABRRRQAUUUUAFFFFABRRRQAUUUUAFFFFABRRRQAUUUUAFFFFABRRRQAUUUUAFFFFABRRRQAUUUUAFFFFABRRRQAUUUUAFFFFABRRRQAUUUUAFFFFABRRRQAUUUUAFFFFABRRRQAtW9MuVs9TtrlhlY5FYj2BqvHE0h+UcetWBarjljmk9VYUkpKzOvu/Cq6tqT6nDfwGxmbzGcHlR37Y/OmaNpltu1aG1dr0KVEULSmNZBnqcHnH5fTNcY4aJ9u48elO+0yYxx9cVj7KVrcxxfVavJyOenTQ9Duoy+s+H3KRLtVgfJ+4DjkD2FZ00Q/sPWxnrej+YrijLIf4j+FIJHBzvb86SoNLcmOBcUve2/zuel6hp15L4st76OZRbQKDIxkA8tRnII9/wCtQWklnqFlqVvBbJdM90Zfs/m+UXXjkGuK1TWLjVbw3UoVHIA2x5A4+pNVFuXHXBqVQbWrIjgZOCUpaq23lr3PQBJ/xVGjWxt44XhhkBVJjKVBQ4ViQORg9z1rg9RkaTUbhnYsxkbJJ96ied3GM4HoKclszjJOAa2hS5WdVHDqk7+Vvxb/AFK9FTSQMnI+ZfWoa0OkKKKKACiiigAooooAKKKKACiiigAooooAKKKKACiiigAooooAKKKKACiiigAooooAKKKKACiiigAooooAKKKKACiiigAooooAKKKKACiiigAooooAKKKKACiiigAooooAKKKKACiiigAooooAKKKKACiiigAooooAKKKKACiiigAooooAKKKKACiiigAooooAKKKKACiiigAooooAKKKKACiiigAooooAKKKKACiiigAooooAKKKKACiiigAooooAKKKKACiiigAooooAKKKKACiiigAooooAKKKKACiiigAooooAKKKKACiiigAooooAKKKKACiiigAooooAKKKKACiiigAooooAKKKKACiiigAooooAKKKKACiiigAooooAKKKKACiiigAooooAKKKKACiiigAooooAKKKKACiiigAooooAKKKKACiiigAooooAKKKKACiiigAooooAKKKKACiiigAooooAKKKKACiiigAooooAKKKKACiiigAooooAKKKKACiiigAooooAKKKKACiiigAooooAKKKKACiiigAooooAKKKKACiiigAooooAKKKKACiiigAooooAKKKKAOz8F+Av+EptLzULzV7XSNLtSEe6uMEFz0GCQPxJ7jrTfGngR/CsFpfWuqW+raVd5WK8t8Y3DqpwSPXoT0NdL8LoPEw0K/l0i00rWtOknWO80i6kAduh3jcNoyOMknp0OK2vFHhjQ7OXw5repaHB4eurjVkiu9PFwssTw55b5flAGBnAA+Y5rz5YiUa/K3p207ff+g1seQTaHq1vpyajNpd7FYvgpcvbsI2z0w2Mc1vReANVbwUPE7RTGEzBVgWBi3lbSxlY9k4HPIOeo7+330qw+JNZ+1WXi+7tDbyC4imaAad5W0ZKF2VeB6Hd1z3rgxc6tcfAmMWU19IItQaOXymdtluIzlWx0TpweOlJYuc1Gytdr8Rpao8vACjAGBUM8+35VPPc+lSM21WPoKocsfUk16JIcse5Jq1FZ55kOPYUttGBl+/QVbFACR28Sj/Vr+PNShEx90flTQcU7NADHgiYcxr+VVZLNTkxnB9DVwmmmgDJZGRtrDBqWGcodrHK/wAqs3KB4z6ryKoEYNAGjmuo8JfD8eKbe71G61e10jTLZgklzOARvPQAEqPzPcda5K3fdFz24r1P4aQ+I/7Ev5dJtNM1jTpJ1ju9JuZAHPQ7hu+UZHck9OhxXPipyhTvF2YjkPGngR/CsFpfWuqW+raXdkrFeW+Mbh1U4JHr0J6GsCbQ9Wt9OTUZtLvY7F8FLl4HEbZ6YbGDmvXvFXhjQbGfw5reo6JB4fubjVkiu7ATrLE8OeW+X5QBgZxgfMc11t/KkHiPWjd2Xi+8tDbyfaIpjANOMW0ZKF2VeB6Hd1z3rljjHyrrv26P7i7anhv/AAgerDwOPFBhmMLTBVgWBywi2sxmJxwnA55HPUd+Vr1f7TrN18A4/sU9/L5WpPHP5Lu2y2ETZVsdIxxweOleUV2UZylzc3Ri6CUUUVsIKKKKACiiigAooooAKKKKACiiigAooooAKKKKACiiigAooooAKKKKACiiigAooooAKKKKACiiigAooooAKKKKACiiigAooooAKKKKACiiigAooooAKKKKACiiigAooooAKKKKACiiigAooooAKKKKACiiigAooooAKKKKACiiigAooooAKKKKACiiigAooooAKKKKACiiigAooooAKKKKACiiigAooooAKKKKACiiigAooooAKKKKACiiigAooooAKKKKACiiigAooooAKKKKACiiigAooooAKKKKACiiigAooooAKKKKACiiigAooooAKKKKACiiigAooooAKKKKACiiigAooooAKKKKACiiigAooooAKKKKACiiigAooooAKKKKACiiigAooooAKKKKACiiigAooooAKKKKACiiigAooooAKKKKACiiigAooooAKKKKACiiigAooooAKKKKACiiigAooooAKKKKACiiigAooooAKKKKACiiigAooooAKKKKACiiigAooooAKKKKACiiigAooooAKKKKACiiigAooooAKKKKACiiigAooooAKKKKALlhqd/pdx9o0+9uLObBXzLeVo2x6ZU0X+p3+q3AuNRvrm8mC7RJcStI2PTLE8cmqdFFle4GzHrusTab/Z8uq3z2KhVW2a4cxADoNuccVLbavqdlaTWlrqN3BbTZ82GKZlSTIwdyg4PHFZdsflYe9T1PLHsA2QZjYe1UkOHB96v1Umi2HIHyn9KoCeA4Up3U1YBrPR+hzhh39aspMOjfKfegCyDS5qMNS7qAHZpCabuqN5lXjOT6CgQSvtjPrVF/vY9BipJJSTk9ew9KYiGRsD8TQMsWwxGT71fsdRvdMuPPsLy4tJtu3zIJWRsemRVVQFUKOgpaTSejAm1XUb7VX8/ULy4u5lUKJJ5WdgPTJ7cmo5Nf1ibTRpsurXz2AAUWz3DmIAdBtzjiopjiJvpVGjlW1gL9rrOqWNnPZ2mpXlvazgiWGKdkSTIwdyg4PHHNUaSinZIAooooAKKKKACiiigAooooAKKKKACiiigAooooAKKKKACiiigAooooAKKKKACiiigAooooAKKKKACiiigAooooAKKKKACiiigAooooAKKKKACiiigAooooAKKKKACiiigAooooAKKKKACiiigAooooAKKKKACiiigAooooAKKKKACiiigAooooAKKKKACiiigAooooAKKKKACiiigAooooAKKKKACiiigAooooAKKKKACiiigAooooAKKKKACiiigAooooAKKKKACiiigAooooAKKKKACiiigAooooAKKKKACiiigAooooAKKKKACiiigAooooAKKKKACiiigAooooAKKKKACiiigAooooAKKKKACiiigAooooAKKKKACiiigAooooAKKKKACiiigAooooAKKKKACiiigAooooAKKKKACiiigAooooAKKKKACiiigAooooAKKKKACiiigAooooAKKKKACiiigAooooAKKKKACiiigAooooAKKKKACiiigAooooAKKKKACiiigAooooAKKKKACiiigAooooAKKKKACiiigAooooAKKKKACiiigAooooAKKKKACiiigCWBtsnseKu9azatwTbvlbr/OgCekbG07ulKWAHWqk02/5V6evrQIhPWlDEDHb0pFUswA5Jq5HAqj5huNAyqHI6ZH0NO85vVvzq0Yoz1QU3yIv7v60AVjIT6n6mmlj06D2q4IYx/APxoeFHHTafUUAUa0IwgQbOhqi6FG2t1p8Upj4PK0AXaKRXVhkHNMllCLQIiuX6KKrUrEsxJ6mkoGFFFFABRRRQAUUUUAFFFFABRRRQAUUUUAFFFFABRRRQAUUUUAFFFFABRRRQAUUUUAFFFFABRRRQAUUUUAFFFFABRRRQAUUUUAFFFFABRRRQAUUUUAFFFFABRRRQAUUUUAFFFFABRRRQAUUUUAFFFFABRRRQAUUUUAFFFFABRRRQAUUUUAFFFFABRRRQAUUUUAFFFFABRRRQAUUUUAFFFFABRRRQAUUUUAFFFFABRRRQAUUUUAFFFFABRRRQAUUUUAFFFFABRRRQAUUUUAFFFFABRRRQAUUUUAFFFFABRRRQAUUUUAFFFFABRRRQAUUUUAFFFFABRRRQAUUUUAFFFFABRRRQAUUUUAFFFFABRRRQAUUUUAFFFFABRRRQAUUUUAFFFFABRRRQAUUUUAFFFFABRRRQAUUUUAFFFFABRRRQAUUUUAFFFFABRRRQAUUUUAFFFFABRRRQAUUUUAFFFFABRRRQAUUUUAFFFFABRRRQAUUUUAFFFFABRRRQAUUUUAFFFFABRRRQAUUUUAFFFFABRRRQAUUUUAFFFFABRRRQAUUUUAFFFFABRRRQAUUUUAFFFFABRRRQAUUUUAFFFFABR0oooAc0jP95iabRRQBatkwpc9TwKsVUjn2KFK5A7iphcIe+PqKBElFN8xD/Ev50u9fUfnQMWlpvmL/AHl/OmmdB/F+VAhtymY93cVTqxJOHQqAee5qvQMUMQcg4PtQzFjliSaSigAooooAKKKKACiiigAooooAKKKKACiiigAooooAKKKKACiiigAooooAKKKKACiiigAooooAKKKKACiiigAooooAKKKKACiiigAooooAKKKKACiiigAooooAKKKKACiiigAooooAKKKKACiiigAooooAKKKKACiiigAooooAKKKKACiiigAooooAKKKKACiiigAooooAKKKKACiiigAooooAKKKKACiiigAooooAKKKKACiiigAooooAKKKKACiiigAooooAKKKKACiiigAooooAKKKKACiiigAooooAKKKKACiiigAooooAKKKKACiiigAooooAKKKKACiiigAooooAKKKKACiiigAooooAKKKKACiiigAooooAKKKKACiiigAooooAKKKKACiiigAooooAKKKKACiiigAooooAKKKKACiiigAooooAKKKKACiiigAooooAKKKKACiiigAooooAKKKKACiiigAooooAKKKKACiiigAooooAKKKKACiiigAooooAKKKKACiiigAooooAKKKKACiiigAooooAKKKKACiiigAooooAKKKKACiiigAooooAKKKKACiiigAooooAKKKKACiiigAooooAKKKKACiiigAooooAKKKKACiiigAooooAKKKKACiiigAooooAk8hvUUeQ3qKt4oxV8pHMyr5De1HkN7VradpF9q0zRWNs0zKMtggAfUnim3WmXlle/Y7i2kS5yAI8ZLZ6Yx1/CjlQczMvyG9qPIb2rd1Dw7qul26z3lm0cTHG7crAfXB4/GqiWNxJZS3ix5giZVd9w4J6cUWQXZmeQ3tR5De1asemXcunS6gkBNrEwV5MgAE/z6ip9N8P6nq8byWNo0qIcFtyqM+mWIzRyoOZmJ5De1HkN7Voz2Nza3jWk8LR3CttKN1zV2Dw3q1zez2cNkzzQf60B1wvtuzj9aLILswfIb2o8hvatW90m+0+8W0urZ452xtT727PTGOv4VYv/Duq6ZbLc3lm8cLcbtytj64PH40WQXZheQ3tR5Le1WsVaj0y7l06W/SEm1iYK8mQACf59RRyoLsyvIb1FHkN6ir9vbS3dxHbwRl5ZGCqo7mn3ljcafdva3UflzR/eXIOOM9qOVBzMzfIb1FHkN6ireKuXuk3unxW8t3AYkuF3xZYHcOOw6dR1o5UHMzJ8hvajyG9q3pvDWsW9h9ulsJFt8bi2RkD1K5yPyrLxRZBdlXyG9qPIb2rSsdPutSu1tbOEyzNkhQQOnuaimge3nkhlXbJGxVxnOCOtHKguyl5De1Hkt7VrXuk3unxW8t3AYkuF3xZYHcOOw6dR1qnijlQXZU8hvUUeQ3qKt4oxRyhzMq+Q3tR5De1bGkaPc61fra2qjONzyOcLGvdmPYCtS58OWMkU/8AY+q/b54OXi8nYSvdl55osguzkvIb1FL5De1WsUYo5Q5mVfJb2o8lvauh8KD/AIq/R+v/AB+xf+hita9+IHiiPVrmEeIbqONbiRB85O0A8Ucq6ju2cR5Le1Hkt7V2Wsa9qmueEYpNR1Ge8KagyKXckYCen4muXxRyoV2VhbuwbkfKMn88f1pPJb1FXEHEn+5/7MtNxT5Q5mVPIb1FHkN6ireKMUuUOZlTyG9RR5Deoq3ijFHKHMyp5Deoo8hvUVbxRijlDmZU8hvUUeQ3qKt4oxRyhzMqeQ3qKPIb1FW8UYo5Q5mVPIb1FHkN6ireKMUcoczKnkN6ijyG9RVvFGKOUOZlTyG9RR5Deoq3ijFHKHMysLdmDcj5Rk/nj+tJ5Le1XEHEn+5/7MtdFoPgXWvENhLqFukEFhFkPdXUojjGOvJo5UHMzkfIb2o8hvUV31v8NNSv2aPTdW0S/nVS3kW18rOR9K5K9sbnTr2azu4WiuIWKOjdVNFkF2Z4t32FsjAIH55/wpvkN6irqj91IP8AaX/2am4p8qDmZU8hvUUeQ3qKt4oxS5Q5mVPIb1FHkN6ireKMUcoczKnkN6ijyG9RVvFGKOUOZlTyG9RR5Deoq3ijFHKHMyp5Deoo8hvUVbxRijlDmZU8hvUUeQ3qKt4oxRyhzMqeQ3qKPIb1FW8UYo5Q5mVPIb1FHkN6ireKMUcoczKnkN6ijyG9RVvFGKOUOZlTyG9RR5Deoq3ijFHKHMyp5Deoo8hvUVbxRijlDmZU8hvUUeQ3qKt4oxRyhzMqeQ3qKPIb1FW8UYo5Q5mVPIb1FHkN6ireKMUcoczKnkN6ijyG9RVvFGKOUOZlTyG9RR5Deoq3ijFHKHMyp5Deoo8hvUVbxRijlDmZU8hvUUeQ3qKt4oxRyhzMqeQ3qKPIb1FW8UYo5Q5mVPIb1FHkN6ireKMUcoczKnkN6ijyG9RVvFGKOUOZlTyG9RR5Deoq3ijFHKHMyp5Deoo8hvUVbxRijlDmZU8hvUUeQ3qKt4oxRyhzMqeQ3qKPIb1FW8UYo5Q5mVPIb1FHkN6ireKMUcoczKnkN6ijyG9RVvFGKOUOZlTyG9RR5Deoq3ijFHKHMyp5Deoo8hvUVbxRijlDmZU8hvUUeQ3qKt4oxRyhzMqeQ3qKPIb1FW8UYo5Q5mVPIb1FHkN6ireKMUcoczKnkN6ijyG9RVvFGKOUOZlTyG9RR5Deoq3ijFHKHMyp5Deoo8hvUVbxRijlDmZU8hvUUeQ3qKt4oxRyhzMqeQ3qKPIb1FW8UYo5Q5mVPIb1FHkN6ireKMUcoczKnkN6ijyG9RVvFGKOUOZlTyG9RR5Deoq3ijFHKHMyp5Deoo8hvUVbxRijlDmZU8hvUUeQ3qKt4oxRyhzMqeQ3qKPIb1FW8UYo5Q5mVPIb1FHkN6ireKMUcoczKnkN6ijyG9RVvFGKOUOZlTyG9RR5Deoq3ijFHKHMyp5Deoo8hvUVbxRijlDmZU8hvUUeQ3qKt4oxRyhzMqeQ3qKPIb1FW8UYo5Q5mVPIb1FHkN6ireKMUcoczKnkN6ijyG9RVvFGKOUOZlTyG9RR5Deoq3ijFHKHMyp5Deoo8hvUVbxRijlDmZU8hvUUeQ3qKt4oxRyhzMqeQ3qKPIb1FW8UYo5Q5mVPIb1FHkN6ireKMUcoczKnkN6ijyG9RVvFGKOUOZlTyG9RR5Deoq3ijFHKHMyp5Deoo8hvUVbxRijlDmZU8hvUUeQ3qKt4oxRyhzMqeQ3qKPIb1FW8UYo5Q5mVPIb1FHkN6ireKMUcoczKnkN6ijyG9RVvFGKOUOZlTyG9RR5Deoq3ijFHKHMyp5Deoo8hvUVbxRijlDmZU8hvUUeQ3qKt4oxRyhzMqeQ3qKPIb1FW8UYo5Q5mVPIb1FHkN6ireKMUcoczKnkN6ijyG9RVvFGKOUOZlTyG9RR5Deoq3ijFHKHMyp5Deoo8hvUVbxRijlDmZU8hvUUeQ3qKt4oxRyhzMqeQ3qKPIb1FW8UYo5Q5mVPIb1FHkN6ireKMUcoczKnkN6ijyG9RVvFGKOUOZlTyG9RR5Deoq3ijFHKHMyp5Deoo8hvUVbxRijlDmZU8hvUUeQ3qKt4oxRyhzMqeQ3qKPIb1FW8UYo5Q5mVPIb1FHkN6ireKMUcoczKnkN6ijyG9RVvFGKOUOZlTyG9RR5Deoq3ijFHKHMyp5Deoo8hvUVbxRijlDmZU8hvUUeQ3qKt4oxRyhzMqeQ3qKPIb1FW8UYo5Q5mVPIb1FHkN6ireKMUcoczKnkN6ijyG9RVvFGKOUOZlTyG9RR5Deoq3ijFHKHMyp5Deoo8hvUVbxRijlDmZU8hvUUeQ3qKt4oxRyhzMqeQ3qKPIb1FW8UYo5Q5mOxRipNoo2irJOnsl8r4c6hInyvJdKrMO6/LxWv8AaLeCXwlfXjBf3LIzuenygKSfqa53R9WtbfTbrS9RhmezuCH3QY3owx0zx2FSX+v28+o2DQ2QewsUCRwT4O9e+7qM1LWo1sdJFpN1a2Pidb51aO4DzRAuGz9478dv4fyrmrjZY+EdNt5BkXdw1xKo6lV+UVPea5pcFlfQ6PaTxPfH96ZdqhF/uoF7cmsvWb+G/ktVt1dYLe3SFQ4APHU8e9JJjbOovNSi1PwFftbWqW1tDOsUUa/3cqcn3yT/AJ5qtp6Q3Hgi3h1G5/s+3W73RTqCxl654HTvz7VkW2rW8PhO70pklM804kVgBtx8vXn/AGfSp7PWNNn0OLStXguTHbyb4pLYrnvwQfrTtuK+xr6jBJe/EW2+0RCOGJVkV85DxqC27P1GK57+0tV1a4udOtXZo764aQwhR8xJzyeuBgd+1aN14nhub2+uRBJHutDa2qjB2KTyW56/SmeG9Y0rR7O5+0R3gu5gU86BVyif7JJ4Of6UJDZvq9ufE+g6SXFxNp8TebJ1G/ZwPw25rO0tnuB4timYshSR+emQWx/n2rI+36ZpupWt/pAvnljctILsr8w9tv41bvNe0yOz1BdLtrlLjUT+/abbtQdwuPqaTTsBy8WwSoZBlNw3AdxXd3mpRan4Cv2trVLa2hnWKKNf7uVOT75J/wA81wu32rattWt4fCd3pLJIZ5pxIrADbj5evP8As+lOSuhJ6l/wvCmlfZdRmUG5vLhbe1Q9lLAO/wCXAqHxA9nH46uH1CF5bQMvmIn3j8g9x/Oo9M8V6pYNawm6b7HCyho1iQnZnkZx6e9P1PXLXV/EUdzexzS6bHwsO0K4XHsf73vQ1rcL6EGl2dlcaneai8bJpNoxl2N1YZ+RPqeK6LXJP7SvPCss6L/pBV3UdOShIrmYNeu9LnuV0eZra1klLrGyKxA7Zznt71pav4umvrPT0geQSw7XnLooDyLggjHuD6UW2DubFk7y/EbVIXJaOSExsD027V/z+NcZFJpaaPdQzW8j6iXHkTA/Iq5Gc8/XtXQyeJ9NSe51O2s7hdUuIfLYMV8pOBlh3PQVgQSaYujXMU1tK2oM4MMoPyqvGc/N9e1JIdzqPCUSaPc2ETqDfaluZgescIUkfixGfoKyYLGGXxFql/ej/QbOaSSUf323Han4mptK8Z6jbXsH265eWzQEPGkSbiNvHYd8d6rzeLtWF/czWt2UjlfKgxJnb/COnpTs+a4laxe8b3D3mn6HcuAHmgLsB0BIU1xuK6nX/FD6vpdnaK0uVUfat6KA78cjHvn0rmtooirA2R4oxUm0UbRVCPRPB+j6XB4Zmv7qWUyXaMkvyHasQPK8euOtP8O3PheZZLy10iWyvImKAGRpPkZeG7dQawk1iz/4Q1NKF2IblsiQmNjtQtk8gelVo77T7PUlmg1B5YGhEUgkiIPH3cYWsmzRGf4gW0XVGWythbwKNoXcSW9zmsrFWry8S+vpWjU7AcAnvUO0VotiGXNCF4NesX0+ETXiTq8SHoWByM+1e0XHhvWgqOn/AAh8sjrvm32KAK3cbs/N9a8Z0g6jHqcLaSsrXvPliJN7Hjnj6V3lrZ+Nrzw1q090mqCWDykhtzZjbKrEhsjbzgYou1swQzxpo15/wjdvPqNzpNs6Mzpa2FuqqzDjJZTjB7d680A45xXdx+DvFuuaBcyTWtxHHpmHis3tvK3K2dxTgZIx0964grg4Iou3uDGoPv8A+5/7MtNxUqjlv9z/ANmWk2igRHijFSbRRtFMCPFGKk2ijaKAI8Vv6Qmk/wBnSG8MIkJIbzGwcf7P/wBasTaKuQWM5EU8ckKnh1PmqCO471Mhoq3FpNasgmjZN67k3dxUOK6q6lF5pEi3gg+0JyhSZeff2+lcztFEXcHoW9N0W/1dpFsYPNMYBf51XGfqRVuLwnrc8k0cdlueFtkg81PlOAf73oRVC2vLqyLG1uZoC33vKkK5/Kpk1bUo2dk1G7VnO5yJmBY9MnmnqIeBp9rpl7aXdrJ/aqy7Y5A3ypgjcD83s3Y04eGdXOnfb/sn+i+X5vmeYv3cZzjOaSOfTm0m7FzDNJqckgaKfcSAMjOfm69ex61D/aWoC3+zfbrnyNu3yvNbbt9MZ6UajJ7zwzq9hZm7ubTy7dcZfzEPXpwDS3kFnqup29voNnJHvjCmORuWfkk5LHt71Xm1LULiAwzX1zLEeqPKzL+WasajdWK3sM2iR3FmEjAYlyG385IO49qLCHt4T1tLqO2ayxNIrOq+anIGM/xe4qhqGl3mlXAgvYfKlK7gu4Nx+FTHVtSMqynUbsyKCquZmyAeozn2qC4uLi7k8y5nlmcDG6Ryxx+NGo9Cug+//uf+zLXb6H4gvLzwtLos8doml2IWaWQW++V8yDanUZyx/KuLUct/uf8Asy103hddOjtrl7zWLW2Ew8qS0uLeRxIvDA5TpyP0oA33vX0y3Gtx6PbWE1ncusaRaeRu+Uf63L/Kp3+9cPrusXGv6xNqVzHDHLNjKQrtUYGOBXa3b6Jf2sltdeJNNkRmzGfsdwDD8qrhfXAVeuelcDcwxRXMscMomiVyqyBSN49cGgCBR+7kHuv/ALNTcVKo+V/+A/8As1JtFAEeKMVJtFG0UxEeKMVJtFG0UAR4oxUm0UbRQBHijFSbRRtFAEeKMVJtFG0UAR4oxUm0UbRQBHijFSbRRtFAEeKMVJtFG0UAR4oxUm0UbRQBHijFSbRRtFAEeKMVJtFG0UAR4oxUm0UbRQBHijFSbRRtFAEeKMVJtFG0UAR4oxUm0UbRQBHijFSbRRtFAEeKMVJtFG0UAR4oxUm0UbRQBHijFSbRRtFAEeKMVJtFG0UAR4oxUm0UbRQBHijFSbRRtFAEeKMVJtFG0UAR4oxUm0UbRQBHijFSbRRtFAEeKMVJtFG0UAR4oxUm0UbRQBHijFSbRRtFAEeKMVJtFG0UAR4oxUm0UbRQBHijFSbRRtFAEeKMVJtFG0UAR4oxUm0UbRQBHijFSbRRtFAEeKMVJtFG0UAR4oxUm0UbRQBHijFSbRRtFAEeKMVJtFG0UAR4oxUm0UbRQBHijFSbRRtFAEeKMVJtFG0UAR4oxUm0UbRQBHijFSbRRtFAEeKMVJtFG0UAR4oxUm0UbRQBHijFSbRRtFAEeKMVJtFG0UAR4oxUm0UbRQBHijFSbRRtFAEeKMVJtFG0UAR4oxUm0UbRQBHijFSbRRtFAEeKMVJtFG0UAR4oxUm0UbRQBHijFSbRRtFAEeKMVJtFG0UAR4oxUm0UbRQBHijFSbRRtFAEeKMVJtFG0UAR4oxUm0UbRQBHijFSbRRtFAEeKMVJtFG0UAR4oxUm0UbRQBHijFSbRRtFAEeKMVJtFG0UAR4oxUm0UbRQBHijFSbRRtFAEeKMVJtFG0UAR4oxUm0UbRQBHijFSbRRtFAEeKMVJtFG0UAR4oxUm0UbRQBHijFSbRRtFAEeKMVJtFG0UAR4oxUm0UbRQBHijFSbRRtFAEeKMVJtFG0UAR4oxUm0UbRQBHijFSbRRtFAEeKMVJtFG0UAR4oxUm0UbRQBHijFSbRRtFAEeKMVJtFG0UAR4oxUm0UbRQBHijFSbRRtFAEeKMVJtFG0UAR4oxUm0UbRQBHijFSbRRtFAEeKMVJtFG0UAR4oxUm0UbRQBHijFSbRRtFAFvyKPIoopgHkUeRRRQAeRR5FFFAB5FHkUUUAHkUeRRRQAeRR5FFFAB5FHkUUUAHkUeRRRQAeRR5FFFAB5FHkUUUAHkUeRRRQAeRR5FFFAB5FHkUUUARvYxyOXcZP1pn9nQ/3T+Zooo5UF2SparGu1VwKd5FFFFgJbdprSdZraV4ZV+68bFSPxq7/AG1rOf8AkK3v/f8Ab/GiiiwzSsfGeu2GlX9jHfTsbwKrSvKzMijOQuemc9a5vyfWiiiwhvlYlA9UP81p3kUUUkAeRR5FFFMA8ijyKKKADyKPIoooAPIo8iiigA8ijyKKKADyKPIoooAPIo8iiigA8ijyKKKAG+ViUD1Q/wA1p3kUUUkAeRR5FFFADVi/eOvsp/8AQqd5FFFMA8ijyKKKADyKPIoooAPIo8iiigA8ijyKKKADyKPIoooAPIo8iiigA8ijyKKKADyKPIoooAPIo8iiigA8ijyKKKADyKPIoooAPIo8iiigA8ijyKKKADyKPIoooAPIo8iiigA8ijyKKKADyKPIoooAPIo8iiigA8ijyKKKADyKPIoooAPIo8iiigA8ijyKKKADyKPIoooAPIo8iiigA8ijyKKKADyKPIoooAPIo8iiigA8ijyKKKADyKPIoooAPIo8iiigA8ijyKKKADyKPIoooAPIo8iiigA8ijyKKKADyKPIoooAPIo8iiigA8ijyKKKADyKPIoooAPIo8iiigA8ijyKKKADyKPIoooAPIo8iiigA8ijyKKKADyKPIoooAPIo8iiigA8ijyKKKADyKPIoooAPIo8iiigA8ijyKKKADyKPIoooAPIo8iiigA8ijyKKKADyKPIoooAPIo8iiigA8ijyKKKADyKPIoooAPIo8iiigA8ijyKKKADyKPIoooAPIo8iiigA8ijyKKKADyKPIoooAPIo8iiigA8ijyKKKADyKPIoooAPIo8iiigA8ijyKKKADyKPIoooAPIo8iiigA8ijyKKKADyKPIoooAPIo8iiigA8ijyKKKADyKPIoooAPIo8iiigA8ijyKKKADyKPIoooAPIo8iiigA8ijyKKKADyKPIoooAPIo8iiigA8ijyKKKADyKPIoooAPIo8iiigA8ijyKKKADyKPIoooAPIo8iiigA8ijyKKKADyKPIoooAPIo8iiigA8ijyKKKAP/Z",
  "imageHeight": 1080,
  "imageWidth": 1920
}
