# Supplementary material for: Prediction of axillary lymph node metastasis in early breast cancer patients with ultrasonic videos based deep learning
Source: Front Oncol. 2023 Sep 1;13:1219838. doi: 10.3389/fonc.2023.1219838 (PMC10503049; doi:10.3389/fonc.2023.1219838)
Supplement: Supplementary file 1 [file DataSheet_1.zip › 3/5612464_高永珍/高永珍_54949458.json]

{
  "version": "4.5.6",
  "flags": {},
  "shapes": [
    {
      "label": "1",
      "points": [
        [
          1299.5833333333335,
          335.1666666666667
        ],
        [
          1201.6666666666667,
          324.75
        ],
        [
          1107.9166666666667,
          328.9166666666667
        ],
        [
          1072.5,
          337.25
        ],
        [
          1026.6666666666667,
          376.83333333333337
        ],
        [
          1014.1666666666667,
          422.66666666666674
        ],
        [
          1035.0,
          510.16666666666674
        ],
        [
          1085.0,
          549.75
        ],
        [
          1191.25,
          531.0
        ],
        [
          1253.75,
          518.5
        ],
        [
          1289.1666666666667,
          462.25
        ],
        [
          1297.5,
          443.5
        ],
        [
          1299.5833333333335,
          381.0
        ]
      ],
      "group_id": null,
      "shape_type": "polygon",
      "flags": {}
    }
  ],
  "imagePath": "高永珍_54949458.jpg",
  "imageData": "/9j/4AAQSkZJRgABAQAAAQABAAD/2wBDAAgGBgcGBQgHBwcJCQgKDBQNDAsLDBkSEw8UHRofHh0aHBwgJC4nICIsIxwcKDcpLDAxNDQ0Hyc5PTgyPC4zNDL/2wBDAQkJCQwLDBgNDRgyIRwhMjIyMjIyMjIyMjIyMjIyMjIyMjIyMjIyMjIyMjIyMjIyMjIyMjIyMjIyMjIyMjIyMjL/wAARCAQ4B4ADASIAAhEBAxEB/8QAHwAAAQUBAQEBAQEAAAAAAAAAAAECAwQFBgcICQoL/8QAtRAAAgEDAwIEAwUFBAQAAAF9AQIDAAQRBRIhMUEGE1FhByJxFDKBkaEII0KxwRVS0fAkM2JyggkKFhcYGRolJicoKSo0NTY3ODk6Q0RFRkdISUpTVFVWV1hZWmNkZWZnaGlqc3R1dnd4eXqDhIWGh4iJipKTlJWWl5iZmqKjpKWmp6ipqrKztLW2t7i5usLDxMXGx8jJytLT1NXW19jZ2uHi4+Tl5ufo6erx8vP09fb3+Pn6/8QAHwEAAwEBAQEBAQEBAQAAAAAAAAECAwQFBgcICQoL/8QAtREAAgECBAQDBAcFBAQAAQJ3AAECAxEEBSExBhJBUQdhcRMiMoEIFEKRobHBCSMzUvAVYnLRChYkNOEl8RcYGRomJygpKjU2Nzg5OkNERUZHSElKU1RVVldYWVpjZGVmZ2hpanN0dXZ3eHl6goOEhYaHiImKkpOUlZaXmJmaoqOkpaanqKmqsrO0tba3uLm6wsPExcbHyMnK0tPU1dbX2Nna4uPk5ebn6Onq8vP09fb3+Pn6/9oADAMBAAIRAxEAPwDyHz6PPqnmjNbXMi559Hn1TzRmi4Fzz6PPqnmjNFwLnn0efVPNGaLgXPPo8+qeaM0XAuefR59U80ZouBc8+jz6p5ozRcC559Hn1TzRmi4Fzz6PPqnmjNFwLnn0efVPNGaLgXPPo8+qeaM0XAuefR59U80ZouBc8+jz6p5ozRcC559Hn1TzRmi4Fzz6PPqnmjNFwLnn0efVPNGaLgXPPo8+qeaM0XAuefR59U80ZouBc8+jz/eqeaM0XAmtJNlpGPY/zNTefVKP/j3i/wB0/wDoRpc0IC559Hn1TzRmi4Fzz6PPqnmjNFwLnn0efVPNGaLgXPPo8+qeaM0XAuefR59U80ZouBc8+jz6p5ozRcC559Hn1TzRmi4Fzz6PPqnmjNFwLnn0efVPNGaLgXPPo8+qeaM0XAuefR59U80ZouBc8+jz6p5ozRcC559Hn1TzRmi4Fzz6PPqnmjNFwLnn0efVPNGaLgXPPo8+qeaM0XAuefR59U80ZouBc8+jz6p5ozRcC559Hn1TzRmi4Fzz6PPqnmjNFwLnn0efVPNGaLgXPPo8+qeaM0XAuefR59U80ZouBc8+oZ5N7QD/AKarUOaT/lrD/wBdFoAu+fR59U80jyCNdzHii4Iu+fTGvYkB3SLx2zzRaaZLeGPzvMHmLujt4QPMdf7xJ4Vfc/lW8dBSyspbh47aFY1LlEh898D/AGn4z+AqXPsUonPrqELHAkH48VKLgMMqwI9Qas21vf38Qlh0qN4D0aaKEbvoAqn9aqz6esb7ZreTS5zwGYloHP8Avc7evuKXOPlF8+jz6pMZIZ2t50McydVP9KXNXe5DRc8+jz6p5rpPC2iWupJd3l95jwWoB8mLq/U9ue3ai4GP59Hn10qQeEtYgmitTJpk6DcklxLgN7csR/I1U8NaTZ6hpuryXMPmy28eYiHYYO1vQ89BS5h2MXz6PPqxc+HdYtLL7ZPZSJBgEnIyo91zkfjUWnaNqOrb/sNs0oT7xyFA/E073FYZ59Hn0X+l32mTrDe27RO33c4Ib6EcVeHhTXGuDCLB94XcfnXGP97OM+1FwKPn0efUd3Z3NhdNbXULRTL1U/55q9J4Z1qK2S4ewkEbY7jIz6jOR+NFwKvn0efWro2hkeKYNN1W36qxaPf/ALJI5U0XvhbUpb69ewsJDaRzOqfMOgPbcctSuFjK8+jz6Za2N3e3YtbaF5JycbBxj6+lWtQ8P6rpcImvLRo4icbwysB9dpOKdwIPPo8+tKeyt08H214thKtw8pVrouNjDLcbd2e393tWFmi/QC359Hn11nivwra2WmJe6bCYxH/rk3M2VP8AFye39azNQ0uzg8E2GoRw7bqWXa8m9uR83bOOwpcw7GN59Hn1Pp+garqkJls7N5Ix/GSFB+hYjP4VUvLK60+4aC7heGUdmHX3HqPendCsSefR59V4YpLieOGIbpJGCIM4yTwK7Gbwpaad4Yvp7l0nv4upjc4iPHy+/B7+tDdlcEruxy3n0efWv4b0izurW81PUy5s7Uf6tDjecf8A6vzqbWtJ0ybQo9a0ZJIoQ2yWKQk45xnknnp370m7AlcwvPo8+qma6TxlpdnpV7ax2UPlK8W5hvZsnPuadwMbz6PPrZ1DS7ODwTYahHDtupZdryb25Hzds47Cs3T9A1XVITLZ2byRj+MkKD9CxGfwouBB59Hn1HeWV1YXJt7qF4pR/Cw6/T1FaS+E9da384afJs27sFlDY/3c5z7UXAo+fR59LY6VfalNLDaQF5Il3OpYKVHTvVmTwzrUVmbt7CURAbj03Af7uc/pRcCr59Hn1o6BZW93Y6o89hLctDFuR0cKIjhuTlhnp79KvaV4QmvfD898yO1y4/0WIOoDDj5ic/Xg46UN2BK5gefR59TWehapqE00VratI0LbZPmUBT6ZJxUN/pl7pcyw3tu0LsMjOCD9CODRcA8+jz61/GOmWelahbxWUPlI8IdhvZsnJ9TXOZoTuBc8+jz6p5ozRcC559Hn1TzRmi4Et5LutXH0/nVhpsMR6Gs6f/UtU8p/ev8A7xouBZ8+jz6p5ozRcC559Hn1TzRmi4Fzz6PPqnmjNFwLnn0efVPNGaLgXPPo8+qeaM0XAuefR59U80ZouBc8+jz6p5ozRcC559Hn1TzRmi4Fzz6PPqnmjNFwLnn0efVPNGaLgXPPo8+qeaM0XAuefR59U80ZouBc8+jz6p5ozRcC559Hn1TzRmi4Fzz6PPqnmjNFwLnn0efVPNGaLgXPPo8+qeaM0XAuefR59U80ZouBc8+jz6p5ozRcC559Hn1TzRmi4Fzz6PPqnmjNFwLnn0efVPNGaLgXPPo8+qeaM0XAuefR59U80ZouBc8/3qG0k2WkY9j/ADNQ5ogGYoB2I/8AZjQBc8+jz67TxH4Z0q10e4ksbby7mFFl/wBYzfLnB4JNU/COgadqGnNPqMPmNLKUiG9l4C5PQj/Ipcw7HL+fR59dJo2i6dd+LdSsZrffbQ7/AC03sNuGAHOc1yUoCyuo6BiBQpXCxZ8+jz63NF0rTItDk1rWFklh3+XHChxu9+o9+/Y1H4k0eztrS01TS94s7ofcc52HH/6/yovZ2Elcx/Po8+l0mwbVNVt7INt81sFvQdT+ldkmkeFrjUpNDihuFvETH2jceWA574z/AMBxTbsBxnn0efThplw+stpcP7ycTNEMdDg9fpxmug8V6DY6NpVk1quZmbbJLvJ38emcClzDsc759Hn1TzRmqEXPPo8+uq0SPwpqtxBZLplx9pZPmd3YKSBz0f8ApVLWn8Mwi5srPTriO9jk8sSFiUyG+b+M9s9qm+th2MLz6PPra8XaRbafqtrbadbMvmxA7FLOWbcR3zVKbwprlvbtPJYPsUbjtdWOPoDmjmFYpefR59U811Gi6VpkWhya1rCySw7/AC44UON3v1Hv37Gne2oWMPz6PPrY8SaPZ21paappe8Wd0PuOc7Dj/wDX+Vc/DFJcTxwxDdJIwRBnGSeBQncHoWPPo8+upm8KWmneF76e5dJ7+LqY3OIjx8v5HPPrXFZovcLE08m9oBn/AJarU3n1SP8ArYf+uq10ng3TLPVdUmhvYfNjWEsBvZedw9D70AZHn0efWr4o0m3stTt106Pbb3EYKAMW+bODyfwrf1rw3o9l4cup7e3/ANJt1VTJ5rH5srnjOO9Lm0uPl1scX59Hn1sz6XZJ4EttSWHF28u1pNzcjcw6Zx2Fc1mmnd2FbqXPPo8+upj0jQdEtLMa2kk9zd4PysQsQ/Ajjn36Vzmu2VrYao8VjdR3FsQGR0cNj2JFK+tgsQ+fR59MsLKfUr6K0tgDLIcLk4Hqa6fWvDljpXhZJ0dZ7zzQjzo5x3yoGccYx6027AtTm/Po8+t7wrpNjd2F/e6haS3SQlVjji3bie+ApGeoqn4hOkII4bDTLyyuFbMguAQSuOOCxpX1sCV9TN8+jz6p5ozTuBc8+jz6p5ozRcC559Hn1TzRmi4Fzz6PPqnmjNFwLnn0efVPNGaLgXPPo8+qeaM0XAuefR59U80ZouBc8+jz6p5ozRcBM0ZptFIB2aM02igB2aM02igB2aM02igB2aM02igB2aM02igB2aM02igB2aM02igB2aM02igB2aM02igB2aM02igB2aM02igB2aM02igB2aM02igB2aM02igB2aM02igB2aM02igB2aM02igB2aM02igBU/1EX+6f5mlzTFP7iH/dP/oRpaAHZozTaKAHZozTaKAHZozTaKAHZozTaKAHZozTaKAHZozTaKAHZozTaKAHZozTaKAHZozTaKAHZozTaKAHZozTaKAHZozTaKAHZozTaKAHZozTaKAHZozTaKAHZozTaKAHZozTaKAHZozTaKAHZozTaKAHZozTaKAHZozTaKAHZozTaKAHZozTaKAHZpM/vof+ui0lIv8Arof+ui0APzUlsqZlvJk8yK3IVIz0klPQfQck/T3qBm2qT6c1ftBHFb6P5mBGZ1kfPTLORk/hH+tTIqKO1020XT7TdPIDcSkNPKx+857fTsBVbUNcNo84gtTOltt899+0KT0C+pq3qdpJeWqCB1WaKVJU3/dLKc4PtXImSa3guReZWaOdpRCsbbTIx4kdum0cYqCzsr+9j0+0aeQFsEKqL1Zj0AqvY3h1IXVtd2qI0TBJE3CRTkZxnH51z+q3rS6dZRQSyzGCdG+1kcyOOP3an73XPpxW/opgFmY4La5hCt8xuIyrSMerc9aAMDXNH8pBFFk7EL2jdSAOWiJ7jGWX6EVzyOHQMO9dtrOpWmJbdZP9MtSlxtI9CCef90/rXFTxLbX93bp92OZlH0zxVRJkLmul8MRazBa3Wp6VJC6xfLLbPkmTAyPlA9/UHrXMVe0nWb3Rboz2cmC3Dowyrj0IrQg7bStWtfGErWeoaOhkEXzXKc7eexxlfzNQeEs6fb+IhC4ZrfOx+udofB/Ssm78e6zc27RL9nt93V4UO79Say9M1260q1vLeBImS6Xa5kBJHBHHPvUW3KvsdT4U1C71DSdbjvLmW4VYcjzWLYyrZ6/SqenWBHhWOXVdVa10qWXIgiiBeQ8/xYz1Hv0rB0rXLrSILuG3SJlul2P5gJIHPTBHrU9h4nvbHTvsDQWl1ahtyx3MW8L9OabXYVzovF5jbQ9CaLzDGQNhlxv27V+9jvTvHGr31jqtpDa3UsKLEJCI227juPX16VzOp+Jb/V7WCC8WFjC25ZAm1j9ecfp2qHWdaudcu0ublIkdECARAgYyT3J9aSWvzC/5Hc62kT+OtE80DBTPTuCSv61n3Wpayvj9LaOa48vzlVYcnYY+5x06Z5rn7rW7jXtWspLyaKz8shBNEp+TnO771eheVr8j22NRsJLJSjyXCIyySKOT3K8+oxRtYNzIl/5KlF/1y/8AaZqCy1e/l+Ij2r3Uht/Nkj8ncdmFU44/CsnWtfFv4zk1LTzFN5ShFLfMjfLg9DWTDrdzBrx1hEiNwXZ9pB2ZYEHvnv60RQ31OotrK8k8Ra/Na362FvGzefL5Qc4OTx+RNWQunJ4E1SPTZrie3R/vzjGW+UnbwOPr71y1r4o1C01K7vY1hJujmWJkJjb8M5/WpJfFt9LYXFj9ms0tZl2iKOLaI/8AdwfXnnNFnYE1c07v/kmVh/18H/0J65DNX5NbuZdCh0do4vs8T71YA785J65x/F6Vm1a3bJ6WPVNW1VLHxHZ2lzzZ3lv5UqnpkkgH9cfjWb4tsf7M8G2dmH3LFdYU+3zkVyGta5da5PFLcpEjRrsXygQMfiTU2o+Jr/VNLhsLlYTHCVYSBTvYgEcnPv6VHKUmdL4uu7zTrDS49NllgsfKGHhJXJxwCR7c1D4qMk3hLSLm9GL4nBJGGK4Oc/8AjtY+l+MdV0q1FtGYpol4QTqTsHoCCKz9V1i91m68+8k3FeERRhUHoBTsJMppI8ciujMjqdyspwQa7DRyT8O9XJOT5x/klc7rOt3OuXEc1ykSNGmwCIEDGfcmlttcurXRbnSkSIwXDbmZgdw6dOfb0pvVNAtGmdDoWZvAOswxgtIrlyo64wv/AMSaSEGD4Y3Hmrjzpx5ee/zL/wDEmud0jW73RLlprNx8ww8bjKt9am1rxJqGu+Wt0Y0ij5WOJcLn15JNJq4RdjLzzXpfinWrLS7q2jutHt75ni3B5duVGenKmvMq0ta1y61yeKW5SJGjTYPKBAx+JNN6iWh1fia6ivPA1hcw2yW0b3AKwp0Xh/YUeLru806w0uPTZZYLHyhh4SVyccAke3Ncpca7dXOh2+kukQt4G3qwB3k89ecfxHtV3S/GOq6Vai2jMU0S8IJ1J2D0BBFKw7nQ6zJO2ieHry5gaXUVmRhHt+eQdcY98L+dan22y1DU4xFqeo6bqDpxbSgqM44yjgr+Ved6lrmoapfJd3ExEkZzEE+UR85+X/Oa2U+IGsrbiMpas23HmGM7vr1x+lKwX1NvwzBcW3jPVormZZphHlpAoXdkqc4HSqvhXUdZuPFM0N5LcMmH86OTO2M9sD+Hmo/AVxNda/f3E7l5ZIdzse53Cs6TxzrTWTWvmRBsbfPCfvP54/Si35D/AMzX0FIoz4sjhx5SqwTHTH7zFM0W8uV+H2pSLcSh4pCsbBzlBhOF9K5jTNbudKt7yGBImW7TZIZASQMHpz/tVPovie/0KKSK2WF45G3FZVJAPqMEUW0Yr6/M2LGzdvDCXGsau9vpk8xbyo4tzyNzyWxnOR79KseMzG3h/RGi8wxlPkMuN+3auN2O9YsPi6/jgmgmt7O5hklaXy7iIuqknJxz6nvVbVPEl9rNnBb3iwsYW3CRU2sfrzj9O1OzuCZt/EL/AJC1p/17j/0I1yGav6zrdzrlxHNcpEjRpsAiBAxn3JrOoSsA7NGabRTEOzRmm0UANmP7o1NKf3z/AO8ary/6s1NL/rn/AN40AGaM02igB2aM02igB2aM02igB2aM02igB2aM02igB2aM02igB2aM02igB2aM02igB2aM02igB2aM02igB2aM02igB2aM02igB2aM02igB2aM02igB2aM02igB2aM02igB2aM02igB2aM02igB2aM02igB2aM02igB2aM02igB2aM02igB2aM02igB2aM02igB2aWA/Jb/wCf4jTKEYrFAR2Gf/HjTQHq+pSLJ4mgsH+5d2MkR+vX+hqnpqNpupaBpTDDrbSyyr/tN/8AqauPuvFN/d6va6k6QLNbDCBFbafrz70P4pv315NYKQfaETYqbW2YwR0znv61Fh3On8O/8j7rP0k/9DFcFMf38n+8a07LxLe2Or3WpRRQGa43b1dW2jJzxzWQzF3LHqxzTS29Bt7nZSZm+GMPlgt5M534/h+Y/wDxQo1vMHgDR4ZF2yNJvAPXGGP/ALMKwtF8R6hoW9bVkaJ+WilGVz69RzUWsa3e63crNdsvyjCRoMKv0oauxLQpRRvNKkUSM8jnaqjqTXZR/ZPBNmzSFZ9bmThBysKn/P4/TmsWbxXe3GsW2pyQWpmt02Iuxtvfk/N15rR/4WJq/wDz7WX/AHw//wAVQ72BWNDwnptzNpF7qls8R1G4Zo45JSQI/wC83APPP6VZ8TaLdf8ACJWaNJEXsU3Sncfm4x8vHP4159d3L3l5NdSAB5nZ2C9ASc8VdvtcutQ0u0sJY4litRhCgO48Y55oauNOxn5ozTaKZJ0fgg58U2/+6/8A6Caz9ZP/ABUl9/19P/6Eag0rU59H1BLy3SNpEBAEgJHIx2IqG5upLq+lu3CiSWQyMF6ZJzR9pMOjO/8AENw9p420q4S2luTHBkxxJuYj5gcD2zmr8U1tqOoXC6brd9a3zLlreYFgh6n5JB/6Ca4O/wDE2oX+pW+oZjguLddqNCCPX1J9a0ZfiBrMlu0apaxsRjzEjO4e/Jx+lS1oVc567jkhvZ4pSDIkjK5XpkHnFdXJmb4Yw+WC3kznfj+H5j/8UK41mZ2LMSWJySe9aui+I9Q0LetqyNE/LRSjK59eo5qraWFfW5u63mDwBo8Mi7ZGk3gHrjDH/wBmFcekjxSK6Oyup3KynBBq9rGt3ut3KzXbL8owkaDCr9KNZ1u51y4jmuUiRo02ARAgYz7k0IPI6PRzn4d6uScnzj/JK43NaFtrl1aaLc6UiRGC4bc7MDuHTpz7elZtFtWw6C5/fQ/9dFrr/h5/yG7j/r3P/oS1xy/66H/rotaWi63c6HdPcWyRO7psIlBIxkHsR6UdxHa6ba/23b6bMRuNjfyh/ZeWH/stMmu/t3gjWrjOQ905B9t64/SuV0zxNf6Tb3UFusRW4YsxcElSR1HNQwa7dW+hz6QqRG3mbczEHeOnTnHb0qXHQpPU6C5/5JfZ/wDXc/8AobVx2a39L8Z6jpOnx2UENq0cecGRWJ5JPZven6h421LUrCazmgtFjlG1iiMG/wDQqeqbYlqrHXa/r0+lSabNZ2cU4uhtMjKSSvGFBHrmsTxDpuiQ+KQL2Z7S2mt/MbyR/wAtM46BT1+lZGl+M9V0qzW1TyZol4TzlJKj0BBH61j31/c6ldvc3cpklbqT/IUW1HfQ0dXTSLOSFtDv7iYkMJC+VK9v7q9QTW1c/wDJMLP/AK7n/wBDauM/OtJ9cupNBi0cpF9njbeGAO/OSeucd/ShrSwr63N3TbrW9M8Htd2DWgtjKSzBS0ynOOQflxwPzqz4kla/8F6Zf3qgXrOAGxtLKc8498A1zui+I9Q0LetqyNE/LRSjK59e3NR6xrt9rk6yXbqFT7kcYwq+tDV2CdjPzRmm0UxDs0ZptFADs0ZptFADs0ZptFADs0ZptFADs0ZptFADs0ZptFADs0ZptFACZ96M+9NooGOz70Z96bRQA7PvRn3ptFADs+9Gfem0UAOz70Z96bRQA7PvRn3ptFADs+9Gfem0UAOz70Z96bRQA7PvRn3ptFADs+9Gfem0UAOz70Z96bRQA7PvRn3ptFADs+9Gfem0UAOz70Z96bRQA7PvRn3ptFADs+9Gfem0UAOz70Z96bRQA7PvRn3ptFADs+9JmkooAcP9RF/un+Zoz70g/wBTD/un/wBCNJQA7PvRn3ptFADs+9Gfem0UAOz70Z96bRQA7PvRn3ptFADs+9Gfem0UAOz70Z96bRQA7PvRn3ptFADs+9Gfem0UAOz70Z96bRQA7PvRn3ptFADs+9Gfem0UAOz70Z96bRQA7PvRn3ptFADs+9Gfem0UAOz70Z96bRQA7PvRn3ptFADs+9Gfem0UAOz70Z96bRQA7PvRn3ptFADs+9Gfem0UAOz70Z96bRQA7PvRn3ptFADs+9Gfem0UAOz70J/r4f8ArotNpU/18P8A10WgBGGVK+oxW9pFjb6tZW1tOWUPAyhl6q6SE9/aSsGtHRLt7e5+zqQHL+bb7jgF+hT/AIEuR9cVMkOJ2l3dpo+nRAK87/LDEhPzSN0HNYuq2dxL9gGoXBluLi5RRAnEaL1PH8X1PrWncxrrVrbXNlMI5reXeokX7rDqrDtT7TTbg3wv9RnSa4VSsaRrhIgeuPf3qCzNaZ01bWrpIw81lAiW8ePugqSTipLa8vbW4055b37Xb34wQYwuxsZBGO1Xb3SpmvhqFhcCC627HDruSRfei3026kvo77Up45JYgRFHEuETPU88k0AZXim1RtTsHjAE0yyQn/aBwo/9DrmbuRZtUvpkOVediPpk1t6zqCveyaijApEpt7P/AG3/AInHsuevriudRdiBaqK1JkSZ96fDDLcSrFDG8sjfdRF3E/hUVdp4Wb+zfCur6vCq/alPloxGdvA/q36Vb0VyN3Y5K4tri0kEdzBLC5GdsiFTj8akh0++uYTNBZ3EsS9XjiZlH4iuvvLh9f8AAP26/Ia4tpwvmhQDjcAens36Vt6lNq9jqulW2j2+dNKqr7I9y4zzk/w8YNK47Hlmalnt57VlS4hkiZl3ASKVJHrzXV+I9Gjfx1bW0KYS8KSMAPchj/46TUGo3+l3PjG+uNVEklrB8kUUf8bLhcfT7x6j+lClewNWObktriKGOaSCVIpPuSMhCt9D3p9tY3l7u+y2k8+373lRlsfXFdh43nS58P6LPHEIUkXcsY6ICo4q3pk99L4Pso/Dbxfao5MXKnbuGc5zuouFjz6RHikaORGR1O1lYYIPoafJbzwxxySwyIkozGzIQHHt611Pjl4bzXLWCDy3vAgjm8vpuzwtWr/VrDSPFtsl1HJLBp1qsMYjUEh8Dnk+hoTBo5G402/tIvNubG5hjzjfJEyj8yKit7a4u5PLtoJZpMZ2xoWOPoK9C0DWb3WIdVuNVCnSQjY3IAF/2R68eue1Z9hcyaF8P/t9ltS5uZ8eYVBIG4jv/u/rRfuO3Y4uaGa2laKeKSKRfvI6lWH4GmZrs/FD/wBp+E9J1eZR9pY+W7gYz97+q/rXIWohe7hW5dkty6iRl6queSPwppiYsdtcSwSTxwSvDH9+RUJVfqe1RZr0Q3en3XgPVBplqbe2ibYob7z/AHTuP5/pXJeHNHGr6gfPOyyt1824kPAVR2/H/Gi+odDOktbmGCOeW3mSGT7kjIQrfQ96hzXeeOLiK58PaVPAmyF2yi4xhdvFcrqUOkRWVm2nXU01y6/6QjjhGwOnyjvn1pJ3CxSt7ee7l8q2hlmkxnZGhY/kKYI5DL5QRzJu27Mc59MV6V4R06HRfKgnH/EzvIjMy944x0H6/wCcVleEokTVtc1AoryWoYoD2JLH/wBlx+NF9Qtocfc2V3ZbftVrPBu+75sZXP0zUGa7uy1C58S+EdYXUSsslsPNjcKFxgEjp9D+dctNDpC6DDNFdTNqZbEsJHyKvPT5fp3oT7hYoRRSzyrFDG8kjcKiLuJ/CiWKSCVopo3jkXhkdcEfhXc+DdOh0z7LfXg/0q+Yx2qHqExkt/n29aSwsob34lX3nIHWEtKFP94bQP50762C2lzjZdPvYLdbiazuI4WxiR4mVTnpzVbNeoXbeIY7TUZr6zt72zlVttosm1415/2fm49/pXl2aSdxtWFzRmm5ozVaE6Ds0ZpuaM0aBoOzRmm5ozRoGg7NGabmjNAaDs1YtrG8vd32W1nn2/e8qMtj64qrXoOk3aeFfCtjcyL+9vrhWcdxH/8Asj/x6k2COBdWR2RwVZTghhgg1dTRtVkQOmmXrKwyCIGII/KtTxtp4svEDyx/6q6XzlPufvfrz+Nb/iPWtQ0fRtE+wXHk+bB8/wAitnCpjqD6mlfS47a2ODuLa4tJPLuYZYZMZ2SIVOPoalj0zUJbf7RHY3Tw4J8xYmK4HXnFdpHdP4q8EXsl8iNd2e5klC4PC7s/jyK1PDl0tt4Q0veAUll8ls/7TsKLhY8xggnupRFbxSTSHokalifwFOubS5s3CXVvNA5GQsqFSR+Ndb4btf7H1TWbpx/x5/uEz/eZsD+X60z4j/8AIZtf+vf/ANmai+w0tzjJf9WasiGa5vGhgiklkZjtSNSzH8BVWT/Vmuk8Jf8AI52v+/J/6C1USzO/sPWP+gVff+A7/wCFU/Jm8/yPLfzt2zy9vzbumMetejX/APwmv9rzfYtv2Pzf3e7ycbff+L+tZniOe1m8faasG0yxyxLOy/3t/T8Bipi72Katc5j+w9X/AOgVff8AgO/+FU54JraZoZ4pIpV6pIpUj8DXpmvf8Jd/aj/2P/x57V2/6rrjn73NY/xAdPs+mJOYzqITMuz0wM/hnOPxpcwWOIz71ZttOv7yMyW1nczoDtLRRMwB9OKm0GwTVNctLOQny5H+bH90DJ/lXTeJPFeoadq76fpjx2tvagIFSNTngeoOMdOKpsSOMkjkhkaOVGSRThlYYIPuKmh0++uIGnhs7iWFc7pEiZlGOvNbF9rTeKdS0yCe1hifekTypnc2W5/D27c88131xDrkGoxLpiWqabbxhfIdtvm8dAdp2449KTdtwR5RbWV5e7vstrPPt+95UZbb9cVNJo+qQxtJJpt4iKMszQMAB78VoXGu6jpWtX72Uf8AZzzSfvYMLJtI9yvqT09a6TXdZvdN8KxWt/N5+pXyHflFXy0PUYAH0/P0pXdrjtrY4W2sry93fZbWefb97yoy2364qF0eORkdWV1OGVhgg12Ph7WdQvILTRdGjisnjzJLcOd+8d+Nvv8Ay5pfEt9YReNra4ubWYwwoPN/dbTKwzggNjI6DPtTb1sK2hyzabfrbfaWsrkW+3d5pibZj1zjFVc+9ekaD4h1DXPEVyUGNIVDlZEUbeOMn1Ppn1rz7UDAdTujbcQea3lY/u54ovqFgtrK7vSwtbaecr97yoy2PypbnT72zVWurS4gVjgGWJlB/Ou18Fw/ZvDd/efbIrN5pAi3EuMJjvzx/EazvGEOsRwWr3mpJf2LndFKkSpzj/Z9unNDetgS0ucxBbXFzv8AIgll2Luby0LbR6nFOtrK8vd32W1nn2/e8qMtt+uK9C0K50l9K1a00i3dYoYPnnk+9MxVufpx+vQVwmma1qGj+b9guPJ83G/5FbOOnUH1ovrYOlxJNH1SGNpJNNvERRlmaBgAPfiiPR9UljWSPTbx0YblZYGII9RxXaa7rN7pvhWK1v5vP1G+Q78oq+Wh6jAA+n5+lZXhnWNf1C/tdMgvzHbxqN2IUOyNf+A/QfjRdgc1c2V5ZFftVrPBu+75sZXP0zT302/jtvtL2VykGA3mtEwXB6HPSuo1jX7TUPGVmJ9v2Czl27yM7jnlj7ZA/KuqFxqaazd3F5LbjQPJ3I5K4PA/H168Ur6XHbWx5Zbadf3kZktbK5nQHaWiiZgD6cU6fS9RtYjLcWF1FGvV5IWUD8SKu2OvanYzyWujzGOGacmOPy1Ykk4HUfSui8Z6tNbaZBoks4uLp1V7qXaB3yAAPf8ATHrTuxWONtrC8vQxtbS4nC/eMURbH5VBtYNswd2cYxzmvWJbDV7KGws9D+zQW0KBpml6SH+70J55OfesvS1S6+IFzJeaetpcx2+5Y9+8M2R84OB2ovqFtDgrnT72zUNdWlxArHAMsTLn86r5969O0pdY1m21Wy122Ihb5Yi8QXB5+76gcc/rXmB4OKE7jaJzaXS2q3Rt5hbscCUodhP+90qHPvXZXJ/4tbZ/9dz/AOhvXF01u0Lpcsy2d3AkTzW00aS/6tnjID/T1ptza3NnII7q3lgcjcFlQqSPXmux8Uf8gXw1/uL/AOgpVf4jf8h63/69V/8AQmpXCxy72l1HbJcvbzLbucLKUIRj7Hp2NMhhmuJVihjeWRvuoi7mP4V1+rf8k00r/ruP/Z64+CeW2nSaFyksbBlYdjTT1YPa46eCe1lMVxFJDKOqSKVI/A1MdNv1jidrK5CSkLGxibDk9AvHOa719NtfGkem6qhVGRvLu0B7DnH5/o1ZN/ro1fxnpsNuf9DtrhEiA6Mdwy1JPWwW0ucsbG8F2LQ2twLk/wDLHyzv6Z+716VHLDNBMYZYpI5VOCjqQw/Cu7l/5KvF/u/+0jSeMtOhu5ItXtMFoZhb3IHUEHAJ/QfiKXNsO25w1za3NnII7m3lgcjcFlQqSPXmn22n314pe1s7idVOCYomYA/hXa+KrFdS8caZZucJJCofH93cxNQa94m1Cx1b+yNFRbeK3IjRI4gzO2Bxgg/pTuFjjri2uLSTyrmGWGTGdkiFTj6Gos+9dXrGra3f6CLfUtEk3Rtua7kgZdo9egAPv09q5KmhNDs+9Gfem0UAOz70Z96bRQA7PvRn3ptFAC5pR/qIv90/zNNpR/qYf90/+hGgBc+9Gfem0UAOz70Z96bRQA7PvRn3ptFADs+9Gfem0UAOz70Z96bRQA7PvRn3ptFADs+9Gfem0UAOz70Z96bRQA7PvRn3ptFADs+9Gfem0UAOz70Z96bRQA5f9fD/ANdFqW2tbm8kMdtBLO4G4rEhY49eKhT/AF8P/XRa634d/wDIwzf9ezf+hLQIwjomrgZOl33/AIDt/hVCvSbP/hNv7Yi+0bfsXm/Pu8nGzP8As89KxprHTvEPj64t0d1t2BLPCQNzgckZB70k7lNHH596M+9dTe+HNK+2Q6Vpt9NPqbTbJQw+SNcEsfu9vrV3/hEtCnnk0y11eU6rGvIdfkLDr2/Tcce+KOZCscTn3oz71s6ZpNgTeyaxefZ0tSVMEbr5sjeig1Z1fQLGHQbbWdMnuGt5W2NHcbdwOSO30p3CxzufejPvXbnwjoenR20esalcxXEwHzou2LPpuKkfmfyqHw3pmmWvi/yJL6O6aP57VosMkhwSc4zgj69RRcLaXOPdXjYq6srDqCMGkz710PjOLT49blaznkknZ2NyrjhG9BwP61zlCd1cGrDs+9Gfem0UAOz70Z96bRQA7PvRn3ptFADs+9Gfem0UAOz70Z96bRQA7PvRn3ptFADs+9Gfem0UAOz70Z96bRQAlFJmjNAC0UmaM0ALRSZozQAtFJmjNAC0UmaM0ALRSZozQAtFJmjNAC0UmaM0ALRSZozQAtFJmjNAC0UmaM0ALRSZozQAtFJmjNAC0UmaM0ALRSZozQAtFJmjNAC0UmaM0ALRSZozQAtFJmkzQA//AJYw/wC4f/QjSUH/AFUP+5/7MaTNAC0UmaM0ALRSZozQAtFJmjNAC0UmaM0ALRSZozQAtFJmjNAC0UmaM0ALRSZozQAtFJmjNAC0UmaM0ALRSZozQAtFJmjNAC0UmaM0ALRSZozQAtFJmjNAC0UmaM0ALRSZozQAtFJmjNAC0UmaM0ALRSZozQAtFJmjNAC0UmaM0ALRSZozQAtKn+vh/wCui03NLF/x8Q/9dF/nQAU103rjp6GjNLmgSNK11Zg4eW4ktbrAH2qMblkHYSL3+vX61tRazrjRYjSzucf8tYgzg++FOf8Ax0VyXWm+UvUDB9QajlL5jtNKu761NxNfm8uXkIwghZET8X2gf/WqvqviJHQxO4wetvbvuZ/ZpBwo9lyfeuS8sE/MWb6mnKFUfKKOUOYlnmlupvOm2ggbURRhY1/ugU2kzRmq2JFrsvCUsN/oepaC06Qz3Hzw7z944/8AsRXGZozT3Vhbanc6zEnhzwaujS3Ecl5cS73WM9FznP0+UVrWFjdSabYyaRrsg0vG64WdlLRgYJVWC5HcYyMV5hkUZFKw7noyajb3/jC+1aJhJbabZtsfszc9PzavPHdpHZ2OWY5J96ZkUZFCVgbudr4rP/FJeHv+uS/+gLWnawz614T0+30DUUtZrcD7QgdkOcc5289cn3rzfIoyKLBfY9Ovktb/AMX6RAJY5rizRnupVA/hxjPp8w6ds1y2mWH/AAlfiydpGYQM7TSEddueB/IVzWRRkUJWBs9P13w7rGoQpYWMlla6XFgJCHYFv975aydGiTxD4NfRIriOO9t5d6JIcblznP05P6Vw2RRkUrdAbOz8WSQ6doWm6CkySzwfPNsP3Tg//FGuNzSZFGRTSBna6L/yTjWP+up/klVtD17RLPQJdO1C0uZTNJuk8rgMOMDO4GuTyKMijdsD0jxPPpH/AAh9kRazbJE/0MZ/1Zxxu+b0+tcuultoE+k6lqHlzWszCURxfM2MA8g4Hcd65/IoyKErBe+h6noes6HrHiGSe0tLpL9ojullPG0Y4xuI9O1ZukalpP8AwkeqWMAa0gvI/LzKesgJB7nruOK8+yKMijlVwuegPY/8Ih4V1GG7uYXur35I0jJ5GMd8eprlzok9vo9rrMzRNaSyhdik7+p7Yx/Ce9Y+RRkUW6hc9MsNf8Paxr9mYrG7W8UbIHfhEAB7B8evaoJNX0rTvHxZUeAurQ3Urn5SxwQ3XgcD0rzrIoyKLBc9RsrA+HdR1PW73UYms7gExgOdz5O4fU44GM15i7BnZgMAnOKZkUZFCVguLmjNJkUZFMBc0ZpMijIoAXNGaTIoyKAFzRmkyKMigC3ptk+palb2adZnC59B3P5V3viPxLpum36abJo0F8tuihTKw+TI6AFT2xXm5NGaT1BHoGvSxeJfBceqQQCF7OQgxA7tq9CO3+yaua14cvPEGjaN9kkgTyYBu81iOqr0wD6V5nmjNKw7nfXKQ+EfCd1pstzFLqN5nKRn7oIx+WM8+ppk07W3w102VDhluAy/UOx/pXCZozRYVz0rxbJBaaSJYG51K6jlb/dCj/AfnWR8R/8AkM2n/Xv/AOzNXGZozRYdxJPuGuk8I/8AI6Wv+/J/6A1c0/3DUs5/0iT/AHj/ADqiXqek6j4e8T3GrT3FrrPk27ybkj+0SDavptxj8KqeJrm1l8W6HDG6SXUMyLPIuP764B9+vHvXn2aM1KVrFN3ud74h8Q3ujeNNyTSNbKqb7ct8hBHOB0B96o+MdFt0SHW9NVfsV0AXCjhWPQ47Z/n9a5DNGaLBcv6NqH9laxbXu0sInywHUr0P6Guw1fwt/wAJLfNquj39rJDOBvDsRtbaPQH8jjFcBmjNNq4kdJq2n2HhvUbFra/N1dQurzxgDCsrevb/AHa66507+2dcsPENnqUIsYVDPlyCoHJHtwec4ry3NGaAudfNJba78RozCQ8DSryOj7F5/wDQaoeM7trrxRd5+7EREo9MDn9c1z+aM0WtYd9ztbXw3YeINCtZdHaGC/iwLoSSN1x1746ZHH8qseI4Ydc13StGt7gTTQqUnnHOOmc+/wAp/OuCzRmi2or6Hqmq+HtSOmrpWivaWlht/eF3bzJD3yQv+fpxXmV3bPZXk9rIVLwu0bFemQccVBmjNJaDudbomi6br+gSW9uY4dZjbO6R2+dc+np24Hb3qx4neLSvDFhoBnSa7iffLsPCdTj/AMe49q4rNGab1EnY7XwN/wAg3Xv+vdf/AEF6wPDVqt54jsIXGVMoYj1C/N/SsnNGafW4uljf8Z3bXXii7z92LESj0wOf1zWr4U/0DwvreqL/AK0L5SH04/xYflXF5ozSS0sVfW5q+HLi1tfENlPeYECPliRwDj5T+Bwa9Gitb621y41e51iM6M6blQyHbggY4+6PqOv415JmjND1Qk9TrvCkFtfeOJJoEC28bSTRLjgDOF/9CFYOt3bXut3ty38crYz6A4H6Vn5ozR2C+56Xe2b+MrTS7zTr+ONrfmZCxzG3HOB34Pp9aqane6Zqfjm2Q38kKRQ+WtzbyBcSZJxuwRjnH415/mjNFtQvoery3F/oEF/eazqqTgoUs4xhS3pkAD5unrivKeaTNGaSVhtnolhpFxrfw6s7O2eNJPNZ8yEgYDt6A1haj4H1PTNPmvJp7Ro4huYI7E/+g1zGaM0+txJnb+LW2eH/AA446rED/wCOpWhrei/8JkLXU9Ku4OIvLkSRiNp644B5+bpXnGaM0rBc7bxW9vpvhzT9BW4Sa5hffLs/h4PX0+9XFUmaM00B23g9ivhjxDgkYhJGP9xq5vQP+Rh07/r5j/8AQhWbmjNC3uHSx6FL/wAlYi/3f/aRqKy1VLXxtqenXXzWd7MUZT0Ddj/T8q4LNGaSWwNne+Mb5tM8aadeAZ8mFWI9RubI/KpbzQRr2pprnh7UbcOWV3WQ8xuOhxg+nQivPc0ZoSsh3PS9bvZLDwrd2OsarBdalN92ONQCvTjAHTgnJArzWkzRmmlYTYtFJmjNMBaKTNGaAFopM0ZoAWl/5Yw/7h/9CNMzTj/qof8Ac/8AZjQAUUmaM0ALRSZozQAtFJmjNAC0UmaM0ALRSZozQAtFJmjNAC0UmaM0ALRSZozQAtFJmjNAC0UmaM0ALRSZozQA6P8A18P/AF0H86634df8jFN/16t/6EtcjF/x8Q/9dF/nTc0CPS7fw74oj1VJ31v9wJdxT7RI3y56bSMHiiG6s7v4lK9mUYLbssrp0Z8H8+MD8K81zRmpsVc6fT9Qh0vx7NcznbD9plR2/u5JGa7C8i1xZ57weI7a20kjfHIYUcqD0HTBHPXdzxXlGaM0W0QX1bO+8NpFe2Gp31vDbX+teeXQXCKMjIwwX+Hv0796teJHurjwOGvZYpLlLgef5JDCM7j8vHdcgV5vmjNDQJnrmlHWPsto1pqVhqdlj5pJUaOTHpldwz9RmueabS4viVavZtCkP3ZDHgJ5hVhx27j8a4TNGadtbivpY6bxppM9hrMl1K8ZS8kZ4whOQOOvHvXNUmaM0LRWBu4tFJmjNMBaKTNGaAFopM0ZoAWikzRmgBaKTNGaAFopM0ZoAWikzRmgBaKTNGaAK3nN6Cjzm9BToolkQkk5zin/AGVT/ER9eP6Vndl2RF5zego85vQVN9j9Cx+ik/0o+xgfxNj12mi7CyIfOb0FHnN6CpzaKP4ifcU37Mmfvmi7CyIvOb0FHnN6Cp/sYPRj+VMFuhHD9OtF2FkR+c3oKBKxIGPyFSPbBULZJGMj3qBRlgPU0XYWQ8ysD0/MUec3oKlFsv8AeJ9wKX7ICOGz9BRdhZEPnN6Cjzm9BU/2P/f/AO+T/hSfZF5y5+mMUXYWRD5zego85vQVKbVR1Zh+FKLRW/j5ouwsiHzm9BR5zegqVrZUxucjPtQLUE43ZPoDRdhZEXnN6Cjzm9BSSoI2x7U6OJWjLMxBzjii7CyE85vQUec3oKkEEbdH/Q/4U77KnZyT6AZouwsiHzm9BR5zegqcWYI6t+R/wpfsa45ZgfTB/wAKLsLIr+c3oKBI5IAAyak8iPP3z+VOWBA4PmDg0XYWQ0CQnGUBzikPmYyAhGM8HtQWczNy+3J+7RGznzAxb7h60XYWQzzm9BR5zegpigFgD0Jqc26Aff8A8/lRdhZEfnN6Cjzm9BUws885Y/RTR9j7/N/3yaLsLIh85vQUec3oKmNng9Tj2FJ9mTn5+KLsLIi85vQU5TI4yAuM4yak+ydMN/WmuvlQYVjnf2ouwsgw/Yp39aYzuhGQOeaGaQIDmTPfPSic5MZJ52Ci7CyAzuVVSBhRgfnn+tJ5zegqKii7CyJfOb0FHnN6CoqKLsLIl85vQUec3oKioouwsiXzm9BR5zegqKii7CyJfOb0FHnN6CoqKLsLIl85vQUec3oKioouwsiXzm9BR5zegqKii7CyJfOb0FHnN6CoqKLsLIl85vQUec3oKioouwsiXzm9BR5zegqKii7CyJfOb0FHnN6CoqKLsLIl85vQUec3oKioouwsiXzm9BR5zegqKii7CyJfOb0FHnN6CoqKLsLIl85vQUec3oKioouwsiXzm9BR5zegqKii7CyJfOb0FHnN6CoqKLsLIl85vQUec3oKioouwsiXzm9BR5zegqKii7CyJfOb0FHnN6CoqKLsLIl85vQUec3oKioouwsiXzm9BR5zegqKii7CyJfOb0FHnN6CoqKLsLIl85vQUec3oKioouwsiXzm9BSrOyurADKnIqGii7CyOlsvDN1eaXb37ajpdrFcbvLFzOUY7W2ntUv/AAicv/Qe0D/wM/8AsasS2z3nhjwpaxlQ80lxGpbgZMoHNb1pptlZW6wpbQTY+9JPArsx9eQcfQfqckl2Fkcz/wAInL/0HtA/8DP/ALGp18D37ySRrqujs8Z2uouGJU+h+XijxJpMVsqX9sgSOR9ksY4VGxkEezYbjtt9wKvW1xbweItYM88MWNQVx5j7eFlLEj3H5Zxmi7CyKf8AwgWp/wDQR0n/AL/t/wDE1XHhKVlLjXdBKggEi7OAe38Psa7S0vhNa388FvFfy3eqQQSPaMC6QurLEzHO0NuVRhsLzgFS26vPb2/hnijtYo0zAAhniY7Zwo2hsFQfpnoCad2LQu/8InL/ANB7QP8AwM/+xo/4ROX/AKD2gf8AgZ/9jWLRSux2Rs/8InL/ANB7QP8AwM/+xo/4ROX/AKD2gf8AgZ/9jWNRRdhZGz/wicv/AEHtA/8AAz/7Gj/hE5f+g9oH/gZ/9jWNRRdhZGz/AMInL/0HtA/8DP8A7Gj/AIROX/oPaB/4Gf8A2NY1FF2FkbP/AAicv/Qe0D/wM/8AsaP+ETl/6D2gf+Bn/wBjWNRRdhZGz/wicv8A0HtA/wDAz/7Gq2qeHrnS9NW/N9p91A0whzayl8Ngt6egrPrauf8AknQ/7C3/ALSouwsjmvOb0FHnN6CoqKLsLIl85vQUec3oKioouwsiXzm9BR5zegqKii7CyJfOb0FHnN6CoqKLsLIl85vQUec3oKioouwsiXzm9BR5zegqKii7CyJfOb0FHnN6CoqKLsLIl85vQUec3oKioouwsiXzm9BR5zegqKii7CyJfOb0FHnN6CoqKLsLIl85vQUec3oKioouwsiXzm9BR5zegqKii7CyJfOb0FHnN6CoqKLsLIl85vQUec3oKioouwsiXzm9BR5zegqKii7CyJfOb0FHnN6CoqKLsLIkMrEYwKc9w7uzkLljk1DRRdhZEvnN6Cjzm9BUVFF2FkS+c3oKPOb0FRUUXYWRL5zego85vQVFRRdhZEvnN6Cjzm9BUVFF2FkS+c3oKPOb0FRUUXYWRL5zego85vQVFRRdhZEvnN6Cjzm9BUVFF2FkS+c3oKPOb0FRUUXYWRL5zego85vQVFRRdhZEvnN6Cjzm9BUVFF2FkS+c3oKPOb0FRUUXYWRL5zego85vQVFRRdhZEvnN6Cjzm9BUVFF2FkS+c3oKPOb0FRUUXYWRL5zego85vQVFRRdhZEvnN6Cjzm9BUVFF2FkS+c3oKPOb0FRUUXYWRL5zego85vQVFRRdhZEvnN6Cjzm9BUVFF2FkS+c3oKPOb0FRUUXYWRL5zego85vQVFRRdhZEvnN6Cjzm9BUVFF2FkS+c3oKPOb0FRUUXYWRL5zego85vQVFRRdhZEvnN6ClM7lVUgYUYH55/rUNFF2FkS+c3oKPOb0FRUUXYWRL5zego85vQVFRRdhZEvnN6Cjzm9BUVFF2FkS+c3oKPOb0FRUUXYWRL5zego85vQVFRRdhZEvnN6Cjzm9BUVFF2FkS+c3oKPOb0FRUUXYWRL5zego85vQVFRRdhZEvnN6Cjzm9BUVFF2FkS+c3oKPOb0FRUUXYWRL5zego85vQVFRRdhZEyzsrqwAypyKTzm9BUVFF2FkS+c3oKPOb0FRUUXYWRL5zego85vQVFRRdhZEvnN6Cjzm9BUVFF2FkWYRPcSCOCJpHPRUUsfyqx/Z2qf9A26/78N/hVzwj/AMjFB/uv/wCgmugvYvE9tFcXP9o23kxqz7QgztHOPuUNsLHIQ2t/cx+ZBZzypnG5ImYfpTZ7e9tQGuLWWIHgGSMrn8667w/HfS+FdunzRxXHnHDuOMd+xo1Ka4tdCvbfWr22uLiQDyY48bh74wO4/ShtoEkcV5zego85vQVFRRdhZEvnN6Cjzm9BUVFF2FkS+c3oKPOb0FRUUXYWRagS5upClvA8rgZKxqWOPwpsvnQSmOWMxuOquCCPwrqtOhS38HpMt79h86XMs4BLYBIAGOew/Wh1n/4SnTH1G4hngdc28qqFDccfjnB/Gi7uGhzM1veW0ayT2ssaNwrPGVB/Oo43L5zXb2FvqVze6xb6iJTaSBgvmfd6nG3t09PauGh/ippu4mtCWirtlpV1fqWhVQo4yxxmr/8Awimpf9Mv++j/AIVVybGHRW5/wimpekX/AH0f8KX/AIRLU/8Apl/30f8ACi6CxhUVvf8ACIapjgRH23n/AArFnhktpnhmQpIhwyntTuBXiZhGRtyCaeNh6rjn7wNMgKrklsHrUzOuBnaT71kaBsRR0/SlUIATtP1qIOu/r+VP3rngfjQA1pVBxjNOVUkG7kZqs27fnA5qaISOM5HHrQBJ5cfq+e+f/wBVBuDGdgJ4phkwQDyaegJYZCA+9AEbHerFuoHWoFzvXHXNW34RjkA4I4qmPvDPSgCyW3H5kB56Hg/nTlRG6Dn0NOV1C8PkY5zUbOnIBUfSgB21M420rsijAGPbmmq6bR3+tNlYsgAA4oAUSK5CkfpTzEmed2PaqyFwcDvU53xgbiMUAPysPzKWzTDcM45+73pA24cLx05qUL8g/wBXj6UAVJgAw69KkgZVGSXzn+E4ps/3wM5wKfbqrKcnDUAOKgklQG+p5p3kjGcke1HkJwct+dChU7mgBwGwbgzinbhnJUHPqKgZiM54qPzWBHUUAWX2A44HtSBU4O0Aj1JqMygrz69BSbwP4sH0oAk/eZz+765GSaRg6xnPl4244Jo+VgC4yO1BUBGIQDg9etAFVPvrxnnpU4KNxwPpwRUC4LjPTNWyycDduH0oABGhHy5PrmnCNQ2W9elMMi5GOAOmKVpByOtAA02whfTpmkQpLnIqKXcfpRF5jHC0ATeUhXq4P502RzHgIMgc5OaHZ1J3Hv0pVJZgNgxnvQAxWkPRU4z61HMSWGccDHBqxt+bJUc/jUNyAJAFIxigCCiiigAooooAKKKKACiiigAooooAKKKKACiiigAooooAKKKKACiiigAooooAKKKKACiiigAooooAKKKKACiiigAooooAKKKKACiiigAooooAKKKKACiiigAooooAKKKKACiiigDspbl7Pwx4VuowpeGS4kUN0yJQefat601KyvbdZkuYIc/ejnnVGU+nJGfqP0OQMq21iDTfCWji40+K93edtEqKfL+ftkHrn9Kh/wCEs0//AKFuz/79x/8AxFZ87vojn9vLW0G/u/zI/EmrRXKpYWzh4433yyDlXbGAB7Llue+72BrN15Q3iHUsj/l6l/8AQzWt/wAJZp//AELdn/37j/8AiKfJ4wspZGkk8PWruxLMzIhLH1PyUc8v5WL28/8An2/w/wAznbS7uLFt1tM6DcGZM5Rjhl+ZTww2swwR0Zh0JptzPJeXs95O2+eeRpJHxjczHJOBx1rof+Es0/8A6Fuz/wC/cf8A8RR/wlmn/wDQt2f/AH7j/wDiKOeX8rD20/8An2/w/wAzmqK6X/hLNP8A+hbs/wDv3H/8RR/wlmn/APQt2f8A37j/APiKOeX8rD28/wDn2/w/zOaorpf+Es0//oW7P/v3H/8AEUf8JZp//Qt2f/fuP/4ijnf8rD28/wDn2/w/zOaorpf+Es0//oW7P/v3H/8AEUf8JZp//Qt2f/fuP/4ijnl/Kw9vP/n2/wAP8zmqK6X/AISzT/8AoW7P/v3H/wDEUf8ACWaf/wBC3Z/9+4//AIijnl/Kw9vP/n2/w/zOaorpf+Es0/8A6Fuz/wC/cf8A8RR/wlmn/wDQt2f/AH7j/wDiKOeX8rD28/8An2/w/wAzmq2rj/knQ/7C3/tKrf8Awlmn/wDQt2f/AH7j/wDiKNc1KHUvBqPDZx2iC+H7qNFAJ2H5uAOecfhQpvqhqvK6UoNX9P8AM4qiiitDoCiiigAooooAKKKKACiiigAooooAKKKKACiiigAooooAKKKKACiiigAooooAKKKKACiiigAooooAKKKKACiiigAooooAKKKKACiiigAooooAKKKKACiiigAooooAKKKKACiiigAooooAKKKKACiiigAooooAKKKKACiiigAooooAKKKKACiiigAooooAKKKKACiiigAooooAKKKKACiiigAooooAKKKKACiiigAooooAKKKKACiiigAooooAKKKKACiiigAooooAKKKKACiiigAooooAKKKKACiiigAooooA1vDt5BY61DcXL7IlDZbBPY+lZ90yyXUzocqzsQfUZqIVZm0+9t4/MntJ4k/vPGVH60AaYv7X/hEDYeb/AKT5+/ZtPT69KnTVLTU9Aay1ObZdQc28xUnd7HA/D8vSubooAKKswWF5dJvt7WeVQcbo4ywz+FQMpVirAhhwQe1ADaKKekbyOqIpdmOAqjJJoAZRUkkUkUjRyRsjqcFWGCPwqydJ1IKWOn3YA5JMLf4UAadjqFlc6G2k38724R/MimCFgOehA57ml1LVtPuLvT4BE89hZrsOflaQcAkfkKxYLWe6YrbwSTMBkiNCxA/CmSRvFIySIUdThlYYINAHVPrFjYC5ntdRubyWRCkEUgbEAPXluvQfl+NcvD/FTpLK6ghWaW2mSJsYdkIU59DTYf4qa3E9j0fwRbpPZw7hnlv516MNOg/uCvP/AAD/AMekP1b+del0mCK39nW//PMU9dNt/wDnmKsDoKkH9aBjI9Mtz/yzFeHfECJYPHOqRIMKrrj/AL4Wvfou1eC/Eb/kf9W/66L/AOgLVRJZx8fXpmns+7tTYm2joDUrOeuAD9KkogCsei05QR1Wms7E9aVFZ+h/WgB3Vs8j6U4EqvcUqwv3B/AZpPKPoSfYUAIJDt2ipEHI3SYHtTPK9to96aPlbAOaAJmESxvjcTj1qoOtTvISp7dqgX7woAmV9q428GmNyeFqdZDt+6MfSo3kYDHH4UAMCOP4ad/DgriowSTjNSiJ+2D+NACIDkdfypzPgjmlMLdSCP8AgNIIj/cY0ALuLtnIH1qQLHtG5ixqFk2jJYZpVfAoAbcbfMGwHGO5psZwM0krFmyadGE25bOc0AOD8YpCCeetSbgOiA0xpCOnA9KAIyxz/SnB+4ApNrHnFJtYd6AHlwcfKB9KaDhqdtYg4OfYUnlP6Y9zQBMqkr98AelOdI1jf5mJxx2qKM7TinSOdpBwMigCsv3hU24EY28fWolOGB96siTI5VfyoAgYnIwKPm7qakeQgYFMBd+hoAXJIAGce1SLuAOc+veoxE4PIP1HNP2/7WPwoAN456UqljySAPem+WcHCn6mmEbcZI/CgC2EQjl9x+lVbjAkGDnj0p+/2qGTlqAGUUUUAFFFFABRRRQAUUUUAFFFFABRRRQAUUUUAFFFFABRRRQAUUUUAFFFFABRRRQAUUUUAFFFFABRRRQAUUUUAFFFFABRRRQAUUUUAFFFFABRRRQAUUUUAFFFFABRRRQAUUUUAdDqRI8KaJj/AKbf+hViZf3rb1L/AJFXQ/rN/wChV0nh66km+E3jG3dYRHB9j2FIUVzmYk7mA3N7bicdq55VXThe3W33uxhQ+F+r/M8/LsO5rppdAtk8Cw64JZ/tTvtKbhs++V6Yz29a5hutd3cf8khtv+uv/tRq6XszZbo4Te3rRvb1NN70UwOz0zwvp0ehR6t4g1CW1hnOIkiHPsTw2c+wqp4n8Nx6NBb31jdm50+5x5bN94cZ/HNQaJpmqeJ5o7R7qf7Db4LPK5ZIV9geM47Vc8X63ZXEFpo2lnfZWQx5pOfMYDHHr3575pMEc9p1ncanqEFlB/rJnCjPQe5ruP8AhDvDovf7IOtXH9rbOgUbd2M9Nv6bs1wFvcTWsyzW8skUq/deNirD8RXbeH9OXSU/4SnxDcSA/et43O6SZiOvPX2/PpTA5e60i+ttal0lY2muUfaFjGd3fI/Dmt3X/Ca6D4atbyWWQ30koSVNwKLkMcDjrwO/rWZ/wlN/Frl7q1tsinugVyRu8tcjGPf5QOa6TxJPLc/DXSZp5HkleZSzuckna9TrYelzgd7Z61Pa2l5fOyWltPcOoyVijLkD8KqmvR7u+n8L+A9KbSykU10Q8kuwMcldx69+g/Cn0uI4GW2uoLn7NNBNHPwPKdCrc9OKnGk6q0zwrp14ZUAZ0EDblB6EjFbV14pn8QXWkQ3NrCssEybpx99znn2APHHtXZazr99Z+N9N0yBlW1mCeauwEuWJHX2wOlAHl9vY392sjW1pczCP75jiZtv1x0rUc58C/wDb/wD+yV3Z1u6h+IkejQiOOyZSXRUHzMULbicZzmub8VxpFpupJGoVRqpOB7pms5u9jKr09UcNRRRVmwUUUUAFFFFABRRRQAUUUUAFFFFABRRRQAUUUUAFFFFABRRRQAUUUUAFFFFABRRRQAUUUUAFFFFABRRRQAUUUUAFFFFABRRRQAUUUUAFFFFABRRRQAUUUUAFFFFABRRRQAUUUUAFFFFABRRRQAUUUUAFFFFABRRRQAUUUUAFFFFABRRRQAUUUUAFFFFABRRRQAUUUUAFFFFABRRRQAUUUUAFFFFABRRRQAUUUUAFFFFABRRRQAUUUUAFFFFABRRRQAUUUUAFFFFABRRRQAUUUUAFFFFABRRRQAUUUUAFFFFAGx4buba01uGS6KqnIDt0ViODXVsdbj86Ym21WxlDBYoyqnae/Tn0xk1xuj3lrZX3mXlqlxAylWVlDEe4z3rftbjwzpNy19aXdzJIAdsIDYOe3Kj9TQwMjTNJiuobq9vJHgs7c4YLy7H+6PTt/no+80mzk0k6npks7QxvsljnA3L78fUVLY6vbTwahZX5aGG8kMokQbvLbOeR3HApLm/sbHRJNMsJmuWncPLMYygA9ADz2FAHQRzXd/Y2Y0G/toVjiAlgcDK/Xgmub8TSTy6kr3Vj9kmMY3AOGD++R+X4VeabwzqcUctyXsJ1Xa6QJhW9+FI9feqXiLVrfUZLeG1DmG2QoJH6v05557DrQ9wRhV0nhm4062uIC8LTX8s2xST8sa8c/Xk/l2rm6u6VPHbarazTNtjSVWZsZwAaaE9jSvkifxnIszokX2gF2c4GOM1r6gkurXd42l668kirn7KhZV2jg4bOD/8AXrAvbuym8Ry3UiG4tGkyQCVLLjHsc1p213oujXM99ZXMk8joVitzERszzyx6/wCetT0H1GCSTT/BVvLayPFLcXB3uhwcDPGR/uitGa2S+1Xw9cTAM9xDuk4+8VXcM/nWPaX1le6H/Zl/cNbGOXzY5hGXB65BA+pp93r0Meq6fJaBntrFRGpYYLjoT+VPqLoaem3U+p69q9jcStJbukiiNjwuGwMDt1rj4erV0w1LSrCe+1G0unmubpWCQmIr5Zbk5Pfn0rmIf4qcdwex6d4B/wCPSH6t/OvS6808An/RIf8Aeb+delikwQ4dBUg/rUY6U9aBluLtXgvxG/5H/Vv+ui/+gLXvUXavBPiKQ3j7ViDkeYvT/cWqiSzkE4HvmnMeOtRr1ApzFeq9+3pUlDW68U6NsVHSg4oAtK4FOMhI+8arCTHajzT6UASMRUTHmkLk02gB+euaav3hSZooAnU9efwpjEGgbSOePemZJoAAfmqdW/Gq9OD496ALYkwOCRTWfPUk1B5vHSgyk0AK5FMzxSE5NJQArdaVabTlPNAElIxBxikZgeR37elMzmgCRGwetSiT3OarA4pd/tQBZ8xm/iODTC3PSozIT1FN3UAOBwaVjkGo80ZoAB1qUNxUNSKVxzx70ADHNNU7WzTc0UAWQ4zUpmbb98/nVMPil8w+lAE7v3zmoWI603eaQnNADt1NbrSZxSk5oASiiigAooooAKKKKACiiigAooooAKKKKACiiigAooooAKKKKACiiigAooooAKKKKACiiigAooooAKKKKACiiigAooooAKKKKACiiigAooooAKKKKACiiigAooooAKKKKACiiigDodT48K6Hj/pt/wChVRtta1Cy0u+023nCWd95f2mPYp8zYdy8kZGD6VsrZxap4a0uJdQsoZIPN3rNMFPzNxx+FVD4XH/QZ0r/AMCP/rVinG1pdzlpVYQTUn1f5mAWya7bS/FGgR+FYNG1ayu51jLMwjAAJ3FhzuB71j/8IuP+gzpX/gR/9aj/AIRcf9BnSv8AwI/+tWntImnt6fctapf+D5dNmj03SryG8IHlySMSo5/66HtntXLZrf8A+EXH/QZ0r/wI/wDrUf8ACLj/AKDOlf8AgR/9al7SIe3p9zoLDxV4Zt/DcWkT2V+0W0efsAXzG7nIcHr+lYWuXnhie1iXRtOureYSAu0rEgrg8ffb2pn/AAi4/wCgzpX/AIEf/Wo/4Rcf9BnSv/Aj/wCtT9pHcPb0+5O+oeF01+yurXT7qOwiG6aJvmZ27dXPHTvW7qfirwfrM6zX+majM6rtXJ2gD6CTFc3/AMIuP+gzpX/gR/8AWo/4Rcf9BnSv/Aj/AOtS9pEPb0+5narLYS6lM+mwvDZkjy45Dll45zye+e9bOp+IrS98G2Gjxxzi4t3DOzKNhwG6HOf4h2qv/wAIuP8AoM6V/wCBH/1qP+EXH/QZ0r/wI/8ArUe0jawe3p73MDNdhpPivTjoa6Pr9g91axHMTRH5hzkDqPU8g+1Z3/CLj/oM6V/4Ef8A1qP+EXH/AEGdK/8AAj/61P2kQ9vT7l/WfFOnXZ0220/TfIsrKRXDuAZMDsPTv354o1XxRZX3jCw1eKK4W3t9m5WVd5wSTjnHf1qh/wAIuP8AoM6V/wCBH/1qP+EXH/QZ0r/wI/8ArUvaRD29PuX38U2LePU10RXH2UDGzau/7m3pnHX3p+u30ep6Bd3sKusU2pFlDjBA8vvWd/wi4z/yGdK/8CP/AK1WNSgisPCi2f261nlN35mIJA2BtIqZSTskROrGbSj3OWooorU6QooooAKKKKACiiigAooooAKKKKACiiigAooooAKKKKACiiigAooooAKKKKACiiigAooooAKKKKACiiigAooooAKKKKACiiigAooooAKKKKACiiigAooooAKKKKACiiigAooooAKKKKACiiigAooooAKKKKACiiigAooooAKKKKACiiigAooooAKKKKACiiigAooooAKKKKACiiigAooooAKKKKACiiigAooooAKKKKACiiigAooooAKKKKACiiigAooooAKKKKACiiigAooooAKKKKACiiigAooooAKKKKACiiigAooooAKKKKACiiigAooooAKKKKACpoe9Q1ND3prcT2NPT9Y1DSmJsbl4SeuAD/OtX/hPfE//AEFpP++E/wDia5yitLEHSf8ACe+KP+gtJ/37T/4mj/hP/FP/AEF5P+/af/E1zdFFgOm/4WF4rwR/bMozxwif/E1zk00lxM80ztJK53M7HJJplFAFYMQCB0NITmnpEzjK077NJ6VkaENFTfZpfSj7NJjpQBDRU32eTGQKPs0vpQBDRUv2eT0xS/Z3+lAENFSGFwCcdKjoAeXLZzzn2plFFABRRRQAUUUUAFFFFABTtxAIB4NNooAUnNJRRQAUUUUAFFFFABRRRQAU8sWJJ5JpoGSB61L9lk9qAIaKn+yy+nNH2SX0oAgoqf7LJ6YpPs0mOlAENKAT05qX7NJjpUh3W8PI530AV/LcdUb8qbU5mZUU4XnOMZyKS4OSh/2BQBDRRRQAUUUUAFFFFABRRRQAUUUUAFFFFABRRRQAUUUUAFFFFABRRRQAUUUUAFFFFABRRRQAUUUUAFFFFABRRRQAUUUUAFFFFABRRRQAUUUUAFFFFABRRRQAUUUUAFFFFABRRRQAZPrS5PqaSigBcn1NGT6mkooAXJ9TRk+ppKKAFyfU0ZPqaSigBcn1NGT6mkooAXJ9TRk+ppKKAFyfU0ZPqaSigBcn1NGT6mkooAXJ9TSZPrRRQAUUUUAFFFFABRRRQAUUUUAFFFFABRRRQAUUUUAFFFFABRRRQAUUUUAFFFFABRRRQAUUUUAFFFFABRRRQAUUUUAFFFFABRRRQAUUUUAFFFFABRRRQAUUUUAFFFFABRRRQAUUUUAFFFFABRRRQAUUUUAFFFFABRRRQAUUUUAFFFFABRRRQAUUUUAFFFFABRRRQAUUUUAFFFFABRRRQAUUUUAFFFFABRRRQAUUUUAFFFFABRRRQAUUUUAFFFFABRRRQAUUUUAFFFFABRRRQAUUUUAFFFFABRRRQAUUUUAFFFFABRRRQAUVcsbJr13REkdhyBGMmrzaBOqlmtbsAckmM/4UAYtFaP8AZ8X95/zFH9nxf3n/ADFAGdRWj/Z8X95/zFH9nxf3n/MUAZ1FaP8AZ8X95/zFH9nxf3n/ADFAGdRWj/Z8X95/zFH9nxf3n/MUAZ1FaP8AZ8X95/zFH9nxf3n/ADFAGdU0Pern2CL+8/5io5IFgxtJO71prcT2GUUUVoQFFFFABRRRQBHCyhNpUkk9qkH+xKPpjFMhUFTkAjNTGMKB1A9BzWRoA3AHlc/7g/wpy7skl1/LFRqd+W7UpYbevPsaAF80cjP6UgDjBV/0qoTyeKnSTHYn6CgCQLIR820+3r+VKWXI3Oc/WjcjLk8etN2xOOPvdzzQAxnUg7MdKjgRXchumKlaHCswbIx6VDC21/woAn8mLr/LNIY4B/e5pd5wev41EsjZ6/hQBIY4M8E0gijPQH6g5qT5W7Ln3pvzkcY96AGmFQR1YEdu1P8AJiA5H6n/AApu1sZyQ3oKduOO+aBCeTEBzk/SkMcAP8VKzEL60I5zyc0XFzDXSHaxTJxSrDGUBJxxk9f8Ke+PLYqF6UxW+QDJwBQNMXyofRqQJAM7simySEOKVZM/ewaBgI4mJwM/jS+RGePmHGeafwBlQPwFMzIT82cUAAij6FTn60phiHf+f+FC8EZfNPDE96LibIzFEOgak2Qf7WaDIQ5ANSKwP3sfjRcVyuQFmXbxyOtWWLqM5XB9Oagl5mUDH4fWpPLlB4HHbmgokDTMnykEfhTl84dlx+FIgdWGUUD2pS2DzxQAvDDBIH04pdq4yn6jNRbsZyetET7ueQemKAHfO3Hyk+6imSnCgSjPOcBak4GQRk+9MD4k6cdgKAI8IcDymP8AwCo5z8yjBGFA5GKtYctuDjHqarXP+sGTnigCCiiigAooooAKKKKACiiigAooooAKKKKACiiigAooooAKKKKACiiigAooooAKKKKACiiigAooooAKKKKACiiigAooooAKKKKACiiigAooooAKKKKACiiigAooooAKKKKACiiigAooooAKKKKACiiigAooooAKKKKACiiigAooooAKKKKACiuk8A/8jxpf/XRv/QGrJuIvP1yWInaHuWXPplqAKNFeheIPE954X12TRNJigg0y02IbdoVYTZUElyRk5z1q3caPp+ia14i1S3tIn+w20U1tbSruWN5O+P8AZwePegDzKivQLu58Va74NuLrU9Nt760YedFesYkeFVJ3bQpB7enr1rWaytrrWtGnuoVnSx8OJdrC/IkZegP55/CgDymtPTdCv9WiL2cQcK205OOf8muw8O6/feMdRl0PWfIntbiGTyv3Kr9mYDIKkDP51meELuKC0lRi6sZCdyn2FAFAeCtcLY+yjP8AvUv/AAhOu/8APqP++q7H7cyPmG4lb60q6rcRktJ5jD60AcU3g7WUHzWwH/Aqj/4RPVv+eK/99V2r6vO/zbnA9KEmvLj7oz9TigDiv+EU1X/niv8A31R/wierYz5K/wDfVdibiZGKyBh9Kjlu5mO2IyEe1AHJjwnqxPEAP/AqD4R1gHm2x/wKutin1CJuHI9mqRri9duHOfrQBxjeFdVXrAv/AH1SHwvqajJiX/vquu8643Yk8zPuasR3CEbWL59c0AcQPDWpN0RP++qePCmqsMiFf++q66RzGSyMTUP2i6l/1efzoA5U+GNTHWJf++qZ/wAI5qIODGv512g+2hQfKZjUTx3Zy/luD6GgDkl8M6m54hH51IPCWrkZ8gf99V06XM8R/eiRamS+lL/JM340Acn/AMIhrH/PuPzpR4P1k/8ALsPzrsG1S4X5fO/KkXULu4OxZiv40Acf/wAIjq46wqP+BUg8J6qf+WaD/gVdXPc3UR2tMzfQ01b6bb/rDn3NAHL/APCI6t/zzT8//rU8eDdYYZEKf99f/Wrqmu7vyxieg3N2F4nkB+tAHLf8IZrP/PFB+P8A9ag+DNZAyYU/P/61dN/aF4o5nlxQdUvCAPOf86AOYHgzWSM+SmPqf8KP+EN1jH+pT/vr/wCtXWLqNy2EjllzTi19nL3jr7GgDkD4O1ZeqR/99H/ClHgzWCu4RJj/AHj/AIV1XnXSv/x8OR9akN/eJjY8v4UAch/wh+rf880/M/4UHwfqwHKR/wDfR/wrsI7vUJ2O55Ao9qXzLlm+SR8+hoA44eDtXPSOP/vo/wCFB8H6uP8Alkn5n/CuyI1E9CwH1qJ5rwNhWlb6UAcmfBusBd3kpj/e/wDrU3/hENW/55p/31/9aura8vI/vPKuOzVH/acrH5pZM+1AHMnwfq46xJ+Z/wAKB4O1c9Ik/M/4V04vbxl+WeQCpBc6htH7x8etAHJnwfq69Yk/M/4Uh8I6qP8Almn5n/CuwSS+dh/pJP41M5vMDDkH60AcUPCGrN0iQ/if8KP+EQ1bOPLT/vr/AOtXYie6Q4aUj6UNLcOPkmI/GgDj18H6uxx5Sf8AfVOHgvWmOBAp/wCBV1BubteDK34U9b+7HCTTH/dFAHKf8IXrecfZx/31Sf8ACGa1/wA8F/76rrBfXu4b5JgvvTzd3LH5ZJPzoA5AeDNZY4EC/wDfVL/whWtj/l2H/fVdaZLtvuzuh92p5fUduTffrQBx/wDwhWtj/l3X/vql/wCEJ1s/8u6/99V1ZubwffuZCB6GlN/d7P3Mkj/U0Acl/wAITrf/AD7r/wB9Uf8ACFa3/wA+6/8AfVdZ9p1ILud5BQdSuVXG+U/Q0AcifButZx9nH/fVO/4QnXO1sD9GrqX1SXZ9+YN71XOq3rH5bqQj0oA50+C9bXraj/vqm/8ACH6zn/j3H/fVdM13fyLzLMB65pqm7PP2uQH0zQBzh8Ha0P8Al2H/AH1QPB2snpbj/vquxt7XVrgjy5JXHrRdpqNrnfOVI96AOP8A+EL1s/8ALqP++qP+EM1v/n2H512Nne3twpjWSQn1BqQy6lb5yZsUAcT/AMIdrWcfZh/31QfB2sr1twP+BV1LX920mfMkHsKc9xezECIzfWgDlB4O1k/8u4/76pP+EP1j/ngv/fVdin2vb+8upM+gpzPJHyLlyfc0AcZ/wh+sf8+4/wC+qT/hEdX/AOeK/wDfVdg97c7ceY/4Uizz4y0zfhQByP8AwiGr4z5C/wDfVN/4RLVv+eSD/gVdos9yBlS7fWn+RduPMdHx7GgDhz4V1QdY4x/wKkXwtqTnAWLP+9XeC0Zl3MXA9zTV0+WRS8bcUAcQfCOrAZ8pP++qb/wimq/88V/76ruXs5CvNw6t6A1EunTbv+PqTH+9QBxo8I6uwyIV/wC+qP8AhEdXxnyV/wC+q7OW1uwv7lpdo71WC3QbDTyYoA5B/DOpx/eiX/vqoz4f1AHmIfnXf/Z2ZR++LexqtIgyUKHI96AOMXw3qLn5Y0P/AAKn/wDCLar/AM8R+ddKUeMlvOKjPSpY5brb8s7Mp7UAcn/wjWpH/lmn/fVA8M6mf+WK/wDfVdeYZgwIZ+akO6Mcu2aAON/4RjVO8A/76pv/AAjeo5x5af8AfVdtm4ZODhfWq00Uo5LvQBy6+E9WYZWBT/wKkbwnqyjJgX/vqumEl0o+SV/++qdtvfvGZxn/AGqAOVHhfVCf9SPzp48JayRkWvH+8K6YtfjgXTHHYVH9sv1OBM+R60Acu/hvU0OGt8H0zWZLG0MzxOMOjFWHuK7mfVLlOZnJb6VxV25lvZ5D1aRm/WgCCiiigAooooAKKKKACiiigAooooAKKKKACiiigAooooAKKKKACiiigAr0D/hFvCH/AEHf/JyL/CvP6KmUXLZ2A7XRrWzsvF1zb2E/n2yINkm8NuyuTyOOua3IYNYW9DzXcLW+45QLzj/vn+tcd4UuobTUWlnfYgXGcE+vpW6g0GO7FyL2cuH342nGf++arawjH1FlfUbhlQxqXPykYI/Cq1WtSulvb+W4RdqseAevSqtJDCiiimAUUUUAFFFFABRRRQAVWuv4PxqzVa6/g/GmtxMr0UUVoQFFFFABRRRQBDGBjlsDNOdhk8cfWiJVaM5znPanlYuvzGsjQhDY+uaern8aQuoPyoMe9Juz2x9KAAtl8nHPWpEJxxkD1pmXx/8AWpDuJ5oAmHl4AbJ70oIx8u7HaoFbac9TTzMx74+lAEjFxGwIIyvvVVOvBxUzSsFI3HBGKij5bHHTvQA8O2e5+tOC5bheaFRxng4oAIJ+egBxXHU47HtRGoz1/wDr1Hg53AFqkjkIzzigBkjcnBP8qQMeMMf8ae7qxLHJY03O9cBFGKAHrJuPPOfWgKSMqDj6UwI+3kED3pVyFPzUrCsDg4OXxxnFMV2AxnilYEA8Ej1poB25Ckep7Uxjjhuuafjj5Rx7jmkUuOjYHtSPu7tn2oAXaxOd2MelTNwh5zj1NQqwHO0E+9Ss4dcHbj2FAEBc7/vGnCQ4+8fwpHMe7gE8dCaaQw/hIHvSsJof8hPzZ/ClPqOnvQN/9/8AIUwlu5zRYa0GnKyKTjOasiQgZqs3LrgVMsTHjP60wH+aSRTWdedwpTEAMlqjfZzigBDh+4/GnIoDbg3IqIggU5CBmgBxI3NyeaVGAYE8/WmMd3YmkX5Tk0AWMs+QBkelQXIZXXcMHbVhZC2AXxVe4++Oc8UAQ0UUUAFFFFABRRRQAUUUUAFFFFABRRRQAUUUUAFFFFABRRRQAUUUUAFFFFABRRRQAUUUUAFFFFABRRRQAUUUUAFFFFABRRRQAUUUUAFFFFABRRRQAUUUUAFFFFABRRRQAUUUUAFFFFABRRRQAUUUUAFFFFABRRRQAUUUUAFFFFABRRRQBp6Bqv8AYeuWupeT5/kMW8vft3cEdcH1rS1HXPD95bz/AGbwx9lu5MlbgahI+xic52kYNc1RQB2tt4rh1S4tmvfDMWq6wgCxzpI4MmBwWjUHeeKjGoeKrLVr7Wr/AEe6kjuYyl2lxausTR9MHjgDjFUvAP8AyPGl/wDXRv8A0Bq1PEFxb/Z74R+Or67k3EfYXhmVW+blcltvH9KAIbnWxBoN0dG8KnTrO8XyZ7t3kmDA/wAKswAFVZPGdyup6VfWtusT2FmloyO29ZlGc5GBgHPSu4sZrfV7wPBrVu2kSaWYTpfmHdGwTnKdBj+9+FeP0Ad9a+P9Otbdra10EWKukimeGfzHi39TGGHyjPO3OKq+C9OivIHdpQjCUqMj2FcXXUeE9cOl7ogqNufd8/0FAHoz+HrZRlpd7HuvFULvRpoVLIGZfzqzF4vMcWfs0JP+7St49lEe3yYAfTbQBl2lhM7gMw69CK1pNNRY8B2Ru/pUH/CU3MgyllbjP8QSpLbW2mfZcALnvjigB0em/uiQ+T9KjVXRtnBPsK349XtbS32mS3LH2FZk+u26uSEiY+qLQBE1n9qwk9sxI7rVGbSzE5EcDD3Jqc+K4bZ/3gdh6Dipz4405o9v2HJ9WoAoHRLqVd+wH6tU0dmYIwrxqT6VHL4kgnU+Uvlj2JqrDqsDNiQuW96ANOOwtpOo2n0zSSWUUZ42g+xoTVILSPLRxnPTJoTVYbg5AgWgCRLH92GVsfWjZFG3zSAn2Wh9VtVXa1zGfZeasW3iDSYMDyFd/UigChNEjyZ8th9RU8FunRgAp7lam1HxlGnyx28IHuuax08XuzMHEQU/7NAF640a23b4mDH6VF/Z6Iw3w7vrVA+Kwkpwqlar3PjOcNtjSMD3FAG/NDaQwbTaITTbe0s51x9mwfpXPnxlOV2zRRuP92rFn4l807VKQ57mgDVns7VcqIVBqBtM3LlEUfjUJWS4fd9qDZ75q9bxSxD/AF8bf7xoAqx6ZLJ8u6MD3q3BpNsCVnYfUCni2vGJcPEffcKrfv8AzSGnUfU0AaD2FjbR/ul3N65qjcwFl3bKry3zW53NGsoHcGpIvFcJXy5bYAUAQfYblm+QD86lh0ydnw8b/gar3HiWEHEFvz71Uk8UaiF/cxjHstAHSw2T20RD2z89DVZ4JV5MbgfSsRPG1+q7H3k+mKkbxtc45BB91oA0PIuGcbAx9sVeFje7RmH8RXKTeK9Qn6Pgey1GddvZFwskhb13GgDsBYSvkPAWPvVWew2nDWmT7Cuej1u/gwWmk/Ont4u1GL/lqQv0FAGxDbB5PL8tY/Y8Vfk02QgJsyPXNcbd+J55pBIz8j/ZqdPFl4IwUmwB2xQB1S6ckCsTEGPtUSQSSSEDKj6ZrmG8XXUp2tJ+lPTxReRHKElfpQB1ttpcTSfvJWJ/3akl8PWxfeZsD6VyS+LtSBLI2PqKmh8YX0uRKVJ/3RQB0L6VbIp2h5B9Kt6dDHEdqwYHutcg/jS8iYhWAb0Ciqr+NdVZ/lc/98igD0a/0yC4iHlBQ/uKyf7JdXxI2B7CuWj8c6oAQWB99oqpc+NNVc8zED6CgDtGsIBKCzrgetMnjs/MwoVq4YeJb6ZstMufelGtXgOGYc98UAd19hWfAEChfXNK1jEg2RRoze1cTHrN6AQsn47qcNW1GM7i5/A0Ade2nXbZ/ctj6io4NJ/e/wCkxvj2IrjJ9e1Jj8ssgHsxq/YQ6xfQtMs0hA7bjQB239kWsmBHAQPcint4ct5E+WDa3qMVxqrrMaE7Lokem6oW1XX4QdkNyQPZqAOovfD80EeUct7YrLa2u4l+dMY9q56TxlrEWUkVx9c1CfGOovx5oB9xQB19pqd/bHYuVX1K1PcwpeoJJpi7emK49PEeouP+PlD/AMBWlk8T38aYE0efXaKAO1tIIYYyqxlW9atx2JmOJJMg+9eeR+L7tW/eyhvooq2njy6j4iUg+pUUAdFqOjpAx8tXY+wqpFHPH8p349MVnJ471SXq3Hui0weOL4T5aOFvfZQBteRKxwocE9zViLSWX55pIz+NYk3jiSZQvlJ9QtRP4sJwvyg+pWgDrlDJFiJBJ/wGof7PnuMt5BH0FcrH41vYm2LIMeyipx411IHi4BHoFFAHQQ6bMJCu3H+9UzWlxCpBIxXPr41vc5Zlf22CpX8dzFBiKPd7igDQNvKG5idvpQlleSElVdE+lUo/HV7GuVjiH/AaUfEW/AOY7c/8AoA000yYL/x7O59cVVk027jm3NC233qA/Eq72fMIvpsph+I1w4w0ETD3jNAF4yuqeWI8fSiBZnJBAUf7tZ6/EDPS2gDe0Rp//CbyOf8AUw5/3KANBdODSbmmwfdaqXdg7Ofu49cVTuvG7eXjyYw3qFqkvi+4c4xER9KALY02Rs5OF+lSRQPG/wB0H3IqoPFcx4eAEf7NPj8RRs/MGPrQBbmh8tg7bWz2FMlEbAeXAc/SnJ4phR/+PSFh/uZq6PE73K+XbadFz3EfNAFFCpj2559CaPs5b5v3YHvT3RzLukiWPPrVuNYWj/18OfTNAFJrNXXaAgJ7g03+zirAB2b6VYaM7uZo1HrmtXThYtHse7tw3qXGaAMlNLjwXlYq3bmqlxaQrne8f1B5rp59Cs7xvl1BQp/uvmqc3hHT8HF27kf7VAHJy2MRRmSTOPWuFu8fbJ9vTzGx+deiX+kJAGSOQ49S1eeXa7LydQcgSMMj60AQUUUUAFFFFABRRRQAUUUUAFFFFABRRRQAUUUUAFFFFABRRRQAUUUUAFFFFAFqzNwZTHbRNK7fwqpYnHsKu/Z9Y/6Blx/4DvU3hH/kYoP91/8A0E10F7F4ntorm5Go23kxqz7QgztHOPuUMDjft8v91PyNH2+X+6n5Gta00nTf7AXVL2W5X94VKRbfm5xxmm2+lacunS6neSXK2jSlIEj2+Y3PfPHY/lQBl/b5f7qfkaPt8v8AdT8jWlqmkWVpo1rfWs0sgncgbwBheeMevasKgC39vl/up+Ro+3y/3U/I1UooAvw3N1cSiOGHzJD0RFLE/hTGvZlYqyKCOCCDxXSeFLjTobi3gihZ72ZWMkrHhAM/KPy/XrWNbPp8WrXUuoo8iIzFIl/jbd0PtQBBLPdwBDLB5YcblLIRuHqKi+3y/wB1PyNbvjCUTnTZQmwPb7goP3c44rM8OwJc6/aRSDKlixB74BP9KA6DJWv4YVmltHjibG12jYKfTmoPPef7wA2+ldXpt1PqevatYXMryW7rIAjHhcNgYHbrXHw/xU1uJ7EtFFFaEBRRRQAUUUUARRFQhznOaGxmmI2OOPxpXz68HofWsjQaT81WEfjnn8Kq09Wx3xQBZyvOUHPpSEqOiD8TmoRJ7mguCMZoAdI3y8AD6Cos0Mc02gBxNIDikqSNgrZIBx0z60ASCTnNOErc8n86rZOaNx9TQBM8mVxmow1NzSUASM3FIjYbNNJz1pM0AWA/PvTvNOOWP51WyfU0bj6mgCSR9w5oSQqKiqQt8qqAOOp9TQBL5xPX9RQZSDx+gqvk5oyfWgB7OWbOSaXfxUVGaAJGbJ6YpyS7R1NQ0UAWvNJOO/uKb5pA44+lQZozQAuSXB6mp1bPciq1TJgr157CgCRjUY5b5qaXpu6gCx5aHuc04RoP4v0quJPc08Sjj2oAmKoDkEn9KjOAPuigzKf4jURYetAEiN+dRyklhn0pu40jHJoASiiigAooooAKKKKACiiigAooooAKKKKACiiigAooooAKKKKACiiigAooooAKKKKACiiigAooooAKKKKACiiigAooooAKKKKACiiigAooooAKKKKACiiigAooooAKKKKACiiigAooooAKKKKACiiigAooooAKKKKACiiigAooooAKKKKACiiigC9pGqT6LqsGo2yRvNASyrICVPBHOCPWti98YNe288LeH9BjaZWUyx2eJFJ/iDbuvvXM0UAdLL411SbSxZlLRZPIFubxYf37Rf3C/pXNUUUAFaGnWJvSV8wRgHljWfWvpVwkNu4aVEbdnDHHYUAaH2B7YYiuTIPpU8do8wxvAf3NRf2iiLnMbe45qFtWMjYMYx64xQBeEt1ZOE3o2PQ5pZdSdjkyHd6Cs37UhfkYqa3hjupvkl/M0ATyaqWwGdhTftkOfmkf8K0YfDcUy73uoQo7Z5qC60+xh4R147jmgCm17GeFLMfeoPtj7+Tge1TGK2H3349uKC1sBsjZQPfmgBFvAvQk/SpxqbMu0cn6VRmSLZ+6cM1MEE4XcIjj1oAtHUNp+cHPpSHUkxgqRWczOWO4Y/CkcLKMY59aANRZoX5WQ5qOa5OcRFsjvmqC7du0gn6VNGqKflzu96AJxcyuvzyOfY0hYlenP1p53vgd/UVJHYhnHnPhaAKYlZWwq5NWoNG1HUGDRwOF/vHoKuk2llholEj+uKa3iLUmUxJI0cZ7DigCS60IafCGuLhC/wDdBqg7KAFiB+tNZjM5a4m3H35qENsb5WZl9qALnmXIUbnwtSrcAL80hzVL7TyN/T3przZbCMPyoA0TqMqrsjkb60kF1KhyZj9DVaOKUrll/WpIwscoz83tigDSF2Sn3+vtVacb+QM+4q0zIYw42AelQi5IB2iP8KAMqWQKSPm+tQ/aZh8sczAVckuN0nz7T9KglQ7/ADIVoAjVrlDv3kj1NWftk+0ZMbD6VUkurhOqZHuKge89VUe2KALb3Mueqr9KZ++Y5VsCqhmLHpn2FSC6ZFxnFAFkzMOGkdj6VVnnkLYyT7Zp3nbx8rZPvULqzNgDJoAlhKSjDMc1ejt0C5DHNUVgMXzcqauw7WHzHLUAPZPlyi5+tMLZ4PBHvUwMi/LjAp8VkLuUK8jKvchaAKMrE8ggD61CZBgbWOa7W08L6LJH++vpFP0q5H4L8PH/AJiT8+1AHABwCN2R71Kk8SHqTXpcXw00W6Xd/a5X61nXngfQ9OcqdQMrfWgDhHmLcRcj3qOWF9qkqTXVy6LZw/6pMj1LVmyxwxOVJx7A0AY4izt+Q59q0YtNvHQFYJNnrirC3NvCwzEZMVsjxlMLT7LAgiX/AHaAOeZTC+xsg/SnhhIw+Y1Hc38rzlnKknvgVELl85JQ0AaUQhAO4lvYihdUltciEsn0qsk7FeDg1G7O7YYigDUi8S6mBtFy4q1F4q1OMFfPB+q1zM0Um75HbH1qAyOmQZD+dAHZQ69ZzK39o2kcx9QMVA1r4cvGLpCUPpurjhOSerUrXBbHlgg+ooA6WXw9b3EmLCY/Q1RuPCl/AS3mI4HbNVbPUZrRd298+1WBrVxIxLF/x5oAyZLOdJcOm3FSCFWHDYYeldBaawv3ZrKKYf7Qp7Q6NeTbnZrU+i0Acy+/bs3U0s0aYNddJ4X0mWPfFq4U/wC3WBd6Z9mcqs8cqjuGoAoRXJTgQ7h71etZrNj+/hP4GqZTJwRj6GphDbFPlyH9zQBcaTR1bJguD+WKDeaQeEtpgfeqbeYibSvHrTACT2zQBL9qBlIRWCe9SbFJzk/hUPm7SAcEVJlHHDcD0oAYYfn/AMaa1vIDlcfgakJjCk7+frUDSe5FADljAHzHaRVmO7TaFIJ96qIvmen51ZSLYvzrQBNwcunSkaVAvzJUfniPjp+FSebBJF87sD7LQBGPKZs9PemSxZOYitBkAXA5B9RTGmi6YYY7igCNJ5ImwTWtZy28uFkmK+vFYk1yrHbGufcio0LqfT6UAegWmjafeKPIvwsp7MKvnwhrqrutb+AJ2w1efwXMsJBUsD7VrweJNXgUKkzhfegDpT4T8Sup8yeKQf79U38L6ihKzTwg+xNMtvHmoqhjdsn6VVufF9yTnGWPcigCK40e5gyeXHqKqrpt+QXhbbj3rSt/Fdw0ZRo4mU+oqsdW2S72kQd9pNAGe15qNsxDSEY96dFrt9E2ftJA963IPEOkS4+12MDD8BmpLm78N3qZW0WED+7QBx+pazqMzHEzbT71hsxZiWPJOTXZXVlosrZjml+m01yN0qpeTIhOwSMFz6ZoAhooooAKKKKACiiigAooooAKKKKACiiigAooooAKKKKACiiigAooooAK07rQdSsrZ7i4ttkSY3NvU4ycdjWZS0O/QDV8O3kFjrMNxcybIlDZbBPYjtWfcusl1K6HKs7EH1Gahq2um37xCVbK4aMjcHETYx65xQBpPf2p8IJYCX/SRPvKbT0579KfZ3thd6B/Zd/cNbGKTzIpQhcfTA+prApKAOr1wW6+E9NFqzGESEKzjBb72Tj65rlKtS6hdTWUVnJLm3iOUTaBj8eveqtABRRRQBreHbyCx1qG4uX2RKGy2CexHas+5ZZLqZ0OVZ2IPtmoaKANvXr+2vYdOW3k3mG3CP8AKRhuPWmx3Fjpd/p93YyyTMqhp1bjDYwQOB6ms2C0ubokW9vLMR1EaFsflUbo0bsjqVZTgqRgg0wOoGpaVYT32o2l081zdIwSExFfLLcnJ78+lc1B/FTprK6to1kntpokbhWeMgH8TTIf4qI7iexNRRRWhAUUUUAFFFFAFcEDqoJ9aacdqSisjQKKKKACiiigAopyAGRQehNWAY1fYEJwTwFzmgCrRVkeXIrYXkKT0xVcDPp+JoASinFSvXH4Gm0AFFFFABRRRQAUUUUAFFFFABRRRQAUUUUAFFFFABRRRQAU8lTnAx7ZpoGfT8TSlSvXH4GgBtFFFABRRRQAUUUUAFFFFABRRRQAUUUUAFFFFABRRRQAUUUUAFFFFABRRRQAUUUUAFFFFABRRRQAUUUUAFFFFABRRRQAUUUUAFFFFABRRRQAUUUUAFFFFABRRRQAUUUUAFFFFABRRRQAUUUUAFFFFABRRRQAUUUUAFFFFABRRRQAUUUUAFFFFABRRRQAUUUUAFFFFABRRRQAUUUUAFFFFABVq3s2uELK2MHHSqtXbCTY5/ebQe1AFuDTlUZMmT9Klkt0xhWArSs7SwmGZb0Rn61ObPT1kwl7v/GgDA8hlzhx+IqOONkfO4/hXRPFZqp+Usw6c1QwdxPlhVoAro0o7n8TRvkXq1SlYs7mOfapozAQSqgUAUXY9d2faolXL56VfZIHbacKfUUsVuqHPBFAFRY2B5X8alS8eL5Q/HoadLKA2FX86iKx5zIM59DQBehvo5CA8Ck1e3aehAlthz6Cs23ntbYgquT9aluLyKf514PpigDQaLw8sO8+ejdulZcklo8n7oOw9TUJnVjh1yvvUkbLk7IQBQA+SZY4soMmqD3U0jc5H0qwUw3Hze1WYpoY1CXNvJt+lAGcMD5nYmnvMONldFaW3h25x5jSoT1AzVzUPD3h4Wu+0vZFl9G6UAca8hPJbFMGf4cn8K1Y9MtomPn3GR/s1s6dfadZf8sVkx0LCgDlFhlYj5GP4Vo2mmSO24xs1b954v8AkaOCzgHuI6wJtb1CV8bdoPoKALU1uEHzgLj3qm3DfuyaqSyTl8sHJ/GhZvUkH1oAs73OQSTTSintj8aYoc8pKT9aQl24LYPrQBKIkPCyqPrV22s4sgvdAfhWPJmIcEGhbuZFwQCtAHoGnzabCg8zy5iP7y1rW974aZ/9I0yFz6gV5QL7H3sVYg1YFtpAUUAeyLZeCbiPcdORCe4qsvhXwdcOSvyn0LV5d/arLlY5vwzSDUblTkXLD6NQB6dN4J8PZ/dKpHs4qtL4K0DH/LRD6hhXn0WteWf3k82fqanbX0K8TTD6k0AdDqHg23gjaS0uw2P4HrFtYYrRi01uGK1njVd7/NM5B/2jU32rC5Ey7T2NAFx76GQ5WzX86jfUJVG2OJEFZzSuz/J09qibzG5LY/CgC3NPMy8zY+lQ/apkA+dz+NNVZVXLFSPQ1KkTzjCbBQBdh1m8VAomI+tMnvZJV3zMWPsaq/Z54z8200yVHVf9YB7UAKLlj6j6mjDbtzVVLMvUir9qySxnzXwfagCJpRH2AqF1jf5vN+b0xWm2nI671ZX9iaiGmSyNxHj6UAZ29QNr4FISu3cgBqzdaVPGd23A9xVJi0KkOQKAAM5b5yR9Ku28Pm/dNUYgJm5bFa9nY4OV5HtQA5rIuvvWdd2kiD50wvrXSQafKW3A1ca0hmh8qePDf3qAOCwF6Pj2qRFULuJ5rp7jw7blSwbB7AVky6K6KTvx7GgCkv7w/PgCmvHvb5SPzpWspk/jB/Gm+Rc7fktpHHqEJoAsQwsDy3PsauLbqVyxwazPs+oKoK2Nyf8AtkaUtfgcWM+feNqALnlKWwZHPsKr3OyIYCMfcmq6pqLtkwvH/wABNH2O/kfiKR/woAavPPFThdw+YcVfsfCerXrKEttgbu/FdtpPw0jijEmq36Iv91GoA4CK3MnATP41L9kaFT8pz9K9RGkeF9Kwd6y49Tmp5dc8LoiqdPQgemKAPHXikT5mGf8AgNRqRzjeP+A17NHq/hSXj7NBGfeOgx+GpXx5MBJ/ujFAHjQiJ+7j8aQw4b5jn8K9pl0Pw+8YaO0DH2rNu/D1sELw2in/AHuaAPMIwoXAjIPrQ0ck6/Lu4rsUtoIZSrRKB9KR2s4nIEBP04oA5CPTZ2HKMD6mpv7MmJAJB9hXURX+lI5F1BKF9jUU+s6TFJm0tGI9XoA55tNuD8iRn8qfFot0w2nj6ittfEduQT5GD7VA3ii3yVKEfhQBTHhddu65n2j2ph0vTbf7ryO3vTJtbidmKk81TN5K6lkI+lAFhpfKYrGq49xUE0oI5GG9qhExk++Ap96R32nIGT6igB6j5d2PzqKV2kwOn1FTRzo/yu4U+9PnSFo+JVLe1AFA2kzfMrnPtUpsptoDAEn0NT28b9A+K0o4Ld4y006hh2zigDHksGhUM8II+tSLJnaFhAxUk9xCrFFJOPypkMqNn5lz7CgBl5cvEmQEGO1YTsXdnPViSa2rtQULD5j6YrEb7x4xz0oASiiigAooooAKKKKACiiigAooooAKKKKACiiigAooooAKKKKACiiigAooooA3fClpDd6yDMoZIYzLtPcjGP51oWWva/qeoO9kiSQocmD5FAX0yeawtI1J9K1FLpV3AfK6+qnrW/Hc+G45mvIL++tmf52t4iyg/wCzwP8A2bvQBX/sx9U8VvDqNv8AZDMpk2Qspx6c8j60kWh6Zdx30Npc3LXVqrNudVCNgnp37Y/WpYPEFpP4qGoTZgtxEYwWBY+2cVW0bU7S0vNTknm2LMjCM7SdxJ9hR0A52iiigAooooAKKKKANrTdQuzbpplvcQWSM5drguUJOO7ZrdvTC3jew86PChFHmOBiVsHaw/HFYNmmjXOnCG6kezu0bPn7WkVx6bR0qzqWrafc3dhD5Uk1jaLsJb5WkHAz+go6iN2wt9Sub3V7fUVlNpIGC+Z93qcbc8dPT2rhoP4q6h9XsbAXM9rqNzeSyIUgikDYgB68t16D8vxrl4f4qcdwexLRRRWhAUUUUAFFFFADFtWZA2eCM9KX7IxOA2ffBpyNmMA7enpTM4cEjr61kaCGDaMs+PwNO+ykgENwenympCqjkD8zTWHzD9zx7UARPDsXO9SfSoiKskLnhcAdf8moSuOhyOx6ZpAEYxIh/wBoVNsXzS3mYyx/iAxVb2zQRimBYRFVXIbOUPGQaiijLvgdQM9M03GBzT4ceZz6UASfZ32kbuOvIxTRAMZ8xfwqRsIhI601ZN+A5XFADfs/+2PyNILct0YH6A1NtjBwNhz6U1iN+JEzz1x1oArsuxiD1FIBUxVCW6g+lMKYx8wouOxHShSelOwNv60Yzhccj260CGVYFsxUHPBGfumoMVaRVKAY520ARm2KnBdR9aTyOfvg/QGntKytheFNOARxk7M0AReR28xc0jQsq7iePoanOCCQBjuABUTGLZwvPsaAIfpRzUhRT9w8d800D/ax6UDsNxRjjNLjmjHvxQIdFGZH2g8/TNTG1dRtLcE+lRRHDnPpUrHAbgZ9qAGi1JGd64pDb7Tguv60quHOHC/Wn7UBwu0D696AI/s7evHrtNRsuxip6ipSRyGUfXFNwjFs/L6UARAE9BSlTSlMdx60nbnH1oAbRTscUnGKAEooooAKKKKACiiigAooooAKKKKACiiigAooooAKKKKACiiigAooooAKKKKACiiigAooooAKKKKACiiigAooooAKKKKACiiigAooooAKKKKACiiigAooooAKKKKACiiigAooooAKKKKACiiigAooooAKKKKACiiigAooooAKKKKACiiigAooooAKKKKACiiigApQMnikq3aWvnqWIYgHHFABb4PUnNSgqG64qQ2jR9IZPyoW2d+NhB91oAnWcmP+In1pkl60aZHP1qzbaPdTkIvSt+z8ErKu65uY0UdRjmgDjDfluSvze1WbWLUbj/UWczg9wpr0Gz07wppzfvLdbiVfWtRvHtnp0P2e0s4Y17AUAefr4Y1cxiWWNowfUU2XTJoRiSfLeldXdeM1vFZZEHPo1YM13pztly2T6GgDJkgljGWG6qjtN/zykP0FbHnQBsxltvvWvY+IYrWPBiD/AFFAHFlrj/n3fH+7SGafp5Mn5V6NF4o05xl4GH0AxVpPFOiKMmFGPulAHm0ckwXLwsR6EUyS7uVPyI6+1eg3PiHRpjxFGnsFqvHf6RuDBYz+FAHAJd3Ucm8K4b6Vam1O/uEG+M49dtd4mt6SXwbWF8eq1bGv6JuCvp8P1xQB5qk7n7ysp+lWo/tE/wAqBzXpS6t4TkXE+nxMfwqpJq/hu2k3WunR5oA4hLS9wQ1vK3/AahMc0ZO5Cnsa9Ht/E9pcHYbZUi9Fqy+l+FdQUmUSRs3egDymO9eCXJCsPQ10EXiW1SBU+wpu/vGugn8B6BMx8jWFj9mWqsvw5h8s+TrULigDMbxPF5eBbxDPtWDd3v2iUuEUfQVdvvDU1ixHmI6/3gappYY++TigCqszlsA4oZXdvnY/gavG3tIhlhk+maqvJubEUYUeooAbsVVzuP0NVriZCcKMUSQSl92/c1CWs7t8yY/CgCGLDSAOCV9q1orXTmUF/MB+tV41EY+6C30p0lszLu3H6CgC/wD2bpoUMs5X/eNMe2tSMC6U+wqgLT92TvbP1pIYtrfc3UAWDaDdhZOKDbsv3iGWkPmx5Kp+dV2lcsSeDQBM0KN9wHPoKU20oTiJvxqD7VKWBA249Kcb6VuDI4HpmgCSKOYH7/4VLmTflj+Aqokr5zuwKsxzE8YBoALqfzRxuBFQQs2f9YQatNvfjb8vvTUgiB+5k+xoAleecKAzZFNdw6cElvarEVpK5+78vpVwWJK/6pV96AMCTzWbaxwKt2eYueCferxtYg3LAmnF0iXDKCvtQBPFfjysSov1FaNiY2AcXgT2rnZbkKMhPl9KYl4C/wAi7fcUAdjdW01xAVW5RvcisBvCF5MxdrqAD3NJBrJUbHG8etX7cWd4c/avKb0NAHPy6VNZT7SdwHdRxU6alcWeNrLj0IrXubeaNtqzCRfXNVGtLORW+0yMj+woAt2/iG1kh+dfLk9c0smuHbkMGHqBWA9jDHJ8socVIwEWBgUAa0Ott5gLw7l/Kr7a3YEfPbYz71zbsjJ8qnf9azyzLJhhQB10d5pTz7ha8n1NdZZeJLPTLUBLSIn3Ga8sSQrj09qs+flQPMkoA9XPj6P7K220hUf7grEPjWKZm326Y9lFcE91c7SgbK+9QLLIOjEfjQB6B/wkOnyHc0aH220p8V2luwKWkf8A3zXn6s8bbmfP0NLJcO7YVjj3oA7bUfHG5B5OU9gMVzt34lurhcic/Qmst0MyYY/NUP2YsNpOKAJnvZ5smSU49qiLsBnzmNOFskYG9yfankwxr8qH8aAIUmcNnLN+NWIdSmt5Mndj61W2x53btvtRuiJ+XcxoA2j4tuY0Cwu6+tSf8JhqZi2eflT61zxViCVXI96iGFbJXH0oA3n1+5KHGxie4FUTf3MjEncfxqkHCHO39asLPlcYGKAJDcZ/1m786a0u77g49TToYoJGyzOD6YqZ7NW+5ye1AFDzQp/+vTQULZKk5q7NZTKn/Htn3qqDGhwdyt6YoAQxpGc7TmhnEY3ldvpVqIxOeXb8qjuFiK8Mze1AEaTySrgKhFPW2LDLPt9qrB/KyCuFp8M0JbncKAHy2jg8MDTBEYxgjNPeQs3yOxFalpo73MPmb8t2FAFC2lkhb5cfQ1LKHum+4M+oq0dLe2OZF/JqlWGNgAiOD60AZ32fy/vKpHrR/oqtn+L2rTl0SaZMiVUB9aIvDQQhnvA/sKAMy4dDCwVwDjggVzhySSetdzPo7bSinAx1NcVcxGG6liJ3FHK59cGgCKiiigAooooAKKKKACiiigAooooAKKKKACiiigAooooAKKKKACiiigAoorTutXF1bvD/AGfYQ7sfPFDtYc9jmgDNqzNp97bx+ZPaTxJ/eeMqP1q94buba01uGS6KqnIDN0Vj0NdWx1uPzZibbVbGUMFijKqdp79OfTGTQBwMUMs8gjhjeRzk7UXJpYLea5fy4IZJXxnailjj8K1tHH2a21W+wVMUBiQHqrOcD8qt6Cx0nRL3VyAZGIhhB788/wCfagDm3R4pGSRGR1OGVhgg0yuh8VQIbyDUYR+6vIw//AsDP9K56gAooooAKfFFJNIscSM7scBVGSaZWhp+qz6Ws4t1jDzLs8wg7lH+zz/nAoArT2lzakC4t5YS3TzEK5/OmmGUQiby38onbv2/Ln0zXTXsk0Xg4R6pI8lzPLvgWQ5dV45559f++qqXlydLtNGiVEd40NyyuMqSx+XP0oAyJrK6t4hLNazRRtwGeMqD+NMh/irrbK6ubzRdVurmdbrzozttY23GLqM7T90dD+FcjD/FTW4nsTUUUVoQFFFFABRRRQBGGIVSDnHapVQsRlcjrUSBnAICjHGelTNHkAE55/vjmsjQZJmPgN/jUkaFl4Ukf7uaiePZ82QPqc09Z+PvMaAHTZCEAEA98YFVDgHG7I9qklkLfLnjvUe5QeFz9TQApx78+1KU5xjjrmnCNmwVwD2ANNMTk5PfuSBSGMYfPjNORirZz270n3cYxn1zmgMM5IB449qYiXeSQMHB9KkSBdu7bk+jdKj2S9f/AEEin7XHXeR9KAGdW5bGPQ1LnaPmfI/z7VEN0XzcY/AmlFzIM/MfzoAY5DOeRg+opuRk5bP4UhfcxZsljSggnaEXn1NIY3AznOOafyDkFQR6dqVo2QgLuJPpTCjg4KsD7igBMZBORUqP8vPOB0phJTIwOmKcmXGFVc474piHIolIyG6dc09o9i5UAfXrTUWUEgFh9OaQxux5z/wLj+dAD4xn+Pv1/wAiklYbCpPze3SmiZ4zt3bcelJJO8owzEj60ARcY6/pSnnJP50hIzwKkVfMGVUDA7GkMaoHc8Y9cUh74PFKVlXHDY6dKbg556+9ACqdrZBqXeWwuOD2qENzyAfrUux85A6/3eaYh6RqMbUJOM/MaaSSwywHPQU6Tzcj7/4g0xC0YDHbj35NAEwOBy2R6Z/+tUDkeY2DgH1FSm5fA+cjr0qBn3sWbJJoATdk5Y/pQBk8EGkXk7eBnualMbKDs349MUhkYXPTj60nBzluaG3g4bP40ZKjtzQA2iiimIKKKKACiiigAooooAKKKKACiiigAooooAKKKKACiiigAooooAKKKKACiiigAooooAKKKKACiiigAooooAKKKKACiiigAooooAKKKKACiiigAooooAKKKKACiiigAooooAKKKKACiiigAooooAKKKKACiiigAooooAKKKKACiiigAooooAKKKKACiiigArsfCd1o0GnSDUC/n+cSu3+7tX/69cdUiAHncQR0AFAHqkV9ocv3BIR7rVyDUNIgf5bFJP8Aery23e4P3WkB+uKupdXcZ5cn6mgD0O/8UWaKfK06JCBxiuTvPEF5csRGGjB9KxJZ5W58w5qON3WTLOSaAHzSTlyWlYE+tV/nbq7GtHy42Xe65P0qu3l54H50AMjhfbk5I9qeVhA+426lQvvBDcelSMpkOC2PwoArGSJF+82fSmtdll2rWnbaW0rBY4i7n2q1c+Er6OPzntWTI6g0AYKXDH5Su0VMu9htRs/hUU1lcW0mJVz9OadGzp3wPSgCz9n8pQ7un0qOSWPHGCfaoXYOflOKkhgLDJ2/WgBgkYHPC1J8zEPnNRSRbTjn8qlh8nhXU/nQA/BI5Hy0jR7VzHLj2qd/syrgOfpmoBJEnKt+FAAstzGuVelS+ulP+tbPsahDvNJyQfrVlbQsR+8VT6UASpqky/elJNWU1y5KbEZz9KgFiDjgE+1W4phZceUmaAINmoXThmV1U92qa5spIYQxmU+1Mu9eunXYqoqj0FZp1C5Y5ZzigAdHZtoU09NOuGbCRvj1ph1BxzuX8qfbay8UwPnGgC6mltFgvG+fenSyJCOccdqvJrkNyuyTaR61IkOm3P3pAfY0AYjXkDd1B+lReYj/AHQSPauqGnaCI8yxA+60vk6MCEtoUBPdqAOcR7fy8CM7vegRrjcGAroLnwnLcxma3u4fXbuxXNXWm3lnIV3K2P7pzQA4weY3DcfWo20+QZIK4+tVZPOX727d6Coil1J0VwPpQBdSyUDMsqinslgi/c3n1zWULK/kYhIpWpWs7+H70Eh+ooAsS+WT8gA/Gn277W+6DVZGmxgwuD/u1radpV5dEFIWGfagCzbKJGAePcvtWs2mWiIJEgNbOk+GJoY99wm0+pNbcf2WOHycRk0Aeezy7GxGm0egpYt8g5jcj1Jrsr3wxb3K+ZCpDn06Vkv4R1UhgjqF9N1AHMXc0MZ+Uc1WWff/AAY96228LSpMVuMhvar9vocMeFeNWX1oAwYIbORf38u2mzWmnoMx3oPtXZ2fhbSriTFzJ5aHsDWxH4E8Hfx3Tk+gagDysRQdEfcaPK5+Q4avQ77w34XsZgIpJMepNLBY+G0QgMjt70AefhbkYCs26tFdNvJ4QzCusD6JAGBjjPpxUP2uzZsRNtFAHNroF24yu1fqarXOm/ZziWRWause2mlUvA4f2BrDu9I1KaTcbbj6igDGFqu0kZ/Cqjx44MTH3rcXSLqBw00eE/3qi1AWyfLCz5+tAGCBlsBCfarcLhOqGgSKjYBG71qZGO8ZO4H0oAR5on/gyKNkJxtQ/hWkttbFNzq4qM2aE5WQAe5oApskIH3cH3pmURs7Vq79iLvgKWHtUU1jHE2XRwKAIpZFcDb+lR7D2BqYyRR/6pPxNRG8kDYJH0oAiKbmzuH0pZPm+XIFJJIu/lcmgbHOdtAFdlXuM/StCz1GO1Uj7GjE9yKRIAxB2k+1NlhDS5CMvtQAy9nNxztSMeiiswjDYAz9K1xZiQ/NIB7Gh4I4ewPuKAM6KMK4L4A9DUzRxzD938pHpT51QjdzTIU2ncDgUARDzIW4yakS8lRs5OfatfS7gpcjdh19DzXVxvplxIqtZwl/dKAOPi16eOPZ5Yk/Cguup/L9h8pv74r0hbC2hjEkNnbofXy//rUw3c8IJAgGP9mgDzg6HfocQRPID7U+Lw9qrtj7E5au5l1hpX5l2N7cCopNUeD5zc7v+BUAc1H4H1i5ALQBB707/hXuqJzsDn0Fbx8YNuCMXYD0q0PE7zRnyo5F98UAc6vha8s1/f26gfWoseQ/ll2UegroVvHnfD5y3d6uxeF7O9PmTaiqMewoA5loY3jDBc+5NIRtTqqfSuwXwLZspC6nx7iqbeA9smF1CEr7mgDmHMMcDSSSOcVRTUN5/ccj1NdLeeGTE5h+2RuvoDWafDXkN+75XvigCrtuZo94dj9TXDX2ft9zu6+a2fzr1iz0mHySDDJkDrivK9VXZq96vpPIP/HjQBTooooAKKKKACiiigAooooAKKKKACiiigAooooAKKKKACiiigAooooAKKKKANHR721sr7zLy1S4gZSrKyhiPcZ71v2tz4Z0m5a+tLu5kkAO2EBsHPblR+prlIYJrmTy4InlfrtRSx/Sla3njuPs7wyLNkDyyhDZPTigDTudRhl0eVFbFxc3bTyoAflXsM/U1qP4mj0qws7TSjFOET960iMPm9unfNczPa3FqwW4glhJ5AkQrn86goA6i/1231rQHjvWSK9jk3RKiNhv5+prl6KKACiiigArb8OvpUF21xqcoUx48pChYE+pwO1YlWLezuroMbe2mmCn5vLQtj8qANbVRY3sr3Ta4biYsAENs6gLnt6ADJqO+v7G48QmeSIz2K7UCDKkoFxx0PvVCXTb6CNpJrK4jjXq7xMoH4moTDKIRN5b+UTt37flz6ZoA6W1vNG0WW5vLK6kuHlQpHb+WV2A88sevQf/AF65uD+KnSWV1BCs0ttMkTYw7IQpz6GmQ/xU1uJ7E1FFFaEBRRRQAUUUUAMhzjgH6irDple1VhII0AUAk8nI/Sj7S+O1ZGg52woxz7VEo3cD9BQZWNNVypyKAB+vXNNpSxPpSUAOUkHg47UHIPWm0UAFKKSnxgFjuzgDPSgCdQQPvcfWnfTB/GoBMV+6oH50G4YnotACy8DnGajxk0MxY5NIDj3oAO9JRRQA/JJ/+vTTyaSigAqSMjNR1IdqhSMliMnNAFhQepw3vmkILHHyj61F9ofGMCm+a2OgoAST75HH4U3FGaUtkYwKAG0oOKSigBcn1pKKKAAdatxgjj09TVdACx3ZwBnpThMVOQooAsEEDoAR71BJx1FI0zN2FMLZ6igAxkGm0uaQ8mgAp2WxnPWm0UAKTmkoooAKKKKACiiigAooooAKKKKACiiigAooooAKKKKACiiigAooooAKKKKACiiigAooooAKKKKACiiigAooooAKKKKACiiigAooooAKKKKACiiigAooooAKKKKACiiigAooooAKKKKACiiigAooooAKKKKACiiigAooooAKKKKACiiigAooooAKKKKACiiigAooooAKvWcfmQkb1T5upqjSjHrQB0UOlMY9wlLfjxTZJUhHlhFLdzVG0MjRHMuB6GnNsU56t6UATCNmPEZP0oki2csu00yKecHBIVankQSRg72P1oAqPNITjecVGXkJ9an/AIvXFOYo3VcGgBYWKLvYc1MbtVIPWqhizg7jin7kK45J+lAGnHr08OPLwMeg5q7c+M7+e1EHJGOprGit3mHH8qnWwgi+aV8+1AFOXUZpWwo5piW17cSDCkZ7kVrQXGnwfdj+b3p5uopAWE+32oAhTS44Vzcy5PotE00MMeI0z7mmtNEx4kLGkZomXDpzQBQeR5evApyxjbnb+NWlslk5HAq9DYrGu4qdvvQBjCPc3GaebV8fdFaUsoHyIFAquWJ9z70AUxaNuGH2mta102YASu6uPSoYrgRZ3JzThqE+07VAoAvSn7ON+UX2rNvNRhl4VVJ9arvNLKxMpzULRwlvvYNAEbtvOc4+lNVl6NJ+BqRo9gGGBFRmMs2VGD70AWIjakfMwzTJLW3kO9Dg+1QshAywH4UgIAoAc2xANp5qxA545bPtUAYYzjNaOnh2bgDHvQBYh3NgBnz6Vb8p+A8Z+uMVZt2ltuREj1DPJcySFxGcelAAJriIbVB2/WpIShyZBz6VRdLl2z5Z+gq3baTf3Ljbbuq+poAmPkKwyiY+laES2Qh3iRfpgVRvdKls1Ad1Ddxms43aW6lWANAHQQahAkmAV2/7tbLXdubcN5cbD3WvO/twdvlQitKDU5hB5a5oA66PUbDkNbRA+u0VUm1tYiyW0ADdiBXIXF3OO5BqOCXUZGyiu/0oA6KXW9SnG13wKhS6m3ZMuD71nMb98B7aX8qmt7W5duYZFXvQBvW2s3kI278r61rReIkEe2dyD7CucNnAke7fIjD2qmZgH2swK+9AG/ea5DMSI0z7kVUjvD1kbavtVFJreRgmf0qC9sQ5/cuSfSgDcXy7k/LOR+NU7i1mjkyk0mPUVm2umapF+8i+7XQ2tzOsIWZcN60AVbezgnP+lSzE/Wo7rS7VZP8ARpXP1rVYJNH8zAH1zVV4BEpIuVz6UAYdxaXCnCtz7iqZNzESHGPcVp3epPyhxx3rL+1ZfvmgCxa3d5C37udh9aujXJ1O2Z2aso6jOPlwpH0pjXrMPugGgDRudSuHX92C496zTP5hPmwc+1N+1XCNvGCvpVyC+t5htlt9retAFMpZ53Y2n0NSRXdmjdBT7iC3MmBHkH0pv9nwqRthIPvQBI9/bNx/WiN7R13OzLUiafbH/WhB9Kb9js2fCSbaAEGo2luco7kikk16KZNrwbx61FcRWMOflMjVn8EnZGQKALa3FpI33NtJLFExyrjHpVFxzgLz7UJK8TAEcUASyRfNlW59KageSQJ9w+prRhaGdQCQGqZtCnlj8xPnX2oArPYTQ4Z7tMH0NRuVU481zTJNOuIjkwyhfXFQm3lXnDGgCaRl28HJqIMzL0o2TMMLinx2rKP3jEH2oAidHcfdz7CpI4d+AA30qzb2+1/k3MxroNPsXPWBs0AZ1jprZBwy/WtnT2j0+5EksZfB61eTS7iZucqnvUlz4QlljDxXAz6UAT6l4wRLcLEoUYrkLzxBPcKyhhg98V0Fr4etopNl7iX8aSfRtFWQlYn+imgDkUvGYYZ+fWpYreS5YASfrW1caVp6AvDC2f8Aaqa00CS8XdAdrehoAy49K2SZeQGtJ5Yra3+UAEd81cudNuNOti0rwkfXmubvb6Aodzbm9BQAy51acyfJJxUUmtX64KyKAPSsaS6cOdq8VMkkkifc/OgDYTxdep8ryE/SopfEt4z71dseuazWSVYz+7Wqsu/y/lY59BQBpvrt4ZPM8zmg+K9Qj580L+GaxQZBww/Worll2cZzQB0q+NdTMJQTqM1ylxK89zLLIcu7lmPuTQoXIbOB70xzlyevNADaKKKACiiigAooooAKKKKACiiigAooooAKKKKACiiigAooooAKKKKACilrSuv7F+zv9k+3+fxt83Zt685x7UMC54O/5GCP/cb+Vad0vneILbUivyLFLI/1iLD+i1i+G7230/WEnupNkQRhu2k9fpV5NXshoF7EX/0otIsI2n7jlSeen/6qBFnxWqXV9piyy+UskfzPtLbcn0HWg+GLK4tbl7ddRhaIHa9yiqr49F4bB/z6U2bXLAarpFyrGSO3h2S/KcoSMd+uKng1TSYL69lfVZrhrmNlV3ibEQznb69+wxxQMyrPSdPbQBqV5NOmJdjLHtO4egz3qHVtKtraytdQsZZJLWf5cS43K3ocfQ/lWpaC1fwUEu5Gjia5wJFXdsPrjuKoavf2f9lWmlWEjSxQku0rKV3Nz0B+poYIwaKKKACuv8ILcPpupLaSLHcHZsdugPPsa5CtvS7+2t9D1S3lk2yzqojXaTu6+1MRo6+mv2umY1C+gmt5XCFY1Gc/eH8I/u060gT7T4f06QZG1rmQY6k5YZ/75rlIwrSKGbapPLYzgVtXOsRp4mW/t/ngiKqgxjKBdv8AjSQ2bOm3U+pa9q9jcStJbukiiNjwuGwMDt1rj4f4q6YalpVhPfajaXTzXN0rBITEV8stycnvz6VzMH8VOO4nsS0UUVoQFFFFABRRRQBUooorI0CiiigAooooAKKcq7nVfU4qYQxg4Z++DyBQBXoqcwqVJVuQuSMg1BQAUUUUAFFFFABRRRQAUUUUAFFFFABRRRQAUUUUAFFFFABRRRQAUUUUAFFFFABRRRQAUUUUAFFFFABRRRQAUUUUAFFFFABRRRQAUUUUAFFFFABRRRQAUUUUAFFFFABRRRQAUUUUAFFFFABRRRQAUUUUAFFFFABRRRQAUUUUAFFFFABRRRQAUUUUAFFFFABRRRQAUUUUAFFFFABRRRQAUUUUAFFFFABRRRQAUUUUAFFFFABRRRQAUUUUAFFFFABRRRQAUUUUAFFFFABViG1aWMvuAAOKr1ZguGij2r1LfhQBaRhEvLqxpRIWXIxmkj253OuT7USlB8yxtQAobP8ADk1Yd1+ylV3Bqrw3QPyPD8vrmrXlKy7oTx6GgCoowB1zU6wGRck5qOQMvUflUW5j93JFAE4Uq3XGKnS/ig/5ZBj7rVDLucKuD9amWF9uG/OgCdtS8xjsO0VB57liclqGjCrgVIjLEAWOaAI87+ooCbztXpUrzBvupj3qSONR8zvx7UAWLI2cRG+Iuwqe5mhmP7uED8KzmnhiYmM5/CkF27DjgUAWCrvwh204fa1wjOSntVeJ267vzqZLjHDvigCZURiOtWPsalPlaqi3UUZ+7upH1R8FY1CigC1JFHDHwCze9UmcluMCoTcySH52amH949AFkxKy5Z8fSqzRHPyrx60rKikc5p5mCr8qkGgCeERIoEiBj9askWZjz5WD6ZrLbc3zFsUikg85IoAsusLtgAAVPBaQs20lVz6mqmQ3AQ1bt7cj5mwfagDUh0PTSoL30an0yK0V0vSoIN6XgkPoDWGHiX70dO85R0TGaANH7Tbx5CtVuwv7N5AkjgfWudY8/Ovy+1DssZDIKAO3bUtNtHG0RufU1U1LxYI49tvgH2ri5pZHPygmmJp95dthImagCzqOrzXbb5ZT9Kz3bzcFPxzWiNCmjIFywQelXPsOm2qAtLlvegChZW7N905/CtFLd487gMVVk1QR5SBBj1AqiJppXJeQ0AdDaw25b59n/Aq2rcQ28W6Mx1wwaTdlC1WheyiPbuY0AdVLr5RSoZBjuKof8JDMG+bBWucluXNW9PMczYmbAoA0rzV5J1yFCr9Kyi7SP8nFdBFpNtPHuSbH4UreHlWPek6lqAM2ztn8wFhk/Wrd2gjTKghvUGpI9PlDfPnHtV4WVmY8TyugoAy9P1y809+hlT0IrTbxA94ObJF98VUubOwUfubh/wARVeOJkOFnGPQ0APuZfNBYbk+lZkjO3yjd9a0JUPQygfSomhRVywJ96AMma3m6qSfeo9s0a5duK1g0K54qnMRIcY49KAKm5Ry35io3uIgOM1aMSMNoGKrT2cqj5csPpQALcrj5efrVq1uIXkHmOtZgheMneripEUHG1cUAdjC9i6KcJx3qre3sO/aqgiueE0sQ4firdvqUkbDfEje7UAST3EZPQmqjSxDnYfzq5PqMcoy1tGfpUKvp7rmWNo29qAKzSQsvyIwPuaYku04Sn3Asz9ySTP0qGGFN27ecfSgCQl0JPU+9RnDNkqSfapyis3yyE/hUkNmGfLK5FAFQq+7K/LWpY6pc2oA8xgvpTJ7MBN0TY9jVHymU5aX8KAOuh8ReYojdUZf9panP2a7HyJFuPYVyCTIuMgH8aP7TeJ8R8UAdTLojSEbYVH0q3F4c8tAZFTJrkY/EF7FwJT+JobxPdH5WO4+uaAO9tdNsbVtz+WW9Knk1Wzsm37hkdq8zl1eU8vIxPpVT+0JnY5zigD0e88XxTDCIox3FUh4rKKypOee2K4Zbks2GXA9qeuf4B+JoA7O2vTdPuaX9asmTy8kPXGQXhgPOePStrT/EcaHEkAI96ANR7lZCCRj3xU51Aw258lsHHaoX163mhO22UD2rGvNVhkXlNn0oAr6lrE0xKO7t9awmjlnkyuT7Vclu4y+QQR7ipBqvlrtSND7gUAQJZyhQWTH4VaW3dY+V/SmfaJpjuG76Ypr3boMMXNACTqUi+9ke1UpIsx7kJPtUpm8zO8Nj0poAA/1Rx7mgCqUBQlhzUBweCMn0NWJeGygOPrTGJZfuCgCs0byfdjA+lQMpVip6g4q6spAxjAqm5zIx96AG0UUUAFFFFABRRRQAUUUUAFFFFABRRRQAUUUUAFFFFABRRRQAUUUUAFFFFAEsME1xJ5cETyv12opY/kKmk02/hRpJbG5SNeSzRMAP0rU8Hf8AIwR/7jfyq1ZeJ9T/ALZjimmEsLy+WUKKOCcdQM0ActRWp4gtI7LXLqGEBYwwZQO2QDj9ay6ALX2+5+wfYfN/0bfv2bR1+uM1VoooAKKKKACiitHSNO/tG82u2y2iXzJ5P7qDr+NAFN7eZIUmeGRYn+65UhW+hqKut8SXEd34e02aKMRxF2CIOyjIH6Cue0xIn1O1WZ0SLzVLs5wAM80dQ6CnSdRCljp90AOSTC3H6VBD3rr9QSXVru8Ol668kirn7IhZV2jg4bOD/wDXrkIf4qa3E9iWiiitCAooooAKKKKAIBDIQCFJFHkyf3DVhJG8oAHHboKaJcsB39QKyNCEwyAZKGjyZP7hqywYHOcr7DHNJlF4LYPXlc0AVjG6jJUgeuKZVmRiy4LfSoWDKxB60AEX+tT/AHhUvlsZyw2nLHANQhiDkUplk/vt+dAEsaFQ5OMFDjmq9P8AMfBG4nPrTKACiiigAooooAKKKKACiiigAooooAKKKKACiiigAooooAKKKKACiiigAooooAKKKKACiiigAooooAKKKKACiiigAooooAKKKKACiiigAooooAKKKKACiiigAooooAKKKKACiiigAooooAKKKKACiiigAooooAKKKKACiiigAooooAKKKKACiiigAooooAKKKKACiiigAooooAKKKKACiiigAooooAKKKKACiiigAooooAKKKKACiiigAooooAKKKKACiiigAooooAKliVGPzVFT1wRj3oA1IEDL8oZvcUkkbJywz7VWgu5bThB8p9RV77VFNDudxu+lAFcKuOwNXbIt0YKRVNB5n9008R7WBXePegDUeIuh/d4qibEtJt37c+tWbeV5Pk8w1Ze3Upw7AnuRQBm3Ni1vj97G3+6agYttwD+FWJLZ0Yjdn3qBYWMmDk/SgCEsUGcc+lSI2774CippbZwnyjB96qkOpw2DQBMQpzj5hTPYOMelRkqDgZNPXC9qAHoDj0ppJ3dTinnaOQfwowcc4AoAeuxP4iaCyM3I/E0wAHvzS+WzMBjIoAlG3oBzRjcfn2Uq27KwYrx9adLjOAvPrQAuI9nIIqozbXwozU/lsw6/hTl2JghMt70ARqm7k4+maeQyjc2MVYlBdQdgH0qvKw4XFACKnnc5GBTlAbKhsD61LCgYYXIz61Ygtow+OC3vQBWjhbPDZFaNrHnjB/KrsaQxLtMIzV63SERFuh9KAM4WW/j+lWl0R2UEDirAliA9D64qaC52nDu2z1FAGWdIdm+ZSvvSPpMcGHl3MK3mkth913NDGJ0A3EigDCdbYJuhjww7EU+DVriA7UjjUewraNlDKn+qBHrWPc6WyOTyF9qAIrqWW8+d+BWReWhcjY+fqa2fssvlYUMaF0uZgD9nf64oA51YGU7WyfpT1Hln7tdQNDnkZcAKPerB8MeXiSSQP7AUAckI5pDlDhfemuHX5Sc/Sumu9MQA7FINZc1s6p8y9KAMyK3lmbCDB+tXXsWgRSZBn2quVdX+UGnK8mfT60AaEN00IC7yRWlZ30e7Mj8DtWCsjM2D0+lTmH5h1C+tAGxe6yCMQggjvWXLdz3YGWIA96cLBJGwlyBn1FTrofpeKfbFAFeF4t+JT+Zpk7x+ZlC2Kty6O8Q3GTcP9kVTnhli6KStAEDSsz/LuPuaHu5Quxs1H5coydnFMEcjHoaALMVy542j8qQuhbds5oS3BU7pCrVTki+Y/vC1AFlLrypNyrn60r6vcFvliX8qzz024x71XLMvQ0AacusNJGVkiTP0qCLyZRuY4PtVYgMnzdfeiERgHLflQBbYQ5zk8epqbfBtyV3D61TEbPwgJHvStbgHk7fagC0LqDqq/KKiN5byN8w/SoW8vhev0qbyLaVR2PrQAzyo5CSpU/Q1LFaqvcn8aRba3j/jz9KjeRFf5HOPegC+LP5dwOPxqwr3ESgbty1mDUlVcL971pv2u5l55oAtXTvnIasuVGDZPOasEyMeRgUwp83zSn8qAGYBXaY8H1pNpVfmjz708gM/zE4p3lgDrx60AQNC23IXiljgTGWbB+tWQilciQ5oFujofm+b6UANaNW6BcU1uBjygfpU0cHkgknNM4kegCFQC2GUKaeeP+WgJ9KUxgNjPFI0aqflYH60ANEeW+c4/GrJgQqNrkVAuexBJq1ArdCwFAEUn2iBcB+KhCq/DFs+9afk7ud4J9KzrwEHrg0AT2uirfSbUuY0P+01Ty6L9ikG6aN8ehrIV3Qgrx70ss0zHO8mgDoZr2JLcKsIDeq1jy3RaTkVS8w9txqeOAvhmyc0AKZGf7r4/CkZZWGHyV+lX/KiSLgYb61TcOxLK2AO2aAICiAZXOfTFRHO7pj8KnN05BGwGqc0jSMAAI6AHOgZgTwKpSY818dNxxT5IyOWYketRHqcUAJRRRQAUUUUAFFFFABRRRQAUUUUAFFFFABRRRQAUUUUAFFFFABRRUkUUk0ixxRtI7HAVRkn8KAGUVv6v4Ym0bSLa8uZv30zbWh2/c4J+9nmt/8A4Vp/1Fv/ACW/+yrN1oJXbA5jw3e29hrCT3UnlxBGG7BPX6VqxnwtZXQvku7meRG3rGVPLf8AfI/nWPqmiy6frc+mwb7p4wpykZycqG+6M+tVZNMv4UaSWyuUjXks0TAD9K0TuroA1G8fUL+a6kGGkbOM9B2H5VUqaC1uLpitvBLMw5IjQtj8qlk0y/hRpJbG5SNeSzRMAP0oAqUUUUAFFFFABWpp2tTabbzW6W9tLHMQXEyFs/rWXRQB0+pa9bXPh+3t44LTzzuDxrCQIvdPQ1nONItrmydDLdRFAbmMkrg9wOBWfBbT3TmO3hklcDJWNSxx+FNlikgkMcsbRuOquMEfhQB0ttd6Lo1zPf2VzJPI6FYrcxFdmfVj1/z1rnIiWLE9TTprK6to1kntpokbhWeMqD+dMh/iprcT2JqKKK0ICiiigAooooAYkgEYBXJHTmkI+YkN1pq4GMDOfWnhnUcKBWRoKW2qMfXnoKkjJZG6E557VXJJIL/N+NWUkQfwL/OgBk/l+WSH+b0FVjkk5zmpppCTwBx6KKgIoADQfrSkH60maAE6UpGPekpScnpigBKKKKACiiigAooooAKKKKACiiigAooooAKKKKACiiigAooooAKKKKACiiigAooooAKKKKACiiigAooooAKKKKACiiigAooooAKKKKACiiigAooooAKKKKACiiigAooooAKKKKACiiigAooooAKKKKACiiigAooooAKKKKACiiigAooooAKKKKACiiigAooooAKKKKACiiigAooooAKKKKACiiigAooooAKKKKACiiigAooooAKKKKACiiigAooooAKKKKACiiigAqWJCfmHUVFVmCRET5wxG7tQA5ndshitMVy3yYGfWti10+yv48qzo1LPocMHzLct+IoAyYy8R3A8VcivXCYxuHvTTZxc5mJ+gp1rbhnxu3D0oA0dPj847l4960GXym2v84+tZrt5C4jJX2FA1B8gFcj1oAuSW6OTt+X2NVhGgkwwO71BqZb5GGCR+NRsju3G0Z9KAIpjHgjJJ9DVBomU58v8605rO7UApj60xIJ3P75Xb6UAZh9GTH0pVdQcKTV+a3BbGMD6VAbTaeD+lAEUJDNggZ96dMkg7/pTzbtxlgB7VI0Eu0EPkUAVQj7eavWsasOEO6khtGZh84H1rYhto4l3M4z6CgCkY0UYyQ3vUcsa4G5cn2rTMUJO6RTSrEpI8vH0agDKa0kMWVQihLGR05ickV0yabNJCHkZQPQVagj8pdiRbj60AcxDpNy+MrtX1NaUOk28SZk2O30rfWGYDLooX0FI0EatwnXsaAMqPToZOfs5I9QKsLoUbDeAB9K1AJRFsjXb+FVS91A3y859RQA2DQYpZFUT4PoanvfDPkgOsm76VHm4LhzIAfapJL+5YKjybh7UAVvsTKoSQBQKux2UbRZ2qQPWmTyN5aZyAfWpkuVRFRjnNADFhjOdioD6U6GGMkoQufpT/LYHchwD609ZII2/eD5x3oAI7Fs7fMUKanayihHzruFZzXoMp2uKm8+WcAeaAPWgC7DC2Sywqqj2q0l5M37tI0rMmnuLePb9o3qe1Qw6hHEQxOCOvNAGrOjhd5ADdxVOaZTHtJUH2NUrzWUl+UPlazXut7fLGTQBomNWO5W/M1G1gkrfKBmqKTXSyj9ywT6VcS9JlHyEYoAo3GjMZTlaqNYpASHQE+wrr/tMNxCFK4YVEbW3uEI/i96AOQkmSKMqtqCfXbWfPeXJGFQj/gNdhPpMIGDIQT3FQNoPyja+/wCtAHGrLMGyTzU8M0hbJc11v9hARnMKH6GqT6KAxVYfm+tAFCG8m6OxKe5p7OZG+WZQvvSz6ZffcW3IA71W/s+/ztS2JPrigC8ghYHzJFP0FQSugPABA/Co10e+By8L/hVpNMfy8yN07GgDKnZmbdtGPaqkmM8IR+FbLRRKxEi7QPeqc5t2bEb0AZUkSydcikW0Q8eaAvvU0keHJ5IpkAjkk2sMCgCy+nwPGB9pBPoKYLKBF4OSPSpnWBEwmc+tMQMej8UARlgp+UtV6zmhb5ZoQc9wKqkhTtPNWbUOx+7gduKALi2GmTEgny5O1VpdKaF8IwkHqKkaG5dvljBPrikdNQ24IAA9KAIl0pz98gCtOz8P6RJEWmm+bvzVBVvzjKnHqaryy3EchXGKANG5h0Kwz5KCSTtWLNctcOR5exe3FTLb+Y+6XOaRowW2jd+VAEA2jgnrStCAwwefelkhCyYP60qyorbSM0AI0bpw2MHvSrBlvlAIq2Y0ki4l/CiPT5wu/OI6AImt2dR5agEdaQxui4O0H2q15ajlDk96gkQnNAFZ4AwycilgiQMd68e1SZVBtLU5WVjhWNADZFRWBB49KaY4pORy30pZAoYMWHvVhLu2QrvGQPQUAVkspWPyRMasR2cyHcY8CpJNWjU5gyPY1XutWlnhIVsfSgBl06xjG459qz3lLDbz9etOjEkvLPn2rRtLCLryT6GgDIztP3Wb2xQYZroYSFga6E2cUTCRtgpS7sP3CJ9aAMiLT5rePMiqalVzHzjP0NTy2l3INzTL9M1VeGSPG39aAIXZpnLu2AOzVEkoRzxkeoFWi8bD94FzSPao8eU+WgCky7pNwYY/KoZS7SbRgD1zUzQOp+XLH6U4WkzY3YwfagBiwfJgspz61luu12X0OK1pY47YAu+fasqVg0zsOhYkUAMooooAKKKKACiiigAooooAKKKKACiiigAooooAKKKKACiiigAq9pup3Gk3X2q1KiXaVDMM4zVGihq+jA7fxHPLc+B9ImmdnkeTLMx5Jw1cTWzf699t8P2Wl/Ztn2U583zM7uvbHHX1rGqKcXFWYG94O/5GCP8A65t/KrVl4n1P+2Y4pphLC0vllCijgnHUCs7w3e29hrCT3UnlxBGG7BPX6VqxnwtZXQvku7meRG3rGVPLf98j+dWBoaVaLaeJ9WgtgqDygUGOFJwf61Ytjq+nzCfWtTtDaYIIwASccY+UVgaZrkDajqd3eSeUbmIqgwW+g4HpUGg6vDbxzafqJ3WEynOQTsPtjn/6+KOgGLOY2uJWiXbGXJVfQZ4qKprlI47mRIZRLErYSQAjcPoahoAKKKKACiiigDstOhS38HJMt79h86XMs4BLYBIAGOew/WldZ/8AhKdNfUbiGeB1zbyqoUNxx+OcH8azLG/srnQ20m/ne3CP5kUwQuBz0IHPc0uparp9zd6fB5Tz2Fmuw5+VpBwCR+Qo6i6G9YW+pXN7q9vqIlNpIGC+Z93qcbe3T09q4aD+KuofV7GwFzPa6jc3ksiFIIpA2IAevLdeg/L8a5aH+KnHcHsTUUUVoQFFFFABRRRQBHGzFdo6Y6VLuXGML+QqEfIilj15A60/z1GBzwPp/WsjQSRmI5yBUasRwKV5Nw4z+NRgjvQA5h3PNMpSc9KSgB4bg+/qM0meabRQAuc0lFFABRRRQAUUUUAFFFFABRRRQAUUUUAFFFFABRRRQAUUUUAFFFFABRRRQAUUUUAFFFFABRRRQAUUUUAFFFFABRRRQAUUUUAFFFFABRRRQAUUUUAFFFFABRRRQAUUUUAFFFFABRRRQAUUUUAFFFFABRRRQAUUUUAFFFFABRRRQAUUUUAFFFFABRRRQAUUUUAFFFFABRRRQAUUUUAFFFFABRRRQAUUUUAFFFFABRRRQAUUUUAFFFFABRRRQAUUUUAFFFFABRRRQAUUUUAFSRuwGByM1HU8LnGwqCuc0AWYJZY2+Q7PxqUXEss2JHwvrTCP3fApglGMNtzQBPsYsdnzVLADGSSFU+9LDcRKMSJg+oqG4kEz4VtgoAvR6ikOd0SOf9qobi5W4beIgv8Au1TCpHxJ83vUkK72wCVX3oAlaQMoUJlqmjWaEBgrk1PaWiBtzE1didBJtLkD1NAEcOozSKEkXge1Ts4ddyOQfSryeSq/KFY/StW10W2uYfOfavtQBgRgSptfrUD2Wc7hW7e6fbwf6naG+tZ6QtJL++fj2oAxpIgg2lCaRGTGPKxWleWRRsxNke9Vls22/O3NADgiFAeM+1PRgT8qkn60+Kyxgk7V+tTDyw22NOO5oArSTtnBxx2zU1tteRSI8n606WJOoj4/vU+BVCfu8/WgDftJvKUIwx7VJJqDRyfIDn6VkpK6AYck+9X7e6Vf9Yoz70AXHvZWjB8vNVXuJBJuK5+lNkuZJ22Kfl9BTNxRdrAj3oAtx3U0nK/lSzSyeUcjmqZnSEdM++agEzThvmOKAJl3Z3OePrVhkhG1o3Bb0FZoW4A+XJT3qTzPLj5OKANGadWRQ/UU+EBiGdRisdphIPl5b1p6XTIAWPSgDamldzsQAL7VA8aqpyDu9KghvkODtYVfS6ib5goY0AYs+1Hz90037Z5ShVYsxq/cwRyPvfJz2qOO03N+7h5Hc0AVSbhvmcEZqWHTprthtIA7k1bVHLbZgQPpUbNJbPlHG30oAujRbaCMbyXf6cVKrQxMF8jA9qWDUVMA3nH1pGu7Vpc5yfagDctRHJGrGP5PpSXGm2x+eJF9xis83zhVELcHtTZTcOoZ32D2NACTWEJGYwVPeqn2cJuxLilkvPLGxGLGoGcScnINACSq6R/K5qkZ7lDhmYj0zVlpkzt3g/WqzMvnAjn2oAsRXm5druVardrsWTzJG+nNZNzBPI4ZQFqSWGf7MoHX60AdF5olTn9Kesv2bsCK5SI3MceRORjsatDUJHQK2WNAF25nRpWfeB7VmPLFIx3Nt+lWJ4vNh3t8pqn9k3xFVyWNAGZe2wlkPlOW/Gs+W1eNT+7OTXRQ6dJHkvETSjTld8tkCgDl1tpWXheafHpc5PCc+tdE+mIkmVfimTTfZjtUMfpQBgCyuY24GfarDWFw0YcwkfStSLUXV8vEpUetW31a2kX/AFVAHOxW7o+4r+BrZtryJeGQAjsRSskdx88KY/GoWgccttHvQBtw6zIke2NIvxrJvr2aWXLsmfQCs6V2RzsOT6ioY4rmWX5GOfegCWbULhZNuMD0po1LDfNBG31FOk0+46ySDNOhtIn4lxn1oAkTVYW+9ax/gKJrxMZQbfotRTWaqPkK/nUfkMU5cfQUAVZm81tzEZ+lNS0acjbmtBLJMhm3Ee9TOIo1+STb7UAZzWFzEOpI+tWVgnMBLTED0zVj7QBBjOaajh1ODtPvQBnp5wYqCaJLaYctKCD2zWgCFUsV3GogY5M5wD6UAZrRqD1A+tIdo+6ST6irE0UbcZGfSkWyUL80hGfSgCi0bs/zZ21L5SxqNrZ9qk8kJJ1Yj3qOfO4dQtAFeRctkfL9acsfy/60VZjiBIdk3LUxRC2dgVaAKcUro3GGxVo3pK5bcKJZIgPkwPwpEltkUl+tADGneTq+V+lM3uv3HI+lPMsUh+T7vpVlktmjHljD96AKBVyOSc+1Hluy4LsB71ZeAKQxYKPrTdgZuXz74oAqCJFPJ6VMlw4ON4Ue9SNDGhzvz+FBgibDHke9ADDKH/5ajNV7m7aNcB/yqxK8EXyxou6su5uEG4eX+dAELyocvtyfeqjHcxPrT2bj5RtqOgAooooAKKKKACiiigAooooAKKKKACiiigAooooAKKKKACiiigAooooAKKKtS6dewRNJNZ3EaL1Z42AH4mgCtU72lzFbrO9vKkL/AHZGQhT9DRZWr3t5DbJ96VwoPp713FzLDqb6hoMaqBBAvkn/AGl/yB+dAHAVal06+giMs1ncRxjq7xso/M1s+Fo4oRqGoyxh3s4sop9ef8P1p+neKtSl1SJLl0kgmcI0ewAAE9u/50Ac9BbT3TmO3hklcDJWNSxx+FIkEskhiSJ3kGcoFJPHXiuvjS30/VNVsYbqKzdpIpI3d9g25DMufx6VWvGBfULyzVpJb+QwW4jXLFQPnYD9KAOUop8kckMjRyoyOpwVYYIplABUv2eY25n8lzCDgybTtz6Zp1oIGu4luWZYCw8xl6he9dVqNzaXXg1zZWxgt47gIqk5J9z+dAHKwWtxdMVt4JJmAyRGhYgfhUciPFIySIyOpwysMEGukEkmneC7eW1keKW4uDvdDg4G7jI/3RWjNbJfar4euJgGe4h3ScfeKruGfzoEcfJZXUEKzS20yRNjDtGQpz6Gmw/xV1+m3U+p6/q9jcytJbukiiNicLhsDA7da5CHjdTW4PYlooorQgKKKKACiiigCqTSUUVkaBRRRQAUUUUAFFFFABRRRQAUUUUAFFFFABRRRQAUUUUAFFFFABRRRQAUUUUAFFFFABRRRQAUUUUAFFFFABRRRQAUUUUAFFFFABRRRQAUUUUAFFFFABRRRQAUUUUAFFFFABRRRQAUUUUAFFFFABRRRQAUUUUAFFFFABRRRQAUUUUAFFFFABRRRQAUUUUAFFFFABRRRQAUUUUAFFFFABRRRQAUUUUAFFFFABRRRQAUUUUAFFFFABRRRQAUUUUAFFFFABRRRQAUUUUAFFFFABRRRQAUUUUAFFFFABUscTuu5T3xUVTROioQc7s8GgB3lzHhmOPrVu00m4n+ZQCPTNQwRNIdzHj61dtNRewlyqs/tmgBJdPuI5MNGxH0p5sJMDfGVrRi166mkBNsFX3qa61H7RjfGRj+7QBlizH09zU1vCrPsGHqXehBOw/iaovJ5Uu6EsD7UAbK2oR9rjAPvSyWSKPkk2+xNZbXTFQS5Lf7Ro+2bSCcsfrQBqQ+ZCB3960Uu3KhGY7fQVkW1wJzyQoHYmtKAbvmQYx60AWVUSuAgP41fSzSNcu4+lV7WWOPO9RuNSO87A7I/l9TQBRvVjbIRGJ9azxbSk/ckx9K1tpWQNnJ7irpvAU2FdtAGRDZsy5fiq87iCQ7wfwrX8qOX78m36Vn6nZpBGHRt5PrQBWiulOQNwHvVlZPMwEbb71QhYZwQM1bjVjwGWgC6kI3fOwb6VZikSJDuGfqKr2/mE7E2k+tWn82MASIhFAES3hRspGPrTZZnl64JPpVtpImg2fZhk96bDbIi7ycUAUWt5XH3FH1NRlXtznP1ANX7i2STkTNn2quNNxzJKwoAWDVFA8tkIz61auPIWIMoU5qm1lbjhmJPrVaaBomw0jGP3oACfnYKePajYqMGdiT6VG0sA+VOvrVuAKuGccetAEiMH/iZR6VPA6c7c596ZIgLblyBSxDY3IBHqaANO2kQjLHPtVkmTaWhyB71itNhwVfGK0YdR8yPZgFqAGf6RO5TPXvVSfS5o2zvye1WY5HEpzx9KY18EkKk4+tAEQsbx1UF121M9q9ug3yUz7UZgf3oUDsKrvM0h5l3Y7UAPMkin5JGapft0xj2s+72pqJvi3tx9KVLi3jXBkTPvQBLCySNuwc1a2RFSS3PpVZJYCNwdce1Vb69htyGzQBIYf3hbGR6U10m3bhGMexqkPEKI3zRfLSLrRd9wj+SgCdpTuO/NOWZnwm1z9KiF2l0eMD61Pb3YhkCs6jPegANndkZMbBD3q3AothgrlvWriyyMgZJAR6EVDJPKyEPGPwFACg55LjHpUD3QViNwA9qotPKshxESPemm8wCfJBb0oAuJfEttCE5709kldQWTA+tZpvrgrgRon4UG9laPbzn2oA0RMq/LgH605pLaRSrxAfSsnzQmCxOanF7GMELmgCb7FZFSzPt+tNmtLQQjymUmhjCYjKcfSqhukHzHAA9KAF2SIuEXk9hSzWF1NFkREfjTG1mFWG37w7irC6rd3BHlhtnrigCikM8H3oAQKZ5sxYlU2j2FajTFgfMZcelMXDoVRf1oAqQ2SzAs8+GPrUT6RIWPlTK2O1aH2TzF4X8zUscSwYOefSgDKGnXbcRwsxHpUEkN3byYljZK62K9MYG1So+lZepSyXE3y8/WgDMDOMY21KwO35lRqspbzNH9yMVWngIBDNt9hQBAWjjlHCD2qSSWIgE4z6VUCIzbFBJ9TWjbaG0w3vkL6UAUbi6HlY2KfpWQxcy/KsmT6V2MlhbxxgLb7iO5qOO4t7Vwz28fHqKAMG30XVLkjyLSUn1Na1v4M1yfmVNi+5raj8YeXhIIVA9cVTvPFepSsVSRlHoKAIo/BVwsn7+6iRe+asXuiaJp0AeW6EjdxmsK41a/nzvmcD1rLuN04PmTs59KANW81XTok8q1tt3uTWIZZJHYgKF9KSO2fkbAB6mq5YLIY8igCeQuFzhTUY3zAgnaKPPeMfMqsKrmcu/wAvFAF6C16fvAPxrS+yJFEHFyGb+7WMjbwOAD65qdkCgHJoAnYRk7jyaeuqR28TDy0NU7m5VIAAwB9qpws5bcyq6+9AFgapJLIdgUCmSSTyN8xbb7VP5sLLjyQh9hUQwHAdvk9qAK7xru4BB9zUPksWJfOPetSV7NBlUy49TWZc3RkYARk0AUWG1iMU2rZs5WBkkHlj3qoetABRRRQAUUUUAFFFFABRRRQAUUUUAFFFFABRRRQAUUUUAFFFFABRRRQAVal1G9niaOa8uJEbqryMQfwNVaKANvw3dWVjfveXkm0xRnyl2k7mP0Hp/OtG28b3huYxcQ24gLDeUVsge3zVylJQB00es2Wna9eSQ5udPux+8UKQeevBx6n86nhk8LadP9tgmuJ5EO5ICpwD+IHT3NclRQBcu7mTVNTeeQqjTv8AxHAUdBz6AVv29/bDVJ7SC5SGOOza1tp2bau7u24dMnPNcpRQBp6/Ks2szukyzDagMinIYhFB5+orMoooAK20v7YeEpLEyf6QbjeE2n7vHfpWJS0Ab1ne2V3oQ0q+uGtvKk8yKURlx34IH1NSXevQpqunyWgZ7axUIpYYLjoT+Vc5RQB1Y1LSrCe+1G0unmubpGCQmIr5Zbk5Pfn0rmoP4qhqWH+KnHcT2JqKKK0ICiiigAooooAqUUUVkaBRRRQAUUUUAFFFFABRRRQAUUUUAFFFFABRRRQAUUUUAFFFFABRRRQAUUUUAFFFFABRRRQAUUUUAFFFFABRRRQAUUUUAFFFFABRRRQAUUUUAFFFFABRRRQAUUUUAFFFFABRRRQAUUUUAFFFFABRRRQAUUUUAFFFFABRRRQAUUUUAFFFFABRRRQAUUUUAFFFFABRRRQAUUUUAFFFFABRRRQAUUUUAFFFFABRRRQAUUUUAFFFFABRRRQAUUUUAFFFFABRRRQAUUUUAFFFFABRRRQAUUUUAFFFFABVyyRnyFjDc/eNU66HQomewcrziU8fgKAGQ2UiyZYqKmezKtv2rj2q+ZzCu3ywx9x0qFFaVslgPYcUAV2jjKcbsjtSQCVlOMDHrUsssMZK+UzN7GqnmF84/digCZYlnk8uabb7ir66LAse4XWD24rJhljSQZ3EetbUU1qyr5hfb60AVjpDEHdIGHbBqa30TeMCPLe9W5vso2tZu7eu4VPuuCi7NwJ9KAK8elrbviRR+FWVe3jb5Rk+1QuJI2xO/Xvmq4BjfcH3JQBpq8ch+5g1baYNHtjVgw9KwmvgpwnB9arya1NC2wcH1FAG3PdsiYOM+9UXvuRkhvYCs37Q10xLMWqWF3VgAij3NAGtFNDJGWkJUjtVGe589vLXIX1pzL5py3P0pERGJ2jGKAI47OU/cXcKmNjOmNvX2qSO4kjYd/YVeE7LiRuKAHabC8L/ADK341oXBSQjzASo9KhnvFe3XyxhvXFQRTysNpkTn1oAnfyVIEQ/WnvHBHH5jbj9KqtbqrbmmDH0WnedGg8tyVz680ADahAGyqSZ+lD3yHB8tt1QS7GOIsc+tSpbuij7p9zQBGWZm3ug2+1QT3ShD8uE96nlUxA5fr6VSaMv8pwymgDOeSEtlatRylY8b8VBdWJQjAAB9KfhEjUNwfegC7b3mFIZ8fWpDcmb5d4A9qzgY2+XaG96v2tgGGcgfSgCMXOJQjcL61qRyRmHCFcfWse5tgjMd/NFrJ5cZBXdQBb85reUtnP1qeLF4+5nAFZrzbuqYFCYPzeb5fpg0Aal1brCu5ZG21QW62scNj3Ipv27cvlvLu96hleLyjnH1zQBaN1JKMJKv41GLe4lGPlx61lISjb0bPtWhaaqY8iTAHpQBMYfKTa8pP0qldHjlywqzLqkTxOFQZPTisPzbiRyu7aPegCaWTyl65J7GmQyyhvlXOfQ1owaYtxHmZwT2xSxWUUUuDKFHsaAJbOZEYB0OTVi8lh4CJk+tMKWqrmNyWHc1DG8bOdxwfWgC3a6jLbfLnI+tWvtdzP8wkAHpmqEVukzkRyjd6Gi4jniBH3fdaALDSyhj8w+lQS3Yj7EGsz98r53sx9quLl483ELfXFAFmIJKvmvOB7VchxIMI67awGt97Y3sEqRQLf5Ulc0Aakpjjk+Zs0/zFlTCbRWX9kuXG6HLZ9TSpY6oJARGAfrQBqnyzCUYYJ71UnshHFwd5NMlsNY4MkZC/7NX7eBYYw08UjH3zQBkw6fcrIH8g7etbkc67BgMpHarC3cLLhcgemKp43yHb0oAc8aTnLEj61NHHBGu7JOKIyoXywpZqs21vFG+biOQD0xQBRaTe2EH6U8LKFyrEN6YrYZ7ID/AESD5vU1NCjtHkxgmgDnppbxE+ZT7cVFFd3DNtkXaPXFdJJA0gzLuH4Uq2dqU3zKGxQByziSWTAJP0q1HbiEB2i3+uTV+6urCEkQwbSO9Zsl9ubKc/WgCwtxaF8pCFceoqSXVJsbQiqtZwkTzc7gD9KgvWV+BIRQBcmvHAypUE+9VmRZOZFLE+lZu1uocnFODz+pNAFtoIEUnG0+hqKFN+cuqL71G7Oxy/P401Jip2sAaAJp4I4kyr+YD221kTOY2LpwPerk2oToSibSPeq58uYfOg3H0oAzpLiZ2+R6R7csA2Azd6uTwKo+RMVXDbPlIxQBUk3x9VOajDHO4qfyrUVrY/fwxpZJ4oxlUSgCmglde+33GKczSIMK5xTnvjJGUBQVWSSXfsUrigC1GyAZaPf60ouAWwiAL71II9kfVWJ9KjNrLJylsx+maAJGUPhht/A1VuZ0h4IGa0bPRNRu2/0e1bPvxWr/AMK+1q4TdIkUY9yKAOMad5GyqHB71J5kkK7jGGxXYp4A1GL5TKpX2q7F4GgZQtzO6t9eKAPN57iS4bLtx2HpUNelT+HPDemSjzpvOPpnNef6j5X9p3fkDEXnPsH+zuOKAKtFFFABRRRQAUUUUAFFFFABRRRQAUUUUAFFFFABRRRQAUUUUAFFFFABRRRQAUUUUAFFFFABRRRQAUUUUAFFFFABRRRQAVND3qGpoe9NbiexLRRRWhAUUUUAFFFFAFSiiisjQKKKKACiiigAooooAKKKKACiiigAooooAKKKKACiiigAooooAKKKKACiiigAooooAKKKKACiiigAooooAKKKKACiiigAooooAKKKKACiiigAooooAKKKKACiiigAooooAKKKKACiiigAooooAKKKKACiiigAooooAKKKKACiiigAooooAKKKKACiiigAooooAKKKKACiiigAooooAKKKKACiiigAooooAKKKKACiiut8FfD3VvHf27+y7iyi+x+X5n2p2XO/djG1W/umgDkqK9Z/4Z78Wf8AQQ0X/v8AS/8Axuj/AIZ78Wf9BDRf+/0v/wAboA8mor1n/hnvxZ/0ENF/7/S//G65Pxr8PdW8CfYf7UuLKX7Z5nl/ZXZsbNuc7lX+8KAOSooooAKKKKACiiigAooooAKKKKACiiigAooooAKKKKACuh0GZYrKTMgU7ycfgK56r9iqeWWIO7djrQBvS6htwBg57mq1zfwyJhFYP69qrSbPL5/nUe4IAAB+NACQyyvLjbkGtIW4bCqBnvUAEQh3tMufQVAtxLE25DxQBt2WirI+6Vvl9BXQWmlWw4b519CK5vTtUlVdxPHoa2rbxDbop8wnd6UAbGIIY/LSFce1MiRH/wCWQAqC21GC+bAUr71eYwou37340AUbuO2AKlA2e9Y72ELZ2ylauXnD8HC+maptdxZ2GNjQBVbTlkOxGJ96P7GMRwHDZ9RWxAyCAtHj6VA5nnOV4HtQBDbaV9n/AHmFfPbNV7jz2kKBFC1bnl8iLCFt3fNUzI0q59KALNrHJ5RDKMfWiRFVSU4qss0zLgMFUdqcsm7K80AVlkmSfjkVdQknc+c+lRK0Ifbk7qe0kkZyrCgC9HOTgOvy+lWAys/+rIFVraXzQBKyqPWpL1oU2iGbJ780AW4gjk9selVxYySzly7ED2pLaRYV3mTPtTjqkxLKnyj6UAV7l2SbYcKB3NQPfYPlo5NVL64Icu6lmPvUNrIlxKFdNooAszTusRDvVNLoiTuRU9/FsbbGTiqVtFljvz+dAGlJcpIic4NDzJ5XBy1ZlxbspzEx/OmRb8/vBj3oAtSBljzwKIb6SEbVkz7VUDOzEAj8acI2HVMn1FAE82prjDbs96qPevI2ISyrST2rhd6qSfSq5nKptKbD60AaEc2I8MxJoCksGZifasbzZpGO160bUzFQGbr60AaOX8vouPQVmSXDmXZVuZoYITvlO41k/aEDnZ8x+lAFt5JIuM8U1bpip6Gq0krSL87Z9qhD44VMfWgC8s8oBYKCKFmaZguaYiqIsu+0+1RE7GBRs/WgDQWU25+ckj61E12TJuDY9qhcvMn3x+dQeWI+W5PrQBprek9SRVi3u4pG2ycmsTeD0Yk+wp0E7xzA4yPegDdKOkm9OF9jWpBdPc4j6gdzWAdS2fwUsOvCFTiLrQBvTiOJT8qkjuDVCS8ZxhMis9dSt5m/eOVJ7Zq9bRJKpeJl20AVXnkIO4tU0Gors8tkH1q35KTZUdfahdDnkHyoo9yaAH2uowRNhww9xXRwXtmsO8uM9s1zB0aSD745qtLC0Dcpx9aAO1j1bbysin2NTS3/AJ0H34xXK2gUx5P5CrJjQR5wT+NAHQ2uoWkcZWQKW9QKQrZzsXD4b6YrmorOaTLI+B6U97e84CtJ9cUAdJb2qNKpSVFats28McYE8wJNefvDcxgFZW3/AFqQRazOBt3uB/tUAdXe2lhAu+OfBPbOaZBPCVAMmPQiuaLahbLma06d2NRpdmd/nfyxQB13mJnHnA/7xqle208/+okB/wB2uYvpirAwzlsUlrq9whH7xw3tQBrLol/KfuZH1qCXR72FuIT+Nbul6q8yASK3HetGS6SXA3lAf71AHCyW1wP9au36ULDleRuFdrJp9jKufPUE9TmnR+HLOUZGoxr7cUAcJlScPwgp80lkIx5asDXcyeFNJK5lv1c+gIpsHhDQd26W43j03UAcHlXX+AD61UlkYSYQbvoK9TGgeHISAtrv+mTVmPS/DytlbBQfegDypbKaZPM+xu30qWHRdSuTtgsyg9xXqr3VnZqTa28agegFUpPGNpEpUcv6YoA8+/4QXWbkgbdmfU1KfhzqMSYnuYwx6VvXnji5EzCJML64rIudc1O/Rj57j3xQAtp8Nyo3XF4h9lrTt/hro8o/eXLsawbabVDJ81zIw+tadpcamzlWmKD1NAGgfhzoFt88kx20kfh/wnFJsMO8DupqpM82xknuiR9apDMR3Qy5P50AdQNO8MeTthtSGHqKkjWGCI+RaR7B2Nc9DfzIv7xAT6kVIdTtghMs53/3c0AbQvLiQbYbeKMUkt7crGQ86qfauVv/ABHFFEVgdVb1zXNnW7mSUsZnz7UAdhe6rNCDtuGY/XFZTazeTKyM2R6msZtRLr+9OSfWnpebFGFXP0oAjlFxI53R5GeprlboYu5v+ujfzrt2vGMOZI9y1xN2d17O2MZkY4/GgCCiiigAooooAKKKKACiiigAooooAKKKKACiiigAooooAKKKKACiiigArTurzTZbZ0t9J8iU42yfaGbHPoazaShq4BRRRQAUUUUAFFFFABRRRQAUUUUAFFFFABU0Peoamh701uJ7EtFFFaEBRRRQAUUUUAVKKKKyNAooooAKKKKACiiigAooooAKKKKACiiigAooooAKKKKACiiigAooooAKKKKACiiigAooooAKKKKACiiigAooooAKKKKACiiigAooooAKKKKACiiigAooooAKKKKACiiigAooooAKKKKACiiigAooooAKKKKACiiigAooooAKKKKACiiigAooooAKKKKACiiigAooooAKKKKACiiigAooooAKKKKACiiigAooooAK9y/Z2kKf8JJ7/Zf/AGrXhte1fAB9v/CRf9u3/tWgD3nz/ejz/es/zaPNoA0PP968O/aJkL/8I37fav8A2lXsPm14t8f33f8ACO/9vP8A7SoA8VooooAKKKKACiiigAooooAKKKKACiiigAooooAKKKKACtnTEV7BhznzDyPoKxq2NJdkt2KAk7/w6CgC6lr5QLvGT71XJ3OQ4AX6Vrx3jzYR0Xf61cOnSMoZhAfagDnFt4QN3JqRvLjhJUK2e1b6+GppxvRVAbqAaJPBNwnzIyfTdQBzMaTOcj92tTRxESBfvE9zW9H4auojiXG2pIdMtbKYPOpYDsKAJ7Gxjt4BL52H/SklluWfiQEeoq9PdWd1GI7e2bP+7SRWCrH86BD6mgCoIrlozlQfcmqMiMhIeLn1rVkjCtgSk+wNV7iPyxvK5X3NAGPI8qtjOB6Cliu5rXo/yn1okKSy/KmD9aZNBhfmUCgC1FcSXLE7Sx9qmazmCF2TA9Kp2VybdvkK5+lF3fzSttlkYL/s0AMdgh4+WnL5QXcJCXqkZXY7UJK+pqdYlAznmgCYyk8bD9cVJHFuI+cj60tvMAnzc0l1dKSoU0AXRYM6584LVmPSXdPvR/Umsycg26kFt3sapCaZQQ88ij030AdCLZUyjMp29waozXUEUm0sWI7ViBrl5SsMzkfWnrpsvmZkYnPqaANd4o7pQ3yj2zT44BEmAoP1qkLCKLB87afrQXYNiN2YD1NAEly+yP5qzpLkyfKimkmvPmKFMmqsk7fwrg+tAFhmKr87ZPpTcvIw4IFOtYTOCWO41amjWG3yD8w7UAM8rHHAo84QA5YH6VUluJJUChW2+tNKN5eQh/GgC2l0SD39qz5rV5pC65x6VYglCxkMMGnwXaqTgrn3oApIqA4OQ1TyXXlR4CZpZCJJs7cn2qnd4jyHRwe1AFee5mmPfFQLIy5x1qzbzRop3Aj8KRBDPIcnb70AV1ldDnv71YS5L8Pt/CpBCmfu7h601I4Ffce3agBxKjBPSpYtsz7VPFEhtnQMvFNikjhkDjp7CgCWS2JO0Nj8Katm5OdwbHarU0yOA6Ej2p8aSSx7ojge9AFcJhuBtpzogXd3rUtNPt5WDSy/N3yauXltp0dscSx59AaAOYHl+ZgsDmtCDTYMh2kG09RVApCztsUe1RbJlI3ZC0AdQugaXdqNsmw+1N/4RoRZ8u7bZXOM00LApK34GrLalcCDDO4P1oA0/sDxybIbnJ+tTC5vrLhnytYFveSId/LfWtFNT89cGIt9aANqx1398PPCFauXU1nqB+SIL75rmRJbSSYZNh+tSMQg/dMcfWgDoUtLLytu8hvrTlsXKEoRjtWFHfhU2t830q9b6iBjynIb0NAF2FrsSbXQKo71qQkvtDOAPeslr28PO1SKemoxspW5Qg+1AGjdWyhg0ZD1o6XmMYZQv41hWj7n3xI7CrEtym7DRyKaANXU7aS4BPmZX0FZdro6Ty7GcKD6ip7edth2IztjvWPc6pfQzMjL5a/SgDpH0i1ssLuRjjrioUisVJ3wgn1Arlv7TuTJnzSQPXmrEfiK6x5X7vb64oA6uO8ghiwkIHvUcl3FOuwyAN9K5S61DHzBmJ9qred9p5Vn3UAdrBYLIMtOoHpmtCGGyt1zJKP++q89ihuWbAlc+3JrQj0u/n5jaQH3zQB1l5d2cKFgQT2ArGfX5UUrDGDUEHh3WJRk9B/eap/7IuLQ8su7uKAGLrmpuoCrgVKkmpO+9yBntmpRDIifeBb0xVu1WeQ4dBx7UAZ89pqkvO8hD6Gn2mgL/rJnJPfNbXmOiFAdx/u4qsftEIJeI7T70AZV1pUXmfI/6VH9mEYCo/6VroVbJGEaoZWgAO4At64oAobDGc5Uj2qFcGXJ349a141sfIJbH4ms/wDtCwim28sKAIvs5kkJKF196mXTZnG62tyarXWvmIkQRDZ64qm3i68iXZBgZ64FAD72y1JGxONi+5rEnh1JXKW9s030FT3ep312Q7rK31zWrpPijULZQggTaPVeaAOQudA164PmNYSIPSrOm+ENfdt32GRV9WrvH1q4vGErKqkds06fxbeCDyImCds0Acq3hK4jYtcsUI7CiPTYomwrMW9Wp9zfXcsrGWWQ7u+TiofKmJDAu/sRQBcmaKKLY5Vq8+vcG/uNvTzWx+dddPGQd0g2H0rj7s5vJz/00b+dAENFFFABRRRQAUUUUAFFFFABRRRQAUUUUAFFFFABRRRQAUUUUAFFFFABRRRQAUUUUAFFFFABRRRQAUUUUAFFFFABRRRQAVND3qGpoe9NbiexLRRRWhAUUUUAFFFFAFSiiisjQKKKKACiiigAooooAKKKKACiiigAooooAKKKKACiiigAooooAKKKKACiiigAooooAKKKKACiiigAooooAKKKKACiiigAooooAKKKKACiiigAooooAKKKKACiiigAooooAKKKKACiiigAooooAKKKKACiiigAooooAKKKKACiiigAooooAKKKKACiiigAooooAKKKKACiiigAooooAKKKKACiiigAooooAKKKKACvY/gQ+z+3/f7P/wC1a8cr1z4IPt/t3/t3/wDalAHtXn+9Hn+9UPNo82gC/wCf71458d33/wBge32j/wBpV6p5teSfG9939hf9vH/tOgDyOiiigAooooAKKKKACiiigAooooAKKKKACiiigAooooAK2dKkkW0dRjZvJJ/AVjVr6WF+yNuI++ev0FAF+PzN4kjBwO5FaC6vLkKwDD/dxWYLhzlEbI9qek/OF4agDWbU70AeVwvrWlp+p6nKpIG7HrWAL19oU5z9Ks2+oyRDEUx+lAG/Le3hGZGB/wBnGKpPckyZlQfnVU3qSDM10wb0FVJLiElvnLEetAGq1+0HMMYGfes+W7mnY+czY/2TVS3kS4yGmKY7Gq1zqJgYxqOncUAXDdPbyARPn/ep889zIAWIrEa8d/ndce5psmoSMvBYAdxQBvxoCm4g7qmiaNW/fLurmoru8PziVtvua04b/wA5Qvl7n9aANOVbUNvdAAfSqF0EkPyp8valk3OAWGaiZGZwvRaAI2iWNMg0o4G7JAplxsgfC/NTFu36LFuH0oAsBiOOdpp2+OM427qgZ2OHJI9qhmuPNG1QB70Aa8NrczfMgG30zS3WnysnRQfrWfp9+8WUy2fXtUkt3LMxUO7Z7A0ANjR4XwnzN/s1cd7lU3tFj61RCPbYbzCHPark4mW2V5XJB7GgAt/9If8AeEZpZLUxyHD7aWG/hhgwYct7Cs28uPPcGEOh9DQBHdqIpuDu96hMpA+7mpk+7umwcU1mwu6NQBQAvnuiLtXBpwleXgqS1Mi2B9zqxarI3K29cY9KAKjTPH8m3BqdJZETcf1qO6cSOG+XNCpJKFQKaAGnfcE46elJBaxLJ+9OPanSqLVhuk2t6U2UNcIHHbvQBoK0K/dABFWFnjkTD2yt7msaFQpyxOKmaVipSPdzQBPdRbwQscaisgwshO5APpVoK6qVdsH60kSLLlHk2/WgCtkqpy2PYVEsRkPGa0PsirJwwk9jVgNCi5eID6UAZ4hOzGw/hUqW0mzDKMGriXlryoBFPS8iY42tj1oAq28KqSpG6raSvE2xE+X0qKRkLkxsR9Kj8yZXymT+FAFqe5j8soy7W9jWd5eXBOdp980Ss0kpLYB96cYm2Bw1AGjbeVHwIlrQheGSMoYFb8awEb5uGZjSnzA/7rKn3oA0ZrAM/ACL6VR+z4dl2ZHqaso7xoCfmelIEv8ArCVHtQAyKzTbwV3VXmtpo2wiYPqK0EgiC/uXYmnENGcuc/SgDD8mcElwaswM/AIwPrV+4MbAbJOfQ0Q2sZQu8qE+9ADRbqx3qwzTzBKw/wBVlvUU2KzikkO64CVP5Ult8yXW7HvQBYtLS+BXajge9bH9luVBfbu+tYA1S5dghnI/HFStd3JwHm3r/vUAdTbp9lQBVX8KjudQhjOJGGa5s3JK4SZg393NV2mKyAyHdQB2+l6jZMxO3B9TVqaC31Q4eIFR7Yrn7G/tljG2PJ7gLWmmoxNAcI6Y9qAIb7wvDw0B2L6VDD4bhb7w59qv2t5LcqUXj3NXI/tIXkBh7UAU7PwvpqtuuSW9s1oNpuiQkeXEw/3TWdcXxjYqY/n9qbDqMxO37Mx9ytAG5Bp1krrJDEwPvVia9it38vABqnbzTyxYjh2n+8xrLutJa4uS0+pxp7A0Aa11rBt0GGT5u9UY9RtZCTM6sx96rnTbGEKJLwzew5qCWxhX54yFX/aoA2YpbcKXiwRVU6wyyYEYrOS4kj+SOTcPQVZ2PJGMKob1oAsPqsjrgRhW9arvNM5y8u72FQTWTpGXeXA9c1mPdi0J2nzDQBoveR27E78fWsXUdfVcohyfaq17fzyx7jHgVjmC5u33qmfYUAWzqc03RztpkYmc8Pt96l/sy58kEIBTGsX8nJcfQUAW1sHkRf8ATOvaun0Lwxpc0YkuJiXHq1cWIz5XyrgjvSR3c1sPknYH0oA9J1TTNIhgAjmP0FYcdvYiTCrk/wC01c1HrF1crskk+Ud80M7EbwTQB2D6eWX92I1H1qAaYqOPMdG+tc0uvXVsyqX3KO1bB1+2vIRGylGx6UAXbyS2it2iAjZgKxVedvuyAL6VKs8DbsMgz/eqKR4o1+SfLHstAFHUgVXh3c9/SuOuP+PmX/fP869Bg1OC3TFzF530FcHqLrLqd3JGu1GmdlX0G40AVaKKKACiiigAooooAKKKKACiiigAooooAKKKKACiiigAooooAKKKKAL+j3kFhq9rdXNrFdW8bgyQyruV16EYyO3TnrX0o3hfwCmg/wBtHRdP+w+UJvMCgjaffOP1r5dr2NvDHihPgxte+lUeYJ/spiw3lFMBN33vbGPb7vNeLm9HndJ+1cNbbtXuVE8q1i8gv9Xurq2tYrW3kc+XDEu1UXoBjJ7deetUKKK9pKysSFFFFABRRRQAUUUUAFFFFABRRRQAVND3qGpoe9NbiexLRRRWhAUUUUAFFFFAFSiiisjQKKKKACiiigAooooAKKKKACiiigAooooAKKKKACiiigAooooAKKKKACiiigAooooAKKKKACiiigAooooAKKKKACiiigAooooAKKKKACiiigAooooAKKKKACiiigAooooAKKKKACiiigAooooAKKKKACiiigAooooAKKKKACiiigAooooAKKKKACiiigAooooAKKKKACiiigAooooAKKKKACiiigAooooAKKKKACvVvgw+z+2/+2H/ALUrymvT/hA+z+2f+2H/ALUoA9c86jzqped70ed70AXfOryr4zvv/sT/ALb/APtOvSPO968w+L77/wCxv+2//tOgDzCiiigAooooAKKKKACiiigAooooAKKKKACiiigAooooAKu2i5jO7ON1Uq39D0tL+0d2m2kSEbPXgUAPtzEq8vj2pomi3MVx9avjw68bExCNx71UurBbQf6Rbj/eFADFn3rgGp4YgOcg+1RRMpjGwcelWUYDAEf4g0AQXU4AwI6qrcrHkOuDVm8t18vfESH9zWU7OxHmZOKAJxdhpNqIV96r3czq/aod3735Gx9afK4I+VVJ7tQA0zeam1hz6momDAABsj2pfv4DPxShArEiQYFAD1mmiUZ5WrdtqAQgAYJqlveUbVTI9qaMxuCykYoA6IS/Lvy+fetG33/Z95IYemK5mC4mmbG8BPetGK68j5RMStAFh4/MkJb8qaX8hWXbUceoKsp2MWNOknduXC80AVY53ZyHX5auW89tkosY/GqLFpZQoOFqwQI8Dbz60ADkrMdqZT2pyvEfuEqae7TCH9yM+1UGmkA2FSG70AbNjaiR/Mb5setXp7qNf3c0e5BVGzuBDahc/NjpULl5mLGTYPSgCK9uI/MHkpgVUlmlPzhcLWjDbNKcZ3fSoLmNImKHj2oAomVHUE8e1CzLnGfkqZhBt2yKBUEjwxqVRSR60AWfMXZ8h/OmxyrtZX+8apRyEHIQmnEonz7vmoAZIrBtyk4zSefOrApIVPpS+d5mS7AAVEHPmbsZHoKAEJkE4eQmT61rFybcFVxntWa00SuODjuKvi5hWDdvGKAIWMsY+7jNI0s0Me/sajN9KeUBK/SjdcXY2lCV9BQBGty0j4LZpJT1w9S/YWjHzIV96SbTXWPfG+4d80ARQXzxZ3fNTpJJLhfkfOe1VV+6ymrFvbt9/digCWPT1Ee6WQq3YCrit5cAiQKSe9U3bD5Mn506ONvv5zQBcggkDfO21atNfQQ4jC7j61ml5JlOZcfShbacLuYgrQBZmtTNJ5iHAPanmzlEG7zMj0ppWR4MrwR6VAxlEfMrH2oAlJWAjKZNL55dwQMLUJDSKCeasW0YK/OhUDvQBY3jA2qeKT96DuYZSpYkeaVIYI3kkkYKiIu4sx6ADuanZXike2mRkkQlXR1wVYdQR2NK6vYC3YtbiPf5bA+9WHjguQMIF96ox4hjO9sL6UG6gBREkIJpga6aXCIQRsJ96gm0FpPmCL+dWLcwKq+dNn3zWzAlrIFKXIH1oA5V/Dly/wBy3c/7pzQ3hi7248uVT6kV3tv9nBCfa13exqzNB+7P+lKR70AeZnwnPEd7lpPYVInhp3bJ8xB6V1Uu5bj5Z1P0NBlmbhWJ+lAHOReG9j7mdgvuKe/hyJpA6XJK+wrWlnmTPmIxT3qnJNLIp8geWtAEkNnDaDJbcPepPPgDqvmKE9Kzo7a8dsPIAv8AtGo5rHDDcyn2SgDo5dU02C32R43/AOzVKLWZCSuxtnrmspLSPYSwZcetadgtskJVot7fSgBDfRbyfmDeuKeNVaEZ359iKvJBCI+VCZ9OtRJY4m3mLzU9CKAKFxq8s64R3HsKYGEi/NG+71zW79vt7Z9sloiLWde63DJLtWFVHrQBALaWaMCHIej7JfAbZ32/Won1WQN+4bB9qlnu7ie3Bl3bqAIwklrID94HvV154lh3HcKx2utqbWJf2BpfMinjwwYexoAsT3btEYxuZD3qmGeFcjY2exqpKk8TEpKxTsM1RdpvMwQ1AGvcoZYwWAX8agti9u2EK4NVY1ZmAJyfUmgyCObGQBQBrLMJlYPMB7CqTFV4D5HcComZU+ZMc96dGqIwZ1Y596AKs0gDNtJA9KoSur8nr6V29ndWo2qtmr/UVU1jS7e5uFlii2N6L0oA5eCN9uQAF9cVfjKCPZuBrUj04PEE6HpiqWpaWmnqj+acn1oAq/YI1O+V2A9MUpfDhOi+oqheaonCh9xqrEVlbe7nntQB06WQeAuGUjuT1ptvp6PwkwqnZnawjSInd61fNvNC/JEeaAK91p0yZ2P8vvXG3S7buZT1EjD9a9z8HeDNTOt6ff6hp0dxpUiNIWleN1ZWQ7TtznqV7V5j4q8D+IPDok1HU9P+z2k1wY4386Nsk7mAwrE9Aa46eOoTrOjGSuvP+uw7Pc5SiiiuwQUUUUAFFFFABRRRQAUUUUAFFFFABRRRQAUUUUAFFFFABRRRQBf0eaxt9Wtp9Silms43DyRx43OBzj5uOTjPtXtn/C99D8ryf7Cu/K27Nm5Nu30x6V4JS1xYvL6GLadZXttq0NNovaxNY3GrXM2mxSxWcjl445Nu5AecfLxwc49qoUtJXalZWEFFFFABRRRQAUUUUAFFFFABRRRQAVND3qGpoe9NbiexLRRRWhAUUUUAFFFFAFSiiisjQKKKKACiiigAooooAKKKKACiiigAooooAKKKKACiiigAooooAKKKKACiiigAooooAKKKKACiiigAooooAKKKKACiiigAooooAKKKKACiiigAooooAKKKKACiiigAooooAKKKKACiiigAooooAKKKKACiiigAooooAKKKKACiiigAooooAKKKKACiiigAooooAKKKKACiiigAooooAKKKKACiiigAooooAKKKKACvSfhO+3+1/fyf/Z682r0L4Xtt/tX/ALY/+z0AeoebR5tUvMo8ygC75tebfFh939ke3nf+yV3nmV558UG3f2V/22/9koA89ooooAKKKKACiiigAooooAKKKKACiiigAooooAKKKKACtXSLwWhJ34Yt0rKqxBgLkjvxQB2MeprMM7iprTjit7yHE4Lj6VxMTTxDejjHvzV231iZHx5m726UAXLyySK5K26kL70j2lwEDKwA9BU6aqfL3SIpqtPrvmfJHbsKAHERSweW/wAretZE2nzQPvEqlT2qfbG+WZ2DGljhyT8zNQBA9vbGLLkb/aqBTy88jZWo48pfmjJPuKphHkk5jABoAqsY+kec+9NWLLc8Cp5LMiQ84FRFCE2qMn1oAsgTJH+4XKjvVczucrIuT70iXE0HCuRVy2NvIpkmO6SgCvChYEbDU21ihxninTS94yKUXD+QQVH1oAhQMPm6Gp9jyDh8Gi2spbr5921R6VY+wSBvmfbQBVRvLfBl+YVoW90Q4MsW8etVEihWcCTlhV44Y/uwMelAEksqFsxKUHpSRrlgzKMe9QgusmG+VaJGduI5M0AW5iAQ6ACoS7n5njytQQLl/wB6xOKsT3kMSbc5A9KAHQ3fky5T5aguD9qmJLc1Ve6DncgGBUD3L+YCnGaAJ5kZOJMbfWqzY9flp7maRcE8HuaNsax7T8zUALaSNIxjUrimXVoI5sOetQgGKTcj5NWPNBH7wbjQBXlVY8AMMUofPEZH4UslsjgsGKn0NVtkkJzQBYFusjjcDk1PPaJCinnb6VXjZ5CCCQRWkInuIgjjb70AOjvI4IAEhBH0q9Z3VkQJCAp7gVQWxDDYslK1i8EeSeKAH6rf280m2EHPtUIn/wBH25x9RT7dY7dt7IGzSzXas3QD2xQBlpbNLcDyup9a0ZNPMW3zZQPYUonQN8qAe4qSSVGUfNuNAGRdQk3G1fu+pqTzXgjEa8j3rRkghlQM3B9qrJYOZgOq+tAESfvNuwc9wK1ZR5durdTjpSfZ1txgp+IqqbnaxDfMvpQA4SmSPAOzHpUTMQOoI96ga4ZmIiTg02WOZVDZGfQ0AWVmQ/djw3rV1Le7Nh9tMMptfM8rzth2b8Z27umcc4rGSYFsOpB9q9Fmv7q7+DMJnuJJvK1pYYvMctsQQcKM9APSsatSUHG3V2Am8FaboEmo6Nd3HiLydR+1Iy2H2KRssJPlXzM45457Zqbxlomix6lq99D4hMl8bqRjZCydcMZPmXzM44yee+K4exu7rTtStL+ERPLazJMgfoWUhhn24qxc6tdapf3d3NsSS4leZwgwoZmJOM9ua5vqtX6x7T2jtby77bDvoOSSdBjbvT3FU58POCkZX1rStr0LGYmXJ9aQLBISe9d4hkTQhRmRs/nVpZNg3JIT7VPYLbbxmMD8K1JLe0OD5fXuBQBzjSyGTKysG9jT21K92+WZ3xXRJY6ZH88tvI/0pv2TR3kysUg9jQBh28s3GNxb+8TWt9sktIwzsSx71bktrNI/3UW0VTlLumzyty/SgBDfmeJjku1VYbqaVynIFWQrQx5WM1NbXKkfMAv4UAUZUuP75K1H92QEtsb1zWlIUkJI3Vk3CzSvgRkj260AbtgEnGZcSEd81fxtOdqIi1xywX8Tg26SofTFaluLxiDeMdvpQBo3eqOx220a5Hei1vrxgS9yBjtgVnysinevAHasq/uCzqQhjHfFAHVjTU1fLTXe3HcGqx0rTbUsj3DSn2rm4bpwv7rmtaDVbaGAeereZ7UAW1soYwWRW2/SrkDxSp5fX6isw68m35FYD/aqvNqWF3o/P1oAu3OjBXZk6/WsyZJo0KuQKaNVd3HmSMKmubyHywzjI+tAFB7hhDt25YdKgknvDFzAQPULWnBqmnou4W+5h61NdeIIZLYpHFjI6YoA55Ed1LfNxSqhbkJmp41uZ/mWPCmpk86PI+QD3oAgjWSRdqQ8VJIDDjc/zelTRmZMkLgHuKpzLNv3PtINAF9JgIt6SEN7U19T8ogyO5P1rOPGc5C+1NO10+fkUAa0mtW6Q+YiuX7Vg6tq93eIBIMp2AFXY7WSZRsjbZ6mtC30fzHXJDKOvFAHL2+k3E8e9VAU/wB6tvTdATeGcl8c4FdGbW2VQhjwRUc9t5Ch4W+Y9qAK8moLaMB9nG1KztR1Y6kQsMYQDqTWhHEzzMZdoo/soXLM0BWMDqT3oAl8G6rZaB4jtNQujK0cO/csYBJyjL3I9a87vMfbZwDkCRsfnXbjTDE7LIA49QK4i9UJf3CjosrAfnWcaUVNzW7SX3f8OBXooorQAooooAKKKKACiiigAooooAKKKKACiiigAooooAKKKKACr2m6ZdateLa2ke+Qgk5OAo9TVGrNpPdQTD7HLNHK/wAv7piC3txQ720A1L3wveWdnJdpPaXcUR2ym2l3+X9eK0/+Fc6v/wA/Nl/32/8A8TV1bNfCvhC9F64+26gmxYc528Y/TJJNcn/busf9BW+/8CH/AMawjKc78rAj1XTZdJ1GWynZGlixuMZJByAe/wBapVNPcTXUrTTyvLK33nkYsT+JqGt1ewBRRRQAUUUUAFFFFABRRRQAUUUUAFTQ96hqaHvTW4nsS0UUVoQFFFFABRRRQBUooorI0CiiigAooooAKKKKACiiigAooooAKKKKACiiigAooooAKKKKACiiigAooooAKKKKACiiigAooooAKKKKACiiigAooooAKKKKACiiigAooooAKKKKACiiigAooooAKKKKACiiigAooooAKKKKACiiigAooooAKKKKACiiigAooooAKKKKACiiigAooooAKKKKACiiigAooooAKKKKACiiigAooooAKKKKACiiigArvPhs23+0/wDtl/7PXB12/wAPW2/2j7+V/wCz0AeheZR5lUvM96PM96ALvmVwXxJbd/Zn/bX/ANkrsPM964r4hNu/s7283/2SgDiKKKKACiiigAooooAKKKKACiiigAooooAKKKKACiiigAqRGG3YeOc5qOnBGKFwOBQBqQPCiiNuakeyhY71O38azI7h14z+OKk3sfnV80AaEUMki4XoO5qWXfEgAK57mo4I2EG/zFzUbybSe59qALMCyyoTvX8aQXDxS4JGaqx3Kg5OQ3vTZJA7b2H5UAT3mpSSfIVHHpVYO7OCo/OlCIF3Ace5pUuki6igBly7j0z6VXMjMm3GKtPJHJGz7smqA5+82BQArIoGOrUojKANmkchcbenrQQrr8gYH3oAPNwx4p8TOOeNvuai8s5xxQHKrtI4oA1re7ZPljx+FWW81+S9ZcKbY96HOaeZpEj+9xQBopB8wJTJ/vUSpJC3yc5ptpqY8sRsAfenTM7j5SPrmgASXzkKvgEVHzCCwdajMT+WcGpYIIygZm5HagCFbnOSeDVd8MTu5q5Kq7t4UFRUiojx5ROaAM+OJRyATUpZgmQELDtVr7MFX5uM+lU7iEQOCG4NABCLm8+UptQdxUTW7rIyk1Z+2iOPaHqAMzk8496AI1XYwyAal2iTPYiqsjuHGeamSRGGRwfSgCTJ2dM4piQPMSd2KQXarkFSKIZl3nkigCa1V7ebcxBUVZlvTLJsjOBVQtncS3y1CsichOD60AbFvdR2+c/M9RXmqieJo1j+asR2YOfnJ96QbgflJ+tAFn7RJGmM/N70Ldbl+brVdY2duufepEhUSYJoAsx7HU4fBqMiZcgKW96iaIrJuXkVILiTaVBNACCaaL7wOK1LW780KobDVjmSYDHr7U+Jni+bJDHtQBv3c7JFtdl3VjSToxweGppbzuXZt/vTXjXcGznFAEiyDAXdipGTcV53CoQjyjKDj3rRg0yRoA4bB9KAKTKPMGVOBV1b+f7D9h86f7N5nm+RvOzfjG7b0zjjNDW1y/y4wB3qJ0eJwpUk0mkwJYoHX5m4FWY7LI8wuajVpQuW/KtCwnmK48vd7GmA1LGacDyvlX1rQtdMe2UmQE57kVLFOA2Suxx2q4148kYAUUAVkm8o4WNSR3xV+G6hlj/evtcdqreSZIjhPmPcVA1q8R5+Y0Aajalbqv3847Ypkt/BNDiOP5/UCoFsJGj3qox6U+ODyz93aO9ACrfMiBZE3ikW4uZJhthcR/7tNkuYo2IEBzUQ1WWIdD7CgDRndzHjyX+u2qYZWXDwkn1FFvr1zM3lsqAeuKsSJNjzk2t7UAMhsppGDrC/l1uQTadaRK8sSqV/vVjDxFcpAYViUHpmsa5uZpdxlc8+lAHS6l4ntEdWhRCR3FZOoeKYbyFVEXI9qwPszscvG+z1ps9qSoEOSaANZb+yuEAYFW9ahuthAELCRazodMu2O05X8KtrYzxsF8wUAVcbW67R6CpnijaLflgf51eeGKF1818t6VZuAl3EqQx52+lAHPylig3KfarFrpiXMe57nafQVda0nkXYkWAPWnjSLkRYiPz0AUn08xthn3oOhqlNCPuk4Xtk1rLot47YnZlb3qRvDUxO5rkflQBgxr+8CKQB61oCaG2j2Y3H6VZGituMZlz7gVbTw2VAzMSPpQBjHUWDbV4+lQu5lkyXbB7Cugm0+ytYxhMv6mqcoTb8qjPqKAKyrLBtbLFfQ1BcfaZZdwTC1akY7PvZHvTovtMsfyKNlAEVtpMs/wA7TKFPrWnHpUEHzlonb0qaCBlgU7frUoKkYKYHtQAqs3l4jWNfpU1tC8ik7hup6W6yx7owqmq7ytCxXyiW9QaAHT7U4eVWb0FV7qRpYgi8Y75psiLPICchvarAto0j3MGP1oAy2QqhPmqWPbPNTW0rALvDBR3AqpdmOOfev3R2qRLsFQSoOewNAHV2MtvPbsAgYgdxXj2sY/tu/wAdPtMn/oRruZNQmtI8xsRnt2rgb5zJf3Lt1aVifzoAr0UUUAFFFFABRRRQAUUUUAFFFFABRRRQAUUUUAFFFFABRRRQAVueGNTsNJ1M3l9FLLsXEQjUHDevJHbNYdFJq6sB1Gs6joGqyT3Tyaw906nyw/l7FP8ACOOi1zFJRRGKirIAooopgFFFFABRRRQAUUUUAFFFFABRRRQAVND3qGpoe9NbiexLRRRWhAUUUUAFFFFAFSiiisjQKKKKACiiigAooooAKKKKACiiigAooooAKKKKACiiigAooooAKKKKACiiigAooooAKKKKACiiigAooooAKKKKACiiigAooooAKKKKACiiigAooooAKKKKACiiigAooooAKKKKACiiigAooooAKKKKACiiigAooooAKKKKACiiigAooooAKKKKACiiigAooooAKKKKACiiigAooooAKKKKACiiigAooooAKKKKACux8Btj+0P+2f8A7NXHV1ngpiv27/tn/wCzUAdtvFG8VV8z3o8z3oAtbxXHePGz/Z//AG0/9lrp/M965Pxqxb7D/wBtP/ZaAOTooooAKKKKACiiigAooooAKKKKACiiigAooooAKKKKACrVsQIyCvfrVWr1pbNPCW37U3YNAERjVj0wKliicngfL71LJFCiY8/J+lVC5+75h20ATkqGwzAY7ZoeRBjyCd1QwRwyMQxP1qRoIY2+WbP4UAOVEaMtI+W96jMu1doYGnbExh3Kj3FTpDEwAXaR60AUmf5R8/XtSSFfLA71orpe5uelMnsljcKTke1AGeuAeuR6ChlJXIXC1a+yRdCxzRJAmAI3LYoAhimVY9piB96R3X+HP0pQpXKlKlt7ckFwmaAKu7jhcU5oXEYc8itCO2iJJZeaRhEgKrk/WgCpb3HlIyhclqekMc3LZGanRdi5Qrn0pqE7iSMewoARovIICvkVNuOBgE/jUZG6THT61K0Mq4y3HtQAiPtLZbFJ5+5SFbNROyglOhPrUQDQqTnNAFhZdwID7aijaTzDiVsexquj8k9AaaDsbIPFAGn9tKKVPJHc1QnuXmcEnH0qNmz3IHpSLGW+lAEisp/hH1qTzlHCjdVbYc4pyhx2oAWRSTuxjPao8ke1TjOMZzUar821gTmgBhJJ5q1DiRfcUwW43dRipESRTwvy0AK6BV3FqiOGOAwFWVt5ZRwAR709NP3KemaAM5/lfAHSlDfNnPSrMtlLAc7QwPpTFt5EUuVGPSgBsczsdoAFPiVcku/61FuX05pGDu2AKAJZJo1YbPm9amS5AjyiZPpVb7KwXLEChN8OSRxQA15HL7icGkV3ZjzRI+6mqecE4HegCRHDN87YqZZAMhDuNV5VRWGxsikTcHG3g0AXYrzZkMmK1rfVo44ArA/lWOltJKQxKirPksMBwCvtQBvQaxZCE5U5+lV5L21kyVjfPrWaY4imEVlNPtwy5R+B70AXo3V2BC8Vbhujv2IPxqjBAyElBwalEBAL7tpoA05IQRvZxT7RGaT93GzCs6ByPllk4rSt55FXbDnHrQBeMpjbYMxnvmjc+7icE1nXMjTP874IqS3bYQJOV9RQBqG6k8rYH59qks76GIFbhTu7E1U8yMsAEI96l8uGTjflqALW+GZmbYMdqje2jZNw4z3qGS2khTcjVPa3yKvlPHlvegCudLgkYbZCT7VYNtNDiJCcVZVo42yoUse3pSPcgyAuw/CgDOks9rHGWb0xVceVE+Joj+Nb3mZYFUDCo5TBNIFMNAGVLNCYCV6VFYz2gbc7jPoa05NKPJj2BT61kXWiPCfNAJPtQBsR3MPzMPu1mXkivJ5iOB9BSLJP5QVlGPQCoTHNI22KOgCMOs7DzBuPTpXTWcdlBbhQ6BsdAa58W86uEMe0+taR0ueG2MxmXpnGKAHTfu5iwb5T3FRwkvLnzWB7CorS63kxzAY9a1ohbxMHHK0ANkup2AjaIHHc0xrWeaP5c/gKttdWxkB2fma0V1FIo8t5ez0B5oAyrfTnhUHPP0pZ/NRG5y3oKddXkcj5iyoPvUqXlvDFvlTFAHMXfmyhgyYNVYLO6cYiQ/iOK6EXlrNcM29UX0NSie3OSsigf7NAHK3VnNE21sZ7jFPtxLGm1Gb6EVq32oRbCkERkb1NZ9oLlnYlODQA83U6phQc1ZhnL25+0fK3bFMVCzbWXmpfJA+TYT9DQBGDMVLRKwUVNG800D78rjvUhmZIvKWPbn1qS206SdSv2kD2xQBkmK5gcOH3A9q0djSW/LlWPbNSzWBiOySUN9KrzxSNCI03O3bAoAo3UUUUbLLtyfSs+3gQMXUZI6ZNabaXeOPntJB7mr9ho8Lx4kHzj1oAwZ7W6nXdsyv1FcReArezg8ESN/OvU5tPaHKLG31FeYampj1W8Q9VncH/AL6NAFSiiigAooooAKKKKACiiigAooooAKKKKACiiigAooooAKKKKACiiigApaStO617Ur22e3uLnfE+Ny7FGcHPYUO/QDMooooAKKKKACiiigAooooAKKKKACiiigAqaHvUNTQ96a3E9iWiiitCAooooAKKKKAKlFFFZGgUUUUAFFFFABRRRQAUUUUAFFFFABRRRQAUUUUAFFFFABRRRQAUUUUAFFFFABRRRQAUUUUAFFFFABRRRQAUUUUAFFFFABRRRQAUUUUAFFFFABRRRQAUUUUAFFFFABRRRQAUUUUAFFFFABRRRQAUUUUAFFFFABRRRQAUUUUAFFFFABRRRQAUUUUAFFFFABRRRQAUUUUAFFFFABRRRQAUUUUAFFFFABRRRQAUUUUAFdP4Qbb9s/4B/wCzVzFdF4Wbb9r/AOAf+zUAdZ5nvR5nvVXzKPMoAteZ71zHi9t32P8A4H/7LW75lc74pbd9k/4H/wCy0Ac7RRRQAUUUUAFFFFABRRRQAUUUUAFFFFABRRRQAUUUUAFaFk0qwEI4ClumPpWfWrpdm88JkQjh8YP0FADxaGdtpUg/3qedMIbaWUj1Iq6sc8fUH8K0IrT7XtEjbDjqKAME6ZEM/N+VKNLBx5KOzD0rrIbZLRcM0cn1FT/JErOnlxg0AcTdaddugDRSceoqoLG7OFjSQ49BXoVq8UxJmYMPrWzaLZy/Jbxxq3fNAHk0ttfwAFzKPxNGZ9gDOSfevZpvDdrcqGd0z+lRr4Y0iFd0gRm+tAHkMa7W5JJp7hYzuAr1V9B0lVISFCT3qJ/C+ltAS5XNAHmcFubrnbgVdETQrsjhJNdIbKzhnaFQuB0NNuLMxHMbr+VAGFbaa8r7iCvtUz6QS3yqc/StGOOePL7gakS5cr87gY70AYb6JKHGBiluNDkjj3rIA3vW3NewomMkn2rPutVUpjt70AYQieOXDpux3rQV4zHygHFLLPC0G8kBvaqEl1vQjA/CgCje4llxGvTvVYROeBmrqRfNuzg+lK6FW3GgCm9vIF3beKYUO3oBViaV1+7nmlit2mX5hgUAVkjMg4qZkQR9fmqb7N5I+/SmFSucZoAreTkAhsmrcVruTeSMDtUUodY/3aYHrRCXIxv+tADvID7tvFCRFFNCnDEA5pwVjkj7tAEK5VtxUMKvIROAI8D1qqyKqE7qS0ZoX3jn2oAvDMbbcinBdgLh/wAKmhjS6O8ja3pTptPBbcXwvoKAMqS/L5XG2oQZpFI38ehrQewj5ZW6djVf7KQC2cCgCtHBgksQPxqLexkyoNTtG6cqRj3pjK458wD6UAOZS4B3Yb0p4hkdNrsuKijfP3jzUpDOuUNAFWeMRtgHNIihlP8Aep7Lluf1qJhtbrQAu0EY6NTthMfNR5wKkiYD73SgCRfORRz8vpmp452YEDiq8jsF+U/LRGm8dx9KAL8c4X5n4NWzMsyAhePWsoQ5b5s4qRHkt2+UbkPagDUa58mMCP5jUsU7XJVT8p9TVFJU67MZqzbPHJJtLYoAkuInjcMX3/Q1r6bdsYijDpVJo1MigfNWisIgCny85oAawaS43suVHqKmWaKWUfKFAq9H5fk5dePSq8iWjnCRHJ7igC1NB5qL5brSrZlY87xWbHa3YnCoW8utWMyH91sz70ARq2TsDbqsCCCNdzoc/WiPTpVk4k259qu/2Qy/PJLuHpigDPDS7v3EeR70kdvcmbdLAVX6cV0VvbBY8oij3NWre4UP5czIaAMO1gmkm2xJmrVxpUyJv43dxmtYi2gkMiHb9KfutXj3vLj6mgDmIrSeaXbmRU9a0xp0yLs3O6H2rWW9sbePA71cs7q2XDM/ynsaAONudGZZMxFs+lOh0e7kYbBz7V2lzLp0vzBgp/2TT7GXTY8ur5I9TQBxd5pE9sFeSNifWqzx3TqF2sVPau2fUba4nZXXcgphtbSVN8a4PbFAHHpock4GIdnv0qwdDJYRmbHsK6VYZVOPMUL6VWmtihZ0PzepoAwv7DiifMxaRfatCPw7ZzxAohH1NSLPuysi5NJO0yRAxzhSOi0AZ7aHJBOQ/wDq+xLVM+hJMAfPXYOuTUTNdSqTcGRvpVGV5iCsJYZ4wTQBNeaXo6bULgt32mqkttaxKUtuaPsc0S5eIsT3zVdYrnz/AN0h+hoAERolI8sc1aitTHEXUrU5t5WT95C2famrbXRXCphfegCD7J5mHzj3q3FbQRrkEs3rSoz20ZDbTj1qnLeOAzLKPoBQA9oMne3Iz0zVeaftCShHpxVL7dPIDHGCzVct9PvJo/uBc9zQBNaXbY2ShZGqaLU7q3l+QKo9MCs24s7ixkyZOPpVNpp5G/d8UAdS3iVkU/a4l247VnXHiuwBBSML68Yrk7+4m37XJrPnAZQWIK0Ad1/wmlhDATHEjP615Vqc/wBq1a8uMY82d3/NiasTTDnYoNZzHcxPqc0ANooooAKKKKACiiigAooooAKKKKACiiigAooooAKKKKACiiigAooooAKKKKACiiigAooooAKKKKACiiigAooooAKKKKACpoe9Q1ND3prcT2JaKv6TZQXlxL9plaO3hiaWQqMnA7CtEbVVXsPDkssbDKyTFm3D1xV81ibHP0V0X2vU+n/CM23/AIDt/jSfvZj/AKV4YbHrAGQ0uYOU56itTVbG0htrW8sXkMFxuGyQfMjKeRWXVJ3EVKKKKyNAooooAKKKKACiiigAooooAKKKKACiiigAooooAKKKKACiiigAooooAKKKKACiiigAooooAKKKKACiiigAooooAKKKKACiiigAooooAKKKKACiiigAooooAKKKKACiiigAooooAKKKKACiiigAooooAKKKKACiiigAooooAKKKKACiiigAooooAKKKKACiiigAooooAKKKKACiiigAooooAKKKKACiiigAooooAK3fDhx9p/4D/WsKtjQmx9o/4D/WgDod/wBaN/1qvvo30AWN/wBaw/EZz9m/4F/StTfWNrrZ+z/8C/pQBj0UUUAFFFFABRRRQAUUUUAFFFFABRRRQAUUUUAFFFFABW/ocmy0ft+8PP4CsCtGxuGigZe27NAGvLcTs/7jJxTRqs1vJi4Xj6VXjuscqx9+KvJcWU8eJgM+9AFf+3CZgkSjb6mppb95XAZwapvDbHOwBR2NQsViAIdSaANLzndgsZ/EU8XMlh+8DsG9AapQxbl37iB14oLJK20uePWgC5Jr+pSJ/rXVfTdT7e9kkYGadx+NVjGNo3tUbMo4DfpQBsyXFzP8tvO4T61JtuRCA0xbHq1YKvcRDMT/AIU2S7uRgs5GaANAXcsVxnAOKll1p3YL0rCkui564PrT1mEWC/SgDYk1B9uC2VPpVb7QNxxj8aoyXsbkCNc4qXOYy5UA0AW2umK4OBVWWZZlIPas6S63ueoxTIblo3PT8aALizQp95CaBcWzS5GPpSNPGYs7RuNZxOJN23FAE9yP32+I/LSG5bI3DIpoAZSwbmnQoOdwoAtrcxMoHAFQyzKflRhn2qFniye2PSkgHmS4xQBPkFQOpodjGuVFRyzeS+3aCaaJiwJ20ASC5LpjGKYhCds5qvKctnGKAWPXjFAFhpURvlFLHK7v1ytQq3mZBHSmoxRsdBQBZZ1BwF4pRtVdyoTVcy5b2p7vII+ANtAFu2mZW3dvStCKQyjO8qPSsWJHZMoc+1WooJ3XJbb7UAarQqyZVs+1QTMRDsK4pLc+XgMSTSzeYwOEJzQBVe0JhyoyahW2Urhh83oasF3gjy2R7UeeksWSMMKAM6SHyn3dPSr1m2+M78U4ESqN68CmTJGqbomx7UANltGwXjFVltw2d/WrVtfIibHPNKW8x/lQ4oApJaq2eahEDbiMcVclDI25V4qRcGPPegCkEx8u/HtUkIbO3cMCpioYNtXB9arKCCVOd1AFkvkYB5p4J2gdTUXlBU+8c05VKcq2RQBIRu+9xikDKBndUsaLJnL4HpUZhjEmAMigDU0+VFjDnJIrZS+ScjHBHrWTbII4N6KPoaRXZpM7MUAbL3AaRQHA9auR3KLhePrWCrpk7zg+1Unu33tsLce9AHXR3JNwFMuBW6i2ixbjOM15zb3Ty5XccirUc8kaNvkJz6mgDsZtZt4SUjYMfU1ANacxsfMz+NcWl9EshEg/GrSqHjMiMdv1oA3zr93tK/w+1VX1l3O5jtxWGJWD8PkUkjmf5enuKAOgGuSMoCP+tRSa7cxv13exrFiUR/xc1ITv+bdyKANKXWrmZQGwo9qmttckthy4dfSscSB/lbAqYWAdchSaAN1/ECTx7VPJ7Cq32iRTlXI9s1krELY5zzVgTBxk9RQBqxa1cofLiAX3Jq+mr3gXm4C47ZrBgiDncxK06TTRIxbzn/OgDYfxRPF7+4qKXxRcum4Pj2NZjWDiIDdxQtn5cfBDH0NAGnZa08oZnbDVch1aGQNuAJ9TWQtmIod5dQfSqxvI1JRY/wAaAOss9YhAYM4GO1TW+uaXHOWmUHHqK8/lxkuCw9s1VmkbGQGHvQB6LdeM9MaQJDFgeuMVF/wk9mGxCAWauATaY8sM0hjwu5c/hQB28nidYnO4U0+JoihZAWb0rkY7GR4S5fn3NRLlVIWTn2oA6CfUpLpmfAVfSqRuN52JljWfBPNErBuh7mnW9zJbyFgoOe9AGqtx9mdWdiv0rpNL1i1ZP9Y2fcVx87vdqob5femOWs+BLuzQBu+JLkSXCvHITH3wawnuJET9yxx9Khnl8wAtmlivIIU2v1oArPK8rfvMmmS2yTR4VPm+ldFbQRyWnmqqHPrUMTwPKVmAUD0oA5u3skjc7o8isS6AF3MFGAHbA/GvRZbnTIoG8tMmvO7tw97O46NIxH50AQUUUUAFFFFABRRRQAUUUUAFFFFABRRRQAUUUUAFFFFABRRRQAUUUUAFFLWldf2L9nf7J9v8/jb5uzb15zj2oYGZRRRQAUUUUAFFFFABRRRQAUUUUAFFFFABU0Peoamh701uJ7GvpX/Hvqf/AF5v/SvQ9FJ/sKw5P+oWvPNK/wCPfU/+vN/6V0GneM9NtNNtreSK4LxRBGIUYJH40PcEdjuPqaUMc9TXLf8ACd6V/wA8br8h/jQPHelf88br/vkf40hnOah/yL2m/wDXaf8A9CrHrXvW3+G9MYdGlmP/AI9WRVx2IluVKKKKgsKKKKACiiigAooooAKKKKACiiigAooooAKKKKACiiigAooooAKKKKACiiigAooooAKKKKACiiigAooooAKKKKACiiigAooooAKKKKACiiigAooooAKKKKACiiigAooooAKKKKACiiigAooooAKKKKACiiigAooooAKKKKACiiigAooooAKKKKACiiigAooooAKKKKACiiigAooooAKKKKACiiigAooooAKKKKACtTR2x53/AAH+tZdaGmNt838P60AbG80bzVffRvoAsbzWXrDZ8n/gX9Kub6z9Tbd5X4/0oAz6KKKACiiigAooooAKKKKACiiigAooooAKKKKACiiigAq5ayFU246tVOp4s7MjsaANMLKqbhHxURkKjc0QNCXUqr8smfY1IbhmXDbM0ARJd5YfIMelS3EBuCrKuKakTydFA96cEmXgMaAJ2+SJV38jtSKods7QKaZoosA439yaTzHL5j+agB0zHgEGq7yZ+lW929MO201RltSj7g24e1ACC6xwKfLJvQbqj+zBud3FTGKPy9oOT70AVSVLYXj60TKQgYndTZYewPTuaYsmz5G+YUASRFG24OKfdMCoVJD9M1GwVRlBio/mlyQMCgBgj+bBNShlHy5/OiNP9lj71KIlk+XYfrQBBlt+KZJu3YJz9K0I4P4VXPuaje32OQRzQBXSUfdP3aY7Yb5CcVKtuGbBOKl+zoqY5+tADIY0kXOBSCfy5NqjFRFTG2N3FGGZx0PvQAk7EybjTmZQgIbn0ofaWwx6VEMnIUUAKPmbOQKXBLZ60xfvDNTPtXBTNAEf3fX6Uu7+EDrSO249MUg+8OfxNADmwp+Xg0vnsRhuRSyqBjnmm7GK5xQBYtTKrccKasb2LfeNVomDAfNjFWChPKUASpIqOMdatpcSk5JXb6VTjgab2x6VoWunxyY3SYUUAQXP78YVc/Sq8Vu5JDLgCumgtI0HyFSBTWjBk+ZBj2FAGPHAXTYRxVeTTGOdjMR6V0LRxJ9xaekBk+VF+Y0Ac/aaTGW+Y4b3qeSBkYqG+ldNDpAlGJSEP61KdGiyACGx60AcUbWQyYPINRvZTK21FJFd5NbWscWzYob1ArNkgSH58kCgDmILKfdtK4PqakfS5EbJ6+tbjXER+UjJ9aYGDqUPFAGIunuQe5pTp8iDPQ1sm22YKyfhUUzqvRtzUAZwtgoHmfpUjWisAy5p5LvyTn8KliYFdobn3oAbCrKpFR/vN2X6e1WkHY8/So5ZoYjgNk+lADWlQDphqqu23O8fL6iiaRZiGCkYq0t2gg2NADxQBUiMRfMb80hYtKVbNOjgiVvM2EelXVjglTOMNQBnSQ46YqWN9keAzCrq20RQhjg+9QvGI/u5b8KAG28PmPlnOPeppV2cIePakVXYbUTBPtViG3ukbbsBzQBRCuH7irJtpmAdVzV4WskfztH+dTxszqTyooApW9sZWG5duKtiVt3lg4UU+MSlWIx+NSLZXE5ARVB/vUAEXkAYIBJ9a1LHQ0nYSbUC0WnhK6uyoN0i59q1W8F6vaw5TUgFHagCK70ixChBw/qKwJwtrOUU9PWrFxb6la3GGm8w+tQXMCsm6fd5p70ARtdncAcAVXmlcPmM1XuI2iAJJP0pv2lAmCn40ARTNNI+7duPtUKhieclvSpTKQ2UAAqAyEOWYH60ATPGwj6ge2ahLu42YH1oaTP3V3Uwzjp0oAkjn2NsKbhUMl0wk+SPigFvcCpECsh2nBoAPtM23aW4PYVGo8vkNz6U9bfcfnLA+1WItDluG/d7iPU0AQ/KwDOTTt5Rfb0qf+xZYW3TOQo7VLFpsl0f3Zwg7mgCqbxVhxkg1Te6ZzyD+NbsunRWkYziQ1SkSEP0G09RQBnGdpvkUkVCtu/m/M34mtib7HCAyrz6VRuJYGjJC4P1oAdBPMNymchR2zTCzsxO84NVYYmf6euatS8BURsUAOmKJbfKcnvXMy/61/8AeNdA88cYw7A+wrAmIaeQr90scUAR0UUUAFFFFABRRRQAUUUUAFFFFABRRRQAUUUUAFFFFABRRRQAUUUUAFFFFABRRRQAUUUUAFFFFABRRRQAUUUUAFFFFABUsP8AFUVT26hi2WC+5zTW4nsa2jTWyT3EN3KYoriBovMAztJ6Gkbwveux+yS292vYxSjP5VS8tP8AntH+Tf4UoUL924QfTd/hVONyU7Fk+FdbBx/Z8n5j/GnDwtqSH/SRDar6zSgVV5/5+R+bf4UhXcMG4Uj33f4Ucg+Y3p9PS602CysZfPjsEkknuMYTJ52j1rnKtxXM8MDQxX2yJvvIpYA/pVcxqB/rkPthv8KaViW7lGiiiszQKKKKACiiigAooooAKKKKACiiigAooooAKKKKACiiigAooooAKKKKACiiigAooooAKKKKACiiigAooooAKKKKACiiigAooooAKKKKACiiigAooooAKKKKACiiigAooooAKKKKACiiigAooooAKKKKACiiigAooooAKKKKACiiigAooooAKKKKACiiigAooooAKKKKACiiigAooooAKKKKACiiigAooooAKKKKACrliceZ+FU6sWpxv/CgC/v96N/vUG73NG73NAE+/wB6qXxz5f41Ju9zVe6Odn40AV6KKKACiiigAooooAKKKKACiiigAooooAKKKKACiiigAq3axu6HZjOaqVraY6Jbkk4bf/QUAQ/NA2JBgnuBVjy0fB+VjVqW4hlQo6rUKRRoPkYUAIjeSRk/LUrTA/6sE/Socsrdm/Cpft5X5FhjX1NAFKeLZmRvWmi5l4CLtHrVrDXTH5lC+1RyIqMEJzigBWclRvINQyZkYKjkL7VO7RlcYGKrhhHko+PagCQbYl2tk+9RtcqOFXNI0ssg9R9KAI1+YjBoAhZ2clSu2mH92OoNSvOHbBAA9aaSjjATPvQABvMXGQKmhhVB8z8e1VzEAetOi+QkdaALMjjbth5NV4XlRycVF5rK5wMVKjuHBIPNAFlbpxk7cGiVy4DZ+aoZJMHhadD8wJ2/nQBP9yMEnJprSs0ZBpAd2c9KBliFC/jQBXKFlJYgVX6E4atY2xyCy5+lRTwxn7qUAZvXkmnRSeWemQaurFAFwV+amSWm/kfKPegCuXz8y4+lMLlmy1TfZ/l/rSeSAP71ADUcM/NKItzHHSnPGAAVGKUEhemKAGP8p+YU4SoBgA02QNuFL5bMNyocigB+5Cy56VetWQnYCCKoR2sknzbCD6YqxHC8YLbCCKANeAxxkg1Ks0Yb/VnHtWJHN8/fPvVuO+2MA+DQB0NkfOBUOE9q04tGuLh/lkjP41x8twwIdHx9Kuw6vdWyCUT4/GgDrotFeJgk7xgH3q/FpUVqN4kQ159c+Ib66IcycD0qNfEVzt2mZvpmgDuLowO+A+G9RUKXfk/IHU/jXDS6jcy8iVvzqxbTuAC7Zb60AdRdy7vnZlH0rOmleRMZrPmnuNucZX2qmby47IxoA0jDIzfyxUq2l0q58l+e9ZMetXVu674+AemK3Y/Fdw0GFth+IoArPaXcrABGNMOn3CyfMm2pW1y9l/5ZbP8AgNP/ALQuZOJY/wAcUARfZZlJLYx6VBMsZBAGGqwZmJxncaqPZzvLv5IPpQA2B3jUjGfc1CbZ55tzMoFXDp9z/AhYe9RNYXSH512UAJHZNHOCq7hWtbwBjkxgn0qG3WZEAyHpvnzQS7gGBoA2BJtG1rYBf92rVndwQnP2ZCtZ/wDaV3JAB5a/WnQwzXPIwv0oA34tU0ic7ZbWMN9KZLqml275S1jI9hWB/YtyJsoS2fSrUXh2fO55ceoNABqurWc6ARRKp9hWWuowhNrRsG9RW0PD1oeZHYn1pZdDsIVxvJPuaAMf7Ws67dzY96mhEKsqu5Cd6nktLe1If5WFMkmt48YQHNAFmYWKqPK5pkazAkxlgtUXuAchEFQ/2hNGdgJK+1AG5Dd39v8APERlfWlu/EerzxlHz9RWfb6ksgCdGPrWiZ1hjC4U57mgDJhu5TKWlmO73q0hS6lAdx+dTjS7WVvMZuvpUqadDG2Y8H60AP8AsNmsZyQ31qo2kQTZ8tcMfar6RLyGIBHSp4gifvGkxj0oAwz4YvC3yQcepNEnhjVFGDbAr7Vv/wBpXfmD7PucfSr8upaibbHlqre9AHJpodyi7Rbc1BN4fnLbntmWtxNR1IT4lf5f9nFTy6gIfmmJcUAcmdGmJPHSkWxRSBISMdRW5LeRyvviUj2rPvGuCTthBBoAieKFMbWGKYNU+wuTHg5qqZCMq6YNU5JAw2sg+tAF641iS5jYPjB9KqG+eCPCSEZ7CqwaONgpZTmmtHl85B9KAHSXckwJMjVCWYgEfrVwaexUEr+AqOWzmJ2qCooAreb5p2sBxUbWvmn5Dg+5pLqN4WAR8tUsMciw73GGoActhJCu7zM1XMcvmEtmpvPuARghgfWlZ5WYbxgewoAzirGQgj86oSDErj/aNbksJflf1rDmGJpP940AMooooAKKKKACiiigAooooAKKKKACiiigAooooAKKKKACiiigAooooAKKK07rSPsts839oWE23HyRTbmPPYYobAzKKKKACiiigAooooAKKKKACiiigAooooAKmh71DU0PemtxPYtwW7zrKUx+7Qu2fSogpY4UEn2qxa3CwRXKsGJlhKLj1yKtLf2aXDSRwsvzuRgdFKbQPzqrk2KEELXFxHCmN0jBRmmlGDMMZwccVoQXtnFJE4hYMhhOQP7v3vzratZ59N0iBmmitTNI7gTW/mFh2+lHMFjlCCOoxSV1OtOl54diu3khmmW42ebHF5fGOmK5amncRUooorM0CiiigAooooAKKKKACiiigAooooAKKKKACiiigAooooAKKKKACiiigAooooAKKKKACiiigAooooAKKKKACiiigAooooAKKKKACiiigAooooAKKKKACiiigAooooAKKKKACiiigAooooAKKKKACiiigAooooAKKKKACiiigAooooAKKKKACiiigAooooAKKKKACiiigAooooAKKKKACiiigAooooAKKKKACiiigAqWI4zUVKDigCxvo31Buo3UAT76jlOcUzdSE5oASiiigAooooAKKKKACiiigAooooAKKKKACiiigAooooAKtWrMBgbcZ71Vq/ZwebAW9Gx/KgCYR/Nuk+77U6TypOIztpWiZ/3aEk1G2l35PyWszn12mgBFUqSM7qk9FYAZp8Wn6ki7TZSj3K1cj0u4kTmFt3vQBmGEliFH4g0wWlwdx3Db9a1/7MeMjzImA9jRPZPgeWQiUAZEcY7samhtlkbe3KDtWtaaeJM7sMB3xVhrEA7AAo+lAGQz7GCxxZFEsDXGB5YBraitIY8+YygVG8tupwOlAGOdKcIWIH4U2PSzIuC238K6ayuLQffXj3qzcXdmy4hhGfULQBy6aKDwZefpVldJs4x+8DsfatyOa2Ubzjd6VTutRhDFY05oAoHTdMfojg/WnvYW8SAomQPWoJrsk54H0qJriQ5AJ2+9AEj+SynCDiq7QpKwH3R7UqRqxJL7WqSGMyE46juKAGPaxnCxglqlS2RQA+QaQmRGII/KkaZkAbaT9aAJHt3HRvlqtNDJjCDPvVyK5ilwHfHtVkG2xhGz70Ac80EyNyD+Ipds2351OK6NWUtgjcPcUrLDI+0hUoA5tImZtuTip5II1QKAa3RY2yNvX5vpViO1gP30x6E0AcuLXJXqfbFWhp8hT7ma39sMTfMgK+tSRzEnbEg2+9AGFHo0r4Z02j3q1HYPHkBOneugHzgK2B7VE0kSS7cEAd6AMeOJw+Cmfwq8mnw4zKDzT5bxPN2JhhToZ3eUIefrQBD/AMI3p8xLZdamh8I6fIww7/iavtG7qMEKPWlSVouMbvegCNvBtiQP3xWo5PA0NyNiXIrRWZm+YJkfWkGqor48pifagChB8N3U/POjL7GrEXw6hL/64L9TWpFqkkXzNE4X3pkniVI2+W3ZzQBUPw2iRSxusj0AqsPCtlC23ecjua1x4wDLt+yvu9MVlz608s257ZgPTFADX02zUeXySKBYWTYRkYH1obV4lGVgwfeoprpWUSk7fpQBJJplhHg+Vu+tPGm2cmGG0AdqoSaoijEfz+tVlvR5uRnnqDQB0CRafCvzKrGoJFspydycDtVP7TEyfKOfTFL5khGVQY+lAE4sbI8iPFQ7oYpdi420rmRohg/lUSRu/Cpub2FAF2K4h89Q4wvrW4sGnTKOd5Nc0EcDbNA4+q1LGDGw8tse2aAOiTw/YythBsJ71YHg2GV12TJ+IrBkurmOH5ZSH+tQRajqSLn7U+70zQB2sPgSJfmZ0NI3hVIgwDhfQ4rkB4m1uL5Tck09tf1t1yspagDpBoN1GD5ckZHuarC1ubSb98gIPfPFc6ut6qW3TNLx2Wp/+EimcASbyfegDfn0y5mj3x7celYl9oWpOu5VIp3/AAkt7Gm2NMrUyeKLnb+8SgDITwlqtyMjn/eNE3hXVYxtMEh9wK2v+Ezmt8CK2J+tXYPHN1LgCz+tAHGDw3qccufIlP1WpjoVzGNzxkMa7tvEU1xF/qCCfQVmzTXM5JMcij3FAGBZ2CW7ZaHe/vWm2nmdRuhIHtVm2eNJPnjyau/25FY8NHv9qAIrTw9vtd2WT6rUkXhuaWXCTA+5FSDxi5UrFAgHvUEfiaUSmQsiD0WgC7H4H1Kd/kmjA9TRL4Gu4jtkvUz6AUW/jd8thzgVlT+PJBdltjSEe9AF4+ENVgbfbSRsPU8VVuNF1kMVk2kD3oi+It3JkfZsAVSm8YXt1IcR4WgBz6dcwDcUDN6Cqt21zJbtE1vjjrUTazdEsT8v1qlNrF3LGwVgTQBTWzmt5A289elX2EkkXI21meZcOTvBz65prtdFcfvOPSgCndwyRTHad2az57Zyua1Vicj96v4k02ayZUMgdB7E0AZUMMYGS3Iqztzgrg0wwyfM64PsKi3OxwqMDQBcguvLkzIzECrF1qYaA+WuD61mkbepy9MkIb5WODQAJNGQWdcufWnHcU64Bqsv7tiHB2+tSNKxUbDn8KAJHiI6YFJFO8T7ThhTwUWLc5y3pTI1DAsCoJoAbK8jEtwq1gzf66T/AHjW1LGQu4tj6Viy8Svg8bjigBlFFFABRRRQAUUUUAFFFFABRRRQAUUUUAFFFFABRRRQAUUUUAFFFFABRRRQAUUUUAFFFFABRRRQAUUUUAFFFFABRRRQAVND3qGpoe9NbiexoaWM6taA8jzV/nXU6o066pOEOqBA/Ait0K/ga5TTpEi1K2kdtqLKpJPYZrs7+xuLjUJZorC4ljdtyyJf7Qw9QKchRGa0ZkvEER1FR5a/8e9urL/+unahJcjT7ArJqe4qdxjhVm/4EO1TatZXE90jRWM8wEYG5L3YPpii9sriSxs0SxndkU7kW92lfqf4qkoydYaR/CsZla5J+1f8vKBW+6ewrlK6zXV+zeHIreWNoZmuNwjefzSRg85rk6uOxDKlFFFQWFFFFABRRRQAUUUUAFFFFABRRRQAUUUUAFFFFABRRRQAUUUUAFFFFABRRRQAUUUUAFFFFABRRRQAUUUUAFFFFABRRRQAUUUUAFFFFABRRRQAUUUUAFFFFABRRRQAUUUUAFFFFABRRRQAUUUUAFFFFABRRRQAUUUUAFFFFABRRRQAUUUUAFFFFABRRRQAUUUUAFFFFABRRRQAUUUUAFFFFABRRRQAUUUUAFFFFABRRRQAUUUUAFFFFABRRRQAUUUUAFFFFABRRRQAUUUUAFFFFABRRRQAUUUUAFdN4d8N6tq1k93Yxh4llMZycfMAD/UVzNeh+BfEY0vQZrPZkvctJn6qo/pQBA3hPXrVvMa3T8DViG51KyOJ7Y4Het5tdEr5kkcj0Bpn9t6eGwyEe5oAxJNamI2tBjNVDdXTMSgx7Gtu5l0y4Uv5mPYGsO7lt4nH2ckj3zQAxjfPyw3ewNQtHcyNz8nsak+17B9/BPvTN8rgvuBoARGmt2G58A1N80p3eeD7VQmuXbgfN+FEZxggYNAF37KjvlmYUlxFAmNrCq3mbjjcc/WiSJR833qALULw7MO6io5AEJ2T8elRxxxEbguD70wMkkmDH070AAl54OW96hZ3Zsuv5CtBkthGDsGfUUCRFX7oYUAZbK00g2D86trbSYy2AamaVC4OwfQU37QS3+qOKAM2S3umlO1RipLaKVJMDOe4q00sqHcIztNQNNIkgeJGJ9hQBZ8mRuQpzT0gI4cY+tS29+7r86Mv1FPe8icZZeaAKbWkLMfl2t601bRYjkS59sVLJeIfuITj2qqb4mThD+VAFjbgcSfhThsAHG41THnzS7hlRUwS43Z3A/hQBrWxTys7MGn7wMs44rNFw23BbGKb5jSDl8D3oAutIJXGeFqcHA+QgfWssSPngZ96gmuWMg7GgDf3uSGBFRzAu3LcVli+kRMcEe1RyXMjrkSY9qANaGycP5gK7abIGEuVlAPtWZHqUwAj3ZpUkzuLk5oA2FunMe13OfarUNzlNvT61gQXhRiMZ+tStfzuME7V9qAN4XLR/KDkGiO++zyZ8vdWNGw25LN+NTeZISDHmgDoBrMD4EyEe1RSalYF/ubB9KyhDJJzKalW0Sddp4oA1zrGmxphFy3risS61N5ZWSMcHocUr2Kwj5WP1xUf2VJBkTYagCuMAHeNxNOUxhfmPy+maRrOQnh6jezlXl84+lAE5a1jXKrzVCWaPJw+CaQRyO2wYPuavxeHLmcBt0dAGXFqTWrHcxYVdj1qSQDCAKfWtD/hGmVf3hVjSHSoU4MewjuelAFaa6nWIOg4NaGnasYipXDN3FVmtA6hFmUj0BpYtPeJvl2/WgDXn14SjDQ496zJgJp/MhYk9x2pWtJjySDTlg2KRu2tQBbhkilwjL89W7ewYybgOKwp/NRcByx9au6fe38MWFXcPU0Abostv3glJ9k8tsh0+lZD6hfs3zRE/QU9bqVRmSF8/SgDWjlETbiisverYuLNhxZgn1rmG1Rg2GhI/Cr0GoPMnBCCgDWMEbAutvjPpVePTh5u8wkj0NMF5IiDbID9DV6HWo4Yx5q/NQBJJpcTR5Fthvaqhs/JVtowferqa/GxxsP4VJ/acMmR5OWPrQBjRXzWrNkbvall8TS7dnkEe9asRiEvzwogNa8ENrIRutomHuBQBwUusEyElCD7Cs2S+vLicnyG2fSvWhZ2O0s9tbrjuFFV5tJ0y/QncI8d04oA8skkJ/hYetNSTB4bI7g16dH4H0e7GfOkz67qiufAmhxHHnShvrQB5rvYH90+M1EgZZeBvavQJPBelCRVSZwPXNPHhvR4ZNiiRz65NAHAs8qHcUZfoKj+2Nn7rZ+les2ekaNAMyIuP9ui5bQ0+WK3hP0SgDytJHnRiytiqos7xpMxIwB716XN9gijd1gix7LWBdXrs+IYFWP6YoA5h0v7UYlQMD6VYiu3ihwVOTWrMsl5hEHzCqD6bMsu3Oc9c0AZUqvPITupkcRDYc71roI9MRF+Zkz7GmzaXFtyjDf7UAYLnbJsQhV+lNaJYzu3hjWs2mSCJmdaigs49pDqM+9AFGCGG4k3YOVqee2guV/drtZfWtKK18tcpGB71KhtQP3qKrfSgDmfsEjvgr0qw2lzeWCnBrXe5jdisMY2+oqNJ5Gk2dqAMldHuDksBmoJNKnTLNyPRa6B2IJAfFVHvJUbaV+WgDlrpHl+XzNm3sRWQ4IdgTkg9a6e+UXcuRgH2rm7hSlzKh6q5B/OgCKiiigAooooAKKKKACiiigAooooAKKKKACiiigAooooAKKKKACiip7a2mu7hILeNpJXOFVRkmgCCitTUPD2q6XCs15ZvHGeNwYMB9cE4q5/whPiH/oH/wDkaP8A+KqeeO9wOfoqzfWVxp129rdR+XPHjcu4HGRkcj2NVqoAooooAKKKKACiiigAooooAKKKKACpoe9Q1ND3prcT2Jad5jj+NvzqW1tTdO48xI1RdzO/QCp/sNt/0FbT/wAe/wDiau5CKnmyf89G/OjzZP8Ano351aksEWCSWK9t5/LGWWMnIGcZ5FUqasArMzfeYn60lFFAFSiiisjQKKKKACiiigAooooAKKKKACiiigAooooAKKKKACiiigAooooAKKKKACiiigAooooAKKKKACiiigAooooAKKKKACiiigAooooAKKKKACiiigAooooAKKKKACiiigAooooAKKKKACiiigAooooAKKKKACiiigAooooAKKKKACiiigAooooAKKKKACiiigAooooAKKKKACiiigAooooAKKKKACiiigAooooAKKKKACiiigAooooAKKKKACiiigAooooAKKKKACiiigAooooAKKKKACiiigAooooAK6DQYHnt2Vd3+sPI+grn67zwUYf7FmEjYP2hv/QVoAkXSLxh8s34Uf8ACP3bf6xhj61rPJEjHZNj61C9+3QTR8e9AFdNAVYid3PvUcOlwK585w1TNfSyIw3qfoaoSSttPLJQBZfTNKeXBzn60ybTrWONvKkbHpmqiASgnf8ANTvNeNSjD8aAKEyCPBWhYfMw2TRcbcbmOfamLKGT5QRQBIYQnQ08SY64C1BncQC2KkaAHB3jFACS3KCMhPvVWSaQnCx5NXBDEgJzuPpUY1JLcECHmgBjG5248k81HHFdM2xzgVI+ruygmMAU37a8i/KooAlEQtz/AHqkNxCq8gg1SLbushDehqMickHbmgC+t2rHaGqeK6KPt2qc1neSwXLp1ppTyiGVju9KAOiWO3kXdI/4UyQWgQeXGrGshFeX7+R+NG0RnGKANbdCE+4B7CoG8kNvCDbRiI2vXnFZu9l3ZY7KANE3KFv3a1MCqoHIFZcU237n61a+1KU2yH8qAK1zdJ5u0KAPWmNIqsMDNN2q0pKj8TSSZLBTjHtQBZe5KRjEdVjK8hz5YHuasqibBubAoAixgKSKAII43Knbg1MlsCvzDBNOASEZ3Ee1MaffxtagBvlIknTijqDhuKbv3tsJwKa8YgOUO7PagCzEIWTduy3oasKA2MpVONUYAsu1j6VIZGhYYYkUAaaIMcISKs26IvzZ/Cs1bxwo+cVaS5iRVO765oAvkljhTSbWUYz81QrqcZOxCuasQ3tvH80u3NAAYLgpk9PeqjmOMkMBmrNxfxSnKuVWqjXcDZAw34UAQLJMWPl7ePU1YivQUMc/X1rNkcGQ7eKY8v8ACTmgCSTYJyUJK+op41OeIYSZlFUzcYBQKagMu08rQBonWNQ/glOPU0r6lc3C7JiDn+7VOK9K9Y8pVuF0lYumB7UANEbqRt3Cpw12nLO+2l+0BCACC1SM0rjcRhfSgCSDUpYnCY3L71cmvUZfnQD3rJMbL868j0pyTPNlQVwOxoA1IGgmZQXrorS1t9oCsPxrjV8yLmIj8KnjvbosMSEUAd2o2nCRxt74oe+jhO2aBPriuLGpXqsCsztTrjVbkx/vEJPrQB1M2oae6kGFSf8AdrObyZSREgx9K55L2SX77bT6VLFqMsLfK+R6UAb1q1vZTbpk3+1bE9zptzAPkVT9K5FrvzPm3EH0NSxXU0R+bay0AbYWDHyJVy3W1ZeVIf1rnzfORuEeKnh1plIDBR70AbjW6yZLM2B0qDIDFDLIo+tRpqSuuS4K0jXsc/y7TigC1FaySt8s7FfrUGpNcWahUkAX61Xllkx+5G3FUpFnupP3rqSPU0AaFvrlzEo2yFRUia87TAySb6zZFfAjX86j+xN/HjPrQB1qa5aS4Eq4qVdQtGbb5iAGuPGIyA7ZAp8pR4soMH2oA7WNNPb5ppwfqajmm0WVvLWaMEelcEILp/vEqnuaemlMGDJxQB1l1/ZsIx5oI9M1Qlu9LX5dm76VhzabM3JaprfRrqWLhSB60AaYvbdV/dwBaYv2SfLu+DWNLpF4j+W0hC1ZOkyxQfJIS1ADrx7C3BIZiazlmmk+eNOKm/s9yP3xzVyGAeX5ajavrQAwSubf5sfSqbgSqTtUEUXFhdLIUSbCn1qNdKn2/PMAPagBrzrHAW87GO1VluhJHl1BzT5tIdgQo3D3qsbSOFNsm4H60AOt5U8wjGD2pkk8CMcsd/tTVjUH5chfrVWVUJOxD9TQBKb9I8/KXY+9Q/b4wTvjYE1XkUgBsD8KYcuNzHpQA03AE+emfWueuzm9nPrI3863yiyjLECufuABcygdA5/nQBFRRRQAUUUUAFFFFABRRRQAUUUUAFFFFABRRRQAUUUUAFFFFABVuw1G60y5+0WcvlS4K7toPH41UrS0aXTYtQB1a3eW1YbTsYgqfXg80PYDp7bYPAuoLYXH2+aQiS6DZUw5AJOD97p1/wAKxv8AhNvEP/QQ/wDIMf8A8TV6PUdH0HSdQg0y8kvZ71dmTEUEa8jnPU/Ma5KsYQTbuvvDoWL69uNRu3urqTzJ5Mbm2gZwMDgewqtRRWwBRRRQAUUUUAFFFFABRRRQAUUUUAFTQ96hqaHvTW4nsaFp/wAe19/1wP8A6Etdb4Z0zSo9FR7l7Waab533MCU9vauRsJHFwIUjjk8/90Vk6HJrafw/LHIY3j0dXBwQbhgaJCiZk9rFY3WrQQSpLEsfyMjZGN61q2Pg6W+sILoX0aCZA+0xk4/WmzaBdxRyW+dKtjIoDETHdjOe9WdX0a9MVhFbajBGkVuqHdPs3H1FFx2MjWtCl0Vog8ySpIDhlGOntWTXRa9BNbaFpUU8yzSr5mXV9wPPrXO1aIZUooorM0CiiigAooooAKKKKACiiigAooooAKKKKACiiigAooooAKKKKACiiigAooooAKKKKACiiigAooooAKKKKACiiigAooooAKKKKACiiigAooooAKKKKACiiigAooooAKKKKACiiigAooooAKKKKACiiigAooooAKKKKACiiigAooooAKKKKACiiigAooooAKKKKACiiigAooooAKKKKACiiigAooooAKKKKACiiigAooooAKKKKACiiigAooooAKKKKACiiigAooooAKKKKACiiigAooooAKKKKACtvRopZYCqOwXf0B9hWJXTeHiF0+Rt2D5p/kKANWKxdUJcs31qNobdW5LA96H1N4yR96o0ujK+fIcj1xQBL/osablMlIb2GRdiqW+tIRERjyHyfUVXa1kVsiEhaAHo8QkP3s+gqw08Sxn5Dn3qODT33eYCVp80O1sEkn0oAy5LpZJOnPpip1dWx8mDTzZLv3AEVVmikRiqvQBJKFU9qaSmPlbJ9qgwQMyZJpVBjZSrZoAtQo5OcUTQnGTGM1E1+qgrt+amrNJINzscelAEsNil1J83HtV5rS3t0+UgVliWYH5MqtKzO4zzx60ATTiN/wCEH6VXjdofmzx6Go3xkbTikYK67XkGKAHS3zSMNoqXHmqC2FNQKqW7DHzZqaSUDG0ZzQA5ZGQ8nNALynhT9abuCkHGc1M+RDuRip9KAFPTBzgelMbbs+Vc/Woobo/dduTQ7k5+figCxDFI38IFWHs32g/LWZFcyo3XIqw94zY4agBJIWB29PpTdjrwWyfegXZPy9PelcHr1oAAQvLnNSCQRjdnioXdWXHlNmmknaFMZAoAWSWSbJQColkmY7e9SqyQP3oadHbCigCOQOCD3pztujHPzUshZVHzCq08krAYXigCcXIUYIzjvUvmrKBhgPY1RSUuuNhJqePYVx5PNAFpniAAPWnSSJ5YxVaOFlbngelOeGQt8pzQAkMkYlyxI/GrrTI2MHNVvseRmRT9ac1vCsfyE5oAtBARuByKj2kv8uQKW3jVBy+T70sk3ld6AK0jFZfl5pkrvt3dDULys8hbBA9aYzkty+fagC/bHKnfTtsJyMbs1n73ZcA0+OQJwevrQBeS3z9zAHoaXy5FY42iqDPI4wj8e9ME0sbYYk0AaSRhZN7t+VaaShlCgZrnhJuwUyrVMNQdCE/i9aANiQFRjI+lOgVIyTwM+tZySMw3M2TUkd0qk7jmgDchhDHJC49qfsjjz8maxob0JIDGm72ragvGli+e24oAYhQ5+XbUEtpcTn5DlR2FS+bHv4+T2arMOo+TwcFfUUAQxWSlQrRYb3p50rjhce9W11IvyIwwpF1VSxV12e9AFH+zp2KrEuSKsPpmpKoAh/WtGz1C2SXJOSe5rQl1SLgiZfpQByv9k6wD8ykLUo0+8WPHk8+tdMmqqRtfkVML+1MYU4FAHIeVJAMShlpx1FoI8RgsfeullaO5yi7CPU01LKL7hjU/SgDm49Tmkb58hfapDciM7lBPua1rjTlUHYhA9hVF9OLx/f8AzoAij1NM5Z8NVjzXvF+Vzms5rGUy7Tge9KsV1aP8j7h6CgC1Kr27KW+amyam7fKIwoqrLcySNhw4anL8y4cFfrQBpQXkRXMmcirkWqWpGARkViLH5mFyB71Z+zWsKjOCTQBd/tqOKbLAMtaC+K7VE2BMcVyswgViU5x2zUH9oW+djx4oA6CbxALhvk2j3qI666N8ygj1rnWvoVJCLVaW7dsKucfSgDqG12B+SAT6VVm1jKHZGQR0rHjt5yFcugX3rSTYI8cFqAI49XlcFn7UkmsNIMI34VXmuYo1ZdnzVQDkZwnJoA0ZNTuDFsQge9UBIZHIkcs1QrJhgHFXFe3hUuRzQALv24UcDrUMkxkBReBTTqCGTJJAqJpUdi0cZPvQA1SxLIzdKngiRgfMYYqpIjv84G2mlFfC5NAEV8ke8rEePXNYMo2yuPRjXQNbxq3y8GsG44uZf98/zoAiooooAKKKKACiiigAooooAKKKKACiiigAooooAKKKKACiiigAooooAKKKKACiiigAooooAKKKKACiiigAooooAKKKKACpoe9Q1ND3prcT2L+mf8hWz/67p/MVs6rpWlSa3cyS65HFI0pLRmJiVOemawLab7PdRTgbjG4fHrg5rcuZfDd7dyXcwv1kkbeyrtxmm0JMteItN0241d5LjWY7eQouY2iZsce1Lrmm6bMun+drEcAS1VU3RM29f73FQajdeHNTvGuZvtyuwCkKFxwMUX114cvxbiUXwEEQiXaF+6KVmO6Ga5DDb6BpMVvcC4iXzNsoGN3Nc9Wrq1/aTWtpZWKSCC3DYaXqSayqtEMqUUUVmaBRRRQAUUUUAFFFFABRRRQAUUUUAFFFFABRRRQAUUUUAFFFFABRRRQAUUUUAFFFFABRRRQAUUUUAFFFFABRRRQAUUUUAFFFFABRRRQAUUUUAFFFFABRRRQAUUUUAFFFFABRRRQAUUUUAFFFFABRRRQAUUUUAFFFFABRRRQAUUUUAFFFFABRRRQAUUUUAFFFFABRRRQAUUUUAFFFFABRRRQAUUUUAFFFFABRRRQAUUUUAFFFFABRRRQAUUUUAFFFFABRRRQAUUUUAFFFFABRRRQAUUUUAFFFFABXS6BDPPpsiRQFwZT8/pwK5qu28HX8VrpUqPy5nLAf8BWgCW30poQTMhDVpRXMUBC7AR9KsvrUCj54jzVG51O3kX5ITn1oAutL5uCsI/Korky+WCLdfxrHbU5Y/uH8CaadVvHXkqRQBNPdXNuhcom2seTVi02WU5qaW4ZlYO2T6VnFWlkwExQBeWWabkSFfY1G6gHcZGJpqrOvy4zSGQI2GBFAEbMQ/DFvrUi5C5C4qKVg7jbTmUBcsStACvJEOSuW9qgeZmfrt9qVljI+UsTTYocnJG4+9AEkcwVhvcmpJLjeuIxzUe3Y2SmBTc4bgdaAEIdTmQVGWGcFanVQ0mHc0MkO/wCQ5NAEPOOOatRIdoOxjVR5Nj4HFWlv3ii+6KAJQyq2T+VSBlmGOQKqrdJJ8xUVKrb0zuAoAR7Ilvk/OhbKUr1p/wBoZE461X+1SA8yEewoAuxWiheR81WEs1xy+Ky3vZiuEeoxLcOvDuaANCVII3+Zs1A80ZYbWwtU3ZwpJB3VAoOMtmgDYa4hVMBsmq5udy4Xg+9VoVBPepWRR8yhvyoAR1kbBLU0q0RyOvvViIb15BpGjHVt2KAKxjeQ5JINWYklX5W6UsMfORkfWpnGDy2BQBDhY3PGTUoPy4xzUDyhpPk5x3NOEyg/N1oAuRQv1Zs0pUn7hGfaqr3WANrVLDIo+ffj60ASA3DfIB+dTQWM0jfvCqrUC3MRYgP83rUhmIUjzBQBdmsYI03M+KpSCHyzgZPrUPmlvlJ3CmvIiof5UAJiEj5juNBSNeBHjPeqcc5STkYU1c+1oExjj1oAayxqpUtioE2HPy5xSPMPMz1FMkmUsABgUAWBEkpyH2n0FNMYBwzHNCzx7cRp83vSGSQL82MUABtXUblOalW12r5h600MCmFbBqWO5+XawGKAGIu/+JhTzCsfO786ekYkG9Xx7UhPZhmgBqzTRMDEAa0IdZmTCyoMeoqFbZGj3DIPtVaWHcep+lAGo95FcN6VH52x/u5FUCiRpwxzTorhR95zQBsLdRpHkZWgTLKcPIKzTMhNNYbh0oA1i0aLzLn2FJHIC+Qxx71Ri8soAXwallwFG00Aa0NzIeBjbU6OdpPFZ9tJEsPLkmpVlUA4kH40AWRcFG6kVp21/Io+4WPqK5xpn3feU+1KuoSL8q5FAHXf2nKI9piBzWY1xOJ93k4BqlHqmUAKEn1NWPt8ko+VVH60AXPMWZx5q7fcUEwLICOQKz0md5fn/KtGMzEfLCNnfNAFlDaXBy0YGO9Mk0yKebcp+X0pkiblG0BaakchYBMjPfNAD5dJSKMhXUfWqLaaw7bj610Vvohlj3yT8+maR9PMHCyg/U0Ac1PopuE3BgpHaq39hDGCMv65rrhpjSc+YRUUmkzpkpJke9AHKHRfl+6Aary6e8OAoB+tdXHYSpJw+aivdKGN4l+b0oA5SSC6C8dPQCmIJ4z80L10CW+zIbJqJ0G7k4NAGGYHlky8JH1oeKa3+YoClaEzNG/zgkdjSrcRMOXH40AYN6kl3GBGoQjvTF052j+ZiW9jWrcz2ch2u+T/ALNUmuBE2IiSvoaAGx6dKqYdQfekcpbx7H5ap2mcJuUnPpWZNI/nfMuT70AMkupSWQAAVEWJA2v81SDeJSdoAqGd4wfvZagB5L9c5PrWHP8A8fEn++f51sxRxz8F9v0rIuVCXUyqcgOwB/GgCGiiigAooooAKKKKACiiigAooooAKKKKACiiigAooooAKKKKACiiigArTurzTZbZ0t9J8iU42yfaGbHPoazaShq4BRRRQAUUUUAFFFFABRRRQAUUUUAFFFFABU9uxQsRj8QDUFSw/wAVNbiexa85/SP/AL9r/hR5z+kf/ftf8KSJA7YPSrAjQfwCrcrEpXIPOf0j/wC/a/4Uec/pH/37X/CpJt2UCOqc85qpJLIkhVtj49qXOPlJ/Of0j/79r/hSGViCMJ/3wv8AhTVIeLzANpzgikqk7k7FSiiisjQKKKKACiiigAooooAKKKKACiiigAooooAKKKKACiiigAooooAKKKKACiiigAooooAKKKKACiiigAooooAKKKKACiiigAooooAKKKKACiiigAooooAKKKKACiiigAooooAKKKKACiiigAooooAKKKKACiiigAooooAKKKKACiiigAooooAKKKKACiiigAooooAKKKKACiiigAooooAKKKKACiiigAooooAKKKKACiiigAooooAKKKKACiiigAooooAKKKKACiiigAooooAKKKKACiiigAooooAK6HQhH9ikYkhxIRx9BXPV0mgQwy2EnmZ3eaen0FAGjCElPzy4H+1VphaRsAMGoHsInjIQMTVZrGZV+RHYj1oAuO9nn5goPvSeZaOpwqg+1ZjK/KyRYPvUCq8cnQkH0oAnlgw5ZWxSKJVHyhW96eqTH02+9RpM8bFGXP0oAPOlAxsFVWd1fLc57VNPLtI2qR71Xa4LMBtyaAB1fzA23bUmEk4LHNNknYN0pI2V87qAJljCDO8ECm4djlDTMBQetKshUdsUAMkwh+9uPpQVZl3FcU5GUHLKKnWT5T+7OKAKqxFxzzUPCy7VU/WrYcF+hWm7JGY45FAEDxZYHfViCJH++M1JHZ5G4jJ9qsR7ACuw0AVZoYuiYzQsRWI5rQEasOEwaX7HM4xwBQBjZTkZJNKEXHHJrTNh5B+ZQc+lBiRBnbg0AZiuqN61bimTuoH0qT5P4kBFAktV/gxQAMEfooP1p0aIw2+WtMa8iHCAVA1y275cUAaawQ4ACYpX2woQyZFUFuJgPvqKQPNJw01AD/NO7Ea/LTmljGA4GaY+yCPh8ms9/nYnkH3oAvS3EQHynmqr3EknA6VGo28Hk0xiQcigCaFBEcsOtLJIwbttqsXcnG401mbOHJP0oAnyxOSAaY58zgtgelIVCpnnFCjd9080AWrdIk56n606d1dgRwKrbGXpTgNvPU+lAFuF8rtxx9aguFUv8pOfrTTJ8mcVHuLL83FAACW+XB+ppfOcLsKjFCMv8JNODgKcgUAQmZm4C8etP8sgBqaCGOR+VK+WA20AS7V25L4NNE2flIzSCIeX1waFUZxwTQA9JDu4A4qYyoeSDn0qONUwfk59qVkGeuKAJi+ACflHtUnmb1wMVTCknA5q1Dbjd84I9KALFtNKileoqeJ9xIK0kOxTt3CrEqoUG1hmgCPag+9jHrUbRWx+78zUrRAr8zc1JBbKOTn60AVnCr/yzI96dhyowRj1q+wjcbD0p6oiJtVAaAKMayk/IAfcCrYSSVNpQH9KvQTrEu1YgDUrXabctGM+1AGP5Nwh2jgU10YH53B+layXal/uDFaVrBDcEb7ZTQBzLFEQMqEe9V2nIbcGNd69lYlNvlL9MU2HS9JJ/fQCgDiReuWwRlR1q1HeI5Hl7lrvYtO8OBf9VHn3qpd2uhBgsKBT/s0AclLeyxSKY491XI9cuRHiRCo+lb39naeY/kdRTfsGksNstx+VAHOzXs1yQI5DUqm8WMYuWPtWpd2GlQx7reY76prBHszLJz2oArTarqqDy0fj1zTVn1BwHeV/++qsi1E3KstXoNPgKgTSN9BQBlm91CLDiZ8Dtuq9H4ruyiq0eQOpqw2mWZ+4JD+NVzpcPKhGye1ABLr09wwVE2j1FA1CZ/vuW+tTwaQIRnd17U2bTJmOUCAe5oAoSXNy7nbItQGK4dssxB9asNvhcoNm72pqrIzFfOAoArNbyScSSEemKrf2RK7kmY49q1mjkXbyGqTMkPOOKAMP+xNvLTEj2FQtp+WwjdK17jUYRJjfVWe7gYEx5Z/agDLu7x7ZREseP9qoI/8ASH55arso81DvXmq/lmEZjDA+pFAFaeLD43EVTktpNw3citJoy/zeZlqiljuGx8vHqKAM5lcjCsB7CsyQESvnruNazxuj/OTj6VlTf6+T/eNAEdFFFABRRRQAUUUUAFFFFABRRRQAUUUUAFFFFABRRRQAUUUUAFFFFABRRRQAUUUUAFFFFABRRRQAUUUUAFFFFABRRRQAVND3qGpoe9Nbiexbg++fpU9QQffP0qYkKpYnAFEhRK17n93jrnihrNRBwCZMZzTbiVJBEQ3GecHkUnmxYx581IoIP+PU/wC/RRD/AMezf71FXEiW5UoooqCwooooAKKKKACiiigAooooAKKKKACiiigAooooAKKKKACiiigAooooAKKKKACiiigAooooAKKKKACiiigAooooAKKKKACiiigAooooAKKKKACiiigAooooAKKKKACiiigAooooAKKKKACiiigAooooAKKKKACiiigAooooAKKKKACiiigAooooAKKKKACiiigAooooAKKKKACiiigAooooAKKKKACiiigAooooAKKKKACiiigAooooAKKKKACiiigAooooAKKKKACiiigAooooAKKKKACiiigArf0P/j0c5bHmHofYVgVvaIzC0bHTzD/IUAaxM8R3ROw+pqRbm8YffFQm43Db3pTE7LwRQAsyTScsymotvkEEjNMeNw3yN+tRt5h654oAWa4lfnAx6Coheoo5UBvcUMXC42gVVkbJwNtAE010WUYiU/hVUuo5AINO8iQjgnFDRYXHOaAI8+Y3AJp5cJjAqWNSBjZz60oQbv3h/KgCEgsN3SoyzjHy1YchvlReneljXBy4oAYsMrDOMVMglCcnpTZJRnh6cJYiv3gDQAkoZgDj8advxFyMU4XMSx85JqrJM0h6cUAWoidvyykD3p6TCPO9wRVFZsDDA0cSA96ANJbxCfkND38iD7xNZiL8vI49qmVUC8sfpQBJPqMo6ZNVzdzMcuSKHjPUdKY2zGCeaAH+aoXcXLUzzncdMCkKJj5eajLtuAoAlKp94n8qUCMjKsag3EnA4oK5PWgCdXUdifrSM7DlRgVGAoGCTmmtkKaAHNuLZB5piyHdh+adE5C7SOaCwU/dGaAG7iX+XgU/JK4xTVDOfQUkm4N1/KgAOVHXA96VFzz1pu4MPX2NCA7ulAEzqWXimqmBxgUxs+pAp6nZzuyKAHqyntzTGdgc96cGR/akEZJI/h96AAEP1ODScM2M9KTy9jZzSDYzEjg0ASb0QctUW8Nwo49SKNmVPerEEHmDG/FAEITaODk04EAY5BqS4iMGMEYpqsOuPxoAiZGDdytPJTt1qQDcppyRxYx1NAD7fJ+/xVkbWOdmfrVYRc9fyoWRwxTPFAFwleMRipHYmMA8VVB29XyalV0kXqaAHKfLxkZFTpJHKRsOD71XKIV6vinRoi/dOaALrAgZyDSZ2kbnIFQ7JVA7ipwkZUbwwoAnae38vgjNRwzhJcq2RSpbxMvANSKqghY8H3NAE4YO/EgGadMfLTAkyabHEPMHA+oq20MQxuHNAGahIIGwsa0YdSubcgeXhanjtomYbRgVpLaR+XwFNAFaPUI5F3SId1TxtbTdZGGe2aaLcR5+QGpFtmPPlAe9AF+DSrBo9zy8/Wo5dNs2UgONvrUEcnl8OmTVjyjKu4jHtmgDHbTJEmPlPuT61r2fhoTRiWRgAe2antjDE21oq1/O8uHeNoQc4oAwZ/DUSSfu5Bn0rPn0Gdj8hLEetbU+qLM/7lAvqTTFvo848/5u4FAGJBpNxDKGk59hV6aCZcfudtaAubV3DO5LCp7m+szGN5zj0oAyI7C5A8wHHtmoJmnSTbg59avjXreJ8CHKj3p0+sWNxEcxbTQBlzSSqA28/nUZurpuEQsPWorqS3l/1O4GmRXb25G58r6UAJJY3FxJuIKH2pTpjxDLFs1qjUYXiBLgVHJqcZGAynHrQBlb5I3CnjHrST3KyqUJ2t0zU1xctKd20bapJMIpskDk9xQBXTTduXO457lamEKLEcMufYVry3q+SEVVORWTdTRxoUx87elAFB0+fipppQYxGSCT7U1UTaNz7TT0eGLl8Z9aAKZtFiGfLfnvQJfLGN2PTIq7LehlPkpu96os5mOZlxQBBMS3GM59q5a5GLuYejt/OuoZg7YPC1zF1gXk+OnmN/OgCGiiigAooooAKKKKACiiigAooooAKKKKACiiigAooooAKKKKACiiigBa0rqz02K2d7fVfPlGNsf2dlzz6msyihoAooooAKKKKACiiigAooooAKKKKACiiigAqaHvUNTQ96a3E9idHKNkCpfPRwVZDg9fSoKKu1yU7DnhhZFCsFx3I61EYEU8uW+gp9FLlDmFyFTYowOvPU0lFFUlYRUooorI0CiiigAooooAKKKKACiiigAooooAKKKKACiiigAooooAKKKKACiiigAooooAKKKKACiiigAooooAKKKKACiiigAooooAKKKKACiiigAooooAKKKKACiiigAooooAKKKKACiiigAooooAKKKKACiiigAooooAKKKKACiiigAooooAKKKKACiiigAooooAKKKKACiiigAooooAKKKKACiiigAooooAKKKKACiiigAooooAKKKKACiiigAooooAKKKKACiiigAooooAKKKKACiiigAooooAKKKKACt7RZkjsnDbc+YTz9BWDWnp6I8BLbs7u30FAG092hHESn6VF9q3jAyo96jjHlLwhIqceWw5WgBn3QTn8qjDFzzuFPRdrfcJFSSHd93H0IoAruqFT94mqwDKDhcfUVcKgHLr+VEiqeVXIoAggluVz90rUhlP8ZXFRFgjZOcHtipSIWUHHNAFeRzn5QPwqRIw6hi2DULF4z9zAp6b3GMD6UALIQqndhqgB3juBUjx7FLEc0xGJ5VgPY0AJlegz+NIEzknAp2VPL4NAf5vlGBQAoXvTSAq5/lUhBcZ7VWlcIcqc+1AD9/mDAGKZsPRWNNEuRxxQXI4PNAEgmZEwOad9tAHMdQfdXOPzpx+ZfumgBTdM3QbRTNwPzE80wnIxg07+DHWgCQPn+LApA6qTtqMHH8NOUeZQA45Y8AD3pcNTeg+UZxS7nblcigBNmTz1pS4+6BzT88AEZPrSNwvT8aAI/MI7fjTyU2ZIyabndwMGnE/Lg4oAiJc8KackbY5607n5SKSV+lACJHzmnhgD90fWkWQBR3qNnIbjpQBOgD56U10G3k0yNsHk4pZCcZDZFACbflyD0oEzdCaIwQu6lwDyOtADgyOMdKZtKng8UEIevWmjcTzwtAEwXB57094Sq5TIPtUKuwfnFPM2GyaAGbWLfMS31qURs38WMelCv5hyacZMdOKAJUTjpmkcY+tMhl2vzzVktHIMGgCLy5V5xx9ackWWy/FOCtGc7sr707zv9mgCVYkPHX8KSO2Ik68UisTylTxg9ZCRQArfJ8oIpbeNpJRgH8KVAN2VGR6mrBlC8Lx9KALbyJEoBjBNILhSwPk5H0qq0pP8WafDO6NyvBoA0kaJl/1eM0x4Y3+VBg+tUrid8fIh+tJFNIMbxj3oA044zABjBq3GqS4PGfrWKLh/My3K+1XFvYUGSuKANTy3lOzcFX2pjiaBgqy5WqcF7FKxA4P1qcSA87vxoAsiT5sPnPqaspc+WPv5+prHlvEc7fM6VLCUkI2nigC9JcK7dcn61C9xPGflc7fTNQ3EsUS4br7VSN3lhgjFAGv9sLKGeTn60yTVX+4shYGqn7uVPlxuqLDL8owDQBYe5VcZk59BUS3nlS8DJNPTT45Bvdjn61FNEkByjA0AStPcud3QelVmvmLFc4b86QzO4wxx9KSKII4cDNAEqpcum5k49afGJQeEZj9KU6mEbZ5Zar0FwzwllTBNAFM28qKWcrk9qhdAqZYfN6VckCrlpn/AArOkmRpPkk59xQBJsEyY27TUkVmN2BzVF3lDYc59xVuG4S3G8k/SgAubaWE7ycj0zVdJBIfnUgD2q22p2rkb8ge9V7i9s2GIX+b2oAUSjzAUXIFRXCeZKHHWpYkfZnb+JpvzMxHcUAVpI3zuO3bUciyiE/KCParLhiwWT5V9qiupUWDEbDigDNRnXcPmGaeUlEe7731p8Egxx8z+mKkk84pmRlRfSgCODa33worlL4AX9wB081v510Uly6nbGm4etc1ckm6mJGCXbI/GgCKiiigAooooAKKKKACiiigAooooAKKKKACiiigAooooAKKKKACiiigAooooAKKKKACiiigAooooAKKKKACiiigAooooAKmh71DU0PemtxPYs28LXNxHCmN0jBRn3rSlsNJgmeKTViHQ7WAgJ5qrpP/ACF7P/rsv86jntZL7xDNbRDLyXDKPzqm7EpFv7No3/QXb/wHNSQabpt5MILXVN87/cRoSoJ+tdXceD9LbT3hhh23Hl4WXd/EO9cLpDtYa3FK8MknkOd6xjJ7ip5mVZEDDaxU9RxSU+UESvuUqc9D1plaIgqUUUVkaBRRRQAUUUUAFFFFABRRRQAUUUUAFFFFABRRRQAUUUUAFFFFABRRRQAUUUUAFFFFABRRRQAUUUUAFFFFABRRRQAUUUUAFFFFABRRRQAUUUUAFFFFABRRRQAUUUUAFFFFABRRRQAUUUUAFFFFABRRRQAUUUUAFFFFABRRRQAUUUUAFFFFABRRRQAUUUUAFFFFABRRRQAUUUUAFFFFABRRRQAUUUUAFFFFABRRRQAUUUUAFFFFABRRRQAUUUUAFFFFABRRRQAUUUUAFFFFABRRRQAUUUUAFFFFABXQ6CJDZvsTcPMP8hXPVv6JqjWdk8Kx7syFs/gP8KANORXB+aPb+FRrZOzZSTFS/bvtAyzBfwppmcn93IM+lADWjmi4fcfcU1hvxw2ae09yFyTnFRpfMx5QcUAQyI6HJzj0NO2M2MHipnlEi/MRj0qIlU+4+BQAjwS4+4CPeqkyPG4ODVmW5CKMHP0qFrtWX5uaAI/NViN6kNUhXYM7yKhaQO2cAUrPgZagBCcth5Dj3prqitlORUMp3nrTYy5HbFADm2npSrIq/wANRoTv44pzyDO3H40ATGVei8CoChB3Z4pHxgc80u/aemaAAhTjHSlcDA5qN2bOcYHpTEfOeaAJmJI4T8aAGK0wMx4HJp29gNuBmgBAD0fkU0lRxtpVKg/PwfakkIPOaADaTypoUFWyTSDJ74pHJHRsigCTdkHBpU5TrioQD1JpdxPcYoAlB2qabncOTxTCexNJ8w7g0ASqWQfKv40gy3JPNM3SdM4FPUkjp+NAC4IHBxSSbSo9aYfmPLflQBnvQA4YCjB5pQT1xupNoXtk1IrgqQBj6UANAB6AU8Mu3bUWcgj7tCHjgg0AOZdwwXpgj2NleakYHbmo1faaAHZBboVNP3qOG5pAN7ZJxUjCJRgnJ9aAIlXLZHSnAK3Bph2dmxThgcjBoAXpTzIygcU5ERvvGonQs3y9BQAof94CQfwqbduk4FQhsLjFKFzznFAFwzZ48vP1pwlUD7oFQRszrtAzUgbYQHUUATKULfKwU+1Wo2DfKWyKqblPRBj1pwTA4cigC4GQHA5HpUsMsSS/MmKpxMxX5cU6VwOCvzUAasawOSwANMkZAdqrx7VSt5inGM1Yab5h/CaAI2Z1bGxjQVlkHzJgGrO8lODuNJG5c/MxAFABDbbE+beatR2kUi5O00yObgjd+dOWIsdySYz6UARGyKsSjgUIHYlPvVM0EozmWmpCU5BYmgBiW0avulOParqXCKmFHHtTLa3WRv3jAt6GrEtuY2+TGKAKVy3mdP1qmIRu+fIrZREfgkFqilh28FKAMuN5BLiIkCrX2iTdseTP0FSR2qCT5n25qYxxwAlSGb3oArNK5wqO1IIefnfI9KeDubLjH0prhtpYAigCQImMb+KR2kVCF4X1pkH7we9WGVnULjBoApxo27LHPvVhLi5hXCnIpkyGNOX2tTIBvGS/NAEjBpzvckN71XkjCje7HIp0kyxscyc04ypNAw3UANgnaQ7SMj1p8yptxvBPpVe3PlA8Aj1qQx4bzDhqAGmHeNn3RUQt4raYBxu96vGT5OnNVJ7OVh5mCe9AGkJVMePMI4qmZSsm7t71TaYKvJINTWhFw20vxQBDqF+5YJGvHvVIKZGCvgZrXu7SEkfN+VUZI26Kufc0AIN1uMRg49ahR3nuNr5Ye9OLyKduM+1TW8SqS7HB9KAI3dI22Hj6Vy10c3cx/wCmjfzrq5lRiSCPxrlLoYu5sf8APRv50AQ0UUUAFFFFABRRRQAUUUUAFFFFABRRRQAUUUUAFFFFABRRRQAUUUUAFad1oOpWVs9xcW2yJMbm3qcZOOxrMpaHfoAlFFFABRRRQAUUUUAFFFFABRRRQAUUUUAFTQ96hqaHvTW4nsaGlsqaraMxCqJVJJ7c1oNZa3Y65cXllbPuMjbWABBBNYlLub+8fzqmrkp2OlvNd8SLbCK4t0gWY+V5oTByfxrVutT07wnarZQxFroxh/u/fP8AtGuFDsGB3HKnIruYr/RPEFgEv/KhutmxncAMPdTUtWKuMvJNP8UaHNdwx7Lu2XccjlfUZ7iuIrsdW1bTdO0htM0nYzONrsnQDvz3NcdVRJZUoooqCwooooAKKKKACiiigAooooAKKKKACiiigAooooAKKKKACiiigAooooAKKKKACiiigAooooAKKKKACiiigAooooAKKKKACiiigAooooAKKKKACiiigAooooAKKKKACiiigAooooAKKKKACiiigAooooAKKKKACiiigAooooAKKKKACiiigAooooAKKKKACiiigAooooAKKKKACiiigAooooAKKKKACiiigAooooAKKKKACiiigAooooAKKKKACiiigAooooAKKKKACiiigAooooAKKKKACiiigAre0VIWs3Mg58w4P4CsGtbTIWktWIYjD9PwFAG3+5xhSCPeo9qb/lAxVVIQG5zUhUA5yQKALO5ADwDWfPcOrYWNRUweNz7U2cQ8ZoAg89ymGUH6VEXmYbUU02Q7W65WmxSlWznA96AJjG4UZzmoXzznNSreYYk8ijz1kb5zx6UAVw4xwppW+6A4J+lSSwhl3LxUCswODyKAHhAec8elJwnK01gwbgg0uxyudwoAadxbKjFG1m+8M0i5zzmlYt74oAApx96o1Zlfax49aUnAzk0zG49c0ATtjb61EEXdxwKTLKOOnvQgLEmgBVIRqfncCTTfLA9TTTgNhaAF+Y9DSEpj1NIPvYzn6U/jZwMH3oAaqkc8YoJ+bGaTPy8ik25HHFADmDA5B4p2Vx0waYxwOv4UMemMg0AKc9uaVMlumKFAU5PNKZM9VoAVyN3K5qNmz8vWhi5amqME5FAC7cH3pwBHWn7BtDMRUZIkb0/GgBwZicA0qttYg01QN2KQ/wCs6ZoAex554pFUA+tJ0b3pwYseooAXzD0x+dOKb16AGlA45ApBJs4bBoAVVJ49KcIiBuYimGUjpikDNJx0oAVVLtlQMUY5xjFOUGLoaVskc0AOAIHXimkjPBzSKDjJz+FIAB3NADhgmnkrt6UoBZMEYqME9+aAHKZAMg8VMjZP3uaiZsgYpyLxn+dAFwJuAJanBR/CeajgYuNuRj1qRi0ILB1JoAlhU7/mHHtVvZG3Rc1mLeyD0/Knx3jKfmBzQBqwxxCTptqZ1EjbQq/Ws2C7Usd/H1qwZHblHxQBNJbBGG04qxCFTpyazWupVHzru96kh1FmPzJgUAbEVskxyx/CmzQJE2EOKzzdvuBQkVYXUlVR5gXNAB5Erv8Ae4p32ZieXNBvY5VOw5PtUMU7RzAnJUetAFhLW4DblVvqalVZd3zvn61MNcgX5CCDUUkyON4oAjNvdM2+LAFNd7thgrkjvU6agUQgbaZHfMuSQpBoAijikI3PnNOezR1+8d1JJqRztGPwFSRXaAZdG+tACppzsgwxH40fZZEbbuyKG1W3jJAVqpyatubKA/nQBdTSpVJdDioJftEL4Zj+FQPqV0wBDlRTHuZvv7txPrQBM9uZ/near1tZReSeRn1rJW5Dj52w3oKd9qkxsR9ooAtS6am/IcH60yOzZHIGMeoqvFcDzNrMSfc1ceTy4876AGtHCDiSTHtU4ubVEAB4rLP7wl9+TVmzuraM7bmMH3oAf9qRrgZ+5V/55k+QqFFULy+s3O2KP8QKiSfauELhTQBYnjglG1wCfaq3ktG22Hav41TL+VMfn3ZpC7Fi/IxQBbkS7Q5LhqheXorH5qiguMt87H8TVmTDRkgKaAGy28Uke5SVeqI8yPOWz9aeLa6fkK2PapDbOABIMUAVsvKMHaPeucuV23Uy+jsP1rqjHGOgbNctd8Xk4/6aN/OgCGiiigAooooAKKKKACiiigAooooAKKKKACiiigAooooAKKKKACiiigAooooAKKKKACiiigAooooAKKKKACiiigAooooAKmh71DU0PemtxPYlooorQgKKKKACiiigCpRRRWRoFFFFABRRRQAUUUUAFFFFABRRRQAUUUUAFFFFABRRRQAUUUUAFFFFABRRRQAUUUUAFFFFABRRRQAUUUUAFFFFABRRRQAUUUUAFFFFABRRRQAUUUUAFFFFABRRRQAUUUUAFFFFABRRRQAUUUUAFFFFABRRRQAUUUUAFFFFABRRRQAUUUUAFFFFABRRRQAUUUUAFFFFABRRRQAUUUUAFFFFABRRRQAUUUUAFFFFABRRRQAUUUUAFFFFABRRRQAUUUUAFFFFABRRRQAUUUUAFFFFABRRRQAUUUUAFaunSMlq204+f+grKq7ZM4UhemaANiKQFcvmpcxOh6/nVMxl4+XIqNV8r7shJ96AJnt+fk4qtcIxwGJwO9P+0zDI2ge9RNNJ/EM0AIAoG1evrSqqYwcE1C0+DgKM0KQeo/KgCTyyeOKeUULURkycKMGmMznqTmgCUlwPlGR9aYySFeDQrMgzSfaiW64oAQBguCKX5upOKbI7sfUVGjZznmgCQlhyDkUhJYfNTlZCD0phO7p0oAbjaMck0YIXqDRn06e9PUBl9/agBuMjB6U6PAyMcetNkyCKTcW6Hj2oAeX2g4/OmrlvmJpCAvTJNICS33cUAGSpPvTi3GFHzUxgSc8VIqkfNmgBpDBMGiMlepAFDnzDwaTZnHcUAPYc5zxTOrYyaVgMcHJoRR160AGQeKaQSemRTgNrcU8H0HNAEZXnqQPSnY3H0pcK45Yg0wDnpx64oAe64HX8KjTGelS7OMk8U3qcAUAG3utB6ggc1IvC9KYME9QKAFI+XO3mkAb0xSq3ON2KcDjq1ADdp/8A104qp4IH50jZbvkUbAOtADgFxinojE9KFHGFqcEDHPNAEbox7UikEYqRnZuNxpI4t7ZxmgBqoRkDmnrBn6+lWY48Y2mrIgTg7cGgCibchcgEGozCwbJraQJt2nrT1slbpkfWgDHEW/sKXy9rY25HpWqmjPI2d2PxpW0q4R8KN1AGekDFcooFNwIz86ZrWFjdbeIWHuBUEtpNk7o2/wC+aAKARH+YHbTCjs3H51prp0jLuwR+FNNjOnJBA+lAFERMW+YirClsbVIqc2hZfuEU9dOmBBVOKAIo8HhzTz5OMAih7eTdylSLYMw3bcUAN+zK0e4OKjWFWUhuauCwlC5TO30p32QnC7ce9AFaKGFBkEipgVCfK3NSmyeMHjioRbOT9xh+FAFR42kk461KCwXa7/hUxtZYmyMnPbFMe3lB3eW34igCLzfLBADHNQSeYCGGcHtWglrNIM4OPpSPZTd1bHrQBCspVBwM+9T/AG9wm0ICfWgRRxkb1JPvTzEspwkX5UAVNhlYsxANV2Xy2PrWm2nuAMKRULQ8FGHzUAVFZuuAanS5WQbW+X6UBCvGzdTo7Xc33CGoAgIXzcjIqZFZ2zsJq0NPmVS4XcfYUJFcMceU4NAFGdCG+5ViFPNj2mtC301piSysfbFSf2MyN8ysgNAGU9v8u2EFj61EdNuSucdfWuljsoYF+UkmrMdsHT5Mg+pFAHJppU/AbrVtdNvlTCKrfjXSCz7vgntTkjuIzkRHHY4oA5VtCvVG9kIJ7A0q2Lj5HYqfSuxS1u7h+I8fWqlzos0k+WkQH2oAw10xMANgn1rRisYIo923mrraX5EX397emagmHlw/cYn0oAahhjU5xiq1wkB+ZUyahkWYnMisq+mKGYEBUJJ+lAGfKUkbAXkVxV7/AMf9x/11b+demWumJIC8mK821QBNWvVHQTuB/wB9GgCpRRRQAUUUUAFFFFABRRRQAUUUUAFFFFABRRRQAUUUUAFFFFABRRVvTrCbU7+GzgGZJWwPYdzQ9AGC0uWtTdCCU24O0y7DtB9M9Ksf2Fq//QKvv/Ad/wDCu515bOLwJPbWPMNtKsO7+8QwyfzzWN/wsbV/+fax/wC+H/8AiqxjUnJXigOVnt5rWVoZ4nilX7ySKVI/A1DV3VdSl1bUZb2dUWWXG4RggDAA7/SqVbK9gCiiigAooooAKKKKACiiigAooooAKmh71DU0PemtxPYlooorQgKKKKACiiigCpRRRWRoFFFFABRRRQAUUUUAFFFFABRRRQAUUUUAFFFFABRRRQAUUUUAFFFFABRRRQAUUUUAFFFFABRRRQAUUUUAFFFFABRRRQAUUUUAFFFFABRRRQAUUUUAFFFFABRRRQAUUUUAFFFFABRRRQAUUUUAFFFFABRRRQAUUUUAFFFFABRRRQAUUUUAFFFFABRRRQAUUUUAFFFFABRRRQAUUUUAFFFFABRRRQAUUUUAFFFFABRRRQAUUUUAFFFFABRRRQAUUUUAFFFFABRRRQAUUUUAFFFFABRRRQAUUUUAFXLRQ0Z5wd1U6sQAlcg45oAtsxxgufpSK4/v80isn8Wc1YR7bHIGfpQBDsbJOc0gzg5XFWTcwrxjP4UGSN8dqAKjIAv17UxFdT93ipWZVc5596Tzl3HrigCIkFvSn59iaaDGzZwRQchsjkUADAIOhqNBjkjOacZcj0poYdX4HtQAPnI29KPmXnj6U/PGcZFJl2GBxQA0kYOOtIrHbyMUAnOMfjikCktQA4FQPvZowd2c8U9Qq+maQDBzkfSgBjMPc0qsuPag9fu0Aoo5zQAfe5zShdgLU3oOD+dLv+Trz6UAMXJYnHFPxn1FNBJPApxJAyKAE+Udvyo+7yvT3pFYY5ODQM59R9KAFVs5OBQST0GKRgQeAMUZC8AUAOJ2YwaEY7s5xTdpPXn3oB525GPWgB7knuBTVbjDDihhu4yMU4Z6cAUAOBUjGSfakJA9qZgBsg1Ksg24P8qAGh9vpTyVYZApnT72NtKD8vyDigByYI6UIVyS3Wmq/wCVOJUduaAFBXOMY96cFH97P1qMHcfmFD9elAEofa+cDFWwUZMiqSLj3FTIQnOKAJI8u3zdKlG4Nx0qCSU4ygwKSKY56/nQBZEjI2AOKmSX5s81XEgPcAUpK9UcmgC954K+/wBKek8jcdBVaJlK5PWn5Kn72KANCGUgjB5q9FdfOK55ZXDZ+8KtR3QPYg0AdSlzvAQcH1qQSMG2nDD1Nc9DLu58xgauw3PY7j9aANSUhVxhajj8lx85qt5u9eScUwBN33sUAayR2xXDqCv0qUadayL+7P4ZrHVmDf6z5amE7JwNw96ANA6Vbnhl/Kl/s1F4jH5iobe/2rjkn1NaMMpc7vMA9qAKv2KSPjy8/SnpYysOIce5qx9oEcnDbjWpBew7AZyB+NAGG+mzbeE3H0xUP9k3efnhbHsK6+21nTY+ScH3qafWrJoScjFAHLW+nDG027bvWll0CSRt3lsB9K2V1yFeYghFXrbxFbZxK4PttoA5eHw5dM+1cD61f/4RLUCBiHePaulPjDTIl4Vcj/YqEeN7ZgWEigelAGDH4EuZmHmQ7a0Y/AkaH5yw+gqzP49RMGGIP71nzeO7mXcViRRQBZbwbZlgvmkex5q2PAWnS7XL4Ye1cyni2ZpizqPwptx4xmUFkBz6KaAOhu/BungBEKl/yrRsfCGnxRLuiQt61wP/AAkc90vmF3Q/WpIfElw2V+1yAD/aoA7pvDthbF3kdQvoKdb2ekFcKFP1Arzu416fJ/0pz7Fs1WOqXEi7kkcN7GgD1E2li0gUQRhfUCq9zpWkO3zslecLrF9EPmuJD7bqP7S807nmkB9zQB6TDpOgqmHaOpm0bQHT5HUf7pry4Xkbv8s5J9zViO88p8ecw+hoA7mWz0m1JKopx61XZbOUhxjA7CuSe/ZUbktnuaqJfu27dPsHpmgDtpdQsI02krn0rGdI5royRsNnpWHFdRyMQjBj70rzNC2VkK5oA6LYzNlFX8ajdRnbKFH4Vz41eW3G7zs0lzq8lzCMSKB7UAad9YwupKy/hWdsitR1T8ayJtQl2MoY/UVns7ysC8rmgDZ/tFJZWVDjFeb6mc6reH1nf/0I117uluhY8n1Jri7tt15O3rIx/WgCGiiigAooooAKKKKACiiigAooooAKKKKACiiigAooooAKKKKACtrw9rkehzzytZ/aDLH5YxLsKjvg4NYtFJpNWYHf/wBsaGfBcqLZRIpk/wCPH7YS+cj5s/e9/wAK4GkoqYQUL26gFFFFWAUUUUAFFFFABRRRQAUUUUAFFFFABU0Peoamh701uJ7EtFFFaEBRRRQAUUUUAVKKKKyNAooooAKKKKACiiigAooooAKKKKACiiigAooooAKKKKACiiigAooooAKKKKACiiigAooooAKKKKACiiigAooooAKKKKACiiigAooooAKKKKACiiigAooooAKKKKACiiigAooooAKKKKACiiigAooooAKKKKACiiigAooooAKKKKACiiigAooooAKKKKACiiigAooooAKKKKACiiigAooooAKKKKACiiigAooooAKKKKACiiigAooooAKKKKACiiigAooooAKKKKACiiigAooooAKKKKACiiigAqzbsvlkE4OarVZtwhjO7rmgCUHOQSKD97nge1RqFyTuqZduemaAHBV4Ao3KpK4pynPQGntsC89aAKLglzg4p3zA4z+dKynJZf0pvm56g5oAXO3/AGqATnPSmhXHz9RTyoZdwPNAAxz1H4ikYf3WoHyjpmmmQk5CjFADxuVSGqMZU8tgUM5b+Klxu54oAfuGOOajXcW5FIefu/pSqxFAClBmk2sT1Bp27HvTcMDk/pQAEHOc/hSlt3GCKXa2MqaYG56ZagBcfL81ODYTH86aHK/LjcaRj6oc0ALvHTFNLN1pBz97inKcr81AC7d4pWXC8HNR4JPB49KcGA7c0AOBXZ0qPIB4SngofUH2pSyjnNAAMBeOaYR7EClBO/jp7UZxJ1oAU8DAFBPY4pTkNw3FIoLPnFAAB83WnnjhetOGwHpmmyt02rigBHDdyKkWXamF6037y55JpFJxwPzoAfnP3yM0N15GfpTMtu+WlCt1FADgFbnpSMhPY4pcL6c0/J20AMjJx3qUAY5PNIrhT0xTZDh80ASqF6A0pXZ/FiosZ5AqQkDmgBQx28ninRsvJwTUY5OQpxT1PPFAE6y7uM49qlWfA+b9ahieFRgn5qkJiPByfegCZHDDIH5U75hzjmoI9iH5TU6v82ScmgCWOQ4wyH61Opl/gzj3qBrhsccUJdNnkkUAXTfSRgKwAphvXZ+mRULFJhktlqRLZz7fSgC8Lz5coo3VKLtyvzEn2qktu6Hd2oMTlsjmgC2bmTkRKRSxPOCSX/WoPnQjkgVbgBkH3c0ASR3EgPXJ9acZpWOTJj60EIo4j+aqbSsXPHFAFjzpWb/WZFLNdzKAvmnbVVnD8AY9wKY2Qcct+FAFoTSn/VScUqTXwb5eRRbPERtxg/SpxcCM/KKAIWuLktgrj1qRCxU5qR79ZE2mLJ9ahJJHy8GgC1lhGCrY9qiYzO3GQKrB3D/NirUUqnjfzQA0I/TvSNYyfeD4qZmPbP1qIySDn7w96AImjZcDfzSi3JPGBn1NMkuA/SL5hTVuEz83X0oAuLYkDcZEqRYnHQg/Sqa3KkHCmpFuJxGdiMT9KAJpW2/f4PtVN5VZ9rMdvpiq0ss3mbp2Ye2KVpN2NrEUAWTbo2CgwPWpUJV9p5X3qvASBguxp80rxR/dLCgC00pIKKDj61C2xhhkwfXNVUuC8Z+Rs+uKGaQKNvT0NAEo3E4Vse4qGWWQzeWZKjZzCfMbj2qtJK8z+ZjA9qAJLmCRHGHLU/7NIYgTLj61A0sowy7mpsryzR/vOBQBPtcfLuDCmPGqDrzUEW5VIUZpHcgjeDQBFcZaMjk1zEv+uk/3jXUl/MBUZrmLhdtzKvo7D9aAIqKKKACiiigAooooAKKKKACiiigAooooAKKKKACiiigAooooAKKKKACilrSuv7F+zv8AZPt/n8bfN2bevOce1DAzKKKKACiiigAooooAKKKKACiiigAooooAKmh71DVi12eYPMzsyN2OuKa3E9ieC3muZRFBG0kh6Ko5ro/+ESa20me8v5/LkRNyxpzg+9dRoaaUtoDpWwqR8x/j/wCBUzxPn/hHLvH+zn/voU+YVjzOtjQNHh1iWeF5mjdU3JgZz9ax66PwV/yHG/65NVMlGdqeh3ulOfOj3RdpU5U1m17A4QxsJNpjx82/pXnHiJdKW9A0sk/89Av3Af8AZpJjaObopQCTgcmnNGyvtI+b0qCxlFSPDJGAXXANR0AFFFFABRRRQAUUU5RuOM4oAbRTto/vr+tKEz0cH86AGUU5Bl1B6E0bh/cX9aAG0U7cP7i/rSnBQEKByelADKKKekbSH5R+NADKKmlhESD5ssahoAKKfGoaRVJwDUklsycr8y0AQUUU6MZkUe4oAbRUzTSBj85604/aFXcScdaAK9FTxSu8gVmyD1FQUAFFFFABRRRQAUUUUAFFFFABRRRQAUUUUAFFFFABRRRQAUUUUAFFFFABRRRQAUUUUAFFFFABRRRQAUUUUAFFFFABRRRQAUUUUAFFFFABRRRQAUUUUAFFFFABRRRQAUUUUAFFFFABRRRQAUUUUAFFFFABRRRQAUUUUAFFFFABRRRQAUUUUAFFFFABRRRQAUUUUAFFFFAHX+H/AAhp2o+G5te1rX00mxW7FnGRaPOzybN5yFxgY789+nGbf/Cv7C7Hn6b438OyWjf6try4a1lPY7o2BK8578jB70mln+0fg9rtp/q/7K1G3vt3XzfNBh2Y/hxjdnnPTHeuHrkjGpOcmpvR2tZW2T7X/EDtZ/hd4iMElxpRsNatY1JefTLtJVDDkpg4YtjBwAeorkryxutOu3tb22mtrhMb4poyjLkZGQeehBpkM81tPHPBK8U0bB0dG2srDkEEdDXZ6X8UNYgtY7HW7ez8QWKSK/lanEJXXBOdrnnJDEZbdjjHHFU/bw7S/B/qn+AHD0V3/wDxbXX4f+Yj4YvBH73dtkP/AN9sxU/7IGP++mX3wq1oQS3eh3Vhr9ijODLp9wrsoXBAK5+8QQdqlj+mRYumtKl4vz/z2/EDgqWrF7Y3WnXT2t7bTW1wmN0U0ZRlyMjIPPQg1WrpTT2AKtWwBQ59aq1YgbajZ6UAWjGoG7P4U9YomGM4NVxjHy09QRwRQA5k2N8rZFQOWLfOcD2qRkBHORTNhH940AMVmjbO0lalJibrwabkgfMDimDC5+8RQA8qu3G/im7xsxjikUDqEOPehgewGKAF+Tb1pCg2ZSkU7h92mg5J54oAkVcryAaTGG9KQHK4VqBk/eAPvQAHPpn6UBSFoUbT04oYqTzQAvHTJHvTQxB4bdSH5xxxSZCjjrQA7JySfypNuW6Yp2VOPX1oC85yfxoAac78dKXO3+LNIH4IpN/90ZNADgd3oadzTSTtGMZoGQRg0AICVPv6UEseNtKwORk8UBgTigBOVI5pzfN7U11YN7U/g+n40AJgjndmmkFvpSnkgd6Xdt4xQA3O3jmlWQj2FKzfnQDmgBdzZyKTc7Hnp7UZBHrR94ZXNAEnOMg49qY3IznFIcjnJHtRuwMnigBRkin4OOKavI+akI2nAFAEgz16U5TnJNMAAGCxPtTSx6HpQA8sQ2eKd5hPBx+FQ5TscUFlKjFAE4baOelKPmPHSog2Vx2pcc5XkUAWN7KOOaAVbpxUQOeKcknzY2496ALIWL+LOaXYuchs1CpDdTmnFsD5M0AToBn71KsjK/tVcEstKoLdBzQBe3eaMcCl2mMetVDnA3Ng1NG4I6kY70AWMCQZwQRUiTTJ71WEn+0TUkMiEHLEGgCwLx5OGGatQ3fy7GAFUC0S8r8xp6MkvqKANWKZS/K59qvQ6jEgwYgDWLEUQ8u2akkjRl+82fegDcWeCbO9cVGws+e1Y8cLqvGR+NPEcifT60AW3WIsfLYUeXIV+TaarJMsR+bj3p4ug7YXmgCdLCUfPlB+NONk2/cRuNQyNgAv09jVmzvEX7wcigBBC+eQAKWRQ67Uxmrst/CE+WM1QmuI2OfL2/SgB0dqwXsaDAVOWOPpUH2iEfdf8xTWkcsCDlaALD9Pvimqy9GbNNBVurn6UMWCkICTQAPtVeABTI497f6sfU1EJpUODGKa903HOKANBYgvG3H0p5IjXhmrOF64ToTTWu7gtuCnHvQBpOkMq5Z93sRTFsLZjnL5qtFfh+JBg1DNekP+6zmgDTNrHGMJn8abuxwdp9qzhPdFcsQB6GkEkrMG7e1AF2WRwMIiiqxSWQ/OQB7UyR9nIkwfQmlSdsc4agBk5DpsxuI9KZCoUANn6VcfmM7QAapl5ey7sd6AEmmQNt2gY9Kga4ydpj+WiVcMCwPNCxBl68UAWAqGIsOKqPHvPf8AGnBmVsHoKUkM3LNigCrKPLGUBJrmbgk3MpPXef511jSQrkAkn3rlLr/j7mx/z0b+dAENFFFABRRRQAUUUUAFFFFABRRRQAUUUUAFFFFABRRRQAUUUUAFFFFABRRRQAUUUUAFFFFABRRRQAUUUUAFFFFABRRRQAVND3qGpoe9NbiexbtrqezmE1vK0cg7qa6J/Fi3ujXFnfwlpXTCunQn3FcvRV2IuFbPh7VrfSLiaeaJ5HMe1NtY1FMDV1TxBfaqSsj7Ie0ScD8fWsqiihILkEchjJKgZ9T2qWcsLwlM7u2BntVapGlZpfM6N7VkaEpO61baTkNl81WqWSdpF24VQTk7R1qKgByAFuemCak8tASM5I7Z/wDrUxDhuTjgj9Kk3JknPJz3/wDrUCZEww5HoaczEEABeg/hHpTXOXYjoTTmAYg7x0A7+lAwDblfIHT0HrTU+8fof5U7hVb5gcjHGfWkQ4bk44I/SgBlOT7x+h/lRtH99f1pygKSd46Ed/SgBsf+sT6im05Dh1J6A0bR/fX9aAG04/6tfqf6UbR/fX9aU4CABgeT0oAItm/95nFaC7do242+1ZlPSRoz8p/CgCe8/g/GqtTTTCVV+XDDrUNAD4/9an+8K0azY2CyKx5ANSyXLPwvyrQA+58rtjf7VBF/rU/3hTKVWKsGHY5oAkTb55LnABq200e0ncD7VTLxk58s/wDfVIWQ4whHPrmgCaO343M2z0xTZbcxjcDkVLOkjjcrZXHQd6MNHbN5hzkcD0oAp0UUUAFFFFABRRRQAUUUUAFFFFABRRRQAUUUUAFFFFABRRRQAUUUUAFFFFABRRRQAUUUUAFFFFABRRRQAUUUUAFFFFABRRRQAUUUUAFFFFABRRRQAUUUUAFFFFABRRRQAUUUUAFFFFABRRRQAUUUUAFFFFABRRRQAUUUUAFFFFABRRRQAUUUUAFFFFABRRRQAUUUUAdz4M/07wb410eLC3EtlFeqzfc2W8m5x67iGGOPqRXDmun+H+rRaP4zsJLnYbK4Y2t0ksgWNopBsO/PBUZDEHj5fxrO8S6HP4b8RX2j3B3PbSbQ+AN6nlWwCcZUg4zxmsIWjVlHvr+n+X3gZFFFHWtwFrpfCvhzxVq119r8N2t4JYMj7VDJ5IQ4AIEhIGcN0znB9K3rTwponhPTotU8bSPJezQtLbaBHuSSQcBWlcf6sdTjg8dyGSsfxR4+1nxKWtfN+xaQvywadbfJFGgxtU4A342qeeh6AdK5HWnV92itO72+S6/gvMLHq2nXzaXbz23xA8WeGdWsrRkQWjxrdTo67kPGA24EjJKuevTk1zo8O/C7W9R1JtJuNZMVpYPfyrbECNUTAZV81d5Y9eeOevYeQV3Hw2/5mz/sXLv/ANkrleA9lzVY1Gn2VkvutuO5JJofw6vVjntPF99pqlcPbX2ntPIGBPO6PC4Ixxz9ewde/CvWhDLd6HdWGvWKO4Mun3CsyhQD8y5+8QQdqlj+meBPU1e07U7jTJluLOea3uVJ2ywuUZcjBwRz0zXW6NaOsKjfk0rfhZ/ixA1ncWs0kM0TxyxsUeORdrKw6gg9DRkq2cj6Gu8s/iHp/iTyrDx1psNyp+RdWtl8u4gHzckKPnUFhwBjjO1jXP8Ai3wdfeG1hvFu7fUtJuWYW1/aPvjcgkbWx91uOmSOuCcHDp15c3JVXK+nZ+n9JgYYcliWIpRNgfN+lUvMJ60pk9M10gXN4Zck/hUUhB45quXzxk4pRIB6n60AShiBjGPrQCzdCB9KiWVg2TzTS2SeKAJ0ByeaNpY4yKgDsOhpRKw6YoAlJ2fJTVz/AA9PeosnOe9BYk0ATFieo49qRmA4Axn1qPefXH0pd+RjmgCQHaOaTbznPFR5oDEdKAJtoYZFGB3qLeduKbuPrQBKVTPFKybOR0qHNBYkYJoAkXBbjilGFbmoaXOKAJGO48dKdhY8Goc0Ek0ATMCPmyMUDkZPWocml3t24oAe5Yd6cp+XLDFRFyaQsSMUATKRkkZNAbGRioQcUbj60ASjKjNCngnpTPMYDGaPMYjBOaAJC/y8Nn607duUDIqtS5oAtR9Oufegg5zuFVdxoycY7UAWlU8nvTQxDZc1AHYcAmjew6GgCVvm5FPU46iq+9vWje3qaALQCt0BoCGq4lPfmneavpQBa24XrSJI4OO3vVUygjGDSpIqjB3GgC4COrUbjn5elVhOg7NSfacdAaALqSDcSeKeC27K1nNPkg1Kt2APmBoA0hIT1HNSIMfM4IrNW+hC8o+fUUp1EYx85+tAGqjwqc54pWkgb5gRWP8AboyuCjZpEvUXs9AGzvXHy8ipImJbCkLWSmpxr1V/wAp41W3HVJT+A/xoA2wWVhuwaug5XllArm11uJRgJIR7gf40h1i3JzslJ+g/xoA32kReA+fpSSSEAbXz9aw11q3HWKT8h/jSNrUJPCyj8B/jQB0QlURfMopqpCTneBWFHrsC/eSQ/RR/jUp1+zI/1M3/AHyP8aANp0JHyMCKQh0QHNZMPiKzj6xz/wDfK/40/wD4SSxznyZx/wABX/GgDXBuHUfMcVLNBMIw27isI+Ko1P7uOTHuB/jSnxYjjDxyD/dA/wAaANAzn7uB9amilfb8y8Vgtr9uWyEm/wC+R/jR/wAJFD/clx9B/jQB0nno42jANSJuQA5zXKHW7Y8+XNn6D/GpY/EqJwUlK/Qf40AdFPcRL1xu9KombzCfkP4Viz63BNJu2S/iB/jT4tft4/8AlnKfwH+NAG7FcKCAUNWWmcL8gU+xrmX8Qxu3KyAewH+NOGv2q/wTk/Qf40AbrB5fvAL9KWO3CHceaxk8UW4GDBIfwH+NPPii0Ix5Mw/Af40AaM9wC20YqNGdWBBBFZn9u6ezZeO4P0Vf8aePEGnrwsNx+S/40AaBt5Hl8xuFoaRI3wuSaypPEMEg27Ztvpgf40sevWaceVN+Cj/GgDUhkdXYueD2qeK4QZXABNZTeI9PK4EVzn6L/jVBtYt2l3bJcfQf40AdHKk0jZQKwqJ4iqZc49qzIfEdtFxsnI+g/wAakbxLYuuHin/75X/GgCyE3N94bamXrtXFZUmvWTDCwzfiB/jSR+ILZD/q5cf7o/xoAuzxpFliRmuUuTm6m/32/nW5ea7aXEe1IZQfcD/GsF2DSMw6E5oAZRRRQAUUUUAFFFFABRRRQAUUUUAFFFFABRRRQAUUUUAFFFFABRRRQAUUVp3WkfZbZ5v7QsJtuPkim3MeewxQ2BmUUUUAFFFFABRRRQAUUUUAFFFFABRRRQAVND3qGpoe9NbiexLRRRWhAUUUUAFFFFAFSiiisjQKKKKACiiigAooooAKKKKACiiigAooooAKKKKACiiigAooooAKKKKACiiigAooooAlSd4xgYI9DTZJWkPzHj0plFABRRRQAUUUUAFFFFABRRRQAUUUUAFFFFABRRRQAUUUUAFFFFABRRRQAUUUUAFFFFABRRRQAUUUUAFFFFABRRRQAUUUUAFFFFABRRRQAUUUUAFFFFABRRRQAUUUUAFFFFABRRRQAUUUUAFFFFABRRRQAUUUUAFFFFABRRRQAUUUUAFFFFABRRRQAUUUUAFFFFABRRRQAteh/ERW1vQ/DXjBUdmv7T7NeP5Cpm4iJUuxXjLfNgcfKn4Dzyu/8K+Xrnw28TaA/k/aLLGsWu7eD8g2ynI4+4AAD3f8V58R7rjUXR/g9P8AJ/IDgK9G8O2Fr4I8MReMtXsvP1O4k2aNZz4C/dz9oYZ3FR24/un+JWXA8BeHYvEnimC3u2RNOtla6vpHcKqwpy2TkYBOFyDxuz2qHxj4kbxPr8l2kSQ2UKi3sYEjCCKBSdi4HfnJ56njjApVb1Z+yW279O3z/L1GZWpaleaxqM+oahcPcXU7bpJH6k/0HYAcADAqnXafDLwbaeOPFUmm31zNBbQ2r3DmDG98FVABOQOXBzg9Md8if/i0/wD1On/krXSkkrLYRwddx8Nv+Zs/7Fy7/wDZKk/4tP8A9Tp/5K1t+Gv+ETz4j/4Rf+2v+RcvvtH9p+V/0z27PL/4FnPtWOI/hsEeUnqaSlPU0lbALXZeBPFUGkXUmka3+/8ADWoZS9t3QuFOPlkUA5Ughckc4HQkLjjaSoq041IuEgN7xV4Zn8Lax9jknhuoJYxcWt1CwKTwtna454zg8e3GRgnCr0bSLn/hMvhvqWiXs2/UtBiN/YTSHJ+zqMSRZ2k4AxgZ5JQcKlec96ihOTTjPdaevn/XUBKKKK2AKKKKACiiigAooooAKKKKACiiigAooooAKKKKACiiigAooooAKKKKACiiigAooooAKKKKACiiigAooooAKKKKACiiigAooooAKKKKACiiigAooooAKKKKACiiigAooooAKKKKACiiigAooooAKKKKACiiigAooooAKKKKACiiigAooooAKKKKACiiigAooooAKKKKACiiigAooooAKKKKACiiigAooooAKKKKACiiigAooooAKKKKACiiigAooooAKKKKACiiigAooooAKKKKACiiigAooooAKKKKACiiigAooooAKmh71DU0PemtxPYlooorQgKKKKACiiigCpRRRWRoFFFFABRRRQAUUUUAFFFFABRRRQAUUUUAFFFFABRRRQAUUUUAFFFFABRRRQAUUUUAFFFFABRRRQAUUUUAFFFFABRRRQAUUUUAFFFFABRRRQAUUUUAFFFFABRRRQAUUUUAFFFFABRRRQAUUUUAFFFFABRRRQAUUUUAFFFFABRRRQAUUUUAFFFFABRRRQAUUUUAFFFFABRRRQAUUUUAFFFFABRRRQAUUUUAFFFFABRRRQAUUUUAFFFFABRRRQAUUUUAFFFFABRRRQAtdX8Otd/4R/x1pl28my3kk+zzky+Wmx/lJY9Nqkh+f7o6da5OlzU1IKpBwls9APWJtGfwH4W8dMXSKSe7TSrJ3CyStGfnYEhcAPC6ntyvYgV5PXu3iJfEfxI+Fvh1tP0sXNxLI0t1L9ojTDR7os4O0fOSzcfdxiuA/wCFQ+Of+gKP/AuH/wCLrzMHjKcYydecYzvrqumn6XG12Kvw98a/8IJr0+qf2f8AbvNtWt/L87ysZZGzna393p71yVdv/wAKi8c/9AQf+BcP/wAXR/wqLxz/ANAQf+BcP/xddf1/C/8AP2P3r/MLM42CCW6njggieWaRgiIi7mZjwAAOpr1PQPDdr4FbVR4n8Q6VZvqOmSWDW8DtcXFu8oUgvGo6AA85x055FR6Vouq/DLw7rOvatp0NrrDeVbaTLIyzbWfd5hUKSAwQZy3pjnJB8wnnlup5J55XlmkYu7uxZmYnJJJ6mo5nirqnK0Nrqzu/Lpp89fQNjpvEHgDWNC0xNW32mo6U2B9u0+bzYgSSuCeD1GM4xkgZzxXKV2vwy1kWHildLu1ebTNZX+z7qEMRuD/Kp4I5BOM9QrNjk1avfg74xhvriK100XNukrLFN58KeYoPDbS+Rkc4p/Wo0ZOniJJdU3pdffugscBRXb/8Ki8c/wDQEH/gXD/8XR/wqLxz/wBAQf8AgXD/APF1X1/C/wDP2P3r/MLMrfDPV5dH+IGkSR72W4mFrIiybQyyfJz6gEhseqjp1rH8TaT/AGH4n1PSwkypbXLxx+cMOyA/Kx4HVcHPfNdCPhF44z/yBB/4Fw//ABdHxd/5KfrH/bH/ANEpWdOvRqYj91JO61s77NW/NhY4eiiiu4QUUUUAFFFFABRRRQAUUUUAFFFFABRRRQAUUUUAFFFFABRRRQAUUUUAFFFFABRRRQAUUUUAFFFFABRRRQAUUUUAFFFFABRRRQAUUUUAFFFFABRRRQAUUUUAFFFFABRRRQAUUUUAFFFFABRRRQAUUUUAFFFFABRRRQAUUUUAFFFFABRRRQAUUUUAFFFFABRRRQAUUUUAFFFFABRRRQAUUUUAFFFFABRRRQAUUUUAFFFFABRRRQAUUUUAFFFFABRRRQAUUUUAFFFFABRRRQAUUUUAFFFFABRRRQAUUUUAFFFFABRRRQAVND3qGpoe9NbiexLRRRWhAUUUUAFFFFAFSiiisjQKKKKACiiigAooooAKKKKACiiigAooooAKKKKACiiigAooooAKKKKACiiigAooooAKKKKACiiigAooooAKKKKACiiigAooooAKKKKACiiigAooooAKKKKACiiigAooooAKKKKACiiigAooooAKKKKACiiigAooooAKKKKACiiigAooooAKKKKACiiigAooooAKKKKACiiigAooooAKKKKACiiigAooooAKKKKACiiigAooooAKKKKACiiigAooooAKKKKACiiigAooooA73UTHqPwX0W62vHNpepzWK4fKyLIvnFiMcH7oHPY+vHB5Pqa9D8DK3iDwX4o8LbXkmWEanZKsCyFZIyA4X+Lc42IMdi30Pnlc9C0ZTh2d/v1/O4Bk+poyfU0lFdAHe+AZLPWdO1fwfqE6RHUkWXTpJpMJHdp90D5TtL5wSMEhdoySK5nXPDWs+G7sW2r6fNau33Cwyj8AnawyrYyM4PGaya9U+Gni/X1sdfsjqcz29jotxdWqS4fypECBcFgTtA/h+77VyVVUot1Kdmn0emu176/dYZneB/Da6M8XjPxMj2ekWLLLbJIrCS8lxujEYyMjo2ehx6biOI1TUJtV1W81GcIst1M87qmQoLMWOM9uata74l1jxJdC41jUJrt1+4GOETgA7VGFXOBnA5xWRWlKnPmdSpu+2y9P8xC5PqaMn1NJRW4FqytLjUL+3s7VPMuLiVYok3AbmY4AyeOprq/ixNFP8TNZeGRJFDRIWRgRuWJFI47ggg+4pnww0tNS8dWU07eXaafm/uJTIqCNY+QxLfw79gPsT06jnda1H+19d1DUvK8r7XcyT+Xu3bNzFsZ4zjNc/wAWI9F+b/4AGfRRRXQAUUUUAFFFFABRRRQAUUUUAFFFFABRRRQAUUUUAFFFFABRRRQAUUUUAFFFFABRRRQAUUUUAFFFFABRRRQAUUUUAFFFFABRRRQAUUUUAFFFFABRRRQAUUUUAFFFFABRRRQAUUUUAFFFFABRRRQAUUUUAFFFFABRRRQAUUUUAFFFFABRRRQAUUUUAFFFFABRRRQAUUUUAFFFFABRRRQAUUUUAFFFFABRRRQAUUUUAFFFFABRRRQAUUUUAFFFFABRRRQAUUUUAFFFFABRRRQAUUUUAFFFFABRRRQAUUUUAFFFFABRRRQAVND3qGpoe9NbiexLRRRWhAUUUUAFFFFAFSiiisjQKKKKACiiigAooooAKKKKACiiigAooooAKKKKACiiigAooooAKKKKACiiigAooooAKKKKACiiigAooooAKKKKACiiigAooooAKKKKACiiigAooooAKKKKACiiigAooooAKKKKACiiigAooooAKKKKACiiigAooooAKKKKACiiigAooooAKKKKACiiigAooooAKKKKACiiigAooooAKKKKACiiigAooooAKKKKACiiigAooooAKKKKACiiigAooooAKKKKACiiigAooooA1/DWuT+G/EVjq9uNz20m4pkDeh4ZckHGVJGccZrc+I3h+DR/EQvtNXOj6tGL2ydUKrtfkqBtAGCeF7Ky5rja7zwdr1hf6JdeDPEl28OnXbK9jdsFZbGYEnPPRWzg4Ixk9NzMOasnCSrRV+j9P+B/mBwdFbXiPwvq3hbUWs9UtXiO4iOYA+XMBjlG/iHI9xnnB4rFrohOM4qUXdMBK7j4bf8AM2f9i5d/+yVw9dz8N/8AmbP+xcu//ZKzxH8NgcOeppKU9TSVqAUtAr0Dw74d07w7o8Xi3xbDvhfnTNKY4e9bs7DtEODz146ggPnVqxpxu9W9l3YFq/SXwF8M10yQPBrviJvMukJ2vBarkKrAPwWyeq8hnU8rXmtaeva3eeItbutXvyhuLlssEXaqgAAKB6AAD145zWZU0KbhG8vier/ry2ASiiitgCiiigAooooAKKKKACiiigAooooAKKKKACiiigAooooAKKKKACiiigAooooAKKKKACiiigAooooAKKKKACiiigAooooAKKKKACiiigAooooAKKKKACiiigAooooAKKKKACiiigAooooAKKKKACiiigAooooAKKKKACiiigAooooAKKKKACiiigAooooAKKKKACiiigAooooAKKKKACiiigAooooAKKKKACiiigAooooAKKKKACiiigAooooAKKKKACiiigAooooAKKKKACiiigAooooAKKKKACiiigAooooAKKKKACpoe9Q1ND3prcT2JaKKK0ICiiigAooooAqUUUVkaBRRRQAUUUUAFFFFABRRRQAUUUUAFFFFABRRRQAUUUUAFFFFABRRRQAUUUUAFFFFABRRRQAUUUUAFFFFABRRRQAUUUUAFFFFABRRRQAUUUUAFFFFABRRRQAUUUUAFFFFABRRRQAUUUUAFFFFABRRRQAUUUUAFFFFABRRRQAUUUUAFFFFABRRRQAUUUUAFFFFABRRRQAUUUUAFFFFABRRRQAUUUUAFFFFABRRRQAUUUUAFFFFABRRRQAUUUUAFFFFABRRRQAUUUUAFFFFABRRRQB23h/x2kGnHQvFFm+t6EzIUiklIktSuBuibqBtyNuQPcAtm9c/DE6sjXvgjVbbXbMtzCXWG4hBLY3q+OPl6/KT2XHNeeVLBPNazxzwSvFNGwdHRirKw5BBHQ1zSw7TcqL5W+m6fy0/BrzuBPqGl6hpM6wajY3NpMV3iO4iaNiORnBHTg/lXWfDfP8AxVn/AGLl5/7JTNP+KniyxhW2uL5NRs9rI9vfxLMsqsDkOx+dhz/e9unFW7b4q3Nn5v2Xwr4Xg86MxS+VYFd6Hqpw/Kn0qKjxEouLgvv/AOB/mB5+Rz0NdJ4e8C+IvEzxf2fps32eTn7VMpSELu2k7zwcHsMng8cVsJ8VNTtEkOk6J4f0m5kXb9qsbAJIFyCRySMHA6g1h61438S+IkaPU9XuJoWUK0KkRxsAcjKLhSc9yM8D0FU5YmWiil5t3/Cy/Meh06ReC/A0bSvcw+KNeEZCRKgawhZlXlif9ZjLYI9MEIcEcd4i8Raj4o1iXU9Tm8yZ+FUcJGvZFHZR/iTkkmsmitKdBQfNJ3l3f9aCEooorYAooooAKKKKACiiigAooooAKKKKACiiigAooooAKKKKACiiigAooooAKKKKACiiigAooooAKKKKACiiigAooooAKKKKACiiigAooooAKKKKACiiigAooooAKKKKACiiigAooooAKKKKACiiigAooooAKKKKACiiigAooooAKKKKACiiigAooooAKKKKACiiigAooooAKKKKACiiigAooooAKKKKACiiigAooooAKKKKACiiigAooooAKKKKACiiigAooooAKKKKACiiigAooooAKKKKACiiigAooooAKKKKACiiigAooooAKmh71DU0PemtxPYlooorQgKKKKACiiigCpRRRWRoFFFFABRRRQAUUUUAFFFFABRRRQAUUUUAFFFFABRRRQAUUUUAFFFFABRRRQAUUUUAFFFFABRRRQAUUUUAFFFFABRRRQAUUUUAFFFFABRRRQAUUUUAFFFFABRRRQAUUUUAFFFFABRRRQAUUUUAFFFFABRRRQAUUUUAFFFFABRRRQAUUUUAFFFFABRRRQAUUUUAFFFFABRRRQAUUUUAFFFFABRRRQAUUUUAFFFFABRRRQAUUUUAFFFFABRRRQAUUUUAFFFFABRRRQAUUUUAFFFFABRRRQAUUUUAFFFFABRRRQAUUUUAFFFFABRRRQAUUUUAFFFFABRRRQAUUUUAFFFFABRRRQAUUUUAFFFFABRRRQAUUUUAFFFFABRRRQAUUUUAFFFFABRRRQAUUUUAFFFFABRRRQAUUUUAFFFFABRRRQAUUUUAFFFFABRRRQAUUUUAFFFFABRRRQAUUUUAFFFFABRRRQAUUUUAFFFFABRRRQAUUUUAFFFFABRRRQAUUUUAFFFFABRRRQAUUUUAFFFFABRRRQAUUUUAFFFFABRRRQAUUUUAFFFFABRRRQAUUUUAFFFFABRRRQAUUUUAFFFFABRRRQAUUUUAFFFFABU0Peoamh701uJ7EtFFFaEBRRRQAUUUUAVKKKKyNAooooAKKKKACiiigAooooAKKKKACiiigAooooAKKKKACiiigAooooAKKKKACiiigAooooAKKKKACiiigAooooAKKKKACiiigAooooAKKKKACiiigAooooAKKKKACiiigAooooAKKKKACiiigAooooAKKKKACiiigAooooAKKKKACiiigAooooAKKKKACiiigAooooAKKKKACiiigAooooAKKKKACiiigAooooAKKKKACiiigAooooAKKKKACiiigAooooAKKKKACiiigAooooAKKKKACiiigAooooAKKKKACiiigAooooAKKKKACiiigAooooAKKKKACiiigAooooAKKKKACiiigAooooAKKKKACiiigAooooAKKKKACiiigAooooAKKKKACiiigAooooAKKKKACiiigAooooAKKKKACiiigAooooAKKKKACiiigAooooAKKKKACiiigAooooAKKKKACiiigAooooAKKKKACiiigAooooAKKKKACiiigAooooAKKKKACiiigAooooAKKKKACiiigAooooAKKKKACiitoLGlhYnyYizRFmJQZJ8xx/QU0ribsYtFa+Y/+eMP/fAozH/zxh/74FVyC5jIorXzH/zxh/74FKoR2CrBCSTgfIKOQOYx6K6+90aKw0lbiQQtceYFdFVSq8dOnWnwaTp+y1jusrc3a7o9ka7V9N1Kwcxx1FdXp+jG7vJI5kgjihk2SNtXOfQe9VprIHVZLK2gjdhIyoCq5OKOUdznKK6Wz01ru7kgMdvEIj++dlXCDPNWLjSIhrw06BE2nB3OikjjJo5RcxyVFdbd2Gn/AGKa4sQW+zybJRLGv4EYp50SOHR5rudYRMqqyxoq8An+Kiw7nH0Vr5j/AOeMP/fAozH/AM8Yf++BT5BcxkUVr5j/AOeMP/fAozH/AM8Yf++BRyBzGRRWvmP/AJ4w/wDfArRuNNSJrK3jhja6nTeylVwM9BS5Q5jl6K6zVdLg021tnAikkk3ByFXbkenFV9Ks4tQ1GO3aKMK2SxVBnGPpRy3DmObqaH+Kuh1GCwtlVYbS5jlJz/pMKqCvtxUTafcRXcVq1rEs0uCq4XnNNIGzIorotV02HTbW2cGKSSTcHIUbcj04qtpVsmoahHbsiBGyWKoM4xVIkxqK3tSisbZVWG2uY5Sf+XmJVBX2qtaWs99IUtrVJCoycKAB+JoAyqK3EsTBqcFrf24iEjAfKq9+mDyKSKAQa3FaTQxHFwqMCg5G6gLM5miiisjQKKKKACiiigAooooAKKKKACiiigAooooAKKKKACiiigAooooAKKKKACiiigAooooAKKKKACiiigAooooAKKKKACiiigAooooAKKKKACiiigAooooAKKKKACiiigAooooAKKKKACiiigAooooAKKKKACiiigAooooAKKKKACiiigAooooAKKKKACiiigAooooAKKKKACiiigAooooAKKKKACiiigAooooAKKKKACiiigAooooAKKKKACiiigAooooAKKKKACiiigAooooAKKKKACiiigAooooAKKKKACiiigAooooAKKKKACiiigAooooAKKKKACiiigAooooAKKKKACiiigAooooAKKKKACiiigAooooAKKKKACiiigAooooAKKKKACiiigAooooAKKKKACiiigAooooAKKKKACiiigAooooAKKKKACiiigAooooAKKKKACiiigAooooAKKKKACiiigAooooAKKKKACiiigAooooAKKKKACiiigAooooAKKKKACiiigAooooAKKKKACiiigAooooAKKKKACiiigArXkOLDT/+uDf+jXrIqdriUpGhfKxrtQYHAyTj8yaadhNXLW6jdVLzn/vUec/96q5ieUu7qA5BBBwR3FUvOf8AvUec/wDeo5g5TpyxPhDcTk/a+v4VpQxNfPpN9CyfZ7aMCdiwHlleua4bzX/vUea/96lcfKdHbXX2nxNG6MfLe63AfjRPFPceJpobaTy5mmba+4rjr3Fc55z/AN6jzn/vUXQWZqv5sV88UkhZxLhzn7xBroLm5jtfGwkmYKmApY9BlcVxXnP/AHqPNf8AvU7i5TsLmCTStH1BLnar3UoES7gSwBzuqvp7s/h7VmZiT+75P1rl/Nf+9R5r/wB6lfQdi7uo3VS85/71HnP/AHqfMLlLu6jdVLzn/vUec/8Aeo5g5S6G+YE9K2vErsusB0bCmJShB7VzHnP/AHqnn1C6uhF50u/y0CJ8o4X0o5g5ToNSP/FO6Sf9/wDnSW1hf2OpLDBc28VxJDuQk/eB/hGR1rmfOf8AvUec/wDepcwcp12qGe30GK21GTdeGbcis+5lX3NZupw3lldotzcGSUxhlcOWwvpk1h+c/wDeo85/71Fx2On1I/8AFO6T/wAD/nSW1hf2OpLDBc28VxJDuQk/eB/hGR1rmfOf+9R5z/3qOYXKddqhnt9BittRk3Xhm3orPuZV9zUXh2SYi5ijit7hXUbreR9rP1+7xiuW81/71HnP/eoTHY63WIkiudOjiMkc3ANu0vmCLkYwcn/IpNQdT4zj2/8APeIH6/LXLw3U0EySxvh0O5TtBwacb+5N39rMuZ9/mbyB97Oc0XCxVoooqSgooooAKKKKACiiigAooooAKKKKACiiigAooooAKKKKACiiigAooooAKKKKACiiigAooooAKKKKACiiigAooooAKKKKACiiigAooooAKKKKACiiigAooooAKKKKACiiigAooooAKKKKACiiigAooooAKKKKACiiigAooooAKKKKACiiigAooooAKKKKACiiigAooooAKKKKACiiigAooooAKKKKACiiigAooooAKKKKACiiigAooooAKKKKACiiigAooooAKKKKACiiigAooooAKKKKACiiigAooooAKKKKACiiigAooooAKKKKACiiigAooooAKKKKACiiigAooooAKKKKACiiigAooooAKKKKACiiigAooooAKKKKACiiigAooooAKKKKACiiigAooooAKKKKACiiigAooooAKKKKACiiigAooooAKKKKACiiigAooooAKKKKACiiigAooooAKKKKACiiigAooooAKKKKACiiigAooooAKKKKACiiigAooooAKKKKACiiigAooooAKKKKACiiigAooooAKKKKACiiigAooooAKKKKACiiigAooooAKKKKACiiigAooooAKKKKACiiigAooooAKKKKACiiigAooooAKKKKACiiigAooooAKKKKACiiigAooooAKKKKACiiigAooooAKKKKACiiigAooooAKKKKACiiigAooooAKKKKACiiigAooooAKKKKACiiigAooooAKKKKACiiigAooooAKKKKACiiigAooooAKKKKACiiigAooooAKKKKACiiigAooooAKKKKACiiigAooooAKKKKACiiigAooooAKKKKACiiigAooooAKKKKACiiigAooooAKKKKACiiigAooooAKKKKACiiigAooooAKKKKACiiigAooooAKKKKACiiigAooooAKKKKACiiigAooooAKKKKACiiigAooooAKKKKACiiigAooooAKKKKACiiigAooooAKKKKACiiigAooooAKKKKACiiigAooooAKKKKACiiigAooooAKKKKACiiigAooooAKKKKACiiigAooooAKKKKACiiigAooooAKKKKACiiigAooooAKKKKACiiigAooooAKKKKACiiigAooooAKKKKACiiigAooooAKKKKACiiigAooooAKKKKACiiigAooooAKKKKACiiigAooooAKKKKACiiigAooooAKKKKAJYYZbiVYoY3kkY4VUGSfwFXP7C1f/oFX3/gO/8AhVa0uprG6jubZ9k0ZyjYBwfxrtrrxLq0fg6xv0u8XMs7o7+WnIGe2MdqicpK1gOEZWRirAhgcEHqKbXZ+JLTR7XVRp8Gmytc3BRzMkrMVLHkKnRifc96tXvhzTTpOoldPFnc2ke9M3fmSsAM5dRlVz9an2qsm0BwVFdcLLQtJttNj1O0kne9iE0lwJWXyVbphR1x/n0p2heHrS9srvUI7KbUEWYxQWzSiEleDuZs9cHt/wDqbqpK4HHUV0nirQ49Je0nhha3W5Qlrd3D+UwxkBu45Fc3VxkpK6AKKKKYBRRRQAUUUUAFFFFABRRRQAUUUUAFFFFABRRRQAUUUUAFFFFABRRRQAUUUUAFFFFABRRRQAUUUUAFFFFABRRRQAUUUUAFFFFABRRRQAUUUUAFFFFABRRRQAUUUUAFFFFABRRRQAUUUUAFFFFABRRRQAUUUUAFFFFABRRRQAUUUUAFFFFABRRRQAUUUUAFFFFABRRRQAUUUUAFFFFABRRRQAUUUUAFFFFABRRRQAUUUUAFFFFABRRRQAUUUUAFFFFABRRRQAUUUUAFFFFABRRRQAUUUUAFFFFABRRRQAUUUUAFFFFABRRRQAUUUUAFFFFABRRRQAUUUUAFFFFABRRRQAUUUUAFFFFABRRRQAUUUUAFFFFABRRRQAUUUUAFFFFABRRRQAUUUUAFFFFABRRRQAUUUUAFFFFABRRRQAUUUUAFFFFABRRRQAUUUUAFFFFABRRRQAUUUUAFFFFABRRRQAUUUUAFFFFABRRRQAUUUUAFFFFABRRRQAUUUUAFFFFABRRRQAUUUUAFFFFABRRRQAUUUUAFFFFABRRRQAUUUUAFFFFABRRRQAUUUUAFFFFABRRRQAUUUUAFFFFABRRRQAUUUUAFFFFAC0UlSwQvcTxwxgl5GCqB3J6UA3YjrUn1fzvD9rpXkY8iVpPN3/eznjGPf1rfHhzQIJFsLvVH/tBhghB8oY9B0/r+VYP9gXsuqz2Foq3EkJILIw24+p4FZKpCXyOeGKpzv0trrpoTaj4he+1+HVo4BDJDsKozbxlfwFXpvFlqyagsOjpCb6NhMwnJYsf4umMcnjFUbTw/Omu22n6lE8Il/usMkY7HkU+fSIY7LUZlS4Zrefy0fcuwDOPmHXP0pP2bsivrFO9k+xPZ+KYo4LNb7S0u57Li3n80oVHGMgD5sYqvZ+IRFHd297p8N1ZXMnmmBSYgj+qkdP8APvlreEtbUOfsLYQZOHU/lzz+FU7DR9Q1KV0tLZpGT72SAF+pNNKnq7jVem02pKy8xdUv4b+ZDb2MFnBGgRI4xkn3ZurH3NZ9aP8AYmo/2kunm2IumyQhIGcDPB6djTNQ0i+0xYmvIfK83O0FgScewNWpR0SZSqwbSTV2UKKKKosKKKKACiiigAooooAKKKKACiiigAooooAKKKKACiiigAooooAKKKKACiiigAooooAKKKKACiiigAooooAKKKKACiiigAooooAKKKKACiiigAooooAKKKKACiiigAooooAKKKKACiiigAooooAKKKKACiiigAooooAKKKKACiiigAooooAKKKKACiiigAooooAKKKKACiiigAooooAKKKKACiiigAooooAKKKKACiiigAooooAKKKKACiiigAooooAKKKKACiiigAooooAKKKKACiiigAooooAKKKKACiiigAooooAKKKKACiiigAooooAKKKKACiiigAooooAKKKKACiiigAooooAKKKKACiiigAooooAKKKKACiiigAooooAKKKKACiiigAooooAKKKKACiiigAooooAKKKKACiiigAooooAKKKKACiiigAooooAKKKKACiiigAooooAKKKKACiiigAooooAKKKKACiiigAooooAKKKKACiiigAooooAKKKKACiiigAooooAKKKKACiiigAooooAKKKKACiiigAooooAKKKKACiiigAooooAKKKKACiiigAooooAKKKKACiiigAooooAWremXK2ep21ywyscisR7A1XjiaQ/KOPWrAtVxyxzSeqsKSUlZnX3fhVdW1J9Thv4DYzN5jODyo79sfnTNG0y23atDau16FKiKFpTGsgz1ODzj8vpmuMcNE+3cePSnfaZMY4+uKx9lK1uY4vqtXk5HPTpoeh3UZfWfD7lIl2qwPk/cBxyB7Cs6aIf2HrYz1vR/MVxRlkP8R/CkEjg53t+dJUGluTHAuKXvbf53PS9Q068l8WW99HMotoFBkYyAeWozkEe/9agtJLPULLUreC2S6Z7oy/Z/N8ouvHINcVqmsXGq3hupQqOQBtjyBx9SaqLcuOuDUqg2tWRHAycEpS1VtvLXuegCT/iqNGtjbxwvDDICqTGUqChwrEgcjB7nrXB6jI0mo3DOxZjI2ST71E87uMZwPQU5LZnGScA1tClys6qOHVJ38rfi3+pXoqaSBk5HzL61DWh0hRRRQAUUUUAFFFFABRRRQAUUUUAFFFFABRRRQAUUUUAFFFFABRRRQAUUUUAFFFFABRRRQAUUUUAFFFFABRRRQAUUUUAFFFFABRRRQAUUUUAFFFFABRRRQAUUUUAFFFFABRRRQAUUUUAFFFFABRRRQAUUUUAFFFFABRRRQAUUUUAFFFFABRRRQAUUUUAFFFFABRRRQAUUUUAFFFFABRRRQAUUUUAFFFFABRRRQAUUUUAFFFFABRRRQAUUUUAFFFFABRRRQAUUUUAFFFFABRRRQAUUUUAFFFFABRRRQAUUUUAFFFFABRRRQAUUUUAFFFFABRRRQAUUUUAFFFFABRRRQAUUUUAFFFFABRRRQAUUUUAFFFFABRRRQAUUUUAFFFFABRRRQAUUUUAFFFFABRRRQAUUUUAFFFFABRRRQAUUUUAFFFFABRRRQAUUUUAFFFFABRRRQAUUUUAFFFFABRRRQAUUUUAFFFFABRRRQAUUUUAFFFFABRRRQAUUUUAFFFFABRRRQAUUUUAFFFFABRRRQAUUUUAFFFFABRRRQAUUUUAFFFFABRRRQAUUUUAFFFFABRRRQAUUUUAFFFFABRRRQB2fgvwF/wAJTaXmoXmr2ukaXakI91cYILnoMEgfiT3HWm+NPAj+FYLS+tdUt9W0q7ysV5b4xuHVTgkevQnoa6X4XQeJhoV/LpFppWtadJOsd5pF1IA7dDvG4bRkcZJPTocVteKPDGh2cvhzW9S0ODw9dXGrJFd6eLhZYnhzy3y/KAMDOAB8xzXnyxEo1+VvTtp2+/8AQa2PIJtD1a305NRm0u9isXwUuXt2EbZ6YbGOa3ovAGqt4KHidopjCZgqwLAxbytpYyseycDnkHPUd/b76VYfEms/arLxfd2ht5BcRTNANO8raMlC7KvA9Du6571wYudWuPgTGLKa+kEWoNHL5TO2y3EZyrY6J04PHSksXOajZWu1+I0tUeXgBRgDAqGefb8qnnufSpGbarH0FUOWPqSa9EkOWPck1ais88yHHsKW2jAy/foKtigBI7eJR/q1/HmpQiY+6PypoOKdmgBjwRMOY1/KqslmpyYzg+hq4TTTQBksjI21hg1LDOUO1jlf5VZuUDxn1XkVQIwaANHNdR4S+H48U293qN1q9rpGmWzBJLmcAjeegAJUfme461yVu+6LntxXqfw0h8R/2Jfy6TaaZrGnSTrHd6TcyAOeh3Dd8oyO5J6dDiufFTlCneLsxHIeNPAj+FYLS+tdUt9W0u7JWK8t8Y3DqpwSPXoT0NYE2h6tb6cmozaXex2L4KXLwOI2z0w2MHNeveKvDGg2M/hzW9R0SDw/c3GrJFd2AnWWJ4c8t8vygDAzjA+Y5rrb+VIPEetG7svF95aG3k+0RTGAacYtoyULsq8D0O7rnvXLHGPlXXft0f3F21PDf+ED1YeBx4oMMxhaYKsCwOWEW1mMxOOE4HPI56jvyter/adZuvgHH9inv5fK1J45/Jd22WwibKtjpGOODx0ryiuyjOUubm6MXQSiiithBRRRQAUUUUAFFFFABRRRQAUUUUAFFFFABRRRQAUUUUAFFFFABRRRQAUUUUAFFFFABRRRQAUUUUAFFFFABRRRQAUUUUAFFFFABRRRQAUUUUAFFFFABRRRQAUUUUAFFFFABRRRQAUUUUAFFFFABRRRQAUUUUAFFFFABRRRQAUUUUAFFFFABRRRQAUUUUAFFFFABRRRQAUUUUAFFFFABRRRQAUUUUAFFFFABRRRQAUUUUAFFFFABRRRQAUUUUAFFFFABRRRQAUUUUAFFFFABRRRQAUUUUAFFFFABRRRQAUUUUAFFFFABRRRQAUUUUAFFFFABRRRQAUUUUAFFFFABRRRQAUUUUAFFFFABRRRQAUUUUAFFFFABRRRQAUUUUAFFFFABRRRQAUUUUAFFFFABRRRQAUUUUAFFFFABRRRQAUUUUAFFFFABRRRQAUUUUAFFFFABRRRQAUUUUAFFFFABRRRQAUUUUAFFFFABRRRQAUUUUAFFFFABRRRQAUUUUAFFFFABRRRQAUUUUAFFFFABRRRQAUUUUAFFFFABRRRQAUUUUAFFFFABRRRQAUUUUAFFFFABRRRQBcsNTv9LuPtGn3txZzYK+ZbytG2PTKmi/1O/wBVuBcajfXN5MF2iS4laRsemWJ45NU6KLK9wNmPXdYm03+z5dVvnsVCqts1w5iAHQbc44qW21fU7K0mtLXUbuC2mz5sMUzKkmRg7lBweOKy7Y/Kw96nqeWPYBsgzGw9qpIcOD71fqpNFsOQPlP6VQE8BwpTupqwDWej9DnDDv61ZSYdG+U+9AFkGlzUYal3UAOzSE03dUbzKvGcn0FAglfbGfWqL/ex6DFSSSknJ69h6UxEMjYH4mgZYthiMn3q/Y6je6ZcefYXlxaTbdvmQSsjY9MiqqgKoUdBS0mk9GBNquo32qv5+oXlxdzKoUSTys7AemT25NRya/rE2mjTZdWvnsAAotnuHMQA6DbnHFRTHETfSqNHKtrAX7XWdUsbOeztNSvLe1nBEsMU7IkmRg7lBweOOao0lFOyQBRRRQAUUUUAFFFFABRRRQAUUUUAFFFFABRRRQAUUUUAFFFFABRRRQAUUUUAFFFFABRRRQAUUUUAFFFFABRRRQAUUUUAFFFFABRRRQAUUUUAFFFFABRRRQAUUUUAFFFFABRRRQAUUUUAFFFFABRRRQAUUUUAFFFFABRRRQAUUUUAFFFFABRRRQAUUUUAFFFFABRRRQAUUUUAFFFFABRRRQAUUUUAFFFFABRRRQAUUUUAFFFFABRRRQAUUUUAFFFFABRRRQAUUUUAFFFFABRRRQAUUUUAFFFFABRRRQAUUUUAFFFFABRRRQAUUUUAFFFFABRRRQAUUUUAFFFFABRRRQAUUUUAFFFFABRRRQAUUUUAFFFFABRRRQAUUUUAFFFFABRRRQAUUUUAFFFFABRRRQAUUUUAFFFFABRRRQAUUUUAFFFFABRRRQAUUUUAFFFFABRRRQAUUUUAFFFFABRRRQAUUUUAFFFFABRRRQAUUUUAFFFFABRRRQAUUUUAFFFFABRRRQAUUUUAFFFFABRRRQAUUUUAFFFFABRRRQAUUUUAFFFFABRRRQAUUUUAFFFFABRRRQAUUUUAFFFFAEsDbZPY8Vd61m1bgm3fK3X+dAE9I2Np3dKUsAOtVJpt/wAq9PX1oEQnrShiBjt6UiqWYAck1cjgVR8w3GgZVDkdMj6Gnec3q351aMUZ6oKb5EX939aAKxkJ9T9TTSx6dB7VcEMY/gH40PCjjptPqKAKNaEYQINnQ1RdCjbW60+KUx8HlaALtFIrqwyDmmSyhFoERXL9FFVqViWYk9TSUDCiiigAooooAKKKKACiiigAooooAKKKKACiiigAooooAKKKKACiiigAooooAKKKKACiiigAooooAKKKKACiiigAooooAKKKKACiiigAooooAKKKKACiiigAooooAKKKKACiiigAooooAKKKKACiiigAooooAKKKKACiiigAooooAKKKKACiiigAooooAKKKKACiiigAooooAKKKKACiiigAooooAKKKKACiiigAooooAKKKKACiiigAooooAKKKKACiiigAooooAKKKKACiiigAooooAKKKKACiiigAooooAKKKKACiiigAooooAKKKKACiiigAooooAKKKKACiiigAooooAKKKKACiiigAooooAKKKKACiiigAooooAKKKKACiiigAooooAKKKKACiiigAooooAKKKKACiiigAooooAKKKKACiiigAooooAKKKKACiiigAooooAKKKKACiiigAooooAKKKKACiiigAooooAKKKKACiiigAooooAKKKKACiiigAooooAKKKKACiiigAooooAKKKKACiiigAooooAKKKKACiiigAooooAKKKKACiiigAooooAKKKKACiiigAo6UUUAOaRn+8xNNoooAtWyYUuep4FWKqRz7FClcgdxUwuEPfH1FAiSim+Yh/iX86XevqPzoGLS03zF/vL+dNM6D+L8qBDblMx7u4qnViScOhUA89zVegYoYg5BwfahmLHLEk0lFABRRRQAUUUUAFFFFABRRRQAUUUUAFFFFABRRRQAUUUUAFFFFABRRRQAUUUUAFFFFABRRRQAUUUUAFFFFABRRRQAUUUUAFFFFABRRRQAUUUUAFFFFABRRRQAUUUUAFFFFABRRRQAUUUUAFFFFABRRRQAUUUUAFFFFABRRRQAUUUUAFFFFABRRRQAUUUUAFFFFABRRRQAUUUUAFFFFABRRRQAUUUUAFFFFABRRRQAUUUUAFFFFABRRRQAUUUUAFFFFABRRRQAUUUUAFFFFABRRRQAUUUUAFFFFABRRRQAUUUUAFFFFABRRRQAUUUUAFFFFABRRRQAUUUUAFFFFABRRRQAUUUUAFFFFABRRRQAUUUUAFFFFABRRRQAUUUUAFFFFABRRRQAUUUUAFFFFABRRRQAUUUUAFFFFABRRRQAUUUUAFFFFABRRRQAUUUUAFFFFABRRRQAUUUUAFFFFABRRRQAUUUUAFFFFABRRRQAUUUUAFFFFABRRRQAUUUUAFFFFABRRRQAUUUUAFFFFABRRRQAUUUUAFFFFABRRRQAUUUUAFFFFABRRRQAUUUUAFFFFABRRRQAUUUUAFFFFABRRRQAUUUUAFFFFABRRRQAUUUUAFFFFABRRRQAUUUUAFFFFABRRRQAUUUUAFFFFABRRRQBJ5Deoo8hvUVbxRir5SOZlXyG9qPIb2rW07SL7VpmisbZpmUZbBAA+pPFNutMvLK9+x3FtIlzkAR4yWz0xjr+FHKg5mZfkN7UeQ3tW7qHh3VdLt1nvLNo4mON25WA+uDx+NVEsbiSylvFjzBEyq77hwT04osguzM8hvajyG9q1Y9Mu5dOl1BICbWJgryZAAJ/n1FT6b4f1PV43ksbRpUQ4LblUZ9MsRmjlQczMTyG9qPIb2rRnsbm1vGtJ4WjuFbaUbrmrsHhvVrm9ns4bJnmg/1oDrhfbdnH60WQXZg+Q3tR5De1at7pN9p94tpdWzxztjan3t2emMdfwqxf8Ah3VdMtlubyzeOFuN25Wx9cHj8aLILswvIb2o8lvarWKtR6Zdy6dLfpCTaxMFeTIABP8APqKOVBdmV5Deoo8hvUVft7aW7uI7eCMvLIwVVHc0+8sbjT7t7W6j8uaP7y5BxxntRyoOZmb5Deoo8hvUVbxVy90m90+K3lu4DElwu+LLA7hx2HTqOtHKg5mZPkN7UeQ3tW9N4a1i3sPt0thItvjcWyMgepXOR+VZeKLILsq+S3tR5Le1aVjp9zqV0ttZwmWZskKCB09zUlvpF9d6g9hBbNJcoSHQEfLjrk9KOVBzMyfIb2o8hvatXUdKvdKnEN9btC5GRkggj2I4qpiiyC7KvkN7UnkN6ireKMUcoczKvkN7UeQ3tWxpGj3OtX62tqozjc8jnCxr3Zj2ArUufDljJFP/AGPqv2+eDl4vJ2Er3ZeeaLILs5LyG9RS+Q3tVrFGKOUOZlXyW9qPJb2rofCg/wCKv0fr/wAfsX/oYrWvfiB4oj1a5hHiG6jjW4kQfOTtAPFHKuo7tnEeS3tR5Le1dlrGvaprnhGKTUdRnvCmoMil3JGAnp+Jrl8UcqFdlYW7sG5HyjJ/PH9aTyW9RVxBxJ/uf+zLTcU+UOZlTyG9RR5Deoq3ijFLlDmZU8hvUUeQ3qKt4oxRyhzMqeQ3qKPIb1FW8UYo5Q5mVPIb1FHkN6ireKMUcoczKnkN6ijyG9RVvFGKOUOZlTyG9RR5Deoq3ijFHKHMyp5Deoo8hvUVbxRijlDmZU8hvUUeQ3qKt4oxRyhzMrC3Zg3I+UZP54/rSeS3tVxBxJ/uf+zLXRaD4F1rxDYS6hbpBBYRZD3V1KI4xjryaOVBzM5HyG9qPIb1Fd9b/DTUr9mj03VtEv51Ut5FtfKzkfSuSvbG5069ms7uForiFijo3VTRZBdmeLd9hbIwCB+ef8Kb5Deoq6o/dSD/AGl/9mpuKfKg5mVPIb1FHkN6ireKMUuUOZlTyG9RR5Deoq3ijFHKHMyp5Deoo8hvUVbxRijlDmZU8hvUUeQ3qKt4oxRyhzMqeQ3qKPIb1FW8UYo5Q5mVPIb1FHkN6ireKMUcoczKnkN6ijyG9RVvFGKOUOZlTyG9RR5Deoq3ijFHKHMyp5Deoo8hvUVbxRijlDmZU8hvUUeQ3qKt4oxRyhzMqeQ3qKPIb1FW8UYo5Q5mVPIb1FHkN6ireKMUcoczKnkN6ijyG9RVvFGKOUOZlTyG9RR5Deoq3ijFHKHMyp5Deoo8hvUVbxRijlDmZU8hvUUeQ3qKt4oxRyhzMqeQ3qKPIb1FW8UYo5Q5mVPIb1FHkN6ireKMUcoczKnkN6ijyG9RVvFGKOUOZlTyG9RR5Deoq3ijFHKHMyp5Deoo8hvUVbxRijlDmZU8hvUUeQ3qKt4oxRyhzMqeQ3qKPIb1FW8UYo5Q5mVPIb1FHkN6ireKMUcoczKnkN6ijyG9RVvFGKOUOZlTyG9RR5Deoq3ijFHKHMyp5Deoo8hvUVbxRijlDmZU8hvUUeQ3qKt4oxRyhzMqeQ3qKPIb1FW8UYo5Q5mVPIb1FHkN6ireKMUcoczKnkN6ijyG9RVvFGKOUOZlTyG9RR5Deoq3ijFHKHMyp5Deoo8hvUVbxRijlDmZU8hvUUeQ3qKt4oxRyhzMqeQ3qKPIb1FW8UYo5Q5mVPIb1FHkN6ireKMUcoczKnkN6ijyG9RVvFGKOUOZlTyG9RR5Deoq3ijFHKHMyp5Deoo8hvUVbxRijlDmZU8hvUUeQ3qKt4oxRyhzMqeQ3qKPIb1FW8UYo5Q5mVPIb1FHkN6ireKMUcoczKnkN6ijyG9RVvFGKOUOZlTyG9RR5Deoq3ijFHKHMyp5Deoo8hvUVbxRijlDmZU8hvUUeQ3qKt4oxRyhzMqeQ3qKPIb1FW8UYo5Q5mVPIb1FHkN6ireKMUcoczKnkN6ijyG9RVvFGKOUOZlTyG9RR5Deoq3ijFHKHMyp5Deoo8hvUVbxRijlDmZU8hvUUeQ3qKt4oxRyhzMqeQ3qKPIb1FW8UYo5Q5mVPIb1FHkN6ireKMUcoczKnkN6ijyG9RVvFGKOUOZlTyG9RR5Deoq3ijFHKHMyp5Deoo8hvUVbxRijlDmZU8hvUUeQ3qKt4oxRyhzMqeQ3qKPIb1FW8UYo5Q5mVPIb1FHkN6ireKMUcoczKnkN6ijyG9RVvFGKOUOZlTyG9RR5Deoq3ijFHKHMyp5Deoo8hvUVbxRijlDmZU8hvUUeQ3qKt4oxRyhzMqeQ3qKPIb1FW8UYo5Q5mVPIb1FHkN6ireKMUcoczKnkN6ijyG9RVvFGKOUOZlTyG9RR5Deoq3ijFHKHMyp5Deoo8hvUVbxRijlDmZU8hvUUeQ3qKt4oxRyhzMqeQ3qKPIb1FW8UYo5Q5mVPIb1FHkN6ireKMUcoczKnkN6ijyG9RVvFGKOUOZlTyG9RR5Deoq3ijFHKHMyp5Deoo8hvUVbxRijlDmZU8hvUUeQ3qKt4oxRyhzMqeQ3qKPIb1FW8UYo5Q5mVPIb1FHkN6ireKMUcoczKnkN6ijyG9RVvFGKOUOZlTyG9RR5Deoq3ijFHKHMyp5Deoo8hvUVbxRijlDmZU8hvUUeQ3qKt4oxRyhzMqeQ3qKPIb1FW8UYo5Q5mVPIb1FHkN6ireKMUcoczKnkN6ijyG9RVvFGKOUOZlTyG9RR5Deoq3ijFHKHMyp5Deoo8hvUVbxRijlDmZU8hvUUeQ3qKt4oxRyhzMqeQ3qKPIb1FW8UYo5Q5mVPIb1FHkN6ireKMUcoczKnkN6ijyG9RVvFGKOUOZjsUYqTaKNoqyTp7JfK+HOoSJ8ryXSqzDuvy8Vr/AGi3gl8JX14wX9yyM7np8oCkn6mud0fVrW30260vUYZns7gh90GN6MMdM8dhUl/r9vPqNg0NkHsLFAkcE+DvXvu6jNS1qNbHSRaTdWtj4nW+dWjuA80QLhs/eO/Hb+H8q5q42WPhHTbeQZF3cNcSqOpVflFT3muaXBZX0Oj2k8T3x/emXaoRf7qBe3JrL1m/hv5LVbdXWC3t0hUOADx1PHvSSY2zqLzUotT8BX7W1qltbQzrFFGv93KnJ98k/wCearaekNx4It4dRuf7Pt1u90U6gsZeueB078+1ZFtq1vD4Tu9KZJTPNOJFYAbcfL15/wBn0qez1jTZ9Di0rV4Lkx28m+KS2K578EH607bivsa+owSXvxFtvtEQjhiVZFfOQ8agtuz9Riue/tLVdWuLnTrV2aO+uGkMIUfMSc8nrgYHftWjdeJ4bm9vrkQSR7rQ2tqowdik8luev0pnhvWNK0ezuftEd4LuYFPOgVcon+ySeDn+lCQ2b6vbnxPoOklxcTafE3mydRv2cD8NuaztLZ7geLYpmLIUkfnpkFsf59qyPt+mabqVrf6QL55Y3LSC7K/MPbb+NW7zXtMjs9QXS7a5S41E/v2m27UHcLj6mk07AcvFsEqGQZTcNwHcV3d5qUWp+Ar9ra1S2toZ1iijX+7lTk++Sf8APNcLt9q2rbVreHwnd6SySGeacSKwA24+Xrz/ALPpTkroSepf8LwppX2XUZlBuby4W3tUPZSwDv8AlwKh8QPZx+Orh9QheW0DL5iJ94/IPcfzqPTPFeqWDWsJum+xwsoaNYkJ2Z5GcenvT9T1y11fxFHc3sc0umx8LDtCuFx7H+970Na3C+hBpdnZXGp3movGyaTaMZdjdWGfkT6niui1yT+0rzwrLOi/6QVd1HTkoSK5mDXrvS57ldHma2tZJS6xsisQO2c57e9aWr+Lpr6z09IHkEsO15y6KA8i4IIx7g+lFtg7mxZO8vxG1SFyWjkhMbA9Nu1f8/jXGRSaWmj3UM1vI+olx5EwPyKuRnPP17V0MnifTUnudTtrO4XVLiHy2DFfKTgZYdz0FYEEmmLo1zFNbStqDODDKD8qrxnPzfXtSSHc6jwlEmj3NhE6g32pbmYHrHCFJH4sRn6Co9IKTah4m0+N1S8ujIsGWxuwWyB+dU9K8Z6jbXsH265eWzQEPGkSbiNvHYd8d6iTX7W51i9n1W1+1W1wpjRvLXzIl527e2eabWok7Iv+ILGW18CabHdlTdQT7D8wbbnd8uR6YH5VxOK3tY1a2ubG103T4ZY7K2ywMpG92Pc449axdooitwbI8UYqTaKNoqhHong/R9Lg8MzX91LKZLtGSX5DtWIHlePXHWn+HbnwvMsl5a6RLZXkTFADI0nyMvDduoNYSaxZ/wDCGppQuxDctkSExsdqFsnkD0qtHfafZ6ks0GoPLA0IikEkRB4+7jC1k2aIz/EC2i6oy2VsLeBRtC7iS3uc1lYq1eXiX19K0anYDgE96h2itFsQy5oQvBr1i+nwia8SdXiQ9CwORn2r2i48N60FR0/4Q+WR13zb7FAFbuN2fm+teM6QdRj1OFtJWVr3nyxEm9jxzx9K7y1s/G154a1ae6TVBLB5SQ25sxtlViQ2Rt5wMUXa2YIZ400a8/4Ru3n1G50m2dGZ0tbC3VVZhxkspxg9u9eaAcc4ru4/B3i3XNAuZJrW4jj0zDxWb23lblbO4pwMkY6e9cQVwcEUXb3BjUH3/wDc/wDZlpuKlUct/uf+zLSbRQIjxRipNoo2imBHijFSbRRtFAEeK39ITSf7OkN4YRISQ3mNg4/2f/rVibRVyCxnIinjkhU8Op81QR3HepkNFW4tJrVkE0bJvXcm7uKhxXVXUovNIkW8EH2hOUKTLz7+30rmdooi7g9C3pui3+rtItjB5pjAL/Oq4z9SKtxeE9bnkmjjstzwtskHmp8pwD/e9CKoW15dWRY2tzNAW+95UhXP5VMmralGzsmo3as53ORMwLHpk809RDwNPtdMvbS7tZP7VWXbHIG+VMEbgfm9m7GnDwzq5077f9k/0Xy/N8zzF+7jOcZzSRz6c2k3YuYZpNTkkDRT7iQBkZz83Xr2PWof7S1AW/2b7dc+Rt2+V5rbdvpjPSjUZPeeGdXsLM3dzaeXbrjL+Yh69OAaW8gs9V1O3t9Bs5I98YUxyNyz8knJY9veq82pahcQGGa+uZYj1R5WZfyzVjUbqxW9hm0SO4swkYDEuQ2/nJB3HtRYQ9vCetpdR2zWWJpFZ1XzU5Axn+L3FUNQ0u80q4EF7D5UpXcF3BuPwqY6tqRlWU6jdmRQVVzM2QD1Gc+1QXFxcXcnmXM8szgY3SOWOPxo1HoV0H3/APc/9mWu30PxBeXnhaXRZ47RNLsQs0sgt98r5kG1Oozlj+VcWo5b/c/9mWum8Lrp0dtcveaxa2wmHlSWlxbyOJF4YHKdOR+lAG+96+mW41uPR7awms7l1jSLTyN3yj/W5f5VO/3rh9d1i41/WJtSuY4Y5ZsZSFdqjAxwK7W7fRL+1ktrrxJpsiM2Yz9juAYflVcL64Cr1z0rgbmGKK5ljhlE0SuVWQKRvHrg0AQKP3cg91/9mpuKlUfK/wDwH/2ak2igCPFGKk2ijaKYiPFGKk2ijaKAI8UYqTaKNooAjxRipNoo2igCPFGKk2ijaKAI8UYqTaKNooAjxRipNoo2igCPFGKk2ijaKAI8UYqTaKNooAjxRipNoo2igCPFGKk2ijaKAI8UYqTaKNooAjxRipNoo2igCPFGKk2ijaKAI8UYqTaKNooAjxRipNoo2igCPFGKk2ijaKAI8UYqTaKNooAjxRipNoo2igCPFGKk2ijaKAI8UYqTaKNooAjxRipNoo2igCPFGKk2ijaKAI8UYqTaKNooAjxRipNoo2igCPFGKk2ijaKAI8UYqTaKNooAjxRipNoo2igCPFGKk2ijaKAI8UYqTaKNooAjxRipNoo2igCPFGKk2ijaKAI8UYqTaKNooAjxRipNoo2igCPFGKk2ijaKAI8UYqTaKNooAjxRipNoo2igCPFGKk2ijaKAI8UYqTaKNooAjxRipNoo2igCPFGKk2ijaKAI8UYqTaKNooAjxRipNoo2igCPFGKk2ijaKAI8UYqTaKNooAjxRipNoo2igCPFGKk2ijaKAI8UYqTaKNooAjxRipNoo2igCPFGKk2ijaKAI8UYqTaKNooAjxRipNoo2igCPFGKk2ijaKAI8UYqTaKNooAjxRipNoo2igCPFGKk2ijaKAI8UYqTaKNooAjxRipNoo2igCPFGKk2ijaKAI8UYqTaKNooAjxRipNoo2igCPFGKk2ijaKAI8UYqTaKNooAjxRipNoo2igCPFGKk2ijaKAI8UYqTaKNooAjxRipNoo2igCPFGKk2ijaKAI8UYqTaKNooAjxRipNoo2igCPFGKk2ijaKAI8UYqTaKNooAjxRipNoo2igCPFGKk2ijaKAI8UYqTaKNooAjxRipNoo2igCPFGKk2ijaKAI8UYqTaKNooAjxRipNoo2igCPFGKk2ijaKAI8UYqTaKNooAjxRipNoo2igCPFGKk2ijaKAI8UYqTaKNooAjxRipNoo2igCPFGKk2ijaKAI8UYqTaKNooAjxRipNoo2igCPFGKk2ijaKAI8UYqTaKNooAjxRipNoo2igC35FHkUUUwDyKPIoooAPIo8iiigA8ijyKKKADyKPIoooAPIo8iiigA8ijyKKKADyKPIoooAPIo8iiigA8ijyKKKADyKPIoooAPIo8iiigA8ijyKKKAI3sY5HLuMn60z+zof7p/M0UUcqC7JUtVjXaq4FO8iiiiwEtu01pOs1tK8Mq/deNipH41d/trWc/8hW9/7/t/jRRRYZpWPjPXbDSr+xjvp2N4FVpXlZmRRnIXPTOetc35PrRRRYQ3ysSgeqH+a07yKKKSAPIo8iiimAeRR5FFFAB5FHkUUUAHkUeRRRQAeRR5FFFAB5FHkUUUAHkUeRRRQAeRR5FFFADfKxKB6of5rTvIoopIA8ijyKKKAGrF+8dfZT/6FTvIoopgHkUeRRRQAeRR5FFFAB5FHkUUUAHkUeRRRQAeRR5FFFAB5FHkUUUAHkUeRRRQAeRR5FFFAB5FHkUUUAHkUeRRRQAeRR5FFFAB5FHkUUUAHkUeRRRQAeRR5FFFAB5FHkUUUAHkUeRRRQAeRR5FFFAB5FHkUUUAHkUeRRRQAeRR5FFFAB5FHkUUUAHkUeRRRQAeRR5FFFAB5FHkUUUAHkUeRRRQAeRR5FFFAB5FHkUUUAHkUeRRRQAeRR5FFFAB5FHkUUUAHkUeRRRQAeRR5FFFAB5FHkUUUAHkUeRRRQAeRR5FFFAB5FHkUUUAHkUeRRRQAeRR5FFFAB5FHkUUUAHkUeRRRQAeRR5FFFAB5FHkUUUAHkUeRRRQAeRR5FFFAB5FHkUUUAHkUeRRRQAeRR5FFFAB5FHkUUUAHkUeRRRQAeRR5FFFAB5FHkUUUAHkUeRRRQAeRR5FFFAB5FHkUUUAHkUeRRRQAeRR5FFFAB5FHkUUUAHkUeRRRQAeRR5FFFAB5FHkUUUAHkUeRRRQAeRR5FFFAB5FHkUUUAHkUeRRRQAeRR5FFFAB5FHkUUUAHkUeRRRQAeRR5FFFAB5FHkUUUAHkUeRRRQAeRR5FFFAB5FHkUUUAHkUeRRRQAeRR5FFFAB5FHkUUUAHkUeRRRQAeRR5FFFAB5FHkUUUAHkUeRRRQAeRR5FFFAB5FHkUUUAHkUeRRRQAeRR5FFFAB5FHkUUUAHkUeRRRQAeRR5FFFAB5FHkUUUAHkUeRRRQAeRR5FFFAB5FHkUUUAHkUeRRRQB//Z",
  "imageHeight": 1080,
  "imageWidth": 1920
}
