# Supplementary material for: Prediction of axillary lymph node metastasis in early breast cancer patients with ultrasonic videos based deep learning
Source: Front Oncol. 2023 Sep 1;13:1219838. doi: 10.3389/fonc.2023.1219838 (PMC10503049; doi:10.3389/fonc.2023.1219838)
Supplement: Supplementary file 1 [file DataSheet_1.zip › 3/5612464_高永珍/高永珍_54949461.json]

{
  "version": "4.5.6",
  "flags": {},
  "shapes": [
    {
      "label": "1",
      "points": [
        [
          1291.25,
          370.58333333333337
        ],
        [
          1280.8333333333335,
          349.75
        ],
        [
          1230.8333333333335,
          328.9166666666667
        ],
        [
          1153.75,
          328.9166666666667
        ],
        [
          1107.9166666666667,
          345.58333333333337
        ],
        [
          1070.4166666666667,
          370.58333333333337
        ],
        [
          1035.0,
          412.25
        ],
        [
          1007.9166666666667,
          464.33333333333337
        ],
        [
          1003.75,
          493.5
        ],
        [
          1105.8333333333335,
          526.8333333333334
        ],
        [
          1191.25,
          522.6666666666667
        ],
        [
          1270.4166666666667,
          508.08333333333337
        ],
        [
          1282.9166666666667,
          472.66666666666674
        ],
        [
          1287.0833333333335,
          441.41666666666674
        ],
        [
          1301.6666666666667,
          403.9166666666667
        ],
        [
          1301.6666666666667,
          393.5
        ]
      ],
      "group_id": null,
      "shape_type": "polygon",
      "flags": {}
    }
  ],
  "imagePath": "高永珍_54949461.jpg",
  "imageData": "/9j/4AAQSkZJRgABAQAAAQABAAD/2wBDAAgGBgcGBQgHBwcJCQgKDBQNDAsLDBkSEw8UHRofHh0aHBwgJC4nICIsIxwcKDcpLDAxNDQ0Hyc5PTgyPC4zNDL/2wBDAQkJCQwLDBgNDRgyIRwhMjIyMjIyMjIyMjIyMjIyMjIyMjIyMjIyMjIyMjIyMjIyMjIyMjIyMjIyMjIyMjIyMjL/wAARCAQ4B4ADASIAAhEBAxEB/8QAHwAAAQUBAQEBAQEAAAAAAAAAAAECAwQFBgcICQoL/8QAtRAAAgEDAwIEAwUFBAQAAAF9AQIDAAQRBRIhMUEGE1FhByJxFDKBkaEII0KxwRVS0fAkM2JyggkKFhcYGRolJicoKSo0NTY3ODk6Q0RFRkdISUpTVFVWV1hZWmNkZWZnaGlqc3R1dnd4eXqDhIWGh4iJipKTlJWWl5iZmqKjpKWmp6ipqrKztLW2t7i5usLDxMXGx8jJytLT1NXW19jZ2uHi4+Tl5ufo6erx8vP09fb3+Pn6/8QAHwEAAwEBAQEBAQEBAQAAAAAAAAECAwQFBgcICQoL/8QAtREAAgECBAQDBAcFBAQAAQJ3AAECAxEEBSExBhJBUQdhcRMiMoEIFEKRobHBCSMzUvAVYnLRChYkNOEl8RcYGRomJygpKjU2Nzg5OkNERUZHSElKU1RVVldYWVpjZGVmZ2hpanN0dXZ3eHl6goOEhYaHiImKkpOUlZaXmJmaoqOkpaanqKmqsrO0tba3uLm6wsPExcbHyMnK0tPU1dbX2Nna4uPk5ebn6Onq8vP09fb3+Pn6/9oADAMBAAIRAxEAPwDyHz6PPqnmjNbXMi559Hn1TzRmi4Fzz6PPqnmjNFwLnn0efVPNGaLgXPPo8+qeaM0XAuefR59U80ZouBc8+jz6p5ozRcC559Hn1TzRmi4Fzz6PPqnmjNFwLnn0efVPNGaLgXPPo8+qeaM0XAuefR59U80ZouBc8+jz6p5ozRcC559Hn1TzRmi4Fzz6PPqnmjNFwLnn0efVPNGaLgXPPo8+qeaM0XAuefR59U80ZouBc8+jz/eqeaM0XAmtJNlpGPY/zNTefVKP/j3i/wB0/wDoRpc0IC559Hn1TzRmi4Fzz6PPqnmjNFwLnn0efVPNGaLgXPPo8+qeaM0XAuefR59U80ZouBc8+jz6p5ozRcC559Hn1TzRmi4Fzz6PPqnmjNFwLnn0efVPNGaLgXPPo8+qeaM0XAuefR59U80ZouBc8+jz6p5ozRcC559Hn1TzRmi4Fzz6PPqnmjNFwLnn0efVPNGaLgXPPo8+qeaM0XAuefR59U80ZouBc8+jz6p5ozRcC559Hn1TzRmi4Fzz6PPqnmjNFwLnn0efVPNGaLgXPPo8+qeaM0XAuefR59U80ZouBc8+oZ5N7QD/AKarUOaT/lrD/wBdFoAu+fR59U80jyCNdzHii4Iu+fTGvYkB3SLx2zzRaaZLeGPzvMHmLujt4QPMdf7xJ4Vfc/lW8dBSyspbh47aFY1LlEh898D/AGn4z+AqXPsUonPrqELHAkH48VKLgMMqwI9Qas21vf38Qlh0qN4D0aaKEbvoAqn9aqz6esb7ZreTS5zwGYloHP8Avc7evuKXOPlF8+jz6pMZIZ2t50McydVP9KXNXe5DRc8+jz6p5rpPC2iWupJd3l95jwWoB8mLq/U9ue3ai4GP59Hn10qQeEtYgmitTJpk6DcklxLgN7csR/I1U8NaTZ6hpuryXMPmy28eYiHYYO1vQ89BS5h2MXz6PPqxc+HdYtLL7ZPZSJBgEnIyo91zkfjUWnaNqOrb/sNs0oT7xyFA/E073FYZ59Hn0X+l32mTrDe27RO33c4Ib6EcVeHhTXGuDCLB94XcfnXGP97OM+1FwKPn0efUd3Z3NhdNbXULRTL1U/55q9J4Z1qK2S4ewkEbY7jIz6jOR+NFwKvn0efWro2hkeKYNN1W36qxaPf/ALJI5U0XvhbUpb69ewsJDaRzOqfMOgPbcctSuFjK8+jz6Za2N3e3YtbaF5JycbBxj6+lWtQ8P6rpcImvLRo4icbwysB9dpOKdwIPPo8+tKeyt08H214thKtw8pVrouNjDLcbd2e393tWFmi/QC359Hn11nivwra2WmJe6bCYxH/rk3M2VP8AFye39azNQ0uzg8E2GoRw7bqWXa8m9uR83bOOwpcw7GN59Hn1Pp+garqkJls7N5Ix/GSFB+hYjP4VUvLK60+4aC7heGUdmHX3HqPendCsSefR59V4YpLieOGIbpJGCIM4yTwK7Gbwpaad4Yvp7l0nv4upjc4iPHy+/B7+tDdlcEruxy3n0efWv4b0izurW81PUy5s7Uf6tDjecf8A6vzqbWtJ0ybQo9a0ZJIoQ2yWKQk45xnknnp370m7AlcwvPo8+qma6TxlpdnpV7ax2UPlK8W5hvZsnPuadwMbz6PPrZ1DS7ODwTYahHDtupZdryb25Hzds47Cs3T9A1XVITLZ2byRj+MkKD9CxGfwouBB59Hn1HeWV1YXJt7qF4pR/Cw6/T1FaS+E9da384afJs27sFlDY/3c5z7UXAo+fR59LY6VfalNLDaQF5Il3OpYKVHTvVmTwzrUVmbt7CURAbj03Af7uc/pRcCr59Hn1o6BZW93Y6o89hLctDFuR0cKIjhuTlhnp79KvaV4QmvfD898yO1y4/0WIOoDDj5ic/Xg46UN2BK5gefR59TWehapqE00VratI0LbZPmUBT6ZJxUN/pl7pcyw3tu0LsMjOCD9CODRcA8+jz61/GOmWelahbxWUPlI8IdhvZsnJ9TXOZoTuBc8+jz6p5ozRcC559Hn1TzRmi4Et5LutXH0/nVhpsMR6Gs6f/UtU8p/ev8A7xouBZ8+jz6p5ozRcC559Hn1TzRmi4Fzz6PPqnmjNFwLnn0efVPNGaLgXPPo8+qeaM0XAuefR59U80ZouBc8+jz6p5ozRcC559Hn1TzRmi4Fzz6PPqnmjNFwLnn0efVPNGaLgXPPo8+qeaM0XAuefR59U80ZouBc8+jz6p5ozRcC559Hn1TzRmi4Fzz6PPqnmjNFwLnn0efVPNGaLgXPPo8+qeaM0XAuefR59U80ZouBc8+jz6p5ozRcC559Hn1TzRmi4Fzz6PPqnmjNFwLnn0efVPNGaLgXPPo8+qeaM0XAuefR59U80ZouBc8/3qG0k2WkY9j/ADNQ5ogGYoB2I/8AZjQBc8+jz67TxH4Z0q10e4ksbby7mFFl/wBYzfLnB4JNU/COgadqGnNPqMPmNLKUiG9l4C5PQj/Ipcw7HL+fR59dJo2i6dd+LdSsZrffbQ7/AC03sNuGAHOc1yUoCyuo6BiBQpXCxZ8+jz63NF0rTItDk1rWFklh3+XHChxu9+o9+/Y1H4k0eztrS01TS94s7ofcc52HH/6/yovZ2Elcx/Po8+l0mwbVNVt7INt81sFvQdT+ldkmkeFrjUpNDihuFvETH2jceWA574z/AMBxTbsBxnn0efThplw+stpcP7ycTNEMdDg9fpxmug8V6DY6NpVk1quZmbbJLvJ38emcClzDsc759Hn1TzRmqEXPPo8+uq0SPwpqtxBZLplx9pZPmd3YKSBz0f8ApVLWn8Mwi5srPTriO9jk8sSFiUyG+b+M9s9qm+th2MLz6PPra8XaRbafqtrbadbMvmxA7FLOWbcR3zVKbwprlvbtPJYPsUbjtdWOPoDmjmFYpefR59U811Gi6VpkWhya1rCySw7/AC44UON3v1Hv37Gne2oWMPz6PPrY8SaPZ21paappe8Wd0PuOc7Dj/wDX+Vc/DFJcTxwxDdJIwRBnGSeBQncHoWPPo8+upm8KWmneF76e5dJ7+LqY3OIjx8v5HPPrXFZovcLE08m9oBn/AJarU3n1SP8ArYf+uq10ng3TLPVdUmhvYfNjWEsBvZedw9D70AZHn0efWr4o0m3stTt106Pbb3EYKAMW+bODyfwrf1rw3o9l4cup7e3/ANJt1VTJ5rH5srnjOO9Lm0uPl1scX59Hn1sz6XZJ4EttSWHF28u1pNzcjcw6Zx2Fc1mmnd2FbqXPPo8+upj0jQdEtLMa2kk9zd4PysQsQ/Ajjn36Vzmu2VrYao8VjdR3FsQGR0cNj2JFK+tgsQ+fR59MsLKfUr6K0tgDLIcLk4Hqa6fWvDljpXhZJ0dZ7zzQjzo5x3yoGccYx6027AtTm/Po8+t7wrpNjd2F/e6haS3SQlVjji3bie+ApGeoqn4hOkII4bDTLyyuFbMguAQSuOOCxpX1sCV9TN8+jz6p5ozTuBc8+jz6p5ozRcC559Hn1TzRmi4Fzz6PPqnmjNFwLnn0efVPNGaLgXPPo8+qeaM0XAuefR59U80ZouBc8+jz6p5ozRcBM0ZptFIB2aM02igB2aM02igB2aM02igB2aM02igB2aM02igB2aM02igB2aM02igB2aM02igB2aM02igB2aM02igB2aM02igB2aM02igB2aM02igB2aM02igB2aM02igB2aM02igB2aM02igB2aM02igBU/1EX+6f5mlzTFP7iH/dP/oRpaAHZozTaKAHZozTaKAHZozTaKAHZozTaKAHZozTaKAHZozTaKAHZozTaKAHZozTaKAHZozTaKAHZozTaKAHZozTaKAHZozTaKAHZozTaKAHZozTaKAHZozTaKAHZozTaKAHZozTaKAHZozTaKAHZozTaKAHZozTaKAHZozTaKAHZozTaKAHZozTaKAHZpM/vof+ui0lIv8Arof+ui0APzUlsqZlvJk8yK3IVIz0klPQfQck/T3qBm2qT6c1ftBHFb6P5mBGZ1kfPTLORk/hH+tTIqKO1020XT7TdPIDcSkNPKx+857fTsBVbUNcNo84gtTOltt899+0KT0C+pq3qdpJeWqCB1WaKVJU3/dLKc4PtXImSa3guReZWaOdpRCsbbTIx4kdum0cYqCzsr+9j0+0aeQFsEKqL1Zj0AqvY3h1IXVtd2qI0TBJE3CRTkZxnH51z+q3rS6dZRQSyzGCdG+1kcyOOP3an73XPpxW/opgFmY4La5hCt8xuIyrSMerc9aAMDXNH8pBFFk7EL2jdSAOWiJ7jGWX6EVzyOHQMO9dtrOpWmJbdZP9MtSlxtI9CCef90/rXFTxLbX93bp92OZlH0zxVRJkLmul8MRazBa3Wp6VJC6xfLLbPkmTAyPlA9/UHrXMVe0nWb3Rboz2cmC3Dowyrj0IrQg7bStWtfGErWeoaOhkEXzXKc7eexxlfzNQeEs6fb+IhC4ZrfOx+udofB/Ssm78e6zc27RL9nt93V4UO79Say9M1260q1vLeBImS6Xa5kBJHBHHPvUW3KvsdT4U1C71DSdbjvLmW4VYcjzWLYyrZ6/SqenWBHhWOXVdVa10qWXIgiiBeQ8/xYz1Hv0rB0rXLrSILuG3SJlul2P5gJIHPTBHrU9h4nvbHTvsDQWl1ahtyx3MW8L9OabXYVzovF5jbQ9CaLzDGQNhlxv27V+9jvTvHGr31jqtpDa3UsKLEJCI227juPX16VzOp+Jb/V7WCC8WFjC25ZAm1j9ecfp2qHWdaudcu0ublIkdECARAgYyT3J9aSWvzC/5Hc62kT+OtE80DBTPTuCSv61n3Wpayvj9LaOa48vzlVYcnYY+5x06Z5rn7rW7jXtWspLyaKz8shBNEp+TnO771eheVr8j22NRsJLJSjyXCIyySKOT3K8+oxRtYNzIl/5KlF/1y/8AaZqCy1e/l+Ij2r3Uht/Nkj8ncdmFU44/CsnWtfFv4zk1LTzFN5ShFLfMjfLg9DWTDrdzBrx1hEiNwXZ9pB2ZYEHvnv60RQ31OotrK8k8Ra/Na362FvGzefL5Qc4OTx+RNWQunJ4E1SPTZrie3R/vzjGW+UnbwOPr71y1r4o1C01K7vY1hJujmWJkJjb8M5/WpJfFt9LYXFj9ms0tZl2iKOLaI/8AdwfXnnNFnYE1c07v/kmVh/18H/0J65DNX5NbuZdCh0do4vs8T71YA785J65x/F6Vm1a3bJ6WPVNW1VLHxHZ2lzzZ3lv5UqnpkkgH9cfjWb4tsf7M8G2dmH3LFdYU+3zkVyGta5da5PFLcpEjRrsXygQMfiTU2o+Jr/VNLhsLlYTHCVYSBTvYgEcnPv6VHKUmdL4uu7zTrDS49NllgsfKGHhJXJxwCR7c1D4qMk3hLSLm9GL4nBJGGK4Oc/8AjtY+l+MdV0q1FtGYpol4QTqTsHoCCKz9V1i91m68+8k3FeERRhUHoBTsJMppI8ciujMjqdyspwQa7DRyT8O9XJOT5x/klc7rOt3OuXEc1ykSNGmwCIEDGfcmlttcurXRbnSkSIwXDbmZgdw6dOfb0pvVNAtGmdDoWZvAOswxgtIrlyo64wv/AMSaSEGD4Y3Hmrjzpx5ee/zL/wDEmud0jW73RLlprNx8ww8bjKt9am1rxJqGu+Wt0Y0ij5WOJcLn15JNJq4RdjLzzXpfinWrLS7q2jutHt75ni3B5duVGenKmvMq0ta1y61yeKW5SJGjTYPKBAx+JNN6iWh1fia6ivPA1hcw2yW0b3AKwp0Xh/YUeLru806w0uPTZZYLHyhh4SVyccAke3Ncpca7dXOh2+kukQt4G3qwB3k89ecfxHtV3S/GOq6Vai2jMU0S8IJ1J2D0BBFKw7nQ6zJO2ieHry5gaXUVmRhHt+eQdcY98L+dan22y1DU4xFqeo6bqDpxbSgqM44yjgr+Ved6lrmoapfJd3ExEkZzEE+UR85+X/Oa2U+IGsrbiMpas23HmGM7vr1x+lKwX1NvwzBcW3jPVormZZphHlpAoXdkqc4HSqvhXUdZuPFM0N5LcMmH86OTO2M9sD+Hmo/AVxNda/f3E7l5ZIdzse53Cs6TxzrTWTWvmRBsbfPCfvP54/Si35D/AMzX0FIoz4sjhx5SqwTHTH7zFM0W8uV+H2pSLcSh4pCsbBzlBhOF9K5jTNbudKt7yGBImW7TZIZASQMHpz/tVPovie/0KKSK2WF45G3FZVJAPqMEUW0Yr6/M2LGzdvDCXGsau9vpk8xbyo4tzyNzyWxnOR79KseMzG3h/RGi8wxlPkMuN+3auN2O9YsPi6/jgmgmt7O5hklaXy7iIuqknJxz6nvVbVPEl9rNnBb3iwsYW3CRU2sfrzj9O1OzuCZt/EL/AJC1p/17j/0I1yGav6zrdzrlxHNcpEjRpsAiBAxn3JrOoSsA7NGabRTEOzRmm0UANmP7o1NKf3z/AO8ary/6s1NL/rn/AN40AGaM02igB2aM02igB2aM02igB2aM02igB2aM02igB2aM02igB2aM02igB2aM02igB2aM02igB2aM02igB2aM02igB2aM02igB2aM02igB2aM02igB2aM02igB2aM02igB2aM02igB2aM02igB2aM02igB2aM02igB2aM02igB2aM02igB2aM02igB2aM02igB2aWA/Jb/wCf4jTKEYrFAR2Gf/HjTQHq+pSLJ4mgsH+5d2MkR+vX+hqnpqNpupaBpTDDrbSyyr/tN/8AqauPuvFN/d6va6k6QLNbDCBFbafrz70P4pv315NYKQfaETYqbW2YwR0znv61Fh3On8O/8j7rP0k/9DFcFMf38n+8a07LxLe2Or3WpRRQGa43b1dW2jJzxzWQzF3LHqxzTS29Bt7nZSZm+GMPlgt5M534/h+Y/wDxQo1vMHgDR4ZF2yNJvAPXGGP/ALMKwtF8R6hoW9bVkaJ+WilGVz69RzUWsa3e63crNdsvyjCRoMKv0oauxLQpRRvNKkUSM8jnaqjqTXZR/ZPBNmzSFZ9bmThBysKn/P4/TmsWbxXe3GsW2pyQWpmt02Iuxtvfk/N15rR/4WJq/wDz7WX/AHw//wAVQ72BWNDwnptzNpF7qls8R1G4Zo45JSQI/wC83APPP6VZ8TaLdf8ACJWaNJEXsU3Sncfm4x8vHP4159d3L3l5NdSAB5nZ2C9ASc8VdvtcutQ0u0sJY4litRhCgO48Y55oauNOxn5ozTaKZJ0fgg58U2/+6/8A6Caz9ZP/ABUl9/19P/6Eag0rU59H1BLy3SNpEBAEgJHIx2IqG5upLq+lu3CiSWQyMF6ZJzR9pMOjO/8AENw9p420q4S2luTHBkxxJuYj5gcD2zmr8U1tqOoXC6brd9a3zLlreYFgh6n5JB/6Ca4O/wDE2oX+pW+oZjguLddqNCCPX1J9a0ZfiBrMlu0apaxsRjzEjO4e/Jx+lS1oVc567jkhvZ4pSDIkjK5XpkHnFdXJmb4Yw+WC3kznfj+H5j/8UK41mZ2LMSWJySe9aui+I9Q0LetqyNE/LRSjK59eo5qraWFfW5u63mDwBo8Mi7ZGk3gHrjDH/wBmFcekjxSK6Oyup3KynBBq9rGt3ut3KzXbL8owkaDCr9KNZ1u51y4jmuUiRo02ARAgYz7k0IPI6PRzn4d6uScnzj/JK43NaFtrl1aaLc6UiRGC4bc7MDuHTpz7elZtFtWw6C5/fQ/9dFrr/h5/yG7j/r3P/oS1xy/66H/rotaWi63c6HdPcWyRO7psIlBIxkHsR6UdxHa6ba/23b6bMRuNjfyh/ZeWH/stMmu/t3gjWrjOQ905B9t64/SuV0zxNf6Tb3UFusRW4YsxcElSR1HNQwa7dW+hz6QqRG3mbczEHeOnTnHb0qXHQpPU6C5/5JfZ/wDXc/8AobVx2a39L8Z6jpOnx2UENq0cecGRWJ5JPZven6h421LUrCazmgtFjlG1iiMG/wDQqeqbYlqrHXa/r0+lSabNZ2cU4uhtMjKSSvGFBHrmsTxDpuiQ+KQL2Z7S2mt/MbyR/wAtM46BT1+lZGl+M9V0qzW1TyZol4TzlJKj0BBH61j31/c6ldvc3cpklbqT/IUW1HfQ0dXTSLOSFtDv7iYkMJC+VK9v7q9QTW1c/wDJMLP/AK7n/wBDauM/OtJ9cupNBi0cpF9njbeGAO/OSeucd/ShrSwr63N3TbrW9M8Htd2DWgtjKSzBS0ynOOQflxwPzqz4kla/8F6Zf3qgXrOAGxtLKc8498A1zui+I9Q0LetqyNE/LRSjK59e3NR6xrt9rk6yXbqFT7kcYwq+tDV2CdjPzRmm0UxDs0ZptFADs0ZptFADs0ZptFADs0ZptFADs0ZptFADs0ZptFADs0ZptFACZ96M+9NooGOz70Z96bRQA7PvRn3ptFADs+9Gfem0UAOz70Z96bRQA7PvRn3ptFADs+9Gfem0UAOz70Z96bRQA7PvRn3ptFADs+9Gfem0UAOz70Z96bRQA7PvRn3ptFADs+9Gfem0UAOz70Z96bRQA7PvRn3ptFADs+9Gfem0UAOz70Z96bRQA7PvRn3ptFADs+9JmkooAcP9RF/un+Zoz70g/wBTD/un/wBCNJQA7PvRn3ptFADs+9Gfem0UAOz70Z96bRQA7PvRn3ptFADs+9Gfem0UAOz70Z96bRQA7PvRn3ptFADs+9Gfem0UAOz70Z96bRQA7PvRn3ptFADs+9Gfem0UAOz70Z96bRQA7PvRn3ptFADs+9Gfem0UAOz70Z96bRQA7PvRn3ptFADs+9Gfem0UAOz70Z96bRQA7PvRn3ptFADs+9Gfem0UAOz70Z96bRQA7PvRn3ptFADs+9Gfem0UAOz70J/r4f8ArotNpU/18P8A10WgBGGVK+oxW9pFjb6tZW1tOWUPAyhl6q6SE9/aSsGtHRLt7e5+zqQHL+bb7jgF+hT/AIEuR9cVMkOJ2l3dpo+nRAK87/LDEhPzSN0HNYuq2dxL9gGoXBluLi5RRAnEaL1PH8X1PrWncxrrVrbXNlMI5reXeokX7rDqrDtT7TTbg3wv9RnSa4VSsaRrhIgeuPf3qCzNaZ01bWrpIw81lAiW8ePugqSTipLa8vbW4055b37Xb34wQYwuxsZBGO1Xb3SpmvhqFhcCC627HDruSRfei3026kvo77Up45JYgRFHEuETPU88k0AZXim1RtTsHjAE0yyQn/aBwo/9DrmbuRZtUvpkOVediPpk1t6zqCveyaijApEpt7P/AG3/AInHsuevriudRdiBaqK1JkSZ96fDDLcSrFDG8sjfdRF3E/hUVdp4Wb+zfCur6vCq/alPloxGdvA/q36Vb0VyN3Y5K4tri0kEdzBLC5GdsiFTj8akh0++uYTNBZ3EsS9XjiZlH4iuvvLh9f8AAP26/Ia4tpwvmhQDjcAens36Vt6lNq9jqulW2j2+dNKqr7I9y4zzk/w8YNK47Hlmalnt57VlS4hkiZl3ASKVJHrzXV+I9Gjfx1bW0KYS8KSMAPchj/46TUGo3+l3PjG+uNVEklrB8kUUf8bLhcfT7x6j+lClewNWObktriKGOaSCVIpPuSMhCt9D3p9tY3l7u+y2k8+373lRlsfXFdh43nS58P6LPHEIUkXcsY6ICo4q3pk99L4Pso/Dbxfao5MXKnbuGc5zuouFjz6RHikaORGR1O1lYYIPoafJbzwxxySwyIkozGzIQHHt611Pjl4bzXLWCDy3vAgjm8vpuzwtWr/VrDSPFtsl1HJLBp1qsMYjUEh8Dnk+hoTBo5G402/tIvNubG5hjzjfJEyj8yKit7a4u5PLtoJZpMZ2xoWOPoK9C0DWb3WIdVuNVCnSQjY3IAF/2R68eue1Z9hcyaF8P/t9ltS5uZ8eYVBIG4jv/u/rRfuO3Y4uaGa2laKeKSKRfvI6lWH4GmZrs/FD/wBp+E9J1eZR9pY+W7gYz97+q/rXIWohe7hW5dkty6iRl6queSPwppiYsdtcSwSTxwSvDH9+RUJVfqe1RZr0Q3en3XgPVBplqbe2ibYob7z/AHTuP5/pXJeHNHGr6gfPOyyt1824kPAVR2/H/Gi+odDOktbmGCOeW3mSGT7kjIQrfQ96hzXeeOLiK58PaVPAmyF2yi4xhdvFcrqUOkRWVm2nXU01y6/6QjjhGwOnyjvn1pJ3CxSt7ee7l8q2hlmkxnZGhY/kKYI5DL5QRzJu27Mc59MV6V4R06HRfKgnH/EzvIjMy944x0H6/wCcVleEokTVtc1AoryWoYoD2JLH/wBlx+NF9Qtocfc2V3ZbftVrPBu+75sZXP0zUGa7uy1C58S+EdYXUSsslsPNjcKFxgEjp9D+dctNDpC6DDNFdTNqZbEsJHyKvPT5fp3oTBogg0vUbqIS29hdTRno8cLMD+IFINM1A3JthY3RuAu4xeU24L64xnFek2lvNaeHtJs7fWINNmdN3zormQtztAY+rVx2q3+vaJ4illnux9sMYTzljXDx9sDGO3p2ovrYLaXMw6Jq4GTpd9/4Dv8A4VQzXoq6/qOm+Ef7Q1K4867vOLaMoqhR/eOAO3P5V5zmhPULK1xc0ZpuaM1WgtB2aM03NGaNA0HZozTc0Zo0DQdmjNNzRmgNB2asW1jeXu77Lazz7fveVGWx9cVVr0HSbtPCvhWxuZF/e31wrOO4j/8A2R/49SbBHAurI7I4KspwQwwQaupo2qyIHTTL1lYZBEDEEflWp4208WXiB5Y/9VdL5yn3P3v15/Gt/wAR61qGj6Non2C48nzYPn+RWzhUx1B9TSvpcdtbHB3FtcWknl3MMsMmM7JEKnH0NSx6ZqEtv9ojsbp4cE+YsTFcDrziu0jun8VeCL2S+RGu7PcyShcHhd2fx5Fanhy6W28IaXvAKSy+S2f9p2FFwseYwQT3Uoit4pJpD0SNSxP4CnXNpc2bhLq3mgcjIWVCpI/Gut8N2v8AY+qazdOP+PP9wmf7zNgfy/WmfEf/AJDNr/17/wDszUX2GlucZL/qzVkQzXN40MEUksjMdqRqWY/gKqyf6s10nhL/AJHO1/35P/QWqiWZ39h6x/0Cr7/wHf8Awqn5M3n+R5b+du2eXt+bd0xj1r0a/wD+E1/teb7Ft+x+b+73eTjb7/xf1rM8Rz2s3j7TVg2mWOWJZ2X+9v6fgMVMXexTVrnMf2Hq/wD0Cr7/AMB3/wAKpzwTW0zQzxSRSr1SRSpH4GvTNe/4S7+1H/sf/jz2rt/1XXHP3uax/iA6fZ9MScxnUQmZdnpgZ/DOcfjS5gscRn3qzbadf3kZktrO5nQHaWiiZgD6cVNoNgmqa5aWchPlyP8ANj+6Bk/yrpvEnivUNO1d9P0x47W3tQECpGpzwPUHGOnFU2JHGSRyQyNHKjJIpwysMEH3FTQ6ffXEDTw2dxLCud0iRMyjHXmti+1pvFOpaZBPawxPvSJ5UzubLc/h7dueea764h1yDUYl0xLVNNt4wvkO23zeOgO07ccelJu24I8otrK8vd32W1nn2/e8qMtt+uKmk0fVIY2kk028RFGWZoGAA9+K0LjXdR0rWr97KP8As55pP3sGFk2ke5X1J6etdJrus3um+FYrW/m8/Ur5Dvyir5aHqMAD6fn6Uru1x21scLbWV5e7vstrPPt+95UZbb9cVC6PHIyOrK6nDKwwQa7Hw9rOoXkFpoujRxWTx5kluHO/eO/G33/lzS+Jb6wi8bW1xc2sxhhQeb+62mVhnBAbGR0Gfam3rYVtDlm02/W2+0tZXIt9u7zTE2zHrnGKq5969I0HxDqGueIrkoMaQqHKyIo28cZPqfTPrXn2oGA6ndG24g81vKx/dzxRfULBbWV3elha2085X73lRlsflS3On3tmqtdWlxArHAMsTKD+ddr4Lh+zeG7+8+2RWbzSBFuJcYTHfnj+I1neMIdYjgtXvNSS/sXO6KVIlTnH+z7dOaG9bAlpc5iC2uLnf5EEsuxdzeWhbaPU4p1tZXl7u+y2s8+373lRltv1xXoWhXOkvpWrWmkW7rFDB888n3pmKtz9OP16CuE0zWtQ0fzfsFx5Pm43/IrZx06g+tF9bB0uJJo+qQxtJJpt4iKMszQMAB78UR6PqksayR6beOjDcrLAxBHqOK7TXdZvdN8KxWt/N5+o3yHflFXy0PUYAH0/P0rK8M6xr+oX9rpkF+Y7eNRuxCh2Rr/wH6D8aLsDmrmyvLIr9qtZ4N33fNjK5+mae+m38dt9peyuUgwG81omC4PQ56V1Gsa/aah4ysxPt+wWcu3eRncc8sfbIH5V1QuNTTWbu4vJbcaB5O5HJXB4H4+vXilfS47a2PLLbTr+8jMlrZXM6A7S0UTMAfTinT6XqNrEZbiwuoo16vJCygfiRV2x17U7GeS10eYxwzTkxx+WrEknA6j6V0XjPVprbTINElnFxdOqvdS7QO+QAB7/AKY9ad2KxxttYXl6GNraXE4X7xiiLY/KoNrBtmDuzjGOc16xLYavZQ2Fnof2aC2hQNM0vSQ/3ehPPJz71l6WqXXxAuZLzT1tLmO33LHv3hmyPnBwO1F9QtocFc6fe2ahrq0uIFY4BliZc/nVfPvXp2lLrGs22q2Wu2xELfLEXiC4PP3fUDjn9a8wPBxQncbRObS6W1W6NvMLdjgSlDsJ/wB7pUOfeuyuT/xa2z/67n/0N64umt2hdLlmWzu4Eiea2mjSX/Vs8ZAf6etNubW5s5BHdW8sDkbgsqFSR6812Pij/kC+Gv8AcX/0FKr/ABG/5D1v/wBeq/8AoTUrhY5d7S6jtkuXt5lt3OFlKEIx9j07GmQwzXEqxQxvLI33URdzH8K6/Vv+SaaV/wBdx/7PXHwTy206TQuUljYMrDsaaerB7XHTwT2spiuIpIZR1SRSpH4Gpjpt+scTtZXISUhY2MTYcnoF45zXevptr40j03VUKoyN5d2gPYc4/P8ARqyb/XRq/jPTYbc/6HbXCJEB0Y7hlqSetgtpc5Y2N4LsWhtbgXJ/5Y+Wd/TP3evSo5YZoJjDLFJHKpwUdSGH4V3cv/JV4v8Ad/8AaRpPGWnQ3ckWr2mC0Mwt7kDqCDgE/oPxFLm2Hbc4a5tbmzkEdzbywORuCyoVJHrzT7bT768Uva2dxOqnBMUTMAfwrtfFViupeONMs3OEkhUPj+7uYmoNe8TahY6t/ZGiotvFbkRokcQZnbA4wQf0p3Cxx1xbXFpJ5VzDLDJjOyRCpx9DUWfeur1jVtbv9BFvqWiSbo23NdyQMu0evQAH36e1clTQmh2fejPvTaKAHZ96M+9NooAdn3oz702igBc0o/1EX+6f5mm0o/1MP+6f/QjQAufejPvTaKAHZ96M+9NooAdn3oz702igB2fejPvTaKAHZ96M+9NooAdn3oz702igB2fejPvTaKAHZ96M+9NooAdn3oz702igB2fejPvTaKAHZ96M+9NooAcv+vh/66LUtta3N5IY7aCWdwNxWJCxx68VCn+vh/66LXW/Dv8A5GGb/r2b/wBCWgRhHRNXAydLvv8AwHb/AAqhXpNn/wAJt/bEX2jb9i83593k42Z/2eelY01jp3iHx9cW6O627AlnhIG5wOSMg96Sdymjj8+9GfeupvfDmlfbIdK02+mn1NptkoYfJGuCWP3e31q7/wAIloU88mmWurynVY15Dr8hYde36bjj3xRzIVjic+9GfetnTNJsCb2TWLz7OlqSpgjdfNkb0UGrOr6BYw6Dbazpk9w1vK2xo7jbuByR2+lO4WOdz70Z967c+EdD06O2j1jUrmK4mA+dF2xZ9NxUj8z+VQ+G9M0y18X+RJfR3TR/PatFhkkOCTnGcEfXqKLhbS5x7q8bFXVlYdQRg0mfeuh8ZxafHrcrWc8kk7OxuVccI3oOB/WucoTurg1Ydn3oz702igB2fejPvTaKAHZ96M+9NooAdn3oz702igB2fejPvTaKAHZ96M+9NooAdn3oz702igB2fejPvTaKAEopM0ZoAWikzRmgBaKTNGaAFopM0ZoAWikzRmgBaKTNGaAFopM0ZoAWikzRmgBaKTNGaAFopM0ZoAWikzRmgBaKTNGaAFopM0ZoAWikzRmgBaKTNGaAFopM0ZoAWikzRmgBaKTNGaAFopM0maAH/wDLGH/cP/oRpKD/AKqH/c/9mNJmgBaKTNGaAFopM0ZoAWikzRmgBaKTNGaAFopM0ZoAWikzRmgBaKTNGaAFopM0ZoAWikzRmgBaKTNGaAFopM0ZoAWikzRmgBaKTNGaAFopM0ZoAWikzRmgBaKTNGaAFopM0ZoAWikzRmgBaKTNGaAFopM0ZoAWikzRmgBaKTNGaAFopM0ZoAWlT/Xw/wDXRabmli/4+If+ui/zoAKa6b1x09DRmlzQJGla6swcPLcSWt1gD7VGNyyDsJF7/Xr9a2otZ1xosRpZ3OP+WsQZwffCnP8A46K5LrTfKXqBg+oNRyl8x2mlXd9am4mvzeXLyEYQQsiJ+L7QP/rVX1XxEjoYncYPW3t33M/s0g4Uey5PvXJeWCfmLN9TTlCqPlFHKHMSzzS3U3nTbQQNqIowsa/3QKbSZozVbEi12XhKWG/0PUtBadIZ7j54d5+8cf8A2IrjM0Zp7qwttTudZiTw54NXRpbiOS8uJd7rGei5zn6fKK1rCxupNNsZNI12QaXjdcLOylowMEqrBcjuMZGK8wyKMilYdz0ZNRt7/wAYX2rRMJLbTbNtj9mbnp+bV547tI7OxyzHJPvTMijIoSsDdztfFZ/4pLw9/wBcl/8AQFrTtYZ9a8J6fb6BqKWs1uB9oQOyHOOc7eeuT715vkUZFFgvsenXyWt/4v0iASxzXFmjPdSqB/DjGfT5h07ZrltMsP8AhK/Fk7SMwgZ2mkI67c8D+QrmsijIoSsDZ6frvh3WNQhSwsZLK10uLASEOwLf73y1k6NEniHwa+iRXEcd7by70SQ43LnOfpyf0rhsijIpW6A2dn4skh07QtN0FJklng+ebYfunB/+KNcbmkyKMimkDO10X/knGsf9dT/JKraHr2iWegS6dqFpcymaTdJ5XAYcYGdwNcnkUZFG7YHpHiefSP8AhD7Ii1m2SJ/oYz/qzjjd83p9a5ddLbQJ9J1LUPLmtZmEoji+ZsYB5BwO471z+RRkUJWC99D1PQ9Z0PWPEMk9paXSX7RHdLKeNoxxjcR6dqzdI1LSf+Ej1SxgDWkF5H5eZT1kBIPc9dxxXn2RRkUcquFz0B7H/hEPCuow3dzC91e/JGkZPIxjvj1NcpNodzBoMOsM8Jt5n2KoJ35568Y/h9aysijIoSBs7weFbDXILG90KWK3j4+0ozsxU8Z655HPHHaqHiu8t9c8VWtvayCSNdkHmLyGJbnHr1rksijIotrcL6HXfEC4zrUNmg2xW0ChV7ZP/wBbFclmkyKMihaA2LmjNJkUZFMBc0ZpMijIoAXNGaTIoyKAFzRmkyKMigC3ptk+palb2adZnC59B3P5V3viPxLpum36abJo0F8tuihTKw+TI6AFT2xXm5NGaT1BHoGvSxeJfBceqQQCF7OQgxA7tq9CO3+yaua14cvPEGjaN9kkgTyYBu81iOqr0wD6V5nmjNKw7nfXKQ+EfCd1pstzFLqN5nKRn7oIx+WM8+ppk07W3w102VDhluAy/UOx/pXCZozRYVz0rxbJBaaSJYG51K6jlb/dCj/AfnWR8R/+Qzaf9e//ALM1cZmjNFh3Ek+4a6Twj/yOlr/vyf8AoDVzT/cNSzn/AEiT/eP86ol6npOo+HvE9xq09xa6z5Nu8m5I/tEg2r6bcY/Cqnia5tZfFuhwxukl1DMizyLj++uAffrx7159mjNSlaxTd7ne+IfEN7o3jTck0jWyqm+3LfIQRzgdAfeqPjHRbdEh1vTVX7FdAFwo4Vj0OO2f5/WuQzRmiwXL+jah/ZWsW17tLCJ8sB1K9D+hrsNX8Lf8JLfNquj39rJDOBvDsRtbaPQH8jjFcBmjNNq4kdJq2n2HhvUbFra/N1dQurzxgDCsrevb/drrrnTv7Z1yw8Q2epQixhUM+XIKgcke3B5zivLc0ZoC5180ltrvxGjMJDwNKvI6PsXn/wBBqh4zu2uvFF3n7sRESj0wOf1zXP5ozRa1h33O1tfDdh4g0K1l0doYL+LAuhJI3XHXvjpkcfyqx4jhh1zXdK0a3uBNNCpSecc46Zz7/Kfzrgs0ZotqK+h6pqvh7Ujpq6Vor2lpYbf3hd28yQ98kL/n6cV5ld2z2V5PayFS8LtGxXpkHHFQZozSWg7nW6Joum6/oElvbmOHWY2zukdvnXPp6duB296seJ3i0rwxYaAZ0mu4n3y7DwnU4/8AHuPauKzRmm9RJ2O18Df8g3Xv+vdf/QXrA8NWq3niOwhcZUyhiPUL839Kyc0Zp9bi6WN/xndtdeKLvP3YsRKPTA5/XNavhT/QPC+t6ov+tC+Uh9OP8WH5VxeaM0ktLFX1uavhy4tbXxDZT3mBAj5YkcA4+U/gcGvRorW+ttcuNXudYjOjOm5UMh24IGOPuj6jr+NeSZozQ9UJPU67wpBbX3jiSaBAtvG0k0S44Azhf/QhWDrd217rd7ct/HK2M+gOB+lZ+aM0dgvuel3tm/jK00u806/jja35mQscxtxzgd+D6fWqmp3uman45tkN/JCkUPlrc28gXEmScbsEY5x+Nef5ozRbUL6Hq8txf6BBf3ms6qk4KFLOMYUt6ZAA+bp64rynmkzRmklYbZ6JYaRca38OrOztnjSTzWfMhIGA7egNYWo+B9T0zT5ryae0aOIbmCOxP/oNcxmjNPrcSZ2/i1tnh/w446rED/46laGt6L/wmQtdT0q7g4i8uRJGI2nrjgHn5ulecZozSsFztvFb2+m+HNP0FbhJrmF98uz+Hg9fT71cVSZozTQHbeD2K+GPEOCRiEkY/wBxq5vQP+Rh07/r5j/9CFZuaM0Le4dLHoUv/JWIv93/ANpGorLVUtfG2p6ddfNZ3sxRlPQN2P8AT8q4LNGaSWwNne+Mb5tM8aadeAZ8mFWI9RubI/KpbzQRr2pprnh7UbcOWV3WQ8xuOhxg+nQivPc0ZoSsh3PS9bvZLDwrd2OsarBdalN92ONQCvTjAHTgnJArzWkzRmmlYTYtFJmjNMBaKTNGaAFopM0ZoAWl/wCWMP8AuH/0I0zNOP8Aqof9z/2Y0AFFJmjNAC0UmaM0ALRSZozQAtFJmjNAC0UmaM0ALRSZozQAtFJmjNAC0UmaM0ALRSZozQAtFJmjNAC0UmaM0AOj/wBfD/10H86634df8jFN/wBerf8AoS1yMX/HxD/10X+dNzQI9Lt/DviiPVUnfW/3Al3FPtEjfLnptIweKIbqzu/iUr2ZRgtuyyunRnwfz4wPwrzXNGamxVzp9P1CHS/Hs1zOdsP2mVHb+7kkZrsLyLXFnnvB4jtrbSSN8chhRyoPQdMEc9d3PFeUZozRbRBfVs77w2kV7YanfW8Ntf6155dBcIoyMjDBf4e/Tv3q14ke6uPA4a9likuUuB5/kkMIzuPy8d1yBXm+aM0NAmeuaUdY+y2jWmpWGp2WPmklRo5MemV3DP1Ga55ptLi+JVq9m0KQ/dkMeAnmFWHHbuPxrhM0Zp21uK+ljpvGmkz2GsyXUrxlLyRnjCE5A468e9c1SZozQtFYG7i0UmaM0wFopM0ZoAWikzRmgBaKTNGaAFopM0ZoAWikzRmgBaKTNGaAFopM0ZoArec3oKPOb0FOiiWRCSTnOKf9lU/xEfXj+lZ3ZdkRec3oKPOb0FTfY/QsfopP9KPsYH8TY9dpouwsiHzm9BR5zegqc2ij+In3FN+zJn75ouwsiLzm9BR5zegqf7GD0Y/lTBboRw/TrRdhZEfnN6CgSsSBj8hUj2wVC2SRjI96gUZYD1NF2FkPMrA9PzFHnN6CpRbL/eJ9wKX7ICOGz9BRdhZEPnN6Cjzm9BU/2P8A3/8Avk/4Un2RecufpjFF2FkQ+c3oKPOb0FSm1UdWYfhSi0Vv4+aLsLIh85vQUec3oKla2VMbnIz7UC1BON2T6A0XYWRF5zego85vQUkqCNse1OjiVoyzMQc44ouwshPOb0FHnN6CpBBG3R/0P+FO+yp2ck+gGaLsLIh85vQUec3oKnFmCOrfkf8ACl+xrjlmB9MH/Ci7CyK/nN6CgSOSAAMmpPIjz98/lTlgQOD5g4NF2FkNAkJxlAc4pD5mMgIRjPB7UFnMzcvtyfu0Rs58wMW+4etF2FkM85vQUec3oKYoBYA9CanNugH3/wDP5UXYWRH5zego85vQVMLPPOWP0U0fY+/zf98mi7CyIfOb0FHnN6CpjZ4PU49hSfZk5+fii7CyIvOb0FOUyOMgLjOMmpPsnTDf1prr5UGFY539qLsLIMP2Kd/WmM7oRkDnmhmkCA5kz3z0onOTGSedgouwsgM7lVUgYUYH55/rSec3oKioouwsiXzm9BR5zegqKii7CyJfOb0FHnN6CoqKLsLIl85vQUec3oKioouwsiXzm9BR5zegqKii7CyJfOb0FHnN6CoqKLsLIl85vQUec3oKioouwsiXzm9BR5zegqKii7CyJfOb0FHnN6CoqKLsLIl85vQUec3oKioouwsiXzm9BR5zegqKii7CyJfOb0FHnN6CoqKLsLIl85vQUec3oKioouwsiXzm9BR5zegqKii7CyJfOb0FHnN6CoqKLsLIl85vQUec3oKioouwsiXzm9BR5zegqKii7CyJfOb0FHnN6CoqKLsLIl85vQUec3oKioouwsiXzm9BR5zegqKii7CyJfOb0FHnN6CoqKLsLIl85vQUec3oKioouwsiXzm9BR5zegqKii7CyJfOb0FHnN6CoqKLsLIl85vQUqzsrqwAypyKhoouwsiXzm9BR5zegqKii7CyJfOb0FHnN6CoqKLsLIl85vQUec3oKioouwsiXzm9BR5zegqKii7CyJfOb0FHnN6CoqKLsLIl85vQUec3oKioouwsiXzm9BR5zegqKii7CyJfOb0FHnN6CoqKLsLIl85vQUec3oKioouwsiXzm9BR5zegqKii7CyJfOb0FHnN6CoqKLsLIl85vQUec3oKioouwsiXzm9BR5zegqKii7CyJfOb0FHnN6CoqKLsLIl85vQUec3oKioouwsiXzm9BR5zegqKii7CyJfOb0FHnN6CoqKLsLIl85vQUec3oKioouwsiXzm9BR5zegqKii7CyJfOb0FHnN6CoqKLsLIl85vQUec3oKioouwsiXzm9BR5zegqKii7CyJfOb0FHnN6CoqKLsLIl85vQUec3oKioouwsiXzm9BR5zegqKii7CyJDKxGMCnPcO7s5C5Y5NQ0UXYWRL5zego85vQVFRRdhZEvnN6Cjzm9BUVFF2FkS+c3oKPOb0FRUUXYWRL5zego85vQVFRRdhZEvnN6Cjzm9BUVFF2FkS+c3oKPOb0FRUUXYWRL5zego85vQVFRRdhZEvnN6Cjzm9BUVFF2FkS+c3oKPOb0FRUUXYWRL5zego85vQVFRRdhZEvnN6Cjzm9BUVFF2FkS+c3oKPOb0FRUUXYWRL5zego85vQVFRRdhZEvnN6Cjzm9BUVFF2FkS+c3oKPOb0FRUUXYWRL5zego85vQVFRRdhZEvnN6Cjzm9BUVFF2FkS+c3oKPOb0FRUUXYWRL5zego85vQVFRRdhZEvnN6Cjzm9BUVFF2FkS+c3oKPOb0FRUUXYWRL5zego85vQVFRRdhZEvnN6Cjzm9BUVFF2FkS+c3oKPOb0FRUUXYWRL5zegpTO5VVIGFGB+ef61DRRdhZEvnN6Cjzm9BUVFF2FkS+c3oKPOb0FRUUXYWRL5zego85vQVFRRdhZEvnN6Cjzm9BUVFF2FkS+c3oKPOb0FRUUXYWRL5zego85vQVFRRdhZEvnN6Cjzm9BUVFF2FkS+c3oKPOb0FRUUXYWRL5zego85vQVFRRdhZEvnN6Cjzm9BUVFF2FkS+c3oKPOb0FRUUXYWRMs7K6sAMqcik85vQVFRRdhZEvnN6Cjzm9BUVFF2FkS+c3oKPOb0FRUUXYWRL5zego85vQVFRRdhZFmET3EgjgiaRz0VFLH8qsf2dqn/QNuv+/Df4Vc8I/wDIxQf7r/8AoJroL2LxPbRXFz/aNt5Mas+0IM7Rzj7lDbCxyENrf3MfmQWc8qZxuSJmH6U2e3vbUBri1liB4BkjK5/Ouu8Px30vhXbp80cVx5xw7jjHfsaNSmuLXQr231q9tri4kA8mOPG4e+MDuP0obaBJHFec3oKPOb0FRUUXYWRL5zego85vQVFRRdhZEvnN6Cjzm9BUVFF2FkWoEubqQpbwPK4GSsaljj8KbL50EpjljMbjqrggj8K6rToUt/B6TLe/YfOlzLOAS2ASABjnsP1odZ/+Ep0x9RuIZ4HXNvKqhQ3HH45wfxou7hoczNb3ltGsk9rLGjcKzxlQfzqONy+c129hb6lc3usW+oiU2kgYL5n3epxt7dPT2rhof4qabuJrQloq7ZaVdX6loVUKOMscZq//AMIpqX/TL/vo/wCFVcmxh0Vuf8IpqXpF/wB9H/Cl/wCES1P/AKZf99H/AAougsYVFb3/AAiGqY4ER9t5/wAKxZ4ZLaZ4ZkKSIcMp7U7gV4mYRkbcgmnjYeq45+8DTICq5JbB61MzrgZ2k+9ZGgbEUdP0pVCAE7T9aiDrv6/lT9654H40ANaVQcYzTlVJBu5GarNu35wOamiEjjORx60ASeXH6vnvn/8AVQbgxnYCeKYZMEA8mnoCWGQgPvQBGx3qxbqB1qBc71x1zVt+EY5AOCOKpj7wz0oAsltx+ZAeeh4P505URug59DTldQvD5GOc1GzpyAVH0oAdtTONtK7IowBj25pqum0d/rTZWLIAAOKAFEiuQpH6U8xJnndj2qshcHA71Od8YG4jFAD8rD8yls0w3DOOfu96QNuHC8dOalC/IP8AV4+lAFSYAMOvSpIGVRkl85/hOKbP98DOcCn26qynJw1ADioJJUBvqead5IxnJHtR5CcHLfnQoVO5oAcBsG4M4p24ZyVBz6ioGYjOeKj81gR1FAFl9gOOB7UgVODtAI9SajMoK8+vQUm8D+LB9KAJP3mc/u+uRkmkYOsZz5eNuOCaPlYAuMjtQVARiEA4PXrQBVT768Z56VOCjccD6cEVAuC4z0zVssnA3bh9KAARoR8uT65pwjUNlvXpTDIuRjgDpilaQcjrQANNsIX06ZpEKS5yKil3H6UReYxwtAE3lIV6uD+dNkcx4CDIHOTmh2dSdx79KVSWYDYMZ70AMVpD0VOM+tRzElhnHAxwasbfmyVHP41DcgCQBSMYoAgooooAKKKKACiiigAooooAKKKKACiiigAooooAKKKKACiiigAooooAKKKKACiiigAooooAKKKKACiiigAooooAKKKKACiiigAooooAKKKKACiiigAooooAKKKKACiiigAooooAKKKKACiiigAooooAKKKKACiiigAooooAKKKKACiiigAooooAKKKKACiiigAooooAKKKKACiiigAooooAKKKKACiiigAooooAKKKKACiiigAooooAKKKKACiiigAooooAKKKKACiiigAooooAKKKKACiiigAooooAKKKKACiiigAooooAKKKKACiiigAooooAKKKKACiiigAooooAKKKKACiiigAooooAKKKKACiiigAooooAKKKKACiiigAooooAKKKKACiiigAooooAKKKKACiiigAooooAKKKKACiiigAooooAKKKKACiiigAooooAKKKKACiiigAooooAKKKKACiiigAooooA1vDt5BY61DcXL7IlDZbBPY+lZ90yyXUzocqzsQfUZqIVZm0+9t4/MntJ4k/vPGVH60AaYv7X/hEDYeb/AKT5+/ZtPT69KnTVLTU9Aay1ObZdQc28xUnd7HA/D8vSubooAKKswWF5dJvt7WeVQcbo4ywz+FQMpVirAhhwQe1ADaKKekbyOqIpdmOAqjJJoAZRUkkUkUjRyRsjqcFWGCPwqydJ1IKWOn3YA5JMLf4UAadjqFlc6G2k38724R/MimCFgOehA57ml1LVtPuLvT4BE89hZrsOflaQcAkfkKxYLWe6YrbwSTMBkiNCxA/CmSRvFIySIUdThlYYINAHVPrFjYC5ntdRubyWRCkEUgbEAPXluvQfl+NcvD/FTpLK6ghWaW2mSJsYdkIU59DTYf4qa3E9j0fwRbpPZw7hnlv516MNOg/uCvP/AAD/AMekP1b+del0mCK39nW//PMU9dNt/wDnmKsDoKkH9aBjI9Mtz/yzFeHfECJYPHOqRIMKrrj/AL4Wvfou1eC/Eb/kf9W/66L/AOgLVRJZx8fXpmns+7tTYm2joDUrOeuAD9KkogCsei05QR1Wms7E9aVFZ+h/WgB3Vs8j6U4EqvcUqwv3B/AZpPKPoSfYUAIJDt2ipEHI3SYHtTPK9to96aPlbAOaAJmESxvjcTj1qoOtTvISp7dqgX7woAmV9q428GmNyeFqdZDt+6MfSo3kYDHH4UAMCOP4ad/DgriowSTjNSiJ+2D+NACIDkdfypzPgjmlMLdSCP8AgNIIj/cY0ALuLtnIH1qQLHtG5ixqFk2jJYZpVfAoAbcbfMGwHGO5psZwM0krFmyadGE25bOc0AOD8YpCCeetSbgOiA0xpCOnA9KAIyxz/SnB+4ApNrHnFJtYd6AHlwcfKB9KaDhqdtYg4OfYUnlP6Y9zQBMqkr98AelOdI1jf5mJxx2qKM7TinSOdpBwMigCsv3hU24EY28fWolOGB96siTI5VfyoAgYnIwKPm7qakeQgYFMBd+hoAXJIAGce1SLuAOc+veoxE4PIP1HNP2/7WPwoAN456UqljySAPem+WcHCn6mmEbcZI/CgC2EQjl9x+lVbjAkGDnj0p+/2qGTlqAGUUUUAFFFFABRRRQAUUUUAFFFFABRRRQAUUUUAFFFFABRRRQAUUUUAFFFFABRRRQAUUUUAFFFFABRRRQAUUUUAFFFFABRRRQAUUUUAFFFFABRRRQAUUUUAFFFFABRRRQAUUUUAFFFFABRRRQAUUUUAFFFFABRRRQAUUUUAFFFFABRRRQAUUUUAFFFFABRRRQAUUUUAFFFFABRRRQAUUUUAFFFFABRRRQAUUUUAFFFFABRRRQAUUUUAFFFFABRRRQAUUUUAFFFFABRRRQAUUUUAFFFFABRRRQAUUUUAFFFFABRRRQAUUUUAFFFFABRRRQAUUUUAFFFFABRRRQAUUUUAFFFFABRRRQAUUUUAFFFFABRRRQAUUUUAFFFFABRRRQAUUUUAFFFFABRRRQAUUUUAFFFFABRRRQAUUUUAFFFFABRRRQAUUUUAFFFFABRRRQAUUUUAFFFFABRRRQAUUUUAFFFFABRRRQAUUUUAbHhu5trTW4ZLoqqcgO3RWI4NdWx1uPzpibbVbGUMFijKqdp79OfTGTXG6PeWtlfeZeWqXEDKVZWUMR7jPet+1uPDOk3LX1pd3MkgB2wgNg57cqP1NDAyNM0mK6hur28keCztzhgvLsf7o9O3+ej7zSbOTSTqemSztDG+yWOcDcvvx9RUtjq9tPBqFlfloYbyQyiRBu8ts55HccCkub+xsdEk0ywma5adw8sxjKAD0APPYUAdBHNd39jZjQb+2hWOICWBwMr9eCa5vxNJPLqSvdWP2SYxjcA4YP75H5fhV5pvDOpxRy3JewnVdrpAmFb34Uj196peItWt9Rkt4bUOYbZCgkfq/TnnnsOtD3BGFXSeGbjTra4gLwtNfyzbFJPyxrxz9eT+Xaubq7pU8dtqtrNM22NJVZmxnABpoT2NK+SJ/GcizOiRfaAXZzgY4zWvqCS6td3jaXrrySKufsqFlXaODhs4P8A9esC9u7KbxHLdSIbi0aTJAJUsuMexzWnbXei6Ncz31lcyTyOhWK3MRGzPPLHr/nrU9B9Rgkk0/wVby2sjxS3Fwd7ocHAzxkf7orRmtkvtV8PXEwDPcQ7pOPvFV3DP51j2l9ZXuh/2Zf3DWxjl82OYRlweuQQPqafd69DHqunyWgZ7axURqWGC46E/lT6i6Gnpt1PqevavY3ErSW7pIojY8LhsDA7da4+Hq1dMNS0qwnvtRtLp5rm6VgkJiK+WW5OT359K5iH+KnHcHseneAf+PSH6t/OvS6808An/RIf95v516WKTBDh0FSD+tRjpT1oGW4u1eC/Eb/kf9W/66L/AOgLXvUXavBPiKQ3j7ViDkeYvT/cWqiSzkE4HvmnMeOtRr1ApzFeq9+3pUlDW68U6NsVHSg4oAtK4FOMhI+8arCTHajzT6UASMRUTHmkLk02gB+euaav3hSZooAnU9efwpjEGgbSOePemZJoAAfmqdW/Gq9OD496ALYkwOCRTWfPUk1B5vHSgyk0AK5FMzxSE5NJQArdaVabTlPNAElIxBxikZgeR37elMzmgCRGwetSiT3OarA4pd/tQBZ8xm/iODTC3PSozIT1FN3UAOBwaVjkGo80ZoAB1qUNxUNSKVxzx70ADHNNU7WzTc0UAWQ4zUpmbb98/nVMPil8w+lAE7v3zmoWI603eaQnNADt1NbrSZxSk5oASiiigAooooAKKKKACiiigAooooAKKKKACiiigAooooAKKKKACiiigAooooAKKKKACiiigAooooAKKKKACiiigAooooAKKKKACiiigAooooAKKKKACiiigAooooAKKKKACiiigAooooAKKKKACiiigAooooAKKKKACiiigAooooAKKKKACiiigAooooAKKKKACiiigAooooAKKKKACiiigAooooAKKKKACiiigAooooAKKKKACiiigAooooAKKKKACiiigAooooAKKKKACiiigAooooAKKKKACiiigAooooAKKKKACiiigAooooAKKKKACiiigAooooAKKKKACiiigAooooAKKKKACiiigAooooAKKKKACiiigAooooAKKKKACiiigAooooAKKKKACiiigAooooAKKKKACiiigAooooAKKKKACiiigAooooAKKKKACiiigAooooAKKKKACiiigAooooAKKKKACiiigAooooAKKKKACiiigAooooAKKKKACiiigAqaHvUNTQ96a3E9jT0/WNQ0pibG5eEnrgA/zrV/4T3xP/0FpP8AvhP/AImucorSxB0n/Ce+KP8AoLSf9+0/+Jo/4T/xT/0F5P8Av2n/AMTXN0UWA6b/AIWF4rwR/bMozxwif/E1zk00lxM80ztJK53M7HJJplFAFYMQCB0NITmnpEzjK077NJ6VkaENFTfZpfSj7NJjpQBDRU32eTGQKPs0vpQBDRUv2eT0xS/Z3+lAENFSGFwCcdKjoAeXLZzzn2plFFABRRRQAUUUUAFFFFABTtxAIB4NNooAUnNJRRQAUUUUAFFFFABRRRQAU8sWJJ5JpoGSB61L9lk9qAIaKn+yy+nNH2SX0oAgoqf7LJ6YpPs0mOlAENKAT05qX7NJjpUh3W8PI530AV/LcdUb8qbU5mZUU4XnOMZyKS4OSh/2BQBDRRRQAUUUUAFFFFABRRRQAUUUUAFFFFABRRRQAUUUUAFFFFABRRRQAUUUUAFFFFABRRRQAUUUUAFFFFABRRRQAUUUUAFFFFABRRRQAUUUUAFFFFABRRRQAUUUUAFFFFABRRRQAUUUUAFFFFABRRRQAUUUUAFFFFABRRRQAUUUUAFFFFABRRRQAUUUUAFFFFABRRRQAUUUUAFFFFABRRRQAUUUUAFFFFABRRRQAUUUUAFFFFABRRRQAUUUUAFFFFABRRRQAUUUUAFFFFABRRRQAUUUUAFFFFABRRRQAUUUUAFFFFABRRRQAUUUUAFFFFABRRRQAUUUUAFFFFABRRRQAUUUUAFFFFABRRRQAUUUUAFFFFABRRRQAUUUUAFFFFABRRRQAUUUUAFFFFABRRRQAUUUUAFFFFABRRRQAUUUUAFFFFABRRRQAUUUUAFFFFABRRRQAUUUUAFFFFABRRRQAUUUUAFFFFABRRRQAUVcsbJr13REkdhyBGMmrzaBOqlmtbsAckmM/wCFAGLRWj/Z8X95/wAxR/Z8X95/zFAGdRWj/Z8X95/zFH9nxf3n/MUAZ1FaP9nxf3n/ADFH9nxf3n/MUAZ1FaP9nxf3n/MUf2fF/ef8xQBnUVo/2fF/ef8AMUf2fF/ef8xQBnVND3q59gi/vP8AmKjkgWDG0k7vWmtxPYZRRRWhAUUUUAFFFFAEcLKE2lSST2qQf7Eo+mMUyFQVOQCM1MYwoHUD0HNZGgDcAeVz/uD/AApy7skl1/LFRqd+W7UpYbevPsaAF80cjP6UgDjBV/0qoTyeKnSTHYn6CgCQLIR820+3r+VKWXI3Oc/WjcjLk8etN2xOOPvdzzQAxnUg7MdKjgRXchumKlaHCswbIx6VDC21/wAKAJ/Ji6/yzSGOAf3uaXecHr+NRLI2ev4UASGODPBNIIoz0B+oOak+Vuy596b85HGPegBphUEdWBHbtT/JiA5H6n/Cm7WxnJDegp24475oEJ5MQHOT9KQxwA/xUrMQvrQjnPJzRcXMNdIdrFMnFKsMZQEnHGT1/wAKe+PLYqF6UxW+QDJwBQNMXyofRqQJAM7simySEOKVZM/ewaBgI4mJwM/jS+RGePmHGeafwBlQPwFMzIT82cUAAij6FTn60phiHf8An/hQvBGXzTwxPei4myMxRDoGpNkH+1mgyEOQDUisD97H40XFcrkBZl28cjrVli6jOVwfTmoJeZlAx+H1qTy5QeBx25oKJA0zJ8pBH4U5fOHZcfhSIHVhlFA9qUtg88UALwwwSB9OKXauMp+ozUW7GcnrRE+7nkHpigB3ztx8pPuopkpwoEozznAWpOBkEZPvTA+JOnHYCgCPCHA8pj/wCo5z8yjBGFA5GKtYctuDjHqarXP+sGTnigCCiiigAooooAKKKKACiiigAooooAKKKKACiiigAooooAKKKKACiiigAooooAKKKKACiiigAooooAKKKKACiiigAooooAKKKKACiiigAooooAKKKKACiiigAooooAKKKKACiiigAooooAKKKKACiiigAooooAKKKKACiiigAooooAKKKKACiuk8A/8AI8aX/wBdG/8AQGrJuIvP1yWInaHuWXPplqAKNFeheIPE954X12TRNJigg0y02IbdoVYTZUElyRk5z1q3caPp+ia14i1S3tIn+w20U1tbSruWN5O+P9nB496APMqK9Au7nxVrvg24utT023vrRh50V6xiR4VUndtCkHt6evWtZrK2uta0ae6hWdLHw4l2sL8iRl6A/nn8KAPKau2mlXl/GZLeEuoO0ketdt4d1++8Y6jLoes+RPa3EMnlfuVX7MwGQVIGfzrC8N3bwWsiIxDGQ9PoKAKC+GtUbpB+tSf8Irqv/PFf++q6uPVXVdsh+f2qU3MjAFWkDepoA48+FNXHW3H/AH1SHwtqoxmAf99V2iT3JyXkLUr3eVUPu/CgDiT4Y1MdYl/76pD4Z1MHiFT9GrsJLlmbkPt9aDcf3SwFAHHDwzqhbAgGf96nDwtqzNgW+T9a68TtH8wmw1SxXLu4/eEE96AOO/4RLWM823607/hD9Zxn7OP++q7aa4u1H+uLL7VTbULkSYaSQj0oA5NvCWrKMtAo/wCBVGfDOpDrGn/fVdTPe3Mz4WRwKi86YHlsn3NAHOf8IvqeM+UuP96lXwtqjDIhX/vquoSe5VOHfFTi5lVRlm+lAHI/8Ipq3/PAf99Up8J6wOtuMf71dYZbrbv3Oo7ZpRd3TLtLvj2oA5JfCerscLApP+9Tm8H6wv3rcD6tXXxPcjJilbPvUV1e32MSzuR7CgDkR4V1QtgRLn608eEdXY4EK/8AfVdEl/IrAec341c/tG4AXE3HtQByJ8I6spw0Kj8aeng7V3+7Eh/4F/8AWrrnurmQDdNIB60+3upYzzOx9qAOQ/4QrWv+eCj/AIF/9amHwdq4PMSD8T/hXaT3t2T8t1t9gaha7u2X/XNn1oA5L/hDdY/54p+Z/wAKP+EM1j/nin/fX/1q7BG1SRQqPMfwpXXV7fl2k5oA44+DdYB/1Sfmf8KT/hDtX/55J+Z/wrrhNqanIMxNL9svGb95KykUAcd/wiOrZx5afmf8KcfB+rD+CP8A76P+Fda2o3O7GZCalea5aMPlg1AHG/8ACHat/wA80/76P+FH/CG6v/zyQ/if8K6x7+SJfmkkLGohfXTHCvIue+aAOaPgzWAM+VH/AN9f/Wpn/CIat/cj/wC+v/rV2I/tArk3BYem6mvJduvyuw980Acj/wAIdq//ADzj/wC+j/hS/wDCGax/zyT/AL6P+FdE81+hyt1Jj6U/7dftHjznzQBzJ8H6sOsafmf8KD4P1YDmOP8A76P+FdKl7fIeZ5CamTUpnGHkO/1oA5RfB+rt0iQ/if8AClPg3WQceQv511/2u42589x7g0sA1O6bEN0xH+1xQBx//CGayDzAv50h8G6wP+WC/wDfVdhNLq0L+W8z5+tOjbUgfmnIHvQBxg8H6wf+WK/99Uo8G6yf+WC/99V2TT3Ef/L3zUEl5cr/AMvEhPtQBy3/AAhWt/8APuv/AH1R/wAIXrX/AD7r/wB9V1aXt0Rn7TIT6E003d+WJM0nHoaAOXHgnWz/AMu6/wDfVH/CE650+zL/AN9V1MN/fzyhRI4Hrmp5p9TVsrK+PrQBx/8AwhGuf8+y/wDfVJ/whOuf8+w/76rsEub+XP7yQH2akF5qUf8AG9AHIHwVrgIzajn/AGqG8F62h5t1/wC+q7SO8uW/1k0masM7sm/zpT9DQBwR8Ga0Bk2w/wC+qB4N1kjIt1/76rsptRkX92ZZF+tRPeTbQUuGH9aAOSHgvWz0tgf+BUp8E64vW1H/AH1XUG/uSwAncfQ1J518eTcSFf8AeoA5H/hDdaHW3A/4FSr4M1pzhbcH/gVdvALyYfLK5HuaJpbu24MxB9jQBxX/AAhGu/8APsP++qT/AIQrWs/6hP8Avqu2S9vJFAV5D75qKV7xX+Z5SPY0AcePBOtn/lgn/fVB8Ea4Bk2649d1df8AapxwJZQfempcajIxUSybaAOOHg/Vy2BEmf8AeqU+B9cAz9nXH+9XZpFebdzl/wADSTzXaKAk0n/AjQBxI8G6yTjyFz/vU8eCNcP/AC7L/wB9V2EN1cgc+Yx9jSvd3CnmWUH0JoA44+CNcA5tl/76pD4K1oLuMCAf71dms943zCeTHoaAbuT/AJbMx9N1AHEr4P1dukKf99Uh8I6uDzCv/fVdupuV6q/50+OG6lziTH1NAHCf8Ilqx/5Yr/31Sjwjq56Qqf8AgVd4be5X5XmA+hoazlBB+1Mo+tAHCHwdrA6wL/31Tx4L1ojIt1/77ruJbW52jyZXk/Gq5W8VsGWUetAHHHwZrI6woP8AgVMPhLVVGfLj/wC+q7kxTMm4XMg/3jTPs1wo5l3KfegDhx4U1Q9I4/8Avqm/8Ivqf/PNP++q7SVVg5aVx+NOjmjf7sjYoA4seFdVPSJf++qcPCOrn/lgv/fVdrEZS/yO+31xU5dl5839aAOB/wCET1fOPIH/AH1R/wAInq//AD7j/vqu885yMqzZ9zSCWVfn88r7CgDgz4W1YAn7P0pv/CM6rjK25b2Br0A3s4X/AI+CfoBTBcT4yjPIfUCgDgm8Masi5NsfzrKkRopXicYZGKke4r0qe7ulQtvOfda86vWL39wx6mVifzoAr0UUUAFFFFABRRRQAUUUUAFFFFABRRRQAUUUUAFFFFABRRRQAUUUUAFegf8ACLeEP+g7/wCTkX+Fef0VMouWzsB2ujWtnZeLrm3sJ/PtkQbJN4bdlcnkcdc1uQwawt6Hmu4Wt9xygXnH/fP9a47wpdQ2motLO+xAuM4J9fSt1BoMd2LkXs5cPvxtOM/981W1hGPqLK+o3DKhjUuflIwR+FVqtaldLe38twi7VY8A9elVaSGFFFFMAooooAKKKKACiiigAqtdfwfjVmq11/B+NNbiZXooorQgKKKKACiiigCGMDHLYGac7DJ44+tESq0ZznOe1PKxdfmNZGhCGx9c09XP40hdQflQY96Tdntj6UABbL5OOetSITjjIHrTMvj/AOtSHcTzQBMPLwA2T3pQRj5d2O1QK2056mnmZj3x9KAJGLiNgQRlfeqqdeDipmlYKRuOCMVFHy2OOnegB4ds9z9acFy3C80KjjPBxQAQT89ADiuOpx2PaiNRnr/9eo8HO4AtUkchGecUAMkbk4J/lSBjxhj/AI093ViWOSxpud64CKMUAPWTceec+tAUkZUHH0pgR9vIIHvSrkKfmpWFYHBwcvjjOKYrsBjPFKwIB4JHrTQDtyFI9T2pjHHDdc0/HHyjj3HNIpcdGwPakfd3bPtQAu1ic7sY9KmbhDznHqahVgOdoJ96lZw64O3HsKAIC53/AHjThIcfeP4UjmPdwCeOhNNIYfwkD3pWE0P+Qn5s/hSn1HT3oG/+/wDkKYS3c5osNaDTlZFJxnNWRIQM1Wbl1wKmWJjxn9aYD/NJIprOvO4UpiAGS1Rvs5xQAhw/cfjTkUBtwbkVEQQKchAzQA4kbm5PNKjAMCefrTGO7sTSL8pyaALGWfIAyPSoLkMrruGDtqwshbAL4qvcffHOeKAIaKKKACiiigAooooAKKKKACiiigAooooAKKKKACiiigAooooAKKKKACiiigAooooAKKKKACiiigAooooAKKKKACiiigAooooAKKKKACiiigAooooAKKKKACiiigAooooAKKKKACiiigAooooAKKKKACiiigAooooAKKKKACiiigAooooA09A1X+w9ctdS8nz/ACGLeXv27uCOuD61pajrnh+8t5/s3hj7LdyZK3A1CR9jE5ztIwa5qigDtbbxXDqlxbNe+GYtV1hAFjnSRwZMDgtGoO88VGNQ8VWWrX2tX+j3UkdzGUu0uLV1iaPpg8cAcYql4B/5HjS/+ujf+gNWp4guLf7PfCPx1fXcm4j7C8Myq3zcrktt4/pQBDc62INBujo3hU6dZ3i+TPdu8kwYH+FWYACqsnjO5XU9KvrW3WJ7CzS0ZHbesyjOcjAwDnpXcWM1vq94Hg1q3bSJNLMJ0vzDujYJzlOgx/e/CvH6AO+tfH+nWtu1ta6CLFXSRTPDP5jxb+pjDD5RnnbnFZvhe3hksnaTP+uIz+C1yddn4PuIIbCTziP9ceNuf4VoA6P7DbQJ5gVXzUflmYfu1IatSHVdMRPmiz77ajg1+1gmPkQA/UUAVLfSbqfgEJ7nirg8LSlSZLlV/wB3mrsevwsCWtFz7VG+usw+SGMD0xQBSHhyMNtacuParC+HtPC/650PuaR9bm24EEY96ltnV03yPH83vQBnTackbFEkDp9KnttN8ohjG2D6CtBLuwt5v9IIbHpVyXxRpcSbVQ+1AGXJp8HV45Dn0GKpSada7v8AVPn3rQuPG9nHwsXmD0NULnxhbzRjyoFRv92gCW30+1wV24/3qe9nbKceWg96qW+owXa5lkKH6VLI1mgBW73+2aAL8WipcqNs6Aei1ZHhMZBV3b2xVWw1OzU7WAB/GpLjxDaQv/rZVx7mgB93o11aR8wqyehPNZX2B5MhV2N6Yq8PGNjI+GMj7ajbxfYeZvMBoArQ6NO332CD1NX18MwSqD9tcevyVQuPF1ruD+Wx9BVO48Wz3MZSPcsf+yMUAak+iaVbHZJLvf1Ap0GlaZI2EWQn1rFtLyDBeaYk+hOTVy38SWls5Ee5v0oA1m0ONl+Vnx6BM06PQoCuHduPVazJfHM1u22PKKewANU28cS5JaPdnuaANh9Ks45Om8elSSwQ7FEdtjHfFc+vjBC3zQ4+i0TeMyTiNGx7igDoI4pO8uwD0qQiN+Hm3e9csvibecmM59TUg1fe2d6AelAHSRtDCx+6w9utVJ7J7uXzEVsVmLrRVv8AUq6+uKmj8SGB8pbFh6AGgCdrK43gMh2+pFSm3jCBShZvY1k33iTUbpz9niZV/wBysqHXL9Jvm5P0oA6wRRoAptR9cZp1xFGVVUgLn/dxWHDr128mHkKD/dq7/any5e6f8qALS2/lj57coPeqs8658pUBFMfVLZ1+eWRse9Z0+oWjsdpcUAbVlZTMu9Fj2/7Rp0rqjESIpPsK5wa4LXPl7iP96q0ni+RZN3kqfrQB0zW73IOyJVHuKRdBDcyIwz3Brnf+E21BMFEjVPTbRceOL+dQpkjUey0Adanhq1ZR/pe3/ZxT/wCx4IDtSYt9Fri4PE8/mAyPu9xWynix0CleR/u0Abk+mxoBwzE9zUP2BieWcj0rGufG1xuAUAf7yimt4uvWwVdAP90UAbUuloQNsLAjuamt4Z9vlLCpHqVrkbnxnqBbakwwO+0Ui+NNViw3mLj/AHRQB3E9qI7bZ9lyx7haz7W1ldihjKg+q1iw+O9RmXHnKv1UUTeNL9VyZ1P/AAEUAdTHY20HEkyqfTbTi8DDyk8tR/eNcWfF5nXa+C3rtqF9aWX5QrA+ooA7V9KDONt3Fg+9VpbBll2CRX9xXItcbiD9pdT6bqT7TMv/AC9P+D0AdkulTEDKfL67hU8WjSMf3j4T03iuF/tK8xt82Q++81o2VvfX8eI7whvQyUAdZceHLWQgo+W/2iKI/DkCL86t9VYVgroGtIu4yM30l/8Ar0kmna7BAz7JWA7+ZQBuXugQCDfCzF/Q1jtbzx8MmfYVkHUdXiyoSbI9c1WbxFqMLZlZvxFAHX2d1Lb4Dxsg9asXUUd6u5Zhu9MVxR8TXUo/123HqBUB8TX4OBcf+OigDuYNNCAlqnh02KQ/PzXn7+JNU4ZLkCnReL9Xhb5piR6hRQB2l9o0kDb7WJ5F9AOlVYYZgx3xyI30rCHjnUcjbOfxApR4x1hpAwkXHuooA6IRTsDu8we5p0Fsyvl5uPcViTeMdSMQDGMk/wCyKpjxbeIcSlSD/s0AdkLVtu+PDH2p0djPdZ3oBjtiuGPiq8Vsxy4X6VKniu9XDef+RoA7BdLkMhV12D/dzTjpRXPyqffFcxH4w1aQ7UkyP90Gpn8WaxHw8gX/AICKAN0aZcvJiOIv71Iuj3LNtMBz3xXPjxpeovN4ob2UVGvjzVS2I7lG/wCACgDqW0maNcizZvc1Tl0+5Zv9Qyr6Viv4/wBZThrlT/wBahPjvWD33j/rmKAOh8t0j2pGN3tTVjnB5jYZ9Ernl8b6n1VYgf8AcFO/4TfVAP3r4+iCgDom08ycMx/75oOmSqAFcbfpWB/wnN4F/wBZn/gIqlL431EtxsI91FAHRT6C8pO5Sx7EVAujTWv/AC7u1YQ8b6iR85jx6Ac1etfiFcwptdOfUrmgDSFtIq8hk9iKikiZj8yFh7cVXfx810QrI2f9wf4VKniOeQZRI2H+1GKAHrDu/wCWbKRUc25j5TkD6Cn/ANvXLEb7aL/vmp4761uCA8SBvUUAVVsLg8ody+9Bt7uIZLoF/u5rRl8tFG2VAp9GxUaQQSctcRZ93oAoyAtAe3rxXmV+oXULlRyBKw/WvTtSEMUJ230K+ysK8vu/+P2f5g37xuR0PNAEFFFFABRRRQAUUUUAFFFFABRRRQAUUUUAFFFFABRRRQAUUUUAFFFFABRRRQBaszcGUx20TSu38KqWJx7Crv2fWP8AoGXH/gO9TeEf+Rig/wB1/wD0E10F7F4ntorm5Go23kxqz7QgztHOPuUMDjft8v8AdT8jR9vl/up+RrWtNJ03+wF1S9luV/eFSkW35uccZptvpWnLp0up3klyto0pSBI9vmNz3zx2P5UAZf2+X+6n5Gj7fL/dT8jWlqmkWVpo1rfWs0sgncgbwBheeMevasKgC39vl/up+Ro+3y/3U/I1UooAvw3N1cSiOGHzJD0RFLE/hTGvZlYqyKCOCCDxXSeFLjTobi3gihZ72ZWMkrHhAM/KPy/XrWNbPp8WrXUuoo8iIzFIl/jbd0PtQBBLPdwBDLB5YcblLIRuHqKi+3y/3U/I1u+MJROdNlCbA9vuCg/dzjiszw7Alzr9pFIMqWLEHvgE/wBKA6DJWv4YVmltHjibG12jYKfTmoPPef7wA2+ldXpt1PqevatYXMryW7rIAjHhcNgYHbrXHw/xU1uJ7EtFFFaEBRRRQAUUUUARRFQhznOaGxmmI2OOPxpXz68HofWsjQaT81WEfjnn8Kq09Wx3xQBZyvOUHPpSEqOiD8TmoRJ7mguCMZoAdI3y8AD6Cos0Mc02gBxNIDikqSNgrZIBx0z60ASCTnNOErc8n86rZOaNx9TQBM8mVxmow1NzSUASM3FIjYbNNJz1pM0AWA/PvTvNOOWP51WyfU0bj6mgCSR9w5oSQqKiqQt8qqAOOp9TQBL5xPX9RQZSDx+gqvk5oyfWgB7OWbOSaXfxUVGaAJGbJ6YpyS7R1NQ0UAWvNJOO/uKb5pA44+lQZozQAuSXB6mp1bPciq1TJgr157CgCRjUY5b5qaXpu6gCx5aHuc04RoP4v0quJPc08Sjj2oAmKoDkEn9KjOAPuigzKf4jURYetAEiN+dRyklhn0pu40jHJoASiiigAooooAKKKKACiiigAooooAKKKKACiiigAooooAKKKKACiiigAooooAKKKKACiiigAooooAKKKKACiiigAooooAKKKKACiiigAooooAKKKKACiiigAooooAKKKKACiiigAooooAKKKKACiiigAooooAKKKKACiiigAooooAKKKKACiiigC9pGqT6LqsGo2yRvNASyrICVPBHOCPWti98YNe288LeH9BjaZWUyx2eJFJ/iDbuvvXM0UAdLL411SbSxZlLRZPIFubxYf37Rf3C/pXNUUUAFWbQOJBIDgA1Wq3ZxyE7lYbc4IoA34L2aGLc/3D2zVqK9t5/uoyMe6ms60tFlYebISnpXQWttpaY2hifxoAon7ZCxEWTmoHur8HZtZK6cXVtbRFwi4HQnk1z99qaTyHofwxQBXN7cxHa8jfnUn9pTGPAc1ScvLysZX3pEe5TgEEfSgAlmu5X+RmJqMpqKjPlyEe4q3508WGUEN67aV9avydnnHH+7QBURrgON67T7ipJRdZB8xBSNLNcvnLE+1Tw6ZczLvb5R6k0ARGaQAK82D7VDJOVb/XEmny2jmXYGBI/2qbcWTRY38tQAxbu5Mm5JCPxqSSW8c5Z8/jUMaE8dPqas+Q/l7mlTPoDQBCJyPvD8qljnz1GPqartuU4c4FPSEfeLgLQBMX38FulTx3MsK7Ux+NRB7UAALlvWgXShsbPl9KAHtM7nkc+ooFu8zAAlM9zT2v7eNPlhBP1qs9+0x4xj0FAF+XT4YIcvdln7ACqfl5PV8VGl26Nztx6GrC6sxONqD/gNAETRKMeWxJqeHTxKpZ5wp9DUT35ZvvL+C1G05IJ2ZNAE21IgV39O9Qm4SNvlfJquVmfqCKaYpXkCohP4UAbNvqMgH3hj0rQh1LbgqATWbb6TN5YJGD6GtS3shAmZCn0oAfNrF8q7UjQr64rIu7qdvnZ+fQCtSSchSIh+lRRxwyqwmRsnuKAMUagV/iOfel/tAEfMTmpbzSQjb42OPSs+dXiYBkyfWgCd7hzz1Bpm+brwBVQyyMcE8UeZg9f1oAmBdiflFGzaf4c+pphuCwwcY9aYXUHIO72xQBYNr5+BvVcd6njtbSFP3x31TSSQkHZ+QqyhMvylDn6UABW1Y/u/kp6+Uqj96SKrtHMkm0p+lWrezBYGVZFX1oAjkWKT7rH8aha3yw2EY+tdZb2uhLEBNC7N67iKmSx0SQ4jZE/3jQBySW+3hiCKa4t1OC5zXoNl4Q0a6kHm3mFPZTWnP4M8I2cW9i0jD1c0AeTMYycISaVbZ3bIBA967LUbXw9Ex+zQhAPfNYUl1bxtiJPzoAqRWFxMwRUX8Ku/2NfRDc8D7fWohfTo26Fwje1MuNZ1KdcPdSYHbpQBKsSI2WyCOxqRZoRJkxbsVjLdTFjubd7k1IGZ+jE/jQB0X9pWaABbT61RlucT+ZFGUrOVmyBuYGrKXD42np70AaA1a78vCSkY96dH4gv0+UzsV9M1llTjJFVZywGVBoA6+18RzwtkpG31qO71m2u2JltUJ/KuOMko7/kalSRmGGbrQB0Rs9Lvl+RDG/sarXPh0RrmK5jI9D1rKSQwt9/n2oe4nT5/MIHpmgCzNod2ibwPMH+xVEo8JIZSPY1rWXiDULVR5cvy+mBWmus21wo+32UT56sOtAHIHaW5P4U4I23g8exrsHh8LzREtGYmPoxrn7m0tFkP2S4Zl/2hQBSWe4h7ZHvUo1Hy2BkhWQelIYyo+8DSedHsKmEZ9RQBI+owzN+7sAPo1TLejywFtACPWqsJESl1GKmDsyli/wCAoAdJfTDHlIEPfFSx3MhGZ13H3NVGmUj51anq4dcYIPvQA6cLK2VjAH1qsdkYwvB96mimkBYAj8RTRsd8Ogz7GgBYnRVywY+4rRguYfKxv5+lZ5CocA4Hp1qSJzGdygY+lAE5aLzO/wBaY9y6Mdp3L71FNc7uoGfaoxcMq4HegCUT+YDujU0wR7FLsaa02Bhhk0edvG0ZHtigCJhGTktk+1NWRkcNnco7VIVYjLADH4VGz7G6AUAdVp+r2bQgf2fGhxgturWtUsLthtu4o2PbFcTbtuOODVgR+T86yKh+vNAHey6A45W6Vgeny1lXXh2+UlxPkViL4ivIYvLF0xA6VdsvGlzAuGQyH1agDLu9M1fzisaO/uKZHpOsEMzu6kdsV2lv8RUVVU2duzf7S1K3xHkUHZpVmw91oA8xurXVmdkMdww9lrIdWRmVwQynBB7GvVJfiZctuUadbxjp8i15lqE5utRurg9ZZXc/iSaAK1FFFABRRRQAUUUUAFFFFABRRRQAUUUUAFFFFABRRRQAUUUUAFFFFABWndaDqVlbPcXFtsiTG5t6nGTjsazKWh36Aavh28gsdZhuLmTZEobLYJ7Edqz7l1kupXQ5VnYg+ozUNW102/eISrZXDRkbg4ibGPXOKANJ7+1PhBLAS/6SJ95TaenPfpT7O9sLvQP7Lv7hrYxSeZFKELj6YH1NYFJQB1euC3XwnpotWYwiQhWcYLfeycfXNcpVqXULqayis5Jc28RyibQMfj171VoAKKKKANbw7eQWOtQ3Fy+yJQ2WwT2I7Vn3LLJdTOhyrOxB9s1DRQBt69f217Dpy28m8w24R/lIw3HrTY7ix0u/0+7sZZJmVQ06txhsYIHA9TWbBaXN0SLe3lmI6iNC2PyqN0aN2R1KspwVIwQaYHUDUtKsJ77UbS6ea5ukYJCYivlluTk9+fSuag/ip01ldW0ayT200SNwrPGQD+JpkP8AFRHcT2JqKKK0ICiiigAooooArggdVBPrTTjtSUVkaBRRRQAUUUUAFFOQAyKD0JqwDGr7AhOCeAuc0AVaKsjy5FbC8hSemKrgZ9PxNACUU4qV64/A02gAooooAKKKKACiiigAooooAKKKKACiiigAooooAKKKKACnkqc4GPbNNAz6fiaUqV64/A0ANooooAKKKKACiiigAooooAKKKKACiiigAooooAKKKKACiiigAooooAKKKKACiiigAooooAKKKKACiiigAooooAKKKKACiiigAooooAKKKKACiiigAooooAKKKKACiiigAooooAKKKKACiiigAooooAKKKKACiiigAooooAKKKKACiiigAooooAKKKKACiiigAooooAKKKKACiiigAooooAK19ItJJ0Lg7UDYJ/Ksiuh0S6MenPFuHMpOO/QUAaYj+z4KpuFJJeAcCPYfY1BLPK/yq4HtVd4LhV3kqRQBI8yvnez496rmNXPy8/WpY0Lrkk59MVNFp87Zb5cfUUAQJvjwFY49KtRsc5IJ/CmGzmjbKRO/+4KZ50ynDK6fUUAWWv8AA2vb7h65qi8oYs0cQBoklLH/AOtTAyIehB+tACKJGJJ+X8KckzICpdvxNODrJx5u0+9RyxBRkygigB/m7VyCSfanRT+Yw3gt+NVwYQn3uakjYY659hQBpCC0m7OpPoasnRLJoN6XDh/Q1lrJsYYU/hUxuHYfL/OgCCe2ER2Z3D1qExkDAPFWdwzzkn3NPSDzv4sUAZZ3buDmrCR7lyUxWrBowxueZF+tEttbxfLvLH9KAMLYN5ycfWl8nn5eB7mtxLKwOGmP5E1sW2jeGpoxvuJt5+tAHFkKFIYflUttpl3djNtDIw+ldjJpGi27b4XY7ex71aTxNHp8XlWgVQPagDkD4dv0UM0LjNPj0i9UbfJcVvXXi++n+Xem3/dFZE2s3jtu8xvwoABozod00vl/WpIpbO0bqJG9TWPc3ssj/P5jH3qs8z9NufwoA35dQWRy2QF9AarSamEOPNOKxkV2OCdv1qTy1DYJA/CgDVTVAeC9SJqqex+tY0qKG+ViBScKucZ96AOx0zxDaQt+/gik9jXWWPiHQL04m0uDivIC5QfKM05Z7iP5lcr7A0Ae5LN4Wul2tptsKaugeDbxvntY0/3TXiqzzHl55B9Caniu5l6XEn/fdAHsLeCPBpziR1H+8KryeA/CRQlLiTI6civKmvbhvu3M/wCDmpF1W9jj2iaXHu1AHXXfg54pGbT0WZB0GaxLovZMY7m18p19qzrfxNqFq2UnfP8AvVrReKpLuPbeLG+f7y0AUItStzL86A+5FWLvWg0QjiVQvrUFzHZXOX8pU/3Tis2VVQHaMrQBO9zvXdyfampPnnhBVaN0HUY/GmM77vlKkUAakWoXUR/dT06TU72XiR2IrME7oMSJgeoq3b7X5MygehoAict5mS7YpzRqRu6ippDCoyXDCnW80Uh24yKAM8oQ2OdtSKYghUgg+9azQxuv7tSD9KS20ua4f53iA/2qAMcRhTn5cU0RYkyCFrYu9DeMM6upx6Gsho1TPmvtPtQA1pDvxx9asLGGILHP0qFGi6Zz7mrUUCJ8+4EUAWfsMLRhlcg+hNRy6eJE5OPoa0tOsba5kBaXafStKayggPIBz680AcQ1uYCRnI96arMQeldcdPhbLbQc1Rk01oXJMG4HuBQBgKwPVPxNS+Tv5BFXJ7Mu+EhIPsKsw+FNevFH2O33A/QUAUreCIDk5PvVpI4SCCRmrg+HnjLYW+yoAP8AbWqMnhbxHAf3sUYI/wBtf8aAIJoEDYUCkKtCvCofxqQ6FrDLtdF+oYVLD4U1uYbY4gfqwoAyJ2Zm5XbSxGP7vU11Fr4B1Njm9dY4+/zZrpNI8L+FdPcPeTmWRezHigDirDTJr44Tp71ePhHUCu6O2Mn0r0mbWPDVpD+4tYcD0UVmyfECK3+W2jiVewxQB51NoeoxEpLZuuP9moP7OuI/vwuv/Aa9BT4koZyLiCNx9K2IvHOhSoC9rGj+pUGgDyU6dcTHbFDIT7iopNMvYm2tEwNevz6/o92uYvLB/wB2qE4t3hZ/OiXPTmgDy4WFyqkhCTUX2abd++RwPSu3eJSzEEN74psYgDfvWU/U0Acd/ZwZdwUgU1bBmb5Ueu9SSwT5sRtj0Apkmo6buysS5HoMUAcpBoV7MuWQhe2asReG7nduOwf7zVtT6tCVPlswH1rGu9SDggtz6k0ATtpVnCpa+ugoHZKqi+0uBilvaCceslZE5V35fJPvTVCoflcflQBLcv8AaXZoYhCPRarKhz85/M1ciDsOjH6CopUYuByPqKAJI4kGGAB/GnsgIOQQahCsnQ5WrCzx7NjIR75oAom3CnJYke1TrCHXCzMB6VYjj8w4U/L71pIY7SEEwqT6gUAYUlmW48zavrisSZBHPIgbcFYjd610mpyNcrkIR7g1zMgxIw9zQA2iiigAooooAKKKKACiiigAooooAKKKKACiiigAooooAKKKKACiiigAooooA3fClpDd6yDMoZIYzLtPcjGP51oWWva/qeoO9kiSQocmD5FAX0yeawtI1J9K1FLpV3AfK6+qnrW/Hc+G45mvIL++tmf52t4iyg/7PA/9m70AV/7MfVPFbw6jb/ZDMpk2Qspx6c8j60kWh6Zdx30Npc3LXVqrNudVCNgnp37Y/WpYPEFpP4qGoTZgtxEYwWBY+2cVW0bU7S0vNTknm2LMjCM7SdxJ9hR0A52iiigAooooAKKKKANrTdQuzbpplvcQWSM5drguUJOO7ZrdvTC3jew86PChFHmOBiVsHaw/HFYNmmjXOnCG6kezu0bPn7WkVx6bR0qzqWrafc3dhD5Uk1jaLsJb5WkHAz+go6iN2wt9Sub3V7fUVlNpIGC+Z93qcbc8dPT2rhoP4q6h9XsbAXM9rqNzeSyIUgikDYgB68t16D8vxrl4f4qcdwexLRRRWhAUUUUAFFFFADFtWZA2eCM9KX7IxOA2ffBpyNmMA7enpTM4cEjr61kaCGDaMs+PwNO+ykgENwenympCqjkD8zTWHzD9zx7UARPDsXO9SfSoiKskLnhcAdf8moSuOhyOx6ZpAEYxIh/2hU2xfNLeZjLH+IDFVvbNBGKYFhEVVchs5Q8ZBqKKMu+B1Az0zTcYHNPhx5nPpQBJ9nfaRu468jFNEAxnzF/CpGwiEjrTVk34DlcUAN+z/wC2PyNILct0YH6A1NtjBwNhz6U1iN+JEzz1x1oArsuxiD1FIBUxVCW6g+lMKYx8wouOxHShSelOwNv60Yzhccj260CGVYFsxUHPBGfumoMVaRVKAY520ARm2KnBdR9aTyOfvg/QGntKytheFNOARxk7M0AReR28xc0jQsq7iePoanOCCQBjuABUTGLZwvPsaAIfpRzUhRT9w8d800D/AGselA7DcUY4zS45ox78UCHRRmR9oPP0zUxtXUbS3BPpUURw5z6VKxwG4GfagBotSRneuKQ2+04Lr+tKrhzhwv1p+1AcLtA+vegCP7O3rx67TUbLsYqeoqUkchlH1xTcIxbPy+lAEQBPQUpU0pTHcetJ25x9aAG0U7HFJxigBKKKKACiiigAooooAKKKKACiiigAooooAKKKKACiiigAooooAKKKKACiiigAooooAKKKKACiiigAooooAKKKKACiiigAooooAKKKKACiiigAooooAKKKKACiiigAooooAKKKKACiiigAooooAKKKKACiiigAooooAKKKKACiiigAooooAKKKKACiiigAooooAKntZWhmDhttQV13hTw1b65aSPLcRROspUB+/A/xoAxnvPMI3HH0oGofZ35y49M13U/w3mij3w3NtIOyiseXwndxkrJacDuMYoA583aTDcjFf9mhL2ULgGtdfCd85zDbZ9gKX/hB9ZaTLWU+0+goAoWusXlqTsl2+x5qGXUpbiQs8o3V0tn8PNSlcb0ZF9Cea6W2+GWmxosl7OijuO9AHl7TbvvPk+1ESTSN8kch/CvW38LeDrVN0aMzr1Oaz1l0O3lZVKxp69aAOANvhMyBlPvVRnAyMk16FdaVouo/6i6VnPrxWZc+BZm+aC5i2+m6gDkUb/YWkLbG+Vq6I+Cbwf8ALaM+waq0vhye2+WR0H1NAGQ1yyDO/NOF87AYUGrw04KcHyzUi2EY6CMGgDMNy568fSkM8yjhzWq1hkZ+Q06PRZLg/JtA+tAGdb6nIpxIm73zVyHUsSgtF5i+lXf7G8lf3rKB6UiR2UDcKc/WgCnc6nEzfubRl/Gq3228dgIYJD/uiuv0650PcPtMAJ9xXSx+I9AsYh9nsIA3rgUAeYeZfkfPDOp9xUQSZWJkHHvXqJ8Yafe5jmt4zGfSqk6+E74kPEyse4NAHAQTRKSWjBArYtPEVlBCU+ypx6jNa7+FNBnJMOpNED2IrFvdCsLKTCXglX120AMu/ESXMZWK1iU+uysGYtK+4kD8MVoyLCnSVdvsKqSzRL0bd+FAFQna33iaV5Ni8tn2pktwpb5QQajf5l5bNACG6I6KKY1ySMsfwFKgVRlhSxwoz7u3vQA+C728bAatCeHG5o6jSAFsoAalWDd9/wCUemKAJklteGbP0qaO3tZW8xWY+1VBHHnAjP4VMqeUONw+lAFhoLZeVdh7GqzgM33+PSkkHmdNw+tV9xjbLUAPkVOgX8aiZNvR8D3oaV5TlAFFROGbuKAJ45SDhm49quh0aPpislY9zcnNW0jwuNrUANmhzyCT9KgQEP3qdwF9VFRBY2PLmgCUzyDgjIoRS4zgirFvaGXhFY+9XVsGiXLn8M0AZBhbd96rEUbp3Aq68eVwqLj3FQNCcfKMH1oAmt9SuLdtoO5PQ1t2mo2cgxNEyN65rlmSQt9/kUnmyqu12J/GgDt3htrmM+Szf8BNZc1lYElbh5M+wrFs9RntZMxMRWomrwzEC9hLH+8KAM640sJJvgY7P9qm/Ooxxmtmezt7mPfbTn/cNUo4II2xcAg+tADrHUVt2/fRfiKnvNcXjy2zVSWO1cER3Bz6EVQa3IbIIPvQBbfVJ2O7fj2xU8etXKL83P1rPy8Q5UN+FVGPmSctx9KAOjh8QsDzCn1xXR6d4plghykwHsK4DLIAEbI96lUlY/mQN7igD0Gfx3elCnnFvoawrnXXuG3PuYnrzXLHhvuso9RSHKniRiPSgDpRraxD5Ymz/vVMPFEypmNxGa5YyY6bh9RSltw3MKAOhn8UXU0e0yhj7msqW7knJMkmPcVVBTHO2hhvOCDtoAe0m1eJt31NQO0jDdkil2xg4Bx9aUuF6DIoAYg3A7iQfWn+W/Zt1O+1OVwy4FWILea7+WIEj8qAIYrt043EYq62sThVByyioJNPaIfPyR71DtRTw4HsTQBaGtTzNsAZFpHLu/3j+NUzcJFnhWqaGYSrkDFADnkeFvllwfSmeZI545PrVZpS0xBCtVyK7jjIE0WB7UAQndnliT6U8ySonEcePepkkt5mOzA+tRtKsMhVsH/doAozedJ9xF/KoWgnT+5+daDjcd0YYLTJI4pFxtYn1oArxTyRcbjn2NPKrLl2eTd9aaYEA2pgfU1G0jw8ZAHtQA1jtP32x701ptg3c4qxDCbg5z+BrasvDb3IBZGUe9AGNa3uMHOT6CtMGS8KhVb8q6u00Gxto1xBEZfU1ZmsIYRulmSNfagDl5LRYYMldzelcVc/8fU3GPnbj05r0W+1bTbHi3tvtL/3jXnl7L5+oXM23b5krNj0yaAK9FFFABRRRQAUUUUAFFFFABRRRQAUUUUAFFFFABRRRQAUUUUAFFFFABRRWndauLq3eH+z7CHdj54odrDnsc0AZtWZtPvbePzJ7SeJP7zxlR+tXvDdzbWmtwyXRVU5AZuisehrq2Otx+bMTbarYyhgsUZVTtPfpz6YyaAOBihlnkEcMbyOcnai5NLBbzXL+XBDJK+M7UUscfhWto4+zW2q32CpigMSA9VZzgflVvQWOk6Je6uQDIxEMIPfnn/PtQBzbo8UjJIjI6nDKwwQaZXQ+KoEN5BqMI/dXkYf/gWBn+lc9QAUUUUAFPiikmkWOJGd2OAqjJNMrQ0/VZ9LWcW6xh5l2eYQdyj/AGef84FAFae0ubUgXFvLCW6eYhXP500wyiETeW/lE7d+35c+ma6a9kmi8HCPVJHkuZ5d8CyHLqvHPPPr/wB9VUvLk6XaaNEqI7xobllcZUlj8ufpQBkTWV1bxCWa1mijbgM8ZUH8aZD/ABV1tldXN5ouq3VzOt150Z22sbbjF1Gdp+6Oh/CuRh/iprcT2JqKKK0ICiiigAooooAjDEKpBzjtUqoWIyuR1qJAzgEBRjjPSpmjyACc8/3xzWRoMkzHwG/xqSNCy8KSP93NRPHs+bIH1Oaes/H3mNADpshCACAe+MCqhwDjdke1SSyFvlzx3qPcoPC5+poAU49+falKc4xx1zThGzYK4B7AGmmJycnv3JApDGMPnxmnIxVs57d6T7uMYz65zQGGckA8ce1MRLvJIGDg+lSJAu3dtyfRulR7Jev/AKCRT9rjrvI+lADOrctjHoalztHzPkf59qiG6L5uMfgTSi5kGfmP50AMchnPIwfUU3Iyctn8KQvuYs2SxpQQTtCLz6mkMbgZznHNP5ByCoI9O1K0bIQF3En0phRwcFWB9xQAmMgnIqVH+XnnA6UwkpkYHTFOTLjCqucd8UxDkUSkZDdOuae0excqAPr1pqLKCQCw+nNIY3Y85/4Fx/OgB8Yz/H36/wCRSSsNhUn5vbpTRM8Z27tuPSkkneUYZiR9aAIuMdf0pTzkn86QkZ4FSKvmDKqBgdjSGNUDueMeuKQ98HilKyrjhsdOlNwc89fegBVO1sg1LvLYXHB7VCG55AP1qXY+cgdf7vNMQ9I1GNqEnGfmNNJJYZYDnoKdJ5uR9/8AEGmIWjAY7ce/JoAmBwOWyPTP/wBaoHI8xsHAPqKlNy+B85HXpUDPvYs2STQAm7Jyx/SgDJ4INIvJ28DPc1KY2UHZvx6YpDIwuenH1pODnLc0NvBw2fxoyVHbmgBtFFFMQUUUUAFFFFABRRRQAUUUUAFFFFABRRRQAUUUUAFFFFABRRRQAUUUUAFFFFABRRRQAUUUUAFFFFABRRRQAUUUUAFFFFABRRRQAUUUUAFFFFABRRRQAUUUUAFFFFABRRRQAUUUUAFFFFABRRRQAUUUUAFFFFABRRRQAUUUUAFFFFABRRRQAUUUUAFFFFABXVeF5LSO0kM155MvmnC+2BzXK0+OR42ypoA9Xi1K3SMf8TJSB71LJrVn5JL3DPj3rzFb+YKMqcUk1zJKmFG2gDuR42NvIVtkPHQlqe/xE1gIVUr9a89gUuxDgmtGGJ0XOzHuaAOkk8barIP3lwyn2oXxLNKp864ZvYmuZkVhnkA02BHd/mIBoA2ZNUmlZgspAPbNZk07tIfmI+tX7XRprj5jMip696mudKtLQBjc+Y3oKAMdb6eM8NViLUrpfmM0o+jVZ3rn5F4qJ7lM7XQflQBMut3CpgmQ++6s+41OaV/mMn4tVgWwkGY9h9qUxyRD95bOR6haAKaSO54Lj8asqtwV7H3p6XEo+5BgD1FJJNPKp3EAei0AQPvXgyH8KSO7khHyu350qW7yc4YCnLZ5f52UCgBjX0kx/wBawPuaTfMpzvz9abLHDE5AANLEYy2HIxQBIs0h4GM0pSYnJfn0p/lIG+VSfpTxEB87jFAELR3IGefwqFjPD8wds/Wryzqy4yw/GngIUzwaAI4tZuEh2lMn3qnJd3NxJnJHtWl9mhn+8u2r9ulnbR7hArkf3qAMa2026unADAZ9TV660YQx7ZpVZvRaW81ZPuwwqh9qojVLgn7oIoAqNYTbiqJx6mnR6blv30lXzqblc+Un1qtLf+b3AP0oA0LTRrRVEjy7h6VoNbWLrhIk471zcN3IpOZTj0q7BOhGSrfXNAFuazjU5iIH0qr5LjPAatmwlRF3CNW9jVvEM+c25Q+ooA5pQgbkbTTzzyJBWtPpemurM10yv6bayzaBXxHIStAFfdhsnBpsiRv8zEKKtSWbsQEDEn0qGTQb9xxGfyoAypZEVsA/LSxTrE4OzIrSh8IarP8AOIwPrVs+DdYMWRCv0BoAypJ0kYBFwT3FPi8xHAPI961rbwVrTtxZnPruFatt4I1LzR9s2RL6lqAMyy01biVWddw9K6caJpzRqHsoz7ipFsbTRsKbgN9Ksx6ra8AjK0ActqemSWbM9um2KstJc58xv1r1W0NhOP8AlmwPZ6yr/wANabczM4hxn+5xQB5w85JKqTioDb37crG7L7V2r+HLaBiY0bj1pUu4bJwrRB8elAHLQTNYp++sS2fWoLi7t5mysO32xXo9trmkKA1xYB/+AitUeKfDkMY2aZCT7oKAPH1GQPKTn0xT/sVxIw+Rw30r1C88VaIRvGlwfQIM1QbxZpRB8qw2N/uDFAHH2umXePlY/TFaqaHcSxhnX5v9qtBvFG0/JDHj6VXbxNPIxyiKPpQBXm0hPJxIyKR6Csie1jt+A5Nbg1K1vWCTzBPoKfc6VazhfLugv4UAc0VTGTnFVJYWX5kTC/Sull0iK1XzEnMjDsRVC9vJGQLtXA9BQBhFSTndzUsTSbSA/P0p7yZPzJ+lOVsHg4oAjAklJUkn6UoicYA4atOznVP4Uz605ljkl3kjPoKAM0wuo+Y5+lQPkHG7PtW5HZRTv88hjqafw3O0XmW0ok9qAMBCQPuflTuWUheDUz2k0BYSRsrD2qBWcNzg/hQAKdgw0efenosbqcKc1F55XOWz7U+O5cH5V+XvmgB3lSHjaKcLmW1yEfB9qmivIgw/iz1FWZGtH/5ZdaAMWR5pWJLsaiCOxwP5VqvAinKRsoqIs0ZyoNAFJrRl6iowcfLkirTXG+T95uNP8uNvmC8UARw2qvgI/wA/atP/AIRPX7iESpZ+YnYiqcZCSDCA/Sul0rxTf2rrFGxC9MGgDCHh3XIV+awkT320selzRv8AvwQ/oRXrNtLNfWXm3GAx6DFc1rclvakNJAmfagDnodJuJADuRVqdNIQth3Un2qVdZg6JEo/GnrcR3ByQP++qALEXhmwlUb0J+hrVj8MaCtv/AMeDyS/7RNZLM0KbklUD0zTI7y6lbETkN65oAkm0u2tZuLOOL05qOS5dWEYcY9qT+z2nl33s7Adzmtm1uPDWlJu2vcS+4oAyFiuS/wAis/51Q1WG7GEd2AP8OK7FfHdnF8sFmqehIrntY8bKbgSyIjEdNqigDnRoN1PCzoroMda464jMVzLGxyyOVJ+hrub74hNImyO2P8q4e5mNzdTTkYMjs+PTJzQBDRRRQAUUUUAFFFFABRRRQAUUUUAFFFFABRRRQAUUUUAFFFFABRRRQAUUUUAaOj3trZX3mXlqlxAylWVlDEe4z3rftbnwzpNy19aXdzJIAdsIDYOe3Kj9TXKQwTXMnlwRPK/Xailj+lK1vPHcfZ3hkWbIHllCGyenFAGnc6jDLo8qK2Li5u2nlQA/KvYZ+prUfxNHpVhZ2mlGKcIn71pEYfN7dO+a5me1uLVgtxBLCTyBIhXP51BQB1F/rtvrWgPHeskV7HJuiVEbDfz9TXL0UUAFFFFABW34dfSoLtrjU5Qpjx5SFCwJ9TgdqxKsW9ndXQY29tNMFPzeWhbH5UAa2qixvZXum1w3ExYAIbZ1AXPb0AGTUd9f2Nx4hM8kRnsV2oEGVJQLjjofeqEum30EbSTWVxHGvV3iZQPxNQmGUQiby38onbv2/Ln0zQB0treaNostzeWV1JcPKhSO38srsB55Y9eg/wDr1zcH8VOksrqCFZpbaZImxh2QhTn0NMh/iprcT2JqKKK0ICiiigAooooAZDnHAP1FWHTK9qrCQRoAoBJ5OR+lH2l8dqyNBzthRjn2qJRu4H6CgysaarlTkUAD9euabSlifSkoAcpIPBx2oOQetNooAKUUlPjALHdnAGelAE6ggfe4+tO+mD+NQCYr91QPzoNwxPRaAFl4HOM1HjJoZixyaQHHvQAd6SiigB+ST/8AXpp5NJRQAVJGRmo6kO1QpGSxGTmgCwoPU4b3zSEFjj5R9ai+0PjGBTfNbHQUAJJ98jj8KbijNKWyMYFADaUHFJRQAuT60lFFAAOtW4wRx6epqugBY7s4Az0pwmKnIUUAWCCB0AI96gk46ikaZm7CmFs9RQAYyDTaXNIeTQAU7LYznrTaKAFJzSUUUAFFFFABRRRQAUUUUAFFFFABRRRQAUUUUAFFFFABRRRQAUUUUAFFFFABRRRQAUUUUAFFFFABRRRQAUUUUAFFFFABRRRQAUUUUAFFFFABRRRQAUUUUAFFFFABRRRQAUUUUAFFFFABRRRQAUUUUAFFFFABRRRQAUUUUAFFFFABRRRQAUUUUAFFFFABRRRQAUUUUAFTQFc7WOKhqxDEZEGCv3sc0ATpGCT82KvWenW8pzcSsM/3apnTZl+YOppvl3ELZJBFAG4NPsYW2puc+pNV7nZB0DH6nio4LsMoR0GfWnTIpHLE0AVJJJH5AXHtTUY7uH2mnll5TtQkSufl4PvQA/zn+75h/Ol8xyNoy1PRFjyXwTR87Nkcj1oAZFIN2GJWrGUxyoPuagePcflLE0NEMc780ASC9MLjYqiugg8Rf6F5JRGb1IrmfKycdB71ZjWJcZAyKANJr2GVWDD5j6Csx4mBJQMRVhZ40O481XkvCznZx9aAFTzV5LkD6U1rmLf8x3Gq00s4/iUg+lQqpHOygDTW3tbjknaaDYJFyjbvqKhgMPGWw3pWzbXaRL8yAj1NAGI4mjB+R8eoqISSk8bj9a6N9Rsivz25/wCA1E19ZtERDbkN6kUAYwillIG0g/StS30mXYD5qqx9qbFOByzc+mKlW7kXJVzigCO5tZrQb2kVv0rPkuXc/e2/SpZ5nlLeY5b2NQqqyD5wePSgCLOOo3VGHZTwOKlm2qw25IqAuxfhRQBcigJAbevPYilfTvM5DAfSmeY6ICdv0oS6Ib5uBQBG1i0ZwzflU8MDfUelSi9To/PvV2FY5F3KxP0FADYIJAu4bgfTNaEUlykZzUa27TxkocFexpYkuEBCxMWoAUWEkmX80Z9KdGsFqf8ASG3fSiK1v5XwttKSfQVJJ4dv2+eeN4196ALEeu6fCMLCR74rQg8T2iw7tv5iuZktLe3JXB3epqjOYo+AcmgDsn8TxyofLQbqorrUzSZ80qfSuWjulQ4Uc1pQ5ljySMH0oA3m8RXakBLgD6Gq11quoXXDyk+4NZLxYP7pC5+lMhguJZgvMfvQBfTzNwNxKT7E1YUxH7oJqNdGnbkXMbf71TJYvG43Oh+hoAekzxEYfaK1Ib6XZuSQv7ZrNmhWMbjg+1ZdzcvbuDECv40AbF9d3YBcKwWsU3m1yznn3q5BrtyYtrRhh71HvtrpiJlRM9zQBPaarbSjZKi59elXv7KN4QbYLz71XtfDVtcjMN0u761p2umz6Znc+R60ARR6dPpjq91bxOg655ovbmyvWAjtIo8egxUktzbx5aZwf9k1l3Wo2Cn5F/KgCK7s4yRswv0NZ08BRtqvu9jUlxqsIGEBz61TWXzGyB+tACfZJw27bn6VIss8LZGQfc0PLImSrfrVZ7gy/e4oAvS3dxOuGfFVhb3RbIlAHvUWA33JMmpohNGcyZ20ABvTaHE0SS/8BpzalZXC5+xbW9jTtjzt8kW4U99NlSPd5f4CgCib1lb93AQPQ077WxPzQspq1EEhwxX5h60y5uzK3zRkD2FADRqEij5QT9RUia3eRDCHB9hVQyqOgb8RTR856igDaj1+aZNl1ErL/u1E8ljN91gjelZLRyE7Q35VBsMb92agDRn0eWf57b56zZbe7tM+chVRW3pmqvbjYUxXR2tpaamha6RmH5UAcBFdxN1UA1OLruGH0FdyvhDRXZnkiZV/3qZ/wielM+IY3FAHIJduy/Ofwqxb3Sb/AJrfeK6U+D1V/wB3Hx/tGnRaBPbNhYQw9RQBjeZZzMN9qEqxHpttN8ySKB6EVpSaDcyvu27RWvpvh5RyZFfHUGgDnP7ER8lH+b/ZFUbjT5bJt7Kw96797W3t1wMBh2HNQNdWssZintsp64oA46LXtT8kRQux9Kq3Ntq97JvuIJSp79q6ptN0rcXiyrdhV+3vpI4/IREKjuaAOFi065VtjwjbVpLSG1f94riuuaC5mYttQr6U6S2h8g+asaepoA5Hz4XOFGaSW7S1XeAc+1P1GTT7Yt9mJL+o6VzFxcySOy5zmgC9caxNI/8ArDj0zUJvpT9wg/WqEcUgbOzNWVx0kGB7UAJNPdTLh3wKqmz8zl2zVl5xbt8q5HuKiluoj8+GB9qAM+a3jTO9yF+lUjjcccirx8+8ztX5R3Y1SYbXKnqDjigBtFFFABRRRQAUUUUAFFFFABRRRQAUUUUAFFFFABRRRQAUUUUAFFFFABRS1pXX9i/Z3+yfb/P42+bs29ec49qGBc8Hf8jBH/uN/KtO6XzvEFtqRX5Filkf6xFh/RaxfDd7b6frCT3UmyIIw3bSev0q8mr2Q0C9iL/6UWkWEbT9xypPPT/9VAiz4rVLq+0xZZfKWSP5n2ltuT6DrQfDFlcWty9uuowtEDte5RVV8ei8Ng/59KbNrlgNV0i5VjJHbw7JflOUJGO/XFTwappMF9eyvqs1w1zGyq7xNiIZzt9e/YY4oGZVnpOntoA1K8mnTEuxlj2ncPQZ71Dq2lW1tZWuoWMsklrP8uJcblb0OPofyrUtBav4KCXcjRxNc4Eiru2H1x3FUNXv7P8Asq00qwkaWKEl2lZSu5uegP1NDBGDRRRQAV1/hBbh9N1JbSRY7g7Njt0B59jXIVt6Xf21voeqW8sm2WdVEa7Sd3X2piNHX01+10zGoX0E1vK4QrGozn7w/hH92nWkCfafD+nSDI2tcyDHUnLDP/fNcpGFaRQzbVJ5bGcCtq51iNPEy39v88ERVUGMZQLt/wAaSGzZ026n1LXtXsbiVpLd0kURseFw2BgdutcfD/FXTDUtKsJ77UbS6ea5ulYJCYivlluTk9+fSuZg/ipx3E9iWiiitCAooooAKKKKAKlFFFZGgUUUUAFFFFABRTlXc6r6nFTCGMHDP3weQKAK9FTmFSpKtyFyRkGoKACiiigAooooAKKKKACiiigAooooAKKKKACiiigAooooAKKKKACiiigAooooAKKKKACiiigAooooAKKKKACiiigAooooAKKKKACiiigAooooAKKKKACiiigAooooAKKKKACiiigAooooAKKKKACiiigAooooAKKKKACiiigAooooAKKKKACiiigAooooAKKKKACiiigAooooAKKKKACiiigAooooAKKKKACiiigAooooAKKKKACiiigAooooAKKKKACiiigAooooAKuW0DyQl1JADYyBVOporiWHhHIHpQBpLMYVCl9wpWkRhywquJ1YfN8x9hTGk5+RcCgC7CQfl6/hUqwy7jgblrLYMTnfip4p5oSMMWNAFqWFg/KhfoKj5U4xzWnY3to/y38eM/xLUlxYWDndbXB56AigDHaZyuwcUxZGBxz+dXWtgjYyD+FM2ZyE4/CgCBJHQ/N0+tSx3gTO0MaYkXmMRIT9asRWyhsZoAiMrsQTgUPMCmMAVdMMC9c1dsrqztG3vH5nsy0AYCl3OFz+AqytpMRzE2PUrWlea6skhMFnGg9qpvqVzcLtBx7CgB6rBbpuZAze9ULu6kuPuBVHoKbM7k/vRUKttbIH50ARojg5bmr8DsBjlvbNJGwbkKM1I67hkACgCZF875GYKKtiyjVeJKzllRBgkA+1SfbJQMICaANGERR9ERj/ALVQ3U/z4AVR6CqfnyOp+XaaqsX39zQBalMIXKkbvc1EkzHI+XFQNGS2DUojRFBC5NAE0RDHlFJ+lSm3hPLAL7CmQyHrjaKncNIueDQA6LTLa44+0hSe1XIvCkMowt6u6qcdk83RttWlsLq2IdWZx7UAS/8ACMx25zLcowHar6XWlWUQjADH2rImklc/MWPsaqYBk+42aANC8v45HzAm1R6VYsNfe1YblDj3rHZ0RsHP0pXglbHlxZoA7BfHDW7fLBHiqGo+NpL5SgQIfUVzw0TULg/JCTmp4fB+pvzLtRPc0AVJr8s+X+amb/tHGzj1roI9AsbMDz5CzVI1/p1kNkEClvUigDGtNOiRt8y5WrbvChxCpHtVO91SWRyCu1f9mls589W/CgDRS8VI8ODVoX1kISc5f3rLdgG6Z+tQvuAyFA+lAF1LsvISpZaaJ5lfcr7vas8yuBwOasW2oCDiVMmgCxc3skqD+DFVBmYjec/jWytzZzRgtEOeuKvQ22kSQEqhD0AYkaBU2MwC06WGJ0+U/nWkdOiUlw30BpEuYoTzGGxQBkqksJBgmdD7VfW4vpgN9yxxU8uq+YNq2y4qlJcxE/6nFACzvK/EhU/Wqf2bzGPAIp7yIecD86mWVFj5QUAQDTIWUnIz7VTlszC3yk1fe7RUwsWDVZrp1OcUAVCHxyD+VVJZW3YOFxWr5guGwXx+FRzadG44lTNAGSbkhvlxmrcF4/8AFz7U99MRVxuyfaq8SCJyCuPegDYtNZt4mw0RU/WrU97Jc4Ns6lT2zWCwiJ+b5jRDE4fKZAoA0p0vlG5kx9BmqhkvxzsJX/dqeSacoFVzSxXNygwWB+tAFGWeVcF+/bFAmjdeeDVxtRaJsSQxtSG9iY4NonNAFVZ0HTdmpFIZvmOale6QHiBcVPBc2rHJ2I30oAjjj2HfsIHrV5NSa3GFZyo96p3N+GbC5Kj2qlLeRt1Q4oA6KLxEpOGlC+xqyPFIt2GPmrjl8qZvlwPxqQDa2N4IoA65vHQVfmtg340W/j4o3/HtGoPrmuMmG7jOT6ComifAzxQB2V342lnchTtFQQeKGjY5lYbu+a5VYWI++BSNazjoQwoA6weJzFISr76vR+KnMBzGK4hIWU/Mn61KrMh4A+hNAHWprTygsyKPpV+x1wQn54A/1rior5F+Vlw1X0vV8vBxQB18mtTTZWNFiB/u1j6ndSRoVknJz2zWSL94+c/TmqN/eSyNlytAER8x2YjGPc1LaQys/wC7RW+tZwuZC20E49qsK10o2owVT60AbUtj8u9wF9lrPmhhAwS1Ro84G0nn1zSOu7guXb0oArugz8u5h9Kg8l2k4ic/Va1LfTriRsrEw9yaSRTDIUkm2kelAGa1tJFy28A9hWVJjzXx03HrXRSXMf8AHJu+prn7ghrmVh0Lkj86AIqKKKACiiigAooooAKKKKACiiigAooooAKKKKACiiigAooooAKKKKACiiigCWGCa4k8uCJ5X67UUsfyFTSabfwo0ktjcpGvJZomAH6VqeDv+Rgj/wBxv5VasvE+p/2zHFNMJYXl8soUUcE46gZoA5aitTxBaR2WuXUMICxhgygdsgHH61l0AWvt9z9g+w+b/o2/fs2jr9cZqrRRQAUUUUAFFFaOkad/aN5tdtltEvmTyf3UHX8aAKb28yQpM8MixP8AdcqQrfQ1FXW+JLiO78PabNFGI4i7BEHZRkD9BXPaYkT6narM6JF5ql2c4AGeaOodBTpOohSx0+6AHJJhbj9Kgh711+oJLq13eHS9deSRVz9kQsq7RwcNnB/+vXIQ/wAVNbiexLRRRWhAUUUUAFFFFAEAhkIBCkijyZP7hqwkjeUADjt0FNEuWA7+oFZGhCYZAMlDR5Mn9w1ZYMDnOV9hjmkyi8FsHryuaAKxjdRkqQPXFMqzIxZcFvpULBlYg9aACL/Wp/vCpfLYzlhtOWOAahDEHIpTLJ/fb86AJY0KhycYKHHNV6f5j4I3E59aZQAUUUUAFFFFABRRRQAUUUUAFFFFABRRRQAUUUUAFFFFABRRRQAUUUUAFFFFABRRRQAUUUUAFFFFABRRRQAUUUUAFFFFABRRRQAUUUUAFFFFABRRRQAUUUUAFFFFABRRRQAUUUUAFFFFABRRRQAUUUUAFFFFABRRRQAUUUUAFFFFABRRRQAUUUUAFFFFABRRRQAUUUUAFFFFABRRRQAUUUUAFFFFABRRRQAUUUUAFFFFABRRRQAUUUUAFFFFABRRRQAUUUUAFFFFABVm38sqVYLuz3qtV6ytRMpcg8HHFAEsFnufcrnHtU5tkjfDDJp8cDopwzLVZpmebDdqAEltG6qjfnSKURcP976017h0bAyQe2afDLGCfOjoAkXbIO5PtUylrU7lJxUamAtuiYr+FK0jE4A3D1oAvRXEdwP3i491q0lvbHHzHnvWPHt6EkGtKNNgV85oAmWGFHOPm+tU7l1jc7F49qtfaAx5OKayswznj0oAoCRpXHyttHpTpirHhitWnlZFwExVKZsnPFADtqsv+s4pBnohAHrTGYFeT+VDbVj9/agBjwsW3O2fqaWNI3YK6kj2pFUsOeakjhyuQSDQBNcx2sUQMQcH61UV3YbQcD3pxjy+MnNTRWe87iTQA024UAnaT7GnKrpyBkH1NWFjwwXH5054GDcLxQBVdgmCu7dUW9mb5uKttbs/fFLFZfN1596AKyB3U4Tj1NPjXkBePWtWOEkbGjB+lSSWYjAITNAGeqbuF59eKtJEdoAVj+FXrOIgYZcfhV4okZGxSW+lAGdHbybf4gRVyCa6hT7u761oZJhBCDNOit9iedIOPSgCksL3K7ii5+mKki0OOY5YuD6LV2K6ty+0qQPatCOVoseUm4e9AGL/AMI5bwtvkDt9ab9lEMmYoicetbUt8xBLJ8w7CqXnyyZbycCgCskkzv8Ae2Y7dKLgyhSVuD+dWUAZiSpJ9xVj+zxLFuC/hQByVxG7sXkmbNUWRSeQSfU12i6WnOUI+tEOhGSThE2+poA4cwO3CpvPsKWK0mDdCD6ba9BfRYoFwuzmmrp9svOzc3vQBw5hlVwW59sU9v3owUK49K62e3RVLFBj6VjyQrlikRzQBieSm7Blx7UrWyH7q59yakmtJPMJZMUwROrYHP1oAntrMPwZMe2a0ElhsyPmyRWYLabjbwfanC1fduZgaAJLrVJJpcR5AqsZZA38QzVr7RCCFeNDipGuLJuEiyfWgCis0kcn3yBSySu+fmVq01itHh427j2qlJbpzsIDelAFMjcMj5TTPmB4kJPpUslqyHk4PtSrCxXao59TQBC5Yffcg+1RTXABG4VNInkvtfmmlYc8KKAIPtQIPJVf92otkbndHcEH3p00bAnjKe1UW3I/yA0AaMUkik5k3ClEqMTlqy2d88BvwqWN5CvCHNAFppFz8i5PrTxcyheAaVLX5A0jYz2qbycY2c+1AFYT3J+63PpimPc3PAMLZ9cVeUyRsDs59qsBGkILcA0AZfmOw/epUkeX6VfeG2XnDFqSSU+XtgtyT60AVY7WV+Tk/SppbRIYdzMgf070kVnqMx/dh1PvxUj2Mi4F0wLegoAoGQlcqM1EJA5w6A1amgUSYQke1RmGUnONoHtQBHGgDfMIx9aD5Yf7n4ip2hjOCPmbvTkgeVsIAB70AQNtlfAQk+opUjYN86OR71cxJancqDd60wPJKxMgFAAIgWG4DbUd1mMfJ8oqcrhdwPT0qvuEhw+ce9AFWKVmfGc/WpjGFO7dzUvlxf8ALNBQY+OmKAITIhXLIC1N8x2PJAHoDUjQ7h94/gKYsfbbQAq3OOCBt9xU58qSLICk+9C2qTR/cb8KY0DwD7rbaAIIl/efu05rTt4hKT5hC49az2kyPkDVXcs2eTmgDQuZoVbYj8j+7VT7QUbMRIcdzVQAQnL5P40I2X+UZzQBbn1S+cBZJWCf7PFRKHlfK7ue7GkUbWwy8VLtG07RQBUmsZXOdoB9c1QdSjsp6qcVqBmLZLfhWbOc3Eh9WP8AOgCOiiigAooooAKKKKACiiigAooooAKKKKACiiigAooooAKKKKACiipIopJpFjijaR2OAqjJP4UAMorf1fwxNo2kW15czfvpm2tDt+5wT97PNb//AArT/qLf+S3/ANlWbrQSu2BzHhu9t7DWEnupPLiCMN2Cev0rVjPhayuhfJd3M8iNvWMqeW/75H86x9U0WXT9bn02DfdPGFOUjOTlQ33Rn1qrJpl/CjSS2Vyka8lmiYAfpWid1dAGo3j6hfzXUgw0jZxnoOw/KqlTQWtxdMVt4JZmHJEaFsflUsmmX8KNJLY3KRryWaJgB+lAFSiiigAooooAK1NO1qbTbea3S3tpY5iC4mQtn9ay6KAOn1LXra58P29vHBaeedweNYSBF7p6Gs5xpFtc2ToZbqIoDcxklcHuBwKz4Lae6cx28MkrgZKxqWOPwpssUkEhjljaNx1Vxgj8KAOltrvRdGuZ7+yuZJ5HQrFbmIrsz6sev+etc5ESxYnqadNZXVtGsk9tNEjcKzxlQfzpkP8AFTW4nsTUUUVoQFFFFABRRRQAxJAIwCuSOnNIR8xIbrTVwMYGc+tPDOo4UCsjQUttUY+vPQVJGSyN0Jzz2quSSQX+b8aspIg/gX+dADJ/L8skP83oKrHJJznNTTSEngDj0UVARQAGg/WlIP1pM0AJ0pSMe9JSk5PTFACUUUUAFFFFABRRRQAUUUUAFFFFABRRRQAUUUUAFFFFABRRRQAUUUUAFFFFABRRRQAUUUUAFFFFABRRRQAUUUUAFFFFABRRRQAUUUUAFFFFABRRRQAUUUUAFFFFABRRRQAUUUUAFFFFABRRRQAUUUUAFFFFABRRRQAUUUUAFFFFABRRRQAUUUUAFFFFABRRRQAUUUUAFFFFABRRRQAUUUUAFFFFABRRRQAUUUUAFFFFABRRRQAUUUUAFFFFABRRRQAUUUUAFFFFABVq2mkiUlcFc81Vqe3aMHEhwKAL63UjR/fwKbHb/aeAwDetQSSq4KwoTjuKjjmMR/jU+1AGqNEvMfc80f7JqCWzuYzsks5l99tWNO1eS2lGycfRq2Ztdm8okshoA5sQSJ8zRyKvvU0UW/5s1NcXst0uHPX0ohtnI64+tADreEO5+YD3q+AqR7S24etZufIYrupJHMuOSB7UAW98Kkjfz6VXFwQ+AP1qs6gN3NS20as2WJGKAJ/tBOc8e1MMCOMggk07yiWyoLD1q9p9osrcqST60AUxYjZzikS0I+nua6RtImRcpFj3qMxNEuJUGPXbQBkCIImFUE0z7Kx7D8DWibaNzkSYH0qWGPym+6SKAKNpCEfEkYx7itD7NHKwCQH6ipTtAMjrg9sipob5cccEe1ADF0xdw8yPFWP7DQLkHBNCXoMnz/N6VYS7+cbifoKAKv8AYrKn+swaeNEdY92d/wBK2raGKYb2JI9KtxvAjbdmPfNAGFDpxAAb5D7rW7Y6HbPHum+f0ptwY3OBMKQyTwxgiYY9KAJbnR158tFRR3xWOxaNyi4bHc1vC4ka2zO/B9Kx5ghkygwKAGJFFMfm5PoDipmi+Xa4IT65qB8qwx1qMzOGw7kD0oAsx2cBmGxiSfatR9O8qPKy/gax4btIJg+M47GnT687vhIOPc0ATMknmEYB9zxUgm8hcEKaxZtRnmkyQAKcZ5XwVxQBpiUu3OFX6UjTJF/G2361nM07DBdKrmNyrb5elAHQ21zEYyRKoHoaswy4PzsoU964xZVGUV6et5IrBV3tQB1ct3bK5TPPY1Ta7gEnzy/kaxJI7qZwxUgVaTQJ71hvJUexoA1lmt2X/Wqw9DTJYEk/jUL6LUVv4PkjXIuX3dhUk2mXtmoEiHA6MBQBUm02EtxvYVUuLBIkwoYfhWpFJMnDBvqal3v0mZcUAcsbeUf3lHaq0tpIwYmQ59q6p2RmxsyPepGWzCjdEC3tQBwE1tOM4jkPvimRpMrfNG/5V3ssEEi52FR9aiGnW7DhmzQByESTQuHZWA96kMoZ84/Gusk8PxXEY3TMKgPg+2bGy7bPvQBgpMmTkEjFVWuf3hCqSPaujm8KrDJt+0H6AVF/ZVrZKS6sW96AOekjeQbmTAqF0KrwpH1FaUrLuLdEHaq8k0b4zuI9KAKYZlXjn8KT5WbLKB+FTO0O7K7lqrK/7wFTQBpW89ukePscbH+8RTHvIVOY7ZFP0pUuIzCEbG7HUVAsDMc4O2gCTz3nH3U/KnxwOzZzsH0p1vEqtuxla1oLMXMfytgelAEMdqIwHUB/rRLEJWy6BAO+a1IdFmddok2j3pZNDiVWEs2T/vUAc5PcW8R2Jgn1NOtdQlt23IylfStZNP0uE4ncM3uarag1gR5cMQ+oNAEFxq1zN9yTaPQVQ2vKxeSU7verKxRJEzBsH0NV4pk3/NhqAIJJMPlunqKkimLjAcY9xU1xClwAFyvtis6a2aJsIxoAtHepOcbfapIQo5HzVnxb+QWO6riecI88UATOm4cZFQqDvwcD6mkNwY/vL81RhTM3D4z7UAWW8nG1pBn0BqGVEVODmq09m8f7xW3YqeCXMY34oAiA+bjIB9KkS3Bb77n2q7C8S4kO047YqK5v5ZiQkSonqBQBHLGsJx82Paq5eNecMfanb5D94ll9ajKfKcMMe9AEyTZXETFfY1DKJpB95gfrUSSMnyjkn3qZVcr85xmgCJVKDvv96R4967sVcjjtlQl2O73qeOaGKM7VUk+tAGYgtjGVdWL09LdAOGOPSppcE72UfhTGnjSPKgbvSgCOZokXaPmNV382bAHyLSSS7wWwce1RwSlpgqKzUARvCVYsxJx6GqbHLHtzXQT6Y4j8xmAHpWBKAJnA6bjigBlFFFABRRRQAUUUUAFFFFABRRRQAUUUUAFFFFABRRRQAUUUUAFXtN1O40m6+1WpUS7SoZhnGao0UNX0YHb+I55bnwPpE0zs8jyZZmPJOGria2b/AF77b4fstL+zbPspz5vmZ3de2OOvrWNUU4uKswN7wd/yMEf/AFzb+VWrLxPqf9sxxTTCWFpfLKFFHBOOoFZ3hu9t7DWEnupPLiCMN2Cev0rVjPhayuhfJd3M8iNvWMqeW/75H86sDQ0q0W08T6tBbBUHlAoMcKTg/wBasWx1fT5hPrWp2htMEEYAJOOMfKKwNM1yBtR1O7vJPKNzEVQYLfQcD0qDQdXht45tP1E7rCZTnIJ2H2xz/wDXxR0AxZzG1xK0S7Yy5Kr6DPFRVNcpHHcyJDKJYlbCSAEbh9DUNABRRRQAUUUUAdlp0KW/g5JlvfsPnS5lnAJbAJAAxz2H60rrP/wlOmvqNxDPA65t5VUKG44/HOD+NZljf2VzobaTfzvbhH8yKYIXA56EDnuaXUtV0+5u9Pg8p57CzXYc/K0g4BI/IUdRdDesLfUrm91e31ESm0kDBfM+71ONvbp6e1cNB/FXUPq9jYC5ntdRubyWRCkEUgbEAPXluvQfl+NctD/FTjuD2JqKKK0ICiiigAooooAjjZiu0dMdKl3LjGF/IVCPkRSx68gdaf56jA54H0/rWRoJIzEc5AqNWI4FK8m4cZ/GowR3oAcw7nmmUpOelJQA8Nwff1GaTPNNooAXOaSiigAooooAKKKKACiiigAooooAKKKKACiiigAooooAKKKKACiiigAooooAKKKKACiiigAooooAKKKKACiiigAooooAKKKKACiiigAooooAKKKKACiiigAooooAKKKKACiiigAooooAKKKKACiiigAooooAKKKKACiiigAooooAKKKKACiiigAooooAKKKKACiiigAooooAKKKKACiiigAooooAKKKKACiiigAooooAKKKKACiiigAooooAKKKKACiiigAooooAKKKKACnojNyFyKZSjFAF+1mUEp5YDVKypG26RVI9KzsdDuzTnACg78tQBoYtXP8Aq8E1JHbFm27Pl96zlkdmBTn8K27eOWSEMUNADobdI2+SEsfU1M4y2PumprOWKJ8TRuR6iprqe1llHlrgepoAyhBlju+9T0s9zit2OC0MO5l59RWdK8SsdvbuaAK/9nyFsbDz3qcaVNEpPWlTUnhI2kEe9XoNVjPE/OfSgDNEE0aHaxA9BT7eaWLhUbd610FuttcMNkkan0NblvpyNH86xH/axQBjWWpXaR5mRXU9iankvrWRdrDOe1S3AtreQoiqW9qqObUglgAR6UAZlwI/MLRqQtOtro7ivBpt3cxO4EXyrU9hbW8r7zL09KALUcckq/6rj3qRW8pSmxB+Fa1r9ke1KB/mHvWHdXMvnFNgKg9RQA8WqiMvjk+lV1imjPyk4NW0lAjBwfxomuiE3KmT2xQBLDPLbphnB9jTpZiygqQDWMbl5pfnzn0FWWZyoxu/GgC75rr8ztmka5Zx1NVUDN95+lLJKqn5DQBofaJzEN7/ACjtSLeptzk7h61l3F+PL2Z5qWx3S53sMUATm4nkfcgNDRyH94d2atp9mgh4lBc9qRsmEtmgCrIP3fmSMAPekRbcoCH2k+9ULuct8rcr6ZqqJC/yqpFAG/5CnGG3LTmhSIbkbB96z7d7mNONu33qSSSQp8wGPrQATSHll5aq0bzSP8y4HrirUMwGBhTVzzYgADjn0oAoW9pCJSWPX0FX4Wtbdvl4PuKVYkHzBce9NcRlSzLn60AaEEls0gL/ADD1q/JdRxFdmMdsVzMci7sp8vtV9JpMD5VHuaAOnt7pXg3u20jvTZNZtZMxyS5H0rBS9xlJGAHpUsUliBkgbvegB11cxF8Qy4X3qrLIudw+b3ptyyyvwi7fUVKgjEe1Pn9qAK4xcNghiPakkihhUlTyPWmvMULKqFc1G3yxfP1NABBcs8mDyBV37Qol44AqhH5cbb+lSrJDIW2nLUAWZb6Ef8tD+FCXaFN6NgiswzRxTEMv6UKqyyZTgUAaF1fHHmMmT61mzX0lwMMm5an2pjY+Sfc0w2o/gHX0oAypYIpc8EH2qrJZbeVY5+ldGLGJSCxINNK26P1J/CgDlvsY5Lsw+tSxabE6E7sn3rpHgguTjZzUUulTRx7oYwRQBhppxc7U2mrS6XPEvKH8KctjdeblldfpWlDFqEa5+8nvQBhPbvHJ0bb9KI5prd8o3Fa7qzzbnIUe9RyfZpH+4DjvQAx9WuXQbidvoKoXF4W5j4PfJqV2MhKIMCoXshtJDfN6GgDPlLynczZ9qYNwPY1baKQcbMGk2NEw/d8+tAEIgd/mPApYoQrls4rQIZkG5FxSrHCBudVxQBAJBty2T7YqGRPN+fHHpWi8VtKmVP61HHFDCOZM+1AFFAq/8s1qxujZQccjsKLkxv8ALFj8KiiiZGGT+dADZTER/qi3uarlWXlDgfWrrplsNIB9Kb5FupOZCaAMyWRm+UsR9TSpFuXO9BVyVIWG2MMffFU2tyjfIrsfpQBKjFflC5PtUxkmaFkC4FUNl0JN3lyD8Kux2eoTKNsLjNAFYBwCCrZ+tMkjdl+XFdRp/g/UbmPfI8cSnu9MvtIsNIVvPukmf0Q0Acstq2dzOc+1XY0Mibc4IHrTJb6FN3kqMVVNzvYFTtoAuS7IlwVDt61WO8htvA9MUgmdjx81OzK3JRh7igCuDNK3lqDn0q/b6FeXS8xKi92JqMXPlD5cbvcc1L/a8+zb5zAUAWl0uG2j2vNu9QtQXBtrXDQwAv61Tefefkl5oLeYvz5496AKl1PfXfyuNqegNZjKVYqeo4rTuiEh3ITn3NZhOTzQAlFFFABRRRQAUUUUAFFFFABRRRQAUUUUAFFFFABRRRQAUUUUAFFFFABRRVqXTr2CJpJrO4jRerPGwA/E0AVqne0uYrdZ3t5Uhf7sjIQp+hosrV728htk+9K4UH0967i5lh1N9Q0GNVAggXyT/tL/AJA/OgDgKtS6dfQRGWazuI4x1d42Ufma2fC0cUI1DUZYw72cWUU+vP8Ah+tP07xVqUuqRJcukkEzhGj2AAAnt3/OgDnoLae6cx28MkrgZKxqWOPwpEglkkMSRO8gzlApJ468V18aW+n6pqtjDdRWbtJFJG7vsG3IZlz+PSq14wL6heWatJLfyGC3Ea5YqB87AfpQBylFPkjkhkaOVGR1OCrDBFMoAKl+zzG3M/kuYQcGTadufTNOtBA13EtyzLAWHmMvUL3rqtRubS68GubK2MFvHcBFUnJPufzoA5WC1uLpitvBJMwGSI0LED8KjkR4pGSRGR1OGVhgg10gkk07wXby2sjxS3Fwd7ocHA3cZH+6K0ZrZL7VfD1xMAz3EO6Tj7xVdwz+dAjj5LK6ghWaW2mSJsYdoyFOfQ02H+Kuv026n1PX9XsbmVpLd0kURsThcNgYHbrXIQ8bqa3B7EtFFFaEBRRRQAUUUUAVSaSiisjQKKKKACiiigAooooAKKKKACiiigAooooAKKKKACiiigAooooAKKKKACiiigAooooAKKKKACiiigAooooAKKKKACiiigAooooAKKKKACiiigAooooAKKKKACiiigAooooAKKKKACiiigAooooAKKKKACiiigAooooAKKKKACiiigAooooAKKKKACiiigAooooAKKKKACiiigAooooAKKKKACiiigAooooAKKKKACiiigAooooAKKKKACiiigAooooAKKKKACiiigAooooAKKKKACiiigAooooAKmgDE/KAahq9Y6bcXiGSEHAOMigCMAkkNgGnR2xkbaFLVYOn3MEmJF/OtW2UjCEKreooAp29siEKw59K0zN5cewcVH/qpgX+b6Vae5t3UZh3H0oAqgkrkilzt6bWqdo4lj35I9s1EqKRu3Z+lADS0xQqGRQapPHIn3ipFXJANpy1UGBeTZu496AHJbPJwCuPWrEenz7/AJJPl9M0iPGvyMce4pZLpxhIefcGgC7Hpt0vziVR7A1oWl1cRfK83yjsTWVFcztHt8zDVNAJpn2lsmgDoQIbsgRq241ch0JZCPMlAHpWXbR3KR/IWBHpVtNZmskbzrZzjuaAJNa0qyt7IgEBh3rkra58uQqgzUuqaxc6pcHblE9KowxMsueS1AG7DJg7i2D6A1qR6s0aeWIA3uawY0f77oRj1rVsXjaNiRk0ASXV2ZiEWNaYDtTlMmnxiBXyepqV41DbkcfSgCBIo5R8+RUM0bwnMchYemauoIZOGO4n0qU2MAiyud3uaAMaQ713kHPpTEuAxA2sKvGOKNyj9frTYBFFc7ivHpQBC0Ebjk5PrT44DtIilIrYaG2kXeigk9qpS7EyjqEFAFQnyMF/3h9qvx3kL2+0o4HvVaLYrHZ89S3Mj/Z8oiA0AVHjiZ88EfSnKIg42nn0qqjSyP8AP8nuKlVCsm8gt70AWl5lwVwKhlkdWIjDH2qZLqPbtAO73FO+0IFztwfegCGG3dl34I9au26YOSBx6Cqxv9pyjLz2qWK+PR04NAGhI6SEBEJqaKGB0xwG7isprh4lZ8cVmreSSSkhipoA6GWK2U4DBMVBJLDuCqxOPSspb12ypHPrSRXDFiAMt6mgDRlcycbSPeoFtZi+5G496QX8UQKyv83tVeTUUjGUBb6mgDYWB9oMpOPY1MHW2TeAWFc8viCVVKmHK+tQTaxK8Lbd3PpQBvLN9pkJBUexpSsJbbK+W+tcbFeyIxYswNOS+kaTcXyT70AdXNZhBvRyfxqOKAl92/B9KoWV1NIwJb5R2NPuZ7hpMoOPagDba0t3j3SEhvWohbALw/y/rUdhfrJHsuBjHen30sCxfIfxBoAiMkanYqb6bKJwuYsj2zVJApO5Jdh9zVhfIQZe4Zj7GgAS4uQcSOB7E1LDKrlg7c+uaz7hYZG3KZCKdFABH8r4+poA0FaNG3tL+FPlu5FwIpTg9gayPKIlxv4qUStCSOG9M0AXzLc5BxkepqRbidcgAc+9UY9TU5DLg/WmG4Q/Mc8980AWym8lnGfan/YbZotwudjH+GsZrtmuPLRj+FXJIX2g7gKAHjSd2WSZGPuaik0e/X5kjJHqDR5wiwC2D61Yh1K5EgUOxT2oArLp14xH7lifersOl3D8SxYA9TVxrsQoHLk57E1SuL/zvul09gaALi6HG+Gcrj0Bq9NoWlfYN23a/rmsGK6ubY7i+Uqte6r5w4kfHtQAskVvayFUkDCqxQvITGVPtVFrsLygBPvUQuWdvvEN7UAaj2+R/qsN7UsOjyXDDdhB7mqtrM+752z+NX0umZsAD/vqgC1J4ciiiDJMrN6ZqNNLTGTCCfeoJbuTdw+D6Cq013PGp5PPqaAOhsYbWL/WW8K/U1oveaZCmXliHsBXnUs9/ISyy4FRmeZ12ySbqAOwvtc0yM/u4zJ7ismTxK6/6mLA9qwmLAfdzTRvZTztFAGtN4ivbpdhmkA9KxruLzWLs5B96I9pPO4n1pTGzSDLZHpQBVjhG7lN31q9H9j24dGDVXmfDbQcUwCQciRcUAS70Wb5Fyv0xVk6ifLKwwoh9azjIX+Uuv4UB0QfMm73oAVncybpG3E+lGMtxgj0NRm4xnaMfWmEu5yTxQBYwqt86D8KjkmRWwpx9TUALEleSPrUfkKxOWx7UAOnuEZtuNw9qqHG446U+TaDhRUdABRRRQAUUUUAFFFFABRRRQAUUUUAFFFFABRRRQAUUUUAFFFFABRRRQAVal1G9niaOa8uJEbqryMQfwNVaKANvw3dWVjfveXkm0xRnyl2k7mP0Hp/OtG28b3huYxcQ24gLDeUVsge3zVylJQB00es2Wna9eSQ5udPux+8UKQeevBx6n86nhk8LadP9tgmuJ5EO5ICpwD+IHT3NclRQBcu7mTVNTeeQqjTv/EcBR0HPoBW/b39sNUntILlIY47NrW2nZtq7u7bh0yc81ylFAGnr8qzazO6TLMNqAyKchiEUHn6isyiigArbS/th4SksTJ/pBuN4Tafu8d+lYlLQBvWd7ZXehDSr64a28qTzIpRGXHfggfU1Jd69Cmq6fJaBntrFQilhguOhP5VzlFAHVjUtKsJ77UbS6ea5ukYJCYivlluTk9+fSuag/iqGpYf4qcdxPYmooorQgKKKKACiiigCpRRRWRoFFFFABRRRQAUUUUAFFFFABRRRQAUUUUAFFFFABRRRQAUUUUAFFFFABRRRQAUUUUAFFFFABRRRQAUUUUAFFFFABRRRQAUUUUAFFFFABRRRQAUUUUAFFFFABRRRQAUUUUAFFFFABRRRQAUUUUAFFFFABRRRQAUUUUAFFFFABRRRQAUUUUAFFFFABRRRQAUUUUAFFFFABRRRQAUUUUAFFFFABRRRQAUUUUAFFFFABRRRQAUUUUAFFFFABRRRQAUUUUAFFFFABRRRQAUUUUAFFFFABRRRQAUUUUAFdZ4avDBpUiKikmYnJP+ytcnWlp1pcTRedDJtCtgjP0oA6Ke6M0mZIue2KqMshk3glaliYpGfMfcR6CqE87vIdkm32oAsRz4nHmOSv0q9cX1htwm3d9Kxo51dgkxx70tyIEI8o7j3PWgCx9rDNgbStNXZIx3SiMe1VQuz59ufqKnDIyrwufagCZDbxtxLup2bVpcvIR9BUDxxk9Dn06UscLOcRof50AadrpGnXzY+17WPTjFXB4PeKQbLxNp6GqUGnTNg7GB9hit+2S6tYQGIK+hoArHQ5LMBzNHIPpS+XDEN5XP+7VxF86T942F9M1Q1N47aby4mIUigByX5RvkJVR601728l5AV09Kz4mLZGc59qsx+bbDK/Nn1oAqXLxk48ko3c4rQ05LZBn5S3vTGmaZCJYif+A1AHKqwWMCgC5PcOZCiAFKEO37j4PfiqkE5VTlAaPNcNllKr9KALm7zW2BwfepVgTbsDtvNZWdsm9X/KpBeSiTcFYL6gUAXUgktnJMhAqz54nxGj/N6mqst+JY0CNk981X+dpQVOT7UAab6UDh5JjmonDW4xjcvrSwXbyyLE/QVPeXNtCAgwd3agBscsjxgKRUcpVpAsuce9VpZBEnmDgfWqwnSfO9+aANKS3Aj32z/UZqk9/x5ZAB7k1XS4EcuzeQtDw28s2QS2aAJFvUX5HQN7ipkuJfL+Vfl9ajaCGNcIQp96mD2yW3zy/lQBX+0uj/AHNxp7SST8shUVmy6nGjkJu4pV1XKfKD9aANJhAYQqv89IJ1RNh5YVRWRJ+VIRvWoZyFbl8n1BoAvvqPy7Q2D71D57OOXx9BVeFVkOARn3qxkRuN4XFAE0d1tjK4GfU0kBzJ6saHjjcBw6gfWoI7gJKdvOKALLR5l+Yc0LBDLLtfj2qnLO7vuJx9KhMp3D5vxoA6GSG3EPlKqj3zWNK6RuyA7veqxnER3SzVAksUsh+c4oAsiIsGO3IqEWrNkopWtW0ltI4srlmqO4vLaNwwBB9KAK8EVyi/Ir/WrHnzFdoJ3VYh16Lydu39KQXkTyhkT8cUAQq1wAcrTkmdjh2z7U67ujkbOPWmQrlfNJ5oAsxuitsC9e5qOWcwEoF/Gld3lTKgADv3qpJ5bDmViaALdvfMqEHbTPPuC+Ng2mqDSIGwG5FWY5i+G3cCgC67SSgJ5ZUetRm1WP5jKD7Gpbd2cHrip7awW4k3fe9QaAK4hQx5E0YHpUiOxTyYk8wn0Fa0Wj6ZKwR0ZH9Q1bVtoVvaKTDJu96AOUt9Cmjfz5ARVhrd3fbgkfStWRpEnKb8getTKbhTxErD1oAxU0S4nbAi4p/9h6onyww8etdIkjxruMZX6GrcRaSPd55U+9AHHzaNqsShp1O32NUTaYPDEPXY3Szs+BKZfYVUFkzT4aJsntigDmXgfbg/MPaq7WUTg43o1dRc6QUfKxuv0rOljSGTEhH40AZEGlLuyXB+tWTptpGh37QfUVKztJlIio/Cq8kFzt+foKAIBb20ecSb/wAKR1Ef+rXNP8tWU8Y9cVCy7jtRWHvmgBA0qHPT2qCUXDsMkt7Gp2iK4DyYPvUi2s7OGilBoApPE6f6yLBNRFfLPKj8K1pIpdhE0uax7gJBKQzkntQA5iCOEx9arPNj5QtSJLI2Dyy/SpnWJly/J9BQBnSlzwMfhTd7LFgHmrTQSspMVuxHsKhj0rUpW+SxmOf9g0AZ0jOhz2qFvMk4VSfpXTQeDdcumUC28sHu1a8fw215gAr24/GgDibe1dWG/wDSppIjuwrAfWu8h+E+tv8AM93EB7NVr/hU9wvM1/Gv1NAHm6xqSQ/OPQ1WkuVAKKpGO+a9UX4UxggtqUf4Gi4+GWlwx5e5XP8Ae3UAeS+eR90c1Nb2d1dnESE59eK9PtfC2hWTn5xKV7npV+SLRbNA4Rc9jQB5pbeEdTuPmaLavrWNdQNa3c1u/wB6KRkP1BxXrq+IJA2I/LCDoAK8p1eQza3fyt1e5kY/ixoApUUUUAFFFFABRRRQAUUUUAFFFFABRRRQAUUUUAFFFFABRRRQAUUUUAFFFFABRRRQAUUUUAFFFFABRRRQAUUUUAFFFFABU0Peoamh701uJ7EtFFFaEBRRRQAUUUUAVKKKKyNAooooAKKKKACiiigAooooAKKKKACiiigAooooAKKKKACiiigAooooAKKKKACiiigAooooAKKKKACiiigAooooAKKKKACiiigAooooAKKKKACiiigAooooAKKKKACiiigAooooAKKKKACiiigAooooAKKKKACiiigAooooAKKKKACiiigAooooAKKKKACiiigAooooAKKKKACiiigAooooAKKKKACiiigAooooAKKK63wV8PdW8d/bv7LuLKL7H5fmfanZc792MbVb+6aAOSor1n/hnvxZ/wBBDRf+/wBL/wDG6P8AhnvxZ/0ENF/7/S//ABugDyaivWf+Ge/Fn/QQ0X/v9L/8brk/Gvw91bwJ9h/tS4spftnmeX9ldmxs25zuVf7woA5KiiigAooooAKKKKACiiigAooooAKKKKACiiigAooooAKtW89zHEUiJCE5P1qrWppyRvbMHByX6/gKAH2kt5I/l5GD3rQuLX7LGH3ozGmjS98ZeEvuHvVbeIyVl3hx680ABZHG5myw7YqNHjMmXBX6VPHtfrtK/Slkt4QwxuX60AWY40nIUMvPc1tWvhwyQhlZTn8KwzaRJDuSXLU6DV7+3HliRtgoA6MeE7wj5I96+oq9b+FpbZN5VlPrWbp3jS6tAV2lqtL42u5WKvGgB7mgCysfky7WkzU0gThmPHvUNs8N6hl3Nn2qSTYsXzPx70AIZEiQsuDWVcIZ33spAqUyA5KLkDvTxc+ZHs4De1AFSOONTypA9qlCE/dTI9zQ+0cOcGpWkt1tsu+2gCmZWUkAqD6VCFkkk2DaC1NZreRjtm4+tQDUEsZ+Mv70AbiaWlvbmSaTn2qhLcRE7AePXFVptUa7UZJx6VPFFDLGGVvmoArsse/GadcTNDGEQDHvSvH8+d6sRUExZselADBN5nylcH1FTKs0Z+RiRSYjCAAnPtTGVlbCsT+NAFuOBZcs0jKfXNImledJkXOfrUMdvK4wJdp96uR6e9vH5zXAYegoAq3ts9sdjuWX2qCFJCpKDA96bqFzI3Kk7frVe3uJI139aALIfc+16tKYeCmdwqlFcJNuZsKaDOFbKOMd80AW5rjz/lckAelVLi0EkeY5CPrT2l3fMNoHciq73SHKp1oAW3gRVKyZc1KBFEvTj0qASzLgAjB9RTSsm77/AFoAsSzQrHlEqBbtU+YrkU425bgMPxqtNB5ak4z9KAHC8/ebkJApk2oZk2sS1VRllwFxSRqIn3Ou4UATjUkDbGBA9asLcRFhtkIzVV1jnIwgFLstkwNygj3oAtTuRHw/NQC7CLh1/Gq9xcI+EDHApoCFfXFACNOHkOeRTshXHpSl1KcRAY703zHC7tmfwoAvm4hihxGzBqpNN5zc53UxppV+ZYN31FFvcO03zRgN6YoAnQYcAEVdXI6zbV9BVMqGkJxzTfKIY5J/CgDUSSI9dxHrVtbmIqFD4X3rDj8xPu8j3pGR3b5dx/lQB0Mdxk7Uww9ar3Ksj5AABrPS31BMNCp2+1TfabiNR50ZOOvFACvBvXcrEv6VFIJhHsPyNU0F2srZVSBWoJ7KVQsseT64oAx4Z7y3Vf3mV9K3LLVbmIBlQle9KsNpKNqFR9au/YDbW++Mr+dADv7XRz86MGNTpq3kRth257VRh/ej5l3N9KtRQpFl5Rk+hFAEMeuMCfk59TVu28Q87ZmIH0qEzWpkG+1THqBVprbR32l02g+hoAtrqqyDKjKU4a9Cny/Z2PuDVAQWMTkQl9h9c0PHDAAyck0AaceuuOYLfH+9Tl1SZ5PMeRF+lZE8HnW5eLezeik1kraakz/JZyk+pBoA62TWGR87lK+9V2exuH33Cjn0NZv9mazJEFeyKg99tRroGohv3iHPYGgDoI4dJdcQ2xz6mqsumMzkRQlgfQ1DBpl7bYZn2j0zWxBP5UfmPKVZfegDJGlXUX/LjJtPtVWbRtQL/Jp85Q+gron8WywjbDJvP+6KF8b6gzBVXafdaAOPvPD2rO4aLTrj8aki0HXm2qbJo/cmuum8Y6gPvr+S1Gvi0c+f5g/CgDBufDmpR226TB9hWdD4fWV8zLz7mty88RvOWERkVPWi3RLxc+Y271zQBnJpcFsdgC1cazso4QGCBjTNShlt4hsG/wB6yfLv502hNo9TQB0EN1p9iBudFH0on8YxRLstUVz6kYrk5ojA/lzkb/U1ILCFhvdlYexoAuXPjvUAxSPAPqFqIeLNVUAeYWLetRpaW2MiNTtqdFt8gtGvFAF+PxXrflBS+wetVm17VTNmR9y1P9ojkUAKOO1P+zfaADFFk0AWF1O6eDcJip9DVO6uJ5odrzH61INPvwcRwCnzQXkMOJ4Bz70Ac800sbnEikDuaoanqTSKqIufpW1PaCTIfy096x7zS8PiGUv9KAMJrqeJsxbt/sazpXaSaR3++zEt9a2pLSS3b5Y2L+61iz7vPk3cNuOfrmgCOiiigAooooAKKKKACiiigAooooAKKKKACiiigAooooAKKKKACiiigArTurzTZbZ0t9J8iU42yfaGbHPoazaShq4BRRRQAUUUUAFFFFABRRRQAUUUUAFFFFABU0Peoamh701uJ7EtFFFaEBRRRQAUUUUAVKKKKyNAooooAKKKKACiiigAooooAKKKKACiiigAooooAKKKKACiiigAooooAKKKKACiiigAooooAKKKKACiiigAooooAKKKKACiiigAooooAKKKKACiiigAooooAKKKKACiiigAooooAKKKKACiiigAooooAKKKKACiiigAooooAKKKKACiiigAooooAKKKKACiiigAooooAKKKKACiiigAooooAKKKKACiiigAooooAK9y/Z2kKf8ACSe/2X/2rXhte1fAB9v/AAkX/bt/7VoA958/3o8/3rP82jzaANDz/evDv2iZC/8Awjft9q/9pV7D5teLfH993/CO/wDbz/7SoA8VooooAKKKKACiiigAooooAKKKKACiiigAooooAKKKKACrlq7LEQOm7NU63NHs1uLNiU3N5hA/IUAW7DVPIYBoSR9au3LWs7BxCRn1qe1sIbRCZIsN2yM0yeSSQFTGqp2IoAoNEC+6NRim+SZG+4T9KmLRqApbmtjTbywtFJuBknuKAM2G3KjIQge9MkjBbDDHvWrdataXbmNTtX1xVN1jz+7dGHvQBV2bGwACKnVINv8AFu9O1Rh4g2CMH2q7bWVtcN8rMH9KALtm6rEETI+hq21o+zeZRj0xUFtpZ8358qo71fliRcLG70AU22xgZUPUbMmNyQlTUjytu2BQw9TTZpMQlV2l6AKss5dSMfN6YqhLb71KyNgnpUMpvEmKlW/4DzTxPJG43I3/AAMUAVJbCaL5QePatjRYYFU/aUyfUinW91HMfnADVZUgBiTlfQUAZ+oLCZiIFCisyWaSL5UBP0q/cyDcdnA96pyssa+YpDN6UAVhcyRnJX86t29w0q4Y4FUVcTS5cYrSt41ZPlIJ9KAJHaERZxyO4rPFzIW+X7vvWjMCkWHh/Ks0hfvbQBQBaS9wuGcD2p3252jKKciq6NbqcnDVIstqpLKefQ0AQtbvJyX+WrcUMAUJ5mSfSowHmUmNQV9AarM5R9mwq3vQBfewQH5DwarS2a78YA+lL58jIEAOfUUxIXLbvMfPuaAHJGsfyluPQ03yFViykCpYWRpMS9PUimTyRLIQmCKAKsspRuWBpPtADdCRUEyKjmQOPpTRP5vcLQBpJf8AAXaSfemyPuzk8Gs0M6vnccCmvNuOQ2fagAkZyzD+H2pnmOF+bBWpIg8pxtH406SxDKfm2t6UAU5WcnKHaPrVfa27JBPvVhYyrYYAgVJvdeEUFaAI/LDLknmmPkDKmpZJST8qY9aj2bznnFAFmN/PiChcEd6niiLJtLis5C6ybYmyPepwWVuevtQBogeWRyce4pd6ZyFyfpVdZ5mXZyfwqeIGIjc+M+tAEysuPljIqQWUsi70HPpQsoDfezT2v3i4hUE0AV5vNgTZIo/Co7bU0tQVMW7PrTGM1xKWkbbmp7XSlnfJmCj3oAsDWyg2rHwauxataLCfOhUsfWs660raf9cMD0ql9nb7uC9AHQQ6vZLytsu2pH1e2nGFijSucEDj5cbfanPZ+Wu9j+VAGrLdosmQvHqKDrb8ICxX0YVjySoIwE3BqLeQudr5JoA6W21bBAyqn2FbcV+jx/vEDA+lcStvM5+TkVaha5tmG3cv1NAHWG0spx8s2xj2qH+yvmHly78VlR3cjkedyo7itKzmi3ZRsCgBbkTQ4Qrj6U+01iO1YLPbBh6mtCNWZudsi+9POixXLFvlX27UAaNv4k0dYhtKI3pipW8SadtJj2u3scVg/wDCO2yyfMwXntVybw7phtspIVk9qAEuvGEhXbGNq1mS+KZ5GGDnHpTLrw9fpD+5w8Z9KpJ4X1Eru82NPY0AX/7euZoyMr9ab9oeWFt75+lRW3hbU5mwJIyPWtP/AIQ3UkTm4jHspoA5+KQfaMHK+9ayXVuoGC5f1rRh8KhBuuZuamGhQx/MpV19AaAM1L0hslN34UsiWV0waXeh9q2Y4reFd0aYPoazry3N3IP+WQ/KgBYdLtjgwvkf7VXVRLNdgwM9xUKaf9ngDrdIwHqaj/tG227XBLDuBmgBbu42r8o35rPSK5uciHO70qae9R0+SHPpUlncXtsvmLGig9yaAM5/CGr3rGSTag9WqFdA+ySbbmcHHZa3pdavp4ynmrj0FYs4eVslcH1zQBZgW2iJVU+U+tQyyWKuS78jtVCeR5D5XmBAO5NRR2yryX3n1BoAfJfoj5hjyfemN4g1C34jh259qdLNCihnbGPQUq3K3A2xS4+ooAa3iLUkUNIMZ7jiqU+r3Fy376WQj61am0+5n4MqsPSo002NTiVQCPegCrDK8sg2I59zzWgVmjZS/A9aF1SawGxYYto6VSvdXuZxltv0C0Aa4tUlYFrlBmvPNTUJqt4oO4LO4B9fmNdXbz3MkODCRnviuQvARezhuokbP50AQUUUUAFFFFABRRRQAUUUUAFFFFABRRRQAUUUUAFFFFABRRRQAUUUUAFFFFABRRRQAUUUUAFFFFABRRRQAUUUUAFFFFABU0Peoamh701uJ7EtFFFaEBRRRQAUUUUAVKKKKyNAooooAKKKKACiiigAooooAKKKKACiiigAooooAKKKKACiiigAooooAKKKKACiiigAooooAKKKKACiiigAooooAKKKKACiiigAooooAKKKKACiiigAooooAKKKKACiiigAooooAKKKKACiiigAooooAKKKKACiiigAooooAKKKKACiiigAooooAKKKKACiiigAooooAKKKKACiiigAooooAKKKKACiiigAooooAK9j+BD7P7f9/s//ALVrxyvXPgg+3+3f+3f/ANqUAe1ef70ef71Q82jzaAL/AJ/vXjnx3ff/AGB7faP/AGlXqnm15J8b33f2F/28f+06API6KKKACiiigAooooAKKKKACiiigAooooAKKKKACiiigArsvClv52kTEDLCc9/9la42uy8IPssJfvZ808gey0Aa7BpEMciEY96zJWdCUZOPU1Jq9+qShUd89yOKzS8jgMZCw96AIbmzmkYMgAPqKPs1xABuO4mrGZ3fCqdvqKldZMDC5PuaAKwd48b0B+grUsnhdN0qEgdqpiC6c/c49jUbl4n2NvA9BQB0UWpaeiYisyze4ohvLYyErDtb0rnxKicqHBqvPMQ25GYN6GgDuEuYWX94+w/Wkd4Qmd7H8a4Zry6VBvb/ABpVvr4AHzjj3NAHbRyxY4j/ABJqjcXEcM+NoNYBvbzyt5uRx2FLb3hlUu4ywoA2hebJd6gH2xUMl1JeS7Sq49MViz6i7ghF2moVunTa6ynd6ZoA3GLW2d1rn3FQvfnyyFXYPrVOfVppIgnJHc1Ud2aPIBP4UAXYGjldg7/nUdwEil2ofM+lRpPb+QVK4f6VRefy2wmR70AWmRpDy2z2xTovNhYFH/OqAu5TIN/NJJPukHOPc0Abct1cPGEYjnvUKRyfxKCtVI7nfhTzjuKvw3EcsZXd8woAgMROdiAVIBbJH84y/vSrJGhIOQx7mkeElcgo5oAfBJ5ZzDyfSrBdWUvIgL1VQSQruZgvsKjdndt4NACGdjIeNpHQVJCzTvtZttQMHZuCAaj+1eS2NnPrQBsLFtOxfmrO1N1t8bOG71Xi1GYzDbmrUtu0775HyD2oAzo2WZssKkMQkk+VcYqS6/0VMrGCvrVeO9i2FipBoAnZMDquRTN0G3kjd7VVklWZvlyB60xtisNp5oA0UmVWHy4X6VHckySZHApsamVPRh2qCW62NsYYx6UAWIjF9xlB96c9tCOY3P0qkXGN2DzU0N8kI5OQaAJWtINvDEt9aT7GOiD9aBd20r8ttpkkiGT90/NAFr+zXeP92oDDvRBY4kzOwBFV0uLmNseYfpmrEEv2iTDHDUAWpUVOvC+oFQzPbsn8XHfFPaaRVKO3HpSxWryxlmAC9gaAKTNF/A7ZpY9yHLZHvViOBdxUqAKW4zb/AHcFTQBDJcoFO75jTIbqQ/dHy1EUV3z1+lSRbixjXAHvQBeWbJAzuNWGmRR93DVQG+NtpVc+oq0mFXLEbjQBHNO64G3k00N5hCvzWmlks8Y3ZVu1EuiuqBlkJagCo9jF5Y25BqGSzUJleWq6bTUI/lSOQ++M07y9SVebPcfUUAULVp7dvmztrTa+Yx/6tfxqu8l0ikT2rj6CqDSvklkb2FAGzBcRSjmGrcGoW0AKmPNc0t5dKw/dtt+lWHfUbhP3do7L7LQB1lrqFrMMGXy/rV+PUUiU+Vcow964GKLUXcJ9ikB/3a6CHTJvIG9Cj+hoA2zfxzNzN+VTwXnlvnIf61RstJmVAZFRV9TV+TSoY082aVMegNAF2PUHljwrIo9qf9oUEF/m9qyYVQODFFuFbMN1aQIDPGqtQA5b6RjiKEIKk+3uw2u5yPSqN9rtvCMQpkHuKoW+tWksm0wyAnvQB0AvYJIysxbPbArHvZLs58mGQp2NW/NtlTd5+B6GqZ1eFWK+cxA7UAUUn1ASbfKK1c2zHBmJINPGs24UhCAcfxVD/bXmfJswfXFAA8DOCAcL6UwW6hto2ioJ5ZpSVMgA9MYqMx4jwJdp9jQBamijiwu5aja5hVSHbdj0rPuLK5I+eZmQ9O9VLawu3uPL8qXYf4tvFAFufxFbQEpDb8/3iazX1V5QWfAz6GtiTwdezsHWLK/lUMvhk22GkRee1AGI1yjA5JL0zzXcgfMPpXRf8I8TDlAob0FUJtOntJdrRZOOtAGeoRx+8Jz71PAY4mOxgPfFReY3mEGIn8KsxyRx/wAOSfSgC9Btcbo5hn3olinzvOwiqUssccZ2nLHsKrR6ntkxIW2+9AGgRbsP3u3NRJLp1tJyin6mmFLe+jPlwyMx/iqH+w0Vf3zYPYUAbIlsJ03iQL/umvNtSx/at5tOV898H/gRrp4447fKgv16Vyt6c39x/wBdW/nQBBRRRQAUUUUAFFFFABRRRQAUUUUAFFFFABRRRQAUUUUAFFFFABRRRQBf0e8gsNXtbq5tYrq3jcGSGVdyuvQjGR26c9a+lG8L+AU0H+2joun/AGHyhN5gUEbT75x+tfLtext4Y8UJ8GNr30qjzBP9lMWG8opgJu+97Yx7fd5rxc3o87pP2rhrbdq9yonlWsXkF/q91dW1rFa28jny4Yl2qi9AMZPbrz1qhRRXtJWViQooooAKKKKACiiigAooooAKKKKACpoe9Q1ND3prcT2JaKKK0ICiiigAooooAqUUUVkaBRRRQAUUUUAFFFFABRRRQAUUUUAFFFFABRRRQAUUUUAFFFFABRRRQAUUUUAFFFFABRRRQAUUUUAFFFFABRRRQAUUUUAFFFFABRRRQAUUUUAFFFFABRRRQAUUUUAFFFFABRRRQAUUUUAFFFFABRRRQAUUUUAFFFFABRRRQAUUUUAFFFFABRRRQAUUUUAFFFFABRRRQAUUUUAFFFFABRRRQAUUUUAFFFFABRRRQAV6t8GH2f23/wBsP/aleU16f8IH2f2z/wBsP/alAHrnnUedVLzvejzvegC751eVfGd9/wDYn/bf/wBp16R53vXmHxfff/Y3/bf/ANp0AeYUUUUAFFFFABRRRQAUUUUAFFFFABRRRQAUUUUAFFFFABW/ol9La2TiJsHzCcY9hWBW7oaQtCRMDgyHn8BQA+7uJbxt7soYdqSG4O3a+S3atyPQ7S6LmOX5h2rIfTrm1uj3XPUc0ASw6g0CsjnApkd+GZt5+Xtmq11DtkyQ2e4qHcxGAMKPWgCzLePG5Mcpx7Gliu3lQ/NlveqX2bcd24g+hqSFSxIztYUAXY55XU7EUketVzqJR2EkYZvQU2QPsI3bff1qkUJQ/dDetAFmWe4kkDpbECmm4mlyrRlKdaRTFcyOdtVbsbZSUkNAFyOULEVI+amwyP8AMA4X2NU1mk2ZJyB1oWWFv7wPrQBYEzW5LEh6aLhHbeTzVi20tbleHxn3p03h64RhsdSPegBzOvkjb1NSwxTQASNL8v8AcPeoHS5tlCOoYD0pPPdwN35UAdHBNFqEHkvaRw/7Y6msnUtCSE7o7nK+hqxZW73C8S7R6Gi6tZI2/wBb5ntQBiCD5DllOKhKYxvORWg8XkzbmjyKjkzINxUADtQBU2mP7jYU1NGoTDDhvXNMEJn53KMdqsR2ruAqrgjvQBfCpNENw59ahfdbjKHmmr50HEnQUiTCSQtu5HagCa3neaT96uPrVnJUHjA+lUWdt28nbSteFRn5zQBNLGWj3KBVOQRNGcjLe1VLq/mlfaCUHqKhSdwCM/jQBfs40aTjr6Vpz3EUEahiAa5sSmJt8bnNSPN5hVpCT9aALN7K9wp8s5Sqip5a7XFOjuBGCV5FN+0bzuYbfpQA1nYttj4Ap0EeZN7tyO1KhRydp/OkCyc7aAJzJISTuAFMit1Lb5DuPvVm10+SaIsSKcLKMSDMp96AK88E8gzGcr6VQaN1YhlINdW9hBHbCWObketZckkbAuy7iPSgDHCMT0NSmR4mHy/mKn88b9whIH0qSN2uGx5XHqaAKzXLhgQOtSxy4G4j5j6U+ZoEUoynd7VXTMTjI4NAGlAyyDplx602TUWDeU7bR/s1AsmG+Q8e1WIYI3JkdAfc0AEVxhsKSwq7E0czfMCaiV7eOTCgfhUsckYDkdaAKNziO5O0YWnq6vhUI3e1Ei7vmZd1T2wtVGQpElAD0tXBDl8n0qyLdZHAUENULyS7cIMmtDT53Me2Rfm9utAF6xZYF2ODu7Grv2O5k+cuCO2azvtbcqyEH1phubjacycemaAOls2kiXaU3Grgj3tnycVww1C//gl4HYVfXxFexRhc4b1NAHVSm0h/19nuHqDUBGmycw6Ru965w+ILoDllbNWbbxFebwqbPyoA19pXldKUL7rSyajcLiNbaKIf7tRjxRPBgSxqwPpVa81Z72RTHEKALpaTy8uRuPcCoGabB+ff7Gkiu1fENyCtMlvlt3McUYYetAFae51FwUjiJUelU1+3ynZIxA962bXU5UPywg/hVxrySZf3kSL9RQBhrcvbp5R5PqKmit7y9TBcKnbNaPlw3AxLtBrRsVsbGMh2DE+1AGCuh3Mi7VmUH3qtNo92oMYYB/UGuiutYsLZjvTC9iK5qfxMssz+UmF7GgCt9hvrNhvl3D0Jqy8SrFvDKW7inprMMkeNoZ/eqaS3d3deVDDGCe+aAIZHTdlt2fWtOyVZo/8AXJkdMU7/AIRy5xummXntmnW+kRwN887fQCgByyxgsko3svfNRfbLZWOHVfZqsG2tFVuWJ9KozaXE6llifP8AtGgC5b6+sDBTGsi/Srp8XsDsSCNa5kWjYOJQijtUexIWzNyvrQB0Vx4uuV3IWwCO1YM2s3M7Fd7H0Jqs2o2ivtCBx7VUubiN8OmVNAGjbatd28uXdnArUbWBMgcICe+a5qDMkg+bAPetq2s7KVdrzqreoNAEx1C3TloOD1NILuwZgxO1fpWjaeH9KvE2yXrgD0NSvoGh28bD7Y7Y9aAMxH0uV2w2TjvVJLG3Fwzp849GrSNto8IyuCPryagn1C3hjzBBhfU0ASQ3TRnYkagDtiq2pajbOVDo4ZfSqIvpp7g4bavtUeoWrzukhHHqKAEjurdH3jJX/arkr1xJf3Ei9GlYj866E6f5o2q21frXN3CeXcyx9drkfrQBFRRRQAUUUUAFFFFABRRRQAUUUUAFFFFABRRRQAUUUUAFFFFABRRRQBf0eaxt9Wtp9Silms43DyRx43OBzj5uOTjPtXtn/C99D8ryf7Cu/K27Nm5Nu30x6V4JS1xYvL6GLadZXttq0NNovaxNY3GrXM2mxSxWcjl445Nu5AecfLxwc49qoUtJXalZWEFFFFABRRRQAUUUUAFFFFABRRRQAVND3qGpoe9NbiexLRRRWhAUUUUAFFFFAFSiiisjQKKKKACiiigAooooAKKKKACiiigAooooAKKKKACiiigAooooAKKKKACiiigAooooAKKKKACiiigAooooAKKKKACiiigAooooAKKKKACiiigAooooAKKKKACiiigAooooAKKKKACiiigAooooAKKKKACiiigAooooAKKKKACiiigAooooAKKKKACiiigAooooAKKKKACiiigAooooAKKKKACiiigAooooAKKKKACvSfhO+3+1/fyf/Z682r0L4Xtt/tX/ALY/+z0AeoebR5tUvMo8ygC75tebfFh939ke3nf+yV3nmV558UG3f2V/22/9koA89ooooAKKKKACiiigAooooAKKKKACiiigAooooAKKKKACtDT50VfLdto3ZFZ9TxgiEyDGQaAOitbxN5Acp7561rWEjCQuHDr6da5KC/Q4SVMf7Qq5HdSwOBayZFAHZCWxlO2e2Vie4FVpNC027Y+RJJGx7Gs2PVyEHnRr7sDUtvq1v5nyMePWgBk/hW6iYkNvXtise7065t5MLFIW+ldSniB45cSL8nY1KviK2En7xQQe9AHHwSvyj2z5HqM1AUTz8up+ld1Jc2U43QSKGPqKzZ9PV8tuXJ7gUAc5PKQAkeR9arNbvyHPXpWtdWMkS7twcVmkNvBO76UAUpYpYUILDbVfBPatN2lkfDj5KkW2Dj5Bge9AGfBcT2z5jJX61o22tuj/AL4lh7VnTwSCYr97HpUS/KxDDn3oA6A3cd4C/K1XUxJJv7e1UFl2jHA+lTwOYmLvgg9qANT7cqr8oNNjvsSDIzmqzM8yfIoUe9QskqjOV/OgDV1G4BhUwpk1jv50rj5SM1ZglfG2RvlPrTZZfKO1QfrQBF9nMR5J/Cr9vdoMBhjFUmYoNyncTSqUOHeXHtigC/c3cUvyMufwql9ndDuCFRT3kL8RkMfpULXk4HlsRQBNC0fPnZNJ58fQDgdqrl2Vck5qPDY3BaACQLJIW2VD5fJAXirADT/7IqvLJ5bbEOR3oAj4H3SCalX9/wDLtwfWqwJV8j9aeJ3VsqcUAWGiRFK9DVZ2BGBUzy+au3HzHvUflljjPNADobjyeTGDW5Z3EMlvuCDd7isuKGMnErCr4ixEApAjoAmjmKl8MvPaqtu26VhKOM8GoHJVtsYz71ZVUMWwsBJQBPLvePy+i+1LFZxQQ72b8DWa9xPGGVzn3BqFr9nUKSce9AFuaRWbETD6VLEX8gjZj3rNleN0BT79SQzmKH52b6UAWTbCdDsTkd6gWdImMciZ7ZIqzaX0SRt/DUkMkE8uSgJoArIPbGelW4wFTYx6+lTypBInzfKRVQooYASEfWgBVjRZsNS3bCBNy8k02VEC/NLk1FFtbIf5vrQAyO4lC5/lTvP3EHdg0GUDKBMURQlTuYHaaALdnMzS7S/51tWyxrJuL4Fc75IMqvG5FXi0gXJ/SgDaZoJH/wBbkUxoMk7FJHuayomaT5ueKvxO+Pl4+poAclp85LkhfarkekJcxlkbJHqajQll2/db+dXYVjhj3OXBoAgGgmUfc247irH/AAj0sijy5Y1A71qWN1ZtEQ8uPrU8cenyEt9sx7ZoAxG0W6hXJdZAKrPc3dq23yce4WtZ7mCGZhvZk9RVacwXLbldj7GgCpa3Ms8374ZPbNaw02Rv3pUEegNVBZqhHU571t2OnRvCBJcsM9qAMs3kdq21Vww7VVutXBjOV+b0rS1DQYEkz9s6+1NXw1aTKP8ATNx9KAOfi1uZuEixircN7c3p4jZV7tWsdKtLNSu38QarS6jBaI0a8E0ANNjG0ZMk2/Paub1GCO1kwsoAP8NLd3s8kjESnBrMmysoZwWB9aAL8EO4ZSSpo3e2mDrIye+apQzRZ2kBc1KIfPfCZJ9qAOks/E62zBZj5g9TzUtz4zhf5IrNf94iueSzVV/eofrRJaW8kf7osD3oA37bUkmfzF2E+hpuo6rNKuzytg9RWBDC0JBgyPXNWDezNGY2AB9aAL1tLZty8nzVNdy2bQbGQMKw/JJXKZJ71NblYseYCx9KAKNxGsM2Uh+X0qUKJVAki2r2Nb4lhMY2Iu7HcVBKGaJuFz2zQBj/ALuHKoQ1VLhH3hlUj6GrRtzucu+D7U+KMlD1NAFPbchPkkdB/vVYtrO4dCXuWA9S1X4LKaZc8BfehF8mbawBH6UATWWl25XLzb3HvUk8Y+64AQdM1YiQ/fRFA9qW7sfOhGcL9DQBRSGMQsyjDdqW1t5rr925KgU/7FNBgIfMzU0cNz5ikMisPegCdNMtfKYSP8w79K801BQmpXSryBM4H5mvSpDHHn7Q/wC89ulea35DajdMOQZWI/M0AVqKKKACiiigAooooAKKKKACiiigAooooAKKKKACiiigAooooAKvabpl1q14traR75CCTk4Cj1NUas2k91BMPscs0cr/AC/umILe3FDvbQDUvfC95Z2cl2k9pdxRHbKbaXf5f14rT/4Vzq//AD82X/fb/wDxNXVs18K+EL0Xrj7bqCbFhznbxj9Mkk1yf9u6x/0Fb7/wIf8AxrCMpzvysCPVdNl0nUZbKdkaWLG4xkkHIB7/AFqlU09xNdStNPK8srfeeRixP4moa3V7AFFFFABRRRQAUUUUAFFFFABRRRQAVND3qGpoe9NbiexLRRRWhAUUUUAFFFFAFSiiisjQKKKKACiiigAooooAKKKKACiiigAooooAKKKKACiiigAooooAKKKKACiiigAooooAKKKKACiiigAooooAKKKKACiiigAooooAKKKKACiiigAooooAKKKKACiiigAooooAKKKKACiiigAooooAKKKKACiiigAooooAKKKKACiiigAooooAKKKKACiiigAooooAKKKKACiiigAooooAKKKKACiiigAooooAKKKKACu8+Gzbf7T/AO2X/s9cHXb/AA9bb/aPv5X/ALPQB6F5lHmVS8z3o8z3oAu+ZXBfElt39mf9tf8A2Suw8z3riviE27+zvbzf/ZKAOIooooAKKKKACiiigAooooAKKKKACiiigAooooAKKKKACpBIyxFB0JqOrdtaefGXLAANjBoAqirUM7xAAYK+o60stoS/7rGO9RJEjZ3bsj0oAfOZC2Cx2mrdjEEbduOf0rPeQsApztHr1qcuqRr5Tk57GgDdMvy4fBHvV2102K9TAKg+xrnVuCyDfwR71cs9VW3ztzv/AEoA2JtDkjiYQ3DZHYVlNZ38GW+0scdiami8TzJIQycmh9Qe4LFgBQBTMt5IdryYHpSyO0ag+Xv+gqVZBM3K9KkWXG4dh60AZTXZJ6Y9qk+1vtwBgUk0ySuVWMD3qFYmwcvkelACSO6D5MFj6VAYSRvJ+oqdF2feXA9an8vzR+6GQO9AFEJkZVDmoy7huSQRV5iY/lzz71VeIs/3gSfSgC/FdRvGsW75vWpJoFVBhsN7mswReWwbeOKtR3fnShHxj1oAN0wOeCBTpkuZY/M2YUVBcuqSYiNTK8skAySPagBLRHdvmIVfSrYt1diB92ooJEC8oxNTx3RjyPL496AIFQwuQnPuKrylEY7+Sam+0BpCQNg9KhkVJpBuPHtQBBHE8rZUkipdzx/I6NU6OIGCpgCr7iMx7ncCgCjbCNySz49qqTRbZiQT1qy81urFl6ioQxmy7dKAInid2BxkUstsVjDrTZJ3JwDge1Rl3bALE0APRie3IqYMhXJPNVi7gjJoJ3HJ5+lAEwIfPb61LHdkIYy+BVNiuPlzSiNiuaANHzhBHvVg7ehqizyzyeZzn2pohkYhcGp0Ux/L370AQtI+7nIpDETyoJFW5LiFUwF3NULXIZfuAGgBrBooxgcnqaZHhnAkche5p73BdNuKkjaIw+XJHg/3qAFmFtGQsblh3oSaOI7kb86gxGjEElvpTH25+UED3oA2kvIGt+cu/pVSW4bIOzAqirNGwI4qxJd+aoBXmgC6JlnjC7QrUkivEmAeaZYsizBpDxXRW8dnKwLgH60Acwj5frz71fR8R7mbPtW6NPs5Jj8i4qK80uGOI+WBn2oAx7aZDLyCK0I4o55Qm5hn0quB5K7WTPuKlhki6520Aai6YsQAD7vat22s7M2u6SJUYVz0DFV8yOfcR2rVguppIfn2baAHkATYRl2j1qpciVpMs/y1L5yD5vLwPUUy6vozFsVTz3oAZthYDO4/QVZt7O1ZuQxqKzjRkDYLe1aQeISKoi2n1NAEJ0+DdkSqg9Gp4bSbficsz+oq3c6bBcAbJju9qzrrRnhAZ1Z19aANiyudFGGdvzJrUOraPAgYYI9BXE/ZwpAVXx6GraWc/l7ynA6CgDV1DXdOumxHbFv0rNk1OJOIbco3uajgsZrqTLYRR6VcaJLRsxqrkdzQBiahqM06bUO098VnJbNI2ZCxPvXbW8tnImXgQSe4qCSGB5P3cS59KAOSWzaRiIlLP6Go30a/Zvnhx6Yrs4dPj371CA+mavrP5PDRx/jQBwlrpTQt/pEWSfWtOJIYThF2/Stm5ubXzP3gGTTYtOinYSI3y+1AGbJbQyL8zbifeqQs3gkJVGwfWujmsopPkHykd6EsISuGnYNQBzsdi8s2A+3PrT7nRZUbf5oI9a1pNPeJiyyBhVaWKVhseUqPagCrBafZ0yg3t7UfZ5J8hkwfUirkMclvHkPuHvTikkqby/PtQBniOW2fDlSPemlckA8/Srtxpzzx5JLP2rPCTW/yTZUUAJPCkbhgm4n1pUjEvyjAb8qlUKV39vU1XdJcFkfI9qAL6RTQLtTBFVmWR5GGzB+lQJdvFgNGQfWrS3rSLlYiD6mgCeFXjXaGwfQ0ixzSkgPz6U0GRsPI2RT1vxEv3GJFAFuON4Ij5wZSaqNMtu+9wAO3NWH1dri12OnXjisK5j81wVD4HrQA+4kN0zSO3y9q4a7AF5OB0EjD9a7mVUWBQX49K4i+2jULnbyvmtj86AK9FFFABRRRQAUUUUAFFFFABRRRQAUUUUAFFFFABRRRQAUUUUAFbnhjU7DSdTN5fRSy7FxEI1Bw3ryR2zWHRSaurAdRrOo6Bqsk908msPdOp8sP5exT/COOi1zFJRRGKirIAooopgFFFFABRRRQAUUUUAFFFFABRRRQAVND3qGpoe9NbiexLRRRWhAUUUUAFFFFAFSiiisjQKKKKACiiigAooooAKKKKACiiigAooooAKKKKACiiigAooooAKKKKACiiigAooooAKKKKACiiigAooooAKKKKACiiigAooooAKKKKACiiigAooooAKKKKACiiigAooooAKKKKACiiigAooooAKKKKACiiigAooooAKKKKACiiigAooooAKKKKACiiigAooooAKKKKACiiigAooooAKKKKACiiigAooooAKKKKACux8Btj+0P+2f/ALNXHV1ngpiv27/tn/7NQB228UbxVXzPejzPegC1vFcd48bP9n/9tP8A2Wun8z3rk/GrFvsP/bT/ANloA5OiiigAooooAKKKKACiiigAooooAKKKKACiiigAooooAK1LG3uJrB2hRWG8jnr0FZdaenXkkMBiRsfPu/QUANaG4T5TDKD3IBxTTE6RkGM/Wr9vqbecVkfP1q41wzSBEjQg96AMuygZ+JYsr61PPbWKg4BDewrV3xldjqB9KrrYmd2W3ZSO+6gDniQxZNmRVi2MaIdxC1buLNYHKuwD01LW1dMlzmgCJwjp03ejVIkEiw5SUEntSvassRMbEiqwbamHJDUALJHMvypv3eooYPEn7wuSfWnrdTKny4I96imuneM72GfSgCSJAY22Dk0b1t1y65qkk0qjaCQDSkO/yluPegCz9tjkbBTAp6XiQo2zvVaONSMBQT6mneWcY4+ooAikmeXpkj6VJGu2P7vzUjRbVHWhkfaCCfpQBG8ZY5A5oSFxyCM1JiUL0/OkC5GRkGgBuSpztO73p/2pWADDFKfmXJND26lPkbn3oAfFOqtw1TSysYs5FUTBIgyBmkaKTZubpQBOJI+rnJqF5FV90dQ9cClC/Nz0oAk8xpJN2Qpp07TMAH5UelROqjlWyKcspEe3rQAwrgdaVd20gZpvWnLuzgZNAAMKfmWlBYtkLwKR927kEGlV9rDPNACMSxywx+FKiq2SzYqe4w0YK/lUEabj6+1ABGD5ny84qwE8w5BwRTF2JJjOKlLsBhVyD3oAYZcttb5SO9DK55Q8etN+V2OTk08TIUKZ5oAjaHKFgcmmRw7uW4Wp1lIXY4xTti+XlWzQBFLbgDdFytRiQFdrjPvU5OFxnIpilZNw6D3oAhKA8oc+1NwVPIx9aeMxNkEU9596YOM0AMeUvjIFMAJNHGPenxA8kdaAANtYHpjtV+O4Y4KP+ANZ5BPzHmrkE9si/MjKfagDTt5XILMW/OnvfNt272+lVY3D42HavvUzywqQjc0AKZpl+Y8g06NGJLcZPanJ86/KflphbJ2qcNQBPFKYAUIAzW1aW3mW2/zMj0rOtLEl0eXla2pZUgjWOLvQBTnj8pPlY4PbNQsHMYwAV/WtT7As0QZm5qL7PEjFEPPrQBXgcxlUU7PfNbERikiAd8t6k1nxxRwtuI3tVouJWCooU+tAFtRCn3XZT7VYa++QKzh19DVAmeEBAgYnvTVtpZnG/wCU+tAGjLPHMFBj+UdSBVo6lYR2vlhCfwqvJ5UNkfmBOKyYSzMcN17UAWk1JA7CNflPrVlHSRDyNxqoLVkYMqZb1qVRcPx5B/CgA8vIIQbm9qozW90sm4JIv0rYthJHIMwFPrWi0c2N5AI9BQBzlldeUG80nPvT55Z7z5UXcvrWjNpi3Mm9lKn06VYXSpobc7Yxj2NAHK3NqzsFZOR3rV0+xvEt8Qvhfc1djCxZEikH3FSxzIpwvmE+woAih/0YFZkDn1q1BamUmVF+X3qrc25dwQJN3oaryW9yCAGKe2aAL1zbOPmIAHtUG2FYyGTcT61Z+zXP2UCQ7hUENvJhhuHsDQBAtsqDe5bH92rcLWyEFodvpVK6FzCuXBPpT9Pd5lIl/CgBl5cbbrMfyj0qG8hNxbgup4qa5t7eN9882Mds1SvNRBUJDnaO9AFMbEQqo/Oo4kAzmQq56KKPtJIbCbj60ltb+dJkv5R96AHRozOQ5Bb0NW/sziIbk2r9ajksMy4RizeuacY7jbsduV70AXGglaJSuNoFUQFnkKbtmOtTRzXO3ys/lUiQwhgXGD3OaAKkkaRMMFivqKnntvMt1dOPwq5PHbKqyxyBtv8ADUE94blQlvHtPegDH1aHFmrRDe3fFcFcZF1LkYO85H416MBNC2xlz6159qRzqt4RwPPf/wBCNAFWiiigAooooAKKKKACiiigAooooAKKKKACiiigAooooAKKKKACiiigApaStO617Ur22e3uLnfE+Ny7FGcHPYUO/QDMooooAKKKKACiiigAooooAKKKKACiiigAqaHvUNTQ96a3E9iWiiitCAooooAKKKKAKlFFFZGgUUUUAFFFFABRRRQAUUUUAFFFFABRRRQAUUUUAFFFFABRRRQAUUUUAFFFFABRRRQAUUUUAFFFFABRRRQAUUUUAFFFFABRRRQAUUUUAFFFFABRRRQAUUUUAFFFFABRRRQAUUUUAFFFFABRRRQAUUUUAFFFFABRRRQAUUUUAFFFFABRRRQAUUUUAFFFFABRRRQAUUUUAFFFFABRRRQAUUUUAFFFFABRRRQAUUUUAFdP4Qbb9s/4B/7NXMV0XhZtv2v/AIB/7NQB1nme9Hme9VfMo8ygC15nvXMeL23fY/8Agf8A7LW75lc74pbd9k/4H/7LQBztFFFABRRRQAUUUUAFFFFABRRRQAUUUUAFFFFABRRRQAVPbqwO9T0qCuo8OaCmradJI0xjxKU4HsP8aAMbCTOGbAxVyK4ES4Gce9bsvgeOH5vtbn/gNVJPD6wtkz5H0oAzI/NuJTjcB69KmSF7clg7ZPcNV/8Asn7PjZNkGo5rCSNtx+Yf7NAEVtZC9m/eyMD6mrzaBGhz5+VFZ7vMOFVhj2pEuLoptDk+xoAuXCWMMe1Zx5vYA1VGlyzjeFY+5FVJtOuVxOyVrWusvFCsRjJxQBmz6fcInIx9KovYyuuQG3DtXTDUDKMeXz706OaFHyy5Y0Ac0LWYw8wuWHfFNMUwXEkTflXbpf2cagOoyfaqFzcQNdhlA2elAHMx427SmDVuK2QR/eJY11trHYSLuMKfiKtHTLBkL7VWgDkLe0SWULzn0rYl0aLy9wTkDrWrb21jGxOxeO9VdS1K1VfKt8s1AHNzJiQoYwcUxrLbHu8sjNXvOg3bn4PvS3F7BJFsVuaAM1bFHPyqaqS200Mx6Fa0rS4Zbja2FWlvXWQ4U80AZDM7ttIwKXahQjk/WnsTGrDdz71CrfKRuwTQBA8TclcFaYDtXFXlQBMcnNReUEbOAaAK20D+FsUMu7BQGrpO5MAYqLzFjYA8mgAt7NnILkKPerMghtvunJ9qZw6nJIFQGN84DDHvQA5ZYpzhhzTPKjVyXPFKybWA7mpzCibTK2aAGwwBlL447U1YDuyKtLJCw2RnFNRdknJ3CgA+wqwDZGalNs6LwMj2qCV2ST5OnpWraXSmEK6Z9TQBiT24D7kyB3xUIjLEkKfrW/PChbfCePQ1QcOh5X5fagCsqv5YDLuFROrx528CrLEIclvpUU9xlMYoAqqctzxTgAjZbpThlsEjK0NEZHGygBJJAPlwCKiZcAHsatNYTKM9ahKtu2Pk+1AEVKpIPBxSshDY2kUpVo/vL1oAUOgB6k00lSO+adtBG79KmDxCLBU7qAI4JRGx3k47VaJLYKLke9VgfmGRVqKfa2HoAlhuJYyAowvcGroCNhwPmqBG3ZXA+tAKoMEtn2oA2YL0+WF6Y9auQK90wO4HFYETAjo2K3LIxJFuBIb0zQBdllkVdhU49RUltHG8Zw/zVQa4LFixK/WlSZFXDdT3FAFtYwjMN2W+tEJ8tySMmm2zBX3sAVq9FH50m9F4oAFmkmwEBFWFeYjYij3JprO0Zw+EX1o86JhmHlh1INACjMi7XQ+9bGmLYQMvm2uQepIzWK15EgG5gPWodR1PdEBbP9aAPSVttMaESRwxjPpVeSO2kYgSomPzrzCDVr4IcXD4Hao/teoSsWE0hHegD0yOTSw2ySdXI9adLqWk2/yxFS/qK8vW92Psd2z3zTp7xFICOfrmgD1LzrK5iy8iq35VnTXdujCNZcn13V58mu3C/JnK9KmF4sn33IoA7t3WWPa3lEetX9OjhRgMxj2rzuK7nU7Uk3L71Yjv7uNwy8/Q0Adrrn2dDuSRd3oKyIruxhG6Zy59MVkPfXUqN8nzeuaz8XDq5kJoA6r+0Uk+eMoEHRaZLN9oII2KfauP/fwocPkUwXU2dzO4FAHWXdwsMarK4YGqckv7vfbErWRFNHPgOWIHqa1EvrCGHYOW9KAM+4t57qTc+5/92lSxuGXbtwvvWjFr9jYxsGXLGs6fxRatIdoIPoKALIgWCDlAWHtVdm805UHcPaqjeIWkXaY/lPepbS5+0K2BgetAEaTzJIVztb1qQXTswEhDD2qpPELdi5LMDVYZlYeVlfegDqbW3SRPOhPIqRVhkb5wGbuK521e5gk2CQ7T1reiZ7hNgUK/rigBJbG3MwZBj1Hai4uEsF+WBeaWRJraFySCw965y+vJpeZD8vtQBoPqlqxL3DhT6AV5xfusmo3Lp91pWK/TNdCVmdsIAQf71c5dqUvJ1bqsjA4+tAEFFFFABRRRQAUUUUAFFFFABRRRQAUUUUAFFFFABRRRQAUUUUAFFFFABRRRQAUUUUAFFFFABRRRQAUUUUAFFFFABRRRQAVND3qGpoe9NbiexLRV/SbKC8uJftMrR28MTSyFRk4HYVojaqq9h4clljYZWSYs24euKvmsTY5+iui+16n0/wCEZtv/AAHb/Gk/ezH/AErww2PWAMhpcwcpz1Famq2NpDbWt5YvIYLjcNkg+ZGU8isuqTuIqUUUVkaBRRRQAUUUUAFFFFABRRRQAUUUUAFFFFABRRRQAUUUUAFFFFABRRRQAUUUUAFFFFABRRRQAUUUUAFFFFABRRRQAUUUUAFFFFABRRRQAUUUUAFFFFABRRRQAUUUUAFFFFABRRRQAUUUUAFFFFABRRRQAUUUUAFFFFABRRRQAUUUUAFFFFABRRRQAUUUUAFFFFABRRRQAUUUUAFFFFABRRRQAUUUUAFFFFABRRRQAVu+HDj7T/wH+tYVbGhNj7R/wH+tAHQ7/rRv+tV99G+gCxv+tYfiM5+zf8C/pWpvrG11s/Z/+Bf0oAx6KKKACiiigAooooAKKKKACiiigAooooAKKKKACiiigArrvC2qpYac0TnG6ct+i1yNW7ZysW3bkFqAPSV1Fb3Kx3C/TpUU4QrslA+ua5CFZmH7lwGHarMcl4Gw+T9aANSUIg2OMr2IqMQFxmOZwB2NUGmuFkG9QVrXtJ4mTCod1AFMfM2x5RWjY21nA/mtJG7e5qN4Ip3yVwfalEdkg2SJk0AW7qaznO12XHtTY4oo1Hlwq61lXlqgYG34FRLdNF8jFhj3oA05II5JOLfFCaTbSfe3Z9jWf/aRXOxi1Vvt9wZCfMKigDdHh6zkOGlbPu1SL4esoG+aQkfWuQuNQulmDQzbqedSvZU/fPxQBuagbezYfZpt341FJOotvMMxz/dFYeJJGBLfLVt3hhhBZs47UAOkv2eHZG5ql54iPfcfWq096jNmNcfSog3mfe5agC+7BgGY5+lKgG7JQL71ml2Q7d1Hmu7BN+KALNxcKk3Lc1C946SZ6imSQBWDliaGjT74IAoAbK6ytuDY9ajzGrd6Y+M5HNChD944oAsfaBuCr92pmCOmRxUKGONSo5J9ahDMjbsYHoaAJ/M42dPenvFFgFHGTVSWXzP4QKREL9DzQBfjhZf4+KSVljGTVVvOUcuaiy2euaAJXdpThc0355W2s3T1pq5J+U4NOGwKck7qAHg+WdgGT61YWb5MdKogEkHoPWp1gBPLE/SgCYbC33gxqeG48p9h+UGq0ZijkxjmnyqsjZRjmgDWEfmp+7fBNQyzw2y+XIm96oxXEsEg3EYqaRYrlt7NlvQUAQTP5q52BRUEbRk7Tyfer7eSkJQJ89UGXyjuC0AOc5TYi0kU3lrtx81PWMsPM5ApfsxY7kNAFmC6UIfMNRiNHk3/AMPvSRQNv+5mpPIuM58pgtADZYo1+fP4U0RBl3ls1NJH8o3jim4Kj5eRQBW8gplyePSjbv8Am/SpHbfxijyX6jOKAImj79GqIElsHJariRSBvu5zR9lfzd3AoAfEpKDP3qfuaPPHPrSNbvuG1+asJayMAr4X3oAS1eRXGQCD61sRzqvGAM+lVorRYlBc5FSrOAxCxjFAErEs2C2aHmiRduCW96iSXDlmHPpUFxPumBdQB7UAPF3IpOCR7VZGuS2UYwobPbNZcs5MgVBmoZFHmAlsn0NAG3JrM1xCcng9hUEVwVQ7ZSuaoo4U7c9e1SLHEWJ8w59KAHb237i24e9SPKxUBXwPaqwg/effOz3qSR9q7UA2+1AFiC7eEFUG4mp4dUljJ3nHtWfbBDIPnI+tWWhAl9RQA8zebKZSmfY1Il1EpyIcH6VGYCGyv5VK1tIE39B6UAPuLmKQDao3VCshHufSmvaH754qe0t4pW+dyKAJFuvlH7on6VfguXWP09iKmt7KFATuOKtR2Ucg6k0AUEvrsybIod3vip2mv04eBTmr4eOyTnke1Zlzq6FvkVj9aAK72l/JJvWIYP6VDc2N4gBJyPSrp1iTyQEAqrJqplGyTaKAETT5ZkDCZFI7Zqvc2SwIZHn+ao3RnYsjEfjWbcJcFzubK+maAFun3EHduFMj8teQpDU7BWMDbxTDyuKAJxg4DN1q5bs8MeEcAVnoh24YjNPSGZehODQBsmZ5YMEZNMaXyI9m0ZbuKqlLgQkKjtx2rN8u/D4aKQL6kUAbUbFuUkII681OmqyRSYBz61mpbuVXZuD0gt5t2XwDQBo3eruoLKC6t6VlhvOLO+5R2FSsxClGGPpVfeYmXcARQBYdmkgx9wDoa4+6z9snycnzG5/GumlvVI9fYVzFyd11MemXY/rQBFRRRQAUUUUAFFFFABRRRQAUUUUAFFFFABRRRQAUUUUAFFFFABRRRQAUUtaV1/Yv2d/sn2/z+Nvm7NvXnOPahgZlFFFABRRRQAUUUUAFFFFABRRRQAUUUUAFTQ96hqaHvTW4nsa+lf8AHvqf/Xm/9K9D0Un+wrDk/wCoWvPNK/499T/683/pXQad4z020022t5IrgvFEEYhRgkfjQ9wR2O4+ppQxz1Nct/wnelf88br8h/jQPHelf88br/vkf40hnOah/wAi9pv/AF2n/wDQqx6171t/hvTGHRpZj/49WRVx2IluVKKKKgsKKKKACiiigAooooAKKKKACiiigAooooAKKKKACiiigAooooAKKKKACiiigAooooAKKKKACiiigAooooAKKKKACiiigAooooAKKKKACiiigAooooAKKKKACiiigAooooAKKKKACiiigAooooAKKKKACiiigAooooAKKKKACiiigAooooAKKKKACiiigAooooAKKKKACiiigAooooAKKKKACiiigAooooAKKKKACtTR2x53/Af61l1oaY23zfw/rQBsbzRvNV99G+gCxvNZesNnyf8AgX9Kub6z9Tbd5X4/0oAz6KKKACiiigAooooAKKKKACiiigAooooAKKKKACiiigAq1bsqwnIOd3Wqta+kWUU8fnSP918bfXgUANgaZfniRiPWrcVyTy7uD9a1f9HZSmAB7VXaCyjfBVm9qADyFnj3+ecU62cwk7cN9a0reK28kAAgehpVWAOQsWfegBYbgyLjaqVAZIUn2ySA+5pLqJtpEaNn1FUGszKp35V/WgDUkWBULCYZ9jWVK3zHY4I96qtbSoflfH1pwjdlw5z7igCJ38t8VA0gDHLZFW3hjRDl/wA6zzGWfh+KAJFbacpz9anSXcpEgxUMSxDO9yMUl1tK5R6AEluuNkY/GogzMCJDkVFEeSCxNThdiHnrQBR3bGOAKlhWWVsrgD1oeNSckkn0FSpLtXYq4oAinVgwCg57mmsHcqNpDVMGKtg9TSo7I/zDJoAVo5QoBziozaZ+4+T6Grn21GGGx9KhVizllO0elAFLyzvKtwRSpGZHxtOBU8jjzO2fWoxM6sdvNACMjK/ByajdnJw1T+YW5xzUTSbj8yg0AMXbjB60EFec1IpTORwfSmkmRulACDLH5m4oPy/dPFPC7G5FMcEHrQAypFQsNxBx60zHpzU6SNEm04xQAz5guO1WFcFBkEfSqsjFznGBTxN8m3HSgCVioxgdKA53gpzmooyZGIPerMKeQ+RyfegCX7ODhpOParccKCLcq4NM3bwGbFTrGW4Lce1ADIoPNfcV5q+ulpMoO3Botom6bWI9avxs6DCCgCJtKiEBUHmq8Gmp93YPrW/ZW/moTJuBNTHT40B2k5NAGF9gjiYAN+lWGhlEZQpuX1xWolg0abup96cFkZgq4GPWgDEg0eWcEFdo96nj8Pwwg+ack1syyyxrn5azLi7eUH94FxQBQOk20bMRyPSljto9uCoCmo5JZACVlzUEktzLH8gIx3oAs/YF3Dy+fwpXsYlPzId1QwX80CfMu4n1prXErPuckZoAkuFhjUKsfPrioJMFRu+WpYld2JLgD3pzWrS/fcY7EUAV4y7KVQF6VX8mTEykU9iLRcI2WrOnuZpJNzgUAaeIZpP3fFQX0ALKocfWoYZG8vevBqcxPIqsRx60AUEtnMuEb8aHjVJgGUsa17WCKKRWkViK31j0lwu+JD6nNAHGPdrEQBDg1CJGyZN2K9Nj03wvLGC6pu92om07wui8wIw9mNAHmySSP/FkH0qzHGu35mauuuoPDYiIgjCN25NZIs4X3eX931NAGbFGrcR4qVpHjITpWnbW9tCcSFF9zVuPS9Mlbf8Abfm9MigDEWRcjJbNWJJt8PyEkjtWzDZ6THJ++ulYelXFGjQnMJVs/jQByIeaVfLETZ+ladhourP88Foz1uEwZ3pCM1ctvFD6acCGgClDperwx5msJB71GbW9mYruEQ+vNaGoeP55o9iJt9eKyYdajLedMw3HtQBT1KzuoUAQufVqypYniX5jI2a6eXxBazx7SF+gqjJeq3SNAnvQBzFyZlUNyFpIXDJkjn1NdJtjl48lWz7VUk0VLiXhtg9AKAMlZvM+Vm6e9MlnTbsUfNW83g3KiRbrB9MVWbwtIhJa4yfagDCWWQ/LgirAjbGdxJ9KvHTHt87+cd6YIgDzzn0oArrEz4PQ1oxs+FUCqwjUSDO5fxod5Y88jb60AbQnWyi3mTJ9DVSXVycEtnNYl9qPnxBV6r71XiuFI/fAj0oA1rzVJIsSAD8Krprgk4eFSfWsy6n3kIpJSo4mCAFfve9AG4NTJiP7lQKzZbvzJN2APapUZdvzrn6VA8avJlF2igAZ4ivy53nsKw5s+fJnruOa6C2ESqd6jPrWDdY+1zY6eY386AIaKKKACiiigAooooAKKKKACiiigAooooAKKKKACiiigAooooAKKKKACiiigAooooAKKKKACiiigAooooAKKKKACiiigAqWH+Koqnt1DFssF9zmmtxPY1tGmtknuIbuUxRXEDReYBnaT0NI3he9dj9klt7texilGfyql5af89o/yb/ClChfu3CD6bv8KpxuSnYsnwrrYOP7Pk/Mf404eFtSQ/6SIbVfWaUCqvP/AD8j82/wpCu4YNwpHvu/wo5B8xvT6el1psFlYy+fHYJJJPcYwmTztHrXOVbiuZ4YGhivtkTfeRSwB/Sq5jUD/XIfbDf4U0rEt3KNFFFZmgUUUUAFFFFABRRRQAUUUUAFFFFABRRRQAUUUUAFFFFABRRRQAUUUUAFFFFABRRRQAUUUUAFFFFABRRRQAUUUUAFFFFABRRRQAUUUUAFFFFABRRRQAUUUUAFFFFABRRRQAUUUUAFFFFABRRRQAUUUUAFFFFABRRRQAUUUUAFFFFABRRRQAUUUUAFFFFABRRRQAUUUUAFFFFABRRRQAUUUUAFFFFABRRRQAUUUUAFXLE48z8Kp1YtTjf+FAF/f70b/eoN3uaN3uaAJ9/vVS+OfL/GpN3uar3Rzs/GgCvRRRQAUUUUAFFFFABRRRQAUUUUAFFFFABRRRQAUUUUAFa2lOpiMZYA7sgfgKya0dOhR03s20hsUAakrbeowfWhHBwXdTRcSwrbn5gSKo2M6lmL7TQBtrdJGvzNlfQVGlxOZC1sjAe9VhdQk7imCKuWl0s2QPlNAD49anSTy50GB3xUE2prNIVCZX2rX8qIR7njR/wqNZNJRvni2nucUAYT3Ma92qFFlnl/dtxWxeRafO6/ZiKSKVYBsRVY+oFAGbLprt88jU0aa7fcrUuXaaHO4LWdHHfSsVjlxQBWm0+aJTlAB65qKHy1O1xkVcfTdScnexZfrVGWKa1Yq0TD8KAEk8kMSEIFU2cs/GR7VYO6ReM5oFvIF3PxQBFuK9VP1pqMxOcfjUojkc/6t3X2FWktZTxHayHP+zQBn78OWOacs25sseKttpGoFv8Aj3cD6Vaj8M3Ui5LBT6UAY6unm7iOKkMkZfoa0bnRXtY8MCT61SewkQDng0ARyKpx81SiEeWCKWGELkNzSHfuIB496AGqpY425FJJbMTkJgVatLeVWDP901NessJAQ9aAMxYsHOcUBh2PNT4c84+U00IgbAHNAFYlg/z5xSFQWwp4q60AbqKfDZxsfegCjsZRkc00xtjJrSmhWP5Sdx9BUsOnvKudv4GgDH28UKjOflGa2Ro8ksm3IAqwugiKQBpsD1FAGPCrQH5xgVPEVll68Vu/2PZqMmYt7ZqAaL++3RE7fegCns52IM1ciUxqMkZqY6RPE27cOfephod+7B1xt96AJbe7eEDgbfetiPW7KCMGRfrgVgXGh6jkf3fY1FJod4ygF+PQ0AdNN4rsFh/cjJ+lZjeJzIf3aqPc1hPolz5m1ELH2p6aJeB8eQx9qANV/EtzE38L57U2XxBczR52BfpWemhaj5gPkSAf7ta8XhDUriPdGNg/2uKAM2TU55Y+Zce2ajhuN4O8n61vQ+CZgczyKW9N1RS+GvIkwr4HoTQBn+ZGExvBqaK5h27cGpx4bZjuaTj2pB4elkY+XICB2NAEH2i1V+UBp73drs4jBqWPRCXKPwaux6BbxrljlqAMpLgOp2QgD1NQSG4fovHtXQ/2KNvBCrR9lihO1mytAHNKkrHPlt+VRSsjfKyEEe1d1EEEQCquPXFOWxgk5aOP8VoA4aEMq5SPP4VZjndGxKhC+ldqdBiuF/cpgj0FRSeE76fAWFfrmgDmBcRPgBcCraLnhEya34/Aeo4G6IY9RVqbwhewKPKwp9SaAOa+x3DIxKBaiFhdTfICF9810p0jUQhR14HcUkWh6gDkQSsvqBQBlW3hkPxc3Kr9K0U8OW6bVF4CvoBVuTRNRYBltZfxBqlNpOrxybxazfQA0AZ+q6ZHbzKEdXX3NZ8cESZkJx7ZqzfWWpeZve0nAHqprPuLS8dfltLnPpsNAD2mtS+AQAO5pXvbdVCxnc3tVYWVwFxJp9xn1KGnjTJI/nW1mUn/AGDQBML+fhEZvpV2GRJQPNzu9KrQ28xbJgcfUVtWdltQSGDLHuRQBFHp9tdceWfrT38MxSr+7PPua1bfTri5lVQmxfatOXQZUj/dSMG9M0AcvF4TC/62ZF+hqePwzbj/AFl3hfpW/D4avrhCwbn3NRyeE9UZsFs/RqAMmSxs7OL93MzkVW37hlFNbv8Awh2p7TukRcdic1A/hjUxkeZGo9aAMCa7d22MxUCmrHM5yJcirl3ol3bE+Y6ufaqhM1vE2cDHtQABd25Xx+NUns4ATtct7CmvPOzFsZqi7uD8xZN3egCld3JSVgRkL0qhNPJOf9mtee1QLw24nuaz5o/L+U4/CgCmielTCHevzGleMBP3YJNEcbIw8zcaAK0kYDYHOKlt8TSCNsKPWrojgVwdm6mS2DXcv7tPLHrmgCY6d/G7ZT1BqvIkCg5mOPSoZDdRE224kD3qNbfzFK7sGgCSIWx++zD6VjXOPtU23pvbH51buElhyqsG9xVA5yc9aAEooooAKKKKACiiigAooooAKKKKACiiigAooooAKKKKACiiigAooooAKKK07rSPsts839oWE23HyRTbmPPYYobAzKKKKACiiigAooooAKKKKACiiigAooooAKmh71DU0PemtxPYtwW7zrKUx+7Qu2fSogpY4UEn2qxa3CwRXKsGJlhKLj1yKtLf2aXDSRwsvzuRgdFKbQPzqrk2KEELXFxHCmN0jBRmmlGDMMZwccVoQXtnFJE4hYMhhOQP7v3vzratZ59N0iBmmitTNI7gTW/mFh2+lHMFjlCCOoxSV1OtOl54diu3khmmW42ebHF5fGOmK5amncRUooorM0CiiigAooooAKKKKACiiigAooooAKKKKACiiigAooooAKKKKACiiigAooooAKKKKACiiigAooooAKKKKACiiigAooooAKKKKACiiigAooooAKKKKACiiigAooooAKKKKACiiigAooooAKKKKACiiigAooooAKKKKACiiigAooooAKKKKACiiigAooooAKKKKACiiigAooooAKKKKACiiigAooooAKKKKACiiigAqWI4zUVKDigCxvo31Buo3UAT76jlOcUzdSE5oASiiigAooooAKKKKACiiigAooooAKKKKACiiigAooooAKv2Q/csTnG6qFaNjN5cJBUMN3THPagC0HBj2soZfeprGKMy8ooT0pGG5QdgA9hUsOwMBn86ANgQaWsOXix9Kqb4ixWBPlHepEtonHzTAA9galXTRg+QSfcGgBoR9mAc59aRbUS/I0gH0qVNPuS21XJ9jVy20KWZsO/ln2oAwpbBYpMb8D2qt5LpLlHJHvXeW/g0eYGknDirP/CH2ZlyzfrQBwEcRlbDbi3tV6CwulbMaP8AlXdnw1p0Me4FVI75qCbUtOsgIklR2HpzQBy5W6iI3oQT7VIFSYYlXP4V0ZeC6i8xkPtVZreP+FCAaAMm30aCZseV8p71e/4RaCPDoM+xp5D2vzI+B9aUapcMu1XUD3oAqT2KR8JEoxSxRtGAdvNEsrCT/WBietVrq+jtxnPP1oAkunmdTghAKyDqbQsQ5y3tVS71S7mZgnyrWdJvxk5yeuaAL95dySjdv+X0rOnlwuR831pGlZ12Y5qSO0lUAuvB9aAIYAzNuA/OrEEKSz/OKeiOkmHGFNTpEFk46HvQBOwjVcKoIFQG3jlblV20Pui6YOaYI8t9480ASPYQlgqtio20be/7txRIssbfIrH3q7ay7V/eA7qAIItDZeXcGmtpMgclCQK1N7sBtI/GrKRGRfmlwT2oAworDLbmySKv+SQAU/Kr32d0XEYz71Vlt5d20Plj2oAYsarzIcfSrSrbsNuS31qs6XEShHi/GrcEEskByNtAEYVBJhV2inyKjcDIamxxJlt2dw75qeORdvv60AMjUcb+orS+0F4wqt+Qqk7qFywANPhuFVCxNAGlbhAh+ck08W6TyjzXwtZkd/GJBgGp5LxWI+UigDdSKwt1GFUtUm+2DqV2g1jI0W0MzMahubhdv7tse9AHUR3UKtjzo/xFJeXMKwsRcc46CuYgtEePfNKPzoEVsG+aUsB6mgB41Dc7biRTXvVYHeBtqGS4tNwVSAPXFRXEUUqhkmG360AOOpIR5aEj61LHOIlzuGTWVJCh/iwPUU0hYl3CbdQBqxqszN+9wxp4i8qQB5SRWNDd2+75pCGq2biJF3vN8tAGqZkT5Vy1NmkUJjZnNZ39tWjLiPlh3xUEetESEFdy+lAGnEjRsJOQlPmma4baj4plprFpNIEkXYPQ1akms3f91soAbDc39mR5Uu5fStSLxPLEP9UxespFJbIPFAtppJv3aEigDak8c3cQAWAfnTT4znkbM0B2+1V5NKuPKDmDIpi2O/H7rafpQBffxjEIxi2c+1EXxF8j5Ws8D61BFBGjhHhDD2FaC6NYzDe1krfhQBZj+KFkUAazk/CpoviPZTOAlmTn1rKm0SwGcW4j/DFVW0e2AxCvPqBQB1LeObQfesuPwpy+PNMK/wDHplvQKK5dtAxEGMrkmov7AEQ3pcZPoaAOrbxnYSL81pj/AICKqv4gsrpSPKH5VhJYyon3DJnsBVJJ1tLz95GVA7EUAbM+pRxyfNAhU1PDrmnCEiSMAjtXO6zqIuYcWqZf2Fc6hvJmwYXY+woA9Bi8aWNqxCQ7vpU58dWz/MtqcfWvPksr8n/j02j1IprWl2jkbGU/pQB6DF43tQC/Ke2arn4gRCY7elefvYzyDmM++KaunyDIVCB6mgDsbnxtcSzExZK1lT+KtVOdkqgHtisUW0qLt3n8KcLXy03PuoAsya7qEhzM2cVTbUDMSZFYA9qQvInRd4+lNBlk4aMCgBpYj54yR7GkFu97wz4x6VYNsXxukwvoKtC2WCHenDUAZv2NogwZ846VWlj81fnPIrQkM0i5dsfhTGttke4uCnpQBjyDy045pi75GyRjHar3mRu2wqQtQvDtlGxvlNADFAzndg0ozv5zj1FTGD+HcDmrDWQEIAJOaAM+RRuOxWdqrJDMC25Sua244nt0OISffFI8c8yfdGKAMQRvtb5Bn1NYkoxM4/2jXXMVHybMevFcrd4F7Pjp5jY/OgCCiiigAooooAKKKKACiiigAooooAKKKKACiiigAooooAKKKKACiiigAooooAKKKKACiiigAooooAKKKKACiiigAooooAKmh71DU0PemtxPY0NLGdWtAeR5q/zrqdUaddUnCHVAgfgRW6FfwNcpp0iRalbSO21FlUknsM12d/Y3FxqEs0VhcSxu25ZEv9oYeoFOQojNaMyXiCI6io8tf+Pe3Vl//XTtQkuRp9gVk1PcVO4xwqzf8CHaptWsrie6RorGeYCMDcl7sH0xRe2VxJY2aJYzuyKdyLe7Sv1P8VSUZOsNI/hWMytck/av+XlArfdPYVyldZrq/ZvDkVvLG0MzXG4RvP5pIwec1ydXHYhlSiiioLCiiigAooooAKKKKACiiigAooooAKKKKACiiigAooooAKKKKACiiigAooooAKKKKACiiigAooooAKKKKACiiigAooooAKKKKACiiigAooooAKKKKACiiigAooooAKKKKACiiigAooooAKKKKACiiigAooooAKKKKACiiigAooooAKKKKACiiigAooooAKKKKACiiigAooooAKKKKACiiigAooooAKKKKACiiigAooooAKKKKACiiigAooooAKKKKACiiigAooooAKKKKACiiigAooooAKKKKACvRPAfg2w8SaHNcXFy0Uy3LRgD02qf6mvO67/wRJLHoUxjlKYuWOAf9laAOwPwitTyuoSmsu++GtzZgmGVpV9DWpH4wvLKMK77h69asL8QoCmJ0kJ9QKAOdTwBdeXu+ZW9K0dN8N3NkrK6Mfc1bm8a+ccW0bjPc0h8S3m3BMZoAY2lHzvvFDTLnR3RdwuDuHvVaTX7mUkBRnNZ9zqEzn97uB9jQBZeK7XGLxh+NQASRsXNxIzfWqKyOQSQT6c5qQST8HbtHrQBY+32xO2V5asW76W5yEIb1IrKnZmYfLu9wKnhQBfv7frQBrPqNrCpXOQO1ZlxqyTSbEVgvrSrFATuZdxpszRAYjgXPqaAJE2Fc8ufSs+drnzj+5IStS0YxAFlXFR3+tQBTFGgL0AZMjyEfMjCqMlsZ2+div1q7FfbmJkbHsKd/aFo5xwSPWgCtDZHvgqO9STafC6Z349qhm1Vd+yMce1Sea8yD5CBQBCkEULZOGqQ3SY+ZcgU7cD8vFD2Suud4P0NAFaS4glXuMVGJmUbgBtHrTZ7ZYj9wketWbe3tpkxK5UUAQT6hA0Y/dfNUK3IcD5cCtYaRp+3dvJ+tP8A7PtSv7pxxQBQN1sj4yT71WEtwz524HrWwbW3xsZxmq7iGJtgfIoAqm4kXAL4oS4kJxgn3p1xJGcfLk+tRbto3UAWVuLpxhZSFqMTTRzBtzEjvUJkKLndzQHZ1yGwaANM6szLzgketSrfTMoKlQtZS2rTJnv600boxs54oAvz3Qb7vDHrQlwFXG/JqpnzEw3GO9OjTKkLQBfF6jEK2CKnWeAJkoSfSsoW53/KwJq9awEydCTQBeS7Hl8W1VjNctJuRMAdqvT2rxWm8kLjtVW1mk6lcigAa/mZNrjbT4h5qdTzV1miaH5owfao43uj/qbfaBQBWayuX+6G21BN51uNkinHrW0p1Fxt8tV96pXlpclv3z59hQBlw2ryN9/g1NLph42O1TpFKBhDg/Sk/eq37wtxQBm7LmGXZtYj0xQbG4lOVQjParQupfOwBu+tSPezJnC4oAgj0C5YF8qDQ+kXS/LINy+1TR6hc4AQ59qkfULg/K6gUAMg0BPLLs+0+lJ/ZiAHEoz6GopLm7mGyN8Cmx2s4G5ySfXNAE39lz/ejQH3zU6286r86/N60i3t5ZhSMunvV2HXLeYBJo8N9KAIBLcRx42MfcGrdnq1zaYKxFvUGpt0MjDaQBWpa29uMOSjUAQnxcxi2NAwb6VWh16aWQhk2rW5thLDFnGw/wB0VMq2xOPsUan/AHRQBgnUN0mVO0j1rTt9ZukX5ZI2HuKuSWVsqF3jiC/Tms9hYs+3yfl9RQA6fVbi4O1yu32qzbXxiT5VB+tT29npq4by8j35p90mleUdmxX9M4oAfDqZm+Vyqj2q+r2b43uBXLSrbbSIxtPqDUSO+3HzPQB2JSFDvjYMnsafbQaXcyfv7eMt71j2W37Ou8MD6GpGkSFiVBNAHQSafp6nENtEB60QaHYsxfEaH6VzyXswlygH4mnzXMz5d349jQBs3OiWsuUSQZ9RWRL4ZiOYxcozVkS6vIhZElKfjVJdXmilz53PrQBvSeFfIjLJcK3+zisa40+WE9F/OrC6+VJDuWGPWprXWLNgxlQH6igDFitY5J8SgqParkkVjEhQIWPrW1HqmmsDmFV9MrWXf6habsRoMH2oAx5IIjlli57Vl3D3MZ+4NvsK3Gu1I2gJVeee2YYYjPtQBjMLmQAhNq+9R/aZshGwa0XkWQ7QSF+tUpLcq5MRBoAJBGRySGqrtlmJA5UU4YVzvOWpYJdjM27A9KAGHYo/ex4x3NNha3lbaVH1p/2hJZCWTK+9IHSRSscK/hQA6S3toW3LJk/nTzfA4AUcd6oymS1yPXsaZCzN95OKANQag0ikbAAKqNeBHy4I+lPRV8s4faPQ1Q1BQItyNlhQBBe3rNODHwK525JN1MT1Ltn8600kk8wO6FvwrMuTuu5j0y7fzoAiooooAKKKKACiiigAooooAKKKKACiiigAooooAKKKKACiiigAooqe2tpru4SC3jaSVzhVUZJoAgorU1Dw9qulwrNeWbxxnjcGDAfXBOKuf8IT4h/6B/8A5Gj/APiqnnjvcDn6Ks31lcaddva3Uflzx43LuBxkZHI9jVaqAKKKKACiiigAooooAKKKKACiiigAqaHvUNTQ96a3E9iWneY4/jb86ltbU3TuPMSNUXczv0Aqf7Dbf9BW0/8AHv8A4mruQip5sn/PRvzo82T/AJ6N+dWpLBFgklivbefyxlljJyBnGeRVKmrAKzM33mJ+tJRRQBUooorI0CiiigAooooAKKKKACiiigAooooAKKKKACiiigAooooAKKKKACiiigAooooAKKKKACiiigAooooAKKKKACiiigAooooAKKKKACiiigAooooAKKKKACiiigAooooAKKKKACiiigAooooAKKKKACiiigAooooAKKKKACiiigAooooAKKKKACiiigAooooAKKKKACiiigAooooAKKKKACiiigAooooAKKKKACiiigAooooAKKKKACiiigAooooAKKKKACiiigAooooAKKKKACiiigAooooAKKKKACug0N51sXEUjKPMPA+grn66TQLmOPTZI2bDGUn8MCgC4Y3cbpJSTVy10/zzhXJqMPDj5T81WINQSDojZ9RQBdgsCnyeZhvetODRmYZMy1z01+8rZXkVNBfTxKdg3ezUAdENHgHV+fY0eXYQArMu4+5rCGoXsw+QbMe9ZtzdXXnZfmgDopUsJGHksIzVW4EKER+bk1hv8w3hipqNwxTO7L0AbPmQRcb+aDfrIdqIpHrWIkQZP3hwfWpobcdFc0AXXndHymD7VUuLqaZsr8tWYLa3XJklpW+xM21OfegCj9plddrsw+lUjbyTz7Q5APerVxJEj7YzTRIoGUOGFAFyDwy74cznbT5tL06yHzks31qJbu/Me1HAFRLaTvJuny+e9AEMkEO/dEhApg1J4sx7c9s1ckQRjbnFU2WEHPf1oAZcSkJvV/mPaoYrqdec5HcVMYk27kam+SzDP60AaCk3Nv8AKMGqIjnhlzIfl9BTLZ5YpsBzirE0q/xMWPpQArAzR8MRUKRTLnbKRTo3c9FAphRwxZ249KABBI0nzSZ96cwQScnNRyZ8vcmaiSJ3+bbigCxIwbATjFNMbPgdqSOTDbGAzTk37jigCQRYXjrTvs02zOyo8d84P1qfzwiZaVj7ZoAbFLcQnaV4qYlyOUBBoTUbcJ8w5+lUpL4zSfL8q0AS7fm5GFHanJJhuAMVXllwo/iNRb0cjOQaANCKLfJnBOfStGGVLUj5mFZttdIi/I/51JJcO9AG+mp2twuyTP1NNJtUb5ZBj61hB8LgkU2COKabbM+1aAOgSSHGU2sPrVmCVvMBX7vpWHJapGB5M2V+tEckkbfLJkUAdXHKS3XFMmuYIZMzEN7muebUZDGVjb5vWsq5knkU+bKW9qAOlvdXtt2yFVLetVjMZEzI3HpXMqrcbjj3qV2kAwshI+tAGt5ihiy7QKo3dzHvyj5PcVReUlcKcevNRblVt3BoA0Irhx90YHrUxlWRgd/NUS25A3Qe1Ksu1fkXLe9AGhM4Xbg4NI8rgAbzVEQyS8ySYb0q3Esm0IcMKALK3UyqBtBFMeQ3PyLEFPrSLBL5nAyPSrccnk/8sxn2oAbbxSDh3IHrVkXEkTDEmQKt291aTqEkRQfQ1M9vZnotAFJdcuYpPkfj3q9Hq93Ng7wBUX2W13DCcetTGxtwdyMd3pQBJNfXU0e1unrWdd3dzEgEb1POHxgBsfWq8cLTEqc596AJLfUdQWPb5gP1pwupPMLzHJphsZo+VyxqyiDy/njYt9KAGrqRRhsQH61ci1lgcbI1NU5E3Y/dfnUbadLKwdIyD7UAbqatOQPuEewp41JZDtkU5rKSK6hjG+PAHeoprtIR1+b0oA1G1FN+xFyfrQ91cMhVFA+tc492z/Pn5qdHd3T/AHpcD60AXbhJs75Cv4Uiw7wCajSVAMyuXb061D9uczeWFwO1AF37PlhyAKneJo1DBQQKdBAxj3E5qrLqH2d9jruFAFxVkmA2x4FE1nvwxXPsKqprEW3GwgVJHq0RUrgrQBLHDCPl8kk1DcW1tu+aE59BQ2tRp0Tj1pIvEUG/LQh8dKAGJp4ZS6wkL7mmCxyMg4+lXrjxD58e1bYqDWN/aXkykqefSgBs1o6MdsJb/aquttEch1bdV468pGzaCfes+61MK3yKAzUAQyWu1tiNtJ9aiEMsD/Nj2IpEfe3zglj3qfzRGo4DEetAELL5zZmk/SnqkIxtf86c9wJRnbj3qKW5SJBjaxoAllKsuxB171DHYOwO9wRUkerHZgx/jiq016/mcPwe3SgCzDZq+eQoFcZqChNSulHQTOB+Zro/MkQl9wA9M1zN0xe7mY95GP60AQ0UUUAFFFFABRRRQAUUUUAFFFFABRRRQAUUUUAFFFFABRRRQAVbsNRutMuftFnL5UuCu7aDx+NVK0tGl02LUAdWt3ltWG07GIKn14PND2A6e22DwLqC2Fx9vmkIkug2VMOQCTg/e6df8Kxv+E28Q/8AQQ/8gx//ABNXo9R0fQdJ1CDTLyS9nvV2ZMRQRryOc9T8xrkqxhBNu6+8OhYvr241G7e6upPMnkxubaBnAwOB7Cq1FFbAFFFFABRRRQAUUUUAFFFFABRRRQAVND3qGpoe9NbiexoWn/Htff8AXA/+hLXW+GdM0qPRUe5e1mmm+d9zAlPb2rkbCRxcCFI45PP/AHRWTocmtp/D8schjePR1cHBBuGBokKJmT2sVjdatBBKksSx/IyNkY3rWrY+Dpb6wguhfRoJkD7TGTj9abNoF3FHJb50q2MigMRMd2M571Z1fRr0xWEVtqMEaRW6od0+zcfUUXHYyNa0KXRWiDzJKkgOGUY6e1ZNdFr0E1toWlRTzLNKvmZdX3A8+tc7VohlSiiiszQKKKKACiiigAooooAKKKKACiiigAooooAKKKKACiiigAooooAKKKKACiiigAooooAKKKKACiiigAooooAKKKKACiiigAooooAKKKKACiiigAooooAKKKKACiiigAooooAKKKKACiiigAooooAKKKKACiiigAooooAKKKKACiiigAooooAKKKKACiiigAooooAKKKKACiiigAooooAKKKKACiiigAooooAKKKKACiiigAooooAKKKKACiiigAooooAKKKKACiiigAooooAKKKKACiiigAooooAK6HQrZnsnmDKMSFcH6CuerpvD82zTpFKbh5pOfwFAGgkT87tuKtrEiR/Kmaiikg3fMjN/KrY8t0/d/KfegCCNMAnyxmjzQD8/yGrKqhwruN3qKmFlbyZ3y/rQBnNdbOA+fcVRmkmdvkfj3rbMFnE4wcimzCzJ6Ej2oAx44rl8bgrVI0csfJQVqxi0UcA/jTzc2x+QRgmgDDEoBxjr3qfym28bj9KtzQRE7/Lz9KSC/WNtpjUAdqAKpgfYS0Zx71VEReTahx+Nal7rMMkJjAVTWQly5Q4X8aAJ200sQS4NIYkgcZIqFGkGTg1E0LSEu+aANQXK7cLGKrvqMyt8o+UVThfc+zftFXRDbKvzy5oAglvJLhhlMCoZySMIBSyNF5m2PpSAhc560AQxyHG3YeKkMxOBgrUDTlWIVsmnC3lk+YtxQBN9piHGDu9aX5ZD2xVUwyRhjkGmLDMy8H8qALhdU6mmvdIVqFLeUg54+tV2Vo3K5BNAGhHdxiLkgVOk0Lx7u1ZsUSMP3h/CtCG2Ro8KRtoAA8GC6r81PDb04AqtJaMGxHwPepUgaIA8UARvbFl9KkisQcBjke9I78/Kfyp3noq/M/SgCc6XuUjIUVAbFIJMN81QHWZeY0P4moWvJmfc5BoA0DFAiscYqj5sPmcc1G108oKlsCiKIdQf0oAsSwIVBTgmnx/LgMeaFRmG184q39mt1jAQ5oAj2qvzEtTRIHP3MmtOGBFT5TU8RRAWeLOPSgDOjUAYLH6UsjiIbQOtaYaG5JTGz3NQnT7dJN5lD0AUEt3b5g2B7VXmViSvJFbjSwW5+UVVmUTv5qsFX0NAGMCRxyfrT95jHKnmrEyRk5Rs49KYHUD1FAGXIxaU7c4NOjhbzOatTw4bfEpxSYZl3YwaAFLMhA7UxpW/2ajjHmMd2WqxFbxE5IOaAI2kkyMcn2qaK9WEgsSD6GnTRCNdw4PbFU0QyzAOuaAN221aF+GODUyTQmXDv8prFePymA8sfWrUcZeHOelAHRRQae/If5/rU262jODlvcVyWZVbdvxV2HUCoCk5oA6APbHlTIDTkKb93mGsVb/aMgZq3FqKMvMR3UAaRZGYFpeKsw3UCnAwfwrGW9h3YfipILy3DkigDZkvFYbUXFPs7lYGPnAMKowzJcNhXUCriwRMBmdaALF3eQSABIQfektHnVwE249DUfkwqOJFemtNGi/JkN7UAbAjZxiZkANNTSbJW8yXa496yluFYjfvz6k1ZEm0cHcPTNAEuoWmlGL92ibvQVhtp0DNvBI9qvvOhk+WE596TzpVOSuPagDPGkzPlokwvqarvYujbjINy+1a7Xk23DcL6YqhPM5+YR80AMF3MIduCMdxVGQyyt8x/StW3kd1BdDWk8MUkG7cA1AHGTvIknzLwKU3HmoAMKK6dNKS4Ul3U/hSnw0kh2h4/pQBzUccWcu5I+tLPd2dow8pN7Gui/4QaSVuZkRfY1LL4CsUi+e5YH1oA5CTUGlBP3R6Cs/ziXPP411E3hawRtiXzt9RQfDdlbRl2k3+5oA5pUcZY4+tSjyCnLHd71LMESYoi5QUi2vmNuxhaAK0jmJs7dy+tM3MRuGcVpvYFo/lPHpVRonQFShK0AVPMbaaHm2jPy/jTmEZQjaQ1V1tnk5bJWgB6XnmghRtpkvlMBk5eh4I4E3859KZCyPnfigBkiysPkAx9axJciZ89dxzXRrKsakE7q564ObmU+rn+dAEVFFFABRRRQAUUUUAFFFFABRRRQAUUUUAFFFFABRRRQAUUUUAFFFFABRRRQAUUUUAFFFFABRRRQAUUUUAFFFFABRRRQAVND3qGpoe9Nbiexf0z/kK2f8A13T+YrZ1XStKk1u5kl1yOKRpSWjMTEqc9M1gW032e6inA3GNw+PXBzW5cy+G727ku5hfrJI29lXbjNNoSZa8Rabptxq7yXGsx28hRcxtEzY49qXXNN02ZdP87WI4AlqqpuiZt6/3uKg1G68OaneNczfbldgFIULjgYovrrw5fi3EovgIIhEu0L90UrMd0M1yGG30DSYre4FxEvmbZQMbua56tXVr+0mtbSysUkEFuGw0vUk1lVaIZUooorM0CiiigAooooAKKKKACiiigAooooAKKKKACiiigAooooAKKKKACiiigAooooAKKKKACiiigAooooAKKKKACiiigAooooAKKKKACiiigAooooAKKKKACiiigAooooAKKKKACiiigAooooAKKKKACiiigAooooAKKKKACiiigAooooAKKKKACiiigAooooAKKKKACiiigAooooAKKKKACiiigAooooAKKKKACiiigAooooAKKKKACiiigAooooAKKKKACiiigAooooAKKKKACiiigAooooAKKKKACuw8KR+Zpkg2bv35/wDQVrj67DwoMaZK3pMf/QVoA3/sWxWfyvwpLe8sFl2XEZGKgnu2ThGK/WqZkSRiZgD70Adpa6f4fvIQ6kBj/tVHd6HYAfupjj61xaSRLOFicqSfWtYfaVGGlZl/3qAK19apahiswOD60y1ZZ04kw1OmW153o5PcUyJolYiJGX8KAHvE4HNwv5VDG6RZLNk1BfStGBhT9QKoi7LJ8uKANlroy8IoxVUWyu58xsfQ1nG8cfLtOfak3D3DUAXZbWBfmHOPWopNoTKYAqEM68NnBqO4iZl4D49qAHm8DkKgyacZJRwy4FR2No+7c4IFX3RNvJ/KgDO34b/V011eYYAKe9XWRAwwGp3kchu1AGaFMfyn5jRKZFUfJ+NXJCiuTkcdqrTSmX7nSgBsMcYcOxNXfNBAx92swh9vPApnnMo65xQBovcqr4K7hQ1yirkJtrPEu8jbnNOOZD81AE0l4T7VCSW+fp71KgGdhXPvTntQerYFAFZ3BHDZNSQzyRHGTViKwhY5yane0TbQBVN7PnhMgVHJc3E3Gwiry6cHU7HINPSzccNQBmI7x/KU5Pek+xzStuFbkcEQ+VutM4ikwOlAGSulXByQBT10+bOGxWqZG5+YgUwzIqdcmgCr9gQLkJk+1ORCgxnaB2qR70RrkYqm9+HOAvNAFn7R5bYA30x7yNW+ZDVOSUN1ODQjRjjGT70AaK6lFj5VanDW2j+URkj3rOAhD72cA+lOcCQb0OcUAXPtk8xJA259KmiuPLwrcn1rL8xkG7mpY7ghdxWgDXQpI2TnbT5WgSPp+tZIvAynqDUUtwScMMigC27REEpxUX2jyz868VTZ2VgVPHpT/tO9cMBQBdkvU8ngZqms7biG6Gqe59x/u1Ks8brx96gC7F5ad8GpTKiDlqz/AJM8Nz6UpKt944IoAuyyBlwH6+tRxAIx+fmqgG/+Kp1yi8Jn3oAvGUFQDzT4sAcGqqHdjJAqdrlI1x3oAc6N25qNk8v72Mmmlt4zzTlVurDIoAkjeMLz1p5lfGA2Kh8vc3yjH1pQro+UINAEwZzhcZPrQVeIZYmmuJWIYj8qV45ZQNpB9jQAsU80TZB4NWRdSZG6Y49KrJHKBjystTgJj8jQEe9AF5bjb8wnZamW+4z5pY1lGKYNzGzD6VYiW4Iwtu+PpQBda7uJR1wPUVDHczKxJmbj3pnkTKM7H+lQspST7pH1oA1f7XmVARgketV215zKC/GPSqbkF+4H0powT9wY9aANoeJRtG6HdUo1mNxuMKgVz+zJ+UE1OY5Ei3AfhQB09vqVm8XzfJ7Uv2u2ZtsYz9TXKiYFfm3KfapFZ2A8kn8aAOujQj5kbj0zU6ux5UFW9c1zEUk0UfNyc+go/tOaH/lo2fSgDqme7YD981UbmK/lbY0rhaxBrl1xucD6VHJ4iuhIFVs0Abcejui73mOarXEPmZVpiV9BWbPrUzRgM5+lQpqbE/LmgCeXTISD8zCqkllLCf3c3y+9LNqE0rgZ4pbiceQO7egoARbho4/nFUprk5yrEZp0pkMY3CogqOcEkH0oAjaYFh/F+FSGR448iIikLbW2hQPemyhyo+cmgBWLPES8Q+tZVwiBxsOK2YT5aHepaq1zHDIwfZt9hQBkbGLcEkVnTDE0g/2jXSMIlT5UArnLj/j5l7fOf50ARUUUUAFFFFABRRRQAUUUUAFFFFABRRRQAUUUUAFFFFABRRRQAUUUUAFad1eabLbOlvpPkSnG2T7QzY59DWbSUNXAKKKKACiiigAooooAKKKKACiiigAooooAKnt2KFiMfiAagqWH+KmtxPYtec/pH/37X/Cjzn9I/wDv2v8AhSRIHbB6VYEaD+AVblYlK5B5z+kf/ftf8KPOf0j/AO/a/wCFSTbsoEdU55zVSSWRJCrbHx7UucfKT+c/pH/37X/CkMrEEYT/AL4X/CmqQ8XmAbTnBFJVJ3J2KlFFFZGgUUUUAFFFFABRRRQAUUUUAFFFFABRRRQAUUUUAFFFFABRRRQAUUUUAFFFFABRRRQAUUUUAFFFFABRRRQAUUUUAFFFFABRRRQAUUUUAFFFFABRRRQAUUUUAFFFFABRRRQAUUUUAFFFFABRRRQAUUUUAFFFFABRRRQAUUUUAFFFFABRRRQAUUUUAFFFFABRRRQAUUUUAFFFFABRRRQAUUUUAFFFFABRRRQAUUUUAFFFFABRRRQAUUUUAFFFFABRRRQAUUUUAFFFFABRRRQAUUUUAFFFFABRRRQAV0egySpp0nljjzT/ACFc5XTeHnjGnSBmwxlP8hQBeXUW+7LCGA61pWtxpU67XQBvQ8Vjzy+SdoG7PpTUgaVgEUAnqaAL97BYxybocr75qETRgc3h47bqcNKbaC8oxTVtLQNtJ59aAJE1FQwBHy+tWhcI67lfFVytmqFQ2SKqG+jj+URkigC9dFQvzPn2rKEKOzHGBUkkqzkYVs1BMWiXdtINAEn2YnHSrCWwznj8az/tTlOSacJHkHzHj60AaHkqxxwaWRmgA4yKoC8MPCLuNOa7upxgIAKALjamNuzYoFZ5uy1xjOFqoXdHxMMins0bJlUIoAv+bzkZxTzcEEDORWZFMU4GcVainV+BwfegBZbdZn3I31qJ7VgnGSash0XnODTftWTtXGaAK4tWcbdrClXTBn5lNW45SW+cUPclWCqKAI4rBF6KRSSWqr836U030hkK4JpSZHXrigBqtEHwUINKQN2e3vUTS7D84BPtT2uoWTDKQaAJiSvK8CplZ2Tg5rNE205zkelNmuHDAqcL7UAaRmlUctimFm27g5zVDezcg8+9I07hNvf2oAuC98scEMaUXZZC3FZuCw+Y7akRcH5WDCgC4t0ShJpiTqdwc4qPz0RSMVW8wO9AEzBC+C/FQyKkTcDI9aSTO3pUG7nnP40ASvjqDk0pRguSwFRsV2/e5qWLYV+bmgCqUGTu5NWIXdV+Q/hRtjDHtT0RfSgB3nOB0FKsr5zjimeXuOKPJYd8UAOkYlsjApoDEctUbAg4zThnOGNACNnp1pjEv2wBUin5j/Kmq/zHIwKAAN8mAc0iZB4GDTwEPCnmpEiHUDJFACMrKN22hAxO/OR6UsswAwSc+lCODFjcKAJUXc2cYoyAxBJp8ZzHtB/OmPDgZD0ASpEzDMbD86sJA0fzttaq8SldpzkVZVnP3RxQAC4y2MY/CpU3HkVGEGPm5NSQ/jtoAmLkDDAZpsYAJ/vUrToOEXJ9aiO9zu6GgCZfMLYfO32q0IEI3ISp96qx3Dx8Z3H0qZZkBzLwaALVsheX+FcVrbkRRkrkVgi63f6pDn1qN5Zhy5IoA6OO4XOcA1ZS5jY7eFrnIJwVGHO6leaUDPLfjQB0T4Xk8imBLaQZaNfqaybTUrgjaYBj1Jp0lzI5Py7PpQBu2+k2d3wsiLVkeELUqT9oI+lczFPLDKGSStcapcyR4V8GgB8vhTY2ILr8xUEmhvbj97MD9KhlmvWYbJjn2NTxGbb+/dmNACW+lW8hyzpn3FWZtCTG6NwKiEe5sgnFPWSRGAXdigCs2g3BO4TLig6AGBLy5YelWtty7/Kj4NWRa3arwGOfWgDEj0R7hyqlVx3NPHhndJj7Sm6thbOdQS5K/SlNqANwbLUAZD+DwGybwH2q3F4XgEW3zDk1dWIn/WBh75ptxHsjJSYg0AY154VtIMubtx+IrIe2hjbFsxkI7mteVJJCQ7lwaqxRQxE7+KAM1wbj5FXDComXyjhk59avy2rNLvhBC+tQS7Sdsn3vegCrMgfDKcfSml0C4ZxVie2kWHcmMVR8gkZOQfegA8xs4U5U+9SArFgvHketMET7cNt+tKIN4+eTOKAFMSufMDACuUu/+P2f/ro38663ZGBlq5O8x9tnx08xsfnQBBRRRQAUUUUAFFFFABRRRQAUUUUAFFFFABRRRQAUUUUAFFFFABRRRQAUUUUAFFFFABRRRQAUUUUAFFFFABRRRQAUUUUAFTQ96hqaHvTW4nsW4Pvn6VPUEH3z9KmJCqWJwBRIUSte5/d4654oazUQcAmTGc024lSQRENxnnB5FJ5sWMefNSKCD/j1P+/RRD/x7N/vUVcSJblSiiioLCiiigAooooAKKKKACiiigAooooAKKKKACiiigAooooAKKKKACiiigAooooAKKKKACiiigAooooAKKKKACiiigAooooAKKKKACiiigAooooAKKKKACiiigAooooAKKKKACiiigAooooAKKKKACiiigAooooAKKKKACiiigAooooAKKKKACiiigAooooAKKKKACiiigAooooAKKKKACiiigAooooAKKKKACiiigAooooAKKKKACiiigAooooAKKKKACiiigAooooAKKKKACiiigAooooAKKKKACtjSsfZHz/fPP4Cset3RgDZNkZ/eH+QoAtxSLnjB96lJ5yrnPoDSfZplOUj4PpUU1wYTgxFW9SKAHPLcL8o34Pcmo4iAx8yQk1GZJpH+/8AKam2RJgdz3NAEqmItnNMeNCxZcU77FlRhsg0PbeV93P0oAjjZ42y65pbiQSx9Me9PAc4whqJ4ZHY9VoAgQKnJy49KneSJUGAVqNIXjk+Y5Bq28UYUbhQBTYArlAd1NM80Xylcmr0UaM2DwtXUtrVmBJzigDBmLOmTGc1GqyeWfkauviWx9Fz70jtZsTjbxQBxwgnJz5bj8KvxWbmMfIc1qXWoW8fyRqCaoi+LnigBn2ZgvK0wLt/gp8t04Xiq4eR87qALQjV13BsN6VWkY7gM4PrUDrIOe1I5Yr70APfEPzNyT6VGb2ZB935ajaRnXbnn3pBGdvztQAm95G39T7UuXI+7mmnMZwtKWduF6igBWDgdcUu0hc78/Wo2kbGCORSGQMPmPNAEu5x2FOAyPmPNMAyvp7008n7+aAJCezYNRbthyp/CjBGT3pg9SuaAHD5+WzUqbVPIAFNZhsxULctgtQBaJjJ7mmOAxxjFRLgDluKf5iMMZoAYsSbqcQFPQGomwG+UnFO35YZ6UAP3AcMnFKg3H5chfrUbHJxSqDH2IoAkbKnIyalTcw5bmq6ucZoyS2eRQBLIpXk80hcbcqOaDIGSmgkr7etACjIG7oaeVSVMk801Dk7cfjSOhi6HigCJomX5kOantrhwOeKYTuHynFKu0EA80ATbRM3HJ9aUR+W3Kg/hTo02/d4NSOd+FJ59qAIS/8AdGPxp0e6U88CpUtkBy2TUmYgRt4xQBJFgnywPxqbYsYwxIqIEbgRSSlnO3tQA5gC3DZqzFHmI4GSfeqsSrG3OeauDPGwcUARJZyFjnIqSOGdjtI49aspdeWMMh/GhHEkhIbbQA2O0/eZYn605rRFkyx3+1PKOz4B+X1FSxxhWwWOaAHwWDSfcXaPQGpW011B+f8AAmnJL5R6k1chu4wNzR5NAGculzZDKQKtRaTIz5kGPetBb2NxxFg+1N+3FW/1ZH40ARnT1XC7zn0qdNIDgEJz6lqRblDySN3vSpebH5mwtAFlPDIx5nmgN6VE+mpE4Rzz6g1Yl1BJYNiTc1mrLIZCDJQB0Fpo0LBcAketaQ0CyK8s1cqdYurWPako/KmHxDqhAO4bfYUAdZHpNtG22PNTPpUTIfmAPrXHprd4TkTYNObWrxztaWgDXnD2cnEyHB6Zq1/amYgPK5x1rjZriWWRt0xp0F+8S7N5NAG7Lel5Pv1GJ13HBO6sn7WoOfvNTjM7NuxhaANF751ON2DULmSVfmbINZc126ZwR9TUC3M0vAlz7UAXmDR5EbFqga0dm3yE4+tQedLD15zSTXRdhuJAoA0UlMUJ2qvFZrOjytI6rmoZbl0jHltuqi9yXcq5IzQBsG4hZR8oP0qOeBblR8wQVjhFYkIx/E1AGmDld54oA1ZrWOLDOdwWopLi2xlEGfaseeeXzMGRyKDMAowGFAF2S4DKcoAK5O5ObqU+rn+ddCNsg+Xknua565XbdTL6Ow/WgCKiiigAooooAKKKKACiiigAooooAKKKKACiiigAooooAKKKKACiiigBa0rqz02K2d7fVfPlGNsf2dlzz6msyihoAooooAKKKKACiiigAooooAKKKKACiiigAqaHvUNTQ96a3E9idHKNkCpfPRwVZDg9fSoKKu1yU7DnhhZFCsFx3I61EYEU8uW+gp9FLlDmFyFTYowOvPU0lFFUlYRUooorI0CiiigAooooAKKKKACiiigAooooAKKKKACiiigAooooAKKKKACiiigAooooAKKKKACiiigAooooAKKKKACiiigAooooAKKKKACiiigAooooAKKKKACiiigAooooAKKKKACiiigAooooAKKKKACiiigAooooAKKKKACiiigAooooAKKKKACiiigAooooAKKKKACiiigAooooAKKKKACiiigAooooAKKKKACiiigAooooAKKKKACiiigAooooAKKKKACiiigAooooAKKKKACiiigAooooAKKKKACtvR3ZLVsKpHmHr9BWJWrpqsbY/wB3ef5CgDdj1byvlZKsSzRzAFgOfas2NAfvrkVaJQL3oAiuE2qSOlVYQs2e+PWrBZZJAvJzV6GwAXhQKAKkTSlgoTIFasUc2zPkkGjy0jC8EEelD3WwY8xgfSgBJElT7xx7GoJIn6nG31qKaWSRssx/Ok85VA3HNACtApGW3GpIYUL/AOqJ+tR+flge1P8At6ow5xQBeElvGuPs/P8Au0yR7fyyzRBB9Kpy6snRcE1k3VzcyPlmwnoKALFxcpJlIxj3qtu2qcuc1EjAkkUryccigCPjqMk0/mPv1oiOAWximuS5+Xk0AJ5pzt601m29M/SmnKt0wfWnbWY43AUAN81yOSBUW4sT3qV4kA3ZzUWOMoKAE8skE5/OlztGeppEkxw5GKUsGb5MCgAOWXdux7VGMf3uae8ZHO7NQ7SOxJoAUBc85qQKuMjmmoDt4NNztPzAj6UAP+cdDx6UqruOen0qLLEccU9AezEUASgKej5NNEgU8jNRkHkq+KWN2JwR+NACnrn9BQevC0rFlPUUjOSRj86AB1YDLc0iBcHjmnYz99qOvC0ARtj+L5aIuWPenSIWHUUoGFGGAoACUXoOaUTIww6mpFRSOvNDL8vGKAImZD3/AAo8xQ4BHFIBgZwM+tNA3tzzQBJKuR8vShScbOlIwJGAfwoUkcNQA75lOAcmpAWbqRTAmWyrYpx+XvmgBrffyuPwobBYE8UgbYc560uRuyQSKAJ4pHB4xj3qRnDnvn2qMKm3IzS+d8uFPNAE+4bQdzD2zSMwYcD86gVsnlsmrSxBgPWgCSJeB8xB96sbtn3sVHgKNpaoHbLbTQBcGxyMdvSrcbKCuwE1QhcAAVbEhUfLwKAJ3+c/NwfSo2jdSGI4qaNkkTJGG9zUU04J2sfyoAVSxbG7aKeV8sZ80kfWmQmMt61YNrHMOGINAFNrgsdqmrsMjJGNzH6Uz7LHEOXBanR5X7yg0AW47o/wLk0kl46HPBb0qm0sgb5VpitmXL/lQBoxXqKA8qjPpV+KW2lTMhVc1mLaeaMkcVTkbE3lqDx6UAbMrWqnMT5PoKrNesG+6FqkYn2bwGVqXypJVzuPHrQBba7D8KhZvpVmIyEAHAB9qoQSSRNzVlr6QjAiH1oAtFooR8354prTQscoQTVMt5gzI2T6VE6qq5C8+1AE7kM2ADk1NFC23AX9Kz1eZT8u38atxSzqhJbmgB7RSoclcLT1+Yc5FV5HuJYskMapC8bf5YBDe9AGpLAsg+/VV1ii+6WLe1Qs0kS7+ppguZJW/dLlvQigC1CxmbCpux61JcWM5XcABVICc/MDsanm6u04abI96AII45lcgEA+hpJbZd2Zep9KlLyNyHBPsKj3IG/ebmf3oAR7S3jUEbg3rVOb73XI+lXGudzbNmBVCUFZNufxoAHmg27Shz9KYvls2CjCl8rad4YUx5WB9foKAHyhIV3KormLk7rqY+rt/Oug8zzOvX3rn7j/AI+Zf98/zoAiooooAKKKKACiiigAooooAKKKKACiiigAooooAKKKKACiiigAooooAKKKKACiiigAooooAKKKKACiiigAooooAKKKKACpoe9Q1ND3prcT2LNvC1zcRwpjdIwUZ960pbDSYJnik1Yh0O1gICeaq6T/AMhez/67L/Oo57WS+8QzW0Qy8lwyj86puxKRb+zaN/0F2/8AAc1JBpum3kwgtdU3zv8AcRoSoJ+tdXceD9LbT3hhh23Hl4WXd/EO9cLpDtYa3FK8MknkOd6xjJ7ip5mVZEDDaxU9RxSU+UESvuUqc9D1plaIgqUUUVkaBRRRQAUUUUAFFFFABRRRQAUUUUAFFFFABRRRQAUUUUAFFFFABRRRQAUUUUAFFFFABRRRQAUUUUAFFFFABRRRQAUUUUAFFFFABRRRQAUUUUAFFFFABRRRQAUUUUAFFFFABRRRQAUUUUAFFFFABRRRQAUUUUAFFFFABRRRQAUUUUAFFFFABRRRQAUUUUAFFFFABRRRQAUUUUAFFFFABRRRQAUUUUAFFFFABRRRQAUUUUAFFFFABRRRQAUUUUAFFFFABRRRQAUUUUAFFFFABRRRQAUUUUAFFFFABW3ozD7MyMmRvJzj2FYlbejxs1uzKed/T8BQBqGNcZVW/KpY44SfmP50+OR1TDqcUrbZE7UAWIGto0ypQNUkmoKBw35CsqazXblWIaoNskX3zuFAGsL3zFPzc1Tmm+bLAk+1Ut3PynBppWQtgsTQBYeZSPu81C0xRckZFP8As+4c5FMdEAwTn60ARJcqx4H51M0cQXcw5pirGqn5ATTFn5O8UATBY9ufL/SoC/mfL0FSM25Pv4FRx7cff3GgCJ/kbK0qSENl8Ee9JI47YqPdu6AUAWjNGwwozTJSSvyjn2qq7FeF60ZKrkk5oAmBOPmTJqJiAcjg1Ez+jmmqAwJzk0AKzeZ1oXavAalU5GMc0hVRzjmgBSijtTvlVchaY0hZdoFNG4Dk8UABkYdsj0pzPkDAxULPk04cjG7PtQBJ5vy46Ui8HjDGmBwAQQaFOwZUc0APZmX5tlNBMh5GKUSZGGXNN25yckCgB2BvxninSHHpUQJB9venb89cZoABhm9aVnYNwtRc7+APrUpkwcZFADApkPzcUEMPuml+bnApyHHOBQAjByv9TSBdq5zk1I7EjOM+1RAMzc8UASKcLnODSZLnrmkwynG3NP34H3RQAvAXGaAMdMYqP7QnQIKC270oAkxk+hp20v16UxQzrilKMVxnFAAvyn1FK53ADaaYE2j5qcXwOhBoAYuTxmpvu4BxTFz121Jjec4wKAEb5CD1FKSpOV4pQDjnkVEQyc44oAkAB6jPuKmhd424bI9KjiZcc8VPHGB84bNAEvmJI2N2DT/L53ZDCqu3L7xxVyNlMeM80AKJACNq/lU28vgbSKYioi/MMe9S+bjAAyPWgCRMYwSPxpNiBuPzNNX5+jc0/wAvHDEGgBFG9sKMH1FWYd8b4LNSJbnb8gOfWrFvBJu3NIDjsRQBIofG7ytx96cZ4yNrw4PrU4lb7oAFQSRTM3G3BoAbtJHD4FV5oC0nB/GraWkg+9yKjlRVf52IHpQA2Hzw2zzCasx27K2Sh3eppYZBHjYmferDzXLL9xQPWgBRFNKNohJFSrYEIcxkVDBfSx/cQsakl1O96eTjNADZLXYoIjzVbYw/hNWPt8wX5kDGmNevKv8AqttAEK2W85ZX+oqd9LRovkJ3e9TwXjMMCP8AGpmvcDbtxQBz91DNAQGYY9qsWUh29OPepLktNL90kVKsESoD+lADmWUx/KxA9qqSQxj74APqauqNq/M+FqT7NBIOZAfqaAMoOIlO3DCiKdY2yEIY+1bMVlYxcySLmq999jjA2UAZ0pklJJGPTmoTaSOMlqtCaMdBuJ9aHn8rlgtAFRIrtBjIxULQsJMy/MfStKK7R22uPpile3idvMMnI7CgDLuEMa744ipqm53Jv2nNbCtFI5WRyR6VBfNEqAIoAoApxjKD5TVkiHyvvKppkbIE3b8D0qIokxJU0AQP9nQHccn2rmrg5uZe3zn+ddHJEScBcj1rnLkYupv99v50ARUUUUAFFFFABRRRQAUUUUAFFFFABRRRQAUUUUAFFFFABRRRQAUUUUAFad1oOpWVs9xcW2yJMbm3qcZOOxrMpaHfoAlFFFABRRRQAUUUUAFFFFABRRRQAUUUUAFTQ96hqaHvTW4nsaGlsqaraMxCqJVJJ7c1oNZa3Y65cXllbPuMjbWABBBNYlLub+8fzqmrkp2OlvNd8SLbCK4t0gWY+V5oTByfxrVutT07wnarZQxFroxh/u/fP+0a4UOwYHccqciu5iv9E8QWAS/8qG62bGdwAw91NS1Yq4y8k0/xRoc13DHsu7ZdxyOV9RnuK4iux1bVtN07SG0zSdjM42uydAO/Pc1x1VEllSiiioLCiiigAooooAKKKKACiiigAooooAKKKKACiiigAooooAKKKKACiiigAooooAKKKKACiiigAooooAKKKKACiiigAooooAKKKKACiiigAooooAKKKKACiiigAooooAKKKKACiiigAooooAKKKKACiiigAooooAKKKKACiiigAooooAKKKKACiiigAooooAKKKKACiiigAooooAKKKKACiiigAooooAKKKKACiiigAooooAKKKKACiiigAooooAKKKKACiiigAooooAKKKKACiiigAooooAKKKKACtfSbmOGIq4Jy+f0FZFaulqphLHBIbgH6CgDo4ZoWXIzTJcMDsAqqt9sXGz8qikvmI/drg0ATADOXfn0pszEjgZFQC4kVQWGTU32lyvRR9aAIRJgb9vSlN+gHMVVpZZGyo4+lRAFFw65oAsPfuV/djFVTLIzZc5FDhFH8QpRJGw29PrQAvmYAIJqwsileP1qqYkYgb6Gt9v3ScUAWCqP14x6UwKBnYxpBEUTO45pN77eOKAGZXdyTSNIoPFRhizHmnDk9RQA5mO3jpUbdqeynHB4qPP4e9AD8d8ZFMbaGyKcS3bpTRG3WgBSTtznNN3AnvTWwWxnH1pCMN1oAeQT93OajJ9c0M23puoOQu/tQArLkDNIF+bqRRkEZFI56UAOIAXlqABjOTim7srkimls4z+VAD8gUuCpyOlI204IBoYgDhjn0oAXO56GUE8Ugdc8igNk5UECgAyCNtPRRjNRsCDwcfhS4J/ixQAZYZIGaTf6AinkFY+eTSAFkyRQAqliOKiGDJ8/FPUAex9KCd3TFAEqLgZHSmvsJ55pq71GA4IoEnOCn40AMYYOFWnphl54NO2hjxgUH5Wx/OgCMbVOFY08SEeufWlPytkgU9TxkA0AM35HPNA+bn0pM/N70/G3luaAAKCM7vwp0fyjLc+1NOSfl4FSCPavNACFl96RlyO+KnjhLDIFTi2PlnjJoAqojKMrjFPUnd8tTw2sp/g/OnfZmV+lACANsz0pVG7BzmpCu1MYJqFIXcHaMUAW9haPjmpEU7MEVUjinSThuKleSQ/L0NAA7NHxnFSxs4561WAOPnUn3p3zj+KgDRS8njTGzIp0F2RlmU5qiJ5B/FUoulYcjNAF03R+8MipI79hgEEms8xs3zKc+wp0O9TgjrQBqfb3x8wxRlHO9sGqR2LjeS1PYr5eVQigDXgmhCg7BxU5vEK9OPSufS5WM/wARp8t1vAHKj2oA0mu0RsLhajlvwSPn59KyXC43ZY+9JHIFGdufegDRF9lypHHrUiXFuTzkmssXC9ximbmzlH49KAN2O7RM4wKjl1NUGDg1hyNI/O78Kb5LSdHIHvQBqPqEsn+r4pizzk8mqCQvCwIbNWN7x4LMPpQBbknaVdgNZzB1kOWIqz56LyUwaf5a3QJxgetAFMSuD6+5qRbqRxsIH1qR4vK+VAGXualFoske5WwaAK4ufJHzNmmJLLcS79uVFXo7KHepk+atKG3g24VGx7CgDB891bjANVpJbjccPkn0rsLfTrKR8sq/jV1bXTkH+ojJ9hQBwscM7/Md496e9nKR8mSfQ12NxDbr8yxBR6VEzRLCCyJigDmYNHuGXdNIEHpVldKCcK5Oe5Fac8oyjKvyDtST3oZBti/GgDPXQJGUlpsD0rhb+PytQuY852SsufxNd/I7SL8rn6ZrgNQGNSuh6Sv/ADNAFaiiigAooooAKKKKACiiigAooooAKKKKACiiigAooooAKKKKACiiigAooooAKKKKACiiigAooooAKKKKACiiigAooooAKmh71DU0PemtxPYlooorQgKKKKACiiigCpRRRWRoFFFFABRRRQAUUUUAFFFFABRRRQAUUUUAFFFFABRRRQAUUUUAFFFFABRRRQAUUUUAFFFFABRRRQAUUUUAFFFFABRRRQAUUUUAFFFFABRRRQAUUUUAFFFFABRRRQAUUUUAFFFFABRRRQAUUUUAFFFFABRRRQAUUUUAFFFFABRRRQAUUUUAFFFFABRRRQAUUUUAFFFFABRRRQAUUUUAFFFFABRRRQAUUUUAFFFFABRRRQAUUUUAFFFFABRRRQAUUUUAFFFFABRRRQAUUUUAFFFFABRRRQAUUUUAFaVgsbWz7nKtuP8AIVm1ctCPLKnpmgC9Cka5EjZU96m8u1/gcn8aqqgC5Uhj6UhC9/loAsFoh8oBJpjTBeGBFRqm5sb8D3qWSFtuGIIoAVHg2/NyaYxRm4zj3qIRhW4X86GO3+Hj60AWUt45F+dsj2qGezjVSYn59DUaSZOFOPpUbbhIc5xQAsR7Owp77em4mm7NozjcacM4+7QAkRcNt7VJkIxD1F53zcAA0jFmb5qABkRjkHH0pApXnmlUlT7fSmtJ81ADhIO/NJlD0xTC6N1XBoAAG7bQArHZ7/SkMjt0B/Ggs3bgUgUnnOTQAjEqPWmn5+lKck88UA7QfloARjuXBNKFJT5hgUzlsnv7VJz5eW5oARDgHC8UhTdyT+FCEbTj8qUYxxxQAm5cY5pB97nFI3saDu3cHNACkt34FN/iGTkVITtX1o27h96gBpA3ZwaTnd8lOHynC80ZI7c+1ABvbPzHPtShgeegpikFvmHNObDHngUASbu3BpSQVweKiJ5HGKfvx23UANxjuDQGxwAc0obdyVxSKSG44oAeMKPmGaaXLcLwKbuBJBPNSKB17UAPiCY+Y801/v8AA+X1pWCE8dfam/MD3NAEu1QOxoAP0pvlkDPf0pQGPUY+tACqiHkkE0qcHp+dJtUtz+lO+boD0oAlSPnO4CrGxWI71DAhPJarsIyf71ADGj6bMCp4WUfezmh1C4+WgKCMgc0AWFbjjmkWNjLllwKdAhduGIq1tYDjnFACfZY8jnINEtumAEQ05Gdn+7WhGFABegDHe3YceUc1XaNkzlG/KutURMPnUYqdLSynGN2KAOKYgqAEIPrini3LAE4FdgdDgZv3cisPQ1YGj2z4QgUAcULOHqZMn0xQLX5+2K7NvDMBbgdfSrKeDYmKkS/8BNAHDLA8b/ITirIJA+ZPzruT4NuIhvR4yPQ1G3h2d/lZE4oA4ZwsxxswacLeReM12Q8MzF8eQPrT28JXDc8H6UAcG0YVvnB/CgRu3CAn6ivRLfwwIwBKIyferv8AYsUS/JFGfpQB5iLaZjgjj6U9rRkjJVQfrXoj6BKWDJANpqeHwzE/MkFAHlDRsx5XFSCP5cDIPvXrX/CIWUpx5ZT6USeEtPVhmLOO5OKAPK4rGSRff6Ur2EkLAt8w9q9ZTwvYFFC4T9adN4PtWA2S8+hFAHlCwhhjY35UjWBLDAr1ZfCI2bcoB/u1ZtPBdjnkgv70AeSmxIGTAxqzCjFBH5JA+lexDwTZ4DGYAegqC50bRbH77IzehNAHlS6dtb7p5p01hFCm5SQfSvR5dN0yZc71A9jUQ0bR2A3HIFAHn0cYMJAQ/WprO1keNhvK16bHpmjJGB5aY96zNTfR7SNhGsYf0BoA4xbKRD1R/rTF84TbGTaPUVopd2crsX+U+wq7DNYgjndQBh3Cop+cM34UyKO2mbAH51u3d9YYKbU3VhebCsp2bV96AJylpBncFJ9KpzXaHhIlxUd1JaMSzMN3tUcV3Cgwkf40AUZQZHO2L5q4O/BGoXIPUStn869OF0pJKxqTXmepHdql2fWZ/wD0I0AVaKKKACiiigAooooAKKKKACiiigAooooAKKKKACiiigAooooAKKKt6dYTanfw2cAzJK2B7DuaHoAwWly1qboQSm3B2mXYdoPpnpVj+wtX/wCgVff+A7/4V3OvLZxeBJ7ax5htpVh3f3iGGT+eaxv+Fjav/wA+1j/3w/8A8VWMak5K8UBys9vNaytDPE8Uq/eSRSpH4Goau6rqUurajLezqiyy43CMEAYAHf6VSrZXsAUUUUAFFFFABRRRQAUUUUAFFFFABU0Peoamh701uJ7EtFFFaEBRRRQAUUUUAVKKKKyNAooooAKKKKACiiigAooooAKKKKACiiigAooooAKKKKACiiigAooooAKKKKACiiigAooooAKKKKACiiigAooooAKKKKACiiigAooooAKKKKACiiigAooooAKKKKACiiigAooooAKKKKACiiigAooooAKKKKACiiigAooooAKKKKACiiigAooooAKKKKACiiigAooooAKKKKACiiigAooooAKKKKACiiigAooooAKKKKACiiigAooooAKKKKACiiigAooooAKKKKACiiigAooooAKKKKACiiigAq5aQ+ZETux81U6t2ozGTzjPagC00fkjjNNEm8/OOPWkDdmc4/2qQYB+U5oAlMO7lHxTER8kdTTS0gPC01ZpQ3zce4oAuxQ7VJfFVp3J+Xy8e4pwkZ1xupkhfd60AIkbRruUZJpC3PIJNSxzNjA4x61G8hc4z+QoAUuyr836VGp3dXwKcMBOfzps0eUDAgn2oAUooIzkj1oZNhyOlLH93BxSjaMhqAI8kt7UEr/CaThM7STTMZbIPzUAO8wH3PuKcu48gDHpQwQj3qNS247SBQArsOR/F6UwLJT9v97r60u9oe+RQAFBt461H5mBgilL7jxxSKCeuPxoAPlK+hoDADHNO4PbkelMIy23FAABg53AUpAbp1ppUR9eaM9gtADhuA+7SqOO9HToaQSYGACTQApOFwaa27HQYpNx53DNC9O5HpQA9M7famk4H9aCcrgH8BTTuIx2oAUKDzThhhzxSKw4A5NOYFuGoAauc9Plp5X34pqntnil25+lAD2AIx096QrgYDZpQAeTSEZPSgBFKj5cc+tSYI6nIpoBx6U9Wx1NAAGUnjilIK8jmgtnjPNOztHLA0AIpYn0p4A6k81FvJ9BUhY4GeRQBJlSMbRSqhU8VDuDHuPrUkb7Gz2oAtI6L94c+1SKcHcjYqs0gLfL1p4nKDkD8KALSXQbhh+NShu6mqazKBnAFDSoT97H0oA1IroR8tjNTpqALfczWOrZ96njLx8gZoA2PPdyMKqirCSnbzhqwPOlZ8r+VXLe6cLhl5oA1DMD1zUsdyu3hj9KyVuAr/vDUv2pTjy+tAGzb6hIjcjK1dXU1fAGUPvXMmeXbTvtm0ZbH50AdV9rmVgzSDAq5b6yrELJz71ycd8GUDIz71L9rkXkIDigDuDqMYXAlYCqp1BPMA89zXKjUpZOPuiniZWIO87qAOzS+c42ngepqT+1I0G5gSw96437dLD92XNRtqEjg7+PegDsjr6sx+6Kms9et5NyzMAB3rz9b358Ek/Sny3bKAEGaAPRm1rTo24LNVC58SRRtmKIgeprjItVmXAeMbaZNqbOSDwPpQB2TeLXbaI0x61GdfkckyklfSuKF0N4IP5VaW9G3GMn60AdQNaLAsBj0qVPEd4i8NGQPWuKkubgeoX2FPS5O0fM2fSgDrD4zuVl2tt/Co5PFNyJN0cxDGuXESNl8fN71E3mFxw2PY0AdafFGrEbPtBIqlJqUjMXmdS59azIoZiuQMD3NO+zZyz9aALL6xInCyjHtVI6rK75EjqarywKsvyE5oaBMD58tQBc/tC8Ub3uXZfQmsuS8d5y6hm+pqV4XcYZ8LUa/ZrdSC+40AWoNTSNcSrzST3wkGI88+9Z3mRKxYIGqs7M8mVBA9BQBsRqCM4+b61Qu7rd8mDxSrciFADnNU5mWTLHI9qALSL5sYNPnKxR7c8+1UoJzGpxnFMe6d84BP4UATPdKqY71xl2c3s59ZG/nXUl1xk8tXK3PN3N/vt/OgCKiiigAooooAKKKKACiiigAooooAKKKKACiiigAooooAKKKKACtrw9rkehzzytZ/aDLH5YxLsKjvg4NYtFJpNWYHf/ANsaGfBcqLZRIpk/48fthL5yPmz973/CuBpKKmEFC9uoBRRRVgFFFFABRRRQAUUUUAFFFFABRRRQAVND3qGpoe9NbiexLRRRWhAUUUUAFFFFAFSiiisjQKKKKACiiigAooooAKKKKACiiigAooooAKKKKACiiigAooooAKKKKACiiigAooooAKKKKACiiigAooooAKKKKACiiigAooooAKKKKACiiigAooooAKKKKACiiigAooooAKKKKACiiigAooooAKKKKACiiigAooooAKKKKACiiigAooooAKKKKACiiigAooooAKKKKACiiigAooooAKKKKACiiigAooooAKKKKACiiigAooooAKKKKACiiigAooooAKKKKACiiigAooooAKKKKACiiigAooooAKswEiPj1qtVq3RjEWU9+lAEgBZvnPApxjX+6R701T13YBp3PYlvagA8xo/lzkU07v7wIpHQn5iMe1Lt4GOKAFU4HapCVZc96iC5GOtPeErH8pz7UARRnq1Pj+djxio9jgf3aVeeN2KAJTEqj5uah27Wzg/Spydgx1qJkOd2cUANJkZuBxSOjcA5xTyMLuD8+lAd3HI4oATG0dMU0p3B5oDuxwRxS/MM/NgUANZtpwATQEHfpQSWHynpRlenOaAGlCDxnFOxxgmk53Y3UMw9MUAGQfujmk+/1ODS/RuPSmt98EUAKOOO1AOTkigll5Iz9KMknLDigBuSx4/Ogkg8GlbG7FAKr7mgBR7HB96FGCQetMHBzmnbyD93AoAcARnODSbdik5/AUZY8nOKQlSvXmgBqtg8LTyMHJFNVtvbdT93m8HjFACCMbs9KkJC8Co2G3pnFCjnO7NAChtxxjpThndTQ2T8q80u7dwaAHFST94UxeGoyFyBSAEj73FADwzE9cUpLZ+YZ+lRhiOuTTo3Ab5qAJQw/hxmgFWPTmghOopAVHTrQA7G3+HNIDzgoaGkJ7UuVI+bIoAcQTyOlJnIpudpwOaUhtv9KAJYxlhkcVI8YHKNUKN8uCvPtSodpPFAEgk/vKKcOOeDTNxbtipR9zjg+tACh+5BH0qRbnd8uDTF2hf3nPvTl2euPQ0AXISAOOG96kYnHyjJ9qzw5VvvZFWonO3IcCgCcCTb+9TimeW5b5GpVuHb5TzTgGPJOPpQBN++27TQImwSx/Cokcs+N2TVpSx6j9aAIlGwgmrQkmI+TpUJHz/dx71Md+0YfigAJdTuJ5qeKXd0kGajigLthn/WkktI45c7z+FAF2OQ9GG73omk9QNvpTIUVOj/AJ1I6A/ebigCkwQyZXOPapt20cbqkMO3lCfyprRnuTmgCPbJgs5yPSo1ZS3KGr8FrM5BGAPerJ0uSTkyRigDLYqrZ2UbhuzHyfStP+wiTkz59s1ONIKLzyfUUAZyM0ifMwBqTbGPusN1PaxWNvmZvyp0Voxk+UYHvQAkYYdXXbS+dCinuRU7afM38S4qH7CVYh3A+lAEH213HyECl+0zEcuoFWI9Jt924y5/Glm06LHyAE/WgDPlmYtw4P4U07to5yfarL28cS4lkVfaqx2FcJKaAEZSwwc49zUSWsQJZmz7U55EX5WcketN+1W8YIT5j9M0ARtHglkX86VU8wckj2FVbiaZl5bav0xSW115TYfn3oAffbLdQoBLHvWfJcSMmBitC6ZLk52cDvVFQ3mcDj0oAWGW5CYKjHqakWVk+939BTiQykM23FVo3dnbyzwO9ADLhnZsgGuduP8Aj5l/3z/OuimDt98sK5y44uJf98/zoAjooooAKKKKACiiigAooooAKKKKACiiigAooooAKKKKACiiigAooooAKKWtK6/sX7O/2T7f5/G3zdm3rznHtQwMyiiigAooooAKKKKACiiigAooooAKKKKACpoe9Q1YtdnmDzM7MjdjrimtxPYngt5rmURQRtJIeiqOa6P/AIRJrbSZ7y/n8uRE3LGnOD711GhppS2gOlbCpHzH+P8A4FTPE+f+Ecu8f7Of++hT5hWPM62NA0eHWJZ4XmaN1TcmBnP1rHro/BX/ACHG/wCuTVTJRnanod7pTnzo90XaVOVNZtewOEMbCTaY8fNv6V5x4iXSlvQNLJP/AD0C/cB/2aSY2jm6KUAk4HJpzRsr7SPm9KgsZRUjwyRgF1wDUdABRRRQAUUUUAFFFOUbjjOKAG0U7aP76/rShM9HB/OgBlFOQZdQehNG4f3F/WgBtFO3D+4v60pwUBCgcnpQAyiinpG0h+UfjQAyippYREg+bLGoaACinxqGkVScA1JJbMnK/MtAEFFFOjGZFHuKAG0VM00gY/OetOP2hV3EnHWgCvRU8UrvIFZsg9RUFABRRRQAUUUUAFFFFABRRRQAUUUUAFFFFABRRRQAUUUUAFFFFABRRRQAUUUUAFFFFABRRRQAUUUUAFFFFABRRRQAUUUUAFFFFABRRRQAUUUUAFFFFABRRRQAUUUUAFFFFABRRRQAUUUUAFFFFABRRRQAUUUUAFFFFABRRRQAUUUUAFFFFABRRRQAUUUUAFFFFABRRRQB1/h/whp2o+G5te1rX00mxW7FnGRaPOzybN5yFxgY789+nGbf/Cv7C7Hn6b438OyWjf6try4a1lPY7o2BK8578jB70mln+0fg9rtp/q/7K1G3vt3XzfNBh2Y/hxjdnnPTHeuHrkjGpOcmpvR2tZW2T7X/ABA7Wf4XeIjBJcaUbDWrWNSXn0y7SVQw5KYOGLYwcAHqK5K8sbrTrt7W9tpra4TG+KaMoy5GRkHnoQaZDPNbTxzwSvFNGwdHRtrKw5BBHQ12el/FDWILWOx1u3s/EFikiv5WpxCV1wTna55yQxGW3Y4xxxVP28O0vwf6p/gBw9Fd/wD8W11+H/mI+GLwR+93bZD/APfbMVP+yBj/AL6ZffCrWhBLd6HdWGv2KM4Mun3CuyhcEArn7xBB2qWP6ZFi6a0qXi/P/Pb8QOCpasXtjdaddPa3ttNbXCY3RTRlGXIyMg89CDVaulNPYAq5Z7/LOwZ+bpVOrVszKmAcZagC0Yd5wAAe9O8ph1H5Ug4H3s07bIBkEY9qAF+zM5B7VKbRSuN2KgWUA8gg0/zWbowFAAbcJ/FuFK/loMhqY0bH5jJ+tN8pz/FmgBjkPwKUxpt4IzTFbbIVLUNkHAoAQqAcbuKcF3jHSkKSDG4ZFKNyc0AJsUcGhlA+6cUm8BsnOaYTuPJ4oAaz/n7UnbLCnlyBwR+VIx4B4zQBH8mOh/Cl7ZpxbC4P6U3IKcnFACN0BFLgAdMtS8BRnmk3fxUANJ29BikyCeeKDzzjApxC4BOaAEODwDSYB4zinD5z6UMccMKAG9B0yPWhx8oIxinDhcYNN2/jQA3OBmgnceelPUYU5FOUfKSKAG7lx06UYyPu4FJhucil2nHzdKAAIOoP5Um4Z96UHZ93mlQ8nPBoAMMec8UrLkdcUADnvTWPzc/lQAFcKPn49qBgDIPPvQ33QcUoPHQ0AIDkZzilI/26U7iOOKjyd2GFAD854yaTbjp1pec8AAetPQYzmgBFk4x0NOR+2OaQtlvalLgj5RzQAdTxSbgT2zSbXA6CkUDOSMUAPySOmKFbLdSaaDk8frTwNhzQAeYA1PRt7fKKZlWzwM0qOF7c+1AFgEnrxTllkVeMY96h3sDz0pyy+vSgCbzUZeRzSA54piSZOcDFGWD57UAWQDt4TmpIlIXk4NRRyjIy1WVKtzwRQABivNPE7MeOajGM4FPDKGHGDQBNG6qc96sRnPJz+dRAqQPlGacrPnGARQBYR88bB+NWNjsoO4D2qkJSvVRUi3RIwRxQBbWZFbaR83tU25GHT86zD5gbchGPrUq3M6kFgCKAJxJIXIxhfWnLeEHaOfrSrd+YMMqqKc/lCPdxmgCZLhm5K8U5pFc5bgetZQmO7jkfWnIzO3zHigDXW4ePoQy1Mt+2OEwPeslZBu2FVPuKQ7t+A1AGo97JnKtioW1S++6jD8aqgyL1xTZZTHyRk+1AEhuLuU7nkAqQ3NzGvD5P0rObUHU/MtKb84+7QBdGoXyqecfWqzX1478MDUZnLpnn8ar75M5TigC/5szY8x9vsKf++z8rEj61ntOxA38/QVItxIADEDx60AXVjbdlvmP+1UgaL7pIDelZ32idjlnxToUdmzvGfXNAFuRbdh84qm95aWjYij3k9zU7WzMP9aG+tZ8lnMZOFUj1oAlluTcqA0eB61G4Q/Lt5oPmxnBZRTlWVhkGgBWiPljDYqBmKjiMfWpTBcKdx6e1VndyxFADHlyuDgVCjKpwrflUgjYnG5aeYEVevPsKAFRyVw3T1Nczdf8AH5Njp5jfzroGkULg8e+K52c5uJD6sf50AR0UUUAFFFFABRRRQAUUUUAFFFFABRRRQAUUUUAFFFFABRRRQAUUUUAFFFFABRRRQAUUUUAFFFFABRRRQAUUUUAFFFFABU0Peoamh701uJ7Fu2up7OYTW8rRyDupron8WLe6NcWd/CWldMK6dCfcVy9FXYi4Vs+HtWt9IuJp5onkcx7U21jUUwNXVPEF9qpKyPsh7RJwPx9ayqKKEguQRyGMkqBn1PapZywvCUzu7YGe1VqkaVml8zo3tWRoSk7rVtpOQ2XzVapZJ2kXbhVBOTtHWoqAHIAW56YJqTy0BIzkjtn/AOtTEOG5OOCP0qTcmSc8nPf/AOtQJkTDDkehpzMQQAF6D+EelNc5diOhNOYBiDvHQDv6UDANuV8gdPQetNT7x+h/lTuFVvmByMcZ9aRDhuTjgj9KAGU5PvH6H+VG0f31/WnKApJ3joR39KAGx/6xPqKbTkOHUnoDRtH99f1oAbTj/q1+p/pRtH99f1pTgIAGB5PSgAi2b/3mcVoLt2jbjb7VmU9JGjPyn8KAJ7z+D8aq1NNMJVX5cMOtQ0APj/1qf7wrRrNjYLIrHkA1LJcs/C/KtAD7nyu2N/tUEX+tT/eFMpVYqwYdjmgCRNvnkucAGrbTR7SdwPtVMvGTnyz/AN9UhZDjCEc+uaAJo7fjczbPTFNltzGNwORUs6SONytlcdB3ow0ds3mHORwPSgCnRRRQAUUUUAFFFFABRRRQAUUUUAFFFFABRRRQAUUUUAFFFFABRRRQAUUUUAFFFFABRRRQAUUUUAFFFFABRRRQAUUUUAFFFFABRRRQAUUUUAFFFFABRRRQAUUUUAFFFFABRRRQAUUUUAFFFFABRRRQAUUUUAFFFFABRRRQAUUUUAFFFFABRRRQAUUUUAFFFFABRRRQB3Pgz/TvBvjXR4sLcS2UV6rN9zZbybnHruIYY4+pFcOa6f4f6tFo/jOwkudhsrhja3SSyBY2ikGw788FRkMQePl/Gs7xLoc/hvxFfaPcHc9tJtD4A3qeVbAJxlSDjPGawhaNWUe+v6f5feBkUUUda3AWul8K+HPFWrXX2vw3a3glgyPtUMnkhDgAgSEgZw3TOcH0retPCmieE9Oi1TxtI8l7NC0ttoEe5JJBwFaVx/qx1OODx3IZKx/FHj7WfEpa1837FpC/LBp1t8kUaDG1TgDfjap56HoB0rkdadX3aK07vb5Lr+C8wseradfNpdvPbfEDxZ4Z1aytGRBaPGt1OjruQ8YDbgSMkq569OTXOjw78Ltb1HUm0m41kxWlg9/KtsQI1RMBlXzV3lj154569h5BXcfDb/mbP+xcu/8A2SuV4D2XNVjUafZWS+6247kkmh/Dq9WOez8X32mIVw9tfae08gYE87o8LgjHHP17CS6+FWsCCS70O7sddskdwZdPnVmUKAQGX+8QQdqlv5Z8/PU1oaZqtzpcyz2lxNbzoSVkhcqy5GDgg+ldTo1o606l/JpW/Cz/ABYiaa0ntpXguIpIpY2KujrtKsOoI7GnKWHtXa2vxF0zxH5Vj4402O5U/IuqwJ5c8AO7khfvKC33QMcZ2saxvFXhi88NJBdrcW+o6Rcsy29/aPvjYgkbWP8AC3HTJHXBODh08RLm5Kq5ZdOz9BnPyM/qKhYMBleaie5R/wCFhSfaeMY4rqEPVpie1SDKjJJBqt5+TyKUXAz8wyKAJiO+eTRk4/rULzoR8ob8ajMmVI6UAW43yDvOTSbgaphyvQ0vmGgCwfmNGfYVXEmBwOaPMOe1AE6sS2AB+NOKgA1WL+maTew4zxQBJ7bsCnqVYYqDdntRvIPU4oAm4+7nNAG3+ICoS3NG4n73NAE33vUj2pGUluOKZ5mFwMim72xjNAErkADu3rRtOAcZqClBI70ASk5b71OA75qvRQBYKcZpgfaNuDUe49jQWJOSaAJjyvcU3BHWmb2xjNJuJFAEuPTrSKRnLVFS7j1zQBITk/4UHavGOajyaMn1oAkG8E9xSn64qLcfWgsT1NAEx9Q1CgjlsVDkigMQcg0AWCOOtIVXgd6hLse9IWJ60ATEcfezTgOM5zVcMRS7jnNAE7Z64pqsWbio/MamhipyKALBAHJHNPR1+tVvNbPU0Fh70AT5G7C08Lj2qrvycnNSrOoXBBNAFhRlTlqUD0wRVMy+lKJ2AoAvKO/6Uzkt0qstxg5INO+189DQBeVUyOcVMronBNZq3ig/MpNSC8g7o/4UAaBfY25WyKkEwYZNZq6hCh4VxTjqUTDBV/yFAF+ObJ4zU3nhFzzWP9vjxjD4+lSrqUCpgJJn6D/GgDXjuFZclDTmkicfLkGsZdUiXtJ+Q/xpjajEWyqyD8qAN2KVW+XNWRtKcdK5+PVrdP4JPyH+NP8A7bi/uyfkP8aANsBJDgKwpJLcgZEmR6E1kLr8S/wSfkP8am/4SG0I5jnz9B/jQBdX5GwRU8ce4n5sVktr1mekEv4gf41F/bdsDlYpR+X+NAG86gLznPtVdiykFd2feswa/b94pPyH+NSf2/ZsMNHP+Cr/AI0AbKTnYA3WmmZnk2ViHWrE9UuP++V/xpBrtunKJKPqB/jQBtywMcbR+dIsP/PRgPpWP/wkMR+8JvwA/wAaP7bsccx3GfoP8aANxkRVzvzTSYmFYo1y0HG2fH+6P8aBrljnlLj8h/jQBqyDZgoPzpVb5cl8e1YsutW5I8tZsehA/wAaaNYtj99JfwA/xoA2Y5fm/ecr61YzAB8hrEXXLFU2+TMfqB/jTTrdox/1Uq/RR/jQBsifBOGwKZJduBw/FZS61YDrHcE/7o/xo/tqxLZaKcj/AHR/jQBouAU378tU0LkQ5YgVmy+IbFk2rBN+IH+NVjrkB6RSY9MD/GgDaV3wecj61XmCt/Dt96yl1mJWyEcfQD/Gk/tiLJOJM/Qf40AaSjGSuTTWZ8EnIrO/tgYI+cfgP8aYNUQ/6zzD+A/xoAmZ2dvmJxWRcDFxKP8AbP8AOtH+04V+6j/kKzZW8yV3/vMTQAyiiigAooooAKKKKACiiigAooooAKKKKACiiigAooooAKKKKACiiigAoorTutI+y2zzf2hYTbcfJFNuY89hihsDMooooAKKKKACiiigAooooAKKKKACiiigAqaHvUNTQ96a3E9iWiiitCAooooAKKKKAKlFFFZGgUUUUAFFFFABRRRQAUUUUAFFFFABRRRQAUUUUAFFFFABRRRQAUUUUAFFFFABRRRQBKk7xjAwR6GmyStIfmPHpTKKACiiigAooooAKKKKACiiigAooooAKKKKACiiigAooooAKKKKACiiigAooooAKKKKACiiigAooooAKKKKACiiigAooooAKKKKACiiigAooooAKKKKACiiigAooooAKKKKACiiigAooooAKKKKACiiigAooooAKKKKACiiigAooooAKKKKACiiigAooooAKKKKACiiigBa9D+Iitreh+GvGCo7Nf2n2a8fyFTNxESpdivGW+bA4+VPwHnld/4V8vXPht4m0B/J+0WWNYtd28H5BtlORx9wAAHu/wCK8+I91xqLo/wen+T+QHAV6N4dsLXwR4Yi8ZavZefqdxJs0aznwF+7n7QwzuKjtx/dP8SsuB4C8OxeJPFMFvdsiadbK11fSO4VVhTlsnIwCcLkHjdntUPjHxI3ifX5LtIkhsoVFvYwJGEEUCk7FwO/OTz1PHGBSq3qz9ktt36dvn+XqMytS1K81jUZ9Q1C4e4up23SSP1J/oOwA4AGBVOu0+GXg208ceKpNNvrmaC2htXuHMGN74KqACcgcuDnB6Y75E//ABaf/qdP/JWulJJWWwjg67j4bf8AM2f9i5d/+yVJ/wAWn/6nT/yVrb8Nf8InnxH/AMIv/bX/ACLl99o/tPyv+me3Z5f/AALOfascR/DYI8pPU0lKeppK2AWuy8CeKoNIupNI1v8Af+GtQyl7buhcKcfLIoBypBC5I5wOhIXHG0lRVpxqRcJAb3irwzP4W1j7HJPDdQSxi4tbqFgUnhbO1xzxnB49uMjBOFXo2kXP/CZfDfUtEvZt+paDEb+wmkOT9nUYkiztJwBjAzySg4VK8571FCcmnGe609fP+uoCUUUVsAUUUUAFFFFABRRRQAUUUUAFFFFABRRRQAUUUUAFFFFABRRRQAUUUUAFFFFABRRRQAUUUUAFFFFABRRRQAUUUUAFFFFABRRRQAUUUUAFFFFABRRRQAUUUUAFFFFABRRRQAUUUUAFFFFABRRRQAUUUUAFFFFABRRRQAUUUUAFFFFABRRRQAUUUUAFFFFABRRRQAUUUUAFFFFABRRRQAUUUUAFFFFABRRRQAUUUUAFFFFABRRRQAUUUUAFFFFABRRRQAUUUUAFFFFABRRRQAUUUUAFFFFABRRRQAUUUUAFFFFABRRRQAVND3qGpoe9NbiexLRRRWhAUUUUAFFFFAFSiiisjQKKKKACiiigAooooAKKKKACiiigAooooAKKKKACiiigAooooAKKKKACiiigAooooAKKKKACiiigAooooAKKKKACiiigAooooAKKKKACiiigAooooAKKKKACiiigAooooAKKKKACiiigAooooAKKKKACiiigAooooAKKKKACiiigAooooAKKKKACiiigAooooAKKKKACiiigAooooAKKKKACiiigAooooAKKKKACiiigAooooAKKKKACiiigAooooAKKKKACiiigBa6v4da7/wAI/wCOtMu3k2W8kn2ecmXy02P8pLHptUkPz/dHTrXJ0uampBVIOEtnoB6xNoz+A/C3jpi6RST3aaVZO4WSVoz87AkLgB4XU9uV7ECvJ6928RL4j+JHwt8Otp+li5uJZGlupftEaYaPdFnB2j5yWbj7uMVwH/CofHP/AEBR/wCBcP8A8XXmYPGU4xk684xnfXVdNP0uNrsVfh741/4QTXp9U/s/7d5tq1v5fneVjLI2c7W/u9PeuSrt/wDhUXjn/oCD/wAC4f8A4uj/AIVF45/6Ag/8C4f/AIuuv6/hf+fsfvX+YWZxsEEt1PHBBE8s0jBERF3MzHgAAdTXqegeG7XwK2qjxP4h0qzfUdMksGt4Ha4uLd5QpBeNR0AB5zjpzyKj0rRdV+GXh3Wde1bTobXWG8q20mWRlm2s+7zCoUkBggzlvTHOSD5hPPLdTyTzyvLNIxd3dizMxOSST1NRzPFXVOVobXVnd+XTT56+gbHTeIPAGsaFpiatvtNR0psD7dp83mxAklcE8HqMZxjJAzniuUrtfhlrIsPFK6Xdq82mayv9n3UIYjcH+VTwRyCcZ6hWbHJq1e/B3xjDfXEVrpoubdJWWKbz4U8xQeG2l8jI5xT+tRoydPESS6pvS6+/dBY4Ciu3/wCFReOf+gIP/AuH/wCLo/4VF45/6Ag/8C4f/i6r6/hf+fsfvX+YWZW+Gery6P8AEDSJI97LcTC1kRZNoZZPk59QCQ2PVR061j+JtJ/sPxPqelhJlS2uXjj84YdkB+VjwOq4Oe+a6EfCLxxn/kCD/wAC4f8A4uj4u/8AJT9Y/wC2P/olKzp16NTEfupJ3WtnfZq35sLHD0UUV3CCiiigAooooAKKKKACiiigAooooAKKKKACiiigAooooAKKKKACiiigAooooAKKKKACiiigAooooAKKKKACiiigAooooAKKKKACiiigAooooAKKKKACiiigAooooAKKKKACiiigAooooAKKKKACiiigAooooAKKKKACiiigAooooAKKKKACiiigAooooAKKKKACiiigAooooAKKKKACiiigAooooAKKKKACiiigAooooAKKKKACiiigAooooAKKKKACiiigAooooAKKKKACiiigAooooAKKKKACiiigAooooAKKKKACpoe9Q1ND3prcT2JaKKK0ICiiigAooooAqUUUVkaBRRRQAUUUUAFFFFABRRRQAUUUUAFFFFABRRRQAUUUUAFFFFABRRRQAUUUUAFFFFABRRRQAUUUUAFFFFABRRRQAUUUUAFFFFABRRRQAUUUUAFFFFABRRRQAUUUUAFFFFABRRRQAUUUUAFFFFABRRRQAUUUUAFFFFABRRRQAUUUUAFFFFABRRRQAUUUUAFFFFABRRRQAUUUUAFFFFABRRRQAUUUUAFFFFABRRRQAUUUUAFFFFABRRRQAUUUUAFFFFABRRRQAUUUUAFFFFAHe6iY9R+C+i3W145tL1OaxXD5WRZF84sRjg/dA57H144PJ9TXofgZW8QeC/FHhba8kywjU7JVgWQrJGQHC/xbnGxBjsW+h88rnoWjKcOzv9+v53AMn1NGT6mkoroA73wDJZ6zp2r+D9QnSI6kiy6dJNJhI7tPugfKdpfOCRgkLtGSRXM654a1nw3di21fT5rV2+4WGUfgE7WGVbGRnB4zWTXqnw08X6+tjr9kdTme3sdFuLq1SXD+VIgQLgsCdoH8P3fauSqqlFupTs0+j012vfX7rDM7wP4bXRni8Z+Jkez0ixZZbZJFYSXkuN0YjGRkdGz0OPTcRxGqahNquq3mozhFlupnndUyFBZixxntzVrXfEuseJLoXGsahNduv3AxwicAHaowq5wM4HOKyK0pU58zqVN322Xp/mIXJ9TRk+ppKK3AtWVpcahf29nap5lxcSrFEm4DczHAGTx1NdX8WJop/iZrLwyJIoaJCyMCNyxIpHHcEEH3FM+GGlpqXjqymnby7TT839xKZFQRrHyGJb+HfsB9ienUc7rWo/2vruoal5Xlfa7mSfy927ZuYtjPGcZrn+LEei/N/wDAAz6KKK6ACiiigAooooAKKKKACiiigAooooAKKKKACiiigAooooAKKKKACiiigAooooAKKKKACiiigAooooAKKKKACiiigAooooAKKKKACiiigAooooAKKKKACiiigAooooAKKKKACiiigAooooAKKKKACiiigAooooAKKKKACiiigAooooAKKKKACiiigAooooAKKKKACiiigAooooAKKKKACiiigAooooAKKKKACiiigAooooAKKKKACiiigAooooAKKKKACiiigAooooAKKKKACiiigAooooAKKKKACiiigAooooAKKKKACpoe9Q1ND3prcT2JaKKK0ICiiigAooooAqUUUVkaBRRRQAUUUUAFFFFABRRRQAUUUUAFFFFABRRRQAUUUUAFFFFABRRRQAUUUUAFFFFABRRRQAUUUUAFFFFABRRRQAUUUUAFFFFABRRRQAUUUUAFFFFABRRRQAUUUUAFFFFABRRRQAUUUUAFFFFABRRRQAUUUUAFFFFABRRRQAUUUUAFFFFABRRRQAUUUUAFFFFABRRRQAUUUUAFFFFABRRRQAUUUUAFFFFABRRRQAUUUUAFFFFABRRRQAUUUUAFFFFABRRRQAUUUUAFFFFAGv4a1yfw34isdXtxue2k3FMgb0PDLkg4ypIzjjNbnxG8PwaP4iF9pq50fVoxe2TqhVdr8lQNoAwTwvZWXNcbXeeDtesL/RLrwZ4ku3h067ZXsbtgrLYzAk556K2cHBGMnpuZhzVk4SVaKv0fp/wP8wODora8R+F9W8Lai1nqlq8R3ERzAHy5gMco38Q5HuM84PFYtdEJxnFSi7pgJXcfDb/mbP8AsXLv/wBkrh67n4b/APM2f9i5d/8AslZ4j+GwOHPU0lKeppK1AKWgV6B4d8O6d4d0eLxb4th3wvzpmlMcPet2dh2iHB568dQQHzq1Y043erey7sC1fpL4C+Ga6ZIHg13xE3mXSE7XgtVyFVgH4LZPVeQzqeVrzWtPXtbvPEWt3Wr35Q3Fy2WCLtVQAAFA9AAB68c5rMqaFNwjeXxPV/15bAJRRRWwBRRRQAUUUUAFFFFABRRRQAUUUUAFFFFABRRRQAUUUUAFFFFABRRRQAUUUUAFFFFABRRRQAUUUUAFFFFABRRRQAUUUUAFFFFABRRRQAUUUUAFFFFABRRRQAUUUUAFFFFABRRRQAUUUUAFFFFABRRRQAUUUUAFFFFABRRRQAUUUUAFFFFABRRRQAUUUUAFFFFABRRRQAUUUUAFFFFABRRRQAUUUUAFFFFABRRRQAUUUUAFFFFABRRRQAUUUUAFFFFABRRRQAUUUUAFFFFABRRRQAUUUUAFFFFABRRRQAUUUUAFFFFABU0Peoamh701uJ7EtFFFaEBRRRQAUUUUAVKKKKyNAooooAKKKKACiiigAooooAKKKKACiiigAooooAKKKKACiiigAooooAKKKKACiiigAooooAKKKKACiiigAooooAKKKKACiiigAooooAKKKKACiiigAooooAKKKKACiiigAooooAKKKKACiiigAooooAKKKKACiiigAooooAKKKKACiiigAooooAKKKKACiiigAooooAKKKKACiiigAooooAKKKKACiiigAooooAKKKKACiiigAooooAKKKKACiiigAooooAKKKKACiiigAooooA7bw/47SDTjoXiizfW9CZkKRSSkSWpXA3RN1A25G3IHuAWzeufhidWRr3wRqttrtmW5hLrDcQglsb1fHHy9flJ7LjmvPKlgnmtZ454JXimjYOjoxVlYcggjoa5pYdpuVF8rfTdP5afg153An1DS9Q0mdYNRsbm0mK7xHcRNGxHIzgjpwfyrrPhvn/irP+xcvP8A2Smaf8VPFljCttcXyajZ7WR7e/iWZZVYHIdj87Dn+97dOKt23xVubPzfsvhXwvB50Zil8qwK70PVTh+VPpUVHiJRcXBff/wP8wPPyOehrpPD3gXxF4meL+z9Nm+zyc/aplKQhd20neeDg9hk8HjithPipqdokh0nRPD+k3Mi7ftVjYBJAuQSOSRg4HUGsPWvG/iXxEjR6nq9xNCyhWhUiONgDkZRcKTnuRngegqnLEy0UUvNu/4WX5j0OnSLwX4GjaV7mHxRrwjISJUDWELMq8sT/rMZbBHpghDgjjvEXiLUfFGsS6nqc3mTPwqjhI17Io7KP8Sckk1k0VpToKD5pO8u7/rQQlFFFbAFFFFABRRRQAUUUUAFFFFABRRRQAUUUUAFFFFABRRRQAUUUUAFFFFABRRRQAUUUUAFFFFABRRRQAUUUUAFFFFABRRRQAUUUUAFFFFABRRRQAUUUUAFFFFABRRRQAUUUUAFFFFABRRRQAUUUUAFFFFABRRRQAUUUUAFFFFABRRRQAUUUUAFFFFABRRRQAUUUUAFFFFABRRRQAUUUUAFFFFABRRRQAUUUUAFFFFABRRRQAUUUUAFFFFABRRRQAUUUUAFFFFABRRRQAUUUUAFFFFABRRRQAUUUUAFFFFABRRRQAUUUUAFFFFABU0Peoamh701uJ7EtFFFaEBRRRQAUUUUAVKKKKyNAooooAKKKKACiiigAooooAKKKKACiiigAooooAKKKKACiiigAooooAKKKKACiiigAooooAKKKKACiiigAooooAKKKKACiiigAooooAKKKKACiiigAooooAKKKKACiiigAooooAKKKKACiiigAooooAKKKKACiiigAooooAKKKKACiiigAooooAKKKKACiiigAooooAKKKKACiiigAooooAKKKKACiiigAooooAKKKKACiiigAooooAKKKKACiiigAooooAKKKKACiiigAooooAKKKKACiiigAooooAKKKKACiiigAooooAKKKKACiiigAooooAKKKKACiiigAooooAKKKKACiiigAooooAKKKKACiiigAooooAKKKKACiiigAooooAKKKKACiiigAooooAKKKKACiiigAooooAKKKKACiiigAooooAKKKKACiiigAooooAKKKKACiiigAooooAKKKKACiiigAooooAKKKKACiiigAooooAKKKKACiiigAooooAKKKKACiiigAooooAKKKKACiiigAooooAKKKKACiiigAooooAKKKKACiiigAooooAKKKKACiiigAooooAKKKKACiiigAooooAKmh71FUsPemtxPYlooorQgKKKKACiiigCpRRRWRoFFFFABRRRQAUUUUAFFFFABRRRQAUUUUAFFFFABRRRQAUUUUAFFFFABRRRQAUUUUAFFFFABRRRQAUUUUAFFFFABRRRQAUUUUAFFFFABRRRQAUUUUAFFFFABRRRQAUUUUAFFFFABRRRQAUUUUAFFFFABRRRQAUUUUAFFFFABRRRQAUUUUAFFFFABRRRQAUUUUAFFFFABRRRQAUUUUAFFFFABRRRQAUUUUAFFFFABRRRQAUUUUAFFFFABRRRQAUUUUAFFFFABRRRQAUUUUAFFFFABRRRQAUUUUAFFFFABRRRQAUUUUAFFFFABRRRQAUUUUAFFFFABRRRQAUUUUAFFFFABRRRQAUUUUAFFFFABRRRQAUUUUAFFFFABRRRQAUUUUAFFFFABRRRQAUUUUAFFFFABRRRQAUUUUAFFFFABRRRQAUUUUAFFFFABRRRQAUUUUAFFFFABRRRQAUUUUAFFFFABRRRQAUUUUAFFFFABRRRQAUUUUAFFFFABRRRQAUUUUAFFFFABRRRQAUUUUAFFFFABRRRQAUUUUAFFFFABRRRQAUUVpWxT7OmY42PPJUE9aaVxN2M2itfMf/PGH/vgUZj/AOeMP/fAquQXMZFFa+Y/+eMP/fAozH/zxh/74FHIHMZFFdf/AGPFHoUl9MiCbhkjCLwpOBninwaXZDTILq4tbiQy7ifs8SkKB65HFKwXONorsbaz0yTSpbyaJhDFOyjy4l3kHbjP+e9V73ShDqSWltFFKZVDxhkUNj0P5UWHc5aiuggs3nvhZrbwiXftI2D5cdav32k21vq1pZwKjrMqksVXuT04o5RcxyFFddqllp1krolrdLKG2q8sShG9cHHNWv7DsPNFnz9sMPm7/LXy/wDGiw7nD0Vr5jz/AKmH/vgUZj/54w/98Cnyi5jIorXzH/zxh/74FGY/+eMP/fAo5A5jIorXzH/zxh/74FaraTGZ7C1WNBcXCb5MxjCj/wDUDS5Q5jk6K6zULLT7e23wpKrhto8+ABZR6qcVW0yyS/uvLKRJGql3bywcKKOW4cxzlTQ/xV0WpWtjbJG0EUiO3WK5gCtj1Bximx6ZP/aENnJbxRPLhvuqcL68U0gbMSiuj1CzsLe23wrKrhto86DCyj1U4qrplot/deWVjSNVLu/lg4UVSJMait7Urezto42gjljdusVzBtbHqDjFVrS1nvpCltapIVGThQAPxNAGVRW4liYNTgtb+3EQkYD5VXv0weRSRQCDW4rSaGI4uFRgUHI3UBqczRRRWRoFFFFABRRRQAUUUUAFFFFABRRRQAUUUUAFFFFABRRRQAUUUUAFFFFABRRRQAUUUUAFFFFABRRRQAUUUUAFFFFABRRRQAUUUUAFFFFABRRRQAUUUUAFFFFABRRRQAUUUUAFFFFABRRRQAUUUUAFFFFABRRRQAUUUUAFFFFABRRRQAUUUUAFFFFABRRRQAUUUUAFFFFABRRRQAUUUUAFFFFABRRRQAUUUUAFFFFABRRRQAUUUUAFFFFABRRRQAUUUUAFFFFABRRRQAUUUUAFFFFABRRRQAUUUUAFFFFABRRRQAUUUUAFFFFABRRRQAUUUUAFFFFABRRRQAUUUUAFFFFABRRRQAUUUUAFFFFABRRRQAUUUUAFFFFABRRRQAUUUUAFFFFABRRRQAUUUUAFFFFABRRRQAUUUUAFFFFABRRRQAUUUUAFFFFABRRRQAUUUUAFFFFABRRRQAUUUUAFFFFABRRRQAUUUUAFFFFABRRRQAUUUUAFFFFABRRRQAUUUUAFFFFABRRRQAUUUUAFFFFABRRRQAUUUUAFFFFABRRRQAVdgbEK1Sp4kZRgHimnYTVy9uo3VS85/wC9R5z/AN6q5ieUu7qms5YI7yJ7lC8Ktl1XqazPOf8AvUec/wDeo5g5Tu3vLC90jU7jN2UZl37tuQcjaF9qg02PVSbKcXkbWMY+co4VUUdQw45/OuL85/71Hmv/AHqVx2O9tZZ5dPvX0gqJmu3ZBxyvy5Izx6VQ1OJ7jxBBHaTKl46DzXVyAsmDnkdOBXKG6mMKxF/kViwGB1OM/wDoIpnmv/epLQGjprK8tbA30N79oNxIxjaWHBOM88t61oasyDU9O+yzeTc+SuySbGwLzjPB5rifNf8AvUea/wDep3Cx2dyLu00W8j1eXc8rjyVZwxPPJHtWl+83geZH/Yf2fbuLD0x165rzrzX/AL1HnP8A3qLhYulhuOOnajdVLzn/AL1HnP8A3qakLlLu6jdVLzn/AL1HnP8A3qOYOUuhvmBPSuqurmO28X200rhYWjXa3YAqR/OuI85/71Tz6hdXQi86Xf5aBE+UcL6UOQcp1+o/aLfSb9dRl3mWbNtltxPPUegxUOkRNpOseTcTRq9xb/u2B4yemc/SuP8AOf8AvUea/wDepXHY67VvPg0KC31B9175xZQW3ME+tMt/O0vxDaHUbkPlPvlywUEEDk1ynnP/AHqPOf8AvUXCx22o/aLfSb9dRl3mWbNtl9xPPUegxUOkRNpOseTcTRq9xb/u2B4yemc/SuP85/71Hmv/AHqEwsddq3nQaFDb6g+6984soL7mCfWovDskxFzFHFb3Cuo3W8j7Wfr93jFct5z/AN6jzn/vUJhZnW6xEkVzp0cRkjm4Bt2l8wRcjGDk/wCRSag6nxnHt/57xA/X5a5eG6mgmSWN8Oh3KdoODTjf3Ju/tZlzPv8AM3kD72c5ouFirRRRUlBRRRQAUUUUAFFFFABRRRQAUUUUAFFFFABRRRQAUUUUAFFFFABRRRQAUUUUAFFFFABRRRQAUUUUAFFFFABRRRQAUUUUAFFFFABRRRQAUUUUAFFFFABRRRQAUUUUAFFFFABRRRQAUUUUAFFFFABRRRQAUUUUAFFFFABRRRQAUUUUAFFFFABRRRQAUUUUAFFFFABRRRQAUUUUAFFFFABRRRQAUUUUAFFFFABRRRQAUUUUAFFFFABRRRQAUUUUAFFFFABRRRQAUUUUAFFFFABRRRQAUUUUAFFFFABRRRQAUUUUAFFFFABRRRQAUUUUAFFFFABRRRQAUUUUAFFFFABRRRQAUUUUAFFFFABRRRQAUUUUAFFFFABRRRQAUUUUAFFFFABRRRQAUUUUAFFFFABRRRQAUUUUAFFFFABRRRQAUUUUAFFFFABRRRQAUUUUAFFFFABRRRQAUUUUAFFFFABRRRQAUUUUAFFFFABRRRQAUUUUAFFFFABRRRQAUUUUAFFFFABRRRQAUUUUAFFFFABRRRQAUUUUAFFFFABRRRQAUUUUAFFFFABRRRQAUUUUAFFFFABRRRQAUUUUAFFFFABRRRQAUUUUAFFFFABRRRQAUUUUAFFFFABRRRQAUUUUAFFFFABRRRQAUUUUAFFFFABRRRQAUUUUAFFFFABRRRQAUUUUAFFFFABRRRQAUUUUAFFFFABRRRQAUUUUAFFFFABRRRQAUUUUAFFFFABRRRQAUUUUAFFFFABRRRQAUUUUAFFFFABRRRQAUUUUAFFFFABRRRQAUUUUAFFFFABRRRQAUUUUAFFFFABRRRQAUUUUAFFFFABRRRQAUUUUAFFFFABRRRQAUUUUAFFFFABRRRQAUUUUAFFFFABRRRQAUUUUAFFFFABRRRQAUUUUAFFFFABRRRQAUUUUAFFFFABRRRQAUUUUAFFFFABRRRQAUUUUAFFFFABRRRQAUUUUAFFFFABRRRQAUUUUAFFFFABRRRQAUUUUAFFFFABRRRQAUUUUAFFFFABRRRQAUUUUAFFFFABRRRQAUUUUAFFFFABRRRQAUUUUAFFFFABRRRQAUUUUAFFFFABRRRQAUUUUAFFFFABRRRQAUUUUAFFFFABRRRQAUUUUAFFFFABRRRQAUUUUAFFFFABRRRQAUUUUAFFFFABRRRQAUUUUAFFFFABRRRQAUUUUAFFFFABRRRQAUUUUAFFFFABRRRQAUUUUAFFFFABRRRQAUUUUAFFFFABRRRQAUUUUAFFFFABRRRQAUUUUAFFFFABRRRQAUUUUAFFFFABRRRQAUUUUAFFFFABRRRQAUUUUAFFFFABRRRQAUUUUAFFFFABRRRQAUUUUAFFFFABRRRQAUUUUAFFFFABRRRQAUUUUAFFFFABRRRQAUUUUAFFFFABRRRQAUUUUAFFFFABRRRQAUUUUAFFFFABRRRQAUUUUAFFFFABRRRQAUUUUAFFFFABRRRQAUUUUAFFFFABRRRQAUUUUAFFFFABRRRQAUUUUAFFFFABRRRQAUUUUAFFFFABRRRQAUUUUAFFFFABRRRQAUUUUAFFFFABRRRQAUUUUAFFFFABRRRQAUUUUAFFFFABRRRQAUUUUAFFFFABRRRQAUUUUAFFFFABRRRQAUUUUAFFFFABRRRQAUUUUAFFFFABRRRQAUUUUAFFFFABRRRQAUUUUAFFFFABRRRQAUUUUAFFFFABRRRQAUUUUAFFFFABRRRQAUUUUAFFFFABRRRQAUUUUAFFFFABRRRQAUUUUAFFFFABRRRQAUUUUAFFFFABRRRQAUUUUAFFFFABRRRQAUUUUAFFFFABRRRQAUUUUAFFFFABRRRQAUUUUAFFFFABRRRQAUUUUALRWtoGkDWdSFu0hjjVS7kDJwPStHU9I0P7DNNpmolpofvRTnaW+mQOfzqHUipcphPEQjU9m739DmKK1bTw7qt9Z/are0Z4ecHIBOPQE5P4Uln4e1S/iaS3tS6q5jb5gMN1wQTxT549y3Wpq95LTzMuita28OareSSpBaFjExRzvUAEds5wfwqxpGg/adYlsNQSWJo42YgYByPqDxQ6kV1FKvTSbvsYPaitqfSoI/DMOohn855ShUkbcDPtWLTUlLYqE1PboJRRRTLCiiigAooooAKKKKACiiigAooooAKKKKACiiigAooooAKKKKACiiigAooooAKKKKACiiigAooooAKKKKACiiigAooooAKKKKACiiigAooooAKKKKACiiigAooooAKKKKACiiigAooooAKKKKACiiigAooooAKKKKACiiigAooooAKKKKACiiigAooooAKKKKACiiigAooooAKKKKACiiigAooooAKKKKACiiigAooooAKKKKACiiigAooooAKKKKACiiigAooooAKKKKACiiigAooooAKKKKACiiigAooooAKKKKACiiigAooooAKKKKACiiigAooooAKKKKACiiigAooooAKKKKACiiigAooooAKKKKACiiigAooooAKKKKACiiigAooooAKKKKACiiigAooooAKKKKACiiigAooooAKKKKACiiigAooooAKKKKACiiigAooooAKKKKACiiigAooooAKKKKACiiigAooooAKKKKACiiigAooooAKKKKACiiigAooooAKKKKACiiigAooooAKKKKACiiigAooooAKKKKACiiigAooooAKKKKACiiigAooooAKKKKACiiigAooooAKKKKACinxxNIflHHc1ZFquOWOaAL3hqJpdWAj1AWU4UmJyuQzf3fxrstUt5X0e4Ou/YS4jxDJEDvL9uv4dPevN2BikxnkdxT/tMhGCR9cVjOk5Svc46+FdWopp2t5a/edy9hc6mmjXem3KxxW0QSSQYPksMZypPNVJEkj8G3yG6MrNekPKpJ38L371xxlkP8Z/CjzH/AL7fnS9i9riWEa0ctL3287nYR2Uur+FrO009w0tvI3nRbgpOScNyfQ1rRyRyeJY41lWWaCyMczqc5b69685Erg53H86eLlx1waHRu9yZYJyuubTX8Tor1WXwNag/8/Lf1rl6ked3GOg9BT47ZmXJOAa1jHlOqlT9mmr7tv7yvRU0kDJyOV9ahqjUKKKKACiiigAooooAKKKKACiiigAooooAKKKKACiiigAooooAKKKKACiiigAooooAKKKKACiiigAooooAKKKKACiiigAooooAKKKKACiiigAooooAKKKKACiiigAooooAKKKKACiiigAooooAKKKKACiiigAooooAKKKKACiiigAooooAKKKKACiiigAooooAKKKKACiiigAooooAKKKKACiiigAooooAKKKKACiiigAooooAKKKKACiiigAooooAKKKKACiiigAooooAKKKKACiiigAooooAKKKKACiiigAooooAKKKKACiiigAooooAKKKKACiiigAooooAKKKKACiiigAooooAKKKKACiiigAooooAKKKKACiiigAooooAKKKKACiiigAooooAKKKKACiiigAooooAKKKKACiiigAooooAKKKKACiiigAooooAKKKKACiiigAooooAKKKKACiiigAooooAKKKKACiiigAooooAKKKKACiiigAooooAKKKKACiiigAooooAKKKKACiiigAooooAKKKKACiiigAooooAKKKKACiiigAooooAKKKKACiiigAoooHWgD1pvhBolrDbHUfHthYzTQrMIbiJEYBh/tSjj39q4O68L351K7g0m3udWs4blraO8tLdnjmYdMFcjJHOMnivXvGXjbRPDt3pdnqHg6w1iZtOhkFxcFNwByNvzRtxx6965rRNYvNO+CeuXmmTyWUsms7Q0DbWRSsZwCMY6Y4rzqVWuo80tbtJXtbV+Wo7aHn1t4a129lnitdF1GeS3fZMkVq7GJv7rADg+xqvDpWo3QuTBYXMv2bmcxws3ldvmwPl6HrXtfguPUrfwv4bvg+u6sb++ld4bKXyYIcvhnuHQb3Oct8zYOMHGOZnu5dN8T/FC6smaCeK0iZHHBVth5H86t4uXM4pbf52BK54u/hnXor6Kyk0TUVuplLRwNauHcDqVXGTiq40y7W+NnNbTJch/LMDRkSbv7u3rmvUtR8Ua8nwb0K7j1e8F5NfSxyXQlbzWQFjt3/exwO/YV2afZpPjAzzf8fkmhhoCgUSNJ3K7uN23d1/lSli5xTbj3/AOh4TfaTqGkskeoafdWbOMotxC0ZYe24Vmzz7flXr3PpXs3i+4iT4a38dxZeKZAblDb3GvGINHLkZC/MHIK7uikdfevL/AAjaeG77WJI/FWoXNlY+SSktupLGTK4HCNxjd27VvSruUHJrbtqDVkc/yx9SasxWeeZDj2Faus2uj22uXSaFdS3WmqQIJphhmG0Zz8q989qrCt1LmSYnoJHbxKP9Wv481KETH3R+VNBxTs0wGPBEw5jX8qqyWSnJjOD6GrhNNNAGSyMjbWGDUsM5Q7WOV/lVm5QPGfVeRVAjBoA0c1Xmg/iQfUU+3fdFz24qXNAGbRU1xHsfI6GoaACiiigAooooAKKKKACiiigAooooAKKKKACiiigAooooAKKKKACiiigAooooAKKKKACiiigAooooAKKKKACiiigAooooAKKKKACiiigAooooAKKKKACiiigAooooAKKKKACiiigAooooAKKKKACiiigAooooAKKKKACiiigAooooAKKKKACiiigAooooAKKKKACiiigAooooAKKKKACiiigAooooAKKKKACiiigAooooAKKKKACiiigAooooAKKKKACiiigAooooAKKKKACiiigAooooAKKKKACiiigAooooAKKKKACiiigAooooAKKKKACiiigAooooAKKKKACiiigAooooAKKKKACiiigAooooAKKKKACiiigAooooAKKKKACiiigAooooAKKKKACiiigAooooAKKKKACiiigAooooAKKKKACiiigAooooAKKKKACiiigAooooAKKKKACiiigAooooAKKKKACiiigAooooAKKKKACiiigAooooAKKKKACiiigAooooAKKKKACiiigAooooAKKKKACiiigAooooAKKKKACiiigAooooAKKKKACiiigAooooAtXmoXmoyJLe3dxcuiCNWmlZyqjooJ6D2pV1C9TT3sFu51snfzGtxIfLZv7xXpngc1UoosgNC31rVLSxksbbUbyGzkOXt452WNjxyVBweg/KnSa/rEz3UkmrXzvdoEuGa4cmZR0D8/MPY1m0tLlXYDRhv7ySxSye7naziYtHbtIxjRj1IXoDVmfU9QuruO6ub65muY9oSaSVmddvTDE5GKzbY/KR71Yo5UBb1PV9U1dF/tHUby8MYOz7RO0m3PXG48dKxUOHBPrV+qk0Ww5H3T+lCSSsgJ4DhSndTVgGs9H6HOGHf1qykw6N8p96YFkGlzUYal3UAOzSE03dUbzKvGcn0FAglfbGfWqL/ex6DFSSSknJ69h6UxEMjYH4mgZYthiMn3qakUBVCjoKWgCOcZiPtzVKr0xxE30qjQAUUUUAFFFFABRRRQAUUUUAFFFFABRRRQAUUUUAFFFFABRRRQAUUUUAFFFFABRRRQAUUUUAFFFFABRRRQAUUUUAFFFFABRRRQAUUUUAFFFFABRRRQAUUUUAFFFFABRRRQAUUUUAFFFFABRRRQAUUUUAFFFFABRRRQAUUUUAFFFFABRRRQAUUUUAFFFFABRRRQAUUUUAFFFFABRRRQAUUUUAFFFFABRRRQAUUUUAFFFFABRRRQAUUUUAFFFFABRRRQAUUUUAFFFFABRRRQAUUUUAFFFFABRRRQAUUUUAFFFFABRRRQAUUUUAFFFFABRRRQAUUUUAFFFFABRRRQAUUUUAFFFFABRRRQAUUUUAFFFFABRRRQAUUUUAFFFFABRRRQAUUUUAFFFFABRRRQAUUUUAFFFFABRRRQAUUUUAFFFFABRRRQAUUUUAFFFFABRRRQAUUUUAFFFFABRRRQAUUUUAFFFFABRRRQAUUUUAFFFFABRRRQAUUUUAFFFFABRRRQAUUUUAFFFFABRRRQAUUUUAFFFFABRRRQAUUUUAFFFFABRRRQAUUUUAFFFFABRRRQAUUUUAFFFFABRRRQAUUUUASwNtk9jxV3rWbVuCbd8rdf50AT0jY2nd0pSwA61Umm3/ACr09fWgRCetKGIGO3pSKpZgByTVyOBVHzDcaBlUOR0yPoad5zerfnVoxRnqgpvkRf3f1oArGQn1P1NNLHp0HtVwQxj+AfjQ8KOOm0+ooAo1oRhAg2dDVF0KNtbrT4pTHweVoAu0UiurDIOaZLKEWgRFcv0UVWpWJZiT1NJQMKKKKACiiigAooooAKKKKACiiigAooooAKKKKACiiigAooooAKKKKACiiigAooooAKKKKACiiigAooooAKKKKACiiigAooooAKKKKACiiigAooooAKKKKACiiigAooooAKKKKACiiigAooooAKKKKACiiigAooooAKKKKACiiigAooooAKKKKACiiigAooooAKKKKACiiigAooooAKKKKACiiigAooooAKKKKACiiigAooooAKKKKACiiigAooooAKKKKACiiigAooooAKKKKACiiigAooooAKKKKACiiigAooooAKKKKACiiigAooooAKKKKACiiigAooooAKKKKACiiigAooooAKKKKACiiigAooooAKKKKACiiigAooooAKKKKACiiigAooooAKKKKACiiigAooooAKKKKACiiigAooooAKKKKACiiigAooooAKKKKACiiigAooooAKKKKACiiigAooooAKKKKACiiigAooooAKKKKACiiigAooooAKKKKACiiigAooooAKKKKACiiigAooooAKKKKACiiigAooooAKKKKACiiigAooooAKKKKACiiigAooooAKKKKACjpRRQA5pGf7zE02iigC3bJhS56ngV6j8IdPtr641xptHtdVmhtVeC3uFQhnyeAzAhc9M15VHPsUKVyB3Fdz4D8U2Gg6f4j8++e0urmxMdoyK+4yc4wVHy/XiufFRlKk1HcXVHo3iLRrS78G6xPrPgmw8NvaxCS1uIJ4WaSTkBf3aj2GD1z7V5pqXgz+z5vDUf2/zP7bhilz5OPJ3kDH3vmxu9q0o/FmmeKPB9xpnim+2apZjfp2oSKzu/rG5UE8+p/pzqJr3g/V9P8K3mpa1PZXmixxxSWi2rOZQrLghhwvTPfjt68VP2tFWd9/N9NLXuymzOi+Gfm+Idf0o61HENIgWY3EtuQrgru5wx2gevzVneIvBttpXh2017Stbj1XTp5jAZBA0LI/PG1iT/AAn07etdLd+NPD8mv+OLpNRUw6nYiKzbyn/ePsxj7vHPriuZn8RaW3wlt9EW6zqSambhoRG3+r2EZ3Y29T61rTlXbi3fp08tQ0ucbcpmPd3FU6sSTh0KgHnuar16AhQxByDg+1DMWOWJJpKKACiiigAooooAKKKKACiiigAooooAKKKKACiiigAooooAKKKKACiiigAooooAKKKKACiiigAooooAKKKKACiiigAooooAKKKKACiiigAooooAKKKKACiiigAooooAKKKKACiiigAooooAKKKKACiiigAooooAKKKKACiiigAooooAKKKKACiiigAooooAKKKKACiiigAooooAKKKKACiiigAooooAKKKKACiiigAooooAKKKKACiiigAooooAKKKKACiiigAooooAKKKKACiiigAooooAKKKKACiiigAooooAKKKKACiiigAooooAKKKKACiiigAooooAKKKKACiiigAooooAKKKKACiiigAooooAKKKKACiiigAooooAKKKKACiiigAooooAKKKKACiiigAooooAKKKKACiiigAooooAKKKKACiiigAooooAKKKKACiiigAooooAKKKKACiiigAooooAKKKKACiiigAooooAKKKKACiiigAooooAKKKKACiiigAooooAKKKKACiiigAooooAKKKKACiiigAooooAKKKKACiiigAooooAKKKKACiiigAooooAKKKKACiiigAooooAKKKKACiiigAooooAKKKKACiiigAooooAKKKKACiiigAooooAKKKKACiiigCTyG9RR5Deoq3ijFXykczKvkN7UeQ3tWtp2kX2rTNFY2zTMoy2CAB9SeKbdaZeWV79juLaRLnIAjxktnpjHX8KOVBzMy/Ib2o8hvat3UPDuq6XbrPeWbRxMcbtysB9cHj8aqJY3EllLeLHmCJlV33DgnpxRZBdmZ5De1HkN7Vqx6Zdy6dLqCQE2sTBXkyAAT/PqKn03w/qerxvJY2jSohwW3Koz6ZYjNHKg5mYnkN7UeQ3tWjPY3NreNaTwtHcK20o3XNXYPDerXN7PZw2TPNB/rQHXC+27OP1osguzB8hvajyG9q1b3Sb7T7xbS6tnjnbG1Pvbs9MY6/hVi/8O6rplstzeWbxwtxu3K2Prg8fjRZBdmF5De1Hkt7VaxVqPTLuXTpb9ISbWJgryZAAJ/n1FHKguzK8hvUUeQ3qKv29tLd3EdvBGXlkYKqjuafeWNxp929rdR+XNH95cg44z2o5UHMzN8hvUUeQ3qKt4q5e6Te6fFby3cBiS4XfFlgdw47Dp1HWjlQczMnyG9qPIb2rem8Naxb2H26WwkW3xuLZGQPUrnI/KsvFFkF2VPIb2pfIb2rf0/w1q+qWv2mzs/MhyV3eYq8/iaWDwvrFzdXFtDZ7prcgSr5qDbnp35osguznvIb1FHkN6it7UfDmq6TbrcXtr5UTNsDeYrc/gfaszFFkF2VPIb1FHkN6ireKMUcoczKvkN7UeQ3tWxpGj3OtX62tqozjc8jnCxr3Zj2ArUufDljJFP8A2Pqv2+eDl4vJ2Er3ZeeaLILs5LyG9RS+Q3tVrFGKOUOZlXyW9qPJb2rofCg/4q/R+v8Ax+xf+hita9+IHiiPVrmEeIbqONbiRB85O0A8Ucq6ju2cR5Le1Hkt7V2Wsa9qmueEYpNR1Ge8KagyKXckYCen4muXxRyoV2VhbuwbkfKMn88f1pPJb1FXEHEn+5/7MtNxT5Q5mVPIb1FHkN6ireKMUuUOZlTyG9RR5Deoq3ijFHKHMyp5Deoo8hvUVbxRijlDmZU8hvUUeQ3qKt4oxRyhzMqeQ3qKPIb1FW8UYo5Q5mVPIb1FHkN6ireKMUcoczKnkN6ijyG9RVvFGKOUOZlTyG9RR5Deoq3ijFHKHMysLdmDcj5Rk/nj+tJ5Le1XEHEn+5/7MtdFoPgXWvENhLqFukEFhFkPdXUojjGOvJo5UHMzkfIb2o8hvUV31v8ADTUr9mj03VtEv51Ut5FtfKzkfSuSvbG5069ms7uForiFijo3VTRZBdmeLd9hbIwCB+ef8Kb5Deoq6o/dSD/aX/2am4p8qDmZU8hvUUeQ3qKt4oxS5Q5mVPIb1FHkN6ireKMUcoczKnkN6ijyG9RVvFGKOUOZlTyG9RR5Deoq3ijFHKHMyp5Deoo8hvUVbxRijlDmZU8hvUUeQ3qKt4oxRyhzMqeQ3qKPIb1FW8UYo5Q5mVPIb1FHkN6ireKMUcoczKnkN6ijyG9RVvFGKOUOZlTyG9RR5Deoq3ijFHKHMyp5Deoo8hvUVbxRijlDmZU8hvUUeQ3qKt4oxRyhzMqeQ3qKPIb1FW8UYo5Q5mVPIb1FHkN6ireKMUcoczKnkN6ijyG9RVvFGKOUOZlTyG9RR5Deoq3ijFHKHMyp5Deoo8hvUVbxRijlDmZU8hvUUeQ3qKt4oxRyhzMqeQ3qKPIb1FW8UYo5Q5mVPIb1FHkN6ireKMUcoczKnkN6ijyG9RVvFGKOUOZlTyG9RR5Deoq3ijFHKHMyp5Deoo8hvUVbxRijlDmZU8hvUUeQ3qKt4oxRyhzMqeQ3qKPIb1FW8UYo5Q5mVPIb1FHkN6ireKMUcoczKnkN6ijyG9RVvFGKOUOZlTyG9RR5Deoq3ijFHKHMyp5Deoo8hvUVbxRijlDmZU8hvUUeQ3qKt4oxRyhzMqeQ3qKPIb1FW8UYo5Q5mVPIb1FHkN6ireKMUcoczKnkN6ijyG9RVvFGKOUOZlTyG9RR5Deoq3ijFHKHMyp5Deoo8hvUVbxRijlDmZU8hvUUeQ3qKt4oxRyhzMqeQ3qKPIb1FW8UYo5Q5mVPIb1FHkN6ireKMUcoczKnkN6ijyG9RVvFGKOUOZlTyG9RR5Deoq3ijFHKHMyp5Deoo8hvUVbxRijlDmZU8hvUUeQ3qKt4oxRyhzMqeQ3qKPIb1FW8UYo5Q5mVPIb1FHkN6ireKMUcoczKnkN6ijyG9RVvFGKOUOZlTyG9RR5Deoq3ijFHKHMyp5Deoo8hvUVbxRijlDmZU8hvUUeQ3qKt4oxRyhzMqeQ3qKPIb1FW8UYo5Q5mVPIb1FHkN6ireKMUcoczKnkN6ijyG9RVvFGKOUOZlTyG9RR5Deoq3ijFHKHMyp5Deoo8hvUVbxRijlDmZU8hvUUeQ3qKt4oxRyhzMqeQ3qKPIb1FW8UYo5Q5mVPIb1FHkN6ireKMUcoczKnkN6ijyG9RVvFGKOUOZlTyG9RR5Deoq3ijFHKHMyp5Deoo8hvUVbxRijlDmZU8hvUUeQ3qKt4oxRyhzMqeQ3qKPIb1FW8UYo5Q5mVPIb1FHkN6ireKMUcoczKnkN6ijyG9RVvFGKOUOZlTyG9RR5Deoq3ijFHKHMyp5Deoo8hvUVbxRijlDmZU8hvUUeQ3qKt4oxRyhzMqeQ3qKPIb1FW8UYo5Q5mVPIb1FHkN6ireKMUcoczKnkN6ijyG9RVvFGKOUOZlTyG9RR5Deoq3ijFHKHMyp5Deoo8hvUVbxRijlDmZU8hvUUeQ3qKt4oxRyhzMqeQ3qKPIb1FW8UYo5Q5mVPIb1FHkN6ireKMUcoczKnkN6ijyG9RVvFGKOUOZlTyG9RR5Deoq3ijFHKHMyp5Deoo8hvUVbxRijlDmZU8hvUUeQ3qKt4oxRyhzMqeQ3qKPIb1FW8UYo5Q5mVPIb1FHkN6ireKMUcoczKnkN6ijyG9RVvFGKOUOZlTyG9RR5Deoq3ijFHKHMyp5Deoo8hvUVbxRijlDmZU8hvUUeQ3qKt4oxRyhzMqeQ3qKPIb1FW8UYo5Q5mVPIb1FHkN6ireKMUcoczKnkN6ijyG9RVvFGKOUOZlTyG9RR5Deoq3ijFHKHMyp5Deoo8hvUVbxRijlDmZU8hvUUeQ3qKt4oxRyhzMqeQ3qKPIb1FW8UYo5Q5mOxRipNoo2irJOnsl8r4c6hInyvJdKrMO6/LxWv9ot4JfCV9eMF/csjO56fKApJ+prndH1a1t9NutL1GGZ7O4IfdBjejDHTPHYVJf6/bz6jYNDZB7CxQJHBPg7177uozUtajWx0kWk3VrY+J1vnVo7gPNEC4bP3jvx2/h/KuauNlj4R023kGRd3DXEqjqVX5RU95rmlwWV9Do9pPE98f3pl2qEX+6gXtyay9Zv4b+S1W3V1gt7dIVDgA8dTx70kmNs6i81KLU/AV+1tapbW0M6xRRr/dypyffJP+earaekNx4It4dRuf7Pt1u90U6gsZeueB078+1ZFtq1vD4Tu9KZJTPNOJFYAbcfL15/2fSp7PWNNn0OLStXguTHbyb4pLYrnvwQfrTtuK+xr6jBJe/EW2+0RCOGJVkV85DxqC27P1GK57+0tV1a4udOtXZo764aQwhR8xJzyeuBgd+1aN14nhub2+uRBJHutDa2qjB2KTyW56/SmeG9Y0rR7O5+0R3gu5gU86BVyif7JJ4Of6UJDZvq9ufE+g6SXFxNp8TebJ1G/ZwPw25rO0tnuB4timYshSR+emQWx/n2rI+36ZpupWt/pAvnljctILsr8w9tv41bvNe0yOz1BdLtrlLjUT+/abbtQdwuPqaTTsBy8WwSoZBlNw3AdxXd3mpRan4Cv2trVLa2hnWKKNf7uVOT75J/zzXC7fatq21a3h8J3ekskhnmnEisANuPl68/7PpTkroSepf8LwppX2XUZlBuby4W3tUPZSwDv+XAqHxA9nH46uH1CF5bQMvmIn3j8g9x/Oo9M8V6pYNawm6b7HCyho1iQnZnkZx6e9P1PXLXV/EUdzexzS6bHwsO0K4XHsf73vQ1rcL6EGl2dlcaneai8bJpNoxl2N1YZ+RPqeK6LXJP7SvPCss6L/pBV3UdOShIrmYNeu9LnuV0eZra1klLrGyKxA7Zznt71pav4umvrPT0geQSw7XnLooDyLggjHuD6UW2DubFk7y/EbVIXJaOSExsD027V/z+NcZFJpaaPdQzW8j6gXHkTKflVcjOefr2roZPE+mpPc6nbWdwuqXEPlsGK+UnAyw7noKwIJNMXRrmKa2lbUGcGGUH5VXjOfm+vakkO5vQ3Xh670HSdIurm73h9z+QoAR2P8RYf7XbNYt14fntvEi6PvDu0iqrgYyp/i/KtC11TQHtbM32nTJdWp+9aqirNjGN/SmWniGI+LTrV9C+znEcYDFfl2r1xTtqLoJ4vvE+2x6Ta/JZ2C+WqDoW7n6//Xrm8VZupPtN3NOesjs/Puc1FtFNLQGR4oxUm0UbRTEeieD9H0uDwzNf3Uspku0ZJfkO1YgeV49cdaf4dufC8yyXlrpEtleRMUAMjSfIy8N26g1hJrFn/wAIamlC7ENy2RITGx2oWyeQPSq0d9p9nqSzQag8sDQiKQSREHj7uMLWTZojP8QLaLqjLZWwt4FG0LuJLe5zWVirV5eJfX0rRqdgOAT3qHaK0WxDLmhC8GvWL6fCJrxJ1eJD0LA5GfavaLjw3rQVHT/hD5ZHXfNvsUAVu43Z+b614zpB1GPU4W0lZWvefLESb2PHPH0rvLWz8bXnhrVp7pNUEsHlJDbmzG2VWJDZG3nAxRdrZghnjTRrz/hG7efUbnSbZ0ZnS1sLdVVmHGSynGD2715oBxziu7j8HeLdc0C5kmtbiOPTMPFZvbeVuVs7inAyRjp71xBXBwRRdvcGNQff/wBz/wBmWm4qVRy3+5/7MtJtFAiPFGKk2ijaKYEeKMVJtFG0UAR4rf0hNJ/s6Q3hhEhJDeY2Dj/Z/wDrVibRVyCxnIinjkhU8Op81QR3HepkNFW4tJrVkE0bJvXcm7uKhxXVXUovNIkW8EH2hOUKTLz7+30rmdooi7g9C3pui3+rtItjB5pjAL/Oq4z9SKtxeE9bnkmjjstzwtskHmp8pwD/AHvQiqFteXVkWNrczQFvveVIVz+VTJq2pRs7JqN2rOdzkTMCx6ZPNPUQ8DT7XTL20u7WT+1Vl2xyBvlTBG4H5vZuxpw8M6udO+3/AGT/AEXy/N8zzF+7jOcZzSRz6c2k3YuYZpNTkkDRT7iQBkZz83Xr2PWof7S1AW/2b7dc+Rt2+V5rbdvpjPSjUZPeeGdXsLM3dzaeXbrjL+Yh69OAaW8gs9V1O3t9Bs5I98YUxyNyz8knJY9veq82pahcQGGa+uZYj1R5WZfyzVjUbqxW9hm0SO4swkYDEuQ2/nJB3HtRYQ9vCetpdR2zWWJpFZ1XzU5Axn+L3FUNQ0u80q4EF7D5UpXcF3BuPwqY6tqRlWU6jdmRQVVzM2QD1Gc+1QXFxcXcnmXM8szgY3SOWOPxo1HoV0H3/wDc/wDZlrt9D8QXl54Wl0WeO0TS7ELNLILffK+ZBtTqM5Y/lXFqOW/3P/ZlrpvC66dHbXL3msWtsJh5UlpcW8jiReGBynTkfpQBvvevpluNbj0e2sJrO5dY0i08jd8o/wBbl/lU7/euH13WLjX9Ym1K5jhjlmxlIV2qMDHArtbt9Ev7WS2uvEmmyIzZjP2O4Bh+VVwvrgKvXPSuBuYYormWOGUTRK5VZApG8euDQBAo/dyD3X/2am4qVR8r/wDAf/ZqTaKAI8UYqTaKNopiI8UYqTaKNooAjxRipNoo2igCPFGKk2ijaKAI8UYqTaKNooAjxRipNoo2igCPFGKk2ijaKAI8UYqTaKNooAjxRipNoo2igCPFGKk2ijaKAI8UYqTaKNooAjxRipNoo2igCPFGKk2ijaKAI8UYqTaKNooAjxRipNoo2igCPFGKk2ijaKAI8UYqTaKNooAjxRipNoo2igCPFGKk2ijaKAI8UYqTaKNooAjxRipNoo2igCPFGKk2ijaKAI8UYqTaKNooAjxRipNoo2igCPFGKk2ijaKAI8UYqTaKNooAjxRipNoo2igCPFGKk2ijaKAI8UYqTaKNooAjxRipNoo2igCPFGKk2ijaKAI8UYqTaKNooAjxRipNoo2igCPFGKk2ijaKAI8UYqTaKNooAjxRipNoo2igCPFGKk2ijaKAI8UYqTaKNooAjxRipNoo2igCPFGKk2ijaKAI8UYqTaKNooAjxRipNoo2igCPFGKk2ijaKAI8UYqTaKNooAjxRipNoo2igCPFGKk2ijaKAI8UYqTaKNooAjxRipNoo2igCPFGKk2ijaKAI8UYqTaKNooAjxRipNoo2igCPFGKk2ijaKAI8UYqTaKNooAjxRipNoo2igCPFGKk2ijaKAI8UYqTaKNooAjxRipNoo2igCPFGKk2ijaKAI8UYqTaKNooAjxRipNoo2igCPFGKk2ijaKAI8UYqTaKNooAjxRipNoo2igCPFGKk2ijaKAI8UYqTaKNooAjxRipNoo2igCPFGKk2ijaKAI8UYqTaKNooAjxRipNoo2igCPFGKk2ijaKAI8UYqTaKNooAjxRipNoo2igCPFGKk2ijaKAI8UYqTaKNooAjxRipNoo2igCPFGKk2ijaKAI8UYqTaKNooAjxRipNoo2igCPFGKk2ijaKAI8UYqTaKNooAjxRipNoo2igCPFGKk2ijaKAI8UYqTaKNooAjxRipNoo2igCPFGKk2ijaKAI8UYqTaKNooAjxRipNoo2igCPFGKk2ijaKAI8UYqTaKNooAjxRipNoo2igCPFGKk2ijaKALfkUeRRRTAPIo8iiigA8ijyKKKADyKPIoooAPIo8iiigA8ijyKKKADyKPIoooAPIo8iiigA8ijyKKKADyKPIoooAPIo8iiigA8ijyKKKADyKPIoooAjexjkcu4yfrTP7Oh/un8zRRRyoLslS1WNdqrgU7yKKKLAS27TWk6zW0rwyr9142KkfjV3+2tZz/yFb3/AL/t/jRRRYZpWPjPXbDSr+xjvp2N4FVpXlZmRRnIXPTOetc35PrRRRYQ3ysSgeqH+a07yKKKSAPIo8iiimAeRR5FFFAB5FHkUUUAHkUeRRRQAeRR5FFFAB5FHkUUUAHkUeRRRQAeRR5FFFADfKxKB6of5rTvIoopIA8ijyKKKAGrF+8dfZT/AOhU7yKKKYB5FHkUUUAHkUeRRRQAeRR5FFFAB5FHkUUUAHkUeRRRQAeRR5FFFAB5FHkUUUAHkUeRRRQAeRR5FFFAB5FHkUUUAHkUeRRRQAeRR5FFFAB5FHkUUUAHkUeRRRQAeRR5FFFAB5FHkUUUAHkUeRRRQAeRR5FFFAB5FHkUUUAHkUeRRRQAeRR5FFFAB5FHkUUUAHkUeRRRQAeRR5FFFAB5FHkUUUAHkUeRRRQAeRR5FFFAB5FHkUUUAHkUeRRRQAeRR5FFFAB5FHkUUUAHkUeRRRQAeRR5FFFAB5FHkUUUAHkUeRRRQAeRR5FFFAB5FHkUUUAHkUeRRRQAeRR5FFFAB5FHkUUUAHkUeRRRQAeRR5FFFAB5FHkUUUAHkUeRRRQAeRR5FFFAB5FHkUUUAHkUeRRRQAeRR5FFFAB5FHkUUUAHkUeRRRQAeRR5FFFAB5FHkUUUAHkUeRRRQAeRR5FFFAB5FHkUUUAHkUeRRRQAeRR5FFFAB5FHkUUUAHkUeRRRQAeRR5FFFAB5FHkUUUAHkUeRRRQAeRR5FFFAB5FHkUUUAHkUeRRRQAeRR5FFFAB5FHkUUUAHkUeRRRQAeRR5FFFAB5FHkUUUAHkUeRRRQAeRR5FFFAB5FHkUUUAHkUeRRRQAeRR5FFFAB5FHkUUUAHkUeRRRQAeRR5FFFAB5FHkUUUAHkUeRRRQAeRR5FFFAB5FHkUUUAHkUeRRRQAeRR5FFFAB5FHkUUUAHkUeRRRQAeRR5FFFAB5FHkUUUAHkUeRRRQAeRR5FFFAB5FHkUUUAf/9k=",
  "imageHeight": 1080,
  "imageWidth": 1920
}
