# Supplementary material for: Prediction of axillary lymph node metastasis in early breast cancer patients with ultrasonic videos based deep learning
Source: Front Oncol. 2023 Sep 1;13:1219838. doi: 10.3389/fonc.2023.1219838 (PMC10503049; doi:10.3389/fonc.2023.1219838)
Supplement: Supplementary file 1 [file DataSheet_1.zip › 3/700168_杨柳依/outputs/杨柳依_44703320.json]

{"path":"C:\\Users\\86188\\Desktop\\上海2\\0\\700168_杨柳依\\杨柳依_44703320.jpg","outputs":{},"time_labeled":0,"labeled":false}
